# Supplementary material for: Single-cell transcriptomic profiling unveils dysregulation of cardiac progenitor cells and cardiomyocytes in a mouse model of maternal hyperglycemia
Source: Commun Biol. 2022 Aug 15;5:820. doi: 10.1038/s42003-022-03779-x (PMC9378651; doi:10.1038/s42003-022-03779-x)
Supplement: Supplementary file 4 — Supplementary Data 1. [file 42003_2022_3779_MOESM4_ESM.xlsx]

## Sheet: EP_2FC padj<0.05
Cluster ID	Gene ID	baseMean	log2FoldChange	lfcSE	stat	pvalue	padj
C_Epicardium	Hbb-y	475.316	-3.12616	0.188905	-16.5488	1.63215e-61	1.36497e-57
C_Epicardium	Cdkn1c	1867.04	-1.59686	0.133222	-11.9865	4.18218e-33	1.74878e-29
C_Epicardium	Sfrp5	123.074	3.18397	0.277509	11.4734	1.79476e-30	5.00319e-27
C_Epicardium	Itm2a	566.589	-1.84142	0.165557	-11.1226	9.73742e-29	2.03585e-25
C_Epicardium	Upk3b	388.884	-2.30085	0.211126	-10.898	1.17848e-27	1.97112e-24
C_Epicardium	Sparc	1105.06	-1.45142	0.138596	-10.4723	1.15827e-25	1.61444e-22
C_Epicardium	Dcn	152.533	-3.11814	0.30222	-10.3174	5.87725e-25	7.02164e-22
C_Epicardium	Tmsb4x	2687.32	-1.3374	0.13221	-10.1157	4.70709e-24	4.92067e-21
C_Epicardium	S100a11	368.501	-1.77572	0.188701	-9.41027	4.94864e-21	4.13855e-18
C_Epicardium	Hbb-bh1	138.65	-2.60141	0.276383	-9.41235	4.85168e-21	4.13855e-18
C_Epicardium	Anxa2	239.825	-1.98383	0.216009	-9.18399	4.15402e-20	3.15819e-17
C_Epicardium	Fn1	272.565	-1.79242	0.200248	-8.95097	3.52357e-19	2.45563e-16
C_Epicardium	Hba-a1	99.4601	-2.79954	0.325413	-8.60306	7.76216e-18	4.99346e-15
C_Epicardium	Crabp2	65.1999	3.07956	0.370903	8.30286	1.01634e-16	6.07118e-14
C_Epicardium	Hba-x	119.574	-2.34951	0.288535	-8.1429	3.85934e-16	2.01723e-13
C_Epicardium	Krt7	69.521	-4.74348	0.582177	-8.14784	3.70485e-16	2.01723e-13
C_Epicardium	Aes	117.636	-2.24863	0.280463	-8.01757	1.07855e-15	5.30582e-13
C_Epicardium	Ldha	1756.19	1.00522	0.12629	7.95964	1.72536e-15	8.0162e-13
C_Epicardium	Col1a2	187.165	-1.8951	0.242936	-7.80081	6.15111e-15	2.70746e-12
C_Epicardium	Ptn	602.905	-1.26484	0.16244	-7.7865	6.88897e-15	2.88062e-12
C_Epicardium	Ccnd2	467.107	-1.57678	0.204729	-7.70178	1.34185e-14	5.34378e-12
C_Epicardium	S100a6	57.4403	-3.46221	0.476288	-7.26916	3.61721e-13	1.37503e-10
C_Epicardium	Tmem176b	84.6559	-2.37294	0.332286	-7.14125	9.24845e-13	3.36282e-10
C_Epicardium	Col1a1	115.885	-2.07437	0.294818	-7.03611	1.9768e-12	6.88831e-10
C_Epicardium	Ccnd3	241.972	-1.41675	0.208239	-6.80347	1.02131e-11	3.28507e-09
C_Epicardium	Map1b	576.756	1.02151	0.151571	6.73946	1.58977e-11	4.92417e-09
C_Epicardium	Camk1	78.2106	-2.29046	0.341083	-6.71525	1.87745e-11	5.60753e-09
C_Epicardium	Lgals1	856.994	-1.20803	0.180891	-6.67822	2.4186e-11	6.97474e-09
C_Epicardium	S100a10	448.299	-1.09797	0.167621	-6.5503	5.74206e-11	1.60069e-08
C_Epicardium	Csrp1	241.782	-1.30725	0.199801	-6.54273	6.04064e-11	1.62961e-08
C_Epicardium	Nrk	89.1006	-2.11767	0.326271	-6.49053	8.55365e-11	2.23544e-08
C_Epicardium	Arpc1b	101.315	-1.96924	0.307221	-6.40984	1.45672e-10	3.69168e-08
C_Epicardium	Igdcc3	62.4602	2.06539	0.323705	6.38048	1.7653e-10	4.21807e-08
C_Epicardium	Slc9a3r2	51.6187	-2.73703	0.432646	-6.32625	2.51196e-10	5.83542e-08
C_Epicardium	Upk1b	89.4419	-2.04391	0.325087	-6.28727	3.23105e-10	7.30304e-08
C_Epicardium	Loxl1	60.1964	-2.46154	0.394937	-6.23273	4.58376e-10	1.00879e-07
C_Epicardium	Hcfc1r1	104.076	-1.76371	0.28551	-6.17741	6.51625e-10	1.39732e-07
C_Epicardium	Eva1b	82.0681	-2.03361	0.330129	-6.16005	7.27224e-10	1.52044e-07
C_Epicardium	Myl2	74.4056	-2.43277	0.401061	-6.06584	1.31267e-09	2.67753e-07
C_Epicardium	Hba-a2	48.5225	-2.70476	0.447431	-6.04509	1.49331e-09	2.97346e-07
C_Epicardium	Tagln2	134.285	-1.5095	0.254818	-5.92382	3.1455e-09	5.84574e-07
C_Epicardium	Slc16a3	174.482	1.25865	0.212792	5.91493	3.32019e-09	6.01615e-07
C_Epicardium	Ddt	102.456	1.50872	0.257785	5.85262	4.8388e-09	8.25854e-07
C_Epicardium	Id1	254.68	-1.11775	0.19373	-5.76964	7.94397e-09	1.30265e-06
C_Epicardium	Flrt3	95.034	1.60484	0.283554	5.65975	1.51594e-08	2.43805e-06
C_Epicardium	Bcam	77.0382	-1.80807	0.320834	-5.63554	1.74514e-08	2.7537e-06
C_Epicardium	Emp3	32.7283	-5.1281	0.916353	-5.59621	2.19094e-08	3.39311e-06
C_Epicardium	Unc45b	73.8374	1.78708	0.32028	5.57975	2.40861e-08	3.66239e-06
C_Epicardium	Cavin3	49.5221	-2.31383	0.415855	-5.56405	2.63587e-08	3.93638e-06
C_Epicardium	Myl3	86.3051	-1.99721	0.360089	-5.54644	2.91543e-08	4.2775e-06
C_Epicardium	Rspo1	42.7303	-2.69245	0.485957	-5.54051	3.0159e-08	4.34862e-06
C_Epicardium	Fbln2	80.8022	-1.72292	0.315297	-5.46443	4.64409e-08	6.5828e-06
C_Epicardium	Alad	95.1543	-1.60642	0.298722	-5.37765	7.54632e-08	1.05183e-05
C_Epicardium	Aldh1a2	27.2108	-4.09675	0.765688	-5.35042	8.77511e-08	1.18365e-05
C_Epicardium	Kitl	79.0253	1.49072	0.279833	5.32719	9.97435e-08	1.32405e-05
C_Epicardium	Prtg	26.0713	2.53463	0.479093	5.29047	1.22002e-07	1.56969e-05
C_Epicardium	Pgam2	94.8576	-1.81603	0.343187	-5.29167	1.21206e-07	1.56969e-05
C_Epicardium	Cd63	211.96	-1.06229	0.202002	-5.25882	1.4498e-07	1.83707e-05
C_Epicardium	Mmp23	33.78	-2.81566	0.536503	-5.24817	1.53615e-07	1.91744e-05
C_Epicardium	Hes1	164.385	-1.22064	0.232844	-5.24229	1.58599e-07	1.95053e-05
C_Epicardium	Phlda3	57.2754	-2.0091	0.383535	-5.23839	1.61983e-07	1.96328e-05
C_Epicardium	Tmem176a	43.0671	-2.29461	0.439289	-5.22347	1.75605e-07	2.09797e-05
C_Epicardium	Nfib	96.1509	-1.52541	0.295091	-5.16929	2.34981e-07	2.69198e-05
C_Epicardium	Supt16	119.395	1.2464	0.241769	5.15534	2.53178e-07	2.86125e-05
C_Epicardium	Angpt1	41.0468	1.93875	0.376301	5.15214	2.57534e-07	2.87167e-05
C_Epicardium	Cryab	147.2	-1.35125	0.262425	-5.14909	2.61752e-07	2.8803e-05
C_Epicardium	Pdlim2	33.6499	-2.72453	0.530946	-5.13145	2.87511e-07	3.12267e-05
C_Epicardium	Anp32e	203.793	1.0031	0.196076	5.11585	3.1233e-07	3.34874e-05
C_Epicardium	Mgst1	51.9778	-2.00527	0.393855	-5.09139	3.55448e-07	3.7628e-05
C_Epicardium	Aldh1a1	28.0717	-3.17911	0.629166	-5.05289	4.35185e-07	4.54931e-05
C_Epicardium	Aqp5	15.7582	-6.53785	1.29604	-5.04448	4.54767e-07	4.69533e-05
C_Epicardium	Tgfb2	205.288	1.00133	0.199152	5.02797	4.95701e-07	5.05554e-05
C_Epicardium	Zyx	123.294	-1.26871	0.252537	-5.02387	5.06414e-07	5.10257e-05
C_Epicardium	Bgn	23.5415	-4.33354	0.865695	-5.00584	5.56176e-07	5.53726e-05
C_Epicardium	Mphosph10	67.0116	1.53109	0.306692	4.99226	5.96766e-07	5.87147e-05
C_Epicardium	Cbx3	183.275	1.00847	0.202257	4.98611	6.16073e-07	5.99095e-05
C_Epicardium	Tmem255a	26.9691	-5.41533	1.10127	-4.91736	8.77204e-07	8.43224e-05
C_Epicardium	Itm2b	180.142	-1.07406	0.219261	-4.89855	9.65465e-07	8.97131e-05
C_Epicardium	Hist1h2ae	134.199	1.11929	0.229154	4.88444	1.03725e-06	9.42881e-05
C_Epicardium	Bnip3	71.1151	1.54234	0.317366	4.85982	1.17494e-06	0.000105656
C_Epicardium	Tdo2	14.7329	3.6699	0.757107	4.84727	1.25172e-06	0.000111363
C_Epicardium	Ddit4	48.1919	1.71227	0.355811	4.8123	1.49203e-06	0.000127325
C_Epicardium	Apela	57.651	-1.76992	0.369034	-4.79608	1.61803e-06	0.000135315
C_Epicardium	Col3a1	127.19	-1.22914	0.25757	-4.77205	1.82363e-06	0.000146856
C_Epicardium	Gas1	124.432	-1.19089	0.250577	-4.75258	2.00834e-06	0.00015996
C_Epicardium	Kcne1l	72.3044	-5.05043	1.07403	-4.70231	2.57238e-06	0.000197784
C_Epicardium	Fmod	12.599	-6.18955	1.32268	-4.67955	2.875e-06	0.000212775
C_Epicardium	Cbfa2t3	20.7336	2.62877	0.561636	4.68055	2.86102e-06	0.000212775
C_Epicardium	Dusp9	42.9997	1.73242	0.371228	4.66672	3.06039e-06	0.000224509
C_Epicardium	Smim1	153.283	-1.06696	0.228756	-4.66419	3.09836e-06	0.000225318
C_Epicardium	Dpp4	12.4717	-6.17116	1.32416	-4.66043	3.15555e-06	0.000226108
C_Epicardium	Sfrp1	196.716	1.02116	0.219137	4.65992	3.16329e-06	0.000226108
C_Epicardium	Capn6	81.7506	-1.38212	0.298485	-4.63046	3.64852e-06	0.000256408
C_Epicardium	Pcolce	87.8211	-1.36601	0.295487	-4.62292	3.78381e-06	0.000259377
C_Epicardium	Rbp1	180.862	-1.00287	0.217014	-4.62122	3.8149e-06	0.000259382
C_Epicardium	Myc	19.9623	2.51324	0.547229	4.59266	4.37625e-06	0.000292789
C_Epicardium	Rcn3	174.387	-1.01304	0.220828	-4.58749	4.48614e-06	0.000297759
C_Epicardium	Rasl11a	27.4032	-2.60549	0.571303	-4.56061	5.10055e-06	0.000328122
C_Epicardium	Cox6a2	21.9417	-3.26461	0.717133	-4.5523	5.30617e-06	0.000338744
C_Epicardium	Dkc1	96.4509	1.17638	0.258596	4.54909	5.38778e-06	0.000340774
C_Epicardium	Ssbp4	35.4632	-2.23369	0.491151	-4.54786	5.41946e-06	0.000340774
C_Epicardium	Bcat1	24.1121	2.22454	0.494119	4.50203	6.73063e-06	0.000410863
C_Epicardium	Cdh11	51.2374	-1.75693	0.390468	-4.49954	6.80993e-06	0.000412692
C_Epicardium	Zfp579	38.4024	-2.00573	0.446626	-4.49086	7.09364e-06	0.000426792
C_Epicardium	Cavin2	36.6308	-2.08539	0.465741	-4.47759	7.54914e-06	0.000450953
C_Epicardium	Zfp36l1	125.028	-1.10519	0.248037	-4.45572	8.36107e-06	0.000495913
C_Epicardium	Tspan4	38.5886	-2.09101	0.470127	-4.44776	8.67699e-06	0.000510182
C_Epicardium	9930012K11Rik	19.989	-4.3607	0.98068	-4.44661	8.72367e-06	0.000510182
C_Epicardium	Selenom	56.3039	-1.60995	0.362498	-4.44128	8.94272e-06	0.000519361
C_Epicardium	Cebpb	27.3863	-2.48184	0.562379	-4.41311	1.01898e-05	0.000583682
C_Epicardium	Calca	8.40856	4.67737	1.0747	4.35227	1.34735e-05	0.000761345
C_Epicardium	Phlda1	149.625	1.00136	0.230894	4.33689	1.44514e-05	0.00080038
C_Epicardium	Igf1	24.9303	-2.59637	0.600908	-4.32073	1.55511e-05	0.000850027
C_Epicardium	Tshz2	44.3401	-1.79002	0.425513	-4.20673	2.59087e-05	0.00138894
C_Epicardium	Isyna1	145.362	-1.00756	0.239671	-4.20392	2.62327e-05	0.00139735
C_Epicardium	Vamp5	16.0201	-4.20654	1.00825	-4.17213	3.01767e-05	0.00159726
C_Epicardium	Gtpbp4	104.968	1.03429	0.249649	4.14297	3.42842e-05	0.00176987
C_Epicardium	Xist	97.2317	-7.27283	1.76727	-4.11528	3.86705e-05	0.00197196
C_Epicardium	Clca3a1	8.62318	-5.66654	1.38114	-4.10281	4.08169e-05	0.00205633
C_Epicardium	Igfbp7	8.83878	-5.62689	1.37801	-4.08335	4.43908e-05	0.00220356
C_Epicardium	Spon1	59.4334	-1.47589	0.362385	-4.0727	4.64705e-05	0.00227271
C_Epicardium	AY036118	12.718	2.88382	0.708356	4.07115	4.67815e-05	0.00227461
C_Epicardium	Creb3l1	35.0878	-1.89375	0.466423	-4.06015	4.90405e-05	0.00233678
C_Epicardium	Mgarp	47.1185	1.41991	0.349776	4.0595	4.91778e-05	0.00233678
C_Epicardium	Mak16	76.7294	1.14711	0.282476	4.06091	4.88826e-05	0.00233678
C_Epicardium	Wnt2	128.072	1.18936	0.295047	4.03107	5.55226e-05	0.00261561
C_Epicardium	Acot1	46.8631	-1.63448	0.405534	-4.03045	5.56712e-05	0.00261561
C_Epicardium	Copz2	56.7703	-1.40763	0.351214	-4.00789	6.1264e-05	0.00283067
C_Epicardium	Ramp1	16.3841	-3.30215	0.830798	-3.97467	7.04761e-05	0.00320322
C_Epicardium	Gm26917	27.2156	1.79727	0.452496	3.9719	7.13029e-05	0.00320595
C_Epicardium	Syngr2	35.8963	-1.96217	0.49859	-3.93544	8.30459e-05	0.00371397
C_Epicardium	Lmna	39.1534	-1.92691	0.492326	-3.91389	9.08206e-05	0.00399754
C_Epicardium	Creb5	54.9404	1.35025	0.345514	3.90796	9.30785e-05	0.00403324
C_Epicardium	Smpd3	7.60519	-5.49078	1.4046	-3.90913	9.26273e-05	0.00403324
C_Epicardium	Hmgcs1	87.7321	1.06513	0.272483	3.90897	9.26902e-05	0.00403324
C_Epicardium	Gdf10	11.8294	-5.13594	1.31619	-3.90212	9.5353e-05	0.0041105
C_Epicardium	Afdn	94.0454	1.01729	0.261909	3.88412	0.000102699	0.004382
C_Epicardium	Nsun2	72.3733	1.11729	0.287764	3.88266	0.000103321	0.00438618
C_Epicardium	Angptl7	7.94554	-5.42124	1.39881	-3.87562	0.000106355	0.00445759
C_Epicardium	Socs2	53.8411	-1.40896	0.363597	-3.87505	0.000106603	0.00445759
C_Epicardium	Krt19	74.4607	-1.25593	0.324014	-3.87615	0.000106122	0.00445759
C_Epicardium	Oxct1	72.0896	-1.21812	0.31545	-3.86152	0.000112684	0.00464224
C_Epicardium	Prr5	49.7267	-1.48331	0.384028	-3.86251	0.00011223	0.00464224
C_Epicardium	Pcsk5	45.4677	-1.528	0.396829	-3.85053	0.000117863	0.0048318
C_Epicardium	Col4a1	42.5236	-1.66224	0.433321	-3.83605	0.000125029	0.00510056
C_Epicardium	Timp3	40.3421	-1.65869	0.433741	-3.82414	0.000131229	0.00532752
C_Epicardium	Il11ra1	66.7794	-1.23397	0.32297	-3.82069	0.000133079	0.00537653
C_Epicardium	Fxyd1	13.3258	-4.3694	1.14634	-3.8116	0.000138071	0.00555137
C_Epicardium	Glipr2	84.6142	-1.12555	0.295516	-3.80878	0.000139656	0.00556165
C_Epicardium	Cd82	15.6573	-3.21936	0.846347	-3.80383	0.000142476	0.00562039
C_Epicardium	Bicc1	36.8255	-1.6527	0.437142	-3.7807	0.000156386	0.00608307
C_Epicardium	Colec11	21.3553	-2.49766	0.663582	-3.76391	0.000167276	0.00635875
C_Epicardium	Myocd	9.37082	3.22977	0.860097	3.75512	0.000173261	0.00649768
C_Epicardium	Iws1	61.7824	1.15976	0.309609	3.7459	0.00017975	0.00671095
C_Epicardium	Efemp2	66.2404	-1.22032	0.326285	-3.74004	0.000183988	0.00680838
C_Epicardium	Ccdc3	10.716	-4.97705	1.34062	-3.7125	0.000205224	0.0074947
C_Epicardium	Ddx6	76.784	1.04615	0.28172	3.71344	0.000204463	0.0074947
C_Epicardium	Sh2d4a	13.545	2.40669	0.648656	3.71027	0.000207037	0.00752803
C_Epicardium	Hspb1	147.487	-2.05444	0.554231	-3.70684	0.000209864	0.00756509
C_Epicardium	Hpgd	29.342	-1.86404	0.502865	-3.70684	0.000209865	0.00756509
C_Epicardium	Cyba	80.5283	-1.12715	0.304207	-3.7052	0.000211221	0.0075813
C_Epicardium	Lhx2	37.516	-1.69117	0.457165	-3.69926	0.000216228	0.00772784
C_Epicardium	Pdgfa	22.1166	-2.18832	0.594354	-3.68185	0.000231551	0.00820533
C_Epicardium	Arid3a	37.4016	1.41555	0.389576	3.63358	0.000279521	0.00961988
C_Epicardium	Ncam1	31.9871	-1.71665	0.472783	-3.63094	0.00028239	0.00964354
C_Epicardium	Wnt5b	16.0836	-2.70557	0.746941	-3.6222	0.000292112	0.00989041
C_Epicardium	Fads3	16.0151	-2.82512	0.779936	-3.62224	0.000292064	0.00989041
C_Epicardium	Bcl11a	13.1911	-3.37534	0.932523	-3.61958	0.00029508	0.00995061
C_Epicardium	Col4a2	31.6284	-1.72912	0.47921	-3.60828	0.000308238	0.0103112
C_Epicardium	Fah	18.4371	-2.55502	0.709095	-3.60321	0.000314312	0.0104309
C_Epicardium	Stom	16.1901	-2.72747	0.758341	-3.59663	0.000322364	0.0106139
C_Epicardium	Barx1	12.8399	-3.47979	0.970444	-3.58577	0.000336086	0.0109792
C_Epicardium	Arhgdib	32.8007	-1.81996	0.508999	-3.57556	0.000349476	0.0112844
C_Epicardium	Ppat	38.6886	1.35155	0.380873	3.54855	0.000387352	0.0123922
C_Epicardium	Tnnt1	15.2492	-2.78523	0.785205	-3.54713	0.000389449	0.0123922
C_Epicardium	Itga1	24.5706	-2.0573	0.58345	-3.52609	0.000421737	0.0132593
C_Epicardium	P3h3	15.084	-2.69357	0.769862	-3.49877	0.000467414	0.0145315
C_Epicardium	Lpar1	26.8218	-1.82082	0.521103	-3.49418	0.000475526	0.0146566
C_Epicardium	Cxcl12	25.9269	-1.89393	0.542038	-3.49409	0.000475688	0.0146566
C_Epicardium	Mdfi	32.8314	-1.61598	0.462565	-3.49352	0.000476693	0.0146566
C_Epicardium	Tspo	35.7361	-1.56195	0.447377	-3.49136	0.000480573	0.0147217
C_Epicardium	Tnni3	110.453	-2.22554	0.638891	-3.48344	0.000495005	0.0150845
C_Epicardium	Rpp25	31.3078	-1.63606	0.46974	-3.4829	0.000496021	0.0150845
C_Epicardium	Mgp	9.23032	-4.73965	1.364	-3.47482	0.000511197	0.0154897
C_Epicardium	Zdbf2	61.2176	1.11663	0.321689	3.47116	0.000518218	0.0156457
C_Epicardium	Tk1	68.4392	-1.11422	0.321393	-3.46684	0.000526606	0.015785
C_Epicardium	Card19	32.9679	-1.6033	0.462343	-3.46777	0.000524806	0.015785
C_Epicardium	Plxnb2	38.6673	-1.43645	0.41827	-3.43426	0.000594173	0.0173744
C_Epicardium	Ptgis	42.8744	-1.38097	0.402284	-3.43281	0.000597361	0.0174067
C_Epicardium	Rragd	23.3941	1.69598	0.495868	3.42023	0.000625682	0.0181058
C_Epicardium	B3gnt9	14.9404	-2.62736	0.77476	-3.39119	0.000695899	0.0198628
C_Epicardium	Snhg18	29.504	-1.6882	0.499975	-3.37658	0.00073394	0.0207363
C_Epicardium	Ahnak	27.4228	-1.71806	0.509003	-3.37535	0.000737218	0.0207588
C_Epicardium	Fam173a	39.0615	-1.39969	0.415401	-3.36948	0.000753092	0.0210639
C_Epicardium	Nkain4	15.274	-2.58827	0.768858	-3.36639	0.000761588	0.0211734
C_Epicardium	Zfp36	23.9574	-1.84589	0.54864	-3.36448	0.000766887	0.0212367
C_Epicardium	Tns1	12.3784	-3.0812	0.924395	-3.33321	0.000858516	0.0233869
C_Epicardium	Ntf5	10.9945	-3.4631	1.04682	-3.3082	0.000938973	0.0250084
C_Epicardium	Trf	10.259	-4.14762	1.26194	-3.28671	0.00101367	0.026827
C_Epicardium	Ddah1	68.3306	-1.03507	0.315194	-3.28391	0.00102377	0.0270088
C_Epicardium	Ehd2	28.8833	-1.72294	0.525349	-3.27961	0.00103951	0.0272521
C_Epicardium	Anxa1	8.02127	-4.54663	1.38915	-3.27296	0.00106429	0.0277278
C_Epicardium	Csdc2	10.0558	-3.69867	1.13044	-3.27188	0.00106836	0.0277475
C_Epicardium	Slc48a1	17.8574	-2.14758	0.657535	-3.2661	0.0010904	0.0282201
C_Epicardium	Ankrd37	31.7148	1.46166	0.448847	3.25647	0.00112807	0.0289388
C_Epicardium	Vamp8	63.1003	-1.11507	0.343572	-3.24553	0.00117232	0.0298906
C_Epicardium	Serping1	24.8171	-1.76169	0.542973	-3.24452	0.00117648	0.0299054
C_Epicardium	Lmo1	24.9191	-1.71585	0.529104	-3.24294	0.00118302	0.0299807
C_Epicardium	Ptbp2	45.8354	1.15745	0.357207	3.24029	0.0011941	0.0301699
C_Epicardium	Tnfrsf1a	18.9667	-2.03052	0.627231	-3.23728	0.00120674	0.0303976
C_Epicardium	Tspan32	7.76265	-4.50925	1.39386	-3.23508	0.00121608	0.0305407
C_Epicardium	Has2	13.6521	2.0648	0.638724	3.2327	0.00122624	0.0306427
C_Epicardium	Col5a1	14.0876	-2.58725	0.804295	-3.21679	0.00129634	0.0320749
C_Epicardium	Ftsj3	53.3976	1.07814	0.335402	3.21446	0.00130688	0.0322403
C_Epicardium	Ube2l6	16.5374	-2.23493	0.695735	-3.21233	0.00131662	0.032385
C_Epicardium	Lhx9	45.6997	1.16127	0.361636	3.21116	0.001322	0.032422
C_Epicardium	Ccnjl	46.3316	1.17653	0.366851	3.20711	0.00134078	0.0327863
C_Epicardium	Tgm2	28.1335	-4.39376	1.37554	-3.19421	0.00140213	0.0341866
C_Epicardium	Parm1	32.4387	-1.46926	0.462125	-3.17935	0.00147606	0.035677
C_Epicardium	Kdm6b	34.9154	1.27956	0.402788	3.17676	0.0014893	0.0358935
C_Epicardium	Sulf1	22.017	-1.79605	0.566438	-3.17079	0.00152026	0.0364296
C_Epicardium	Klf2	21.9474	-1.78699	0.565242	-3.16146	0.0015698	0.0375092
C_Epicardium	Cav1	14.4776	-2.39954	0.762403	-3.14734	0.00164766	0.0388281
C_Epicardium	Col6a1	13.5042	-2.67907	0.851469	-3.14641	0.00165285	0.0388281
C_Epicardium	Dusp5	26.1586	-1.61802	0.51443	-3.14526	0.00165938	0.0388723
C_Epicardium	Dact1	43.7156	1.12623	0.358531	3.14123	0.00168241	0.0391921
C_Epicardium	Aplp1	99.0419	-1.81932	0.579911	-3.13725	0.00170541	0.039508
C_Epicardium	Dusp1	60.9386	-1.03611	0.33025	-3.13734	0.0017049	0.039508
C_Epicardium	Lhfp	37.9671	-1.32173	0.421552	-3.1354	0.00171621	0.039539
C_Epicardium	Junb	26.0991	-1.72781	0.550957	-3.13601	0.00171263	0.039539
C_Epicardium	Arhgap18	10.1157	-3.33042	1.06298	-3.13309	0.00172974	0.0397412
C_Epicardium	Gstm2	29.1613	-1.50181	0.480213	-3.12739	0.00176368	0.0404099
C_Epicardium	Pold4	14.329	-2.43869	0.780616	-3.12406	0.00178373	0.0406466
C_Epicardium	Lamb1	31.6409	-1.4365	0.460116	-3.12205	0.00179596	0.0408142
C_Epicardium	Ifngr2	30.4743	-1.47544	0.473829	-3.11387	0.00184651	0.0417362
C_Epicardium	Ninj1	33.1817	-1.42303	0.457547	-3.11012	0.00187012	0.0420424
C_Epicardium	Hlx	24.1724	-1.66277	0.536289	-3.10051	0.00193187	0.0430833
C_Epicardium	Hbb-bt	12.6433	-2.65943	0.860065	-3.09213	0.00198729	0.0439675
C_Epicardium	Pea15a	42.9043	-1.22304	0.395849	-3.08968	0.00200374	0.0440229
C_Epicardium	Gng11	45.9719	-1.18235	0.383045	-3.08673	0.00202372	0.0443046
C_Epicardium	Hk2	30.3878	1.31325	0.427064	3.07506	0.00210464	0.045247
C_Epicardium	Gamt	35.1243	-1.3313	0.433937	-3.06795	0.00215532	0.0462179
C_Epicardium	Tgfb3	10.6316	-3.16507	1.03263	-3.06507	0.00217621	0.0465465
C_Epicardium	Gypc	17.4292	-1.97644	0.645876	-3.0601	0.00221265	0.0470125
C_Epicardium	Galc	16.193	1.79191	0.586753	3.05394	0.00225854	0.0475772
C_Epicardium	Crtap	25.1091	-1.57873	0.519084	-3.04137	0.00235502	0.049361
C_Epicardium	Mab21l2	33.3705	1.28593	0.422996	3.04006	0.00236532	0.0494383
C_Epicardium	Parva	46.2181	-1.18181	0.388935	-3.03857	0.00237704	0.0494506
C_Epicardium	Ecm1	23.0963	-1.69861	0.559744	-3.03462	0.00240843	0.0494854

## Sheet: FM_2FC padj<0.05
Cluster ID	Gene ID	baseMean	log2FoldChange	lfcSE	stat	pvalue	padj
C_FM	Hbb-y	182.414	-3.29569	0.272023	-12.1155	8.74519e-34	2.53348e-30
C_FM	Dbi	230.971	-1.76882	0.199355	-8.87273	7.13726e-19	1.03383e-15
C_FM	Krt18	32.1049	4.47085	0.51222	8.72837	2.58377e-18	2.49506e-15
C_FM	Sparc	413.304	-1.13203	0.155693	-7.27093	3.57025e-13	2.58575e-10
C_FM	Postn	47.2217	-3.26956	0.490417	-6.66689	2.61279e-11	1.51385e-08
C_FM	Pdlim3	277.329	-1.29674	0.197586	-6.5629	5.27698e-11	2.18391e-08
C_FM	Klf2	110.559	1.86334	0.283391	6.57515	4.86054e-11	2.18391e-08
C_FM	Lgals1	804.03	-1.01355	0.165504	-6.12405	9.12251e-10	2.93643e-07
C_FM	Msx2	24.9938	2.97292	0.492795	6.03277	1.61174e-09	4.6692e-07
C_FM	Crabp1	36.6359	2.34865	0.391729	5.9956	2.0273e-09	5.33917e-07
C_FM	Hba-x	38.457	-3.286	0.549384	-5.98125	2.21437e-09	5.34585e-07
C_FM	Igfbp7	85.0544	-1.94302	0.34251	-5.67287	1.40425e-08	3.12931e-06
C_FM	Krt8	30.6827	2.45901	0.440439	5.5831	2.3627e-08	4.88911e-06
C_FM	S100a11	139.078	-1.40012	0.253972	-5.51287	3.53038e-08	6.81833e-06
C_FM	Hbb-bh1	50.2431	-2.14519	0.397103	-5.40209	6.58676e-08	1.12246e-05
C_FM	Anxa5	128.262	-1.21237	0.236378	-5.12894	2.91386e-07	4.68969e-05
C_FM	Rcn3	115.106	-1.31624	0.257639	-5.10883	3.24165e-07	4.94267e-05
C_FM	Bex1	44.7596	1.81834	0.357437	5.08717	3.63456e-07	5.26465e-05
C_FM	Thbs1	28.9586	-3.0052	0.606605	-4.95414	7.26524e-07	0.000100226
C_FM	Rhoc	142.5	-1.1563	0.236035	-4.89884	9.64037e-07	0.000126946
C_FM	Vcan	196.484	-1.04458	0.216692	-4.82054	1.43168e-06	0.00018033
C_FM	Igdcc3	29.9525	2.28463	0.479815	4.76149	1.92171e-06	0.000231967
C_FM	Gyg	87.3755	-1.33687	0.281675	-4.74615	2.07321e-06	0.000240243
C_FM	Xist	22.0193	-5.01276	1.07488	-4.66357	3.10765e-06	0.000346264
C_FM	Itm2b	118.171	-1.15548	0.248227	-4.65492	3.24114e-06	0.000347762
C_FM	Hba-a1	31.7172	-2.32131	0.514577	-4.51111	6.4488e-06	0.000667221
C_FM	Tgfbi	81.5983	-1.33621	0.299124	-4.46708	7.9296e-06	0.000792139
C_FM	Papss2	25.6821	-2.59434	0.582764	-4.45178	8.51621e-06	0.000822382
C_FM	Meox1	17.6176	-4.03623	0.925806	-4.35969	1.30245e-05	0.00121717
C_FM	Mfap2	109.136	-1.12305	0.258393	-4.34627	1.38473e-05	0.00125361
C_FM	Ldhb	36.6888	-1.86857	0.439017	-4.25625	2.07884e-05	0.0016918
C_FM	Ckap4	103.031	-1.11003	0.259788	-4.27283	1.93005e-05	0.0016918
C_FM	Igf1	68.0016	-1.33868	0.314655	-4.25443	2.09584e-05	0.0016918
C_FM	Cthrc1	87.3113	-1.18588	0.279499	-4.24287	2.20679e-05	0.00172785
C_FM	Stmn4	16.0166	-4.65904	1.10323	-4.22307	2.40996e-05	0.00183728
C_FM	Cgnl1	51.9113	1.43363	0.344488	4.16163	3.15977e-05	0.00228847
C_FM	Rtn1	53.1376	-3.82204	0.932623	-4.09817	4.16435e-05	0.00294247
C_FM	Sfrp1	16.012	-3.62388	0.890844	-4.06791	4.74364e-05	0.00319589
C_FM	Col9a3	23.4551	-2.64408	0.652779	-4.0505	5.11092e-05	0.00336507
C_FM	Jun	79.6935	1.0395	0.261657	3.97274	7.10518e-05	0.00447472
C_FM	Nr2f1	16.6796	2.34851	0.595536	3.94351	8.02965e-05	0.00484623
C_FM	Cited2	43.8396	1.33539	0.341313	3.91251	9.13422e-05	0.00529237
C_FM	Hba-a2	18.0896	-3.24158	0.827909	-3.91539	9.02588e-05	0.00529237
C_FM	Slf2	22.8386	1.86881	0.480722	3.8875	0.00010128	0.00575311
C_FM	Sox11	61.6074	1.18175	0.304804	3.87708	0.000105719	0.00588975
C_FM	Hist1h1b	46.3622	1.37852	0.356165	3.87044	0.000108638	0.00593819
C_FM	Pcolce	34.8207	-1.68533	0.443462	-3.80039	0.00014447	0.00760963
C_FM	Aes	44.5146	-1.51508	0.402866	-3.76074	0.000169409	0.00861016
C_FM	Zyx	87.7696	-1.05923	0.2854	-3.71137	0.000206137	0.0102962
C_FM	Bgn	49.7332	-1.3178	0.357662	-3.68449	0.000229159	0.0112521
C_FM	Serf1	39.4473	-1.50629	0.412206	-3.65422	0.000257969	0.0124556
C_FM	Tmem176b	28.246	-1.82704	0.504425	-3.62204	0.000292293	0.0135094
C_FM	Septin11	46.5637	1.22635	0.347662	3.52743	0.000419616	0.018702
C_FM	Twist1	66.614	-1.06126	0.309849	-3.4251	0.00061457	0.0269759
C_FM	Ckb	35.0855	-1.49163	0.437999	-3.40555	0.000660316	0.0282054
C_FM	Rcn1	60.4	-1.07133	0.319747	-3.35056	0.000806484	0.0333769
C_FM	Gata6	60.8725	-1.08385	0.324967	-3.33527	0.000852171	0.034771
C_FM	Fbln2	37.2118	-1.43485	0.43193	-3.32194	0.00089395	0.035507
C_FM	Igf2bp1	64.8034	1.05033	0.316203	3.3217	0.000894723	0.035507
C_FM	Hand1	23.7226	1.57989	0.479882	3.29226	0.000993871	0.0388159
C_FM	Phgdh	23.0911	-1.7531	0.539207	-3.25125	0.00114897	0.043797
C_FM	Supt16	41.5732	1.14088	0.351794	3.24305	0.00118258	0.0444928
C_FM	Sox9	66.2311	-1.05638	0.326663	-3.23386	0.00122129	0.0453599
C_FM	Nfib	45.3018	-1.23703	0.383446	-3.22608	0.00125497	0.0454456
C_FM	Eid1	53.1124	-1.15085	0.359292	-3.20309	0.00135959	0.0486264

## Sheet: MP_2FC padj<0.05
Cluster ID	Gene ID	baseMean	log2FoldChange	lfcSE	stat	pvalue	padj
C_MP	Hoxa7	34.7613	-8.18751	1.57146	-5.21013	1.88704e-07	1.66702e-05
C_MP	Gsc	30.651	-7.34589	1.26425	-5.81046	6.23023e-09	7.33846e-07
C_MP	Hoxb8	15.3601	-7.28434	1.34306	-5.4237	5.83778e-08	5.62598e-06
C_MP	Lbx1	11.8359	-6.94838	1.38766	-5.00725	5.52133e-07	4.26385e-05
C_MP	Hoxb7	11.5768	-6.91311	1.39198	-4.96638	6.82126e-07	5.06641e-05
C_MP	Hoxb6	10.511	-6.77538	1.41138	-4.80054	1.58235e-06	0.000107865
C_MP	Crlf1	10.2322	-6.70515	1.41816	-4.72805	2.26687e-06	0.000146855
C_MP	Hoxc5	23.4213	-6.21812	2.02467	-3.07118	0.00213211	0.0431642
C_MP	Myog	6.24245	-6.01593	1.55184	-3.87664	0.000105909	0.00397107
C_MP	Adra2a	5.70381	-5.8847	1.58277	-3.71798	0.000200823	0.00680317
C_MP	Nwd2	5.44396	-5.81316	1.59989	-3.63347	0.000279639	0.00883706
C_MP	Tcf15	36.749	-5.71188	1.3382	-4.26832	1.96949e-05	0.00096497
C_MP	Slitrk6	4.46005	-5.52579	1.67867	-3.29177	0.000995595	0.0242879
C_MP	Fap	4.49085	-5.52263	1.67659	-3.29397	0.000987829	0.024149
C_MP	Hoxb5os	4.20628	-5.26558	1.71065	-3.07811	0.00208319	0.0423946
C_MP	Cxcl13	28.1905	-4.99114	1.48124	-3.36956	0.000752882	0.0195097
C_MP	AW551984	14.1524	-4.81188	1.07401	-4.48031	7.45353e-06	0.000406148
C_MP	Fgf5	16.0135	-4.55043	0.995407	-4.57143	4.84418e-06	0.000276902
C_MP	Barx1	174.06	-4.53851	0.541125	-8.38717	4.98003e-17	1.93574e-14
C_MP	Hoxa5	83.6913	-4.23248	0.786521	-5.38128	7.39597e-08	6.92484e-06
C_MP	Bcl11a	86.8517	-4.21943	0.395049	-10.6808	1.25225e-26	1.12326e-23
C_MP	Emp3	26.7495	-4.09443	0.691343	-5.92243	3.17226e-09	3.97761e-07
C_MP	Myod1	13.1487	-4.08502	1.02576	-3.98244	6.82114e-05	0.00277147
C_MP	Hoxa4	22.1938	-3.89768	0.738074	-5.28088	1.28566e-07	1.16218e-05
C_MP	Mgp	23.8693	-3.89308	0.712273	-5.46572	4.6103e-08	4.556e-06
C_MP	Cd83	8.70946	-3.5597	1.12193	-3.17282	0.00150965	0.0335954
C_MP	Bcl11b	21.149	-3.49994	0.695336	-5.03345	4.81722e-07	3.79836e-05
C_MP	Tmem173	7.97864	-3.47878	1.14753	-3.03154	0.00243313	0.0477655
C_MP	Fmod	12.2635	-3.21196	0.892422	-3.59915	0.000319257	0.00979699
C_MP	Hbb-bt	35.3411	-3.20451	0.517369	-6.19386	5.87095e-10	8.34892e-08
C_MP	Synpo	13.0869	-3.13499	0.842351	-3.72172	0.00019787	0.00676646
C_MP	Nav3	12.8672	-3.09636	0.837582	-3.69679	0.000218343	0.00723325
C_MP	Hbb-y	1181.1	-3.08867	0.0973391	-31.731	5.80049e-221	6.76396e-217
C_MP	S1pr3	38.5652	-3.05706	0.483083	-6.32823	2.47984e-10	3.83824e-08
C_MP	Creb5	30.2529	-2.97925	0.541279	-5.50409	3.7107e-08	3.79566e-06
C_MP	Slitrk5	13.3831	-2.92226	0.809809	-3.60858	0.00030788	0.00949785
C_MP	Ptx3	10.8279	-2.91724	0.946104	-3.08343	0.00204633	0.0420109
C_MP	Nfia	25.1708	-2.90995	0.600492	-4.84594	1.26016e-06	8.90587e-05
C_MP	Dach2	13.2985	-2.80891	0.816949	-3.43829	0.000585395	0.0158751
C_MP	Hoxc4	28.5975	-2.79294	0.544811	-5.12645	2.95262e-07	2.5504e-05
C_MP	Samd5	16.5837	-2.78261	0.732785	-3.79731	0.000146275	0.00523224
C_MP	Aldh1a7	15.3615	-2.75605	0.751478	-3.66751	0.000244924	0.00793349
C_MP	Fbln5	16.7393	-2.74467	0.798067	-3.43915	0.000583541	0.0158617
C_MP	Rgcc	28.7211	-2.69973	0.54736	-4.93227	8.12779e-07	5.98442e-05
C_MP	Hba-x	302.059	-2.6754	0.172452	-15.5139	2.79401e-54	1.62905e-50
C_MP	Pcdh17	17.0148	-2.63335	0.691391	-3.80877	0.00013966	0.00502645
C_MP	Islr	11.6938	-2.56823	0.826037	-3.10909	0.00187662	0.0394293
C_MP	CT025619.1	23.0915	-2.5601	0.592089	-4.32384	1.53334e-05	0.000764113
C_MP	Hba-a1	244.701	-2.54202	0.365662	-6.95182	3.60608e-12	7.19973e-10
C_MP	Moxd1	17.1763	-2.53957	0.699134	-3.63245	0.000280747	0.00884809
C_MP	Fgf9	25.2402	-2.52662	0.596833	-4.23339	2.30199e-05	0.00110014
C_MP	Nfib	123.315	-2.49062	0.267506	-9.31054	1.2718e-20	5.93218e-18
C_MP	Mafb	18.3902	-2.36923	0.704599	-3.36253	0.00077232	0.0199248
C_MP	Bdnf	36.6661	-2.33497	0.462521	-5.04836	4.45629e-07	3.60866e-05
C_MP	Hbb-bh1	357.254	-2.29603	0.151435	-15.1618	6.32872e-52	2.45997e-48
C_MP	Gstk1	17.7291	-2.2258	0.662331	-3.36056	0.000777854	0.0200233
C_MP	Crispld2	29.6516	-2.22094	0.515522	-4.30813	1.64638e-05	0.000813492
C_MP	Hba-a2	133.326	-2.21056	0.248996	-8.87791	6.81312e-19	2.94251e-16
C_MP	Nfic	20.2458	-2.18072	0.630568	-3.45833	0.000543531	0.0148928
C_MP	Efemp1	52.1167	-2.14046	0.391759	-5.46372	4.66248e-08	4.56884e-06
C_MP	Vcam1	19.854	-2.11646	0.640707	-3.30332	0.000955464	0.0236052
C_MP	Rspo1	52.4562	-2.10192	0.410585	-5.11933	3.06618e-07	2.59496e-05
C_MP	Itm2a	365.711	-2.09675	0.165079	-12.7015	5.80265e-37	9.66639e-34
C_MP	Gal	28.3044	-2.091	0.588458	-3.55336	0.000380346	0.0112569
C_MP	Igf1	64.4355	-2.07546	0.367586	-5.6462	1.64031e-08	1.77107e-06
C_MP	Hoxb5	31.6416	-2.06707	0.487207	-4.2427	2.20845e-05	0.00106416
C_MP	Nefm	49.499	-2.05644	0.445165	-4.6195	3.84674e-06	0.000231221
C_MP	Ptn	1441.67	-2.05503	0.204975	-10.0258	1.17461e-23	8.56068e-21
C_MP	Shox2	26.8054	-2.02985	0.579399	-3.50338	0.000459401	0.0130343
C_MP	Gstm7	18.2484	-1.9938	0.63755	-3.12729	0.00176426	0.0379576
C_MP	Tmem119	114.2	-1.9766	0.255844	-7.72579	1.11166e-14	3.32386e-12
C_MP	Rab32	22.308	-1.95518	0.571314	-3.42226	0.000621025	0.0166096
C_MP	Osr1	107.707	-1.94788	0.286512	-6.79862	1.05626e-11	1.98663e-09
C_MP	Tnnt1	33.7827	-1.94293	0.466816	-4.1621	3.15337e-05	0.00142525
C_MP	Wt1	43.8292	-1.87891	0.411635	-4.5645	5.00681e-06	0.000283419
C_MP	Tgfbi	98.6673	-1.87438	0.284324	-6.59241	4.32737e-11	7.59122e-09
C_MP	Col1a2	253.649	-1.81379	0.328315	-5.52455	3.30324e-08	3.40877e-06
C_MP	Tbx18	25.7838	-1.80102	0.580505	-3.10251	0.00191886	0.0398855
C_MP	Tmem158	54.7932	-1.76421	0.36536	-4.8287	1.37428e-06	9.539e-05
C_MP	Inafm1	21.9834	-1.74733	0.565437	-3.09023	0.002	0.0412049
C_MP	Scx	26.6411	-1.72691	0.525315	-3.28737	0.00101126	0.0244918
C_MP	Gypc	34.7419	-1.7208	0.456509	-3.76947	0.000163593	0.00576331
C_MP	Lgals1	916.734	-1.71705	0.219599	-7.81903	5.32317e-15	1.64573e-12
C_MP	Egr1	86.2255	-1.71503	0.323756	-5.2973	1.17528e-07	1.0707e-05
C_MP	Gm47283	265.336	-1.68536	0.177555	-9.49207	2.26497e-21	1.20054e-18
C_MP	Dcn	24.2526	-1.67294	0.538534	-3.10648	0.00189329	0.0396368
C_MP	Kctd12	29.0707	-1.66703	0.545868	-3.0539	0.00225887	0.0450267
C_MP	Aplp1	29.9937	-1.63186	0.489216	-3.33566	0.000850979	0.0215015
C_MP	Fkbp7	43.6267	-1.61033	0.421622	-3.81938	0.000133787	0.00486008
C_MP	Filip1l	47.2042	-1.60923	0.40474	-3.97595	7.00991e-05	0.00283829
C_MP	6330403K07Rik	251.493	-1.60171	0.17075	-9.38046	6.5683e-21	3.33013e-18
C_MP	Tmem176b	90.9631	-1.59751	0.280911	-5.68687	1.29392e-08	1.43699e-06
C_MP	Hist3h2ba	41.742	-1.59375	0.412195	-3.86649	0.000110415	0.00411357
C_MP	Aes	265.098	-1.57977	0.166117	-9.50997	1.9072e-21	1.13651e-18
C_MP	Kcne1l	29.9489	-1.57635	0.500373	-3.15036	0.00163071	0.0355797
C_MP	Fblim1	67.7274	-1.57607	0.326153	-4.83231	1.34958e-06	9.42363e-05
C_MP	Prnp	27.6872	-1.57047	0.52036	-3.01805	0.00254407	0.0495266
C_MP	Snai1	110.771	-1.55965	0.253387	-6.15521	7.49802e-10	1.01668e-07
C_MP	Col3a1	245.924	-1.53676	0.18255	-8.41831	3.81958e-17	1.53587e-14
C_MP	2010111I01Rik	48.7181	-1.53131	0.387146	-3.95537	7.64155e-05	0.00305165
C_MP	Arhgdib	31.831	-1.51717	0.468628	-3.23747	0.00120594	0.0279571
C_MP	Aldh1a2	67.8315	-1.506	0.336016	-4.48193	7.39722e-06	0.000404972
C_MP	Rspo3	41.2813	-1.47742	0.435731	-3.39067	0.000697208	0.018229
C_MP	Epha3	47.4064	-1.47269	0.437343	-3.36737	0.000758896	0.0196219
C_MP	Bgn	34.458	-1.46225	0.457151	-3.19862	0.00138086	0.0310855
C_MP	Tbx5	71.8257	-1.44572	0.362574	-3.98738	6.68069e-05	0.0027239
C_MP	Ifitm1	58.845	-1.4436	0.344102	-4.19525	2.72565e-05	0.00125931
C_MP	Alcam	73.2854	-1.4327	0.354776	-4.03832	5.38361e-05	0.00225821
C_MP	Foxp2	83.291	-1.42272	0.291659	-4.87803	1.07149e-06	7.72618e-05
C_MP	Socs2	66.3238	-1.41955	0.332656	-4.26731	1.97847e-05	0.000965313
C_MP	Foxf1	93.8215	-1.41592	0.28131	-5.03331	4.82083e-07	3.79836e-05
C_MP	Tbx2	45.8466	-1.41093	0.404898	-3.48466	0.000492767	0.0138129
C_MP	Cd248	38.7893	-1.40257	0.426693	-3.28707	0.00101235	0.0244918
C_MP	Nrk	38.0158	-1.39936	0.426088	-3.28421	0.0010227	0.02464
C_MP	Dusp1	84.0805	-1.39686	0.289645	-4.82268	1.41643e-06	9.7734e-05
C_MP	Mfap4	294.319	-1.37015	0.163459	-8.38222	5.19395e-17	1.95376e-14
C_MP	Alx3	45.3471	-1.36484	0.397426	-3.43421	0.000594291	0.0160047
C_MP	Nsg1	81.7012	-1.36441	0.292063	-4.67164	2.98811e-06	0.000185343
C_MP	Timp1	47.6907	-1.36138	0.388077	-3.50802	0.00045146	0.0129348
C_MP	Il11ra1	114.472	-1.35783	0.246918	-5.49912	3.81687e-08	3.83806e-06
C_MP	Col1a1	245.679	-1.34554	0.436573	-3.08204	0.00205589	0.0420593
C_MP	Angptl4	34.2418	-1.34516	0.4464	-3.01335	0.00258382	0.04999
C_MP	Thra	43.675	-1.34357	0.40181	-3.34379	0.000826422	0.0210413
C_MP	Blvrb	40.5688	-1.33999	0.408268	-3.28214	0.00103022	0.02477
C_MP	Nfatc4	54.9971	-1.33558	0.361846	-3.69102	0.000223353	0.00737825
C_MP	Tes	65.675	-1.32256	0.321885	-4.1088	3.97725e-05	0.00177018
C_MP	Smim1	57.3074	-1.31398	0.346369	-3.7936	0.000148479	0.00527871
C_MP	Cacnb3	52.8115	-1.31095	0.358252	-3.6593	0.000252906	0.00816937
C_MP	Mdfi	132.696	-1.31032	0.231102	-5.6699	1.42882e-08	1.57184e-06
C_MP	Tagln3	38.6092	-1.30554	0.420679	-3.1034	0.00191312	0.0398457
C_MP	Fbln2	38.7879	-1.30141	0.417773	-3.1151	0.00183881	0.0390571
C_MP	Timp2	120.108	-1.29892	0.243555	-5.33318	9.65101e-08	8.86145e-06
C_MP	Hoxb4	130.786	-1.29581	0.236081	-5.48883	4.04609e-08	4.0326e-06
C_MP	Zfhx4	54.71	-1.29369	0.360473	-3.58887	0.000332116	0.0100854
C_MP	Tnc	144.453	-1.28713	0.384738	-3.34547	0.000821423	0.0210057
C_MP	Robo1	49.4964	-1.28468	0.375039	-3.42545	0.000613776	0.0164534
C_MP	Oxct1	165.363	-1.27521	0.206848	-6.16495	7.05048e-10	9.67243e-08
C_MP	Ldhb	277.512	-1.24346	0.169768	-7.32446	2.39869e-13	5.70839e-11
C_MP	Pdgfc	94.929	-1.2413	0.270883	-4.58241	4.59649e-06	0.000267998
C_MP	Chd3	160.792	-1.2266	0.208975	-5.86962	4.368e-09	5.41865e-07
C_MP	Selenom	81.5307	-1.21162	0.323874	-3.74102	0.000183276	0.00632302
C_MP	Flrt2	98.7863	-1.20924	0.264276	-4.57567	4.74701e-06	0.000272938
C_MP	Pdgfra	72.7418	-1.20538	0.313784	-3.84142	0.000122324	0.00451401
C_MP	Scarf2	49.3298	-1.19261	0.390427	-3.05464	0.00225331	0.0449929
C_MP	Robo2	43.5647	-1.19073	0.394996	-3.01454	0.00257371	0.0499367
C_MP	Pitx2	72.6907	-1.18537	0.312315	-3.79542	0.000147394	0.00525617
C_MP	Epb41l3	69.3818	-1.17978	0.333794	-3.53446	0.000408602	0.0119118
C_MP	Rbp1	627.608	-1.16117	0.1113	-10.4329	1.75498e-25	1.46177e-22
C_MP	Grn	58.7998	-1.14591	0.346207	-3.3099	0.000933309	0.0231068
C_MP	Rhoc	279.205	-1.14187	0.160961	-7.09412	1.3018e-12	2.86421e-10
C_MP	Hcfc1r1	92.5253	-1.11003	0.281025	-3.94994	7.81706e-05	0.00311108
C_MP	Lhfp	66.6339	-1.1047	0.31799	-3.47399	0.000512775	0.0142708
C_MP	Maged2	321.545	-1.1011	0.149118	-7.38407	1.53524e-13	3.97831e-11
C_MP	Anxa6	64.1756	-1.10064	0.32781	-3.35756	0.000786332	0.0201969
C_MP	Wbp1	158.634	-1.09886	0.21827	-5.03439	4.79385e-07	3.79836e-05
C_MP	Shkbp1	52.0533	-1.09532	0.358799	-3.05274	0.00226763	0.0450475
C_MP	Hist3h2a	52.2412	-1.08439	0.357323	-3.03476	0.00240726	0.0473373
C_MP	Ncam1	71.6318	-1.07526	0.304992	-3.52554	0.000422622	0.0122288
C_MP	Fkbp10	82.7038	-1.06702	0.284487	-3.75068	0.000176353	0.00615704
C_MP	Plagl1	108.272	-1.0662	0.26389	-4.04032	5.33786e-05	0.0022471
C_MP	Rcn3	275.227	-1.05259	0.161817	-6.50482	7.77848e-11	1.27753e-08
C_MP	Jund	451.717	-1.0297	0.13857	-7.43095	1.07819e-13	2.85744e-11
C_MP	Foxp1	377.976	-1.02228	0.136508	-7.48876	6.95286e-14	1.93041e-11
C_MP	Cdo1	89.1622	-1.01645	0.282874	-3.59331	0.000326508	0.00996705
C_MP	Mmp2	84.7006	-1.01297	0.282106	-3.59073	0.000329753	0.0100398
C_MP	Gpx7	108.877	-1.0118	0.248788	-4.06691	4.76404e-05	0.00205123
C_MP	Mpc1	95.3208	-1.00782	0.266429	-3.78269	0.000155144	0.00548221
C_MP	Igdcc3	285.182	1.0028	0.157299	6.37512	1.82814e-10	2.92027e-08
C_MP	Cgnl1	109.136	1.03038	0.261749	3.93653	8.26682e-05	0.00325674
C_MP	Tiparp	95.4266	1.04303	0.266501	3.91377	9.08643e-05	0.00349693
C_MP	Irx3	130.151	1.04686	0.238831	4.38326	1.16917e-05	0.00059797
C_MP	Lrrfip1	69.4653	1.11553	0.310293	3.59509	0.000324285	0.00992517
C_MP	Supt16	394.874	1.11818	0.135216	8.26956	1.34459e-16	4.75129e-14
C_MP	Rps6ka3	84.9054	1.15079	0.281503	4.08803	4.35049e-05	0.00189295
C_MP	Mef2c	80.1214	1.15224	0.316235	3.64361	0.00026884	0.0085889
C_MP	Bcat1	104.636	1.16162	0.25388	4.57547	4.75144e-06	0.000272938
C_MP	Ppat	113.722	1.17774	0.24359	4.83493	1.33195e-06	9.35654e-05
C_MP	Snx10	44.8889	1.20071	0.386908	3.10334	0.00191352	0.0398457
C_MP	Uaca	73.9928	1.20075	0.30952	3.8794	0.000104716	0.00393902
C_MP	Clcn3	50.5306	1.20478	0.365287	3.29816	0.000973206	0.0238917
C_MP	Arid3a	95.455	1.21149	0.272738	4.44195	8.91477e-06	0.000479056
C_MP	Rragd	72.0538	1.24941	0.307528	4.06275	4.84974e-05	0.00207153
C_MP	Ckb	133.242	1.29439	0.2288	5.6573	1.53771e-08	1.67582e-06
C_MP	Emb	116.012	1.29505	0.257147	5.03622	4.74806e-07	3.79836e-05
C_MP	Col18a1	132.33	1.32909	0.232659	5.71263	1.11246e-08	1.24734e-06
C_MP	Slc2a1	164.908	1.33043	0.224188	5.93444	2.94857e-09	3.73732e-07
C_MP	Cecr2	50.4927	1.36161	0.368107	3.69895	0.000216491	0.00719232
C_MP	Tcf21	130.701	1.36714	0.228888	5.97297	2.3298e-09	3.08724e-07
C_MP	Dok4	53.3377	1.37075	0.382923	3.57971	0.000343974	0.0103646
C_MP	Hlx	40.3191	1.37605	0.438796	3.13597	0.00171289	0.0371264
C_MP	Tbx1	157.112	1.51071	0.222827	6.77972	1.20408e-11	2.22869e-09
C_MP	Lrrn1	28.9025	1.51199	0.486073	3.11062	0.00186692	0.0392963
C_MP	Ccdc141	77.3048	1.51815	0.318355	4.76872	1.85399e-06	0.000123539
C_MP	Sall4	45.3515	1.53149	0.399591	3.83264	0.000126778	0.00463435
C_MP	Cadm1	223.951	1.53327	0.186155	8.23652	1.77291e-16	6.08057e-14
C_MP	Nebl	47.908	1.55735	0.422832	3.68314	0.000230375	0.00752493
C_MP	Tcf7	46.9003	1.56553	0.381946	4.09883	4.1525e-05	0.00182726
C_MP	Ebf2	34.3961	1.59491	0.458657	3.47734	0.000506412	0.0141274
C_MP	Ablim1	43.0328	1.61315	0.401048	4.02235	5.7621e-05	0.00239117
C_MP	Gm26917	68.7077	1.61521	0.319271	5.05907	4.21303e-07	3.45973e-05
C_MP	Arid3b	66.0042	1.62722	0.326551	4.98306	6.25871e-07	4.73914e-05
C_MP	Col25a1	35.1211	1.7256	0.478437	3.60675	0.000310053	0.00953965
C_MP	Elavl2	28.3168	1.72712	0.507646	3.40222	0.000668411	0.0177144
C_MP	Ebf1	91.9901	1.72957	0.290015	5.96372	2.46556e-09	3.19454e-07
C_MP	Kazald1	55.7836	1.74603	0.369478	4.72567	2.29353e-06	0.00014695
C_MP	Cdh6	59.2151	1.81734	0.362587	5.01216	5.38233e-07	4.18423e-05
C_MP	Wnt6	30.8855	1.85206	0.547875	3.38044	0.000723706	0.0188374
C_MP	Tlx1	86.2507	1.86361	0.294555	6.32689	2.50155e-10	3.83824e-08
C_MP	Igfbpl1	32.0915	1.8659	0.474814	3.92976	8.50302e-05	0.00331618
C_MP	Smoc1	22.3156	1.8923	0.566938	3.33776	0.00084456	0.0214562
C_MP	Trim71	48.0676	1.91319	0.405628	4.7166	2.39818e-06	0.000151985
C_MP	Kitl	44.9281	1.92969	0.41264	4.67646	2.91876e-06	0.000182987
C_MP	Dusp14	27.7735	2.04649	0.524598	3.90107	9.57683e-05	0.00364952
C_MP	Prox1	18.9285	2.06054	0.62161	3.31485	0.000916912	0.0227977
C_MP	Car4	24.9508	2.10434	0.566611	3.71391	0.000204085	0.0068583
C_MP	Nabp1	24.6896	2.13438	0.609156	3.50383	0.00045861	0.0130343
C_MP	Rbm24	22.3352	2.14304	0.639859	3.34924	0.000810322	0.0207674
C_MP	Rab11fip1	30.2717	2.19118	0.496519	4.41309	1.01907e-05	0.000537707
C_MP	Hbb-bs	40.8247	2.19551	0.479524	4.57853	4.68263e-06	0.000271662
C_MP	Slc2a3	74.4889	2.21986	0.340858	6.51258	7.38728e-11	1.23062e-08
C_MP	Ripply3	16.0929	2.24652	0.732002	3.06901	0.00214772	0.0434047
C_MP	Arg1	228.252	2.24832	0.357856	6.28274	3.3265e-10	4.91017e-08
C_MP	Pla2g7	14.9878	2.31497	0.716942	3.22895	0.00124245	0.0286327
C_MP	Fst	25.6118	2.33949	0.568685	4.11387	3.89086e-05	0.00173837
C_MP	Itih5	13.9961	2.41775	0.760353	3.17978	0.00147386	0.0330514
C_MP	Lypd1	19.4158	2.42192	0.699964	3.46006	0.000540051	0.0148527
C_MP	Notch1	20.1049	2.44279	0.620767	3.93512	8.31546e-05	0.00326487
C_MP	Nrg1	22.4347	2.44924	0.583888	4.19471	2.73223e-05	0.00125931
C_MP	AY036118	27.9462	2.47475	0.550956	4.49174	7.0645e-06	0.000390422
C_MP	3632451O06Rik	78.4408	2.49013	0.338851	7.34874	2.00078e-13	4.9825e-11
C_MP	Prtg	253.285	2.66008	0.180846	14.7091	5.63609e-49	1.64306e-45
C_MP	Nkx2-6	13.7542	2.66449	0.779709	3.41729	0.000632475	0.0168771
C_MP	Nr6a1	28.3145	2.73792	0.544301	5.03015	4.90093e-07	3.83555e-05
C_MP	Hapln1	47.1145	2.77791	0.44822	6.19765	5.7314e-10	8.2511e-08
C_MP	Lhx2	40.6146	2.79435	0.470326	5.94132	2.82742e-09	3.62314e-07
C_MP	Sall1	22.3423	2.80795	0.633285	4.43394	9.25262e-06	0.00049493
C_MP	Lin28a	57.1096	2.93863	0.405312	7.25027	4.15927e-13	9.51006e-11
C_MP	Plcxd3	20.8601	3.36088	0.691373	4.86117	1.16693e-06	8.34819e-05
C_MP	Edn1	22.3534	3.52536	0.68859	5.11968	3.06057e-07	2.59496e-05
C_MP	Ednrb	7.63887	3.5383	1.15529	3.0627	0.00219349	0.0440247
C_MP	Upp1	9.37876	3.84578	1.1007	3.49394	0.000475953	0.0134084
C_MP	Aplnr	22.4695	4.05211	0.728241	5.56424	2.63295e-08	2.79117e-06
C_MP	Pyy	14.0059	4.14797	0.984815	4.21193	2.532e-05	0.00118577
C_MP	Foxl2	32.0104	4.17422	1.00185	4.16651	3.09302e-05	0.00140341
C_MP	Sox2	22.126	4.18792	0.780602	5.36499	8.09552e-08	7.49221e-06
C_MP	Pantr1	11.165	4.23986	1.09126	3.8853	0.000102202	0.00385689
C_MP	Kcnj12	9.59216	4.37426	1.16893	3.7421	0.000182487	0.0063145
C_MP	Sall3	6.89494	4.44032	1.36235	3.25932	0.0011168	0.0263623
C_MP	Pax6	11.316	4.50332	1.13481	3.96836	7.23676e-05	0.00289993
C_MP	Fgf8	22.4896	4.82548	0.833207	5.79145	6.978e-09	7.9775e-07
C_MP	Hes5	29.8603	4.88836	0.981956	4.97818	6.41839e-07	4.8287e-05
C_MP	Dlx6	5.82111	5.00368	1.54296	3.24292	0.00118311	0.0275926
C_MP	Fam181a	3.71687	5.40897	1.76498	3.06461	0.00217956	0.0438205
C_MP	Uncx	3.82238	5.44759	1.75073	3.11161	0.0018607	0.0392362
C_MP	Pou3f3	4.20757	5.56882	1.70662	3.26307	0.00110213	0.0261218
C_MP	Rfx4	4.32286	5.59689	1.69529	3.30143	0.00096195	0.0237152
C_MP	Pou3f2	9.71202	5.82363	1.42153	4.09673	4.19036e-05	0.0018301
C_MP	Dmrta1	5.40655	5.87188	1.60625	3.65564	0.000256544	0.00824122
C_MP	Foxb1	5.67655	5.91031	1.58955	3.71823	0.000200621	0.00680317
C_MP	Zic1	5.51102	5.92911	1.59846	3.70926	0.000207864	0.00696286
C_MP	Mir124-2hg	6.59482	6.23627	1.53587	4.06041	4.89863e-05	0.00208478
C_MP	Msx3	12.368	7.07083	1.38128	5.11904	3.07096e-07	2.59496e-05

## Sheet: CM_2FC padj<0.05
Cluster ID	Gene ID	baseMean	log2FoldChange	lfcSE	stat	pvalue	padj
C_Myocardium	Afp	27.8218	-6.74598	1.4067	-4.7956	1.6219e-06	3.00955e-05
C_Myocardium	Serpina1b	7.26441	-5.8937	2.14078	-2.75307	0.00590397	0.0396313
C_Myocardium	Gm36328	4.11417	-5.51425	1.62529	-3.39278	0.000691875	0.00675715
C_Myocardium	Sst	9.25857	-4.72013	1.20504	-3.91701	8.96557e-05	0.00115425
C_Myocardium	Rhd	8.86111	-4.69944	1.20106	-3.91274	9.12537e-05	0.0011724
C_Myocardium	Iigp1	10.0737	-4.03846	1.04418	-3.86758	0.00010992	0.00137826
C_Myocardium	Hba-x	1986.17	-4.03199	0.595727	-6.76819	1.30407e-11	5.15354e-10
C_Myocardium	Hbb-y	5783.43	-3.97915	0.380547	-10.4564	1.36969e-25	1.50041e-23
C_Myocardium	Fgf5	4.66396	-3.97194	1.4589	-2.72255	0.00647793	0.04303
C_Myocardium	Eln	37.7257	-3.93232	0.53245	-7.38533	1.52075e-13	7.24852e-12
C_Myocardium	Hemgn	5.48034	-3.80531	1.3496	-2.81958	0.00480865	0.033529
C_Myocardium	Gypa	15.3003	-3.52125	0.817183	-4.30901	1.63984e-05	0.000251268
C_Myocardium	Klf1	8.31084	-3.49189	1.04291	-3.34823	0.000813296	0.00776486
C_Myocardium	Rab11fip5	35.5846	-3.42018	0.491481	-6.95893	3.42866e-12	1.4225e-10
C_Myocardium	Cox8b	29.3487	-3.39721	0.568957	-5.97094	2.35893e-09	6.71031e-08
C_Myocardium	Hbb-bh1	1836.79	-3.35508	0.458843	-7.31204	2.63119e-13	1.21697e-11
C_Myocardium	Gtsf1	33.2196	-3.301	0.506361	-6.51906	7.07473e-11	2.50281e-09
C_Myocardium	Apom	8.20065	-3.19559	1.07975	-2.95957	0.00308071	0.0233163
C_Myocardium	Colq	6.23082	-3.1708	1.15305	-2.74993	0.00596077	0.0399132
C_Myocardium	Cfap161	7.00538	-3.11801	1.07445	-2.90197	0.00370826	0.0269707
C_Myocardium	Rnf144b	10.9989	-3.05183	0.845676	-3.60874	0.000307688	0.00336758
C_Myocardium	Uts2b	11.622	-3.00254	0.871769	-3.44419	0.00057277	0.005728
C_Myocardium	Snap91	34.493	-2.94674	0.494283	-5.96164	2.49716e-09	7.08739e-08
C_Myocardium	Iqsec2	24.9036	-2.92129	0.5739	-5.09025	3.57595e-07	7.49269e-06
C_Myocardium	Sln	34.9051	-2.86886	0.851432	-3.36946	0.00075317	0.00724621
C_Myocardium	Hif3a	26.926	-2.83703	0.524977	-5.40411	6.51322e-08	1.53756e-06
C_Myocardium	Cpt1a	15.2899	-2.82941	0.691875	-4.08949	4.32327e-05	0.00060458
C_Myocardium	Mb	112.605	-2.81283	0.255243	-11.0202	3.0542e-28	3.70299e-26
C_Myocardium	Gsg1l	34.0711	-2.71061	0.463336	-5.8502	4.90977e-09	1.3358e-07
C_Myocardium	Mybpc1	29.3162	-2.6995	0.500354	-5.39518	6.84544e-08	1.60688e-06
C_Myocardium	Gm15543	36.5525	-2.65198	0.440467	-6.02084	1.73515e-09	4.99274e-08
C_Myocardium	Gm21887	11.7997	-2.61918	0.796529	-3.28824	0.00100816	0.00921658
C_Myocardium	Ryr3	19.408	-2.58987	0.632341	-4.09568	4.20923e-05	0.000589953
C_Myocardium	Bcl11a	57.1378	-2.53622	0.354834	-7.14761	8.83029e-13	3.92429e-11
C_Myocardium	Mt2	53.9192	-2.51584	0.644328	-3.9046	9.43822e-05	0.00120887
C_Myocardium	Strip2	27.2449	-2.50631	0.507701	-4.93659	7.95009e-07	1.56594e-05
C_Myocardium	Ppm1e	14.0645	-2.49964	0.71101	-3.51562	0.000438723	0.00455426
C_Myocardium	Cav3	212.701	-2.48664	0.183854	-13.5251	1.11176e-41	2.43573e-39
C_Myocardium	Adamtsl1	21.2919	-2.48352	0.561685	-4.42156	9.79927e-06	0.000156688
C_Myocardium	Hba-a1	1703.89	-2.48058	0.88444	-2.80469	0.00503649	0.0347682
C_Myocardium	Fgf12	9.4194	-2.43437	0.84855	-2.86885	0.00411961	0.0295042
C_Myocardium	Adamts19	9.78593	-2.42387	0.839648	-2.88677	0.00389217	0.0280252
C_Myocardium	Myoz2	181.458	-2.42314	0.194287	-12.4719	1.06242e-35	1.84271e-33
C_Myocardium	Gprin3	14.6695	-2.30912	0.723786	-3.19033	0.00142108	0.0121879
C_Myocardium	Casq2	22.6744	-2.24601	0.546766	-4.1078	3.99445e-05	0.00056301
C_Myocardium	Spon2	10.3572	-2.244	0.803723	-2.792	0.00523827	0.0359031
C_Myocardium	Stmn4	24.2696	-2.2339	0.551126	-4.05333	5.04937e-05	0.000692928
C_Myocardium	Inpp5j	13.1785	-2.20238	0.711514	-3.09534	0.00196587	0.0159978
C_Myocardium	Parp12	9.99828	-2.20001	0.81957	-2.68435	0.0072672	0.0473411
C_Myocardium	Aldh1l2	13.2011	-2.1782	0.698891	-3.11665	0.00182919	0.0150679
C_Myocardium	Cthrc1	76.1812	-2.15121	0.315064	-6.82784	8.61999e-12	3.4613e-10
C_Myocardium	Art4	14.9224	-2.14436	0.660398	-3.24708	0.00116597	0.0103782
C_Myocardium	Cabcoco1	24.8216	-2.13175	0.507767	-4.19828	2.68949e-05	0.000392364
C_Myocardium	Tmem71	17.7917	-2.10119	0.597862	-3.51451	0.000440573	0.00456587
C_Myocardium	Dok7	17.3183	-2.09321	0.652486	-3.20806	0.00133636	0.0116053
C_Myocardium	Pacsin1	10.5372	-2.08256	0.78007	-2.66972	0.00759156	0.0488584
C_Myocardium	Eef1a2	127.303	-2.06159	0.225965	-9.12347	7.27574e-20	5.31341e-18
C_Myocardium	Gm5860	16.652	-2.05724	0.616734	-3.3357	0.000850846	0.00801309
C_Myocardium	Gm5111	11.8214	-2.04038	0.737404	-2.76698	0.0056578	0.0383368
C_Myocardium	Acvr1c	13.0472	-2.03835	0.70328	-2.89836	0.00375125	0.02722
C_Myocardium	Rxfp1	29.2729	-2.0053	0.48165	-4.16339	3.13554e-05	0.000449044
C_Myocardium	Upk3b	51.0786	-1.98307	0.360878	-5.49511	3.90459e-08	9.50497e-07
C_Myocardium	Steap3	15.8096	-1.97283	0.643698	-3.06483	0.00217791	0.0173344
C_Myocardium	Pln	1691.45	-1.97114	0.0668723	-29.4761	5.82811e-191	3.63907e-187
C_Myocardium	Ucp2	123.101	-1.95883	0.230512	-8.49773	1.93342e-17	1.19527e-15
C_Myocardium	Arhgef6	15.6235	-1.95124	0.625538	-3.1193	0.00181283	0.0149528
C_Myocardium	P4ha3	15.3148	-1.93269	0.64361	-3.00289	0.00267428	0.0207174
C_Myocardium	Gpr137c	12.3647	-1.92989	0.72081	-2.6774	0.00741967	0.0480403
C_Myocardium	Shox2	103.454	-1.92494	0.253138	-7.60432	2.86408e-14	1.43066e-12
C_Myocardium	Nfia	38.2696	-1.88981	0.40428	-4.6745	2.94672e-06	5.1829e-05
C_Myocardium	Mfsd6	17.6895	-1.86638	0.589165	-3.16784	0.00153574	0.0129758
C_Myocardium	Aldh1b1	118.633	-1.85288	0.241011	-7.68797	1.49493e-14	7.65111e-13
C_Myocardium	Kcnj3	39.8253	-1.84718	0.397682	-4.64488	3.40276e-06	5.91011e-05
C_Myocardium	Cited1	1662.3	-1.83983	0.163187	-11.2744	1.75632e-29	2.23806e-27
C_Myocardium	Fxyd1	784.258	-1.83809	0.0931291	-19.737	1.03803e-86	9.97145e-84
C_Myocardium	Fam178b	13.9116	-1.81064	0.669461	-2.70462	0.0068383	0.0450418
C_Myocardium	Doc2g	103.807	-1.7878	0.252378	-7.08382	1.40229e-12	6.10168e-11
C_Myocardium	Chst11	20.8438	-1.78053	0.546408	-3.2586	0.00111962	0.0100661
C_Myocardium	Sox3	16.325	-1.77055	0.633621	-2.79433	0.00520067	0.0357239
C_Myocardium	Tnni3k	50.6858	-1.7233	0.352745	-4.88539	1.03223e-06	1.99542e-05
C_Myocardium	Ckm	17.9471	-1.71292	0.574397	-2.98212	0.00286257	0.0219716
C_Myocardium	Corin	39.6275	-1.71233	0.393134	-4.35558	1.32716e-05	0.000206911
C_Myocardium	Ppp1r1b	19.9685	-1.70544	0.581935	-2.93063	0.00338271	0.0252199
C_Myocardium	Mcam	94.564	-1.69826	0.257709	-6.58984	4.40303e-11	1.61721e-09
C_Myocardium	Grhl3	16.7887	-1.69637	0.616814	-2.75021	0.00595571	0.0399007
C_Myocardium	Igfbp7	41.3751	-1.69115	0.390226	-4.33378	1.46573e-05	0.000226668
C_Myocardium	2610204G07Rik	17.9995	-1.65888	0.579919	-2.86054	0.00422924	0.0302144
C_Myocardium	Mt1	267.525	-1.65756	0.165205	-10.0334	1.08761e-23	1.04477e-21
C_Myocardium	Adgrl3	18.5639	-1.65401	0.579523	-2.85409	0.00431607	0.0306942
C_Myocardium	Slc7a7	18.0235	-1.65146	0.570148	-2.89655	0.00377286	0.0273133
C_Myocardium	Tox3	38.925	-1.62933	0.402762	-4.0454	5.22342e-05	0.000711342
C_Myocardium	Fgf9	43.5407	-1.60495	0.376743	-4.26007	2.04362e-05	0.000305272
C_Myocardium	Adra1b	35.9522	-1.58211	0.409076	-3.86752	0.000109946	0.00137826
C_Myocardium	Kcnk3	143.606	-1.57507	0.212971	-7.39572	1.40643e-13	6.75519e-12
C_Myocardium	Cxcl12	346.236	-1.56585	0.220649	-7.09659	1.27877e-12	5.58368e-11
C_Myocardium	Ephx2	23.0615	-1.55097	0.506022	-3.06503	0.00217648	0.0173341
C_Myocardium	Nrap	26.9652	-1.54906	0.470065	-3.29542	0.000982758	0.00903081
C_Myocardium	Wdr93	90.2886	-1.54241	0.262035	-5.88628	3.94985e-09	1.08887e-07
C_Myocardium	Pdk2	39.3284	-1.54074	0.388745	-3.96337	7.3899e-05	0.000971421
C_Myocardium	Nrsn2	21.7183	-1.53777	0.544193	-2.82578	0.00471659	0.0329977
C_Myocardium	Acp5	20.4312	-1.51987	0.54624	-2.78241	0.00539566	0.0368404
C_Myocardium	Aes	860.997	-1.50045	0.0854333	-17.5628	4.74739e-69	2.57763e-66
C_Myocardium	Slit2	114.754	-1.48156	0.239883	-6.17616	6.56787e-10	2.05049e-08
C_Myocardium	Kcnj11	39.8024	-1.4795	0.383242	-3.86049	0.000113158	0.00141171
C_Myocardium	Fuom	239.262	-1.47851	0.157137	-9.40908	5.00516e-21	4.03255e-19
C_Myocardium	Aqp4	49.0569	-1.4729	0.370825	-3.97196	7.12844e-05	0.000943749
C_Myocardium	C1qtnf6	35.2297	-1.47196	0.405116	-3.63342	0.000279684	0.00310186
C_Myocardium	Fzd8	23.6557	-1.4602	0.497552	-2.93476	0.00333808	0.0250066
C_Myocardium	Ntm	121.354	-1.45004	0.227081	-6.38555	1.70788e-10	5.71796e-09
C_Myocardium	Aldh5a1	48.5613	-1.44479	0.353464	-4.08753	4.35995e-05	0.000608346
C_Myocardium	Syngr1	35.6037	-1.43182	0.403052	-3.55246	0.00038165	0.00404002
C_Myocardium	Gsn	120.997	-1.43104	0.383233	-3.73412	0.000188375	0.00220265
C_Myocardium	Myl2	18077.3	-1.41768	0.109614	-12.9333	2.91898e-38	5.60803e-36
C_Myocardium	Zadh2	62.2743	-1.40558	0.310471	-4.52724	5.97594e-06	9.92387e-05
C_Myocardium	Elf4	52.5336	-1.40528	0.35276	-3.98366	6.78629e-05	0.000902526
C_Myocardium	Pdzd2	33.6943	-1.39013	0.426719	-3.25773	0.00112307	0.0100826
C_Myocardium	Cdh13	76.1166	-1.38439	0.275853	-5.01857	5.20566e-07	1.05705e-05
C_Myocardium	Vwa5a	30.1335	-1.38205	0.43945	-3.14495	0.00166113	0.0138572
C_Myocardium	Abat	52.3517	-1.37611	0.342148	-4.02196	5.7717e-05	0.000780899
C_Myocardium	Sspn	182.136	-1.37585	0.182269	-7.54846	4.40434e-14	2.16541e-12
C_Myocardium	Tgm2	414.493	-1.37463	0.126257	-10.8875	1.32156e-27	1.55695e-25
C_Myocardium	Tnnt1	637.894	-1.37267	0.101005	-13.5901	4.58378e-42	1.04077e-39
C_Myocardium	S1pr3	31.7425	-1.36448	0.438861	-3.10914	0.00187632	0.0154155
C_Myocardium	Cobl	69.8358	-1.35668	0.300197	-4.51929	6.20481e-06	0.000102766
C_Myocardium	Scube2	25.3437	-1.34931	0.478757	-2.81835	0.00482704	0.0336197
C_Myocardium	Cpeb3	35.288	-1.34784	0.406662	-3.3144	0.000918404	0.00852082
C_Myocardium	Pcsk6	40.2048	-1.34491	0.377337	-3.56421	0.00036496	0.00388875
C_Myocardium	Epn3	26.3992	-1.33938	0.475809	-2.81494	0.00487861	0.0339032
C_Myocardium	1110002E22Rik	47.0193	-1.33075	0.355402	-3.74436	0.000180857	0.0021307
C_Myocardium	Thbd	31.3738	-1.33023	0.464533	-2.86359	0.00418872	0.0299592
C_Myocardium	Lmcd1	53.1919	-1.32802	0.330389	-4.01955	5.83084e-05	0.000788046
C_Myocardium	Lrrc75a	58.8126	-1.31457	0.313776	-4.18953	2.79535e-05	0.000404969
C_Myocardium	Apoa2	50.5093	-1.30824	0.348978	-3.74878	0.000177698	0.00209942
C_Myocardium	Gm47283	338.82	-1.30599	0.132453	-9.86004	6.20245e-23	5.65374e-21
C_Myocardium	Capn3	34.9033	-1.30598	0.409186	-3.19165	0.00141463	0.0121415
C_Myocardium	Gpr153	30.2828	-1.3054	0.435962	-2.99429	0.00275084	0.0212578
C_Myocardium	Mmp23	30.4136	-1.30169	0.444942	-2.92553	0.00343875	0.0255299
C_Myocardium	Rab20	70.685	-1.29935	0.28845	-4.50461	6.64956e-06	0.000109119
C_Myocardium	Timp3	270.953	-1.28671	0.147822	-8.70445	3.19111e-18	2.0974e-16
C_Myocardium	Gm11837	26.3055	-1.28054	0.477989	-2.67903	0.00738362	0.0478747
C_Myocardium	Mgst3	303.799	-1.27289	0.142749	-8.91701	4.79038e-19	3.3608e-17
C_Myocardium	Tmem176b	381.036	-1.26975	0.130058	-9.76295	1.62359e-22	1.38873e-20
C_Myocardium	Tgfbi	69.0722	-1.26915	0.287835	-4.40929	1.0371e-05	0.000164775
C_Myocardium	Egr1	432.841	-1.26082	0.120507	-10.4626	1.28288e-25	1.41775e-23
C_Myocardium	Mt3	72.103	-1.25532	0.292008	-4.29893	1.71621e-05	0.000261048
C_Myocardium	Atp8a2	30.933	-1.25512	0.431528	-2.90856	0.00363102	0.0265389
C_Myocardium	Gpr22	107.768	-1.24906	0.230711	-5.41397	6.16431e-08	1.45795e-06
C_Myocardium	Creb5	85.0149	-1.24582	0.261172	-4.77013	1.84111e-06	3.3663e-05
C_Myocardium	Adprhl1	238.08	-1.24517	0.161219	-7.72343	1.13238e-14	5.89217e-13
C_Myocardium	Kcne1	151.216	-1.23606	0.199368	-6.19992	5.64923e-10	1.78601e-08
C_Myocardium	Zfp36	132.105	-1.23214	0.20841	-5.91211	3.37753e-09	9.43593e-08
C_Myocardium	Cav1	150.467	-1.22425	0.204584	-5.98411	2.17577e-09	6.23188e-08
C_Myocardium	Itga1	134.267	-1.21568	0.21421	-5.67519	1.38535e-08	3.59674e-07
C_Myocardium	Xist	557.697	-1.21151	0.1192	-10.1636	2.88085e-24	2.92488e-22
C_Myocardium	Acadl	416.466	-1.20948	0.122771	-9.85149	6.75349e-23	6.11142e-21
C_Myocardium	Nfib	268.03	-1.20703	0.146826	-8.22081	2.02127e-16	1.17403e-14
C_Myocardium	Parm1	176.253	-1.20311	0.189714	-6.3417	2.27242e-10	7.48759e-09
C_Myocardium	Tnfrsf12a	156.359	-1.20195	0.198007	-6.07021	1.2774e-09	3.7891e-08
C_Myocardium	Arhgap18	40.5025	-1.19566	0.379461	-3.15095	0.00162739	0.0136121
C_Myocardium	Ndrg4	305.594	-1.19548	0.13919	-8.58885	8.78409e-18	5.56831e-16
C_Myocardium	Vegfb	522.247	-1.1914	0.112871	-10.5554	4.79804e-26	5.34982e-24
C_Myocardium	Inafm2	57.6672	-1.19061	0.315215	-3.77714	0.000158641	0.00189038
C_Myocardium	Dusp8	43.1365	-1.18318	0.361797	-3.27029	0.00107438	0.00972941
C_Myocardium	Nfic	60.3354	-1.17601	0.312125	-3.76775	0.000164723	0.00196097
C_Myocardium	Pck2	40.8462	-1.17293	0.37617	-3.11808	0.00182033	0.0150048
C_Myocardium	Tns1	193.196	-1.17171	0.174109	-6.72973	1.69982e-11	6.63354e-10
C_Myocardium	Fitm1	686.615	-1.17069	0.094995	-12.3237	6.75234e-35	1.10952e-32
C_Myocardium	Stat5b	56.9062	-1.17025	0.315508	-3.70909	0.000208009	0.00240029
C_Myocardium	Hist3h2ba	83.3173	-1.16233	0.261545	-4.4441	8.82603e-06	0.0001425
C_Myocardium	Atf3	98.8417	-1.16016	0.243178	-4.7708	1.83496e-06	3.35996e-05
C_Myocardium	Pcp4l1	121.191	-1.15801	0.221823	-5.22043	1.7851e-07	3.90617e-06
C_Myocardium	Gja1	197.955	-1.15685	0.172005	-6.72569	1.74766e-11	6.71532e-10
C_Myocardium	Mpc1	426.413	-1.15537	0.117708	-9.81555	9.65083e-23	8.54749e-21
C_Myocardium	Trim2	51.0826	-1.13276	0.332535	-3.40645	0.000658142	0.00648176
C_Myocardium	Lrrc20	45.9857	-1.11929	0.356545	-3.13927	0.00169371	0.0140725
C_Myocardium	2510009E07Rik	51.9177	-1.1185	0.33446	-3.34421	0.000825181	0.00784236
C_Myocardium	Retreg1	117.704	-1.1173	0.221175	-5.05164	4.38035e-07	9.04348e-06
C_Myocardium	AC133868.2	35.3607	-1.11576	0.397782	-2.80496	0.00503228	0.0347584
C_Myocardium	Nppa	6522.79	-1.11202	0.153488	-7.24496	4.32555e-13	1.97866e-11
C_Myocardium	Slitrk5	99.6814	-1.10448	0.257236	-4.29363	1.75773e-05	0.000266714
C_Myocardium	S100a1	342.723	-1.10251	0.129997	-8.48107	2.23127e-17	1.37261e-15
C_Myocardium	Wdsub1	83.6288	-1.09327	0.270035	-4.04862	5.15199e-05	0.000702381
C_Myocardium	Sfrp1	564.074	-1.08455	0.106156	-10.2165	1.67272e-24	1.72636e-22
C_Myocardium	Ankrd29	55.8928	-1.08344	0.323687	-3.34718	0.00081639	0.00777657
C_Myocardium	Chit1	46.4	-1.07904	0.37098	-2.90861	0.00363045	0.0265389
C_Myocardium	Acat1	377.125	-1.07874	0.126876	-8.50233	1.85815e-17	1.15446e-15
C_Myocardium	Mlip	342.209	-1.07674	0.134498	-8.0056	1.18886e-15	6.62787e-14
C_Myocardium	Gstm7	35.638	-1.07471	0.398262	-2.69849	0.00696548	0.0457815
C_Myocardium	Perp	261.555	-1.07181	0.156366	-6.85447	7.15773e-12	2.91159e-10
C_Myocardium	Ggnbp1	48.6249	-1.06876	0.353599	-3.02252	0.00250677	0.0196267
C_Myocardium	Hcfc1r1	1990.64	-1.06857	0.0592573	-18.0326	1.07992e-72	7.09795e-70
C_Myocardium	Ctgf	118.506	-1.06692	0.223807	-4.76715	1.86847e-06	3.41133e-05
C_Myocardium	Gja5	97.4176	-1.0659	0.244473	-4.36	1.30064e-05	0.000203283
C_Myocardium	Oxct1	744.442	-1.06318	0.0908596	-11.7014	1.25372e-31	1.75916e-29
C_Myocardium	Mrap	116.638	-1.05884	0.22132	-4.7842	1.71667e-06	3.15725e-05
C_Myocardium	Tnni2	284.348	-1.05771	0.144059	-7.34215	2.10188e-13	9.86775e-12
C_Myocardium	Rnf207	59.3455	-1.05618	0.314758	-3.35553	0.000792139	0.00759772
C_Myocardium	Ldhb	1261.85	-1.05006	0.0731863	-14.3478	1.10011e-46	3.05294e-44
C_Myocardium	mt-Nd5	2265.49	-1.04667	0.0563184	-18.5848	4.26632e-77	3.13399e-74
C_Myocardium	Pcbd1	326.306	-1.04622	0.133168	-7.85633	3.95551e-15	2.10198e-13
C_Myocardium	Rtn4rl1	62.2174	-1.04612	0.308315	-3.393	0.000691308	0.00675715
C_Myocardium	Baiap2l2	52.9869	-1.03692	0.341746	-3.03419	0.00241183	0.0190025
C_Myocardium	Cdkn1a	148.771	-1.03544	0.196603	-5.26664	1.38945e-07	3.12076e-06
C_Myocardium	Sulf2	276.604	-1.03216	0.157532	-6.55207	5.67455e-11	2.07204e-09
C_Myocardium	Car2	83.5105	-1.03087	0.264671	-3.89493	9.82251e-05	0.00125167
C_Myocardium	Actr3b	85.636	-1.03083	0.258201	-3.99236	6.54187e-05	0.000873379
C_Myocardium	Tbx18	41.5416	-1.02895	0.378279	-2.72009	0.00652637	0.0432597
C_Myocardium	Pkia	94.1547	-1.02691	0.244805	-4.19481	2.73104e-05	0.000397497
C_Myocardium	Larp1b	75.2073	-1.02633	0.276351	-3.71388	0.000204104	0.00236442
C_Myocardium	Myzap	49.2937	-1.02582	0.345447	-2.96954	0.0029825	0.0227662
C_Myocardium	Nr2f1	178.293	-1.0231	0.186069	-5.49851	3.83013e-08	9.34194e-07
C_Myocardium	Slc12a7	73.5176	-1.0101	0.281841	-3.58392	0.000338476	0.00365332
C_Myocardium	Lrrc4b	48.0095	-1.00827	0.34084	-2.95819	0.00309452	0.0233871
C_Myocardium	Tgfbr3	67.5896	-1.00354	0.311816	-3.21836	0.00128927	0.0112748
C_Myocardium	Grina	99.7944	-1.00351	0.236682	-4.23991	2.23605e-05	0.00033085
C_Myocardium	Clu	268.716	-1.00331	0.244473	-4.10399	4.0609e-05	0.00057173
C_Myocardium	Tmbim1	52.8531	-1.00153	0.331771	-3.01873	0.00253833	0.0198365
C_Myocardium	Hist1h1a	62.093	1.00032	0.303819	3.29248	0.000993082	0.00910544
C_Myocardium	Fosb	116.773	1.00543	0.221837	4.53229	5.83482e-06	9.74134e-05
C_Myocardium	Col11a1	67.4185	1.00821	0.29245	3.44746	0.000565876	0.00568517
C_Myocardium	Frat2	68.0971	1.01361	0.298792	3.39235	0.00069295	0.0067606
C_Myocardium	Dusp9	123.998	1.01433	0.215629	4.70407	2.55024e-06	4.56921e-05
C_Myocardium	Traf3ip1	46.2118	1.03451	0.348722	2.96658	0.00301133	0.0229582
C_Myocardium	Bcat1	223.67	1.03559	0.162076	6.38952	1.66407e-10	5.58626e-09
C_Myocardium	Trim71	99.6155	1.03961	0.245353	4.23721	2.26318e-05	0.000334469
C_Myocardium	Phlda2	119.662	1.04911	0.23135	4.53473	5.76766e-06	9.65503e-05
C_Myocardium	Ly75	46.3737	1.05031	0.349014	3.00936	0.00261795	0.0203568
C_Myocardium	Spry2	94.8278	1.07004	0.248532	4.30545	1.66647e-05	0.000254723
C_Myocardium	Chd1	307.192	1.07078	0.137259	7.80116	6.13421e-15	3.23762e-13
C_Myocardium	Hoxb2	82.6881	1.07218	0.271805	3.94465	7.99162e-05	0.00104066
C_Myocardium	Rgs4	36.0296	1.07781	0.401632	2.68357	0.00728416	0.0474021
C_Myocardium	Mme	59.1132	1.0918	0.321382	3.39722	0.000680745	0.00667804
C_Myocardium	Mgarp	86.6219	1.10011	0.268306	4.10022	4.12765e-05	0.000579821
C_Myocardium	Crispld1	37.2282	1.10365	0.393104	2.80753	0.00499234	0.0345207
C_Myocardium	Cap1	77.2798	1.11221	0.273351	4.06879	4.72574e-05	0.000653544
C_Myocardium	Actb	4327.34	1.12107	0.0483262	23.198	4.77085e-119	1.19157e-115
C_Myocardium	Cald1	1009.37	1.134	0.0821042	13.8117	2.16745e-43	5.107e-41
C_Myocardium	Gm26699	65.7183	1.13707	0.296497	3.835	0.000125564	0.0015428
C_Myocardium	Atad5	85.1709	1.13837	0.259889	4.38022	1.1856e-05	0.000186845
C_Myocardium	Ptgis	33.3555	1.1421	0.41473	2.75384	0.00589	0.0395666
C_Myocardium	Dusp4	54.7146	1.14927	0.32489	3.53742	0.000404062	0.00423436
C_Myocardium	Tcf7l1	60.3066	1.15107	0.307852	3.73904	0.000184727	0.00216404
C_Myocardium	Cited2	997.191	1.16508	0.0804811	14.4765	1.70653e-47	4.84345e-45
C_Myocardium	E130006D01Rik	79.7682	1.1652	0.26991	4.317	1.58162e-05	0.000242942
C_Myocardium	Cecr2	52.5938	1.17041	0.332351	3.5216	0.000428946	0.00446136
C_Myocardium	Kif20b	177.732	1.18004	0.181908	6.48705	8.75312e-11	3.05332e-09
C_Myocardium	Hsd11b2	59.3855	1.18864	0.327645	3.62782	0.000285824	0.00315874
C_Myocardium	Gm15261	34.6656	1.18933	0.407015	2.92207	0.00347711	0.0256632
C_Myocardium	Cgnl1	295.823	1.20376	0.152482	7.89445	2.91599e-15	1.56287e-13
C_Myocardium	Slc24a5	89.9684	1.23228	0.254859	4.83514	1.33053e-06	2.52134e-05
C_Myocardium	Lima1	83.606	1.23353	0.267771	4.60667	4.09162e-06	6.96133e-05
C_Myocardium	Igdcc3	174.52	1.23708	0.182874	6.76462	1.33655e-11	5.25827e-10
C_Myocardium	Fancf	26.8252	1.23927	0.463522	2.67359	0.00750434	0.0483811
C_Myocardium	Rgs17	37.2471	1.24367	0.392758	3.16649	0.00154289	0.0130098
C_Myocardium	Twist1	44.9377	1.2481	0.370776	3.36619	0.000762146	0.00732693
C_Myocardium	Tmem56	58.9011	1.26897	0.33218	3.82014	0.000133378	0.00162493
C_Myocardium	Clmp	43.6384	1.27335	0.362311	3.51453	0.000440533	0.00456587
C_Myocardium	Arhgap28	34.6075	1.27964	0.427616	2.99251	0.00276697	0.0213692
C_Myocardium	Amot	100.911	1.28629	0.244177	5.26785	1.38034e-07	3.10589e-06
C_Myocardium	Rasl11a	44.296	1.29081	0.364803	3.53839	0.000402578	0.00422825
C_Myocardium	Bin1	38.879	1.29486	0.389205	3.32693	0.000878073	0.00822609
C_Myocardium	Wnt11	68.7087	1.30278	0.299496	4.34992	1.3619e-05	0.000211272
C_Myocardium	Rai14	24.6002	1.3039	0.483463	2.69701	0.00699661	0.0458839
C_Myocardium	Dcaf12l1	104.445	1.31631	0.250206	5.26089	1.43359e-07	3.20836e-06
C_Myocardium	Slc9a3r1	62.0894	1.32506	0.306074	4.32923	1.49631e-05	0.000230406
C_Myocardium	Basp1	263.394	1.33022	0.149348	8.90684	5.25077e-19	3.66322e-17
C_Myocardium	Dnmt3b	37.0818	1.34152	0.418439	3.20601	0.00134587	0.0116559
C_Myocardium	Rom1	26.772	1.34782	0.473568	2.84611	0.00442575	0.031296
C_Myocardium	Cfc1	29.2914	1.35215	0.476908	2.83524	0.0045791	0.0322162
C_Myocardium	3632451O06Rik	1327.62	1.36679	0.0739023	18.4945	2.28656e-76	1.58637e-73
C_Myocardium	Supt16	401.737	1.3674	0.124609	10.9735	5.12396e-28	6.15269e-26
C_Myocardium	Stx3	53.0709	1.36832	0.34616	3.95284	7.72283e-05	0.00101199
C_Myocardium	Dab2	157.209	1.37233	0.196088	6.99854	2.58637e-12	1.10234e-10
C_Myocardium	Ddt	756.491	1.37829	0.0994485	13.8593	1.11737e-43	2.79073e-41
C_Myocardium	Npr3	22.4219	1.38944	0.512611	2.71051	0.00671798	0.0443415
C_Myocardium	Sall4	75.0003	1.39764	0.282632	4.94507	7.61158e-07	1.50163e-05
C_Myocardium	Msx1	37.0582	1.42846	0.419972	3.40133	0.0006706	0.00658369
C_Myocardium	Mhrt	38.1679	1.42965	0.391005	3.65635	0.000255834	0.00286664
C_Myocardium	Ppp1r14a	41.6166	1.43329	0.379397	3.77782	0.000158209	0.00189038
C_Myocardium	Cdh6	124.401	1.44092	0.218567	6.59259	4.32209e-11	1.59216e-09
C_Myocardium	Fignl2	52.3709	1.44117	0.338462	4.25799	2.06277e-05	0.000307765
C_Myocardium	Rnf165	29.5856	1.44968	0.45014	3.22052	0.00127958	0.0111979
C_Myocardium	Fmnl2	20.0816	1.44972	0.545233	2.65891	0.00783947	0.0499486
C_Myocardium	Pdgfra	28.818	1.47358	0.455314	3.23639	0.00121051	0.0106909
C_Myocardium	Lhfpl1	27.8987	1.49657	0.481064	3.11095	0.00186484	0.0153413
C_Myocardium	Grrp1	27.3804	1.51439	0.472769	3.20323	0.00135897	0.0117526
C_Myocardium	Nptx2	77.9082	1.51659	0.27493	5.51627	3.46263e-08	8.51208e-07
C_Myocardium	Ephb2	32.4135	1.52459	0.429803	3.54718	0.000389382	0.00410001
C_Myocardium	Rims2	21.2007	1.53559	0.526123	2.91868	0.00351515	0.0258828
C_Myocardium	Pawr	120.664	1.55152	0.226594	6.84716	7.53319e-12	3.04448e-10
C_Myocardium	Nhs	29.5753	1.55185	0.453685	3.42054	0.000624966	0.00619411
C_Myocardium	Arhgap20	20.5276	1.56379	0.555967	2.81273	0.00491222	0.0341178
C_Myocardium	Lmod1	222.463	1.57502	0.169959	9.26706	1.9135e-20	1.44823e-18
C_Myocardium	Kazald1	20.7659	1.58195	0.568604	2.78216	0.00539977	0.0368483
C_Myocardium	Pvalb	59.2768	1.58254	0.341956	4.62792	3.69354e-06	6.3533e-05
C_Myocardium	Art5	24.432	1.58727	0.496314	3.19811	0.0013833	0.0119054
C_Myocardium	Vil1	20.1389	1.59524	0.550157	2.89962	0.00373621	0.0271424
C_Myocardium	Amph	81.311	1.61593	0.274329	5.8905	3.85018e-09	1.06374e-07
C_Myocardium	Kif5c	25.0863	1.64584	0.502382	3.27608	0.0010526	0.00953912
C_Myocardium	Gli3	27.1669	1.68428	0.473521	3.55692	0.000375231	0.00398307
C_Myocardium	Cnksr2	18.0319	1.68583	0.578534	2.91397	0.00356868	0.0261997
C_Myocardium	Fgf10	24.2128	1.72874	0.518253	3.33571	0.000850818	0.00801309
C_Myocardium	Gm266	36.6231	1.7302	0.409791	4.22215	2.41984e-05	0.000355936
C_Myocardium	Krt18	481.09	1.73477	0.117508	14.763	2.53776e-49	7.92288e-47
C_Myocardium	4930512H18Rik	18.205	1.75238	0.590841	2.96591	0.00301789	0.0229941
C_Myocardium	Stk32a	32.5809	1.76241	0.438127	4.0226	5.75581e-05	0.000779594
C_Myocardium	Tril	58.8317	1.76876	0.322908	5.47759	4.31167e-08	1.03547e-06
C_Myocardium	Lpcat4	20.8213	1.78087	0.561805	3.16991	0.00152485	0.0129101
C_Myocardium	Prtg	531.23	1.79285	0.109396	16.3887	2.30212e-60	9.91342e-58
C_Myocardium	Snhg11	29.4392	1.81007	0.470702	3.84547	0.000120319	0.0014921
C_Myocardium	Nkx2-6	20.8756	1.81698	0.546941	3.32208	0.000893501	0.00833311
C_Myocardium	Ppp2r2b	15.0038	1.81836	0.649459	2.7998	0.00511336	0.035221
C_Myocardium	Prkg1	114.06	1.82208	0.23461	7.76643	8.07296e-15	4.2182e-13
C_Myocardium	Avp	27.2177	1.8414	0.482053	3.81991	0.000133502	0.00162493
C_Myocardium	Gm26917	134.201	1.87778	0.218489	8.5944	8.36986e-18	5.3328e-16
C_Myocardium	Krt8	530.499	1.8871	0.117176	16.1048	2.3606e-58	9.50942e-56
C_Myocardium	Nrp2	271.387	1.89521	0.15263	12.417	2.11306e-35	3.56593e-33
C_Myocardium	Spin2c	64.9988	1.89795	0.328594	5.77597	7.65105e-09	2.02858e-07
C_Myocardium	Prrx1	91.365	1.90899	0.274732	6.94854	3.6908e-12	1.52115e-10
C_Myocardium	Lrp2	13.3434	1.92801	0.684258	2.81767	0.0048374	0.033673
C_Myocardium	Tlx1	49.0272	1.94841	0.37343	5.21759	1.81266e-07	3.95743e-06
C_Myocardium	Gstt1	112.62	2.02279	0.248022	8.15568	3.47214e-16	1.99816e-14
C_Myocardium	AY036118	65.3607	2.03708	0.31186	6.53205	6.48763e-11	2.32142e-09
C_Myocardium	Has2	35.8977	2.07624	0.421579	4.9249	8.44032e-07	1.65208e-05
C_Myocardium	Crabp2	173.822	2.12874	0.200792	10.6017	2.92505e-26	3.32073e-24
C_Myocardium	Car3	78.6786	2.12956	0.316855	6.72095	1.8055e-11	6.91627e-10
C_Myocardium	Scd1	16.5146	2.13158	0.626042	3.40486	0.000661986	0.00650423
C_Myocardium	Fgf8	51.1843	2.25494	0.384114	5.87049	4.34513e-09	1.1952e-07
C_Myocardium	Actg2	23.8426	2.25925	0.553315	4.08311	4.44376e-05	0.000618658
C_Myocardium	Hapln3	35.115	2.37128	0.442409	5.35992	8.32569e-08	1.92539e-06
C_Myocardium	Plcxd3	17.3668	2.44116	0.62682	3.89452	9.83951e-05	0.00125256
C_Myocardium	Pcp4	14.0404	2.57226	0.719409	3.57552	0.000349538	0.00375325
C_Myocardium	Gm45188	29.0591	2.67902	0.510544	5.24739	1.54268e-07	3.42185e-06
C_Myocardium	Ebf3	14.8881	2.70901	0.701846	3.85983	0.000113464	0.00141411
C_Myocardium	Cck	652.448	2.71165	0.213057	12.7273	4.16843e-37	7.6552e-35
C_Myocardium	Ifitm1	10.0969	2.77971	0.868615	3.20016	0.0013735	0.011839
C_Myocardium	Sh3rf1	7.0258	2.91639	1.09361	2.66676	0.00765856	0.0490076
C_Myocardium	Plet1	7.25296	2.94118	1.02048	2.88214	0.00394986	0.0283808
C_Myocardium	Tdrd12	6.40574	3.07778	1.15728	2.6595	0.00782562	0.0498858
C_Myocardium	Rbfox3	6.77235	3.18005	1.0954	2.90309	0.00369495	0.0269053
C_Myocardium	Pyy	16.6443	3.28945	0.718764	4.57653	4.72746e-06	8.03218e-05
C_Myocardium	Vgll2	6.57185	3.30839	1.16717	2.83454	0.00458921	0.0322507
C_Myocardium	Matn4	5.89613	3.37147	1.24117	2.71638	0.00660009	0.0436788
C_Myocardium	Myh11	6.61466	3.44676	1.19153	2.89271	0.00381934	0.0276018
C_Myocardium	Klk1	7.80837	3.50692	1.10405	3.17641	0.00149112	0.0126689
C_Myocardium	Rab3c	15.8481	3.52419	0.763082	4.61835	3.86794e-06	6.60663e-05
C_Myocardium	Notch1	44.244	3.54638	0.463822	7.646	2.07335e-14	1.04826e-12
C_Myocardium	Spink1	10.7561	3.64608	0.965212	3.77749	0.000158419	0.00189038
C_Myocardium	Sox2	7.27675	3.72429	1.14812	3.24381	0.00117943	0.0104681
C_Myocardium	Ptpre	7.7465	3.76989	1.16666	3.23137	0.00123199	0.0108498
C_Myocardium	Tdgf1	148.508	3.88	0.539818	7.18761	6.59334e-13	2.97248e-11
C_Myocardium	Tal2	8.38696	4.06142	1.14329	3.55239	0.000381745	0.00404002
C_Myocardium	Car4	63.2147	4.2188	0.429982	9.81156	1.00405e-22	8.82998e-21
C_Myocardium	Sp5	4.25135	4.43737	1.59337	2.78491	0.00535431	0.036598
C_Myocardium	Lin28a	69.4125	4.44431	0.448622	9.90658	3.89757e-23	3.60539e-21
C_Myocardium	Hbb-bs	596.731	4.88963	0.898541	5.44174	5.27631e-08	1.25745e-06
C_Myocardium	Tnnc2	13.2865	5.26933	1.18817	4.43484	9.21423e-06	0.000148092

## Sheet: EC_2FC padj<0.05
Cluster ID	Gene ID	baseMean	log2FoldChange	lfcSE	stat	pvalue	padj
C_EC	Sox17	120.526	1.06651	0.259556	4.10899	3.97e-05	0.00135961
C_EC	Col3a1	313.053	-1.25143	0.149514	-8.36995	5.76e-17	1.56e-14
C_EC	Col5a2	110.435	-1.05862	0.24122	-4.38859	1.14e-05	0.00046437
C_EC	Cavin2	354.621	-1.33854	0.141277	-9.47462	2.68e-21	9.03e-19
C_EC	Acadl	111.122	-1.10037	0.241728	-4.55211	5.31e-06	0.00023436
C_EC	Ackr3	34.0941	-1.46973	0.424886	-3.45912	0.00054194	0.0121558
C_EC	Bok	70.7352	1.23882	0.309517	4.00244	6.27e-05	0.00197338
C_EC	Cfh	8.41235	-4.84692	1.30251	-3.72123	0.00019826	0.00533372
C_EC	Mndal	24.9914	-3.27296	0.604036	-5.41848	6.01e-08	4e-06
C_EC	Ifi211	40.5583	-3.03255	0.46004	-6.59193	4.34e-11	5.24e-09
C_EC	Ifi205	27.0755	-3.48605	0.5895	-5.91357	3.35e-09	2.87e-07
C_EC	Npdc1	71.5756	-1.37299	0.293818	-4.67293	2.97e-06	0.0001409
C_EC	Phpt1	95.6381	-1.05556	0.259212	-4.07217	4.66e-05	0.00154868
C_EC	Sardh	12.8294	-2.39231	0.776834	-3.07956	0.00207308	0.036413
C_EC	Col5a1	37.9504	-1.38408	0.416382	-3.32407	0.00088714	0.0182115
C_EC	Pdk1	47.9943	1.29997	0.360242	3.60861	0.00030784	0.00760986
C_EC	Aplnr	91.294	1.03389	0.289923	3.56607	0.00036237	0.0086849
C_EC	Trp53i11	55.1043	-1.33927	0.332733	-4.02506	5.7e-05	0.00182956
C_EC	Sord	13.4605	-3.54287	0.851987	-4.15836	3.21e-05	0.00112521
C_EC	Gatm	84.3376	-1.72712	0.27688	-6.23782	4.44e-10	4.46e-08
C_EC	Procr	42.562	-1.9594	0.399583	-4.90362	9.41e-07	4.99e-05
C_EC	Sall4	10.8575	2.70049	0.823763	3.27824	0.00104457	0.0207661
C_EC	Nkain4	30.668	-2.38108	0.518402	-4.59311	4.37e-06	0.00019636
C_EC	Sox18	61.8008	2.52703	0.355654	7.10531	1.2e-12	1.89e-10
C_EC	Tmem255a	45.6387	1.13691	0.373035	3.04773	0.00230574	0.0390899
C_EC	Gpc3	33.7752	1.31708	0.423177	3.11237	0.00185591	0.0338982
C_EC	Bgn	190.716	-1.45972	0.184748	-7.90113	2.76e-15	6.07e-13
C_EC	Xist	287.763	-1.7366	0.157181	-11.0484	2.23e-28	1.32e-25
C_EC	Zfp711	47.0161	1.14345	0.366936	3.11622	0.00183189	0.0335893
C_EC	Nrk	76.3838	-1.76086	0.293529	-5.99893	1.99e-09	1.77e-07
C_EC	Bmx	38.1822	-1.45072	0.422567	-3.43311	0.00059671	0.0131652
C_EC	Fabp5	1463.16	-1.02106	0.0760651	-13.4235	4.41e-41	5.94e-38
C_EC	Postn	23.3987	-2.83466	0.576019	-4.92112	8.61e-07	4.64e-05
C_EC	Tm4sf1	161.429	-2.15649	0.214864	-10.0365	1.05e-23	4.32e-21
C_EC	Ctso	35.9112	-1.31468	0.428467	-3.06833	0.00215259	0.0373656
C_EC	Lmna	50.7703	-1.16651	0.350488	-3.32825	0.00087395	0.0180189
C_EC	Selenbp1	30.6265	-1.87595	0.48394	-3.87641	0.00010601	0.00310885
C_EC	Ctsk	17.0018	-1.95098	0.637719	-3.05931	0.00221849	0.0380203
C_EC	Olfml3	38.1708	-1.90497	0.422221	-4.51178	6.43e-06	0.00027975
C_EC	Palmd	21.0003	-2.01508	0.55893	-3.60523	0.00031187	0.00764981
C_EC	Lef1	23.8656	2.09326	0.555061	3.77121	0.00016246	0.0044595
C_EC	Gm30648	38.8118	-1.3464	0.399954	-3.3664	0.00076158	0.0161221
C_EC	Col15a1	32.2561	1.57279	0.446728	3.52068	0.00043044	0.00996231
C_EC	Klf4	97.7551	-1.79831	0.2882	-6.23981	4.38e-10	4.45e-08
C_EC	Slc2a1	125.606	1.89265	0.231547	8.1739	2.99e-16	7.23e-14
C_EC	Cap1	30.6292	1.34695	0.443718	3.03559	0.00240066	0.040337
C_EC	Fam167b	33.7443	-1.66828	0.436107	-3.82538	0.00013057	0.00372495
C_EC	Tinagl1	69.0987	-1.83746	0.3142	-5.84805	4.97e-09	4.12e-07
C_EC	Lin28a	14.4044	4.51028	0.963223	4.68249	2.83e-06	0.00013516
C_EC	Grrp1	70.3933	1.14205	0.310906	3.67331	0.00023943	0.00622838
C_EC	Gm1673	154.314	-1.1282	0.217691	-5.18259	2.19e-07	1.32e-05
C_EC	Igfbp7	101.809	-1.1141	0.259023	-4.30117	1.7e-05	0.00063918
C_EC	Gm33370	11.1683	-2.50137	0.81346	-3.07498	0.00210519	0.0368032
C_EC	Rasgef1b	52.3483	-1.14834	0.345387	-3.3248	0.00088482	0.0182034
C_EC	Eln	9.82814	-3.67358	1.02566	-3.58166	0.00034142	0.00822027
C_EC	Col26a1	79.0061	-1.01277	0.281907	-3.59255	0.00032746	0.00801081
C_EC	Cav1	27.9615	-1.45042	0.470791	-3.08082	0.00206434	0.0364048
C_EC	Cpa2	37.4237	-1.53563	0.416841	-3.68397	0.00022963	0.006002
C_EC	Cpa1	20.9609	-2.36539	0.597407	-3.95942	7.51e-05	0.00231095
C_EC	Tmem176b	200.976	-2.29483	0.190512	-12.0456	2.05e-33	1.93e-30
C_EC	Tmem176a	108.82	-2.01581	0.263307	-7.65572	1.92e-14	3.78e-12
C_EC	Wipf3	17.0533	-2.0356	0.620329	-3.28149	0.00103261	0.0205741
C_EC	Eva1a	35.893	-1.47953	0.414975	-3.56535	0.00036338	0.00868697
C_EC	Hk2	31.4835	1.45986	0.443059	3.29495	0.00098439	0.0198137
C_EC	Slc6a6	87.409	1.31045	0.272738	4.80478	1.55e-06	7.92e-05
C_EC	Slc2a3	24.2237	2.03611	0.534372	3.81029	0.00013881	0.00388947
C_EC	Vwf	64.9519	-1.0365	0.305625	-3.39142	0.00069531	0.0149222
C_EC	Clec1b	138.295	1.37265	0.24168	5.67962	1.35e-08	1.02e-06
C_EC	Emp1	27.6455	-1.44885	0.471119	-3.07533	0.0021027	0.0368032
C_EC	Art4	38.2411	-1.50711	0.423653	-3.55741	0.00037453	0.00888614
C_EC	Arhgdib	318.821	-1.12953	0.160865	-7.02159	2.19e-12	3.24e-10
C_EC	Ldhb	57.7765	-1.13357	0.32315	-3.50789	0.00045168	0.0103525
C_EC	Peg3	467.325	1.02227	0.116744	8.75653	2.01e-18	5.94e-16
C_EC	Hif3a	21.2036	-1.69925	0.552691	-3.07451	0.0021085	0.0368032
C_EC	Axl	21.0929	-1.88535	0.552854	-3.41022	0.00064912	0.014097
C_EC	Ltbp4	51.7917	-1.22967	0.355165	-3.46224	0.00053569	0.0120442
C_EC	Blvrb	102.574	-1.34197	0.250251	-5.36249	8.21e-08	5.31e-06
C_EC	Fcgrt	8.26022	-3.11908	1.02908	-3.03095	0.00243786	0.0406008
C_EC	Emp3	118.673	-1.94961	0.243215	-8.01598	1.09e-15	2.58e-13
C_EC	Mogat2	88.9208	1.06565	0.263198	4.04885	5.15e-05	0.00168757
C_EC	P4ha3	13.1359	-3.40616	0.886246	-3.84336	0.00012136	0.00350469
C_EC	Ucp2	68.701	-1.78833	0.305695	-5.85005	4.91e-09	4.11e-07
C_EC	Hbb-bt	27.3145	-2.95446	0.54102	-5.4609	4.74e-08	3.24e-06
C_EC	Hbb-bh1	282.97	-2.35489	0.160158	-14.7035	6.12e-49	1.45e-45
C_EC	Hbb-y	1148.69	-2.90529	0.185039	-15.701	1.49e-55	7.03e-52
C_EC	Spon1	44.4016	-1.53795	0.385351	-3.99104	6.58e-05	0.00205696
C_EC	Cdkn1c	10299.7	-1.13428	0.101394	-11.1868	4.73e-29	3.19e-26
C_EC	Ppp1r14c	28.0712	-1.79946	0.482314	-3.73088	0.00019081	0.00517773
C_EC	Arhgap18	55.4446	1.08029	0.347186	3.11157	0.00186096	0.0339248
C_EC	Oit3	51.9926	-2.13278	0.37025	-5.76038	8.39e-09	6.66e-07
C_EC	Col13a1	65.0421	-1.57685	0.318021	-4.95833	7.11e-07	3.92e-05
C_EC	Aes	345.186	-1.52833	0.147161	-10.3854	2.89e-25	1.3e-22
C_EC	Stab2	10.253	-4.4074	1.12528	-3.91671	8.98e-05	0.00269955
C_EC	Gpr182	208.606	-1.19553	0.18904	-6.32422	2.55e-10	2.71e-08
C_EC	Gm34030	15.3792	-1.95074	0.64898	-3.00586	0.00264832	0.0436237
C_EC	Cpe	43.5964	-1.30211	0.375978	-3.46326	0.00053366	0.0120272
C_EC	Abhd8	71.8265	-1.01766	0.293489	-3.46745	0.00052542	0.0118981
C_EC	Irx5	155.279	-1.25949	0.213266	-5.90575	3.51e-09	2.99e-07
C_EC	Irx6	27.0931	-2.23841	0.504837	-4.43393	9.25e-06	0.00039007
C_EC	Cdh11	67.6414	-2.11373	0.31792	-6.64863	2.96e-11	3.68e-09
C_EC	Nid2	35.9377	1.45229	0.414828	3.50095	0.00046361	0.0105745
C_EC	Rpgrip1	47.9735	1.34196	0.380228	3.52935	0.00041658	0.00970572
C_EC	Supt16	234.638	1.10565	0.169484	6.52361	6.86e-11	8.1e-09
C_EC	Pck2	51.6838	-1.19866	0.355751	-3.36939	0.00075335	0.0159863
C_EC	Tmem205	73.5289	-1.18514	0.297631	-3.9819	6.84e-05	0.00212748
C_EC	Tagln	75.2493	1.3236	0.296238	4.46805	7.89e-06	0.00034037
C_EC	Prtg	67.5074	2.53471	0.326857	7.75481	8.85e-15	1.86e-12
C_EC	Cd109	22.8155	1.74426	0.536202	3.25299	0.00114197	0.0226481
C_EC	Rbp1	259.738	-1.85152	0.164576	-11.2502	2.31e-29	1.68e-26
C_EC	Slco2a1	10.4391	-3.842	1.00044	-3.84031	0.00012288	0.00353767
C_EC	Trim71	25.1685	2.54037	0.557029	4.56056	5.1e-06	0.00022724
C_EC	Igfbp3	121.816	1.93236	0.511364	3.77884	0.00015756	0.00433773
C_EC	Upp1	42.9107	1.28003	0.375564	3.40828	0.00065373	0.0141263
C_EC	Hba-x	240.867	-2.93125	0.188097	-15.5837	9.4e-55	2.96e-51
C_EC	Hba-a1	203.613	-2.92497	0.20671	-14.1501	1.87e-45	3.52e-42
C_EC	Hba-a2	101.874	-2.97832	0.282236	-10.5526	4.94e-26	2.46e-23
C_EC	Nipal4	23.3926	-1.67348	0.523302	-3.19793	0.00138419	0.0264593
C_EC	Cxcl16	36.5744	-1.22974	0.409959	-2.99967	0.00270273	0.044232
C_EC	6330403K07Rik	48.3788	-1.29816	0.369878	-3.50969	0.00044863	0.0103075
C_EC	Hic1	13.1968	-2.31424	0.732579	-3.15904	0.00158292	0.0293665
C_EC	Lgals9	27.3816	-2.8713	0.563751	-5.09321	3.52e-07	2.04e-05
C_EC	Car4	71.6875	-3.17052	0.869104	-3.64803	0.00026426	0.00674429
C_EC	Itga3	9.17484	2.77165	0.914355	3.03126	0.00243535	0.0406008
C_EC	Thra	47.5026	-1.19982	0.362385	-3.3109	0.00092995	0.0188851
C_EC	Grn	80.2026	-1.14859	0.286404	-4.01038	6.06e-05	0.00192741
C_EC	Slc9a3r1	54.4537	-1.68968	0.342264	-4.93678	7.94e-07	4.34e-05
C_EC	Trim47	116.358	-1.15114	0.247026	-4.66001	3.16e-06	0.00014929
C_EC	Slc16a3	112.524	1.55473	0.267309	5.81623	6.02e-09	4.9e-07
C_EC	Hist1h1b	236.053	1.16329	0.161792	7.19	6.48e-13	1.07e-10
C_EC	Hist1h2bc	66.4329	-1.16073	0.301605	-3.84852	0.00011884	0.0034528
C_EC	Tgfbi	41.0637	-1.74252	0.437659	-3.98147	6.85e-05	0.00212748
C_EC	D030007L05Rik	48.6682	1.86871	0.367155	5.0897	3.59e-07	2.07e-05
C_EC	Zfp366	8.35289	3.41364	1.05275	3.2426	0.00118444	0.0233501
C_EC	Colec11	21.7494	-2.73685	0.605529	-4.51976	6.19e-06	0.00027065
C_EC	Dlk1	94.6181	-1.60618	0.284356	-5.6485	1.62e-08	1.2e-06
C_EC	Gm266	55.4107	1.23072	0.333937	3.68549	0.00022826	0.006002
C_EC	Oxct1	102.272	-1.08966	0.250507	-4.34982	1.36e-05	0.00053386
C_EC	C1qtnf6	77.7074	-1.29595	0.286427	-4.52453	6.05e-06	0.00026585
C_EC	Sh3bp1	17.0752	-1.89464	0.617093	-3.07027	0.00213869	0.0371927
C_EC	Cbx6	43.6641	-1.44575	0.378509	-3.81961	0.00013366	0.00379038
C_EC	Krt79	25.0854	-2.46325	0.570335	-4.31895	1.57e-05	0.0006018
C_EC	Krt8	15.2984	2.2054	0.681062	3.23818	0.00120296	0.0236165
C_EC	Tbx1	20.1328	1.76147	0.560859	3.14066	0.00168569	0.0311506
C_EC	Bace2	101.991	-1.69855	0.268893	-6.31684	2.67e-10	2.8e-08
C_EC	Hcfc1r1	69.8018	-1.00951	0.30033	-3.36134	0.00077566	0.0163221
C_EC	Abcg1	14.0406	2.83829	0.745424	3.80762	0.00014031	0.00390112
C_EC	Hspa1a	29.7541	-2.1519	0.496671	-4.33266	1.47e-05	0.00057015
C_EC	Gm26917	55.5914	2.10545	0.350036	6.01496	1.8e-09	1.63e-07
C_EC	AY036118	27.8003	1.85698	0.493727	3.76114	0.00016914	0.00461615
C_EC	Pla2g7	24.3688	-2.15914	0.531299	-4.06389	4.83e-05	0.00158795
C_EC	Ehd3	34.8241	-2.24391	0.457569	-4.90398	9.39e-07	4.99e-05
C_EC	Egr1	60.5162	-2.66503	0.386269	-6.89942	5.22e-12	7.25e-10
C_EC	Slc12a2	33.341	1.39386	0.441164	3.15952	0.0015803	0.0293665
C_EC	Pold4	66.2253	-1.01203	0.301092	-3.36118	0.00077609	0.0163221
C_EC	Rab3il1	60.0721	-1.0115	0.316947	-3.19139	0.0014159	0.0269563
C_EC	Kank1	71.5518	-1.00777	0.303821	-3.31698	0.00090996	0.0185991
C_EC	Acta2	98.7506	1.14129	0.284842	4.00674	6.16e-05	0.00194425
C_EC	Pcgf5	111.913	1.07846	0.234113	4.60659	4.09e-06	0.00018494
C_EC	Cyp26a1	15.9353	2.23451	0.744548	3.00116	0.00268953	0.0440924

## Sheet: NC_2FC padj<0.05
Cluster ID	Gene ID	baseMean	log2FoldChange	lfcSE	stat	pvalue	padj
C_NC	Rrs1	305.331	1.24445	0.146907	8.47103	2.43224e-17	1.73351e-15
C_NC	Sgk3	9.28453	-2.61473	0.816153	-3.20372	0.00135664	0.0109987
C_NC	Sulf1	26.227	-2.09574	0.492121	-4.2586	2.05713e-05	0.000277098
C_NC	Lactb2	17.2868	2.15356	0.671986	3.20477	0.00135168	0.010971
C_NC	Rdh10	20.1667	-1.89961	0.536481	-3.54087	0.000398812	0.0038352
C_NC	Fhl2	37.1663	-2.07064	0.393917	-5.25653	1.46796e-07	3.27989e-06
C_NC	Col3a1	301.045	-1.56015	0.147782	-10.5571	4.7079e-26	5.63997e-24
C_NC	Wdr75	157.901	1.46186	0.212881	6.86703	6.55532e-12	2.80682e-10
C_NC	Cavin2	10.6103	-4.42514	0.950564	-4.65528	3.23547e-06	5.27274e-05
C_NC	Hspd1	2661.91	1.56476	0.0582629	26.8569	7.00782e-159	2.6305e-155
C_NC	Nif3l1	80.9533	1.03768	0.275898	3.76111	0.000169158	0.00179368
C_NC	Orc2	123.537	1.04337	0.225699	4.62286	3.78485e-06	6.05414e-05
C_NC	Wdr12	182.478	1.4417	0.206853	6.96966	3.17717e-12	1.44267e-10
C_NC	Idh1	98.734	-1.37832	0.249736	-5.51909	3.4075e-08	8.52708e-07
C_NC	Map2	8.47303	-3.483	0.913292	-3.81367	0.000136916	0.00148967
C_NC	Acadl	26.9897	-1.97186	0.452247	-4.36014	1.29982e-05	0.000184814
C_NC	Atic	261.561	1.47985	0.165964	8.9167	4.80385e-19	3.75667e-17
C_NC	Fn1	165.157	-1.12379	0.190896	-5.88691	3.9348e-09	1.14496e-07
C_NC	Pecr	36.884	1.31628	0.429956	3.06143	0.00220284	0.0164497
C_NC	Igfbp2	145.56	-3.04001	0.233649	-13.011	1.05926e-38	2.48506e-36
C_NC	Igfbp5	59.3183	-2.88292	0.325429	-8.85883	8.08592e-19	6.27969e-17
C_NC	Cnppd1	23.7332	-1.29697	0.473252	-2.74056	0.00613351	0.0379086
C_NC	Des	42.4122	-1.08824	0.354984	-3.06561	0.00217227	0.0162863
C_NC	Epha4	44.014	-2.01725	0.368973	-5.4672	4.57191e-08	1.1168e-06
C_NC	Ncl	4618.41	1.42222	0.0500147	28.4359	7.27312e-178	4.09513e-174
C_NC	Arl4c	52.6576	-2.60301	0.364863	-7.13421	9.73474e-13	4.68474e-11
C_NC	Lrrfip1	72.0547	1.61571	0.321334	5.02813	4.95273e-07	9.6996e-06
C_NC	Hes6	59.7927	-1.50108	0.30318	-4.95112	7.37891e-07	1.39997e-05
C_NC	Twist2	139.359	-2.20986	0.203948	-10.8354	2.33894e-27	2.99305e-25
C_NC	Sned1	5.63382	-5.00823	1.3772	-3.63653	0.00027634	0.00276856
C_NC	Ddx18	293.621	1.08234	0.160802	6.73086	1.68659e-11	6.80742e-10
C_NC	Lypd1	20.3513	-5.11771	0.772797	-6.62232	3.53603e-11	1.3544e-09
C_NC	Cd55	5.05507	-5.1237	1.42427	-3.59743	0.000321379	0.00316627
C_NC	Dyrk3	17.2615	1.98157	0.653144	3.0339	0.00241417	0.0177338
C_NC	Shisa4	77.0837	-1.07104	0.262303	-4.08322	4.44168e-05	0.000549042
C_NC	Csrp1	195.477	-1.28845	0.174839	-7.36935	1.71466e-13	8.77672e-12
C_NC	Rgs2	40.2179	-1.2299	0.368796	-3.3349	0.000853296	0.00744881
C_NC	Cacybp	1179.14	1.10766	0.0780557	14.1907	1.04631e-45	3.10067e-43
C_NC	Pigc	28.6349	-1.21404	0.429609	-2.82592	0.00471448	0.0307232
C_NC	Dnm3	8.07053	-2.36913	0.839935	-2.82061	0.00479328	0.0311108
C_NC	Mettl13	46.187	1.18482	0.368219	3.21771	0.00129219	0.0105751
C_NC	Mgst3	33.2402	-1.35683	0.407699	-3.32803	0.000874637	0.00761518
C_NC	Pbx1	243.624	-1.08702	0.149751	-7.25883	3.9046e-13	1.94556e-11
C_NC	Rgs5	110.43	-4.32452	0.287932	-15.0193	5.49024e-51	1.93205e-48
C_NC	Nos1ap	3.44328	-4.27574	1.52998	-2.79464	0.00519582	0.0331502
C_NC	Pea15a	41.9899	-1.40984	0.356049	-3.95969	7.50476e-05	0.000870352
C_NC	Cadm3	4.55698	-3.49051	1.23481	-2.82677	0.00470207	0.0306779
C_NC	2020-03-02	40.716	-1.06507	0.365473	-2.91423	0.0035657	0.0243206
C_NC	Eprs	497.414	1.23686	0.119961	10.3106	6.31346e-25	7.10959e-23
C_NC	Tgfb2	48.3911	-3.4923	0.377928	-9.24064	2.45034e-20	2.13901e-18
C_NC	Kcnk2	4.69252	-4.01105	1.28728	-3.11591	0.00183378	0.0140916
C_NC	Proser2	7.22391	-3.21055	0.968651	-3.31446	0.000918213	0.00793553
C_NC	Gata3	30.4164	-1.81352	0.427658	-4.24058	2.2294e-05	0.000297456
C_NC	Vim	398.591	-1.54169	0.126773	-12.1611	5.01023e-34	9.10003e-32
C_NC	Dnajc1	223.752	1.06581	0.168821	6.31327	2.73195e-10	9.32257e-09
C_NC	Commd3	101.225	-1.03396	0.228857	-4.51792	6.24514e-06	9.51645e-05
C_NC	Pdss1	38.1114	1.1769	0.418311	2.81346	0.00490115	0.031683
C_NC	Surf2	89.462	1.10497	0.270816	4.08015	4.50067e-05	0.000555115
C_NC	Col5a1	32.8995	-1.62712	0.410707	-3.96175	7.44027e-05	0.000865398
C_NC	Ralgds	27.0934	-1.38037	0.461307	-2.9923	0.0027688	0.0198976
C_NC	Crat	12.3401	-1.95318	0.693549	-2.81621	0.00485931	0.0314668
C_NC	Ptges	16.429	-1.64453	0.571016	-2.88001	0.00397661	0.0265918
C_NC	Ak1	27.7708	-1.29027	0.451837	-2.85561	0.00429539	0.0283365
C_NC	Gsn	10.5573	-3.7748	0.86415	-4.36822	1.25263e-05	0.000178556
C_NC	Stom	5.55829	-2.78663	1.02748	-2.71211	0.00668564	0.0406737
C_NC	Nr6a1	35.8468	3.47688	0.583555	5.95809	2.55196e-09	7.52293e-08
C_NC	Rif1	185.162	1.1124	0.184439	6.03127	1.62672e-09	4.97784e-08
C_NC	Gpd2	44.4826	1.57659	0.404154	3.90098	9.58056e-05	0.00108429
C_NC	Pkp4	44.6318	1.11341	0.372378	2.99001	0.00278966	0.0200347
C_NC	Tanc1	59.5483	-1.34199	0.298057	-4.50245	6.71733e-06	0.000100859
C_NC	Pdk1	60.1267	1.19888	0.322679	3.71538	0.000202895	0.0021
C_NC	Sp3os	28.8084	-1.15023	0.433991	-2.65035	0.00804083	0.0471112
C_NC	Gm14424	2.89839	-5.79322	1.79045	-3.23563	0.00121376	0.0100103
C_NC	Fkbp7	31.7839	-1.52931	0.41037	-3.72665	0.00019404	0.00201762
C_NC	Cwc22	49.4843	1.4361	0.365549	3.92862	8.5436e-05	0.000981729
C_NC	Frzb	55.6113	-1.3098	0.312151	-4.19603	2.7163e-05	0.000353213
C_NC	Fam171b	14.5908	-1.79637	0.620155	-2.89665	0.00377175	0.0255302
C_NC	Serping1	10.4602	-2.40973	0.756999	-3.18326	0.00145626	0.011647
C_NC	Slc43a3	37.035	-1.32979	0.376192	-3.53486	0.000407984	0.00391672
C_NC	Nup160	41.6923	1.03374	0.388746	2.65916	0.0078336	0.0462338
C_NC	Fnbp4	100.038	1.12119	0.248755	4.50722	6.56838e-06	9.92839e-05
C_NC	Mapk8ip1	27.7545	-1.70056	0.442396	-3.84397	0.000121057	0.00133527
C_NC	Prdm11	11.803	-1.98214	0.698887	-2.83614	0.00456631	0.0299134
C_NC	Trp53i11	10.3886	-3.01153	0.786588	-3.82859	0.000128878	0.00141314
C_NC	Tspan18	12.828	-2.34245	0.661775	-3.53964	0.00040067	0.00384978
C_NC	Nat10	49.3805	1.70492	0.381081	4.47389	7.68075e-06	0.000113718
C_NC	Tcp11l1	33.7019	-1.20945	0.396201	-3.05262	0.00226856	0.0168733
C_NC	Mpped2	139.915	-2.99413	0.21973	-13.6264	2.79077e-42	7.85673e-40
C_NC	Bdnf	26.2348	-4.14615	0.555915	-7.45824	8.76838e-14	4.67965e-12
C_NC	Fibin	9.22251	-4.37965	0.969582	-4.51705	6.27075e-06	9.52968e-05
C_NC	Actc1	148.314	-1.06874	0.199309	-5.36224	8.21948e-08	1.94045e-06
C_NC	3110099E03Rik	22.9652	-7.86479	1.2671	-6.20693	5.40289e-10	1.76866e-08
C_NC	G630016G05Rik	5.93623	-3.36975	1.06028	-3.17817	0.00148207	0.0117947
C_NC	Fam98b	96.16	1.17962	0.256343	4.60171	4.19036e-06	6.62818e-05
C_NC	Dtwd1	32.8681	1.21165	0.437247	2.77109	0.00558689	0.0352262
C_NC	Polr1b	33.6182	1.70029	0.458934	3.70487	0.000211497	0.00218101
C_NC	Nop56	698.911	1.15603	0.10131	11.4108	3.69286e-30	5.61963e-28
C_NC	Smox	16.51	-1.51256	0.564173	-2.68102	0.00733971	0.0437179
C_NC	Prnp	24.6027	-1.43826	0.499569	-2.879	0.00398945	0.0266507
C_NC	Trmt6	189.798	1.35004	0.192085	7.02835	2.08998e-12	9.64558e-11
C_NC	Tmx4	26.3742	-1.77833	0.457758	-3.88487	0.000102383	0.00114606
C_NC	Plcb1	13.3457	2.42517	0.795659	3.048	0.00230368	0.0171119
C_NC	Plcb4	17.8017	1.71431	0.635178	2.69895	0.00695591	0.0419553
C_NC	Thbd	7.57637	-6.91507	2.33253	-2.96463	0.00303051	0.021354
C_NC	Ninl	32.7782	1.21175	0.451354	2.68469	0.00725961	0.043346
C_NC	Rspo4	3.5868	-4.53794	1.55987	-2.90917	0.00362386	0.0246278
C_NC	Dnmt3b	67.5244	1.60007	0.320758	4.98839	6.08843e-07	1.174e-05
C_NC	a	4.7412	-4.06394	1.27536	-3.1865	0.00144006	0.0115338
C_NC	Gm14226	8.57289	-7.37804	1.40791	-5.24042	1.60216e-07	3.54457e-06
C_NC	Map1lc3a	172.99	-1.06213	0.180986	-5.86857	4.3956e-09	1.25951e-07
C_NC	Trp53inp2	11.0175	-2.31306	0.759962	-3.04365	0.00233728	0.0172931
C_NC	Myl9	163.688	-2.32149	0.197123	-11.7769	5.13674e-32	8.5066e-30
C_NC	Nnat	977.405	-1.25502	0.081857	-15.3319	4.68334e-53	1.81859e-50
C_NC	Ddx27	200.786	1.04692	0.176887	5.91857	3.24758e-09	9.52368e-08
C_NC	Ptgis	34.1152	1.18926	0.432569	2.74929	0.00597241	0.0369941
C_NC	Sall4	67.1312	2.21372	0.346747	6.38427	1.72219e-10	6.0042e-09
C_NC	Tshz2	114.641	-2.62798	0.22973	-11.4394	2.65639e-30	4.09776e-28
C_NC	Dok5	8.3156	3.03965	1.12301	2.70669	0.0067957	0.0412541
C_NC	Fam210b	38.0597	-1.43612	0.372064	-3.85987	0.000113445	0.00125739
C_NC	Pmepa1	13.5401	-2.03217	0.645851	-3.1465	0.00165238	0.0129759
C_NC	Phactr3	25.9304	-3.34955	0.508151	-6.59166	4.3495e-11	1.64362e-09
C_NC	B230312C02Rik	32.5594	2.4941	0.510536	4.88526	1.03293e-06	1.88828e-05
C_NC	Nkain4	21.4776	-3.24057	0.569815	-5.68707	1.2924e-08	3.42441e-07
C_NC	Ppdpf	428.587	-1.45207	0.11535	-12.5884	2.44547e-36	4.91758e-34
C_NC	Nudt10	21.4041	1.47547	0.558711	2.64084	0.00827008	0.0482536
C_NC	Plp2	38.7098	-1.69227	0.376068	-4.49991	6.79818e-06	0.000101917
C_NC	Mid1ip1	17.8653	-1.44392	0.543853	-2.65499	0.00793104	0.0466177
C_NC	Timp1	30.0394	-1.85085	0.42855	-4.31887	1.5683e-05	0.000218032
C_NC	Utp14a	121.116	1.55161	0.245176	6.32854	2.47485e-10	8.49556e-09
C_NC	Stk26	92.45	1.33226	0.27117	4.91299	8.96961e-07	1.66678e-05
C_NC	Rap2c	176.273	1.19952	0.19051	6.29637	3.04697e-10	1.03661e-08
C_NC	Hprt	153.195	1.18735	0.211851	5.60463	2.08704e-08	5.36578e-07
C_NC	Fgf13	21.0625	-2.58501	0.547986	-4.71729	2.39008e-06	4.01113e-05
C_NC	Fmr1	184.367	1.08744	0.186366	5.83499	5.37931e-09	1.52586e-07
C_NC	Dkc1	419.81	1.44885	0.130483	11.1038	1.20251e-28	1.6514e-26
C_NC	Mpp1	20.766	-1.36951	0.509546	-2.68771	0.00719443	0.0430252
C_NC	Las1l	147.745	1.35311	0.211606	6.3945	1.61075e-10	5.65069e-09
C_NC	Xist	261.318	-2.21361	0.175664	-12.6014	2.07506e-36	4.24859e-34
C_NC	Pgk1	1597.01	1.11384	0.0745449	14.9419	1.75873e-50	6.00155e-48
C_NC	Rtl3	2.72177	-5.81863	1.80539	-3.22293	0.00126887	0.010407
C_NC	Itm2a	110.048	-1.25551	0.249254	-5.03705	4.72763e-07	9.30732e-06
C_NC	Brwd3	67.1607	1.03553	0.303196	3.41539	0.000636901	0.00577701
C_NC	Pcdh19	29.1743	1.47016	0.471689	3.11679	0.00182832	0.0140736
C_NC	Timm8a1	381.734	1.01494	0.129824	7.81784	5.37356e-15	3.20168e-13
C_NC	Tceal9	1323.12	-1.19697	0.0707797	-16.9112	3.72006e-64	2.20482e-61
C_NC	Fam199x	46.2705	1.06716	0.362532	2.94363	0.00324384	0.0225487
C_NC	Nrk	14.68	-2.91408	0.658777	-4.42348	9.71249e-06	0.000141126
C_NC	Rnf128	18.3894	-2.77055	0.571229	-4.85016	1.2336e-06	2.21911e-05
C_NC	Kcne1l	9.80316	-2.58784	0.788721	-3.28106	0.00103419	0.00880276
C_NC	Capn6	74.1813	-1.15679	0.284647	-4.06396	4.82481e-05	0.000589926
C_NC	Maged2	225.981	-2.07373	0.162176	-12.7869	1.93973e-37	4.45782e-35
C_NC	Sat1	38.1635	-1.45646	0.404983	-3.59634	0.000322731	0.00317681
C_NC	Ctps2	34.0399	-1.19682	0.393426	-3.04204	0.00234983	0.0173746
C_NC	Tmsb4x	2265.24	-1.3354	0.0588811	-22.6795	7.13498e-114	8.92745e-111
C_NC	Pag1	9.18101	-2.49106	0.81404	-3.06011	0.00221253	0.0165002
C_NC	Car2	34.8413	2.03465	0.497889	4.08655	4.37834e-05	0.000542404
C_NC	Anxa5	91.133	-1.42523	0.248221	-5.74176	9.36986e-09	2.53031e-07
C_NC	Fat4	12.1065	-2.4633	0.71042	-3.46739	0.000525547	0.00491543
C_NC	Lhfp	33.0707	-2.2891	0.41825	-5.47304	4.4238e-08	1.08297e-06
C_NC	Postn	14.8525	-1.64722	0.606759	-2.71479	0.00663181	0.0404336
C_NC	Pfn2	110.13	-2.15574	0.226965	-9.49811	2.13724e-21	2.05746e-19
C_NC	Mme	16.2836	-3.99593	0.686931	-5.81708	5.98853e-09	1.69439e-07
C_NC	Tiparp	108.977	1.03192	0.239955	4.30047	1.70434e-05	0.000234341
C_NC	Ptx3	25.7685	-1.63667	0.466004	-3.51213	0.000444534	0.00422439
C_NC	Shox2	39.6958	-4.70392	0.502155	-9.36748	7.42872e-21	6.74635e-19
C_NC	Mlf1	74.6772	-2.32938	0.710518	-3.27843	0.00104385	0.00887154
C_NC	B3galnt1	12.7221	-1.77246	0.649457	-2.72915	0.00634985	0.0390315
C_NC	Nmd3	128.786	1.09865	0.235288	4.66937	3.02129e-06	4.95958e-05
C_NC	Sptssb	4.20057	-6.424	1.61487	-3.97802	6.94923e-05	0.00081857
C_NC	Ppid	506.658	1.28135	0.116599	10.9894	4.29805e-28	5.69416e-26
C_NC	Fam198b	9.21198	-4.34994	0.968559	-4.49115	7.08404e-06	0.00010566
C_NC	Pdgfc	32.7395	-4.35195	0.527816	-8.24521	1.64871e-16	1.10513e-14
C_NC	Gpatch4	205.327	1.28105	0.179238	7.14718	8.85799e-13	4.28111e-11
C_NC	Syt11	39.4945	-2.16336	0.383345	-5.6434	1.66728e-08	4.34613e-07
C_NC	S100a10	119.793	-1.06219	0.21111	-5.03143	4.86832e-07	9.5509e-06
C_NC	Selenbp1	9.98292	-2.37594	0.753069	-3.15501	0.0016049	0.0126383
C_NC	Sema6c	6.82404	-2.79457	0.960264	-2.91021	0.00361185	0.024561
C_NC	Prpf3	66.1596	1.0036	0.302953	3.3127	0.000923986	0.00796098
C_NC	Mtmr11	6.48893	-3.0436	1.00454	-3.02985	0.00244678	0.0179149
C_NC	Pias3	17.25	-1.6352	0.561293	-2.91327	0.00357668	0.024353
C_NC	Tbx15	2.70698	-4.74513	1.78727	-2.65496	0.00793175	0.0466177
C_NC	Wdr3	70.1956	1.75253	0.317764	5.51519	3.4841e-08	8.68019e-07
C_NC	Olfml3	32.1927	-1.74191	0.41054	-4.24298	2.20572e-05	0.000295697
C_NC	Slc16a1	68.8312	1.18975	0.302477	3.93335	8.37702e-05	0.000963571
C_NC	Rhoc	194.427	-2.34534	0.173096	-13.5493	7.9961e-42	2.1962e-39
C_NC	Mov10	16.234	-3.42331	0.642178	-5.33078	9.7792e-08	2.26592e-06
C_NC	Alx3	14.059	-4.4148	0.803669	-5.4933	3.94482e-08	9.72048e-07
C_NC	Gstm7	14.5763	-2.83278	0.643708	-4.40072	1.07892e-05	0.000155368
C_NC	Ntng1	19.985	-2.2327	0.536857	-4.15883	3.19878e-05	0.0004098
C_NC	Vcam1	22.9087	-1.64369	0.482576	-3.40607	0.000659042	0.00596581
C_NC	Dnttip2	303.926	1.02926	0.147921	6.95819	3.44667e-12	1.55252e-10
C_NC	Synpo2	7.78536	-2.59177	0.880376	-2.94394	0.00324062	0.0225402
C_NC	Pitx2	12.3628	-4.2027	0.83991	-5.00375	5.62248e-07	1.09352e-05
C_NC	Col25a1	19.1335	-2.3201	0.555615	-4.17573	2.97031e-05	0.000382708
C_NC	Dkk2	12.7076	-3.01486	0.704299	-4.28065	1.86352e-05	0.000252528
C_NC	Cth	38.5447	1.08175	0.398896	2.71187	0.00669048	0.0406812
C_NC	Runx1t1	113.005	-2.05101	0.221856	-9.24476	2.35764e-20	2.07417e-18
C_NC	Gm11837	3.91492	-4.26456	1.48545	-2.87089	0.00409313	0.0272094
C_NC	Ndufaf4	185.597	1.30485	0.187645	6.95382	3.55515e-12	1.58867e-10
C_NC	Mdn1	87.2173	1.8654	0.289756	6.43784	1.21182e-10	4.2913e-09
C_NC	Orc3	39.495	1.0488	0.394282	2.66003	0.00781328	0.0461865
C_NC	1110017D15Rik	3.45925	-4.18145	1.548	-2.7012	0.00690908	0.0417026
C_NC	Cntfr	30.975	-2.67302	0.440184	-6.07251	1.25926e-09	3.91726e-08
C_NC	Il11ra1	127.58	-1.20785	0.205957	-5.86459	4.50237e-09	1.28683e-07
C_NC	Fam214b	6.91108	-2.82409	0.952019	-2.96642	0.00301285	0.0212902
C_NC	Glipr2	60.3957	-2.42043	0.349844	-6.91859	4.56163e-12	1.99878e-10
C_NC	Polr1e	57.3219	1.32858	0.348117	3.81646	0.000135378	0.00147436
C_NC	Ncbp1	126.631	1.07372	0.221849	4.83986	1.29927e-06	2.31729e-05
C_NC	Klf4	16.1518	-2.13695	0.589638	-3.62417	0.000289888	0.00288632
C_NC	Ikbkap	127.592	1.01902	0.221446	4.60169	4.19081e-06	6.62818e-05
C_NC	AI314180	61.5072	1.06198	0.315233	3.36889	0.000754726	0.00673172
C_NC	Tnc	5.42012	-3.29561	1.08639	-3.03355	0.00241697	0.0177399
C_NC	Ptprd	39.8571	-1.82097	0.370813	-4.91075	9.07268e-07	1.68315e-05
C_NC	Nfib	46.7823	-3.38641	0.376467	-8.99525	2.35706e-19	1.90956e-17
C_NC	Hacd4	9.16543	-2.46757	0.813488	-3.03332	0.00241879	0.0177399
C_NC	Nfia	6.57958	-2.70849	0.938029	-2.88743	0.00388409	0.0261595
C_NC	Foxd3	9.83728	-4.17787	0.937932	-4.45435	8.41484e-06	0.000123546
C_NC	Ak4	27.0871	1.77579	0.52689	3.37033	0.000750791	0.00671004
C_NC	Plpp3	70.1992	-1.34821	0.276038	-4.88416	1.03871e-06	1.89578e-05
C_NC	Gpx7	69.5334	-1.07	0.280849	-3.80988	0.000139033	0.00150834
C_NC	Orc1	24.6532	1.5409	0.523602	2.94289	0.00325167	0.0225796
C_NC	9130410C08Rik	12.0659	2.5621	0.851787	3.00791	0.00263047	0.0190004
C_NC	Foxd2	47.2061	1.45493	0.371887	3.91228	9.14272e-05	0.00104207
C_NC	Eif2b3	105.21	1.09775	0.250319	4.38539	1.15776e-05	0.000165871
C_NC	Cited4	7.1719	-3.02079	0.94978	-3.18052	0.00147012	0.0117164
C_NC	Col9a2	8.25389	-4.07331	0.99089	-4.11076	3.94356e-05	0.000493427
C_NC	Zmpste24	43.8415	1.20648	0.378801	3.18499	0.00144761	0.011586
C_NC	Mycl	22.6458	-1.30774	0.480915	-2.71927	0.0065426	0.0399329
C_NC	Pou3f1	9.68767	2.90648	1.00765	2.8844	0.00392155	0.0263174
C_NC	Yrdc	136.455	1.05573	0.225004	4.69205	2.70477e-06	4.49239e-05
C_NC	Fndc5	9.48248	-2.71165	0.797899	-3.39849	0.000677583	0.00611889
C_NC	Serinc2	4.40428	-3.73018	1.32652	-2.812	0.00492351	0.0317728
C_NC	Gpn2	32.3821	1.19156	0.440447	2.70534	0.00682337	0.0413552
C_NC	Lin28a	74.7339	3.82785	0.435562	8.78829	1.51848e-18	1.16324e-16
C_NC	Aunip	83.8731	1.12382	0.274199	4.09856	4.15732e-05	0.0005173
C_NC	Camk2n1	14.0633	-3.50421	0.69205	-5.06352	4.11577e-07	8.20313e-06
C_NC	Mrto4	367.354	1.00207	0.135726	7.383	1.54767e-13	8.03147e-12
C_NC	Fblim1	55.4059	-2.11229	0.328245	-6.43509	1.23396e-10	4.356e-09
C_NC	Efhd2	53.5896	-1.10473	0.313468	-3.52422	0.000424732	0.00405331
C_NC	Pdpn	9.94862	-4.0187	0.916217	-4.38619	1.15354e-05	0.000165689
C_NC	Nppa	21.4525	-2.29493	0.520637	-4.40793	1.04363e-05	0.000150864
C_NC	Agtrap	19.2643	-2.00866	0.538458	-3.73038	0.000191189	0.0019935
C_NC	Draxin	5.27611	-4.77576	1.36912	-3.4882	0.000486281	0.00457096
C_NC	Mad2l2	73.0313	-1.6059	0.274736	-5.84525	5.05823e-09	1.44204e-07
C_NC	Srm	623.962	1.4352	0.109743	13.0778	4.40794e-39	1.05612e-36
C_NC	Slc25a33	51.7891	1.10952	0.352994	3.14318	0.00167123	0.0131057
C_NC	Nol9	76.7553	1.39185	0.292646	4.75607	1.97398e-06	3.38857e-05
C_NC	Atad3a	168.083	1.11664	0.193505	5.77059	7.89934e-09	2.19641e-07
C_NC	Noc2l	165.732	1.33164	0.200189	6.65191	2.89308e-11	1.13122e-09
C_NC	Cdk6	68.8644	1.45817	0.334787	4.35552	1.32749e-05	0.000188273
C_NC	Fzd1	25.6661	-1.49259	0.478763	-3.11759	0.00182338	0.0140541
C_NC	Cacna2d1	8.99791	-2.60528	0.803868	-3.24092	0.00119143	0.00985797
C_NC	Lrrc17	5.87591	-4.53104	1.24735	-3.63254	0.000280646	0.00280671
C_NC	Pus7	72.3916	1.72347	0.313204	5.50271	3.73988e-08	9.23569e-07
C_NC	Smarcd3	24.047	-2.63495	0.503621	-5.23201	1.67677e-07	3.69513e-06
C_NC	Wdr86	46.347	-1.05625	0.340102	-3.10568	0.0018984	0.0145427
C_NC	Nom1	84.829	1.06065	0.270584	3.91987	8.85981e-05	0.00101393
C_NC	Selenoi	38.5145	1.1386	0.401029	2.83919	0.00452275	0.0296454
C_NC	Gm1673	209.436	-1.22597	0.16468	-7.44457	9.72586e-14	5.14192e-12
C_NC	Mxd4	68.776	-1.50273	0.283917	-5.29282	1.20442e-07	2.72348e-06
C_NC	Nop14	157.128	1.63632	0.213084	7.67921	1.60069e-14	9.14992e-13
C_NC	Hmx1	30.3817	-6.07144	0.761807	-7.96979	1.58938e-15	9.83408e-14
C_NC	Nsg1	101.89	-1.29265	0.233221	-5.54261	2.97992e-08	7.49038e-07
C_NC	Lyar	775	1.26876	0.0996147	12.7366	3.69968e-37	8.33242e-35
C_NC	Hs3st1	5.46928	-5.18415	1.43036	-3.62437	0.000289672	0.00288632
C_NC	Smim14	34.4711	-2.23854	0.407535	-5.49287	3.95463e-08	9.72338e-07
C_NC	Uchl1	17.4754	-2.24437	0.565772	-3.96692	7.28085e-05	0.000851398
C_NC	Limch1	126.444	-1.06733	0.205487	-5.19415	2.05663e-07	4.42824e-06
C_NC	Phox2b	10.7583	-7.72745	1.94889	-3.96506	7.33787e-05	0.000857176
C_NC	Ociad2	12.4386	-3.26208	0.752442	-4.33532	1.45545e-05	0.000204108
C_NC	Rasl11b	59.2865	-1.36578	0.299684	-4.5574	5.17912e-06	8.01128e-05
C_NC	Kdr	7.10676	-3.5986	1.14899	-3.13197	0.00173638	0.0135314
C_NC	Ppat	150.929	1.8059	0.218283	8.27317	1.30446e-16	8.79614e-15
C_NC	Hopx	10.1989	2.5039	0.907583	2.75886	0.00580028	0.0362431
C_NC	Afp	4.62633	-5.40348	1.58053	-3.41876	0.000629062	0.00573129
C_NC	Parm1	23.4412	-2.03213	0.486048	-4.18091	2.9034e-05	0.000374945
C_NC	Sdad1	120.831	1.51209	0.23592	6.40934	1.46149e-10	5.14309e-09
C_NC	Ccng2	42.5094	-1.49506	0.356548	-4.19315	2.75108e-05	0.000357323
C_NC	Fgf5	7.5045	-4.60457	1.16805	-3.94211	8.07675e-05	0.000930935
C_NC	Plac8	18.555	-1.66004	0.540788	-3.06966	0.00214301	0.016099
C_NC	Lrrc8c	9.85861	-2.29508	0.772459	-2.97114	0.00296699	0.0210797
C_NC	Tmed5	97.9368	1.27092	0.259338	4.90062	9.55331e-07	1.75784e-05
C_NC	Tmem119	103.166	-1.22303	0.238593	-5.126	2.95964e-07	6.05974e-06
C_NC	Mvk	65.0817	-1.18876	0.287274	-4.13806	3.50254e-05	0.00044517
C_NC	Gltp	77.4405	-1.10648	0.263	-4.20714	2.58618e-05	0.000338246
C_NC	Tbx5	4.88068	-3.92109	1.26152	-3.10823	0.00188213	0.0144476
C_NC	Trafd1	29.1622	-1.42084	0.434372	-3.27102	0.0010716	0.00903919
C_NC	Naa25	88.3719	1.22227	0.267754	4.56491	4.99709e-06	7.75272e-05
C_NC	Cux2	5.85959	-5.01346	1.35641	-3.69613	0.000218912	0.00224515
C_NC	Myl2	50.3804	-2.02558	0.334477	-6.05596	1.39582e-09	4.31821e-08
C_NC	5930412G12Rik	7.65696	-2.35689	0.856233	-2.75262	0.00591199	0.0367817
C_NC	Nipsnap2	49.6498	-1.20122	0.326172	-3.68278	0.000230709	0.00235754
C_NC	Vps37d	13.578	-1.7566	0.630038	-2.78808	0.00530208	0.0336878
C_NC	Hspb1	29.9183	-1.33013	0.421348	-3.15684	0.0015949	0.0125772
C_NC	Col26a1	115.859	-1.43034	0.220408	-6.48951	8.61181e-11	3.08846e-09
C_NC	Arpc1b	59.6163	-1.31716	0.306801	-4.2932	1.76119e-05	0.000240397
C_NC	Mtus2	11.8683	-3.93224	0.834569	-4.71171	2.45651e-06	4.10426e-05
C_NC	Gng11	121.648	-1.23016	0.215312	-5.71338	1.10754e-08	2.95546e-07
C_NC	Asb4	119.421	-2.69334	0.241717	-11.1426	7.78477e-29	1.0958e-26
C_NC	Slc25a13	106.36	1.43875	0.250165	5.75119	8.86162e-09	2.428e-07
C_NC	Dlx6	91.8493	2.42896	0.30231	8.03467	9.3834e-16	5.93632e-14
C_NC	Asns	93.0976	1.0876	0.264353	4.1142	3.88518e-05	0.000488293
C_NC	Thsd7a	5.53192	-5.22763	1.40512	-3.72041	0.000198902	0.00206246
C_NC	Foxp2	100.916	-1.4417	0.238569	-6.04312	1.51161e-09	4.65088e-08
C_NC	Arf5	461.047	-1.01696	0.111097	-9.15385	5.49408e-20	4.58288e-18
C_NC	Kcp	6.1879	-3.47948	1.13155	-3.07496	0.00210534	0.0158477
C_NC	Irf5	14.0394	-7.21002	1.31978	-5.46305	4.68011e-08	1.14075e-06
C_NC	Cpa2	41.0713	-2.65165	0.399116	-6.64381	3.05677e-11	1.19108e-09
C_NC	Akr1b3	420.669	1.00247	0.125202	8.0068	1.17731e-15	7.36538e-14
C_NC	Ptn	764.103	-2.11409	0.0924092	-22.8775	7.78725e-116	1.09615e-112
C_NC	Rarres2	11.6275	-3.37661	0.838574	-4.02661	5.65862e-05	0.000680787
C_NC	Tmem176b	51.7965	-2.78333	0.34797	-7.99878	1.25657e-15	7.81779e-14
C_NC	Tmem176a	25.7339	-2.05606	0.48802	-4.21308	2.51915e-05	0.000331403
C_NC	Mpp6	267.254	1.07131	0.156271	6.85545	7.10885e-12	3.0323e-10
C_NC	Hotairm1	13.7088	-2.24365	0.655256	-3.42408	0.000616877	0.00562482
C_NC	Hoxa3	35.6667	-4.74812	0.55171	-8.60619	7.5527e-18	5.55888e-16
C_NC	Gm15050	26.3505	-2.95839	0.514812	-5.74653	9.10934e-09	2.47779e-07
C_NC	Hoxaas3	8.77279	-5.53373	1.25395	-4.41303	1.01933e-05	0.000147921
C_NC	5730596B20Rik	4.22973	-4.66879	1.47751	-3.15989	0.00157827	0.0124547
C_NC	Hoxa4	8.83544	-7.44082	1.40102	-5.31102	1.09016e-07	2.49517e-06
C_NC	Hoxa5	36.9448	-7.7222	1.08887	-7.09191	1.3227e-12	6.23218e-11
C_NC	Creb5	33.6335	-1.18047	0.396176	-2.97966	0.00288566	0.0206189
C_NC	Vopp1	42.0952	-1.15563	0.360208	-3.20824	0.00133548	0.0109056
C_NC	Polr1a	63.623	1.23463	0.320189	3.85595	0.000115279	0.00127521
C_NC	Eva1a	10.0951	-4.50414	0.965068	-4.66717	3.0538e-06	4.99839e-05
C_NC	Hk2	63.7708	2.11222	0.3462	6.10114	1.05312e-09	3.32191e-08
C_NC	Dok1	11.4328	-1.8393	0.684793	-2.68592	0.00723301	0.0432172
C_NC	Mogs	57.9128	1.33417	0.335839	3.97264	7.10812e-05	0.000834666
C_NC	Wbp1	147.103	-2.05174	0.196931	-10.4186	2.0397e-25	2.39261e-23
C_NC	Antxr1	18.7237	-2.01769	0.584899	-3.44963	0.000561353	0.00520708
C_NC	H1fx	409.208	-1.02244	0.120042	-8.51739	1.63183e-17	1.17795e-15
C_NC	Podxl2	26.7979	-1.90549	0.451586	-4.21954	2.44804e-05	0.000322425
C_NC	Fbln2	36.997	-1.20267	0.384073	-3.13137	0.00173994	0.0135314
C_NC	Foxp1	131.021	-2.19705	0.209223	-10.501	8.54835e-26	1.01329e-23
C_NC	Gxylt2	11.0687	-2.46086	0.728872	-3.37626	0.000734776	0.00657735
C_NC	Camk1	39.6346	-1.25693	0.376582	-3.33773	0.000844648	0.00740465
C_NC	Creld1	10.654	-2.12113	0.727388	-2.91609	0.00354453	0.0242038
C_NC	Cxcl12	194.996	-2.20642	0.180132	-12.2489	1.70289e-34	3.19604e-32
C_NC	Ret	4.72943	-4.82255	1.43154	-3.36878	0.00075501	0.00673172
C_NC	Bms1	115.312	1.06201	0.231254	4.59242	4.38132e-06	6.89078e-05
C_NC	Zfp9	18.0423	-1.88997	0.557543	-3.38981	0.000699405	0.00630585
C_NC	Wnt5b	14.3167	-2.4733	0.647452	-3.82005	0.000133427	0.00145734
C_NC	Cecr2	56.4272	1.30703	0.341437	3.82802	0.000129177	0.00141504
C_NC	Spsb2	10.4009	-2.33684	0.753931	-3.09954	0.0019382	0.0147773
C_NC	Ptms	315.526	-1.36482	0.13348	-10.2249	1.53388e-24	1.67699e-22
C_NC	Nop2	111.487	1.2705	0.239525	5.30426	1.13133e-07	2.56853e-06
C_NC	Ltbr	23.0477	-2.35632	0.496351	-4.74728	2.06168e-06	3.51766e-05
C_NC	Cd9	11.2657	-2.40443	0.741696	-3.2418	0.00118776	0.00984162
C_NC	Lockd	47.4493	-1.02679	0.357453	-2.87252	0.00407217	0.0271502
C_NC	Art4	6.23117	-6.97599	1.48566	-4.69556	2.65871e-06	4.42896e-05
C_NC	Mgp	5.80417	-5.81442	1.44046	-4.03651	5.42515e-05	0.000654798
C_NC	Arhgdib	17.7187	-2.89764	0.590784	-4.90474	9.35491e-07	1.72698e-05
C_NC	Rerg	8.5573	-2.93403	0.914675	-3.20773	0.00133787	0.0109093
C_NC	Mgst1	37.9425	-2.05284	0.39619	-5.18146	2.20157e-07	4.70435e-06
C_NC	Pde3a	7.96962	-3.26376	0.926468	-3.5228	0.000427009	0.00407159
C_NC	Ldhb	285.058	-2.24665	0.147509	-15.2305	2.21732e-52	8.0546e-50
C_NC	Bcat1	160.033	1.03365	0.199465	5.18212	2.19377e-07	4.69659e-06
C_NC	Kmt5c	52.1094	-1.23527	0.3235	-3.81845	0.000134294	0.00146539
C_NC	Cox6b2	32.153	-1.76708	0.419941	-4.20793	2.57717e-05	0.000337852
C_NC	Usp29	63.7563	-1.06891	0.291209	-3.67059	0.000241988	0.00245719
C_NC	Slc1a5	44.1182	1.31842	0.381631	3.4547	0.000550901	0.00512279
C_NC	Ccdc8	47.7116	-1.24438	0.332504	-3.74246	0.000182226	0.00191601
C_NC	Apoe	45.2255	-1.82352	0.352326	-5.17567	2.27089e-07	4.83412e-06
C_NC	Cadm4	4.99333	-3.98889	1.25128	-3.18783	0.00143344	0.0114971
C_NC	Zfp575	6.65202	-3.82204	1.04762	-3.64831	0.000263971	0.00265409
C_NC	Ethe1	46.7659	-1.07026	0.339137	-3.15582	0.00160049	0.0126124
C_NC	Pou2f2	7.83726	-4.68569	1.13532	-4.1272	3.67214e-05	0.000464107
C_NC	Tgfb1	8.58488	-3.62167	0.911602	-3.97286	7.10142e-05	0.000834666
C_NC	Axl	11.59	-3.10772	0.734703	-4.2299	2.33793e-05	0.00030937
C_NC	Shkbp1	41.1512	-1.14092	0.360692	-3.16314	0.00156075	0.0123338
C_NC	Blvrb	20.2069	-1.71737	0.52475	-3.27275	0.00106508	0.0090179
C_NC	Ppp1r14a	28.5538	-1.32659	0.443213	-2.99313	0.00276131	0.0198564
C_NC	Clip3	55.9038	-1.32532	0.327904	-4.04178	5.30462e-05	0.000640937
C_NC	Aplp1	7.14298	-2.88345	0.918595	-3.13898	0.00169536	0.0132579
C_NC	Nudt19	112.712	1.15856	0.237659	4.87486	1.08888e-06	1.98092e-05
C_NC	Tshz3	9.88717	-2.60432	0.777404	-3.35002	0.000808045	0.0071256
C_NC	Ccne1	230.469	1.14486	0.167145	6.84954	7.40891e-12	3.1312e-10
C_NC	Iglon5	5.33657	-4.11139	1.23357	-3.33293	0.000859363	0.00749596
C_NC	Klk8	29.6301	1.33788	0.464396	2.8809	0.00396547	0.0265488
C_NC	Rcn3	161.492	-1.02341	0.183297	-5.58338	2.35889e-08	5.99627e-07
C_NC	Fcgrt	6.78841	-3.62391	1.05207	-3.44456	0.000571983	0.00527095
C_NC	Grwd1	146.957	1.10301	0.213854	5.15777	2.4991e-07	5.25043e-06
C_NC	Emp3	10.1116	-2.92815	0.781651	-3.74611	0.000179596	0.00189189
C_NC	Saa1	9.02957	-2.40519	0.798834	-3.01088	0.00260491	0.0188764
C_NC	Ldha	4291.65	1.34764	0.0514089	26.2142	1.83271e-151	5.15953e-148
C_NC	Nav2	8.00179	-2.51013	0.855272	-2.93489	0.0033367	0.023066
C_NC	Gas2	27.2352	-1.48775	0.453718	-3.27901	0.00104171	0.00886006
C_NC	Ndn	267.493	-1.04287	0.145185	-7.18307	6.8165e-13	3.32297e-11
C_NC	Peg12	45.332	1.75187	0.413518	4.2365	2.2703e-05	0.000302197
C_NC	Mphosph10	251.544	1.73789	0.172841	10.0549	8.74372e-24	9.20215e-22
C_NC	Sh3gl3	4.99544	-3.24137	1.16	-2.79429	0.00520144	0.0331673
C_NC	Fam181b	14.5886	-1.99924	0.624967	-3.19895	0.00137929	0.0111501
C_NC	Aamdc	54.1319	-1.34644	0.321709	-4.18527	2.8483e-05	0.000368674
C_NC	Mogat2	150.71	2.06842	0.225091	9.18925	3.95578e-20	3.3747e-18
C_NC	Gdpd5	11.0691	-2.29282	0.734625	-3.12108	0.00180192	0.0139268
C_NC	Hbb-bt	38.4631	-3.68512	0.451962	-8.15361	3.53222e-16	2.3261e-14
C_NC	Hbb-bs	21.6787	2.48881	0.628095	3.96247	7.41788e-05	0.000865041
C_NC	Hbb-bh1	320.17	-2.2571	0.137026	-16.4721	5.82347e-61	2.85122e-58
C_NC	Hbb-y	1183.69	-3.03778	0.0787774	-38.5615	0	0
C_NC	Trim12c	6.54749	-2.57145	0.943421	-2.72566	0.00641729	0.0392959
C_NC	Cavin3	16.1976	-1.94457	0.585315	-3.32226	0.000892915	0.00774066
C_NC	Dchs1	33.4393	-1.58535	0.401329	-3.95024	7.80732e-05	0.000901725
C_NC	Lmo1	35.2599	-3.12711	0.4326	-7.22865	4.87835e-13	2.40944e-11
C_NC	Ipo7	150.344	1.00586	0.204202	4.92581	8.40132e-07	1.57155e-05
C_NC	Swap70	41.5514	1.1651	0.385202	3.02464	0.00248933	0.0181322
C_NC	Eif3c	637.201	1.06088	0.103623	10.2379	1.34066e-24	1.48012e-22
C_NC	Coro1a	10.47	-1.93947	0.730443	-2.6552	0.00792618	0.0466177
C_NC	Ypel3	71.3704	-1.86604	0.279503	-6.67626	2.45109e-11	9.71893e-10
C_NC	1700008J07Rik	25.348	-1.33466	0.454425	-2.93703	0.00331372	0.0229212
C_NC	Tgfb1i1	48.0657	-1.75399	0.391428	-4.481	7.42957e-06	0.000110375
C_NC	Dpysl4	16.4004	-1.78178	0.571496	-3.11775	0.00182238	0.0140541
C_NC	Fuom	13.8341	-2.98082	0.688822	-4.32741	1.50873e-05	0.00021053
C_NC	Ifitm3	32.3846	-2.16599	0.427458	-5.06714	4.03845e-07	8.09199e-06
C_NC	Lsp1	25.2436	-1.60108	0.494848	-3.2355	0.00121428	0.0100103
C_NC	H19	1060.01	-1.74317	0.168017	-10.3749	3.22396e-25	3.7046e-23
C_NC	Igf2	16.6162	-1.77195	0.574459	-3.08456	0.00203856	0.0154276
C_NC	Cdkn1c	672.739	-1.69091	0.0945373	-17.8862	1.5115e-71	1.13473e-68
C_NC	Osbpl5	6.00749	-2.96392	1.00218	-2.95748	0.00310168	0.0217436
C_NC	Ano1	7.69359	-4.69762	1.15318	-4.07362	4.62889e-05	0.00056844
C_NC	Mthfd1l	46.7519	1.02768	0.364615	2.81855	0.0048241	0.0312747
C_NC	Ppil4	104.043	1.044	0.24378	4.28256	1.84755e-05	0.000251162
C_NC	Samd5	18.2774	-4.18368	0.671524	-6.23012	4.66071e-10	1.54366e-08
C_NC	Plagl1	75.1349	-4.5684	0.363941	-12.5526	3.84784e-36	7.60185e-34
C_NC	Ltv1	123.757	1.01026	0.2361	4.27896	1.87768e-05	0.000254142
C_NC	Tcf21	5.40834	-3.68349	1.20903	-3.04666	0.00231396	0.0171431
C_NC	Eya4	17.7329	-3.52261	0.630305	-5.58873	2.28731e-08	5.85397e-07
C_NC	Stx7	35.4093	-1.08693	0.412255	-2.63655	0.00837531	0.048691
C_NC	Lama2	8.46711	-2.80767	0.865409	-3.24432	0.00117729	0.00977693
C_NC	Ptprk	42.6551	-1.00435	0.360946	-2.78254	0.00539351	0.0341407
C_NC	Rspo3	23.2062	-1.87862	0.491503	-3.82221	0.000132263	0.00144603
C_NC	Frk	13.849	-2.56503	0.644287	-3.98119	6.85714e-05	0.000809416
C_NC	Amd1	99.3818	1.40663	0.260952	5.39037	7.03145e-08	1.67402e-06
C_NC	Pdss2	19.3348	1.53682	0.582819	2.63688	0.00836725	0.048691
C_NC	Cd24a	866.483	-1.63467	0.0839822	-19.4645	2.1972e-84	2.06189e-81
C_NC	Lin28b	112.211	1.33348	0.24054	5.5437	2.96153e-08	7.46081e-07
C_NC	Gja1	254.147	1.07641	0.15859	6.78736	1.14205e-11	4.71086e-10
C_NC	Unc5b	45.7223	-1.19754	0.349737	-3.4241	0.000616831	0.00562482
C_NC	Lrrc20	16.1216	-1.70793	0.581408	-2.93757	0.00330791	0.0228952
C_NC	Col13a1	9.23753	-2.38006	0.793037	-3.0012	0.00268917	0.0193996
C_NC	Tspan15	28.552	-1.95663	0.45344	-4.31509	1.59538e-05	0.000221523
C_NC	Ddx21	238.571	1.16224	0.170518	6.81593	9.36545e-12	3.92061e-10
C_NC	Tmem26	4.88522	-3.33463	1.18683	-2.80969	0.00495898	0.0319286
C_NC	Fam13c	3.56834	-3.8619	1.44551	-2.67166	0.00754764	0.0448754
C_NC	Mmp11	19.0787	-5.0257	0.766852	-6.55368	5.61376e-11	2.10022e-09
C_NC	Chchd10	17.3436	-1.50057	0.553225	-2.71241	0.00667956	0.0406587
C_NC	Col6a2	5.74272	-3.17535	1.08997	-2.91324	0.00357694	0.024353
C_NC	Slc19a1	46.6402	1.45163	0.375591	3.86491	0.000111129	0.00123415
C_NC	Col18a1	29.2083	-1.75709	0.443559	-3.96135	7.45261e-05	0.000865398
C_NC	Pfkl	344.665	1.03706	0.149649	6.92993	4.21043e-12	1.87406e-10
C_NC	R3hdm4	96.2835	-1.02132	0.239501	-4.26437	2.00469e-05	0.000270358
C_NC	Arid3a	114.08	1.05527	0.233612	4.5172	6.26634e-06	9.52968e-05
C_NC	Cirbp	149.664	-1.17456	0.192045	-6.11605	9.59252e-10	3.03431e-08
C_NC	Thop1	147.4	1.07374	0.207927	5.16402	2.41708e-07	5.09715e-06
C_NC	Nfic	36.5507	-2.54897	0.425475	-5.99089	2.08693e-09	6.20077e-08
C_NC	Aes	121.339	-4.60823	0.278419	-16.5514	1.56379e-61	8.00448e-59
C_NC	Tle2	5.85607	-3.10439	1.11005	-2.79662	0.00516399	0.0329845
C_NC	1500009L16Rik	98.7614	-1.22995	0.231812	-5.30582	1.12169e-07	2.55575e-06
C_NC	Pwp1	99.6391	1.15452	0.250563	4.6077	4.07151e-06	6.47588e-05
C_NC	Timp3	46.867	-1.0663	0.338764	-3.14762	0.00164607	0.0129354
C_NC	Igf1	46.4427	-4.25913	0.459822	-9.26257	1.99573e-20	1.7696e-18
C_NC	Chpt1	26.4667	-1.18026	0.443916	-2.65875	0.00784314	0.0462417
C_NC	Utp20	46.9345	1.41641	0.378896	3.73825	0.000185304	0.00194113
C_NC	Ano4	3.20384	-5.77045	1.75098	-3.29555	0.000982309	0.00839285
C_NC	Socs2	36.1346	-2.10314	0.409295	-5.13845	2.7701e-07	5.72369e-06
C_NC	Btg1	142.429	-1.02106	0.197275	-5.17582	2.26906e-07	4.83412e-06
C_NC	Alx1	34.7996	-2.28281	0.400199	-5.70418	1.16903e-08	3.11216e-07
C_NC	Lin7a	3.68197	-5.28713	1.64208	-3.21977	0.00128292	0.0105069
C_NC	Osbpl8	40.651	1.58862	0.40754	3.89807	9.69631e-05	0.0010919
C_NC	Krr1	98.2563	1.05758	0.256143	4.12884	3.64598e-05	0.000461319
C_NC	Kcnmb4	18.1731	-2.64994	0.584221	-4.53586	5.73694e-06	8.8136e-05
C_NC	Wif1	2.86303	-4.82085	1.70887	-2.82108	0.00478622	0.0311008
C_NC	Xpot	68.6849	1.17612	0.301699	3.89833	9.68575e-05	0.0010919
C_NC	Usp15	107.121	1.13187	0.252102	4.48971	7.13201e-06	0.000106235
C_NC	Atp23	51.3502	1.19486	0.347609	3.43736	0.00058741	0.00538667
C_NC	Mars	101.754	1.26177	0.251413	5.01872	5.20158e-07	1.01693e-05
C_NC	Myl6b	6.08216	-3.04251	1.05545	-2.88267	0.00394316	0.0264467
C_NC	Pa2g4	908.914	1.13671	0.0954551	11.9083	1.07128e-32	1.82782e-30
C_NC	Bloc1s1	36.5854	-1.06376	0.378424	-2.81102	0.00493849	0.031831
C_NC	Ctxn1	163.665	-1.27318	0.183062	-6.95492	3.52757e-12	1.58263e-10
C_NC	Plat	16.8903	-4.41107	0.719221	-6.13313	8.61672e-10	2.75188e-08
C_NC	Tcim	17.7536	-1.72615	0.549072	-3.14375	0.00166797	0.0130892
C_NC	Adgra2	29.3163	-1.21428	0.433066	-2.80393	0.00504842	0.0324303
C_NC	Mak16	251.218	1.39927	0.162579	8.60673	7.51721e-18	5.55888e-16
C_NC	Pdgfrl	8.29848	-2.55385	0.839656	-3.04155	0.00235364	0.0173913
C_NC	Pdlim3	12.0665	-3.72418	0.785018	-4.74407	2.09468e-06	3.56317e-05
C_NC	Gm34030	55.245	-3.00122	0.344836	-8.70332	3.22301e-18	2.45232e-16
C_NC	5033428I22Rik	40.4305	-3.89196	0.45689	-8.51837	1.6181e-17	1.17558e-15
C_NC	Clcn3	28.9161	1.71512	0.496048	3.45757	0.000545066	0.00507691
C_NC	Palld	113.27	-1.23842	0.217963	-5.68178	1.33304e-08	3.52378e-07
C_NC	Cpe	34.4015	-1.31481	0.401843	-3.27194	0.0010681	0.00902047
C_NC	Msmo1	105.133	-1.2083	0.225969	-5.34721	8.93224e-08	2.07394e-06
C_NC	Tma16	175.416	1.08934	0.193068	5.64226	1.67828e-08	4.35934e-07
C_NC	Naf1	81.9823	1.69491	0.295931	5.72739	1.01987e-08	2.73445e-07
C_NC	Ssbp4	134.549	-1.1472	0.203034	-5.65028	1.6019e-08	4.18958e-07
C_NC	Pgpep1	36.4042	-1.38518	0.384811	-3.59962	0.000318678	0.00314516
C_NC	Jund	320.031	-2.17689	0.136058	-15.9997	1.28335e-57	5.78074e-55
C_NC	Hmox1	26.9029	-1.45919	0.44987	-3.24359	0.00118033	0.00979383
C_NC	Otud4	59.3249	1.03281	0.3196	3.23158	0.00123106	0.0101264
C_NC	Rnf150	18.6983	-2.30911	0.554027	-4.16787	3.07461e-05	0.000394792
C_NC	Ddx39	481.715	1.02028	0.121156	8.42123	3.72549e-17	2.62204e-15
C_NC	Dnase2a	6.84144	-3.44829	0.99374	-3.47001	0.000520434	0.00487166
C_NC	Mylk3	14.5459	2.32709	0.748839	3.10759	0.00188617	0.0144589
C_NC	Heatr3	49.2505	1.07074	0.370003	2.89386	0.00380541	0.0257065
C_NC	Nkd1	51.0011	-1.33875	0.322905	-4.14597	3.38373e-05	0.000432511
C_NC	Irx5	13.1762	-1.69139	0.641065	-2.6384	0.00832983	0.0485126
C_NC	Mt2	9.40106	-2.23034	0.770419	-2.89497	0.00379193	0.0256308
C_NC	Dok4	18.5436	-1.65017	0.543344	-3.03707	0.0023889	0.0175712
C_NC	Cdh11	139.012	1.01474	0.210855	4.8125	1.49055e-06	2.62267e-05
C_NC	Tppp3	12.5145	-2.19527	0.704005	-3.11826	0.00181922	0.0140413
C_NC	Hsd11b2	53.1578	-2.99044	0.348925	-8.57044	1.03087e-17	7.53806e-16
C_NC	Psmb10	54.8347	1.46935	0.349246	4.2072	2.58556e-05	0.000338246
C_NC	Cdh3	11.6542	-2.41543	0.716891	-3.36931	0.000753569	0.00672953
C_NC	Utp4	110.612	1.39562	0.245326	5.68884	1.27908e-08	3.39711e-07
C_NC	Zfhx3	124.039	-1.61571	0.210529	-7.67456	1.6599e-14	9.39304e-13
C_NC	Plcg2	20.952	2.90649	0.678707	4.28239	1.84898e-05	0.000251162
C_NC	Crispld2	13.6161	-2.36659	0.645367	-3.66705	0.000245367	0.00248926
C_NC	Foxf1	33.57	-1.91823	0.421774	-4.548	5.41587e-06	8.34311e-05
C_NC	Foxc2	27.217	-2.1449	0.457861	-4.68462	2.80486e-06	4.64493e-05
C_NC	Slc7a5	27.0722	1.78462	0.507454	3.51681	0.000436771	0.00415763
C_NC	Zfpm1	7.98483	-2.41337	0.844366	-2.85821	0.00426042	0.0281712
C_NC	Dpep1	9.30954	-2.64084	0.791231	-3.33763	0.000844949	0.00740465
C_NC	Tubb3	23.7038	-2.2262	0.498311	-4.4675	7.91393e-06	0.000116801
C_NC	Nup133	61.4421	1.11721	0.318693	3.5056	0.000455581	0.00431843
C_NC	Fam89a	22.2275	-2.29613	0.532966	-4.30822	1.64576e-05	0.000227119
C_NC	Nrp1	46.8455	-1.41029	0.343978	-4.09996	4.13221e-05	0.000514743
C_NC	3830406C13Rik	25.1092	-1.2739	0.466902	-2.72842	0.00636384	0.0390535
C_NC	Cadps	5.73667	-2.99855	1.0471	-2.86368	0.00418749	0.0277547
C_NC	Rarb	17.6805	-3.6675	0.659344	-5.56234	2.66182e-08	6.7359e-07
C_NC	Zfp503	99.5776	-2.10117	0.244038	-8.61002	7.30463e-18	5.44751e-16
C_NC	Gnl3	484.688	1.4392	0.121543	11.8411	2.39236e-32	4.02095e-30
C_NC	Fam213a	37.768	-1.06316	0.373527	-2.84627	0.00442345	0.0290791
C_NC	AC160336.1	40.96	1.61008	0.416409	3.86659	0.000110369	0.00122692
C_NC	Bmp4	56.1778	-4.48294	0.402969	-11.1248	9.50311e-29	1.32117e-26
C_NC	Supt16	431.735	1.46949	0.126858	11.5838	4.98149e-31	7.90093e-29
C_NC	Mmp14	104.246	-1.32166	0.24711	-5.34848	8.86969e-08	2.06794e-06
C_NC	Prmt5	195.173	1.02298	0.180547	5.66599	1.4618e-08	3.8461e-07
C_NC	Slc22a17	24.3249	-1.99417	0.476437	-4.18559	2.84421e-05	0.000368569
C_NC	Myh7	28.4383	-1.31469	0.482255	-2.72613	0.00640819	0.0392707
C_NC	Nop9	108.926	1.03597	0.240405	4.30926	1.63801e-05	0.000226449
C_NC	Nfatc4	72.2446	-1.28971	0.272233	-4.73752	2.16353e-06	3.6692e-05
C_NC	Shisa2	47.5869	-2.65247	0.360463	-7.35853	1.85948e-13	9.47491e-12
C_NC	Fdft1	112.828	-1.35343	0.217802	-6.21403	5.16414e-10	1.70538e-08
C_NC	Gata4	7.5535	-4.93611	1.17273	-4.20906	2.56431e-05	0.000336558
C_NC	Stmn4	4.10497	-3.39125	1.27781	-2.65397	0.00795517	0.0467309
C_NC	Ebf2	29.4146	2.44279	0.582077	4.19668	2.70858e-05	0.000352617
C_NC	Nefm	9.47084	-2.59004	0.808532	-3.20339	0.00135822	0.0110035
C_NC	Nefl	12.0097	-2.23548	0.717241	-3.11678	0.0018284	0.0140736
C_NC	Bmp1	41.6986	-1.63011	0.358995	-4.54076	5.60513e-06	8.62286e-05
C_NC	Nudt18	4.71448	-4.03382	1.28123	-3.14839	0.00164172	0.0129102
C_NC	Nufip1	85.2634	1.22768	0.295454	4.15522	3.24973e-05	0.000415855
C_NC	Serp2	37.5509	-1.5026	0.380863	-3.94527	7.97106e-05	0.000919693
C_NC	Pcdh9	3.60426	-4.30415	1.53061	-2.81204	0.00492283	0.0317728
C_NC	Dach1	22.2167	-1.90618	0.546704	-3.48668	0.00048905	0.00459316
C_NC	Dis3	110.95	1.20651	0.238251	5.06403	4.1049e-07	8.19597e-06
C_NC	Tbc1d4	17.6486	1.74506	0.631263	2.76439	0.00570289	0.0358172
C_NC	Kctd12	32.1839	-1.79006	0.413139	-4.33283	1.47208e-05	0.000205927
C_NC	Ednrb	10.9239	-2.76694	0.748034	-3.69895	0.000216493	0.00222439
C_NC	Slitrk6	16.3856	-7.42593	1.29487	-5.73487	9.75866e-09	2.62273e-07
C_NC	Dzip1	26.6259	-1.24971	0.465527	-2.6845	0.00726387	0.0433484
C_NC	Ipo5	256.952	1.09184	0.166182	6.57016	5.02616e-11	1.88665e-09
C_NC	Zfp846	25.6002	-1.2541	0.453318	-2.76649	0.00566632	0.0356273
C_NC	Cnn1	12.1441	-1.86178	0.709017	-2.62586	0.00864311	0.0499897
C_NC	Tbx20	8.75157	-2.55976	0.84267	-3.03768	0.00238404	0.0175468
C_NC	Ntm	8.30131	-3.28064	0.949094	-3.4566	0.00054704	0.00509109
C_NC	CT025619.1	16.999	-4.6047	0.759489	-6.06289	1.33696e-09	4.14752e-08
C_NC	Jaml	6.42111	-6.04252	1.46656	-4.12019	3.78563e-05	0.000476846
C_NC	Fxyd6	159.94	-1.37908	0.1843	-7.48278	7.27645e-14	3.93943e-12
C_NC	Tagln	97.1834	-1.96964	0.292972	-6.72296	1.78068e-11	7.16153e-10
C_NC	Rexo2	263.896	1.28097	0.158935	8.0597	7.64806e-16	4.9497e-14
C_NC	Zbtb16	27.24	3.10047	0.621635	4.9876	6.11327e-07	1.17477e-05
C_NC	Dixdc1	71.9455	1.38515	0.300403	4.61098	4.00767e-06	6.38337e-05
C_NC	1110032A03Rik	42.7754	-1.21332	0.352048	-3.44647	0.000567954	0.00525532
C_NC	Fdx1	62.2566	-1.26796	0.2912	-4.35425	1.33525e-05	0.000189135
C_NC	Ddx10	89.6806	1.32375	0.272966	4.8495	1.23772e-06	2.21943e-05
C_NC	Atm	29.1375	1.36958	0.46849	2.92338	0.00346249	0.0237642
C_NC	Etfa	117.309	-1.46658	0.216431	-6.7762	1.23378e-11	5.05222e-10
C_NC	Isl2	9.87606	-6.64147	1.34527	-4.93689	7.9379e-07	1.49479e-05
C_NC	Stra6	9.83833	-2.42262	0.761595	-3.18098	0.00146777	0.0117164
C_NC	Islr	5.02857	-4.81009	1.37356	-3.50192	0.000461921	0.00437117
C_NC	Loxl1	6.93533	-3.27966	1.03364	-3.17292	0.00150914	0.0119933
C_NC	Nptn	45.9453	1.34901	0.38574	3.49721	0.000470156	0.00443937
C_NC	Smad6	26.3032	-1.88008	0.462162	-4.06801	4.74159e-05	0.000580381
C_NC	Anxa2	25.934	-2.04898	0.464405	-4.41205	1.02395e-05	0.0001484
C_NC	Mns1	162.376	1.02535	0.216861	4.72814	2.26585e-06	3.81971e-05
C_NC	Prtg	246.81	2.60088	0.198054	13.1322	2.15283e-39	5.50977e-37
C_NC	Pygo1	26.122	-1.60921	0.45103	-3.56786	0.000359905	0.003509
C_NC	Gnb5	23.3523	-1.47504	0.481641	-3.06253	0.00219477	0.0164207
C_NC	Gsta4	76.9111	-1.11885	0.271514	-4.12077	3.77611e-05	0.000476179
C_NC	Col12a1	9.22354	-5.66235	1.23635	-4.57988	4.65239e-06	7.27646e-05
C_NC	Myo6	13.4808	-2.74686	0.668198	-4.11085	3.942e-05	0.000493427
C_NC	Rbp1	576.756	-1.14908	0.110354	-10.4127	2.17004e-25	2.51926e-23
C_NC	Rrp9	124.048	1.10152	0.223278	4.93338	8.08169e-07	1.51933e-05
C_NC	Uba7	8.91061	-2.75941	0.81993	-3.36542	0.000764281	0.00680361
C_NC	Shisa5	41.1998	-1.06846	0.375157	-2.84802	0.00439922	0.0289571
C_NC	Pth1r	77.6848	-1.58381	0.263142	-6.01884	1.75674e-09	5.31791e-08
C_NC	Trim71	73.4439	2.0268	0.324197	6.25176	4.05846e-10	1.35214e-08
C_NC	Cmtm8	8.49543	-2.83136	0.853305	-3.31811	0.000906291	0.00784453
C_NC	Rbms3	32.0565	-1.47445	0.420384	-3.50739	0.000452527	0.0042931
C_NC	Itga9	28.9323	2.05559	0.544737	3.77355	0.00016094	0.00171624
C_NC	Exosc7	213.451	1.07735	0.178989	6.01908	1.75408e-09	5.31791e-08
C_NC	Selenom	56.2504	-1.36848	0.307876	-4.44489	8.79355e-06	0.000128436
C_NC	Pes1	133.189	1.24577	0.219656	5.67147	1.41574e-08	3.73365e-07
C_NC	Rnf215	24.6473	-1.34986	0.476231	-2.83447	0.00459011	0.030017
C_NC	H2afv	1292.32	-1.16933	0.0747908	-15.6347	4.22314e-55	1.76136e-52
C_NC	Tbrg4	45.5479	1.00096	0.363866	2.75089	0.00594331	0.0369156
C_NC	Meis1	133.022	-1.82028	0.216481	-8.40851	4.15252e-17	2.90444e-15
C_NC	Bcl11a	58.7742	-6.21881	0.563146	-11.043	2.37046e-28	3.17782e-26
C_NC	Efemp1	17.8092	-3.92135	0.653969	-5.99623	2.01947e-09	6.03216e-08
C_NC	Hba-x	293.764	-2.60878	0.144737	-18.0243	1.25624e-72	1.01047e-69
C_NC	Hba-a1	232.659	-2.84603	0.167666	-16.9744	1.27025e-64	7.94683e-62
C_NC	Hba-a2	123.679	-2.51183	0.222776	-11.2751	1.74106e-29	2.48178e-27
C_NC	Adam19	18.0942	-2.43431	0.561391	-4.3362	1.44965e-05	0.000203548
C_NC	Tcf7	27.6703	1.55921	0.496909	3.13782	0.00170207	0.013292
C_NC	Hspa4	466.494	1.1047	0.11886	9.29413	1.48409e-20	1.33698e-18
C_NC	Gpx3	120.146	-1.5959	0.214417	-7.44298	9.84393e-14	5.18002e-12
C_NC	Sparc	249.551	-3.55512	0.176881	-20.0989	7.53756e-90	7.7164e-87
C_NC	Hand1	94.6441	-4.20929	0.590129	-7.13282	9.83331e-13	4.71204e-11
C_NC	Gemin5	64.8764	1.55632	0.330257	4.71243	2.44777e-06	4.09574e-05
C_NC	Hist3h2ba	22.8276	-3.66805	0.555612	-6.60182	4.06132e-11	1.55032e-09
C_NC	Natd1	13.2857	-1.97012	0.652984	-3.0171	0.00255202	0.0185528
C_NC	Mfap4	182.612	-1.63747	0.172994	-9.46545	2.92307e-21	2.74306e-19
C_NC	Zswim7	41.0656	1.36236	0.41406	3.29026	0.00100095	0.00853918
C_NC	Cenpv	28.2902	-1.25292	0.465709	-2.69035	0.00713772	0.0428225
C_NC	Lrrc75a	20.2309	-1.68602	0.516992	-3.26121	0.00110937	0.00931574
C_NC	Pmp22	76.8822	-2.1155	0.274793	-7.69851	1.37666e-14	7.90947e-13
C_NC	Elac2	60.9603	1.17831	0.336638	3.50023	0.000464858	0.00439526
C_NC	Pfas	66.3234	1.15173	0.306251	3.76075	0.000169408	0.00179464
C_NC	Vamp2	28.7152	-1.18045	0.427752	-2.75967	0.00578606	0.0361982
C_NC	Chd3os	33.3251	-1.24746	0.39842	-3.13102	0.00174201	0.0135382
C_NC	Chd3	86.1209	-2.31371	0.2574	-8.98876	2.50041e-19	2.01123e-17
C_NC	Gabarap	459.985	-1.53964	0.111463	-13.813	2.12787e-43	6.14408e-41
C_NC	Acadvl	23.8071	-1.35053	0.483837	-2.79129	0.00524979	0.0334188
C_NC	6330403K07Rik	170.58	-2.8119	0.191052	-14.718	4.93991e-49	1.54523e-46
C_NC	Mybbp1a	265.857	1.38008	0.158637	8.69964	3.32936e-18	2.51624e-16
C_NC	Tax1bp3	211.213	-1.34599	0.161375	-8.34075	7.38196e-17	5.09989e-15
C_NC	Mettl16	144.495	1.02394	0.208302	4.91568	8.84761e-07	1.64683e-05
C_NC	Tsr1	95.1299	1.54738	0.268605	5.76077	8.37296e-09	2.30533e-07
C_NC	Tlcd1	15.616	1.89726	0.684423	2.77205	0.00557037	0.035144
C_NC	Tmem98	64.5914	-1.21016	0.28804	-4.20138	2.65294e-05	0.000346173
C_NC	Tmem132e	7.84605	-3.22679	0.938442	-3.43846	0.000585034	0.00536925
C_NC	Nle1	78.8558	1.14945	0.286549	4.01136	6.03705e-05	0.000720205
C_NC	Ccl6	6.46687	4.20555	1.43596	2.92874	0.00340336	0.0234405
C_NC	Tada2a	57.5792	1.30632	0.331907	3.93579	8.29246e-05	0.00095482
C_NC	Aatf	70.2286	1.29334	0.301217	4.2937	1.75718e-05	0.000240141
C_NC	Tbx2	69.2503	-1.56811	0.299322	-5.23888	1.6155e-07	3.56708e-06
C_NC	Utp18	137.932	1.00158	0.219343	4.56627	4.96486e-06	7.72228e-05
C_NC	Cacna1g	9.38506	-2.57604	0.786991	-3.27327	0.00106309	0.00900787
C_NC	Col1a1	61.4825	-4.7498	0.416549	-11.4027	4.05149e-30	6.08317e-28
C_NC	Samd14	43.9706	-1.21532	0.353195	-3.44092	0.000579736	0.00532931
C_NC	Dlx3	30.3161	1.43839	0.46513	3.09244	0.0019852	0.015105
C_NC	Gngt2	5.47103	-2.8601	1.04814	-2.72875	0.00635747	0.0390535
C_NC	Hoxb5	13.5969	-6.18533	1.17924	-5.24518	1.56133e-07	3.46105e-06
C_NC	Hoxb4	49.4219	-4.4667	0.433655	-10.3001	7.03742e-25	7.84637e-23
C_NC	Hoxb3	30.6564	-3.1876	0.500289	-6.37152	1.87162e-10	6.50503e-09
C_NC	Hoxb2	108.287	-1.67249	0.231246	-7.23254	4.74041e-13	2.35162e-11
C_NC	Copz2	46.7712	-1.09693	0.334258	-3.28169	0.00103187	0.00878966
C_NC	Ramp2	23.86	-1.65692	0.49306	-3.36048	0.000778078	0.0069046
C_NC	Dhx8	63.9565	1.01756	0.308416	3.29932	0.000969188	0.00829964
C_NC	Etv4	44.2501	-1.53515	0.355941	-4.31293	1.61107e-05	0.000223152
C_NC	Meox1	73.8732	1.32068	0.302654	4.36367	1.279e-05	0.000182083
C_NC	Mpp2	9.00094	-2.19435	0.785416	-2.79387	0.00520819	0.0331727
C_NC	Ccdc47	79.096	1.00827	0.278713	3.61759	0.00029736	0.00295288
C_NC	Ftsj3	177.767	1.55402	0.198581	7.82564	5.05101e-15	3.0255e-13
C_NC	Cacng4	11.2271	-2.37767	0.713843	-3.3308	0.000865954	0.00754761
C_NC	1810032O08Rik	72.2203	1.26167	0.297425	4.24197	2.21566e-05	0.000296325
C_NC	Jmjd6	151.539	1.0844	0.206617	5.24835	1.53466e-07	3.41539e-06
C_NC	Usp36	46.1166	1.35385	0.374987	3.61038	0.000305744	0.00302813
C_NC	Timp2	88.0409	-1.42247	0.247394	-5.74983	8.9333e-09	2.4417e-07
C_NC	Ccdc40	13.8835	2.02968	0.767881	2.64322	0.0082122	0.047974
C_NC	Notum	5.48153	-4.22105	1.27017	-3.32321	0.000889887	0.00772035
C_NC	Slc16a3	223.979	1.46788	0.185196	7.92609	2.26156e-15	1.37662e-13
C_NC	Pfkp	15.0752	1.9442	0.690417	2.81598	0.0048629	0.0314719
C_NC	Gtpbp4	392.386	1.28792	0.131705	9.77886	1.38763e-22	1.40776e-20
C_NC	Heatr1	64.7448	1.55907	0.327404	4.76193	1.91749e-06	3.31237e-05
C_NC	Hist1h2ag	16.7578	-1.62757	0.56083	-2.90208	0.00370697	0.025132
C_NC	Hist1h3d	24.4322	1.51379	0.519555	2.91362	0.00357265	0.024353
C_NC	Hist1h2bc	37.3721	-1.06025	0.389611	-2.72129	0.00650269	0.0397324
C_NC	Sox4	664.027	-1.15807	0.0966586	-11.981	4.46746e-33	7.86064e-31
C_NC	Bphl	42.0532	-1.14753	0.380778	-3.01366	0.00258119	0.0187406
C_NC	Tubb2a	42.1817	-2.26524	0.36467	-6.21173	5.24033e-10	1.72548e-08
C_NC	Tubb2b	144.074	-2.85274	0.215231	-13.2543	4.25962e-40	1.11553e-37
C_NC	Rpp40	59.7463	1.26847	0.33443	3.79293	0.000148882	0.00160437
C_NC	Rnf182	7.95707	-4.48123	1.05011	-4.26739	1.97773e-05	0.000267042
C_NC	Cd83	10.1059	-4.50926	0.964679	-4.67437	2.94864e-06	4.86871e-05
C_NC	Tpmt	32.0518	-1.26409	0.407404	-3.1028	0.00191702	0.0146555
C_NC	Barx1	309.791	1.22904	0.147433	8.33629	7.66546e-17	5.26346e-15
C_NC	Card19	35.611	-2.30022	0.396342	-5.80364	6.48917e-09	1.83144e-07
C_NC	Nol8	121.394	1.138	0.233744	4.86856	1.12415e-06	2.04178e-05
C_NC	Gadd45g	44.6614	-2.59253	0.376637	-6.88338	5.84501e-12	2.52186e-10
C_NC	Tspan17	6.74382	-3.23724	0.98844	-3.2751	0.00105623	0.00895651
C_NC	Mxd3	21.274	-2.09029	0.512382	-4.07955	4.51227e-05	0.000555938
C_NC	Pdlim7	225.206	-1.19433	0.159387	-7.49329	6.71673e-14	3.6717e-12
C_NC	Cxcl14	10.4469	-2.58741	0.793116	-3.26234	0.00110497	0.00928585
C_NC	Tgfbi	76.4133	-2.4643	0.289466	-8.51326	1.69115e-17	1.21299e-15
C_NC	Gkap1	42.7577	-1.19066	0.350014	-3.40174	0.000669587	0.00605154
C_NC	Ntrk2	2.89839	-5.79322	1.79045	-3.23563	0.00121376	0.0100103
C_NC	Gas1	294.648	-1.07323	0.13914	-7.71333	1.22576e-14	7.1151e-13
C_NC	Nsun2	283.315	1.42762	0.159819	8.93272	4.15661e-19	3.29631e-17
C_NC	Lpcat1	80.4939	1.04199	0.275235	3.7858	0.000153213	0.00164317
C_NC	Nkd2	53.056	1.41232	0.350498	4.02946	5.59061e-05	0.000673325
C_NC	Polr3g	47.9465	1.58903	0.376148	4.22448	2.39496e-05	0.000316175
C_NC	Edil3	6.73819	-2.82375	0.957583	-2.94883	0.00318977	0.0222553
C_NC	Hapln1	33.6039	4.37304	0.759032	5.76134	8.34479e-09	2.3032e-07
C_NC	Lhfpl2	40.072	-1.72947	0.372048	-4.64851	3.34344e-06	5.42514e-05
C_NC	Iqgap2	52.0387	1.0341	0.35049	2.95043	0.00317328	0.022154
C_NC	Utp15	56.0122	1.11307	0.331835	3.35429	0.000795685	0.00703313
C_NC	Ipo11	73.2881	1.19584	0.29661	4.03168	5.53797e-05	0.000667699
C_NC	Plk2	38.5823	-2.20471	0.381716	-5.77577	7.66001e-09	2.14043e-07
C_NC	Gpx8	156.25	-1.26474	0.185797	-6.80708	9.95962e-12	4.1539e-10
C_NC	Isl1	36.8762	-3.50888	0.46911	-7.47986	7.44002e-14	4.00871e-12
C_NC	Fgf10	7.27816	-2.55918	0.911289	-2.80831	0.00498028	0.0320474
C_NC	Hmgcs1	177.649	-1.11718	0.176474	-6.33059	2.44232e-10	8.41069e-09
C_NC	Osr1	13.2897	-4.53196	0.880851	-5.14498	2.6755e-07	5.54754e-06
C_NC	Mycn	227.774	1.76157	0.181588	9.70094	2.98728e-22	2.95085e-20
C_NC	Greb1	80.0044	1.00054	0.275931	3.62606	0.000287775	0.00287545
C_NC	Nol10	63.8507	1.16244	0.311668	3.72973	0.000191686	0.00199499
C_NC	Id2	989.023	-1.21601	0.0824452	-14.7493	3.10688e-49	9.99616e-47
C_NC	Dact1	38.6296	-1.2108	0.395412	-3.06213	0.00219768	0.0164221
C_NC	Mthfd1	96.1459	1.04045	0.262989	3.95625	7.61363e-05	0.000881163
C_NC	Riox1	59.2075	1.56502	0.349821	4.47378	7.68489e-06	0.000113718
C_NC	Fos	54.5386	-1.73142	0.31414	-5.51163	3.5553e-08	8.81855e-07
C_NC	Irf2bpl	25.0757	-1.51463	0.462904	-3.27201	0.00106788	0.00902047
C_NC	Flrt2	49.7431	-1.26635	0.334021	-3.79123	0.000149903	0.00161228
C_NC	Ccdc88c	31.2534	1.88675	0.500153	3.77234	0.000161726	0.00172299
C_NC	Ddx24	283.12	1.03464	0.151061	6.84912	7.43037e-12	3.1312e-10
C_NC	Gsc	24.3884	-3.87309	0.559429	-6.9233	4.41236e-12	1.94092e-10
C_NC	Bcl11b	44.5776	-6.19547	0.642646	-9.64058	5.38837e-22	5.27639e-20
C_NC	Dlk1	449.914	-1.36092	0.263388	-5.16698	2.37905e-07	5.02635e-06
C_NC	Meg3	706.786	-1.05378	0.09337	-11.2861	1.53687e-29	2.21881e-27
C_NC	Hsp90aa1	5539.82	1.02071	0.0466119	21.898	2.71185e-106	3.05381e-103
C_NC	Gm266	33.4956	-2.23856	0.411077	-5.44559	5.16338e-08	1.25312e-06
C_NC	Ckb	48.942	-1.50292	0.350351	-4.28976	1.7887e-05	0.000243856
C_NC	Kif26a	20.6257	2.85247	0.705524	4.04306	5.27592e-05	0.000638154
C_NC	Crip1	34.8469	-1.74175	0.39863	-4.36933	1.24631e-05	0.000177879
C_NC	Cdca7l	49.3172	1.16098	0.355346	3.26717	0.00108629	0.00914249
C_NC	Itgb8	7.30072	-2.38997	0.897022	-2.66433	0.00771412	0.0457204
C_NC	Selenop	54.9183	-1.24274	0.310866	-3.99766	6.3972e-05	0.000759103
C_NC	Oxct1	124.796	-2.35321	0.216871	-10.8507	1.97796e-27	2.56021e-25
C_NC	Fbxl7	54.4498	-1.10521	0.311875	-3.54376	0.000394465	0.00380314
C_NC	Sdc2	34.464	-2.28097	0.405369	-5.62691	1.83463e-08	4.73849e-07
C_NC	Cpq	9.69007	-2.9696	0.807309	-3.67839	0.000234707	0.00239188
C_NC	Pop1	61.1136	1.30469	0.328662	3.96971	7.19605e-05	0.000842357
C_NC	Rrm2b	32.8853	1.17593	0.442478	2.65761	0.00786968	0.0463496
C_NC	Cthrc1	240.731	1.43771	0.175345	8.19934	2.4171e-16	1.61059e-14
C_NC	Nudcd1	55.4178	1.29253	0.341204	3.78814	0.00015178	0.00162936
C_NC	Myc	37.2895	2.01442	0.447017	4.50636	6.5948e-06	9.95496e-05
C_NC	Ly6e	52.5736	-1.30154	0.316579	-4.11128	3.9348e-05	0.000493427
C_NC	Grina	13.0293	-1.75371	0.636355	-2.75587	0.00585362	0.036479
C_NC	Scx	13.0864	-3.99083	0.763356	-5.228	1.7135e-07	3.76871e-06
C_NC	C1qtnf6	10.8863	-2.64958	0.739149	-3.58464	0.000337545	0.00330817
C_NC	Lgals1	577.742	-2.38972	0.103206	-23.1548	1.29916e-118	2.08998e-115
C_NC	H1f0	538.594	-1.32248	0.104791	-12.6202	1.63421e-36	3.40793e-34
C_NC	L3mbtl2	46.1729	1.1239	0.366086	3.07005	0.00214023	0.0160889
C_NC	Scube1	45.3826	-2.40384	0.369098	-6.51274	7.3792e-11	2.67194e-09
C_NC	Gm29666	63.4217	1.84552	0.606846	3.04117	0.00235663	0.017402
C_NC	Pphln1	63.061	1.24038	0.327225	3.79061	0.000150276	0.00161475
C_NC	Cacnb3	19.3694	-3.03375	0.572832	-5.29605	1.18337e-07	2.68128e-06
C_NC	Tuba1a	1597.41	-1.25885	0.0650097	-19.364	1.55283e-83	1.34511e-80
C_NC	Larp4	103.052	1.24912	0.248994	5.01664	5.25828e-07	1.02623e-05
C_NC	Letmd1	31.2168	-1.53235	0.413702	-3.704	0.000212223	0.0021865
C_NC	Fignl2	63.6878	1.36616	0.318125	4.2944	1.75166e-05	0.000239678
C_NC	Hoxc5	13.1372	-8.0887	1.33125	-6.07602	1.23206e-09	3.84327e-08
C_NC	Hoxc4	31.4431	-6.18879	0.762984	-8.1113	5.00803e-16	3.27881e-14
C_NC	Rsl1d1	726.341	1.0792	0.0997006	10.8244	2.63772e-27	3.33745e-25
C_NC	Gspt1	535.534	1.11581	0.111158	10.038	1.03752e-23	1.08181e-21
C_NC	Scarf2	35.5834	-1.70628	0.393717	-4.33378	1.46568e-05	0.000205287
C_NC	Tbx1	19.8772	-5.03529	0.740364	-6.80111	1.03817e-11	4.29811e-10
C_NC	2020-09-05	4.18951	-3.70418	1.32978	-2.78555	0.00534373	0.0339018
C_NC	Tfrc	55.4425	1.75643	0.357046	4.91933	8.68398e-07	1.61905e-05
C_NC	Hspbap1	40.3812	2.0477	0.438644	4.66825	3.03775e-06	4.97935e-05
C_NC	Fstl1	293.197	-1.01289	0.13718	-7.38363	1.54028e-13	8.03012e-12
C_NC	Zbtb20	23.7522	-1.95288	0.516974	-3.77751	0.000158402	0.00169399
C_NC	Boc	9.54322	-2.0412	0.759978	-2.68587	0.00723421	0.0432172
C_NC	Ccdc80	22.2039	-1.97456	0.503042	-3.92523	8.66465e-05	0.000993611
C_NC	Tagln3	43.2789	-1.29574	0.348239	-3.72083	0.000198572	0.00206094
C_NC	Alcam	8.54142	-2.45229	0.824913	-2.97279	0.00295108	0.0210463
C_NC	Filip1l	57.239	-2.48047	0.323114	-7.67678	1.63139e-14	9.2783e-13
C_NC	Riox2	55.2542	1.22408	0.342985	3.5689	0.000358489	0.00349822
C_NC	Epha3	71.5461	-1.72345	0.274815	-6.27131	3.58015e-10	1.20707e-08
C_NC	Robo2	20.0882	-1.89163	0.518099	-3.65111	0.000261113	0.00262769
C_NC	Adamts1	41.2213	-1.13725	0.362375	-3.13833	0.00169915	0.0132783
C_NC	1110004E09Rik	103.249	1.12243	0.245967	4.56334	5.03464e-06	7.7985e-05
C_NC	Tmem50b	15.1374	-1.80189	0.62755	-2.87132	0.00408768	0.0272053
C_NC	Gart	181.375	1.18536	0.189102	6.26836	3.64862e-10	1.22648e-08
C_NC	Psmg1	153.381	1.08541	0.212342	5.11164	3.1937e-07	6.51527e-06
C_NC	Sod2	188.752	1.09692	0.182035	6.02587	1.68204e-09	5.13318e-08
C_NC	Hcfc1r1	64.7251	-1.58255	0.289852	-5.45984	4.76551e-08	1.15906e-06
C_NC	Flywch2	43.8238	-2.34135	0.360506	-6.49462	8.32427e-11	2.99487e-09
C_NC	Tbl3	115.182	1.08791	0.235106	4.6273	3.70455e-06	5.95957e-05
C_NC	Snhg9	24.0383	1.59252	0.528564	3.01292	0.00258744	0.0187739
C_NC	Haghl	33.3281	-1.60392	0.40399	-3.9702	7.18119e-05	0.000842357
C_NC	Mcrip2	42.0907	1.86156	0.417217	4.46186	8.12528e-06	0.000119763
C_NC	Dusp1	64.0551	-1.34344	0.288204	-4.6614	3.14072e-06	5.13318e-05
C_NC	Cpne5	9.91918	2.40423	0.911273	2.63832	0.00833171	0.0485126
C_NC	Mtch1	358.254	-1.28101	0.136245	-9.40231	5.33755e-21	4.92674e-19
C_NC	Pknox1	28.1381	-1.29758	0.433022	-2.99657	0.00273031	0.0196712
C_NC	Rrp1b	259.156	1.48924	0.162865	9.14398	6.0193e-20	4.98407e-18
C_NC	2020-03-02	24.864	-1.63442	0.474949	-3.44125	0.00057904	0.00532726
C_NC	Angptl4	35.0016	-1.08254	0.394578	-2.74355	0.00607787	0.0375853
C_NC	Wdr46	125.537	1.14578	0.226183	5.06572	4.0687e-07	8.13812e-06
C_NC	Ddah2	464.873	-1.39214	0.11308	-12.3111	7.89767e-35	1.53337e-32
C_NC	H2-Q7	10.6334	-2.05618	0.718914	-2.86012	0.00423487	0.0280193
C_NC	Tcf19	27.5482	-1.80762	0.449362	-4.02263	5.75517e-05	0.000690192
C_NC	Atat1	80.204	-1.74758	0.263712	-6.62686	3.4291e-11	1.32243e-09
C_NC	Gm26917	64.4771	2.51992	0.365989	6.88523	5.76926e-12	2.49876e-10
C_NC	AY036118	27.0206	1.95334	0.519272	3.76168	0.000168774	0.00179214
C_NC	Runx2	8.34759	-3.74282	0.930419	-4.02273	5.75282e-05	0.000690192
C_NC	Tmem151b	7.16878	-2.33018	0.881587	-2.64316	0.00821364	0.047974
C_NC	Mdfi	212.169	-1.05018	0.160517	-6.54247	6.05096e-11	2.22679e-09
C_NC	Daam2	26.2371	-2.33223	0.471156	-4.95002	7.42069e-07	1.40209e-05
C_NC	Shd	13.387	-2.1039	0.659805	-3.18866	0.00142932	0.0114804
C_NC	Epb41l3	38.1719	-2.40946	0.390674	-6.16744	6.9405e-10	2.24589e-08
C_NC	Myl12b	150.155	-1.21412	0.202069	-6.00846	1.87294e-09	5.62432e-08
C_NC	Wdr43	272.978	1.58027	0.166378	9.49809	2.13767e-21	2.05746e-19
C_NC	Ypel5	12.8291	-1.77576	0.651405	-2.72605	0.00640969	0.0392707
C_NC	Ltbp1	19.7366	-1.99961	0.528346	-3.78465	0.000153924	0.00164923
C_NC	Cdc42ep3	42.7889	-1.50562	0.368711	-4.08347	4.43673e-05	0.000549033
C_NC	Zfp36l2	93.2029	1.2568	0.263966	4.76124	1.92404e-06	3.31801e-05
C_NC	Six2	16.9348	-4.39707	0.720981	-6.09873	1.06911e-09	3.36293e-08
C_NC	Msh6	66.596	1.10165	0.303213	3.63324	0.000279887	0.0028016
C_NC	Gm47283	284.882	-1.31752	0.143496	-9.1816	4.24719e-20	3.59606e-18
C_NC	Gata6	22.7692	-4.81518	0.663069	-7.26196	3.81513e-13	1.90943e-11
C_NC	Celf4	12.9752	-2.20762	0.687137	-3.21279	0.00131454	0.0107424
C_NC	Gypc	28.9381	-2.10577	0.450811	-4.67107	2.99636e-06	4.92584e-05
C_NC	Wdr36	68.1186	1.03626	0.3059	3.38757	0.000705155	0.00634454
C_NC	Epb41l4a	4.23773	-3.67869	1.32584	-2.77462	0.00552666	0.0349246
C_NC	Egr1	24.1864	-2.69357	0.498316	-5.40535	6.46822e-08	1.54647e-06
C_NC	Spry4	9.64996	3.18193	1.08953	2.92046	0.0034951	0.0239406
C_NC	Nr3c1	5.82268	-4.58351	1.25486	-3.6526	0.000259598	0.00261478
C_NC	Lars	128.363	1.3038	0.225591	5.77947	7.49368e-09	2.1044e-07
C_NC	Ppp2r2b	5.9364	-4.1288	1.23545	-3.34193	0.000831977	0.00731373
C_NC	Dpysl3	62.0392	-1.65323	0.310601	-5.32269	1.02243e-07	2.35451e-06
C_NC	Cdo1	37.531	-3.76144	0.444248	-8.467	2.51795e-17	1.78331e-15
C_NC	Sema6a	32.9077	-2.43213	0.435463	-5.58515	2.33495e-08	5.96233e-07
C_NC	Prdm6	11.945	-4.70431	0.900435	-5.22449	1.74635e-07	3.82601e-06
C_NC	Isoc1	106.284	1.01779	0.247432	4.11342	3.89832e-05	0.000489398
C_NC	A730017C20Rik	10.1598	-2.25474	0.760365	-2.96534	0.00302353	0.0213467
C_NC	Synpo	22.7105	-1.82636	0.489567	-3.73057	0.000191049	0.0019935
C_NC	Tcof1	208.181	1.18205	0.175281	6.74374	1.54356e-11	6.26192e-10
C_NC	Rnmt	142.703	1.01493	0.207672	4.88716	1.02302e-06	1.8732e-05
C_NC	Sall3	9.00295	5.68649	1.37621	4.13201	3.59608e-05	0.000455517
C_NC	Tshz1	69.3183	-1.61528	0.278477	-5.8004	6.61572e-09	1.86249e-07
C_NC	Zadh2	20.0143	-1.70614	0.521928	-3.26892	0.0010796	0.00909303
C_NC	Cd248	34.4318	-1.51793	0.391485	-3.87737	0.000105591	0.00117962
C_NC	Cnih2	54.927	-1.53087	0.314781	-4.86329	1.15452e-06	2.08685e-05
C_NC	Efemp2	69.3979	-2.00295	0.285792	-7.00843	2.41015e-12	1.10778e-10
C_NC	Rela	26.2798	-1.25904	0.45537	-2.76488	0.00569441	0.0357839
C_NC	Ehbp1l1	10.4975	-2.45055	0.828348	-2.95836	0.0030928	0.0216997
C_NC	Gng3	8.91616	-2.27499	0.812173	-2.80112	0.00509257	0.0326208
C_NC	Pgm5	3.70749	-3.81822	1.4131	-2.70201	0.00689224	0.0416607
C_NC	Pum3	158.98	1.17306	0.199778	5.87182	4.31031e-09	1.23822e-07
C_NC	Ak3	45.8652	-1.12092	0.338367	-3.31273	0.000923902	0.00796098
C_NC	Rcl1	146.471	1.01289	0.226293	4.47602	7.60464e-06	0.000112827
C_NC	Plgrkt	53.0905	-1.12001	0.317198	-3.53095	0.000414064	0.00396158
C_NC	Dkk1	57.9136	-2.49013	0.363591	-6.84871	7.45192e-12	3.1312e-10
C_NC	Acta2	148.318	-1.7869	0.602065	-2.96795	0.00299789	0.0212189
C_NC	Btaf1	62.6431	1.09649	0.313899	3.49314	0.000477384	0.00449484
C_NC	Rbp4	6.05326	-3.36222	1.03978	-3.23358	0.00122248	0.0100631
C_NC	Hells	288.503	1.09555	0.159302	6.87716	6.10556e-12	2.62423e-10
C_NC	Rrp12	29.5993	1.85597	0.491402	3.77689	0.000158801	0.00169503
C_NC	Lbx1	3.91131	-6.29123	1.64225	-3.83085	0.000127701	0.00140296
C_NC	Nolc1	550.553	1.39706	0.113776	12.279	1.17384e-34	2.24044e-32
C_NC	Psd	4.48983	-6.5304	1.58961	-4.10818	3.98789e-05	0.000497867
C_NC	Pdcd11	85.1527	1.26686	0.272399	4.65074	3.3075e-06	5.37457e-05
C_NC	Emx2os	2.83442	-5.82603	1.78697	-3.26028	0.00111303	0.00932576
C_NC	Emx2	9.94703	-5.85072	1.22981	-4.75744	1.96066e-06	3.37176e-05
C_NC	E330013P04Rik	3.85383	-5.24944	1.60177	-3.27728	0.00104814	0.00890126
C_NC	Csf2ra	14.6638	-1.61239	0.599514	-2.6895	0.00715584	0.0428923
