# Supplementary material for: Single-cell transcriptomic profiling unveils dysregulation of cardiac progenitor cells and cardiomyocytes in a mouse model of maternal hyperglycemia
Source: Commun Biol. 2022 Aug 15;5:820. doi: 10.1038/s42003-022-03779-x (PMC9378651; doi:10.1038/s42003-022-03779-x)
Supplement: Supplementary file 5 — Supplementary Data 2. [file 42003_2022_3779_MOESM5_ESM.xlsx]

## Sheet: CM_DAVID_E9.5 NDM vs. DM
Category	Term	Count	%	PValue	Genes	List Total	Pop Hits	Pop Total	Fold Enrichment	Bonferroni	Benjamini
GOTERM_BP_FAT	GO:0009719~response to endogenous stimulus	71	0.149552	1.51306e-13	FGF5, FGF8, FGF9, CPEB3, IGFBP7, STAT5B, GJA1, FGF10, FGF12, KCNJ11, CXCL12, CITED1, GSTM7, ACVR1C, CITED2, SPRY2, APOA2, DAB2, GSN, PPP1R1B, CTGF, CHST11, TDGF1, NR2F1, MT3, MB, EGR1, ZFP36, AVP, VIL1, FOSB, CFC1, SLIT2, MSX1, THBD, RYR3, PDGFRA, ABAT, HSD11B2, HAS2, CASQ2, NPPA, CAV3, CAV1, CALD1, TRIM71, ACAT1, GPR22, SERPINA1B, RNF165, OXCT1, DNMT3B, CAR2, MGARP, PDK2, PTPRE, BAIAP2L2, PCK2, …	307	1608	17911	2.57605	7.74776e-10	7.74776e-10
GOTERM_BP_FAT	GO:0003012~muscle system process	31	0.0652975	1.14924e-12	CAV3, FXYD1, CAV1, TNNC2, MYL2, MYBPC1, CALD1, PAWR, PRKG1, GJA5, SLN, GSN, CTGF, MLIP, LMOD1, MB, LMCD1, RNF207, TNNI2, VEGFB, TNNT1, SULF2, RYR3, PLN, ATP8A2, ADRA1B, MYH11, TNNI3K, ABAT, NPPA, CASQ2	307	365	17911	4.95508	5.88386e-09	2.94193e-09
GOTERM_BP_FAT	GO:0006936~muscle contraction	27	0.056872	1.39959e-12	CAV3, FXYD1, CAV1, TNNC2, MYL2, MYBPC1, CALD1, PAWR, PRKG1, GJA5, CTGF, LMOD1, MB, RNF207, TNNI2, VEGFB, TNNT1, SULF2, RYR3, PLN, ADRA1B, MYH11, ATP8A2, TNNI3K, ABAT, NPPA, CASQ2	307	273	17911	5.77009	7.16568e-09	2.38856e-09
GOTERM_BP_FAT	GO:0009790~embryo development	56	0.117957	4.11612e-12	NRP2, CTHRC1, FGF8, FGF9, CRABP2, PRRX1, FGF10, GJA1, GJA5, GLI3, CITED1, ACVR1C, CITED2, SPRY2, DAB2, CHST11, TDGF1, COL11A1, TWIST1, NKX2-6, CECR2, GRHL3, SLC9A3R1, CFC1, SLIT2, MSX1, THBD, PDGFRA, WNT11, TBX18, COBL, IFITM1, XIST, SOX2, TRIM71, TCF7L1, EPHB2, SERPINA1B, KRT8, PCSK6, DNMT3B, PHLDA2, SHOX2, HBA-A1, DUSP4, TRAF3IP1, NOTCH1, HOXB2, SALL4, SFRP1, SULF2, ATP8A2, KIF20B, AMOT, TGFBR3…	307	1161	17911	2.81409	2.10747e-08	5.26867e-09
GOTERM_BP_FAT	GO:0007399~nervous system development	84	0.176935	5.028e-12	NRP2, FGF5, CTHRC1, FGF8, CORIN, FGF9, CPEB3, CRABP2, PRRX1, LRRC4B, GJA1, FGF10, PRKG1, CXCL12, GLI3, CITED1, CITED2, DAB2, PACSIN1, GSN, PCP4, MT2, S100A1, NR2F1, MT3, TWIST1, STX3, ALDH5A1, NKX2-6, STMN4, KIF5C, CECR2, GRHL3, BASP1, SLC9A3R1, SLIT2, MSX1, COLQ, ABAT, WNT11, BIN1, SLITRK5, ROM1, FUOM, COBL, CAV1, CCK, SNAP91, RTN4RL1, TNFRSF12A, SOX3, SOX2, CLU, RIMS2, LIN28A, TRIM71, ACAT1, EP…	307	2261	17911	2.16751	2.57432e-08	5.14865e-09
GOTERM_BP_FAT	GO:0072358~cardiovascular system development	53	0.111638	5.12644e-12	NRP2, FGF8, FGF9, PRRX1, FGF10, GJA1, PRKG1, CXCL12, GLI3, GJA5, CITED1, CITED2, PTGIS, CTGF, TDGF1, TGFBI, COL11A1, MB, TWIST1, EGR1, NKX2-6, CFC1, SLIT2, VEGFB, MSX1, PDGFRA, HAS2, WNT11, TBX18, SLITRK5, NPPA, ROM1, CAV3, CAV1, MYL2, TNFRSF12A, EPHB2, NDRG4, OXCT1, FZD8, MCAM, SHOX2, CDH13, TRAF3IP1, NOTCH1, SALL4, PLN, MYH11, HIF3A, ADRA1B, AMOT, TGFBR3, LRP2	307	1062	17911	2.91161	2.62474e-08	4.37457e-09
GOTERM_BP_FAT	GO:0072359~circulatory system development	53	0.111638	5.12644e-12	NRP2, FGF8, FGF9, PRRX1, FGF10, GJA1, PRKG1, CXCL12, GLI3, GJA5, CITED1, CITED2, PTGIS, CTGF, TDGF1, TGFBI, COL11A1, MB, TWIST1, EGR1, NKX2-6, CFC1, SLIT2, VEGFB, MSX1, PDGFRA, HAS2, WNT11, TBX18, SLITRK5, NPPA, ROM1, CAV3, CAV1, MYL2, TNFRSF12A, EPHB2, NDRG4, OXCT1, FZD8, MCAM, SHOX2, CDH13, TRAF3IP1, NOTCH1, SALL4, PLN, MYH11, HIF3A, ADRA1B, AMOT, TGFBR3, LRP2	307	1062	17911	2.91161	2.62474e-08	4.37457e-09
GOTERM_BP_FAT	GO:0010033~response to organic substance	99	0.208531	1.65239e-11	STAT5B, LRRC4B, FGF10, AQP4, FGF12, CXCL12, CITED1, GSTM7, CITED2, DAB2, APOA2, PTGIS, PPP1R1B, CTGF, TDGF1, SPON2, APOM, TWIST1, MB, GSTT1, CFC1, MSX1, KRT18, THBD, RYR3, PDGFRA, HSD11B2, ABAT, HAS2, CAV3, CAV1, IFITM1, SOX2, CLU, MME, ACP5, LIN28A, TRIM71, TIMP3, ACAT1, GPR22, SERPINA1B, RNF165, IIGP1, DNMT3B, SCD1, CDKN1A, NOTCH1, ATF3, SFRP1, UCP2, ADRA1B, TGFBR3, KLF1, SST, NRP2, FGF5, FGF8,…	307	2972	17911	1.94343	8.46023e-08	1.2086e-08
GOTERM_BP_FAT	GO:0048568~embryonic organ development	34	0.0716166	2.36438e-11	CTHRC1, COBL, FGF8, FGF9, XIST, SOX2, PRRX1, FGF10, GJA1, GJA5, GLI3, CITED1, EPHB2, CITED2, SPRY2, CHST11, KRT8, COL11A1, PHLDA2, TWIST1, NKX2-6, GRHL3, SLC9A3R1, CFC1, SHOX2, TRAF3IP1, NOTCH1, HOXB2, MSX1, PDGFRA, ATP8A2, WNT11, KLF1, TBX18	307	494	17911	4.01544	1.21057e-07	1.51321e-08
GOTERM_BP_FAT	GO:0009887~organ morphogenesis	51	0.107425	2.5343e-11	NRP2, CTHRC1, FGF8, FGF9, PRRX1, FGF10, GJA1, GLI3, GJA5, CITED1, CITED2, SPRY2, ACTG2, DAB2, CTGF, CHST11, COL11A1, TWIST1, SCUBE2, GRHL3, CFC1, SLC9A3R1, SLIT2, MSX1, PDGFRA, HAS2, WNT11, TBX18, ROM1, CAV3, CAV1, MYL2, SOX3, SOX2, ACP5, EPHB2, TGM2, PHLDA2, CAR2, TLX1, SHOX2, NOTCH1, HOXB2, SFRP1, SULF2, ATP8A2, SP5, TGFBR3, NFIC, PERP, NFIB	307	1038	17911	2.86652	1.29756e-07	1.44173e-08
GOTERM_BP_FAT	GO:0048729~tissue morphogenesis	39	0.0821485	3.04742e-11	NRP2, CTHRC1, COBL, FGF8, MYL2, SOX2, GJA1, FGF10, CXCL12, GLI3, TRIM71, TCF7L1, CITED1, CITED2, SPRY2, ACTG2, DAB2, TGM2, COL11A1, CAR2, TWIST1, PLET1, CECR2, GRHL3, SLC9A3R1, CFC1, SLIT2, SHOX2, TRAF3IP1, NOTCH1, HOXB2, MSX1, SALL4, SFRP1, PDGFRA, KIF20B, TGFBR3, WNT11, TBX18	307	647	17911	3.51675	1.56028e-07	1.56028e-08
GOTERM_BP_FAT	GO:0044057~regulation of system process	34	0.0716166	4.0057e-11	CAV3, FXYD1, CAV1, CCK, TNNC2, CORIN, MYL2, CALD1, FGF10, GJA1, PAWR, PRKG1, GJA5, DAB2, APOA2, SLN, CTGF, KCNE1, MLIP, S100A1, AVP, LMCD1, UTS2B, RNF207, SLC9A3R1, TNNI2, RAB11FIP5, TNNT1, PLN, ADRA1B, TNNI3K, ABAT, CASQ2, NPPA	307	504	17911	3.93577	2.05092e-07	1.86447e-08
GOTERM_BP_FAT	GO:0030029~actin filament-based process	39	0.0821485	4.54345e-11	FXYD1, CAV3, COBL, LIMA1, CAV1, MYL2, ACTR3B, CALD1, ELN, ARHGAP18, FGF10, PAWR, GJA5, PACSIN1, GSN, CTGF, KRT8, LMOD1, CAP1, IQSEC2, FMNL2, BAIAP2L2, VIL1, ARHGAP28, RNF207, GRHL3, MYOZ2, SLC9A3R1, CAPN3, SLIT2, PPM1E, SFRP1, NRAP, PLN, PDGFRA, MYH11, AMOT, WNT11, CASQ2	307	656	17911	3.4685	2.32625e-07	1.93854e-08
GOTERM_BP_FAT	GO:0048468~cell development	82	0.172722	5.05999e-11	NRP2, CTHRC1, FGF8, CPEB3, CRABP2, PRRX1, GJA1, PAWR, PRKG1, CXCL12, GLI3, CITED1, CITED2, S1PR3, DAB2, PACSIN1, GSN, PCP4, CHST11, MT2, LMOD1, COL11A1, TWIST1, NR2F1, MT3, STX3, NKX2-6, STMN4, KIF5C, CECR2, SLC9A3R1, SLIT2, MSX1, PDGFRA, WNT11, HBB-BS, HAS2, BIN1, SLITRK5, NPPA, CASQ2, FUOM, CAV3, COBL, CAV1, CCK, SNAP91, RTN4RL1, MYL2, TNFRSF12A, SOX3, SOX2, CLU, RIMS2, LIN28A, EPHB2, INPP5J, R…	307	2278	17911	2.10011	2.59071e-07	1.99286e-08
GOTERM_BP_FAT	GO:0006941~striated muscle contraction	19	0.0400211	6.95253e-11	CAV3, FXYD1, CAV1, MYL2, TNNC2, RNF207, GJA5, TNNI2, VEGFB, TNNT1, CTGF, RYR3, PLN, ADRA1B, ATP8A2, TNNI3K, NPPA, CASQ2, MB	307	147	17911	7.54081	3.55969e-07	2.54264e-08
GOTERM_BP_FAT	GO:0043009~chordate embryonic development	41	0.0863612	7.59841e-11	COBL, CTHRC1, FGF8, IFITM1, FGF9, XIST, PRRX1, GJA1, GLI3, TRIM71, CITED1, ACVR1C, CITED2, DAB2, SERPINA1B, CHST11, KRT8, TDGF1, COL11A1, PHLDA2, TWIST1, NKX2-6, CECR2, GRHL3, SLIT2, SHOX2, HBA-A1, TRAF3IP1, NOTCH1, HOXB2, MSX1, SALL4, SFRP1, SULF2, PDGFRA, KIF20B, TGFBR3, AMOT, WNT11, TBX18, KLF1	307	731	17911	3.27226	3.89039e-07	2.59359e-08
GOTERM_BP_FAT	GO:0009792~embryo development ending in birth or egg hatching	41	0.0863612	1.05281e-10	COBL, CTHRC1, FGF8, IFITM1, FGF9, XIST, PRRX1, GJA1, GLI3, TRIM71, CITED1, ACVR1C, CITED2, DAB2, SERPINA1B, CHST11, KRT8, TDGF1, COL11A1, PHLDA2, TWIST1, NKX2-6, CECR2, GRHL3, SLIT2, SHOX2, HBA-A1, TRAF3IP1, NOTCH1, HOXB2, MSX1, SALL4, SFRP1, SULF2, PDGFRA, KIF20B, TGFBR3, AMOT, WNT11, TBX18, KLF1	307	739	17911	3.23684	5.39037e-07	3.36898e-08
GOTERM_BP_FAT	GO:0048585~negative regulation of response to stimulus	58	0.12217	1.46917e-10	SH3RF1, CTHRC1, FGF9, LRRC4B, GJA1, FGF10, SPINK1, PAWR, PRKG1, CXCL12, GLI3, GSTM7, SPRY2, DAB2, APOA2, PTGIS, AES, CHST11, TDGF1, TWIST1, ZFP36, EGR1, AVP, SLC9A3R1, SLIT2, THBD, PDGFRA, ABAT, WNT11, TBX18, CASQ2, CAV3, CAV1, CCK, RTN4RL1, CLU, SOX2, ACP5, TIMP3, NDRG4, PTPRE, ITGA1, TMBIM1, RGS17, DUSP4, TRAF3IP1, NOTCH1, ATF3, SFRP1, SULF2, UCP2, GRINA, RGS4, ADRA1B, TGFBR3, PYY, DUSP9, DUSP8	307	1350	17911	2.50655	7.52217e-07	4.42481e-08
GOTERM_BP_FAT	GO:0048646~anatomical structure formation involved in morphogenesis	55	0.11585	3.12603e-10	NRP2, CTHRC1, FGF8, FGF9, FGF10, GJA5, CXCL12, GLI3, CITED2, PTGIS, CTGF, TDGF1, TGFBI, LMOD1, COL11A1, TWIST1, CECR2, GRHL3, SLIT2, VEGFB, MSX1, PDGFRA, WNT11, TBX18, CASQ2, CAV3, COBL, CAV1, IFITM1, MYL2, TNFRSF12A, SOX2, TRIM71, EPHB2, KRT8, TGM2, TLX1, FZD8, MYOZ2, MCAM, CAPN3, CDH13, DUSP4, TRAF3IP1, NOTCH1, SALL4, SFRP1, ATP8A2, MYH11, HIF3A, KIF20B, AMOT, TGFBR3, PERP, NFIB	307	1263	17911	2.54063	1.60052e-06	8.89181e-08
GOTERM_BP_FAT	GO:0006937~regulation of muscle contraction	18	0.0379147	4.24005e-10	CAV3, FXYD1, CAV1, TNNC2, CALD1, RNF207, PAWR, PRKG1, GJA5, TNNI2, TNNT1, CTGF, PLN, ADRA1B, TNNI3K, ABAT, NPPA, CASQ2	307	144	17911	7.29275	2.17091e-06	1.14258e-07
GOTERM_BP_FAT	GO:0048598~embryonic morphogenesis	37	0.0779358	4.84668e-10	CTHRC1, COBL, FGF8, FGF9, CRABP2, SOX2, PRRX1, GJA1, FGF10, GJA5, GLI3, TRIM71, CITED2, EPHB2, SPRY2, CHST11, TDGF1, COL11A1, TWIST1, CECR2, GRHL3, SLC9A3R1, CFC1, SHOX2, TRAF3IP1, DUSP4, NOTCH1, HOXB2, MSX1, SALL4, SFRP1, PDGFRA, ATP8A2, KIF20B, AMOT, WNT11, TBX18	307	648	17911	3.33126	2.4815e-06	1.24075e-07
GOTERM_BP_FAT	GO:0090257~regulation of muscle system process	21	0.0442338	4.91958e-10	CAV3, FXYD1, CAV1, TNNC2, CALD1, LMCD1, RNF207, PAWR, PRKG1, GJA5, TNNI2, SLN, TNNT1, CTGF, PLN, MLIP, ADRA1B, TNNI3K, ABAT, NPPA, CASQ2	307	208	17911	5.8903	2.51882e-06	1.19944e-07
GOTERM_BP_FAT	GO:0065009~regulation of molecular function	77	0.162191	9.58647e-10	CTHRC1, SH3RF1, LRRC4B, FGF10, SPINK1, PAWR, FGF12, PRKG1, KCNJ11, GSTM7, ACVR1C, SPRY2, APOA2, DAB2, AES, PTGIS, SLN, GSN, PCP4, PPP1R1B, CTGF, TDGF1, CAP1, PPP1R14A, S100A1, TWIST1, MT3, ZFP36, AVP, PARM1, PCBD1, ARHGAP28, GRHL3, SLC9A3R1, PKIA, MSX1, PPM1E, DOK7, PDGFRA, WNT11, BIN1, NPPA, CASQ2, FXYD1, CAV3, CAV1, CCK, RTN4RL1, CALD1, SOX2, CLU, GSG1L, TIMP3, ADPRHL1, SERPINA1B, KCNE1, PPP2R2…	307	2201	17911	2.04104	4.90826e-06	2.23103e-07
GOTERM_BP_FAT	GO:0010648~negative regulation of cell communication	51	0.107425	1.21943e-09	SH3RF1, CTHRC1, FGF9, LRRC4B, FGF10, SPINK1, PAWR, CXCL12, KCNJ11, GLI3, ACVR1C, GSTM7, SPRY2, DAB2, AES, TDGF1, CHST11, TWIST1, EGR1, AVP, SLC9A3R1, SLIT2, RAB11FIP5, WNT11, TBX18, CASQ2, CAV3, CAV1, RTN4RL1, CLU, SOX2, TIMP3, NDRG4, IQSEC2, PTPRE, ITGA1, TMBIM1, RGS17, DUSP4, TRAF3IP1, NOTCH1, ATF3, SFRP1, SULF2, UCP2, GRINA, RGS4, ADRA1B, TGFBR3, DUSP9, DUSP8	307	1160	17911	2.56504	6.24346e-06	2.71456e-07
GOTERM_BP_FAT	GO:0023057~negative regulation of signaling	51	0.107425	1.3742e-09	SH3RF1, CTHRC1, FGF9, LRRC4B, FGF10, SPINK1, PAWR, CXCL12, KCNJ11, GLI3, ACVR1C, GSTM7, SPRY2, DAB2, AES, TDGF1, CHST11, TWIST1, EGR1, AVP, SLC9A3R1, SLIT2, RAB11FIP5, WNT11, TBX18, CASQ2, CAV3, CAV1, RTN4RL1, CLU, SOX2, TIMP3, NDRG4, IQSEC2, PTPRE, ITGA1, TMBIM1, RGS17, DUSP4, TRAF3IP1, NOTCH1, ATF3, SFRP1, SULF2, UCP2, GRINA, RGS4, ADRA1B, TGFBR3, DUSP9, DUSP8	307	1164	17911	2.55622	7.03587e-06	2.93162e-07
GOTERM_BP_FAT	GO:0048562~embryonic organ morphogenesis	25	0.0526593	1.6696e-09	CTHRC1, FGF8, FGF9, SOX2, PRRX1, FGF10, GJA1, GRHL3, SLC9A3R1, CFC1, GLI3, EPHB2, CITED2, SHOX2, SPRY2, NOTCH1, HOXB2, MSX1, CHST11, PDGFRA, ATP8A2, WNT11, COL11A1, TBX18, TWIST1	307	322	17911	4.52966	8.5483e-06	3.41933e-07
GOTERM_BP_FAT	GO:0023051~regulation of signaling	90	0.189573	1.6976e-09	STEAP3, CTHRC1, SH3RF1, FGF8, FGF9, CPEB3, CRABP2, PRRX1, LRRC4B, GJA1, ARHGAP18, SPINK1, FGF10, PAWR, SYNGR1, GJA5, KCNJ11, CXCL12, GLI3, GSTM7, ACVR1C, CITED2, SPRY2, DAB2, AES, PTGIS, GSN, CTGF, CHST11, TDGF1, TWIST1, MT3, EGR1, AVP, STX3, SCUBE2, ARHGEF6, SLC9A3R1, SLIT2, RAB11FIP5, MSX1, PDGFRA, TNNI3K, ABAT, WNT11, TBX18, CASQ2, CAV3, CAV1, RTN4RL1, TNFRSF12A, SOX2, CLU, RIMS2, GSG1L, TIMP3…	307	2808	17911	1.86994	8.69168e-06	3.34297e-07
GOTERM_BP_FAT	GO:0030036~actin cytoskeleton organization	33	0.0695103	2.22781e-09	CAV3, COBL, LIMA1, MYL2, ACTR3B, CALD1, ELN, FGF10, ARHGAP18, PAWR, PACSIN1, GSN, CTGF, KRT8, CAP1, LMOD1, IQSEC2, FMNL2, BAIAP2L2, VIL1, ARHGAP28, MYOZ2, SLC9A3R1, CAPN3, SLIT2, PPM1E, SFRP1, NRAP, PDGFRA, MYH11, AMOT, WNT11, CASQ2	307	558	17911	3.45033	1.14063e-05	4.22459e-07
GOTERM_BP_FAT	GO:0040007~growth	47	0.0989995	2.37447e-09	NRP2, CAV3, COBL, FGF8, MYL2, FGF9, TNFRSF12A, IGFBP7, SOX2, CRABP2, STAT5B, GJA1, FGF10, RIMS2, PRKG1, CXCL12, GLI3, ACVR1C, TAL2, SPRY2, DAB2, GSN, CTGF, CHST11, BCL11A, MT2, MT1, PHLDA2, MT3, SCD1, AVP, VIL1, CAPN3, SLIT2, NOTCH1, CDKN1A, MSX1, SALL4, SFRP1, COLQ, KAZALD1, PDGFRA, ATP8A2, ADRA1B, TGFBR3, WNT11, NPPA	307	1035	17911	2.64935	1.21572e-05	4.34189e-07
GOTERM_BP_FAT	GO:0070848~response to growth factor	35	0.073723	2.43168e-09	NRP2, CAV3, FGF5, FGF8, CAV1, FGF9, CALD1, STAT5B, SOX2, FGF10, FGF12, TRIM71, CITED1, CITED2, ACVR1C, SPRY2, DAB2, RNF165, CTGF, CHST11, TDGF1, TWIST1, MT3, ZFP36, EGR1, VIL1, CFC1, SLIT2, NOTCH1, MSX1, SFRP1, SULF2, PDGFRA, TGFBR3, HAS2	307	623	17911	3.27764	1.24501e-05	4.29317e-07
GOTERM_BP_FAT	GO:0010646~regulation of cell communication	89	0.187467	2.55141e-09	STEAP3, CTHRC1, SH3RF1, FGF8, FGF9, CPEB3, CRABP2, PRRX1, LRRC4B, GJA1, ARHGAP18, SPINK1, FGF10, PAWR, SYNGR1, GJA5, KCNJ11, CXCL12, GLI3, GSTM7, ACVR1C, CITED2, SPRY2, DAB2, AES, PTGIS, GSN, CTGF, CHST11, TDGF1, TWIST1, MT3, EGR1, AVP, STX3, SCUBE2, ARHGEF6, SLC9A3R1, SLIT2, RAB11FIP5, MSX1, PDGFRA, ABAT, WNT11, TBX18, CASQ2, CAV3, CAV1, RTN4RL1, TNFRSF12A, SOX2, CLU, RIMS2, GSG1L, TIMP3, EPHB2,…	307	2785	17911	1.86443	1.30631e-05	4.35441e-07
GOTERM_BP_FAT	GO:0007507~heart development	34	0.0716166	3.95455e-09	NRP2, CAV3, FGF8, MYL2, FGF9, GJA1, PRKG1, GJA5, GLI3, CITED2, NDRG4, OXCT1, TDGF1, COL11A1, TWIST1, MB, NKX2-6, CFC1, VEGFB, SHOX2, TRAF3IP1, NOTCH1, MSX1, SALL4, PLN, PDGFRA, ADRA1B, MYH11, TGFBR3, HAS2, WNT11, LRP2, TBX18, NPPA	307	603	17911	3.2896	2.02471e-05	6.53138e-07
GOTERM_BP_FAT	GO:0051240~positive regulation of multicellular organismal process	61	0.128489	4.03734e-09	CTHRC1, FGF8, FGF9, CPEB3, CRABP2, STAT5B, LRRC4B, GJA1, FGF10, PAWR, PRKG1, GJA5, CXCL12, GLI3, CITED2, APOA2, DAB2, PACSIN1, PTGIS, PCP4, CTGF, TDGF1, SPON2, TWIST1, EGR1, AVP, SCUBE2, VIL1, VEGFB, PDGFRA, ABAT, HAS2, WNT11, BIN1, TBX18, SLITRK5, NPPA, COBL, CAV1, IFITM1, TNFRSF12A, SOX2, CLU, RIMS2, LIN28A, EPHB2, NDRG4, DNMT3B, CAR2, RNF207, ATAD5, TMBIM1, SHOX2, NOTCH1, SULF2, KIF20B, ADRA1B…	307	1596	17911	2.22986	2.0671e-05	6.45974e-07
GOTERM_BP_FAT	GO:0035295~tube development	37	0.0779358	4.14081e-09	COBL, CTHRC1, FGF8, FGF9, SOX2, GJA1, FGF10, GJA5, CXCL12, GLI3, ACAT1, TRIM71, CITED1, CITED2, SPRY2, CTGF, TGM2, TWIST1, CLMP, RXFP1, NKX2-6, CECR2, GRHL3, CFC1, SLIT2, SHOX2, TRAF3IP1, NOTCH1, CDKN1A, SALL4, SFRP1, PDGFRA, KIF20B, WNT11, TBX18, NFIA, NFIB	307	702	17911	3.07501	2.12007e-05	6.42453e-07
GOTERM_BP_FAT	GO:2000026~regulation of multicellular organismal development	68	0.143233	4.26199e-09	CTHRC1, FGF8, FGF9, CPEB3, CRABP2, STAT5B, PRRX1, LRRC4B, GJA1, FGF10, PAWR, CXCL12, GLI3, CITED1, ACVR1C, CITED2, S1PR3, DAB2, PACSIN1, PTGIS, PCP4, CTGF, NR2F1, MT3, TWIST1, EGR1, ZFP36, GRHL3, SLIT2, VEGFB, MSX1, COLQ, PDGFRA, WNT11, BIN1, SLITRK5, TBX18, FUOM, CAV3, COBL, CAV1, TNFRSF12A, SOX3, SOX2, RIMS2, LIN28A, EPHB2, INPP5J, NDRG4, BCL11A, DNMT3B, CAR2, PHLDA2, ATAD5, CAPN3, SHOX2, TRAF3…	307	1888	17911	2.1013	2.18212e-05	6.41806e-07
GOTERM_BP_FAT	GO:0007166~cell surface receptor signaling pathway	77	0.162191	4.50652e-09	NRP2, FGF5, CTHRC1, SH3RF1, FGF8, FGF9, STAT5B, PRRX1, LRRC4B, FGF10, PAWR, FGF12, CXCL12, GLI3, CITED1, ACVR1C, CITED2, SPRY2, S1PR3, DAB2, AES, CTGF, CHST11, TDGF1, FRAT2, MT3, EGR1, SCUBE2, VIL1, GRHL3, SLC9A3R1, CFC1, SLIT2, VEGFB, MSX1, KRT18, PDGFRA, ABAT, WNT11, TBX18, NPPA, CAV3, CAV1, ADAMTS19, RTN4RL1, TNFRSF12A, SOX2, RIMS2, GSG1L, TRIM71, TIMP3, TCF7L1, CDH6, EPHB2, RNF165, NDRG4, KRT…	307	2278	17911	1.97205	2.30731e-05	6.5924e-07
GOTERM_BP_FAT	GO:0010243~response to organonitrogen compound	42	0.0884676	4.80154e-09	CAV1, CPEB3, STAT5B, GJA1, CXCL12, KCNJ11, CITED1, GSTM7, ACVR1C, GPR22, SERPINA1B, GSN, PPP1R1B, CTGF, DNMT3B, MGARP, CAR2, EGR1, PDK2, AVP, PTPRE, BAIAP2L2, FOSB, SLIT2, MGST3, NOTCH1, CDKN1A, THBD, MSX1, SFRP1, UCP2, PLN, RYR3, PDGFRA, ADRA1B, ABAT, HSD11B2, ADGRL3, KLF1, SST, CASQ2, NPPA	307	878	17911	2.79085	2.45836e-05	6.82885e-07
GOTERM_BP_FAT	GO:0009968~negative regulation of signal transduction	46	0.0968931	5.29159e-09	CAV3, SH3RF1, CTHRC1, CAV1, RTN4RL1, FGF9, CLU, SOX2, LRRC4B, SPINK1, FGF10, PAWR, CXCL12, GLI3, TIMP3, GSTM7, SPRY2, DAB2, AES, NDRG4, CHST11, TDGF1, TWIST1, EGR1, AVP, PTPRE, ITGA1, TMBIM1, RGS17, SLC9A3R1, SLIT2, DUSP4, TRAF3IP1, NOTCH1, ATF3, SFRP1, SULF2, GRINA, RGS4, ADRA1B, TGFBR3, WNT11, DUSP9, TBX18, DUSP8, CASQ2	307	1025	17911	2.61828	2.70926e-05	7.32242e-07
GOTERM_BP_FAT	GO:0009628~response to abiotic stimulus	49	0.103212	7.31324e-09	CAV3, BCAT1, CAV1, IGFBP7, SOX2, GJA1, MME, PAWR, KCNJ3, CXCL12, CITED2, PTGIS, PPP1R1B, CTGF, NDRG4, KRT8, KCNE1, DNMT3B, COL11A1, CAR2, MGARP, TWIST1, MB, MT3, EGR1, ACTB, AVP, EEF1A2, FOSB, ACADL, CAPN3, KCNK3, VEGFB, RAB11FIP5, CDKN1A, NOTCH1, CKM, THBD, SFRP1, UCP2, ADRA1B, HIF3A, ATP8A2, ABAT, TGFBR3, HSD11B2, LRP2, SST, NPPA	307	1148	17911	2.49021	3.74431e-05	9.85363e-07
GOTERM_BP_FAT	GO:0007167~enzyme linked receptor protein signaling pathway	40	0.0842549	8.19183e-09	NRP2, CAV3, FGF5, FGF8, CAV1, FGF9, STAT5B, FGF10, FGF12, TRIM71, CITED1, CITED2, ACVR1C, EPHB2, SPRY2, DAB2, NDRG4, RNF165, CTGF, CHST11, TDGF1, MT3, EGR1, PDK2, PTPRE, BAIAP2L2, VIL1, ITGA1, SLC9A3R1, CFC1, VEGFB, CDH13, AFP, NOTCH1, MSX1, SFRP1, SULF2, PDGFRA, TGFBR3, NPPA	307	824	17911	2.83214	4.19413e-05	1.07544e-06
GOTERM_BP_FAT	GO:0015669~gas transport	8	0.016851	1.07449e-08	HBB-BH1, AQP4, HBB-BS, CAR4, HBA-X, CAR2, HBB-Y, MB	307	18	17911	25.9298	5.50122e-05	1.37534e-06
GOTERM_BP_FAT	GO:0071363~cellular response to growth factor stimulus	33	0.0695103	1.23256e-08	CAV3, NRP2, FGF5, FGF8, CAV1, FGF9, STAT5B, FGF10, FGF12, TRIM71, CITED1, CITED2, ACVR1C, SPRY2, DAB2, RNF165, CTGF, CHST11, TDGF1, TWIST1, MT3, ZFP36, EGR1, VIL1, CFC1, SLIT2, NOTCH1, MSX1, SFRP1, SULF2, PDGFRA, TGFBR3, HAS2	307	599	17911	3.21417	6.3105e-05	1.53919e-06
GOTERM_BP_FAT	GO:0002009~morphogenesis of an epithelium	31	0.0652975	1.38624e-08	CTHRC1, COBL, FGF8, SOX2, FGF10, GJA1, CXCL12, GLI3, TRIM71, CITED1, CITED2, SPRY2, DAB2, TGM2, CAR2, TWIST1, PLET1, CECR2, GRHL3, SLC9A3R1, CFC1, SLIT2, TRAF3IP1, NOTCH1, HOXB2, SALL4, SFRP1, PDGFRA, KIF20B, WNT11, TBX18	307	538	17911	3.36171	7.09732e-05	1.6899e-06
GOTERM_BP_FAT	GO:0008015~blood circulation	28	0.0589784	1.39902e-08	CAV3, FXYD1, CAV1, CORIN, MYL2, GJA1, PRKG1, GJA5, CTGF, KCNE1, S100A1, AVP, EPHX2, ITGA1, UTS2B, RNF207, NPR3, SLIT2, TNNI2, VEGFB, PLN, ADRA1B, TNNI3K, TGFBR3, HSD11B2, ABAT, NPPA, CASQ2	307	446	17911	3.66273	7.16275e-05	1.66581e-06
GOTERM_BP_FAT	GO:0003013~circulatory system process	28	0.0589784	1.69242e-08	CAV3, FXYD1, CAV1, CORIN, MYL2, GJA1, PRKG1, GJA5, CTGF, KCNE1, S100A1, AVP, EPHX2, ITGA1, UTS2B, RNF207, NPR3, SLIT2, TNNI2, VEGFB, PLN, ADRA1B, TNNI3K, TGFBR3, HSD11B2, ABAT, NPPA, CASQ2	307	450	17911	3.63017	8.6648e-05	1.96936e-06
GOTERM_BP_FAT	GO:0048589~developmental growth	36	0.0758294	2.18242e-08	CAV3, NRP2, COBL, FGF8, FGF9, TNFRSF12A, STAT5B, CRABP2, SOX2, FGF10, GJA1, PRKG1, RIMS2, CXCL12, GLI3, ACVR1C, TAL2, SPRY2, GSN, CHST11, BCL11A, PHLDA2, MT3, VIL1, CAPN3, SLIT2, NOTCH1, SALL4, SFRP1, COLQ, PDGFRA, ATP8A2, ADRA1B, TGFBR3, WNT11, NPPA	307	714	17911	2.94161	0.000111734	2.48311e-06
GOTERM_BP_FAT	GO:1901698~response to nitrogen compound	44	0.0926804	2.47559e-08	CAV1, CPEB3, STAT5B, GJA1, LIN28A, CXCL12, KCNJ11, CITED1, GSTM7, ACVR1C, GPR22, SERPINA1B, GSN, PPP1R1B, CTGF, DNMT3B, MGARP, CAR2, MT3, EGR1, PDK2, AVP, PTPRE, BAIAP2L2, FOSB, SLIT2, MGST3, NOTCH1, CDKN1A, THBD, MSX1, SFRP1, UCP2, PLN, RYR3, PDGFRA, ADRA1B, ABAT, HSD11B2, ADGRL3, KLF1, SST, CASQ2, NPPA	307	1004	17911	2.55682	0.000126742	2.75543e-06
GOTERM_BP_FAT	GO:0022008~neurogenesis	60	0.126382	2.62916e-08	NRP2, FGF5, CTHRC1, FGF8, CORIN, CPEB3, CRABP2, PRRX1, GJA1, FGF10, PRKG1, CXCL12, GLI3, DAB2, PACSIN1, GSN, PCP4, MT2, NR2F1, MT3, TWIST1, STX3, KIF5C, STMN4, CECR2, SLC9A3R1, SLIT2, WNT11, BIN1, SLITRK5, ROM1, FUOM, COBL, CAV1, SNAP91, CCK, RTN4RL1, TNFRSF12A, SOX3, CLU, SOX2, LIN28A, RIMS2, EPHB2, INPP5J, RNF165, NDRG4, BCL11A, DNMT3B, TLX1, ACTB, ITGA1, SHOX2, NOTCH1, SFRP1, KIF20B, ATP8A2, A…	307	1638	17911	2.13707	0.000134604	2.8641e-06
GOTERM_BP_FAT	GO:0051128~regulation of cellular component organization	77	0.162191	4.24837e-08	FGF8, LIMA1, MYBPC1, CPEB3, IGFBP7, CRABP2, PRRX1, LRRC4B, GJA1, ARHGAP18, PAWR, CXCL12, CITED1, SPRY2, APOA2, DAB2, PACSIN1, GSN, PCP4, CTGF, LMOD1, RAB20, TWIST1, NR2F1, MT3, FMNL2, AVP, STX3, STMN4, VIL1, ARHGAP28, GRHL3, SLC9A3R1, SLIT2, MSX1, PPM1E, COLQ, WNT11, HAS2, BIN1, SLITRK5, NPPA, CAV3, COBL, CAV1, CCK, SNAP91, MYL2, TNFRSF12A, ACTR3B, ELN, CLU, RIMS2, TDRD12, EPHB2, ADPRHL1, INPP5J,…	307	2399	17911	1.87259	0.000217493	4.53158e-06
GOTERM_BP_FAT	GO:0030182~neuron differentiation	53	0.111638	4.88313e-08	NRP2, CTHRC1, FGF8, CORIN, CPEB3, CRABP2, PRRX1, GJA1, PRKG1, CXCL12, GLI3, DAB2, PACSIN1, PCP4, NR2F1, MT3, STX3, KIF5C, STMN4, CECR2, SLC9A3R1, SLIT2, WNT11, SLITRK5, ROM1, FUOM, COBL, CAV1, SNAP91, CCK, RTN4RL1, TNFRSF12A, SOX3, CLU, SOX2, LIN28A, RIMS2, EPHB2, INPP5J, RNF165, NDRG4, BCL11A, DNMT3B, TLX1, ACTB, ITGA1, SHOX2, NOTCH1, SFRP1, ATP8A2, KIF20B, NTM, NFIB	307	1379	17911	2.2423	0.000249985	5.10236e-06
GOTERM_BP_FAT	GO:0014706~striated muscle tissue development	26	0.0547657	4.92104e-08	CAV3, CAV1, FGF8, MYL2, FGF9, ELN, GJA1, PRKG1, GJA5, CITED2, TDGF1, COL11A1, TWIST1, EGR1, NKX2-6, CAPN3, SHOX2, NOTCH1, ATF3, PLN, PDGFRA, MYH11, TGFBR3, VGLL2, TBX18, NPPA	307	413	17911	3.67286	0.000251925	5.03913e-06
GOTERM_BP_FAT	GO:0035239~tube morphogenesis	26	0.0547657	4.92104e-08	CTHRC1, COBL, FGF8, SOX2, FGF10, GJA1, GLI3, TRIM71, CXCL12, CITED1, CITED2, SPRY2, TGM2, TWIST1, CECR2, GRHL3, CFC1, SLIT2, SHOX2, NOTCH1, SALL4, SFRP1, PDGFRA, KIF20B, WNT11, NFIB	307	413	17911	3.67286	0.000251925	5.03913e-06
GOTERM_BP_FAT	GO:0071495~cellular response to endogenous stimulus	48	0.101106	5.96078e-08	CAV3, FGF5, FGF8, CAV1, FGF9, CPEB3, IGFBP7, STAT5B, FGF10, FGF12, TRIM71, CITED1, GSTM7, CITED2, ACVR1C, SPRY2, DAB2, GPR22, CTGF, RNF165, CHST11, TDGF1, DNMT3B, MGARP, CAR2, NR2F1, MT3, EGR1, ZFP36, PDK2, PTPRE, BAIAP2L2, VIL1, FOSB, CFC1, SLIT2, CDH13, NOTCH1, MSX1, SFRP1, SULF2, UCP2, RYR3, PDGFRA, TGFBR3, HAS2, KLF1, CASQ2	307	1189	17911	2.35527	0.000305146	5.98414e-06
GOTERM_BP_FAT	GO:0001568~blood vessel development	33	0.0695103	5.9756e-08	NRP2, FGF8, CAV1, FGF9, TNFRSF12A, PRRX1, FGF10, GJA1, GJA5, CXCL12, GLI3, CITED1, CITED2, EPHB2, PTGIS, CTGF, TGFBI, TDGF1, EGR1, FZD8, MCAM, CFC1, SLIT2, VEGFB, CDH13, NOTCH1, PDGFRA, HIF3A, TGFBR3, AMOT, WNT11, HAS2, LRP2	307	641	17911	3.00357	0.000305904	5.88365e-06
GOTERM_BP_FAT	GO:0001944~vasculature development	34	0.0716166	6.44233e-08	NRP2, FGF8, CAV1, FGF9, TNFRSF12A, PRRX1, FGF10, GJA1, GJA5, CXCL12, GLI3, CITED1, CITED2, EPHB2, PTGIS, CTGF, TGFBI, TDGF1, EGR1, FZD8, MCAM, CFC1, SLIT2, VEGFB, CDH13, NOTCH1, PDGFRA, HIF3A, TGFBR3, AMOT, WNT11, HAS2, LRP2, ROM1	307	677	17911	2.93003	0.000329793	6.22352e-06
GOTERM_BP_FAT	GO:0060070~canonical Wnt signaling pathway	19	0.0400211	6.557e-08	EGR1, FZD8, CTHRC1, FGF8, CAV1, FGF9, SOX2, FGF10, CFC1, GLI3, TCF7L1, DAB2, NOTCH1, AES, SULF2, SFRP1, TDGF1, WNT11, TBX18	307	225	17911	4.92666	0.000335662	6.21698e-06
GOTERM_BP_FAT	GO:0061061~muscle structure development	33	0.0695103	6.91307e-08	CAV3, FGF8, CAV1, MYL2, FGF9, ELN, GJA1, FGF10, PRKG1, CXCL12, CITED2, RNF165, TDGF1, KRT8, LMOD1, COL11A1, TWIST1, EGR1, NKX2-6, MYOZ2, CAPN3, SHOX2, NOTCH1, MSX1, ATF3, PDGFRA, MYH11, TGFBR3, VGLL2, BIN1, TBX18, CASQ2, NPPA	307	645	17911	2.98494	0.000353886	6.43542e-06
GOTERM_BP_FAT	GO:0060429~epithelium development	47	0.0989995	7.10057e-08	COBL, CTHRC1, FGF8, CAV1, IFITM1, SOX3, SOX2, GJA1, FGF10, GJA5, CXCL12, TRIM71, GLI3, ACAT1, CITED1, CITED2, S1PR3, SPRY2, DAB2, KCNE1, TGM2, CAR2, TWIST1, ZFP36, PLET1, NKX2-6, VIL1, CECR2, GRHL3, BASP1, SLC9A3R1, CFC1, SLIT2, CPT1A, TRAF3IP1, NOTCH1, CDKN1A, HOXB2, MSX1, SALL4, SFRP1, PDGFRA, KIF20B, TGFBR3, WNT11, TBX18, NFIB	307	1157	17911	2.36999	0.000363483	6.49193e-06
GOTERM_BP_FAT	GO:0051241~negative regulation of multicellular organismal process	47	0.0989995	7.10057e-08	CAV3, FUOM, FGF8, CAV1, SOX3, SOX2, STAT5B, ACP5, GJA1, AQP4, PAWR, PRKG1, LIN28A, GJA5, GLI3, CITED1, ACVR1C, EPHB2, APOA2, DAB2, INPP5J, BCL11A, MLIP, NR2F1, MT3, TWIST1, ZFP36, AVP, CAPN3, SLIT2, RAB11FIP5, TRAF3IP1, NOTCH1, THBD, TNNT1, SFRP1, PLN, PDGFRA, ABAT, TGFBR3, AMOT, WNT11, TBX18, TMEM176B, NTM, NPPA, NFIB	307	1157	17911	2.36999	0.000363483	6.49193e-06
GOTERM_BP_FAT	GO:0009725~response to hormone	38	0.0800421	7.4894e-08	CAV1, IGFBP7, STAT5B, GJA1, CXCL12, ACAT1, CITED1, ACVR1C, APOA2, GPR22, DAB2, SERPINA1B, CTGF, OXCT1, DNMT3B, MGARP, CAR2, NR2F1, MT3, MB, EGR1, ZFP36, PDK2, PTPRE, BAIAP2L2, FOSB, PCK2, SLIT2, NOTCH1, CDKN1A, SFRP1, UCP2, PLN, ADRA1B, TGFBR3, HSD11B2, SST, NPPA	307	822	17911	2.69708	0.000383384	6.7273e-06
GOTERM_BP_FAT	GO:0048699~generation of neurons	56	0.117957	8.5663e-08	NRP2, CTHRC1, FGF8, CORIN, CPEB3, CRABP2, PRRX1, GJA1, PRKG1, CXCL12, GLI3, DAB2, PACSIN1, PCP4, NR2F1, MT3, TWIST1, STX3, KIF5C, STMN4, CECR2, SLC9A3R1, SLIT2, WNT11, BIN1, SLITRK5, ROM1, FUOM, COBL, CAV1, SNAP91, CCK, RTN4RL1, TNFRSF12A, SOX3, CLU, SOX2, LIN28A, RIMS2, EPHB2, INPP5J, RNF165, NDRG4, BCL11A, DNMT3B, TLX1, ACTB, ITGA1, SHOX2, NOTCH1, SFRP1, ATP8A2, KIF20B, ADGRL3, NTM, NFIB	307	1526	17911	2.14099	0.000438498	7.56194e-06
GOTERM_BP_FAT	GO:0006915~apoptotic process	62	0.130595	8.71581e-08	STEAP3, SH3RF1, FGF8, STAT5B, GJA1, FGF10, PAWR, CXCL12, GLI3, CITED1, ACVR1C, CITED2, SPRY2, TRIM2, DAB2, AES, PTGIS, GSN, CTGF, PCP4, CHST11, TDGF1, MT1, MT3, TWIST1, EGR1, ZFP36, AVP, NKX2-6, VIL1, CECR2, SLC9A3R1, TOX3, SLIT2, MSX1, KRT18, WNT11, BIN1, CAV1, CCK, TNFRSF12A, SOX2, CLU, TIMP3, KRT8, TGM2, PPP2R2B, PDK2, RNF144B, EEF1A2, ITGA1, TMBIM1, CAPN3, CDKN1A, NOTCH1, ATF3, SFRP1, UCP2, G…	307	1779	17911	2.03328	0.00044615	7.56352e-06
GOTERM_BP_FAT	GO:0055117~regulation of cardiac muscle contraction	11	0.0231701	8.96838e-08	CAV3, FXYD1, CAV1, CTGF, PLN, ADRA1B, TNNI3K, RNF207, GJA5, NPPA, CASQ2	307	62	17911	10.351	0.000459076	7.65299e-06
GOTERM_BP_FAT	GO:0040008~regulation of growth	34	0.0716166	9.40667e-08	CAV3, FGF8, MYL2, FGF9, TNFRSF12A, IGFBP7, STAT5B, CRABP2, GJA1, RIMS2, CXCL12, DAB2, AES, CTGF, BCL11A, MT2, MT1, PHLDA2, MT3, SCD1, AVP, VIL1, CAPN3, SLIT2, NOTCH1, CDKN1A, MSX1, SFRP1, COLQ, KAZALD1, ATP8A2, TGFBR3, WNT11, NPPA	307	688	17911	2.88318	0.000481505	7.8954e-06
GOTERM_BP_FAT	GO:0060047~heart contraction	17	0.0358083	1.05365e-07	CAV3, FXYD1, CAV1, MYL2, GJA1, RNF207, PRKG1, GJA5, TNNI2, VEGFB, CTGF, PLN, KCNE1, ADRA1B, TNNI3K, NPPA, CASQ2	307	183	17911	5.41975	0.000539322	8.70106e-06
GOTERM_BP_FAT	GO:0008016~regulation of heart contraction	16	0.0337019	1.24847e-07	CAV3, FXYD1, CAV1, MYL2, GJA1, RNF207, PRKG1, GJA5, CTGF, PLN, KCNE1, ADRA1B, TNNI3K, NPPA, S100A1, CASQ2	307	162	17911	5.76217	0.000639011	1.01462e-05
GOTERM_BP_FAT	GO:1901700~response to oxygen-containing compound	59	0.124276	1.26531e-07	CPEB3, IGFBP7, STAT5B, GJA1, AQP4, FGF10, PAWR, CXCL12, KCNJ11, CITED1, ACVR1C, APOA2, GSN, CTGF, MT1, SPON2, APOM, MT3, MB, ZFP36, EGR1, AVP, GSTT1, FOSB, SLIT2, RAB11FIP5, THBD, RYR3, PDGFRA, ABAT, HSD11B2, NPPA, CAV1, SOX2, ACP5, GPR22, SERPINA1B, OXCT1, KRT8, DNMT3B, MGARP, CAR2, CAR3, SCD1, PDK2, PTPRE, BAIAP2L2, PCK2, CPT1A, CDKN1A, NOTCH1, SFRP1, UCP2, PLN, ADRA1B, TGFBR3, ADGRL3, KLF1, SST	307	1670	17911	2.06119	0.00064763	1.01224e-05
GOTERM_BP_FAT	GO:0071310~cellular response to organic substance	69	0.14534	1.26894e-07	NRP2, FGF5, FGF8, FGF9, CPEB3, IGFBP7, STAT5B, LRRC4B, AQP4, FGF10, FGF12, CXCL12, CITED1, GSTM7, ACVR1C, CITED2, SPRY2, DAB2, PTGIS, CTGF, CHST11, TDGF1, MT2, SPON2, NR2F1, MT3, TWIST1, EGR1, ZFP36, VIL1, FOSB, CFC1, SLIT2, RAB11FIP5, MSX1, KRT18, RYR3, PDGFRA, HAS2, CASQ2, CAV3, CAV1, RTN4RL1, MME, LIN28A, TRIM71, TIMP3, GPR22, RNF165, OXCT1, KRT8, IIGP1, DNMT3B, CAR2, MGARP, PDK2, PTPRE, BAIAP…	307	2103	17911	1.91422	0.000649488	9.99532e-06
GOTERM_BP_FAT	GO:0032409~regulation of transporter activity	18	0.0379147	1.28974e-07	CAV3, FXYD1, CAV1, RNF207, FGF12, SLC9A3R1, GSG1L, PRKG1, KCNJ11, GSTM7, APOA2, SLN, PLN, KCNE1, NPPA, S100A1, CASQ2, TWIST1	307	210	17911	5.00074	0.000660127	1.00052e-05
GOTERM_BP_FAT	GO:0003015~heart process	17	0.0358083	1.31996e-07	CAV3, FXYD1, CAV1, MYL2, GJA1, RNF207, PRKG1, GJA5, TNNI2, VEGFB, CTGF, PLN, KCNE1, ADRA1B, TNNI3K, NPPA, CASQ2	307	186	17911	5.33234	0.000675591	1.00868e-05
GOTERM_BP_FAT	GO:0032989~cellular component morphogenesis	52	0.109531	1.32316e-07	NRP2, CAV3, COBL, FGF8, CCK, SNAP91, MYL2, TNFRSF12A, CRABP2, CLU, GJA1, ARHGAP18, PAWR, RIMS2, GLI3, CXCL12, CITED1, EPHB2, PACSIN1, DAB2, GSN, RNF165, BCL11A, STRIP2, KRT8, LMOD1, CAP1, TWIST1, MT3, ACTB, VIL1, KIF5C, ITGA1, MYOZ2, SLC9A3R1, CAPN3, SLIT2, SHOX2, TRAF3IP1, NOTCH1, MSX1, SFRP1, KIF20B, MYH11, ATP8A2, PDGFRA, TGFBR3, WNT11, HAS2, SLITRK5, CASQ2, NFIB	307	1382	17911	2.19521	0.000677228	9.96255e-06
GOTERM_BP_FAT	GO:0048839~inner ear development	18	0.0379147	1.47885e-07	CTHRC1, FGF8, FGF9, IGFBP7, SOX2, PRRX1, CECR2, FGF10, GRHL3, SLC9A3R1, GLI3, KCNK3, EPHB2, SPRY2, NOTCH1, ATP8A2, COL11A1, TBX18	307	212	17911	4.95357	0.000756882	1.09734e-05
GOTERM_BP_FAT	GO:0060537~muscle tissue development	26	0.0547657	1.52006e-07	CAV3, CAV1, FGF8, MYL2, FGF9, ELN, GJA1, PRKG1, GJA5, CITED2, TDGF1, COL11A1, TWIST1, EGR1, NKX2-6, CAPN3, SHOX2, NOTCH1, ATF3, PLN, PDGFRA, MYH11, TGFBR3, VGLL2, TBX18, NPPA	307	438	17911	3.46322	0.000777966	1.11181e-05
GOTERM_BP_FAT	GO:0051270~regulation of cellular component movement	38	0.0800421	1.55491e-07	FXYD1, CAV1, IFITM1, STAT5B, ARHGAP18, FGF10, PAWR, PRKG1, GJA5, CXCL12, CITED2, ACVR1C, DAB2, NDRG4, GSN, TDGF1, PHLDA2, TWIST1, EGR1, PLET1, VIL1, RNF207, SLC9A3R1, MCAM, SLIT2, VEGFB, CDH13, NOTCH1, SFRP1, PLN, PDGFRA, KIF20B, TGFBR3, AMOT, HAS2, WNT11, SST, CASQ2	307	846	17911	2.62056	0.000795799	1.12128e-05
GOTERM_BP_FAT	GO:0043583~ear development	19	0.0400211	1.74043e-07	CTHRC1, FGF8, FGF9, IGFBP7, SOX2, PRRX1, CECR2, FGF10, GRHL3, SLC9A3R1, GLI3, KCNK3, EPHB2, SPRY2, NOTCH1, MSX1, ATP8A2, COL11A1, TBX18	307	240	17911	4.61874	0.000890705	1.23763e-05
GOTERM_BP_FAT	GO:0048514~blood vessel morphogenesis	29	0.0610848	1.95395e-07	NRP2, FGF8, CAV1, FGF9, TNFRSF12A, PRRX1, FGF10, GJA1, CXCL12, GJA5, CITED1, EPHB2, CITED2, PTGIS, CTGF, TGFBI, TDGF1, FZD8, MCAM, SLIT2, VEGFB, CDH13, NOTCH1, PDGFRA, HIF3A, TGFBR3, AMOT, WNT11, HAS2	307	540	17911	3.13318	0.000999922	1.37043e-05
GOTERM_BP_FAT	GO:0042981~regulation of apoptotic process	54	0.113744	1.96898e-07	STEAP3, SH3RF1, FGF8, STAT5B, FGF10, PAWR, CXCL12, GLI3, CITED1, ACVR1C, CITED2, SPRY2, TRIM2, DAB2, PTGIS, AES, CTGF, PCP4, GSN, CHST11, TDGF1, MT1, MT3, TWIST1, ZFP36, EGR1, AVP, NKX2-6, SLC9A3R1, TOX3, SLIT2, MSX1, KRT18, WNT11, BIN1, CAV1, CCK, TNFRSF12A, CLU, SOX2, TIMP3, TGM2, PPP2R2B, EEF1A2, ITGA1, TMBIM1, CAPN3, NOTCH1, CDKN1A, ATF3, SFRP1, UCP2, GRINA, TGFBR3	307	1482	17911	2.12582	0.00100761	1.36231e-05
GOTERM_BP_FAT	GO:0010628~positive regulation of gene expression	59	0.124276	2.69599e-07	FGF8, FGF9, ELF4, CPEB3, STAT5B, PRRX1, GJA1, FGF10, PAWR, GLI3, CITED1, CITED2, SPRY2, ACTG2, DAB2, SUPT16, GSN, CTGF, TDGF1, NR2F1, MT3, TWIST1, EGR1, AVP, PCBD1, GRHL3, FOSB, TOX3, MSX1, VGLL2, WNT11, CAV1, SOX2, RIMS2, LIN28A, TCF7L1, BCL11A, CHD1, DNMT3B, TLX1, FZD8, EPHX2, CREB5, RNF207, CAPN3, TNNI2, SHOX2, CDH13, NOTCH1, ATF3, RASL11A, SALL4, SFRP1, EBF3, HIF3A, NFIC, KLF1, NFIA, NFIB	307	1708	17911	2.01533	0.00137939	1.84045e-05
GOTERM_BP_FAT	GO:0043067~regulation of programmed cell death	54	0.113744	2.80172e-07	STEAP3, SH3RF1, FGF8, STAT5B, FGF10, PAWR, CXCL12, GLI3, CITED1, ACVR1C, CITED2, SPRY2, TRIM2, DAB2, PTGIS, AES, CTGF, PCP4, GSN, CHST11, TDGF1, MT1, MT3, TWIST1, ZFP36, EGR1, AVP, NKX2-6, SLC9A3R1, TOX3, SLIT2, MSX1, KRT18, WNT11, BIN1, CAV1, CCK, TNFRSF12A, CLU, SOX2, TIMP3, TGM2, PPP2R2B, EEF1A2, ITGA1, TMBIM1, CAPN3, NOTCH1, CDKN1A, ATF3, SFRP1, UCP2, GRINA, TGFBR3	307	1498	17911	2.10312	0.00143345	1.88746e-05
GOTERM_BP_FAT	GO:0007267~cell-cell signaling	49	0.103212	2.84676e-07	CTHRC1, FGF8, FGF9, CPEB3, FGF10, GJA1, FGF12, SYNGR1, KCNJ11, GLI3, GJA5, ACVR1C, DAB2, AES, CTGF, TDGF1, FRAT2, EGR1, SLC12A7, STX3, GRHL3, CFC1, SLC9A3R1, RAB11FIP5, DOC2G, ABAT, WNT11, TBX18, SLITRK5, CAV1, SNAP91, SOX2, RIMS2, TCF7L1, EPHB2, OXCT1, CAR2, IQSEC2, FZD8, PCK2, CPT1A, NOTCH1, SULF2, SFRP1, UCP2, ADRA1B, PYY, LRP2, SST	307	1294	17911	2.20924	0.00145648	1.89289e-05
GOTERM_BP_FAT	GO:0022898~regulation of transmembrane transporter activity	17	0.0358083	2.90446e-07	CAV3, FXYD1, CAV1, RNF207, FGF12, SLC9A3R1, GSG1L, PRKG1, KCNJ11, GSTM7, SLN, PLN, KCNE1, NPPA, S100A1, CASQ2, TWIST1	307	197	17911	5.03459	0.00148598	1.9065e-05
GOTERM_BP_FAT	GO:0009966~regulation of signal transduction	76	0.160084	2.94634e-07	STEAP3, SH3RF1, CTHRC1, FGF8, FGF9, CRABP2, PRRX1, LRRC4B, GJA1, ARHGAP18, FGF10, SPINK1, PAWR, CXCL12, GLI3, GSTM7, CITED2, SPRY2, DAB2, AES, PTGIS, GSN, CTGF, CHST11, TDGF1, MT3, TWIST1, EGR1, AVP, SCUBE2, ARHGEF6, SLC9A3R1, SLIT2, MSX1, PDGFRA, ABAT, WNT11, TBX18, CASQ2, CAV3, CAV1, RTN4RL1, TNFRSF12A, SOX2, CLU, RIMS2, GSG1L, TIMP3, RNF165, NDRG4, TGM2, IQSEC2, CNKSR2, FZD8, PTPRE, LMCD1, ITG…	307	2468	17911	1.79659	0.00150739	1.90951e-05
GOTERM_BP_FAT	GO:0070887~cellular response to chemical stimulus	79	0.166403	2.9674e-07	NRP2, FGF5, FGF8, FGF9, CPEB3, IGFBP7, STAT5B, LRRC4B, AQP4, FGF10, FGF12, PAWR, CXCL12, CITED1, GSTM7, ACVR1C, CITED2, SPRY2, DAB2, PTGIS, GSN, CTGF, CHST11, TDGF1, MT2, MT1, SPON2, PPP1R14A, TWIST1, NR2F1, MT3, EGR1, ZFP36, VIL1, GSTT1, FOSB, CFC1, SLIT2, VEGFB, RAB11FIP5, MSX1, PPM1E, KRT18, RYR3, PDGFRA, HAS2, CASQ2, CAV3, CAV1, RTN4RL1, MME, LIN28A, TRIM71, TIMP3, GPR22, RNF165, OXCT1, KRT8,…	307	2607	17911	1.76794	0.00151815	1.89912e-05
GOTERM_BP_FAT	GO:0035556~intracellular signal transduction	74	0.155872	3.12436e-07	STEAP3, SH3RF1, FGF8, FGF9, STAT5B, LRRC4B, GJA1, ARHGAP18, FGF10, SPINK1, FGF12, PRKG1, CXCL12, GSTM7, SPRY2, DAB2, GSN, PPP1R1B, CTGF, TDGF1, MT2, MT1, RAB20, TWIST1, MT3, ZFP36, AVP, ARHGEF6, SLC9A3R1, TOX3, SLIT2, GM266, MSX1, TNS1, PDGFRA, WNT11, CASQ2, CAV3, CAV1, RAB3C, RTN4RL1, SOX2, CLU, RIMS2, TIMP3, STK32A, NDRG4, MYZAP, TGM2, IQSEC2, CNKSR2, FZD8, PDK2, LMCD1, ITGA1, NPR3, TMBIM1, CAP…	307	2380	17911	1.814	0.00159839	1.97488e-05
GOTERM_BP_FAT	GO:0035107~appendage morphogenesis	16	0.0337019	3.18661e-07	FGF8, FGF9, CRABP2, PRRX1, FGF10, GJA1, GLI3, GJA5, SHOX2, TRAF3IP1, NOTCH1, MSX1, SALL4, RNF165, CHST11, TWIST1	307	174	17911	5.36478	0.00163022	1.98967e-05
GOTERM_BP_FAT	GO:0035108~limb morphogenesis	16	0.0337019	3.18661e-07	FGF8, FGF9, CRABP2, PRRX1, FGF10, GJA1, GLI3, GJA5, SHOX2, TRAF3IP1, NOTCH1, MSX1, SALL4, RNF165, CHST11, TWIST1	307	174	17911	5.36478	0.00163022	1.98967e-05
GOTERM_BP_FAT	GO:0006928~movement of cell or subcellular component	59	0.124276	3.68682e-07	NRP2, CTHRC1, FGF8, STAT5B, GJA1, FGF10, ARHGAP18, PAWR, PRKG1, GJA5, CXCL12, GLI3, ACVR1C, CITED2, DAB2, GSN, CTGF, TDGF1, CAP1, NR2F1, TWIST1, EGR1, KIF5C, VIL1, SLC9A3R1, SLIT2, VEGFB, TNS1, PDGFRA, HAS2, WNT11, CASQ2, FXYD1, CAV3, CAV1, CCK, IFITM1, TNFRSF12A, EPHB2, RNF165, NDRG4, STRIP2, MGARP, PHLDA2, PLET1, ITGA1, RNF207, MCAM, CDH13, TRAF3IP1, NOTCH1, SFRP1, PLN, KIF20B, AMOT, TGFBR3, AD…	307	1724	17911	1.99662	0.00188587	2.27425e-05
GOTERM_BP_FAT	GO:0036293~response to decreased oxygen levels	21	0.0442338	3.71115e-07	EGR1, CAV1, CXCL12, KCNK3, CITED2, VEGFB, NOTCH1, PTGIS, SFRP1, CTGF, UCP2, HIF3A, HSD11B2, TGFBR3, ABAT, DNMT3B, NPPA, MGARP, MB, MT3, TWIST1	307	308	17911	3.97786	0.0018983	2.26201e-05
GOTERM_BP_FAT	GO:0042127~regulation of cell proliferation	57	0.120063	3.93428e-07	FGF5, CTHRC1, FGF8, FGF9, STAT5B, PRRX1, FGF10, GJA1, PAWR, CXCL12, GLI3, ACVR1C, SPRY2, DAB2, CTGF, CHST11, TDGF1, TWIST1, ZFP36, EGR1, AVP, STX3, SCUBE2, NKX2-6, SLC9A3R1, SLIT2, VEGFB, MSX1, PDGFRA, HAS2, WNT11, TBX18, CAV3, CAV1, CCK, IFITM1, CLU, SOX2, LIN28A, TRIM71, NDRG4, TGM2, PHLDA2, TLX1, ITGA1, ATAD5, NPR3, SHOX2, CDH13, NOTCH1, CDKN1A, ATF3, SFRP1, SULF2, KIF20B, TGFBR3, NFIB	307	1642	17911	2.02527	0.00201232	2.3698e-05
GOTERM_BP_FAT	GO:0042472~inner ear morphogenesis	13	0.0273828	3.93904e-07	SPRY2, CTHRC1, FGF8, FGF9, SOX2, PRRX1, ATP8A2, FGF10, GRHL3, SLC9A3R1, TBX18, COL11A1, EPHB2	307	110	17911	6.89497	0.00201476	2.34508e-05
GOTERM_BP_FAT	GO:0030030~cell projection organization	51	0.107425	4.05659e-07	NRP2, CTHRC1, LIMA1, FGF8, CPEB3, CRABP2, PRRX1, GJA1, PRKG1, CXCL12, GLI3, SPRY2, DAB2, PACSIN1, PCP4, GSN, MT3, NR2F1, STX3, ARHGEF6, KIF5C, VIL1, STMN4, CECR2, SLC9A3R1, SLIT2, SLITRK5, COBL, CAV1, SNAP91, CCK, RTN4RL1, TNFRSF12A, CLU, RIMS2, EPHB2, INPP5J, NDRG4, RNF165, BCL11A, ACTB, ITGA1, SHOX2, TRAF3IP1, CDH13, NOTCH1, SFRP1, ATP8A2, KIF20B, NTM, NFIB	307	1392	17911	2.13753	0.00207482	2.3873e-05
GOTERM_BP_FAT	GO:0032410~negative regulation of transporter activity	10	0.0210637	4.12904e-07	CAV3, APOA2, CAV1, PLN, KCNE1, FGF12, SLC9A3R1, CASQ2, GSTM7, TWIST1	307	56	17911	10.4182	0.00211184	2.40233e-05
GOTERM_BP_FAT	GO:0042471~ear morphogenesis	14	0.0294892	4.28014e-07	CTHRC1, FGF8, FGF9, SOX2, PRRX1, FGF10, GRHL3, SLC9A3R1, EPHB2, SPRY2, MSX1, ATP8A2, COL11A1, TBX18	307	132	17911	6.18779	0.00218903	2.46225e-05
GOTERM_BP_FAT	GO:0060562~epithelial tube morphogenesis	23	0.0484466	4.4051e-07	CTHRC1, COBL, FGF8, SOX2, GJA1, CECR2, FGF10, GRHL3, CFC1, CXCL12, TRIM71, GLI3, CITED1, SLIT2, CITED2, SPRY2, NOTCH1, SALL4, SFRP1, PDGFRA, KIF20B, WNT11, TWIST1	307	370	17911	3.62667	0.00225287	2.50598e-05
GOTERM_BP_FAT	GO:0031175~neuron projection development	39	0.0821485	4.45571e-07	NRP2, COBL, FGF8, CCK, SNAP91, RTN4RL1, TNFRSF12A, CPEB3, CRABP2, CLU, PRRX1, GJA1, RIMS2, PRKG1, CXCL12, GLI3, EPHB2, PACSIN1, DAB2, INPP5J, NDRG4, RNF165, PCP4, BCL11A, MT3, NR2F1, ACTB, STX3, KIF5C, STMN4, ITGA1, SLIT2, SHOX2, NOTCH1, ATP8A2, KIF20B, SLITRK5, NTM, NFIB	307	921	17911	2.47051	0.00227872	2.50692e-05
GOTERM_BP_FAT	GO:0044092~negative regulation of molecular function	39	0.0821485	4.60447e-07	CAV3, SH3RF1, CAV1, RTN4RL1, LRRC4B, SPINK1, FGF12, TIMP3, GSTM7, SPRY2, DAB2, APOA2, PTGIS, AES, SERPINA1B, PPP1R1B, PCP4, KCNE1, PPP1R14A, TWIST1, MT3, ZFP36, AVP, ARHGAP28, TMBIM1, NPR3, SLC9A3R1, PKIA, DUSP4, NOTCH1, CDKN1A, MSX1, PPM1E, SFRP1, PLN, AMOT, DUSP9, DUSP8, CASQ2	307	922	17911	2.46783	0.00235471	2.56246e-05
GOTERM_BP_FAT	GO:0012501~programmed cell death	62	0.130595	4.96826e-07	STEAP3, SH3RF1, FGF8, STAT5B, GJA1, FGF10, PAWR, CXCL12, GLI3, CITED1, ACVR1C, CITED2, SPRY2, TRIM2, DAB2, AES, PTGIS, GSN, CTGF, PCP4, CHST11, TDGF1, MT1, MT3, TWIST1, EGR1, ZFP36, AVP, NKX2-6, VIL1, CECR2, SLC9A3R1, TOX3, SLIT2, MSX1, KRT18, WNT11, BIN1, CAV1, CCK, TNFRSF12A, SOX2, CLU, TIMP3, KRT8, TGM2, PPP2R2B, PDK2, RNF144B, EEF1A2, ITGA1, TMBIM1, CAPN3, CDKN1A, NOTCH1, ATF3, SFRP1, UCP2, G…	307	1870	17911	1.93433	0.00254052	2.73518e-05
GOTERM_BP_FAT	GO:0007010~cytoskeleton organization	44	0.0926804	5.16974e-07	CAV3, COBL, LIMA1, CAV1, MYL2, ACTR3B, CALD1, ELN, GYPA, ARHGAP18, FGF10, PAWR, SPRY2, PACSIN1, INPP5J, GSN, CTGF, KRT8, STRIP2, LMOD1, FIGNL2, CAP1, IQSEC2, FMNL2, BAIAP2L2, STMN4, VIL1, ARHGAP28, GRHL3, MYOZ2, SLC9A3R1, CAPN3, SLIT2, TRAF3IP1, PPM1E, KRT18, SFRP1, NRAP, PDGFRA, ATP8A2, MYH11, AMOT, WNT11, CASQ2	307	1120	17911	2.29201	0.00264341	2.81582e-05
GOTERM_BP_FAT	GO:0006942~regulation of striated muscle contraction	11	0.0231701	5.68407e-07	CAV3, FXYD1, CAV1, CTGF, PLN, ADRA1B, TNNI3K, RNF207, GJA5, NPPA, CASQ2	307	75	17911	8.55683	0.00290601	3.06337e-05
GOTERM_BP_FAT	GO:0044344~cellular response to fibroblast growth factor stimulus	12	0.0252765	6.60201e-07	ZFP36, FGF5, SPRY2, FGF8, SULF2, SFRP1, FGF9, CTGF, TDGF1, FGF10, FGF12, TRIM71	307	95	17911	7.36952	0.00337452	3.52101e-05
GOTERM_BP_FAT	GO:0072001~renal system development	21	0.0442338	6.78632e-07	EGR1, FGF8, MME, FGF10, BASP1, LIN28A, ACAT1, GLI3, CITED1, SLIT2, CITED2, TRAF3IP1, NOTCH1, SULF2, SFRP1, PDGFRA, WNT11, HAS2, TBX18, CAR2, NFIA	307	320	17911	3.8287	0.00346857	3.582e-05
GOTERM_BP_FAT	GO:0048666~neuron development	43	0.090574	6.79337e-07	NRP2, COBL, CTHRC1, FGF8, CCK, SNAP91, RTN4RL1, TNFRSF12A, CPEB3, SOX3, CLU, CRABP2, PRRX1, GJA1, RIMS2, PRKG1, CXCL12, GLI3, EPHB2, PACSIN1, DAB2, INPP5J, NDRG4, RNF165, PCP4, BCL11A, MT3, NR2F1, ACTB, STX3, KIF5C, STMN4, ITGA1, CECR2, SLC9A3R1, SLIT2, SHOX2, NOTCH1, ATP8A2, KIF20B, SLITRK5, NTM, NFIB	307	1092	17911	2.29735	0.00347216	3.54913e-05
GOTERM_BP_FAT	GO:0009892~negative regulation of metabolic process	77	0.162191	8.13756e-07	SH3RF1, FGF9, CPEB3, PRRX1, LRRC4B, GJA1, SPINK1, PAWR, PRKG1, GLI3, CITED1, CITED2, SPRY2, APOA2, DAB2, AES, PTGIS, PCP4, PPP1R1B, CTGF, APOM, S100A1, NR2F1, MT3, TWIST1, EGR1, ZFP36, AVP, HBB-BH1, SLC24A5, BASP1, ACADL, SLC9A3R1, PKIA, SLIT2, MSX1, PPM1E, WNT11, TBX18, CAV3, CAV1, RTN4RL1, SOX2, CLU, ACP5, TDRD12, LIN28A, TRIM71, TIMP3, HBB-Y, TCF7L1, SERPINA1B, INPP5J, BCL11A, MLIP, DNMT3B, HB…	307	2579	17911	1.74189	0.00415777	4.20843e-05
GOTERM_BP_FAT	GO:0048878~chemical homeostasis	43	0.090574	8.49534e-07	STEAP3, FXYD1, CAV3, CAV1, CCK, CORIN, GJA1, AQP4, FGF12, PRKG1, GJA5, GSTM7, APOA2, PVALB, OXCT1, MT2, TGM2, MT1, RAB20, CAR2, MT3, SCD1, PDK2, AVP, EPHX2, SLC24A5, RHD, GRHL3, ACADL, SLC9A3R1, PCK2, CAPN3, KCNK3, RAB11FIP5, UCP2, GRINA, PLN, RYR3, PDGFRA, ADRA1B, HAS2, CAR4, CASQ2	307	1101	17911	2.27857	0.00434017	4.34952e-05
GOTERM_BP_FAT	GO:0060048~cardiac muscle contraction	12	0.0252765	9.05292e-07	VEGFB, CAV3, FXYD1, CAV1, MYL2, CTGF, PLN, RNF207, GJA5, NPPA, CASQ2, TNNI2	307	98	17911	7.14392	0.00462437	4.5891e-05
GOTERM_BP_FAT	GO:0032412~regulation of ion transmembrane transporter activity	16	0.0337019	9.82941e-07	CAV3, FXYD1, CAV1, RNF207, FGF12, SLC9A3R1, GSG1L, PRKG1, KCNJ11, GSTM7, SLN, PLN, KCNE1, NPPA, CASQ2, S100A1	307	190	17911	4.91301	0.00502002	4.93386e-05
GOTERM_BP_FAT	GO:0001666~response to hypoxia	20	0.0421274	1.01286e-06	EGR1, CAV1, CXCL12, KCNK3, CITED2, VEGFB, NOTCH1, PTGIS, SFRP1, UCP2, HIF3A, HSD11B2, TGFBR3, ABAT, DNMT3B, NPPA, MGARP, MB, MT3, TWIST1	307	299	17911	3.90248	0.00517244	5.0347e-05
GOTERM_BP_FAT	GO:0048732~gland development	26	0.0547657	1.13576e-06	COBL, CAV1, FGF8, SOX3, SOX2, STAT5B, FGF10, ACAT1, GLI3, CITED2, TGM2, SCD1, RXFP1, CFC1, SLC9A3R1, SLIT2, NOTCH1, MSX1, SULF2, SFRP1, UCP2, PDGFRA, TGFBR3, WNT11, KLF1, NFIB	307	488	17911	3.10839	0.0057982	5.59126e-05
GOTERM_BP_FAT	GO:0035113~embryonic appendage morphogenesis	14	0.0294892	1.16422e-06	SHOX2, TRAF3IP1, FGF8, NOTCH1, MSX1, SALL4, FGF9, CHST11, CRABP2, PRRX1, GJA1, GLI3, GJA5, TWIST1	307	144	17911	5.67214	0.00594306	5.67679e-05
GOTERM_BP_FAT	GO:0030326~embryonic limb morphogenesis	14	0.0294892	1.16422e-06	SHOX2, TRAF3IP1, FGF8, NOTCH1, MSX1, SALL4, FGF9, CHST11, CRABP2, PRRX1, GJA1, GLI3, GJA5, TWIST1	307	144	17911	5.67214	0.00594306	5.67679e-05
GOTERM_BP_FAT	GO:0008283~cell proliferation	61	0.128489	1.17284e-06	FGF5, CTHRC1, FGF8, FGF9, ELF4, STAT5B, PRRX1, GJA1, FGF10, PAWR, CXCL12, GLI3, ACVR1C, CITED2, SPRY2, DAB2, CTGF, TDGF1, TGFBI, TWIST1, ZFP36, EGR1, AVP, STX3, SCUBE2, NKX2-6, SLC9A3R1, SLIT2, VEGFB, MSX1, PDGFRA, HAS2, WNT11, TBX18, CAV3, CAV1, CCK, IFITM1, CLU, SOX2, LIN28A, TRIM71, NDRG4, TGM2, PHLDA2, TLX1, ITGA1, ATAD5, NPR3, SHOX2, CDH13, CDKN1A, NOTCH1, ATF3, SALL4, SFRP1, SULF2, KIF20B, …	307	1874	17911	1.89907	0.00598697	5.6649e-05
GOTERM_BP_FAT	GO:0071774~response to fibroblast growth factor	12	0.0252765	1.2272e-06	ZFP36, FGF5, SPRY2, FGF8, SULF2, SFRP1, FGF9, CTGF, TDGF1, FGF10, FGF12, TRIM71	307	101	17911	6.93173	0.00626356	5.87203e-05
GOTERM_BP_FAT	GO:0001655~urogenital system development	22	0.0463402	1.30528e-06	EGR1, FGF8, MME, FGF10, BASP1, LIN28A, ACAT1, GLI3, CITED1, SLIT2, EPHB2, CITED2, TRAF3IP1, NOTCH1, SULF2, SFRP1, PDGFRA, WNT11, HAS2, TBX18, CAR2, NFIA	307	364	17911	3.52617	0.00666074	6.1878e-05
GOTERM_BP_FAT	GO:0050790~regulation of catalytic activity	56	0.117957	1.30981e-06	SH3RF1, LRRC4B, FGF10, SPINK1, PAWR, PRKG1, ACVR1C, SPRY2, APOA2, DAB2, SLN, GSN, CTGF, PPP1R1B, PCP4, TDGF1, CAP1, PPP1R14A, MT3, ZFP36, AVP, PARM1, GRHL3, SLC9A3R1, PKIA, PPM1E, DOK7, PDGFRA, WNT11, BIN1, CAV3, CAV1, CCK, RTN4RL1, CLU, SOX2, TIMP3, ADPRHL1, SERPINA1B, PPP2R2B, FZD8, EEF1A2, ITGA1, TMBIM1, NPR3, CAPN3, DUSP4, CDKN1A, NOTCH1, SFRP1, PLN, RGS4, AMOT, DUSP9, PERP, DUSP8	307	1662	17911	1.9658	0.00668377	6.1523e-05
GOTERM_BP_FAT	GO:0031324~negative regulation of cellular metabolic process	72	0.151659	1.35451e-06	SH3RF1, FGF9, CPEB3, PRRX1, LRRC4B, GJA1, SPINK1, PAWR, PRKG1, GLI3, CITED1, CITED2, SPRY2, DAB2, AES, PTGIS, PCP4, PPP1R1B, APOM, S100A1, NR2F1, MT3, TWIST1, EGR1, ZFP36, AVP, HBB-BH1, SLC24A5, BASP1, ACADL, SLC9A3R1, PKIA, SLIT2, MSX1, PPM1E, WNT11, TBX18, CAV3, CAV1, RTN4RL1, SOX2, CLU, ACP5, LIN28A, TRIM71, TIMP3, HBB-Y, TCF7L1, SERPINA1B, INPP5J, BCL11A, MLIP, DNMT3B, HBA-X, FZD8, LMCD1, NPR…	307	2380	17911	1.76497	0.0069111	6.30443e-05
GOTERM_BP_FAT	GO:0003014~renal system process	12	0.0252765	1.35489e-06	AVP, SULF2, CORIN, GSN, AQP4, GJA1, HSD11B2, HAS2, NPR3, SLC9A3R1, MCAM, GJA5	307	102	17911	6.86377	0.00691302	6.24938e-05
GOTERM_BP_FAT	GO:0042592~homeostatic process	57	0.120063	1.36422e-06	STEAP3, CORIN, STAT5B, GJA1, AQP4, FGF12, PRKG1, GJA5, GSTM7, CITED2, APOA2, PVALB, CTGF, MT2, MT1, RAB20, MB, MT3, ZFP36, SLC12A7, AVP, SLC24A5, GRHL3, ACADL, SLC9A3R1, RAB11FIP5, RYR3, PDGFRA, ABAT, HAS2, HBB-BS, CAR4, CASQ2, CAV3, FXYD1, CAV1, CCK, ACP5, OXCT1, TGM2, HBA-X, CAR2, SCD1, ACTB, PDK2, EPHX2, RHD, PCK2, CAPN3, KCNK3, HBA-A1, UCP2, PLN, GRINA, ADRA1B, TGFBR3, KLF1	307	1707	17911	1.94815	0.00696047	6.23624e-05
GOTERM_BP_FAT	GO:1903522~regulation of blood circulation	18	0.0379147	1.42975e-06	CAV3, FXYD1, CAV1, AVP, MYL2, GJA1, UTS2B, RNF207, PRKG1, GJA5, CTGF, PLN, KCNE1, ADRA1B, TNNI3K, NPPA, S100A1, CASQ2	307	249	17911	4.2175	0.00729358	6.47794e-05
GOTERM_BP_FAT	GO:0014070~response to organic cyclic compound	40	0.0842549	1.43695e-06	FGF8, CAV1, IGFBP7, STAT5B, FGF10, LIN28A, KCNJ11, ACAT1, CITED1, GSTM7, APOA2, DAB2, GSN, CTGF, DNMT3B, MGARP, CAR2, NR2F1, ZFP36, AVP, GSTT1, FOSB, PCK2, SLIT2, CPT1A, HBA-A1, NOTCH1, CDKN1A, THBD, MSX1, SFRP1, PLN, RYR3, ADRA1B, SP5, ABAT, HSD11B2, ADGRL3, SST, CASQ2	307	1005	17911	2.32207	0.0073302	6.45347e-05
GOTERM_BP_FAT	GO:0007417~central nervous system development	39	0.0821485	1.54447e-06	NRP2, FGF8, FGF9, SOX3, SOX2, CLU, FGF10, PRKG1, CXCL12, GLI3, ACAT1, CITED1, CITED2, EPHB2, TAL2, NDRG4, GSN, OXCT1, MT2, S100A1, TLX1, MT3, NR2F1, ACTB, HAPLN3, NKX2-6, ALDH5A1, GRHL3, BASP1, SLIT2, KCNK3, NOTCH1, HOXB2, MSX1, ABAT, LRP2, BIN1, SLITRK5, NFIB	307	969	17911	2.34813	0.00787653	6.87603e-05
GOTERM_BP_FAT	GO:0060173~limb development	16	0.0337019	1.55198e-06	FGF8, FGF9, CRABP2, PRRX1, FGF10, GJA1, GLI3, GJA5, SHOX2, TRAF3IP1, NOTCH1, MSX1, SALL4, RNF165, CHST11, TWIST1	307	197	17911	4.73844	0.00791467	6.8499e-05
GOTERM_BP_FAT	GO:0048736~appendage development	16	0.0337019	1.55198e-06	FGF8, FGF9, CRABP2, PRRX1, FGF10, GJA1, GLI3, GJA5, SHOX2, TRAF3IP1, NOTCH1, MSX1, SALL4, RNF165, CHST11, TWIST1	307	197	17911	4.73844	0.00791467	6.8499e-05
GOTERM_BP_FAT	GO:0001933~negative regulation of protein phosphorylation	23	0.0484466	1.60572e-06	CAV3, CAV1, RTN4RL1, LRRC4B, SPINK1, SLC9A3R1, TIMP3, PKIA, SLIT2, SPRY2, TRAF3IP1, DUSP4, DAB2, CDKN1A, ATF3, PPM1E, SFRP1, PPP1R1B, INPP5J, PCP4, DUSP9, DUSP8, TWIST1	307	400	17911	3.35467	0.00818761	7.02652e-05
GOTERM_BP_FAT	GO:2000027~regulation of organ morphogenesis	16	0.0337019	1.65804e-06	CAV3, CTHRC1, FGF8, FGF10, GRHL3, CITED1, CITED2, DAB2, NOTCH1, MSX1, SULF2, SFRP1, PDGFRA, WNT11, NFIB, TWIST1	307	198	17911	4.71451	0.00845324	7.19395e-05
GOTERM_BP_FAT	GO:0001501~skeletal system development	26	0.0547657	1.6844e-06	FGF8, FGF9, PRRX1, ACP5, GLI3, GJA5, CITED2, AES, CTGF, TGFBI, CHST11, COL11A1, TWIST1, HAPLN3, SCUBE2, NPR3, SHOX2, HOXB2, MSX1, SULF2, SFRP1, SP5, PDGFRA, WNT11, HAS2, NFIB	307	499	17911	3.03986	0.00858704	7.2469e-05
GOTERM_BP_FAT	GO:0070482~response to oxygen levels	22	0.0463402	1.77273e-06	EGR1, CAV1, CXCL12, KCNK3, CITED2, VEGFB, NOTCH1, CDKN1A, PTGIS, SFRP1, CTGF, UCP2, HIF3A, HSD11B2, TGFBR3, ABAT, DNMT3B, NPPA, MGARP, MB, TWIST1, MT3	307	371	17911	3.45963	0.00903532	7.56337e-05
GOTERM_BP_FAT	GO:0043271~negative regulation of ion transport	13	0.0273828	1.85981e-06	CAV3, CAV1, PLN, KCNE1, SPINK1, ABAT, FGF12, PAWR, SLC9A3R1, PRKG1, CASQ2, TWIST1, GSTM7	307	127	17911	5.97202	0.00947702	7.86929e-05
GOTERM_BP_FAT	GO:0090066~regulation of anatomical structure size	27	0.056872	1.89196e-06	CAV3, LIMA1, CAV1, ACTR3B, TNFRSF12A, ELN, CRABP2, AQP4, ARHGAP18, GJA1, PRKG1, CXCL12, GJA5, GSN, LMOD1, MT3, SLC12A7, AVP, BAIAP2L2, VIL1, ITGA1, UTS2B, SLC9A3R1, SLIT2, ADRA1B, TGFBR3, NPPA	307	536	17911	2.93887	0.00964006	7.9397e-05
GOTERM_BP_FAT	GO:0000122~negative regulation of transcription from RNA polymerase II promoter	33	0.0695103	1.93292e-06	CAV1, FGF9, CPEB3, SOX2, PRRX1, PAWR, GLI3, HBB-Y, CITED2, AES, BCL11A, MLIP, DNMT3B, HBA-X, S100A1, TWIST1, NR2F1, ZFP36, EGR1, FZD8, HBB-BH1, LMCD1, PKIA, SHOX2, TRAF3IP1, NOTCH1, MSX1, ATF3, SALL4, NFIC, TBX18, NFIA, NFIB	307	750	17911	2.56705	0.00984777	8.04568e-05
GOTERM_BP_FAT	GO:0008284~positive regulation of cell proliferation	38	0.0800421	2.13912e-06	CAV3, FGF5, CTHRC1, FGF8, CAV1, CCK, FGF9, STAT5B, SOX2, CLU, PRRX1, FGF10, LIN28A, CXCL12, GLI3, CTGF, TDGF1, TGM2, TLX1, TWIST1, EGR1, AVP, STX3, SCUBE2, NKX2-6, ATAD5, VEGFB, SHOX2, CDH13, NOTCH1, CDKN1A, ATF3, SFRP1, PDGFRA, KIF20B, TGFBR3, HAS2, TBX18	307	943	17911	2.351	0.0108925	8.8321e-05
GOTERM_BP_FAT	GO:0032970~regulation of actin filament-based process	21	0.0442338	2.16896e-06	CAV3, FXYD1, LIMA1, CAV1, BAIAP2L2, ACTR3B, VIL1, ELN, ARHGAP28, ARHGAP18, GRHL3, RNF207, GJA5, SLIT2, PPM1E, CTGF, GSN, PLN, WNT11, LMOD1, CASQ2	307	345	17911	3.55125	0.0110436	8.88367e-05
GOTERM_BP_FAT	GO:0048738~cardiac muscle tissue development	17	0.0358083	2.28838e-06	CAV3, FGF8, MYL2, FGF9, NKX2-6, GJA1, PRKG1, GJA5, NOTCH1, PLN, TDGF1, PDGFRA, MYH11, TGFBR3, COL11A1, TBX18, NPPA	307	230	17911	4.31224	0.0116481	9.29839e-05
GOTERM_BP_FAT	GO:0051049~regulation of transport	59	0.124276	2.45369e-06	CORIN, MYBPC1, GJA1, FGF10, SPINK1, PAWR, FGF12, PRKG1, GJA5, KCNJ11, CXCL12, GLI3, GSTM7, ACVR1C, APOA2, DAB2, PACSIN1, SLN, PCP4, S100A1, TWIST1, AVP, SLC9A3R1, PKIA, RAB11FIP5, ABAT, DOC2G, BIN1, CASQ2, NPPA, FXYD1, CAV3, CAV1, RAB3C, SNAP91, CCK, TDRD12, GSG1L, RIMS2, KCNJ3, ADPRHL1, NDRG4, OXCT1, KCNE1, CAR2, RNF207, UPK3B, PCK2, CAPN3, CPT1A, CDH13, CDKN1A, NOTCH1, SFRP1, SULF2, UCP2, PLN, …	307	1828	17911	1.88303	0.0124843	9.89158e-05
GOTERM_BP_FAT	GO:0050801~ion homeostasis	32	0.0674039	2.53476e-06	STEAP3, CAV3, FXYD1, CAV1, CCK, CORIN, GJA1, FGF12, PRKG1, GJA5, GSTM7, PVALB, MT2, TGM2, MT1, RAB20, CAR2, MT3, PDK2, AVP, SLC24A5, RHD, SLC9A3R1, CAPN3, KCNK3, PLN, GRINA, RYR3, PDGFRA, ADRA1B, CAR4, CASQ2	307	723	17911	2.58222	0.0128941	0.000101385
GOTERM_BP_FAT	GO:0043269~regulation of ion transport	28	0.0589784	2.7642e-06	CAV3, FXYD1, CAV1, CCK, SPINK1, GJA1, FGF12, PAWR, GSG1L, PRKG1, GJA5, KCNJ11, KCNJ3, CXCL12, GSTM7, SLN, KCNE1, S100A1, CAR2, TWIST1, AVP, RNF207, SLC9A3R1, CAPN3, PLN, ABAT, NPPA, CASQ2	307	582	17911	2.80683	0.0140531	0.000109705
GOTERM_BP_FAT	GO:0022603~regulation of anatomical structure morphogenesis	40	0.0842549	2.80158e-06	CAV3, CTHRC1, FGF8, TNFRSF12A, CRABP2, GJA1, ARHGAP18, FGF10, PAWR, RIMS2, CXCL12, CITED1, CITED2, EPHB2, DAB2, PTGIS, GSN, BCL11A, STRIP2, TWIST1, MT3, FMNL2, VIL1, GRHL3, TMBIM1, SLC9A3R1, SLIT2, VEGFB, SHOX2, NOTCH1, MSX1, SFRP1, SULF2, PDGFRA, TGFBR3, AMOT, HAS2, WNT11, TBX18, NFIB	307	1033	17911	2.25913	0.0142417	0.000110333
GOTERM_BP_FAT	GO:0010941~regulation of cell death	54	0.113744	2.98807e-06	STEAP3, SH3RF1, FGF8, STAT5B, FGF10, PAWR, CXCL12, GLI3, CITED1, ACVR1C, CITED2, SPRY2, TRIM2, DAB2, PTGIS, AES, CTGF, PCP4, GSN, CHST11, TDGF1, MT1, MT3, TWIST1, ZFP36, EGR1, AVP, NKX2-6, SLC9A3R1, TOX3, SLIT2, MSX1, KRT18, WNT11, BIN1, CAV1, CCK, TNFRSF12A, CLU, SOX2, TIMP3, TGM2, PPP2R2B, EEF1A2, ITGA1, TMBIM1, CAPN3, NOTCH1, CDKN1A, ATF3, SFRP1, UCP2, GRINA, TGFBR3	307	1620	17911	1.94473	0.0151825	0.000116779
GOTERM_BP_FAT	GO:0031032~actomyosin structure organization	14	0.0294892	3.08059e-06	CAV3, PPM1E, MYL2, CTGF, KRT8, ELN, PDGFRA, MYH11, ARHGAP28, WNT11, MYOZ2, LMOD1, CAPN3, CASQ2	307	157	17911	5.20247	0.0156489	0.000119483
GOTERM_BP_FAT	GO:0051960~regulation of nervous system development	37	0.0779358	3.29204e-06	FUOM, COBL, CAV1, TNFRSF12A, CPEB3, SOX3, SOX2, CRABP2, PRRX1, LRRC4B, RIMS2, LIN28A, CXCL12, GLI3, EPHB2, PACSIN1, DAB2, INPP5J, NDRG4, PCP4, BCL11A, DNMT3B, MT3, NR2F1, GRHL3, SLIT2, SHOX2, TRAF3IP1, NOTCH1, SFRP1, COLQ, ATP8A2, KIF20B, BIN1, ADGRL3, SLITRK5, NTM	307	922	17911	2.34127	0.016714	0.000126723
GOTERM_BP_FAT	GO:0061448~connective tissue development	18	0.0379147	3.33064e-06	EGR1, RXFP1, FGF9, SCUBE2, PRRX1, CREB5, ACAT1, GLI3, SHOX2, NOTCH1, MSX1, SULF2, CTGF, OXCT1, TGFBI, CHST11, COL11A1, NFIB	307	265	17911	3.96285	0.0169083	0.000127252
GOTERM_BP_FAT	GO:2001257~regulation of cation channel activity	11	0.0231701	3.46392e-06	CAV1, PLN, KCNE1, RNF207, FGF12, PRKG1, KCNJ11, NPPA, S100A1, CASQ2, GSTM7	307	91	17911	7.05233	0.017579	0.000131364
GOTERM_BP_FAT	GO:0090287~regulation of cellular response to growth factor stimulus	17	0.0358083	3.56396e-06	CAV3, CAV1, FGF9, FGF10, SLIT2, CITED2, SPRY2, DAB2, NOTCH1, MSX1, SULF2, SFRP1, RNF165, CHST11, TDGF1, TGFBR3, MT3	307	238	17911	4.16729	0.018082	0.000134164
GOTERM_BP_FAT	GO:0016055~Wnt signaling pathway	22	0.0463402	3.81955e-06	EGR1, CTHRC1, FZD8, FGF8, CAV1, FGF9, SOX2, FGF10, GRHL3, SLC9A3R1, CFC1, GLI3, TCF7L1, DAB2, NOTCH1, AES, SULF2, SFRP1, TDGF1, FRAT2, WNT11, TBX18	307	390	17911	3.29109	0.0193662	0.000142735
GOTERM_BP_FAT	GO:0198738~cell-cell signaling by wnt	22	0.0463402	4.05219e-06	EGR1, CTHRC1, FZD8, FGF8, CAV1, FGF9, SOX2, FGF10, GRHL3, SLC9A3R1, CFC1, GLI3, TCF7L1, DAB2, NOTCH1, AES, SULF2, SFRP1, TDGF1, FRAT2, WNT11, TBX18	307	391	17911	3.28267	0.0205335	0.000150331
GOTERM_BP_FAT	GO:0001763~morphogenesis of a branching structure	17	0.0358083	4.17762e-06	CAV3, FGF8, SOX2, FGF10, GLI3, CXCL12, CITED1, SLIT2, CITED2, SHOX2, SPRY2, NOTCH1, SFRP1, TDGF1, BCL11A, PDGFRA, TGM2	307	241	17911	4.11541	0.0211623	0.000153869
GOTERM_BP_FAT	GO:0010721~negative regulation of cell development	21	0.0442338	4.32328e-06	FUOM, CAV3, CAV1, SOX3, SOX2, PAWR, LIN28A, GLI3, CITED1, SLIT2, EPHB2, S1PR3, DAB2, NOTCH1, SFRP1, INPP5J, BCL11A, TGFBR3, NTM, NR2F1, MT3	307	361	17911	3.39386	0.0218921	0.000158096
GOTERM_BP_FAT	GO:0001822~kidney development	19	0.0400211	4.5947e-06	EGR1, FGF8, FGF10, MME, BASP1, LIN28A, ACAT1, GLI3, CITED1, SLIT2, CITED2, TRAF3IP1, NOTCH1, SULF2, SFRP1, PDGFRA, HAS2, WNT11, CAR2	307	301	17911	3.68272	0.0232504	0.00016683
GOTERM_BP_FAT	GO:0008219~cell death	62	0.130595	4.80195e-06	STEAP3, SH3RF1, FGF8, STAT5B, GJA1, FGF10, PAWR, CXCL12, GLI3, CITED1, ACVR1C, CITED2, SPRY2, TRIM2, DAB2, AES, PTGIS, GSN, CTGF, PCP4, CHST11, TDGF1, MT1, MT3, TWIST1, EGR1, ZFP36, AVP, NKX2-6, VIL1, CECR2, SLC9A3R1, TOX3, SLIT2, MSX1, KRT18, WNT11, BIN1, CAV1, CCK, TNFRSF12A, SOX2, CLU, TIMP3, KRT8, TGM2, PPP2R2B, PDK2, RNF144B, EEF1A2, ITGA1, TMBIM1, CAPN3, CDKN1A, NOTCH1, ATF3, SFRP1, UCP2, G…	307	2003	17911	1.80589	0.0242863	0.000173126
GOTERM_BP_FAT	GO:0010605~negative regulation of macromolecule metabolic process	70	0.147446	4.86245e-06	SH3RF1, FGF9, CPEB3, PRRX1, LRRC4B, GJA1, SPINK1, PAWR, GLI3, CITED1, CITED2, SPRY2, DAB2, AES, PCP4, PPP1R1B, CTGF, APOM, S100A1, NR2F1, MT3, TWIST1, EGR1, ZFP36, AVP, HBB-BH1, BASP1, SLC9A3R1, PKIA, SLIT2, MSX1, PPM1E, WNT11, TBX18, CAV3, CAV1, RTN4RL1, SOX2, CLU, TDRD12, LIN28A, TRIM71, TIMP3, HBB-Y, TCF7L1, SERPINA1B, INPP5J, BCL11A, MLIP, DNMT3B, HBA-X, FZD8, LMCD1, UPK3B, CAPN3, SHOX2, TRAF…	307	2372	17911	1.72173	0.0245885	0.000174081
GOTERM_BP_FAT	GO:0030239~myofibril assembly	9	0.0189573	5.28987e-06	CAV3, MYL2, KRT8, PDGFRA, MYH11, MYOZ2, LMOD1, CAPN3, CASQ2	307	57	17911	9.2119	0.0267207	0.000188067
GOTERM_BP_FAT	GO:0035148~tube formation	14	0.0294892	5.33784e-06	CTHRC1, COBL, NOTCH1, SALL4, SFRP1, TGM2, KIF20B, FGF10, CECR2, GRHL3, TRIM71, TWIST1, CITED2, NFIB	307	165	17911	4.95023	0.0269597	0.000188464
GOTERM_BP_FAT	GO:1905114~cell surface receptor signaling pathway involved in cell-cell signaling	24	0.0505529	5.49333e-06	EGR1, CTHRC1, FZD8, FGF8, CAV1, FGF9, SOX2, FGF10, GRHL3, SLC9A3R1, CFC1, RIMS2, GLI3, TCF7L1, DAB2, NOTCH1, AES, SULF2, SFRP1, TDGF1, FRAT2, ABAT, WNT11, TBX18	307	465	17911	3.0112	0.0277341	0.000192625
GOTERM_BP_FAT	GO:0006366~transcription from RNA polymerase II promoter	55	0.11585	5.66284e-06	FGF8, FGF9, ELF4, CPEB3, STAT5B, PRRX1, FGF10, PAWR, GLI3, CITED2, DAB2, AES, SUPT16, TDGF1, S100A1, NR2F1, MT3, TWIST1, ZFP36, EGR1, HBB-BH1, GRHL3, FOSB, CFC1, PKIA, MSX1, VGLL2, TBX18, CAV1, SOX2, TCF7L1, HBB-Y, RNF165, BCL11A, MLIP, DNMT3B, HBA-X, TLX1, FZD8, LMCD1, CREB5, SHOX2, CDH13, TRAF3IP1, NOTCH1, ATF3, SALL4, SFRP1, EBF3, HIF3A, TGFBR3, NFIC, KLF1, NFIA, NFIB	307	1700	17911	1.88754	0.0285775	0.000197217
GOTERM_BP_FAT	GO:0048812~neuron projection morphogenesis	27	0.056872	5.7802e-06	NRP2, COBL, FGF8, CCK, SNAP91, TNFRSF12A, CRABP2, CLU, GJA1, RIMS2, CXCL12, GLI3, EPHB2, PACSIN1, RNF165, BCL11A, MT3, ACTB, KIF5C, ITGA1, SLIT2, SHOX2, NOTCH1, KIF20B, ATP8A2, SLITRK5, NFIB	307	570	17911	2.76357	0.0291611	0.000199944
GOTERM_BP_FAT	GO:0040011~locomotion	51	0.107425	6.03487e-06	NRP2, CTHRC1, FGF8, STAT5B, FGF10, ARHGAP18, GJA1, PAWR, PRKG1, CXCL12, GLI3, ACVR1C, CITED2, DAB2, CTGF, GSN, TDGF1, CAP1, NR2F1, TWIST1, EGR1, STX3, KIF5C, VIL1, SLC9A3R1, SLIT2, VEGFB, TNS1, PDGFRA, HAS2, WNT11, CCK, IFITM1, TNFRSF12A, EPHB2, NDRG4, RNF165, STRIP2, PHLDA2, PLET1, ITGA1, MCAM, CDH13, NOTCH1, SFRP1, KIF20B, AMOT, TGFBR3, ADGRL3, SST, NFIB	307	1529	17911	1.94601	0.0304262	0.000207352
GOTERM_BP_FAT	GO:0007423~sensory organ development	28	0.0589784	6.18813e-06	CTHRC1, FGF8, FGF9, IGFBP7, SOX3, SOX2, PRRX1, FGF10, GJA1, NHS, GLI3, CITED2, EPHB2, SPRY2, COL11A1, TWIST1, NKX2-6, CECR2, GRHL3, SLC9A3R1, KCNK3, TRAF3IP1, NOTCH1, MSX1, PDGFRA, ATP8A2, TBX18, ROM1	307	608	17911	2.6868	0.0311867	0.0002112
GOTERM_BP_FAT	GO:0045664~regulation of neuron differentiation	30	0.0631912	6.23706e-06	FUOM, COBL, CAV1, TNFRSF12A, CPEB3, SOX3, CRABP2, SOX2, PRRX1, LIN28A, RIMS2, CXCL12, GLI3, EPHB2, PACSIN1, DAB2, INPP5J, NDRG4, PCP4, BCL11A, DNMT3B, MT3, NR2F1, SLIT2, SHOX2, NOTCH1, SFRP1, ATP8A2, BIN1, NTM	307	681	17911	2.57013	0.0314294	0.00021146
GOTERM_BP_FAT	GO:0007169~transmembrane receptor protein tyrosine kinase signaling pathway	25	0.0526593	6.30665e-06	NRP2, FGF5, FGF8, FGF9, STAT5B, FGF10, FGF12, TRIM71, EPHB2, SPRY2, CTGF, NDRG4, TDGF1, MT3, PDK2, PTPRE, BAIAP2L2, VIL1, ITGA1, SLC9A3R1, VEGFB, CDH13, NOTCH1, SULF2, PDGFRA	307	503	17911	2.8997	0.0317744	0.000212413
GOTERM_BP_FAT	GO:0034762~regulation of transmembrane transport	22	0.0463402	6.43972e-06	CAV3, FXYD1, CAV1, GJA1, RNF207, FGF12, SLC9A3R1, GSG1L, PRKG1, GJA5, KCNJ3, CAPN3, KCNJ11, GSTM7, SLN, PLN, KCNE1, CAR2, NPPA, S100A1, CASQ2, TWIST1	307	403	17911	3.18492	0.0324338	0.000215477
GOTERM_BP_FAT	GO:0016477~cell migration	43	0.090574	7.26633e-06	NRP2, CTHRC1, FGF8, CCK, IFITM1, TNFRSF12A, STAT5B, GJA1, FGF10, PAWR, PRKG1, CXCL12, GLI3, CITED2, ACVR1C, DAB2, NDRG4, GSN, CTGF, STRIP2, TDGF1, CAP1, TWIST1, NR2F1, EGR1, PLET1, VIL1, ITGA1, SLC9A3R1, MCAM, SLIT2, VEGFB, CDH13, NOTCH1, TNS1, SFRP1, PDGFRA, KIF20B, TGFBR3, AMOT, HAS2, WNT11, ADGRL3	307	1199	17911	2.09233	0.0365202	0.000241553
GOTERM_BP_FAT	GO:0042326~negative regulation of phosphorylation	23	0.0484466	7.42765e-06	CAV3, CAV1, RTN4RL1, LRRC4B, SPINK1, SLC9A3R1, TIMP3, PKIA, SLIT2, SPRY2, TRAF3IP1, DUSP4, DAB2, CDKN1A, ATF3, PPM1E, SFRP1, PPP1R1B, INPP5J, PCP4, DUSP9, DUSP8, TWIST1	307	440	17911	3.0497	0.0373157	0.000245323
GOTERM_BP_FAT	GO:0048565~digestive tract development	13	0.0273828	7.43544e-06	COBL, CLMP, FGF9, NKX2-6, FGF10, CFC1, GLI3, SHOX2, CDKN1A, NOTCH1, SFRP1, PDGFRA, WNT11	307	145	17911	5.23066	0.037354	0.000244006
GOTERM_BP_FAT	GO:0051093~negative regulation of developmental process	34	0.0716166	8.758e-06	CAV3, FUOM, FGF8, CAV1, SOX3, SOX2, STAT5B, GJA1, PAWR, LIN28A, GLI3, CITED1, ACVR1C, EPHB2, S1PR3, DAB2, INPP5J, BCL11A, TWIST1, MT3, NR2F1, ZFP36, CAPN3, SLIT2, TRAF3IP1, NOTCH1, MSX1, SFRP1, TGFBR3, AMOT, TBX18, NTM, TMEM176B, NFIB	307	845	17911	2.34749	0.0438507	0.000285572
GOTERM_BP_FAT	GO:0010942~positive regulation of cell death	28	0.0589784	8.89923e-06	STEAP3, CAV1, CCK, TNFRSF12A, CLU, PAWR, TIMP3, ACVR1C, AES, PTGIS, CTGF, GSN, TGM2, PPP2R2B, MT3, EGR1, EEF1A2, ITGA1, SLC9A3R1, SLIT2, CDKN1A, NOTCH1, MSX1, ATF3, SFRP1, UCP2, WNT11, BIN1	307	620	17911	2.6348	0.0445418	0.00028834
GOTERM_BP_FAT	GO:0060284~regulation of cell development	38	0.0800421	9.23681e-06	CAV3, FUOM, COBL, CAV1, TNFRSF12A, CPEB3, SOX3, SOX2, CRABP2, PRRX1, PAWR, RIMS2, LIN28A, CXCL12, GLI3, CITED1, EPHB2, S1PR3, PACSIN1, DAB2, INPP5J, NDRG4, PCP4, BCL11A, DNMT3B, MT3, TWIST1, NR2F1, SLIT2, SHOX2, NOTCH1, SFRP1, ATP8A2, KIF20B, TGFBR3, HAS2, BIN1, NTM	307	1006	17911	2.20377	0.0461918	0.000297394
GOTERM_BP_FAT	GO:0051094~positive regulation of developmental process	44	0.0926804	9.24228e-06	CAV3, COBL, FGF8, FGF9, TNFRSF12A, CPEB3, SOX2, CRABP2, STAT5B, LRRC4B, GJA1, FGF10, PAWR, RIMS2, LIN28A, CXCL12, GLI3, CITED2, EPHB2, DAB2, PACSIN1, PTGIS, NDRG4, PCP4, DNMT3B, CAR2, TWIST1, EGR1, VIL1, ATAD5, CAPN3, SHOX2, VEGFB, NOTCH1, PDGFRA, ATP8A2, KIF20B, TGFBR3, AMOT, HAS2, BIN1, TBX18, SLITRK5, ADGRL3	307	1252	17911	2.05036	0.0462185	0.000295711
GOTERM_BP_FAT	GO:1902531~regulation of intracellular signal transduction	51	0.107425	9.24413e-06	STEAP3, SH3RF1, FGF8, FGF9, LRRC4B, FGF10, SPINK1, ARHGAP18, GJA1, CXCL12, GSTM7, SPRY2, DAB2, CTGF, TDGF1, MT3, TWIST1, ARHGEF6, SLC9A3R1, SLIT2, MSX1, PDGFRA, WNT11, CASQ2, CAV3, CAV1, RTN4RL1, CLU, SOX2, TIMP3, NDRG4, TGM2, IQSEC2, FZD8, LMCD1, ITGA1, TMBIM1, CAPN3, DUSP4, TRAF3IP1, CDH13, NOTCH1, ATF3, SFRP1, PLN, GRINA, ADRA1B, AMOT, TGFBR3, DUSP9, DUSP8	307	1552	17911	1.91717	0.0462276	0.000293933
GOTERM_BP_FAT	GO:0006357~regulation of transcription from RNA polymerase II promoter	56	0.117957	9.32118e-06	FGF8, FGF9, ELF4, CPEB3, STAT5B, PRRX1, FGF10, PAWR, GLI3, CITED1, CITED2, DAB2, AES, SUPT16, TDGF1, S100A1, NR2F1, MT3, TWIST1, EGR1, ZFP36, HBB-BH1, GRHL3, FOSB, CFC1, PKIA, MSX1, VGLL2, TBX18, CAV1, SOX2, TCF7L1, HBB-Y, RNF165, BCL11A, MLIP, DNMT3B, HBA-X, TLX1, FZD8, LMCD1, CREB5, SHOX2, CDH13, TRAF3IP1, NOTCH1, ATF3, SALL4, SFRP1, EBF3, HIF3A, TGFBR3, NFIC, KLF1, NFIA, NFIB	307	1774	17911	1.84169	0.0466037	0.000294553
GOTERM_BP_FAT	GO:0001837~epithelial to mesenchymal transition	11	0.0231701	1.0617e-05	DAB2, FGF8, NOTCH1, MSX1, SFRP1, TGFBR3, GJA1, WNT11, HAS2, PAWR, TWIST1	307	103	17911	6.2307	0.0529082	0.000333437
GOTERM_BP_FAT	GO:0055001~muscle cell development	14	0.0294892	1.14583e-05	CAV3, MYL2, NKX2-6, MYOZ2, PRKG1, CAPN3, SHOX2, NOTCH1, KRT8, PDGFRA, MYH11, LMOD1, NPPA, CASQ2	307	177	17911	4.61462	0.056979	0.00035766
GOTERM_BP_FAT	GO:0060828~regulation of canonical Wnt signaling pathway	14	0.0294892	1.14583e-05	EGR1, CTHRC1, CAV1, FGF9, SOX2, FGF10, GLI3, NOTCH1, DAB2, AES, SULF2, SFRP1, WNT11, TBX18	307	177	17911	4.61462	0.056979	0.00035766
GOTERM_BP_FAT	GO:1904062~regulation of cation transmembrane transport	16	0.0337019	1.14902e-05	CAV3, FXYD1, CAV1, RNF207, FGF12, SLC9A3R1, PRKG1, CAPN3, KCNJ11, GSTM7, SLN, PLN, KCNE1, NPPA, S100A1, CASQ2	307	232	17911	4.02359	0.057133	0.000356482
GOTERM_BP_FAT	GO:0090090~negative regulation of canonical Wnt signaling pathway	11	0.0231701	1.15714e-05	EGR1, CTHRC1, DAB2, NOTCH1, CAV1, AES, SFRP1, SOX2, WNT11, TBX18, GLI3	307	104	17911	6.17079	0.0575249	0.000356839
GOTERM_BP_FAT	GO:0048638~regulation of developmental growth	20	0.0421274	1.27091e-05	CAV3, FGF8, FGF9, TNFRSF12A, STAT5B, CRABP2, VIL1, GJA1, RIMS2, CXCL12, CAPN3, SLIT2, NOTCH1, COLQ, SFRP1, BCL11A, ATP8A2, TGFBR3, PHLDA2, MT3	307	356	17911	3.27764	0.0629992	0.000389571
GOTERM_BP_FAT	GO:0031400~negative regulation of protein modification process	25	0.0526593	1.28651e-05	CAV3, CAV1, RTN4RL1, LRRC4B, SPINK1, SLC9A3R1, PKIA, CAPN3, TIMP3, SLIT2, DUSP4, TRAF3IP1, SPRY2, CDKN1A, DAB2, ATF3, PPM1E, SFRP1, INPP5J, PCP4, PPP1R1B, DUSP9, DNMT3B, DUSP8, TWIST1	307	525	17911	2.77819	0.0637474	0.000392006
GOTERM_BP_FAT	GO:0032413~negative regulation of ion transmembrane transporter activity	8	0.016851	1.38851e-05	CAV3, CAV1, PLN, KCNE1, FGF12, SLC9A3R1, CASQ2, GSTM7	307	47	17911	9.93056	0.0686242	0.000420577
GOTERM_BP_FAT	GO:0010557~positive regulation of macromolecule biosynthetic process	51	0.107425	1.41609e-05	FGF9, ELF4, CPEB3, STAT5B, PRRX1, FGF10, PAWR, GLI3, CITED1, CITED2, DAB2, APOA2, SUPT16, CTGF, TDGF1, NR2F1, MT3, TWIST1, EGR1, PARM1, PCBD1, GRHL3, FOSB, TOX3, MSX1, PDGFRA, VGLL2, HAS2, WNT11, SOX2, LIN28A, TCF7L1, CHD1, TLX1, FZD8, CREB5, CAPN3, TNNI2, SHOX2, CDH13, NOTCH1, ATF3, RASL11A, SALL4, SFRP1, EBF3, HIF3A, NFIC, KLF1, NFIA, NFIB	307	1577	17911	1.88677	0.0699381	0.000426404
GOTERM_BP_FAT	GO:0010647~positive regulation of cell communication	49	0.103212	1.42849e-05	STEAP3, FGF8, CAV1, FGF9, TNFRSF12A, CPEB3, SOX2, CLU, PRRX1, GJA1, FGF10, PAWR, RIMS2, GJA5, TIMP3, GSTM7, CITED2, SPRY2, DAB2, PTGIS, GSN, CTGF, RNF165, NDRG4, OXCT1, TDGF1, TGM2, CAR2, IQSEC2, MT3, FZD8, STX3, SCUBE2, LMCD1, ITGA1, SLC9A3R1, PCK2, SHOX2, CDH13, NOTCH1, MSX1, ATF3, SFRP1, SULF2, ADRA1B, PDGFRA, ABAT, TGFBR3, WNT11	307	1490	17911	1.91863	0.0705286	0.000427623
GOTERM_BP_FAT	GO:0090596~sensory organ morphogenesis	18	0.0379147	1.43598e-05	CTHRC1, FGF8, FGF9, SOX2, PRRX1, FGF10, GRHL3, SLC9A3R1, GLI3, EPHB2, CITED2, SPRY2, MSX1, ATP8A2, COL11A1, TBX18, ROM1, TWIST1	307	296	17911	3.54783	0.0708848	0.000427365
GOTERM_BP_FAT	GO:1902532~negative regulation of intracellular signal transduction	23	0.0484466	1.43729e-05	CAV3, CAV1, RTN4RL1, CLU, LRRC4B, SPINK1, SLC9A3R1, TIMP3, CXCL12, SLIT2, GSTM7, SPRY2, TRAF3IP1, DUSP4, DAB2, ATF3, SFRP1, GRINA, ADRA1B, DUSP9, DUSP8, CASQ2, TWIST1	307	459	17911	2.92346	0.0709471	0.000425283
GOTERM_BP_FAT	GO:0051129~negative regulation of cellular component organization	29	0.0610848	1.48173e-05	CAV3, LIMA1, CAV1, CLU, PAWR, CITED1, EPHB2, SPRY2, PACSIN1, DAB2, APOA2, INPP5J, GSN, BCL11A, KCNE1, LMOD1, DNMT3B, TWIST1, MT3, NR2F1, AVP, VIL1, ARHGAP28, TMBIM1, SLIT2, TRAF3IP1, SFRP1, TGFBR3, NTM	307	675	17911	2.50655	0.073059	0.000435912
GOTERM_BP_FAT	GO:0060606~tube closure	11	0.0231701	1.48914e-05	COBL, CTHRC1, SALL4, SFRP1, KIF20B, FGF10, CECR2, GRHL3, TRIM71, CITED2, TWIST1	307	107	17911	5.99778	0.0734105	0.000435589
GOTERM_BP_FAT	GO:0060322~head development	32	0.0674039	1.54049e-05	NRP2, FGF8, FGF9, SOX3, SOX2, FGF10, PRKG1, CXCL12, ACAT1, GLI3, CITED1, EPHB2, TAL2, CRISPLD1, NDRG4, OXCT1, S100A1, MT3, NR2F1, ACTB, NKX2-6, BASP1, KCNK3, SLIT2, NOTCH1, HOXB2, MSX1, PDGFRA, ABAT, LRP2, SLITRK5, NFIB	307	791	17911	2.36023	0.0758436	0.000448047
GOTERM_BP_FAT	GO:0015671~oxygen transport	5	0.0105319	1.61761e-05	HBB-BH1, HBB-BS, HBA-X, HBB-Y, MB	307	10	17911	29.171	0.0794853	0.000467813
GOTERM_BP_FAT	GO:0048705~skeletal system morphogenesis	16	0.0337019	1.63508e-05	SCUBE2, PRRX1, ACP5, GLI3, CITED2, SHOX2, HOXB2, MSX1, SFRP1, CTGF, CHST11, SP5, PDGFRA, HAS2, COL11A1, TWIST1	307	239	17911	3.90574	0.0803082	0.000470207
GOTERM_BP_FAT	GO:0000902~cell morphogenesis	44	0.0926804	1.65342e-05	NRP2, COBL, FGF8, CCK, SNAP91, TNFRSF12A, CLU, CRABP2, GJA1, ARHGAP18, PAWR, RIMS2, CXCL12, GLI3, CITED1, EPHB2, PACSIN1, DAB2, GSN, RNF165, KRT8, BCL11A, STRIP2, CAP1, MT3, TWIST1, ACTB, KIF5C, VIL1, ITGA1, SLC9A3R1, SLIT2, SHOX2, TRAF3IP1, NOTCH1, MSX1, SFRP1, ATP8A2, KIF20B, TGFBR3, HAS2, WNT11, SLITRK5, NFIB	307	1283	17911	2.00082	0.0811715	0.000472826
GOTERM_BP_FAT	GO:0008543~fibroblast growth factor receptor signaling pathway	9	0.0189573	1.80103e-05	FGF5, SPRY2, FGF8, SULF2, FGF9, CTGF, FGF10, FGF12, TRIM71	307	67	17911	7.83699	0.0880899	0.000512168
GOTERM_BP_FAT	GO:0003205~cardiac chamber development	14	0.0294892	1.839e-05	SHOX2, CAV3, FGF8, NOTCH1, SALL4, MYL2, FGF9, TGFBR3, WNT11, LRP2, CFC1, GJA5, COL11A1, CITED2	307	185	17911	4.41507	0.0898608	0.000520073
GOTERM_BP_FAT	GO:0048762~mesenchymal cell differentiation	14	0.0294892	1.94753e-05	NRP2, FGF8, FGF10, GJA1, PAWR, CITED2, DAB2, NOTCH1, MSX1, SFRP1, TGFBR3, HAS2, WNT11, TWIST1	307	186	17911	4.39133	0.0949041	0.000547731
GOTERM_BP_FAT	GO:0009893~positive regulation of metabolic process	81	0.170616	1.95832e-05	FGF8, FGF9, ELF4, CPEB3, STAT5B, PRRX1, GJA1, FGF10, PAWR, GLI3, CITED1, ACVR1C, CITED2, ACTG2, SPRY2, APOA2, DAB2, SUPT16, GSN, CTGF, TDGF1, TWIST1, NR2F1, MT3, EGR1, ZFP36, AVP, PARM1, PCBD1, GRHL3, FOSB, TOX3, MSX1, DOK7, PDGFRA, ABAT, VGLL2, WNT11, HAS2, CAV1, CCK, MRAP, SOX2, CLU, RIMS2, LIN28A, TCF7L1, NDRG4, BCL11A, CHD1, DNMT3B, TLX1, SCD1, FZD8, RNF144B, EEF1A2, ITGA1, EPHX2, ATAD5, RNF2…	307	3004	17911	1.57314	0.0954042	0.000547757
GOTERM_BP_FAT	GO:0055123~digestive system development	13	0.0273828	2.01882e-05	COBL, CLMP, FGF9, NKX2-6, FGF10, CFC1, GLI3, SHOX2, CDKN1A, NOTCH1, SFRP1, PDGFRA, WNT11	307	160	17911	4.74029	0.098202	0.000561607
GOTERM_BP_FAT	GO:0055002~striated muscle cell development	13	0.0273828	2.01882e-05	CAV3, MYL2, NKX2-6, MYOZ2, PRKG1, CAPN3, SHOX2, KRT8, MYH11, PDGFRA, LMOD1, NPPA, CASQ2	307	160	17911	4.74029	0.098202	0.000561607
GOTERM_BP_FAT	GO:0000904~cell morphogenesis involved in differentiation	32	0.0674039	2.05937e-05	NRP2, COBL, FGF8, CCK, SNAP91, TNFRSF12A, CRABP2, GJA1, PAWR, CXCL12, GLI3, CITED1, EPHB2, DAB2, RNF165, KRT8, TWIST1, MT3, ACTB, KIF5C, SLC9A3R1, SLIT2, SHOX2, NOTCH1, MSX1, SFRP1, ATP8A2, TGFBR3, WNT11, HAS2, SLITRK5, NFIB	307	803	17911	2.32496	0.100072	0.000569788
GOTERM_BP_FAT	GO:0007015~actin filament organization	19	0.0400211	2.06867e-05	CAV3, COBL, LIMA1, BAIAP2L2, ACTR3B, CALD1, ELN, VIL1, ARHGAP28, ARHGAP18, PAWR, SLIT2, PACSIN1, PPM1E, CTGF, GSN, WNT11, LMOD1, CAP1	307	336	17911	3.2991	0.100501	0.000569284
GOTERM_BP_FAT	GO:0007178~transmembrane receptor protein serine/threonine kinase signaling pathway	19	0.0400211	2.13638e-05	CAV3, EGR1, FGF8, CAV1, FGF9, FGF10, CFC1, CITED1, CITED2, ACVR1C, AFP, DAB2, NOTCH1, MSX1, SFRP1, RNF165, CHST11, TDGF1, TGFBR3	307	337	17911	3.28931	0.103614	0.000584768
GOTERM_BP_FAT	GO:0060485~mesenchyme development	16	0.0337019	2.29558e-05	NRP2, FGF8, FGF9, FGF10, GJA1, PAWR, CITED2, ACTG2, DAB2, NOTCH1, MSX1, SFRP1, TGFBR3, HAS2, WNT11, TWIST1	307	246	17911	3.7946	0.110891	0.00062499
GOTERM_BP_FAT	GO:0021915~neural tube development	14	0.0294892	2.29616e-05	COBL, CTHRC1, FGF8, CECR2, GRHL3, TRIM71, GLI3, CITED2, TRAF3IP1, NOTCH1, SALL4, SFRP1, KIF20B, TWIST1	307	189	17911	4.32163	0.110917	0.000621843
GOTERM_BP_FAT	GO:0051173~positive regulation of nitrogen compound metabolic process	54	0.113744	2.35403e-05	FGF9, ELF4, CPEB3, STAT5B, PRRX1, FGF10, GLI3, CITED1, CITED2, DAB2, SUPT16, TDGF1, MT3, NR2F1, TWIST1, ZFP36, EGR1, PARM1, AVP, PCBD1, GRHL3, FOSB, TOX3, MSX1, PDGFRA, ABAT, VGLL2, HAS2, WNT11, MRAP, CLU, SOX2, LIN28A, TCF7L1, CHD1, TLX1, FZD8, CREB5, ATAD5, CAPN3, TNNI2, SHOX2, CDH13, NOTCH1, ATF3, RASL11A, SALL4, SFRP1, EBF3, HIF3A, NFIC, KLF1, NFIA, NFIB	307	1742	17911	1.80854	0.113547	0.000634155
GOTERM_BP_FAT	GO:0007389~pattern specification process	23	0.0484466	2.36136e-05	NRP2, COBL, FGF8, IFITM1, GJA1, FGF10, GRHL3, CFC1, CXCL12, GLI3, TCF7L1, CITED1, ACVR1C, CITED2, TRAF3IP1, NOTCH1, HOXB2, MSX1, SFRP1, TDGF1, PCSK6, TBX18, NR2F1	307	474	17911	2.83094	0.11388	0.000632799
GOTERM_BP_FAT	GO:0030178~negative regulation of Wnt signaling pathway	12	0.0252765	2.37288e-05	EGR1, CTHRC1, DAB2, NOTCH1, CAV1, AES, SFRP1, FGF9, SOX2, WNT11, TBX18, GLI3	307	137	17911	5.11025	0.114403	0.000632575
GOTERM_BP_FAT	GO:0031327~negative regulation of cellular biosynthetic process	50	0.105319	2.37578e-05	FGF9, CPEB3, PRRX1, GJA1, PAWR, PRKG1, GLI3, CITED1, CITED2, DAB2, PTGIS, AES, S100A1, NR2F1, MT3, TWIST1, ZFP36, EGR1, HBB-BH1, SLC24A5, BASP1, ACADL, PKIA, MSX1, WNT11, TBX18, CAV1, SOX2, ACP5, LIN28A, TRIM71, TCF7L1, HBB-Y, BCL11A, MLIP, DNMT3B, HBA-X, FZD8, LMCD1, NPR3, CAPN3, SHOX2, TRAF3IP1, NOTCH1, ATF3, SALL4, SFRP1, NFIC, NFIA, NFIB	307	1564	17911	1.86515	0.114534	0.000630068
GOTERM_BP_FAT	GO:0043068~positive regulation of programmed cell death	26	0.0547657	2.41062e-05	STEAP3, CAV1, CCK, TNFRSF12A, CLU, PAWR, TIMP3, ACVR1C, AES, PTGIS, CTGF, GSN, TGM2, PPP2R2B, EGR1, EEF1A2, ITGA1, SLC9A3R1, SLIT2, CDKN1A, NOTCH1, ATF3, MSX1, SFRP1, WNT11, BIN1	307	582	17911	2.60634	0.116112	0.000636011
GOTERM_BP_FAT	GO:0009891~positive regulation of biosynthetic process	54	0.113744	2.42834e-05	FGF9, ELF4, CPEB3, STAT5B, PRRX1, FGF10, PAWR, GLI3, CITED1, CITED2, DAB2, APOA2, SUPT16, CTGF, TDGF1, NR2F1, MT3, TWIST1, EGR1, AVP, PARM1, PCBD1, GRHL3, FOSB, TOX3, MSX1, PDGFRA, VGLL2, HAS2, WNT11, MRAP, CLU, SOX2, LIN28A, TCF7L1, CHD1, TLX1, FZD8, CREB5, CAPN3, TNNI2, SHOX2, CDH13, NOTCH1, ATF3, RASL11A, SALL4, SFRP1, EBF3, HIF3A, NFIC, KLF1, NFIA, NFIB	307	1744	17911	1.80646	0.116914	0.000637398
GOTERM_BP_FAT	GO:0051674~localization of cell	45	0.0947867	2.46523e-05	NRP2, CTHRC1, FGF8, CCK, IFITM1, TNFRSF12A, STAT5B, GJA1, FGF10, PAWR, PRKG1, CXCL12, GLI3, CITED2, ACVR1C, DAB2, NDRG4, GSN, CTGF, STRIP2, TDGF1, CAP1, PHLDA2, NR2F1, TWIST1, EGR1, PLET1, VIL1, ITGA1, SLC9A3R1, MCAM, SLIT2, VEGFB, CDH13, NOTCH1, TNS1, SFRP1, PDGFRA, KIF20B, TGFBR3, AMOT, HAS2, WNT11, ADGRL3, SST	307	1348	17911	1.94762	0.11858	0.00064378
GOTERM_BP_FAT	GO:0048870~cell motility	45	0.0947867	2.46523e-05	NRP2, CTHRC1, FGF8, CCK, IFITM1, TNFRSF12A, STAT5B, GJA1, FGF10, PAWR, PRKG1, CXCL12, GLI3, CITED2, ACVR1C, DAB2, NDRG4, GSN, CTGF, STRIP2, TDGF1, CAP1, PHLDA2, NR2F1, TWIST1, EGR1, PLET1, VIL1, ITGA1, SLC9A3R1, MCAM, SLIT2, VEGFB, CDH13, NOTCH1, TNS1, SFRP1, PDGFRA, KIF20B, TGFBR3, AMOT, HAS2, WNT11, ADGRL3, SST	307	1348	17911	1.94762	0.11858	0.00064378
GOTERM_BP_FAT	GO:0043086~negative regulation of catalytic activity	28	0.0589784	2.61422e-05	CAV3, SH3RF1, CAV1, RTN4RL1, LRRC4B, SPINK1, TIMP3, SPRY2, APOA2, SERPINA1B, PPP1R1B, PCP4, PPP1R14A, MT3, ZFP36, AVP, NPR3, TMBIM1, PKIA, DUSP4, NOTCH1, CDKN1A, PPM1E, SFRP1, PLN, AMOT, DUSP9, DUSP8	307	659	17911	2.47887	0.125279	0.00067921
GOTERM_BP_FAT	GO:0003206~cardiac chamber morphogenesis	12	0.0252765	2.71679e-05	SHOX2, CAV3, FGF8, NOTCH1, MYL2, FGF9, TGFBR3, WNT11, CFC1, COL11A1, GJA5, CITED2	307	139	17911	5.03672	0.12986	0.000702286
GOTERM_BP_FAT	GO:0001525~angiogenesis	22	0.0463402	2.74462e-05	NRP2, FZD8, FGF8, CAV1, FGF9, TNFRSF12A, FGF10, MCAM, GJA5, CXCL12, SLIT2, EPHB2, VEGFB, CDH13, NOTCH1, PTGIS, CTGF, TDGF1, TGFBI, PDGFRA, HIF3A, AMOT	307	444	17911	2.89082	0.131099	0.000705915
GOTERM_BP_FAT	GO:0045595~regulation of cell differentiation	55	0.11585	2.95875e-05	CTHRC1, FGF9, CPEB3, CRABP2, STAT5B, PRRX1, FGF10, GJA1, PAWR, CXCL12, GLI3, CITED1, HEMGN, S1PR3, SPRY2, DAB2, PACSIN1, CTGF, PCP4, NR2F1, MT3, TWIST1, ZFP36, SCUBE2, SLIT2, MSX1, PDGFRA, HAS2, BIN1, CAV3, FUOM, COBL, CAV1, IFITM1, TNFRSF12A, SOX3, CLU, SOX2, LIN28A, RIMS2, EPHB2, INPP5J, NDRG4, BCL11A, DNMT3B, CAR2, CAPN3, SHOX2, NOTCH1, SFRP1, ATP8A2, KIF20B, TGFBR3, TMEM176B, NTM	307	1802	17911	1.78069	0.140574	0.000757164
GOTERM_BP_FAT	GO:0040012~regulation of locomotion	32	0.0674039	2.99838e-05	IFITM1, FGF10, ARHGAP18, PAWR, PRKG1, CXCL12, ACVR1C, CITED2, DAB2, NDRG4, GSN, TDGF1, PHLDA2, TWIST1, EGR1, PLET1, STX3, VIL1, SLC9A3R1, MCAM, SLIT2, VEGFB, CDH13, NOTCH1, SFRP1, PDGFRA, KIF20B, TGFBR3, AMOT, WNT11, HAS2, SST	307	819	17911	2.27954	0.142316	0.000763487
GOTERM_BP_FAT	GO:2000145~regulation of cell motility	31	0.0652975	3.15699e-05	IFITM1, FGF10, ARHGAP18, PAWR, PRKG1, CXCL12, ACVR1C, CITED2, DAB2, NDRG4, GSN, TDGF1, PHLDA2, TWIST1, EGR1, PLET1, VIL1, SLC9A3R1, MCAM, SLIT2, VEGFB, CDH13, NOTCH1, SFRP1, PDGFRA, KIF20B, TGFBR3, AMOT, WNT11, HAS2, SST	307	782	17911	2.31279	0.149253	0.000799881
GOTERM_BP_FAT	GO:0007420~brain development	30	0.0631912	3.35383e-05	NRP2, FGF8, FGF9, SOX3, SOX2, FGF10, PRKG1, CXCL12, ACAT1, GLI3, CITED1, EPHB2, TAL2, NDRG4, OXCT1, S100A1, MT3, NR2F1, ACTB, NKX2-6, BASP1, KCNK3, SLIT2, NOTCH1, HOXB2, MSX1, ABAT, LRP2, SLITRK5, NFIB	307	745	17911	2.34934	0.157784	0.000845549
GOTERM_BP_FAT	GO:0051146~striated muscle cell differentiation	17	0.0358083	3.37799e-05	CAV3, MYL2, NKX2-6, MYOZ2, PRKG1, CXCL12, CAPN3, SHOX2, NOTCH1, MSX1, TDGF1, KRT8, PDGFRA, MYH11, LMOD1, NPPA, CASQ2	307	285	17911	3.48005	0.158826	0.000847465
GOTERM_BP_FAT	GO:0023056~positive regulation of signaling	48	0.101106	3.38904e-05	STEAP3, FGF8, CAV1, FGF9, TNFRSF12A, CPEB3, CLU, SOX2, PRRX1, GJA1, FGF10, PAWR, RIMS2, TIMP3, GSTM7, CITED2, SPRY2, DAB2, PTGIS, NDRG4, GSN, RNF165, CTGF, OXCT1, TDGF1, TGM2, CAR2, MT3, IQSEC2, FZD8, STX3, SCUBE2, ITGA1, LMCD1, SLC9A3R1, PCK2, SHOX2, CDH13, NOTCH1, MSX1, ATF3, SFRP1, SULF2, PDGFRA, ADRA1B, ABAT, TGFBR3, WNT11	307	1497	17911	1.87069	0.159301	0.00084609
GOTERM_BP_FAT	GO:1901652~response to peptide	21	0.0442338	3.63513e-05	EGR1, PDK2, CAV1, PTPRE, BAIAP2L2, STAT5B, GJA1, CXCL12, CITED1, ACVR1C, NOTCH1, GPR22, SERPINA1B, CTGF, UCP2, PLN, HSD11B2, KLF1, CAR2, NPPA, MGARP	307	418	17911	2.93106	0.169828	0.000903098
GOTERM_BP_FAT	GO:0010563~negative regulation of phosphorus metabolic process	25	0.0526593	3.65403e-05	CAV3, CAV1, RTN4RL1, LRRC4B, SPINK1, NPR3, SLC9A3R1, PRKG1, PKIA, TIMP3, SLIT2, DUSP4, TRAF3IP1, SPRY2, CDKN1A, DAB2, ATF3, PPM1E, SFRP1, INPP5J, PCP4, PPP1R1B, DUSP9, DUSP8, TWIST1	307	560	17911	2.60455	0.170631	0.000903407
GOTERM_BP_FAT	GO:0045936~negative regulation of phosphate metabolic process	25	0.0526593	3.65403e-05	CAV3, CAV1, RTN4RL1, LRRC4B, SPINK1, NPR3, SLC9A3R1, PRKG1, PKIA, TIMP3, SLIT2, DUSP4, TRAF3IP1, SPRY2, CDKN1A, DAB2, ATF3, PPM1E, SFRP1, INPP5J, PCP4, PPP1R1B, DUSP9, DUSP8, TWIST1	307	560	17911	2.60455	0.170631	0.000903407
GOTERM_BP_FAT	GO:0034765~regulation of ion transmembrane transport	20	0.0421274	3.88595e-05	CAV3, FXYD1, CAV1, GJA1, RNF207, FGF12, SLC9A3R1, GSG1L, PRKG1, GJA5, KCNJ3, CAPN3, KCNJ11, GSTM7, SLN, PLN, KCNE1, NPPA, S100A1, CASQ2	307	386	17911	3.0229	0.180421	0.000956103
GOTERM_BP_FAT	GO:0009890~negative regulation of biosynthetic process	50	0.105319	3.94067e-05	FGF9, CPEB3, PRRX1, GJA1, PAWR, PRKG1, GLI3, CITED1, CITED2, DAB2, PTGIS, AES, S100A1, NR2F1, MT3, TWIST1, ZFP36, EGR1, HBB-BH1, SLC24A5, BASP1, ACADL, PKIA, MSX1, WNT11, TBX18, CAV1, SOX2, ACP5, LIN28A, TRIM71, TCF7L1, HBB-Y, BCL11A, MLIP, DNMT3B, HBA-X, FZD8, LMCD1, NPR3, CAPN3, SHOX2, TRAF3IP1, NOTCH1, ATF3, SALL4, SFRP1, NFIC, NFIA, NFIB	307	1595	17911	1.8289	0.182714	0.000964923
GOTERM_BP_FAT	GO:0009798~axis specification	10	0.0210637	4.22394e-05	COBL, NOTCH1, SFRP1, TDGF1, FGF10, PCSK6, TBX18, TCF7L1, CITED1, CITED2	307	97	17911	6.01464	0.194482	0.00102933
GOTERM_BP_FAT	GO:0045892~negative regulation of transcription, DNA-templated	41	0.0863612	4.30679e-05	CAV1, FGF9, CPEB3, SOX2, PRRX1, PAWR, GLI3, TCF7L1, CITED1, HBB-Y, CITED2, DAB2, AES, BCL11A, MLIP, DNMT3B, HBA-X, S100A1, NR2F1, MT3, TWIST1, EGR1, ZFP36, FZD8, HBB-BH1, LMCD1, BASP1, CAPN3, PKIA, SHOX2, TRAF3IP1, NOTCH1, MSX1, ATF3, SALL4, SFRP1, WNT11, NFIC, TBX18, NFIA, NFIB	307	1207	17911	1.98179	0.197892	0.00104454
GOTERM_BP_FAT	GO:0003007~heart morphogenesis	16	0.0337019	4.35452e-05	CAV3, FGF8, MYL2, FGF9, GJA1, CFC1, GJA5, CITED2, SHOX2, NOTCH1, MSX1, TGFBR3, WNT11, HAS2, COL11A1, TWIST1	307	260	17911	3.59028	0.19985	0.00105113
GOTERM_BP_FAT	GO:0014031~mesenchymal cell development	13	0.0273828	4.37486e-05	NRP2, DAB2, FGF8, NOTCH1, MSX1, SFRP1, TGFBR3, GJA1, WNT11, HAS2, PAWR, CITED2, TWIST1	307	173	17911	4.38408	0.200683	0.00105108
GOTERM_BP_FAT	GO:0042180~cellular ketone metabolic process	13	0.0273828	4.37486e-05	EGR1, PDK2, CAV1, AVP, STAT5B, ACADL, PRKG1, CPT1A, SLC7A7, AFP, DAB2, OXCT1, TWIST1	307	173	17911	4.38408	0.200683	0.00105108
GOTERM_BP_FAT	GO:0050678~regulation of epithelial cell proliferation	18	0.0379147	4.3805e-05	ZFP36, CAV1, FGF9, SOX2, FGF10, GJA1, CXCL12, VEGFB, CDH13, DAB2, NOTCH1, SULF2, SFRP1, TGFBR3, HAS2, TBX18, NFIB, TWIST1	307	323	17911	3.25126	0.200914	0.00104752
GOTERM_BP_FAT	GO:0048546~digestive tract morphogenesis	8	0.016851	4.4902e-05	SHOX2, NOTCH1, SFRP1, PDGFRA, FGF10, WNT11, CFC1, GLI3	307	56	17911	8.33457	0.20539	0.00106875
GOTERM_BP_FAT	GO:2000021~regulation of ion homeostasis	14	0.0294892	4.86463e-05	CAV3, CAV1, AVP, CCK, CORIN, GJA1, FGF12, CAPN3, GJA5, GSTM7, RYR3, PLN, CAR2, CASQ2	307	203	17911	4.02359	0.220478	0.00115246
GOTERM_BP_FAT	GO:0016331~morphogenesis of embryonic epithelium	13	0.0273828	4.89401e-05	COBL, CTHRC1, FGF8, CECR2, FGF10, GRHL3, TRIM71, CITED2, SALL4, SFRP1, KIF20B, TBX18, TWIST1	307	175	17911	4.33398	0.22165	0.00115408
GOTERM_BP_FAT	GO:0034763~negative regulation of transmembrane transport	9	0.0189573	5.0131e-05	CAV3, CAV1, PLN, KCNE1, FGF12, SLC9A3R1, CASQ2, GSTM7, TWIST1	307	77	17911	6.8192	0.226382	0.00117672
GOTERM_BP_FAT	GO:0098771~inorganic ion homeostasis	28	0.0589784	5.08275e-05	STEAP3, CAV3, FXYD1, CAV1, GJA1, PRKG1, GSTM7, PVALB, MT2, TGM2, MT1, RAB20, CAR2, MT3, PDK2, AVP, SLC24A5, RHD, SLC9A3R1, CAPN3, KCNK3, RYR3, PLN, GRINA, PDGFRA, ADRA1B, CAR4, CASQ2	307	685	17911	2.38478	0.229136	0.00118762
GOTERM_BP_FAT	GO:0010604~positive regulation of macromolecule metabolic process	75	0.157978	5.411e-05	FGF8, FGF9, ELF4, CPEB3, STAT5B, PRRX1, GJA1, FGF10, PAWR, GLI3, CITED1, ACVR1C, CITED2, ACTG2, SPRY2, APOA2, DAB2, SUPT16, GSN, CTGF, TDGF1, TWIST1, NR2F1, MT3, EGR1, ZFP36, AVP, PARM1, PCBD1, GRHL3, FOSB, TOX3, MSX1, DOK7, PDGFRA, VGLL2, WNT11, HAS2, CAV1, CCK, SOX2, CLU, RIMS2, LIN28A, TCF7L1, NDRG4, BCL11A, CHD1, DNMT3B, TLX1, FZD8, RNF144B, ITGA1, EPHX2, ATAD5, RNF207, CREB5, CAPN3, TNNI2, S…	307	2794	17911	1.56609	0.241984	0.00125853
GOTERM_BP_FAT	GO:0010959~regulation of metal ion transport	19	0.0400211	5.45787e-05	CAV3, FXYD1, CAV1, GJA1, SPINK1, RNF207, PAWR, FGF12, SLC9A3R1, PRKG1, CXCL12, CAPN3, GSTM7, SLN, PLN, KCNE1, NPPA, S100A1, CASQ2	307	362	17911	3.06215	0.243801	0.00126368
GOTERM_BP_FAT	GO:0034220~ion transmembrane transport	28	0.0589784	5.4636e-05	CAV3, FXYD1, CAV1, AQP4, GJA1, FGF12, GSG1L, PRKG1, KCNJ11, KCNJ3, GJA5, GSTM7, SLN, KCNE1, S100A1, SLC12A7, COX8B, SLC24A5, MPC1, RHD, RNF207, SLC9A3R1, CAPN3, KCNK3, PLN, RYR3, NPPA, CASQ2	307	688	17911	2.37438	0.244023	0.00125931
GOTERM_BP_FAT	GO:0016049~cell growth	22	0.0463402	5.49044e-05	CAV3, NRP2, COBL, AVP, MYL2, TNFRSF12A, CRABP2, GJA1, PRKG1, RIMS2, CXCL12, SLIT2, DAB2, CDKN1A, MSX1, SFRP1, BCL11A, ADRA1B, TGFBR3, WNT11, NPPA, MT3	307	466	17911	2.75434	0.245061	0.00125982
GOTERM_BP_FAT	GO:0060306~regulation of membrane repolarization	6	0.0126382	5.65225e-05	CAV3, GJA1, RNF207, GJA5, NPPA, CASQ2	307	25	17911	14.0021	0.25129	0.00129114
GOTERM_BP_FAT	GO:1903507~negative regulation of nucleic acid-templated transcription	41	0.0863612	5.68481e-05	CAV1, FGF9, CPEB3, SOX2, PRRX1, PAWR, GLI3, TCF7L1, CITED1, HBB-Y, CITED2, DAB2, AES, BCL11A, MLIP, DNMT3B, HBA-X, S100A1, NR2F1, MT3, TWIST1, EGR1, ZFP36, FZD8, HBB-BH1, LMCD1, BASP1, CAPN3, PKIA, SHOX2, TRAF3IP1, NOTCH1, MSX1, ATF3, SALL4, SFRP1, WNT11, NFIC, TBX18, NFIA, NFIB	307	1222	17911	1.95747	0.252537	0.00129281
GOTERM_BP_FAT	GO:0031328~positive regulation of cellular biosynthetic process	52	0.109531	5.71733e-05	FGF9, ELF4, CPEB3, STAT5B, PRRX1, FGF10, PAWR, GLI3, CITED1, CITED2, DAB2, APOA2, SUPT16, TDGF1, MT3, NR2F1, TWIST1, EGR1, PARM1, AVP, PCBD1, GRHL3, FOSB, TOX3, MSX1, PDGFRA, VGLL2, WNT11, MRAP, CLU, SOX2, LIN28A, TCF7L1, CHD1, TLX1, FZD8, CREB5, CAPN3, TNNI2, SHOX2, CDH13, NOTCH1, ATF3, RASL11A, SALL4, SFRP1, EBF3, HIF3A, NFIC, KLF1, NFIA, NFIB	307	1709	17911	1.77518	0.253781	0.00129445
GOTERM_BP_FAT	GO:0051254~positive regulation of RNA metabolic process	45	0.0947867	5.80357e-05	FGF9, CPEB3, ELF4, SOX2, STAT5B, PRRX1, FGF10, GLI3, TCF7L1, CITED1, CITED2, DAB2, SUPT16, TDGF1, CHD1, TLX1, NR2F1, MT3, TWIST1, EGR1, ZFP36, FZD8, PCBD1, CREB5, GRHL3, FOSB, CAPN3, TOX3, TNNI2, SHOX2, CDH13, NOTCH1, MSX1, ATF3, SALL4, RASL11A, SFRP1, EBF3, HIF3A, VGLL2, WNT11, NFIC, KLF1, NFIA, NFIB	307	1397	17911	1.87931	0.257069	0.00130818
GOTERM_BP_FAT	GO:0000165~MAPK cascade	28	0.0589784	5.86609e-05	CAV3, SH3RF1, CAV1, FGF8, FGF9, SOX2, FGF10, FGF12, TIMP3, SPRY2, DAB2, CTGF, NDRG4, TDGF1, MT3, ZFP36, FZD8, AVP, ITGA1, SLC9A3R1, DUSP4, ATF3, SFRP1, PDGFRA, ADRA1B, TGFBR3, DUSP9, DUSP8	307	691	17911	2.36408	0.259443	0.00131647
GOTERM_BP_FAT	GO:0043065~positive regulation of apoptotic process	25	0.0526593	5.90455e-05	STEAP3, CAV1, CCK, TNFRSF12A, CLU, PAWR, TIMP3, ACVR1C, AES, PTGIS, CTGF, GSN, TGM2, PPP2R2B, EGR1, EEF1A2, ITGA1, SLC9A3R1, SLIT2, NOTCH1, ATF3, MSX1, SFRP1, WNT11, BIN1	307	577	17911	2.52782	0.2609	0.00131931
GOTERM_BP_FAT	GO:0072503~cellular divalent inorganic cation homeostasis	21	0.0442338	6.14805e-05	FXYD1, CAV3, CAV1, AVP, SLC24A5, GJA1, PRKG1, CAPN3, KCNK3, GSTM7, PVALB, RYR3, PLN, GRINA, PDGFRA, ADRA1B, TGM2, MT2, MT1, CASQ2, MT3	307	434	17911	2.823	0.270058	0.00136771
GOTERM_BP_FAT	GO:1901016~regulation of potassium ion transmembrane transporter activity	7	0.0147446	6.43479e-05	CAV3, CAV1, KCNE1, RNF207, PRKG1, NPPA, CASQ2	307	41	17911	9.96083	0.280696	0.00142527
GOTERM_BP_FAT	GO:0023014~signal transduction by protein phosphorylation	28	0.0589784	6.43855e-05	CAV3, SH3RF1, CAV1, FGF8, FGF9, SOX2, FGF10, FGF12, TIMP3, SPRY2, DAB2, CTGF, NDRG4, TDGF1, MT3, ZFP36, FZD8, AVP, ITGA1, SLC9A3R1, DUSP4, ATF3, SFRP1, PDGFRA, ADRA1B, TGFBR3, DUSP9, DUSP8	307	695	17911	2.35047	0.280835	0.00141996
GOTERM_BP_FAT	GO:0010629~negative regulation of gene expression	50	0.105319	6.60383e-05	FGF9, CPEB3, PRRX1, GJA1, PAWR, GLI3, CITED1, CITED2, DAB2, AES, CTGF, S100A1, NR2F1, MT3, TWIST1, ZFP36, EGR1, HBB-BH1, BASP1, PKIA, SLIT2, MSX1, WNT11, TBX18, CAV1, SOX2, LIN28A, TDRD12, TRIM71, TCF7L1, HBB-Y, BCL11A, MLIP, DNMT3B, HBA-X, FZD8, LMCD1, UPK3B, CAPN3, SHOX2, TRAF3IP1, NOTCH1, CDKN1A, ATF3, SALL4, SFRP1, TGFBR3, NFIC, NFIA, NFIB	307	1628	17911	1.79183	0.286896	0.00145014
GOTERM_BP_FAT	GO:0097190~apoptotic signaling pathway	25	0.0526593	6.68255e-05	STEAP3, PDK2, SH3RF1, AVP, CAV1, CCK, TNFRSF12A, CLU, FGF10, TMBIM1, PAWR, SLC9A3R1, CXCL12, TIMP3, CDKN1A, DAB2, MSX1, PTGIS, ATF3, KRT18, SFRP1, GSN, GRINA, KRT8, PERP	307	582	17911	2.5061	0.289764	0.00146114
GOTERM_BP_FAT	GO:0019220~regulation of phosphate metabolic process	50	0.105319	6.99174e-05	SH3RF1, FGF8, FGF9, LRRC4B, FGF10, SPINK1, PAWR, PRKG1, SPRY2, DAB2, CTGF, PPP1R1B, PCP4, TDGF1, CAP1, PPP1R14A, MT3, TWIST1, AVP, SLC9A3R1, PKIA, SLIT2, PPM1E, DOK7, PDGFRA, HBB-BS, CAV3, CAV1, CCK, RTN4RL1, MRAP, CLU, SOX2, TIMP3, NDRG4, INPP5J, PPP2R2B, FZD8, EEF1A2, ITGA1, NPR3, DUSP4, TRAF3IP1, CDKN1A, ATF3, SFRP1, ADRA1B, TGFBR3, DUSP9, DUSP8	307	1632	17911	1.78744	0.300919	0.0015222
GOTERM_BP_FAT	GO:0051051~negative regulation of transport	23	0.0484466	7.03613e-05	CAV3, CAV1, SPINK1, UPK3B, PAWR, FGF12, SLC9A3R1, PRKG1, PKIA, KCNJ11, ACVR1C, GSTM7, RAB11FIP5, NOTCH1, APOA2, PACSIN1, SFRP1, UCP2, PLN, KCNE1, ABAT, CASQ2, TWIST1	307	510	17911	2.63111	0.302507	0.00152537
GOTERM_BP_FAT	GO:1904063~negative regulation of cation transmembrane transport	8	0.016851	7.05414e-05	CAV3, CAV1, PLN, KCNE1, FGF12, SLC9A3R1, CASQ2, GSTM7	307	60	17911	7.77894	0.30315	0.00152283
GOTERM_BP_FAT	GO:0051174~regulation of phosphorus metabolic process	50	0.105319	7.12822e-05	SH3RF1, FGF8, FGF9, LRRC4B, FGF10, SPINK1, PAWR, PRKG1, SPRY2, DAB2, CTGF, PPP1R1B, PCP4, TDGF1, CAP1, PPP1R14A, MT3, TWIST1, AVP, SLC9A3R1, PKIA, SLIT2, PPM1E, DOK7, PDGFRA, HBB-BS, CAV3, CAV1, CCK, RTN4RL1, MRAP, CLU, SOX2, TIMP3, NDRG4, INPP5J, PPP2R2B, FZD8, EEF1A2, ITGA1, NPR3, DUSP4, TRAF3IP1, CDKN1A, ATF3, SFRP1, ADRA1B, TGFBR3, DUSP9, DUSP8	307	1633	17911	1.78634	0.305788	0.00153235
GOTERM_BP_FAT	GO:0048771~tissue remodeling	13	0.0273828	7.15924e-05	CTHRC1, FGF8, CAV1, SFRP1, ADRA1B, TGM2, FGF10, TGFBR3, ACP5, GJA1, TMBIM1, GJA5, CAR2	307	182	17911	4.16729	0.30689	0.00153257
GOTERM_BP_FAT	GO:0048545~response to steroid hormone	19	0.0400211	7.30949e-05	ZFP36, CAV1, IGFBP7, FOSB, PCK2, SLIT2, DAB2, APOA2, CDKN1A, NOTCH1, SFRP1, CTGF, ADRA1B, HSD11B2, SST, DNMT3B, CAR2, MGARP, NR2F1	307	370	17911	2.99594	0.312202	0.0015582
GOTERM_BP_FAT	GO:1902679~negative regulation of RNA biosynthetic process	41	0.0863612	7.41555e-05	CAV1, FGF9, CPEB3, SOX2, PRRX1, PAWR, GLI3, TCF7L1, CITED1, HBB-Y, CITED2, DAB2, AES, BCL11A, MLIP, DNMT3B, HBA-X, S100A1, NR2F1, MT3, TWIST1, EGR1, ZFP36, FZD8, HBB-BH1, LMCD1, BASP1, CAPN3, PKIA, SHOX2, TRAF3IP1, NOTCH1, MSX1, ATF3, SALL4, SFRP1, WNT11, NFIC, TBX18, NFIA, NFIB	307	1237	17911	1.93373	0.315927	0.00157424
GOTERM_BP_FAT	GO:0045935~positive regulation of nucleobase-containing compound metabolic process	50	0.105319	7.69999e-05	FGF9, ELF4, CPEB3, STAT5B, PRRX1, FGF10, GLI3, CITED1, CITED2, DAB2, SUPT16, TDGF1, TWIST1, MT3, NR2F1, ZFP36, EGR1, AVP, PARM1, PCBD1, GRHL3, FOSB, TOX3, MSX1, PDGFRA, VGLL2, WNT11, MRAP, SOX2, TCF7L1, CHD1, TLX1, FZD8, ATAD5, CREB5, CAPN3, TNNI2, SHOX2, CDH13, NOTCH1, RASL11A, SALL4, ATF3, SFRP1, EBF3, HIF3A, NFIC, KLF1, NFIA, NFIB	307	1637	17911	1.78198	0.325818	0.00162782
GOTERM_BP_FAT	GO:0030334~regulation of cell migration	29	0.0610848	7.78551e-05	IFITM1, FGF10, PAWR, PRKG1, CXCL12, ACVR1C, CITED2, DAB2, GSN, NDRG4, TDGF1, PHLDA2, EGR1, PLET1, VIL1, SLC9A3R1, MCAM, SLIT2, VEGFB, CDH13, NOTCH1, SFRP1, PDGFRA, KIF20B, TGFBR3, AMOT, WNT11, HAS2, SST	307	742	17911	2.28021	0.328764	0.00163912
GOTERM_BP_FAT	GO:0050767~regulation of neurogenesis	31	0.0652975	8.13138e-05	FUOM, COBL, CAV1, TNFRSF12A, CPEB3, SOX3, CRABP2, SOX2, PRRX1, LIN28A, RIMS2, CXCL12, GLI3, EPHB2, PACSIN1, DAB2, INPP5J, NDRG4, PCP4, BCL11A, DNMT3B, MT3, NR2F1, SLIT2, SHOX2, NOTCH1, SFRP1, KIF20B, ATP8A2, BIN1, NTM	307	824	17911	2.19491	0.340546	0.00170487
GOTERM_BP_FAT	GO:0035051~cardiocyte differentiation	12	0.0252765	8.29268e-05	CAV3, NOTCH1, MYL2, NKX2-6, TDGF1, PDGFRA, MYH11, TGFBR3, PRKG1, NPPA, CITED2, TWIST1	307	157	17911	4.45926	0.345971	0.00173157
GOTERM_BP_FAT	GO:0006469~negative regulation of protein kinase activity	14	0.0294892	8.30367e-05	CAV3, CAV1, RTN4RL1, LRRC4B, PKIA, DUSP4, SPRY2, CDKN1A, PPM1E, SFRP1, PPP1R1B, PCP4, DUSP9, DUSP8	307	214	17911	3.81677	0.346338	0.00172682
GOTERM_BP_FAT	GO:0001843~neural tube closure	10	0.0210637	8.48959e-05	COBL, CTHRC1, SALL4, SFRP1, KIF20B, CECR2, GRHL3, TRIM71, CITED2, TWIST1	307	106	17911	5.50396	0.352532	0.00175831
GOTERM_BP_FAT	GO:0055006~cardiac cell development	9	0.0189573	8.60171e-05	CAV3, NOTCH1, MYL2, NKX2-6, PDGFRA, MYH11, TGFBR3, PRKG1, NPPA	307	83	17911	6.32624	0.356238	0.00177434
GOTERM_BP_FAT	GO:0001558~regulation of cell growth	20	0.0421274	8.76796e-05	CAV3, AVP, MYL2, TNFRSF12A, IGFBP7, CRABP2, GJA1, RIMS2, CXCL12, SLIT2, DAB2, CDKN1A, MSX1, SFRP1, CTGF, KAZALD1, BCL11A, WNT11, NPPA, MT3	307	410	17911	2.84595	0.361695	0.00180134
GOTERM_BP_FAT	GO:0055080~cation homeostasis	27	0.056872	8.81012e-05	STEAP3, CAV3, FXYD1, CAV1, GJA1, PRKG1, GSTM7, PVALB, MT2, TGM2, MT1, RAB20, CAR2, MT3, PDK2, AVP, SLC24A5, RHD, CAPN3, KCNK3, GRINA, PLN, RYR3, ADRA1B, PDGFRA, CAR4, CASQ2	307	669	17911	2.35461	0.363072	0.00180276
GOTERM_BP_FAT	GO:0009605~response to external stimulus	64	0.134808	8.81881e-05	NRP2, FGF8, STAT5B, GJA1, FGF10, PAWR, PRKG1, CXCL12, GLI3, CITED1, ACVR1C, CITED2, AES, PTGIS, GSN, SPON2, COL11A1, MT3, ZFP36, STX3, KIF5C, VIL1, GSTT1, FOSB, SLIT2, VEGFB, THBD, PDGFRA, ABAT, HSD11B2, WNT11, NPPA, CAV3, CAV1, CCK, IFITM1, SOX2, CLU, ACP5, ACAT1, EPHB2, RNF165, OXCT1, KRT8, TGM2, IIGP1, DNMT3B, SCD1, PDK2, LMCD1, ITGA1, PCK2, CAPN3, CDH13, TRAF3IP1, CDKN1A, NOTCH1, ATF3, SFRP1,…	307	2301	17911	1.62272	0.363355	0.00179736
GOTERM_BP_FAT	GO:0046903~secretion	37	0.0779358	8.86007e-05	STEAP3, CAV1, RAB3C, CCK, SNAP91, CORIN, STAT5B, GJA1, FGF10, RIMS2, PRKG1, GJA5, CXCL12, KCNJ11, ACVR1C, DAB2, APOA2, CTGF, PCP4, OXCT1, CAP1, PCSK6, CAR2, TWIST1, AVP, STX3, NPR3, SLC9A3R1, PCK2, CPT1A, RAB11FIP5, NOTCH1, SFRP1, UCP2, ABAT, DOC2G, LRP2	307	1076	17911	2.00618	0.364698	0.0017986
GOTERM_BP_FAT	GO:0009611~response to wounding	23	0.0484466	9.06682e-05	ZFP36, ACTB, CAV3, CAV1, MATN4, PLET1, RTN4RL1, TNFRSF12A, VIL1, SOX2, FGF10, GJA1, GRHL3, MCAM, PRKG1, GLI3, CAPN3, NOTCH1, THBD, SULF2, GSN, PDGFRA, ABAT	307	519	17911	2.58548	0.371389	0.00183327
GOTERM_BP_FAT	GO:2001259~positive regulation of cation channel activity	7	0.0147446	9.67732e-05	KCNE1, RNF207, PRKG1, KCNJ11, NPPA, S100A1, GSTM7	307	44	17911	9.28168	0.390736	0.0019489
GOTERM_BP_FAT	GO:0045667~regulation of osteoblast differentiation	11	0.0231701	9.68499e-05	CTHRC1, NOTCH1, SFRP1, IFITM1, SCUBE2, SOX2, GJA1, GLI3, CITED1, HEMGN, TWIST1	307	133	17911	4.82528	0.390975	0.0019428
GOTERM_BP_FAT	GO:0010565~regulation of cellular ketone metabolic process	10	0.0210637	9.81575e-05	EGR1, PDK2, DAB2, AVP, CAV1, ACADL, PRKG1, CPT1A, SLC7A7, TWIST1	307	108	17911	5.40204	0.395039	0.00196132
GOTERM_BP_FAT	GO:0042692~muscle cell differentiation	20	0.0421274	9.89868e-05	CAV3, MYL2, NKX2-6, FGF10, MYOZ2, PRKG1, CXCL12, CAPN3, SHOX2, NOTCH1, MSX1, TDGF1, KRT8, PDGFRA, MYH11, LMOD1, BIN1, TBX18, NPPA, CASQ2	307	414	17911	2.81846	0.397602	0.00197019
GOTERM_BP_FAT	GO:1902680~positive regulation of RNA biosynthetic process	43	0.090574	0.000101547	FGF9, ELF4, SOX2, STAT5B, PRRX1, FGF10, GLI3, TCF7L1, CITED1, CITED2, DAB2, SUPT16, TDGF1, CHD1, TLX1, NR2F1, MT3, TWIST1, EGR1, FZD8, PCBD1, CREB5, GRHL3, FOSB, CAPN3, TOX3, TNNI2, SHOX2, CDH13, NOTCH1, MSX1, ATF3, SALL4, RASL11A, SFRP1, EBF3, HIF3A, VGLL2, WNT11, NFIC, KLF1, NFIA, NFIB	307	1343	17911	1.86799	0.405447	0.00201326
GOTERM_BP_FAT	GO:0043270~positive regulation of ion transport	15	0.0315956	0.000107185	FXYD1, CAV1, AVP, CCK, RNF207, FGF12, PRKG1, CAPN3, KCNJ11, CXCL12, GSTM7, KCNE1, ABAT, NPPA, S100A1	307	250	17911	3.50052	0.422368	0.00211674
GOTERM_BP_FAT	GO:0050878~regulation of body fluid levels	18	0.0379147	0.000112128	SCD1, ACTB, CAV1, AVP, STAT5B, AQP4, FGF10, GJA1, GRHL3, NPR3, PRKG1, GJA5, EPHB2, THBD, PDGFRA, HSD11B2, ABAT, HAS2	307	349	17911	3.00904	0.436804	0.00220575
GOTERM_BP_FAT	GO:0061564~axon development	21	0.0442338	0.00011681	ACTB, NRP2, COBL, FGF8, CCK, SNAP91, RTN4RL1, TNFRSF12A, CRABP2, KIF5C, CXCL12, GLI3, SLIT2, EPHB2, SHOX2, NOTCH1, RNF165, ATP8A2, SLITRK5, NFIB, MT3	307	455	17911	2.69271	0.450145	0.00228895
GOTERM_BP_FAT	GO:1902589~single-organism organelle organization	51	0.107425	0.000117655	LIMA1, GYPA, FGF10, ARHGAP18, PAWR, PRKG1, SPRY2, PACSIN1, CTGF, GSN, FANCF, FIGNL2, CAP1, LMOD1, RAB20, FMNL2, STX3, VIL1, STMN4, ARHGAP28, SLC9A3R1, SLIT2, KRT18, PPM1E, PDGFRA, DOC2G, WNT11, CASQ2, CAV3, COBL, CAV1, MYL2, ACTR3B, CALD1, ELN, LARP1B, STK32A, INPP5J, KRT8, IQSEC2, BAIAP2L2, LMCD1, MYOZ2, CAPN3, KCNK3, TRAF3IP1, SFRP1, NRAP, ATP8A2, MYH11, AMOT	307	1714	17911	1.73596	0.45252	0.0022967
GOTERM_BP_FAT	GO:0086004~regulation of cardiac muscle cell contraction	6	0.0126382	0.00011946	FXYD1, CAV1, PLN, RNF207, GJA5, CASQ2	307	29	17911	12.0708	0.457557	0.00232305
GOTERM_BP_FAT	GO:0098754~detoxification	6	0.0126382	0.00011946	HBA-A1, MT2, MT1, HBB-BS, MT3, GSTM7	307	29	17911	12.0708	0.457557	0.00232305
GOTERM_BP_FAT	GO:0001932~regulation of protein phosphorylation	42	0.0884676	0.000120228	CAV3, SH3RF1, FGF8, CAV1, CCK, RTN4RL1, FGF9, CLU, SOX2, LRRC4B, SPINK1, FGF10, TIMP3, SPRY2, DAB2, INPP5J, NDRG4, CTGF, PPP1R1B, PCP4, TDGF1, TWIST1, MT3, FZD8, AVP, ITGA1, SLC9A3R1, PKIA, SLIT2, DUSP4, TRAF3IP1, CDKN1A, ATF3, PPM1E, SFRP1, DOK7, PDGFRA, ADRA1B, TGFBR3, HBB-BS, DUSP9, DUSP8	307	1309	17911	1.87194	0.459687	0.00232913
GOTERM_BP_FAT	GO:0001649~osteoblast differentiation	14	0.0294892	0.000120788	CTHRC1, IFITM1, FGF9, SCUBE2, SOX2, GJA1, GLI3, CITED1, SHOX2, NOTCH1, SFRP1, TGFBR3, WNT11, TWIST1	307	222	17911	3.67923	0.461233	0.00233114
GOTERM_BP_FAT	GO:0055082~cellular chemical homeostasis	29	0.0610848	0.000122327	CAV3, FXYD1, CAV1, AQP4, GJA1, PRKG1, GSTM7, PVALB, OXCT1, MT2, TGM2, MT1, RAB20, CAR2, MT3, AVP, SLC24A5, SLC9A3R1, PCK2, CAPN3, KCNK3, RAB11FIP5, UCP2, PLN, GRINA, RYR3, PDGFRA, ADRA1B, CASQ2	307	762	17911	2.22037	0.465461	0.00235193
GOTERM_BP_FAT	GO:0007409~axonogenesis	20	0.0421274	0.000123072	ACTB, NRP2, COBL, FGF8, CCK, SNAP91, TNFRSF12A, CRABP2, KIF5C, CXCL12, GLI3, SLIT2, EPHB2, SHOX2, NOTCH1, RNF165, ATP8A2, SLITRK5, NFIB, MT3	307	421	17911	2.77159	0.467497	0.00235739
GOTERM_BP_FAT	GO:0071453~cellular response to oxygen levels	11	0.0231701	0.000123965	EGR1, NOTCH1, CAV1, PTGIS, SFRP1, DNMT3B, MGARP, KCNK3, MT3, CITED2, TWIST1	307	137	17911	4.6844	0.469927	0.00236563
GOTERM_BP_FAT	GO:0003002~regionalization	18	0.0379147	0.000124746	NRP2, COBL, FGF8, IFITM1, FGF10, CFC1, GLI3, TCF7L1, CITED2, TRAF3IP1, NOTCH1, HOXB2, MSX1, SFRP1, TDGF1, PCSK6, TBX18, NR2F1	307	352	17911	2.9834	0.472043	0.00237168
GOTERM_BP_FAT	GO:0001701~in utero embryonic development	21	0.0442338	0.000126508	XIST, GJA1, GLI3, CITED1, SLIT2, ACVR1C, CITED2, HBA-A1, DAB2, NOTCH1, MSX1, SALL4, SERPINA1B, TDGF1, KRT8, PDGFRA, AMOT, TGFBR3, KLF1, PHLDA2, TWIST1	307	458	17911	2.67507	0.476785	0.00239625
GOTERM_BP_FAT	GO:0072507~divalent inorganic cation homeostasis	21	0.0442338	0.000126508	FXYD1, CAV3, CAV1, AVP, SLC24A5, GJA1, PRKG1, CAPN3, KCNK3, GSTM7, PVALB, RYR3, PLN, GRINA, PDGFRA, ADRA1B, TGM2, MT2, MT1, CASQ2, MT3	307	458	17911	2.67507	0.476785	0.00239625
GOTERM_BP_FAT	GO:0031325~positive regulation of cellular metabolic process	73	0.153765	0.000126765	FGF8, FGF9, ELF4, CPEB3, STAT5B, PRRX1, FGF10, PAWR, GLI3, CITED1, ACVR1C, CITED2, SPRY2, APOA2, DAB2, SUPT16, GSN, CTGF, TDGF1, NR2F1, MT3, TWIST1, EGR1, ZFP36, AVP, PARM1, PCBD1, GRHL3, FOSB, TOX3, MSX1, DOK7, PDGFRA, ABAT, VGLL2, WNT11, CAV1, CCK, MRAP, SOX2, CLU, LIN28A, TCF7L1, NDRG4, CHD1, DNMT3B, TLX1, SCD1, FZD8, RNF144B, EEF1A2, ITGA1, ATAD5, CREB5, CAPN3, CPT1A, TNNI2, SHOX2, CDH13, CDK…	307	2769	17911	1.53809	0.477472	0.00239225
GOTERM_BP_FAT	GO:0001570~vasculogenesis	9	0.0189573	0.000130225	NOTCH1, CAV1, FGF9, TDGF1, TGFBR3, AMOT, HAS2, CITED1, CITED2	307	88	17911	5.9668	0.486649	0.00244845
GOTERM_BP_FAT	GO:0048706~embryonic skeletal system development	11	0.0231701	0.000131665	SHOX2, HOXB2, SULF2, FGF9, CHST11, PRRX1, PDGFRA, WNT11, COL11A1, GLI3, TWIST1	307	138	17911	4.65045	0.490422	0.00246645
GOTERM_BP_FAT	GO:0045926~negative regulation of growth	15	0.0315956	0.000131977	CAV3, SCD1, MYL2, GJA1, SLIT2, DAB2, CDKN1A, MSX1, SFRP1, BCL11A, MT2, MT1, WNT11, NPPA, MT3	307	255	17911	3.43188	0.491235	0.00246327
GOTERM_BP_FAT	GO:0031099~regeneration	13	0.0273828	0.000137827	RTN4RL1, SOX2, FGF10, GJA1, CAPN3, CXCL12, APOA2, CDKN1A, NOTCH1, SULF2, UCP2, GSN, TGFBR3	307	195	17911	3.88947	0.506248	0.00256297
GOTERM_BP_FAT	GO:0014020~primary neural tube formation	10	0.0210637	0.000139095	COBL, CTHRC1, SALL4, SFRP1, KIF20B, CECR2, GRHL3, TRIM71, CITED2, TWIST1	307	113	17911	5.16301	0.509445	0.00257717
GOTERM_BP_FAT	GO:0042325~regulation of phosphorylation	44	0.0926804	0.000139874	CAV3, SH3RF1, FGF8, CAV1, CCK, RTN4RL1, FGF9, CLU, SOX2, LRRC4B, SPINK1, FGF10, TIMP3, SPRY2, DAB2, INPP5J, NDRG4, PCP4, PPP1R1B, CTGF, TDGF1, PPP1R14A, MT3, TWIST1, FZD8, AVP, EEF1A2, ITGA1, SLC9A3R1, PKIA, SLIT2, DUSP4, TRAF3IP1, CDKN1A, ATF3, PPM1E, SFRP1, DOK7, PDGFRA, ADRA1B, TGFBR3, HBB-BS, DUSP9, DUSP8	307	1407	17911	1.82448	0.511396	0.00258223
GOTERM_BP_FAT	GO:0002027~regulation of heart rate	9	0.0189573	0.000140997	CAV3, CAV1, PLN, KCNE1, ADRA1B, TNNI3K, GJA5, NPPA, CASQ2	307	89	17911	5.89975	0.514198	0.00259359
GOTERM_BP_FAT	GO:0030218~erythrocyte differentiation	10	0.0210637	0.000159047	ZFP36, HBA-A1, STAT5B, RHD, TGFBR3, HBB-BS, KLF1, HBA-X, CITED2, MB	307	115	17911	5.07322	0.557087	0.00291468
GOTERM_BP_FAT	GO:0051253~negative regulation of RNA metabolic process	41	0.0863612	0.000161223	CAV1, FGF9, CPEB3, SOX2, PRRX1, PAWR, GLI3, TCF7L1, CITED1, HBB-Y, CITED2, DAB2, AES, BCL11A, MLIP, DNMT3B, HBA-X, S100A1, NR2F1, MT3, TWIST1, EGR1, ZFP36, FZD8, HBB-BH1, LMCD1, BASP1, CAPN3, PKIA, SHOX2, TRAF3IP1, NOTCH1, MSX1, ATF3, SALL4, SFRP1, WNT11, NFIC, TBX18, NFIA, NFIB	307	1283	17911	1.8644	0.561996	0.00294397
GOTERM_BP_FAT	GO:0060317~cardiac epithelial to mesenchymal transition	6	0.0126382	0.000166208	FGF8, NOTCH1, MSX1, TGFBR3, HAS2, TWIST1	307	31	17911	11.292	0.573036	0.00302409
GOTERM_BP_FAT	GO:0006468~protein phosphorylation	51	0.107425	0.000166209	SH3RF1, FGF8, FGF9, LRRC4B, FGF10, SPINK1, FGF12, PRKG1, ACVR1C, SPRY2, DAB2, CTGF, PPP1R1B, PCP4, TDGF1, MT3, TWIST1, ZFP36, AVP, SLC9A3R1, PKIA, SLIT2, PPM1E, DOK7, PDGFRA, TNNI3K, HBB-BS, WNT11, CAV3, CAV1, CCK, RTN4RL1, CLU, SOX2, TIMP3, EPHB2, STK32A, INPP5J, NDRG4, PDK2, FZD8, ITGA1, DUSP4, TRAF3IP1, CDKN1A, ATF3, SFRP1, ADRA1B, TGFBR3, DUSP9, DUSP8	307	1737	17911	1.71298	0.573039	0.0030134
GOTERM_BP_FAT	GO:0045665~negative regulation of neuron differentiation	14	0.0294892	0.000171652	FUOM, CAV1, SOX3, SOX2, GLI3, SLIT2, EPHB2, DAB2, NOTCH1, INPP5J, BCL11A, NTM, NR2F1, MT3	307	230	17911	3.55125	0.584774	0.00310095
GOTERM_BP_FAT	GO:1901019~regulation of calcium ion transmembrane transporter activity	8	0.016851	0.00017288	CAV3, SLN, PLN, KCNE1, NPPA, S100A1, CASQ2, GSTM7	307	69	17911	6.76429	0.587378	0.00311213
GOTERM_BP_FAT	GO:0060560~developmental growth involved in morphogenesis	14	0.0294892	0.000179104	NRP2, COBL, TNFRSF12A, CRABP2, FGF10, RIMS2, CXCL12, SLIT2, SPRY2, NOTCH1, SFRP1, BCL11A, WNT11, MT3	307	231	17911	3.53588	0.600321	0.0032127
GOTERM_BP_FAT	GO:0051924~regulation of calcium ion transport	14	0.0294892	0.000179104	CAV3, CAV1, GJA1, SPINK1, PAWR, CAPN3, CXCL12, GSTM7, SLN, PLN, KCNE1, NPPA, CASQ2, S100A1	307	231	17911	3.53588	0.600321	0.0032127
GOTERM_BP_FAT	GO:0051172~negative regulation of nitrogen compound metabolic process	48	0.101106	0.000180768	CAV1, FGF9, CPEB3, CLU, SOX2, PRRX1, ACP5, GJA1, PAWR, LIN28A, TRIM71, GLI3, TCF7L1, HBB-Y, CITED1, CITED2, DAB2, PTGIS, AES, BCL11A, MLIP, DNMT3B, HBA-X, S100A1, NR2F1, MT3, TWIST1, EGR1, ZFP36, FZD8, HBB-BH1, LMCD1, NPR3, BASP1, CAPN3, PKIA, SHOX2, TRAF3IP1, NOTCH1, MSX1, ATF3, SALL4, SFRP1, WNT11, NFIC, TBX18, NFIA, NFIB	307	1605	17911	1.74481	0.603713	0.00323119
GOTERM_BP_FAT	GO:0051348~negative regulation of transferase activity	15	0.0315956	0.000182279	CAV3, ZFP36, CAV1, RTN4RL1, LRRC4B, PKIA, DUSP4, SPRY2, CDKN1A, PPM1E, SFRP1, PPP1R1B, PCP4, DUSP9, DUSP8	307	263	17911	3.32749	0.606767	0.00324682
GOTERM_BP_FAT	GO:0035265~organ growth	12	0.0252765	0.000186477	CAV3, SPRY2, FGF8, NOTCH1, FGF9, PDGFRA, ADRA1B, FGF10, TGFBR3, GJA1, PRKG1, NPPA	307	172	17911	4.07037	0.61513	0.00330996
GOTERM_BP_FAT	GO:0019218~regulation of steroid metabolic process	9	0.0189573	0.0001917	EGR1, SCD1, DAB2, APOA2, IGFBP7, STAT5B, EPHX2, ACADL, PRKG1	307	93	17911	5.646	0.625287	0.00339076
GOTERM_BP_FAT	GO:0045893~positive regulation of transcription, DNA-templated	42	0.0884676	0.000194231	FGF9, ELF4, SOX2, STAT5B, PRRX1, FGF10, GLI3, TCF7L1, CITED1, CITED2, DAB2, SUPT16, TDGF1, TLX1, NR2F1, MT3, TWIST1, EGR1, FZD8, PCBD1, CREB5, GRHL3, FOSB, CAPN3, TOX3, TNNI2, SHOX2, CDH13, NOTCH1, MSX1, ATF3, RASL11A, SALL4, SFRP1, EBF3, HIF3A, VGLL2, WNT11, NFIC, KLF1, NFIA, NFIB	307	1339	17911	1.83	0.630113	0.00342364
GOTERM_BP_FAT	GO:1903508~positive regulation of nucleic acid-templated transcription	42	0.0884676	0.000194231	FGF9, ELF4, SOX2, STAT5B, PRRX1, FGF10, GLI3, TCF7L1, CITED1, CITED2, DAB2, SUPT16, TDGF1, TLX1, NR2F1, MT3, TWIST1, EGR1, FZD8, PCBD1, CREB5, GRHL3, FOSB, CAPN3, TOX3, TNNI2, SHOX2, CDH13, NOTCH1, MSX1, ATF3, RASL11A, SALL4, SFRP1, EBF3, HIF3A, VGLL2, WNT11, NFIC, KLF1, NFIA, NFIB	307	1339	17911	1.83	0.630113	0.00342364
GOTERM_BP_FAT	GO:0033673~negative regulation of kinase activity	14	0.0294892	0.000194425	CAV3, CAV1, RTN4RL1, LRRC4B, PKIA, DUSP4, SPRY2, CDKN1A, PPM1E, SFRP1, PPP1R1B, PCP4, DUSP9, DUSP8	307	233	17911	3.50553	0.630482	0.0034153
GOTERM_BP_FAT	GO:0006813~potassium ion transport	13	0.0273828	0.000200912	CAV3, SLC12A7, CAV1, SLC24A5, RNF207, PRKG1, KCNJ3, KCNJ11, GJA5, KCNK3, KCNE1, CASQ2, NPPA	307	203	17911	3.73619	0.642555	0.003517
GOTERM_BP_FAT	GO:0006812~cation transport	32	0.0674039	0.000203236	STEAP3, CAV3, FXYD1, CAV1, SPINK1, GJA1, FGF12, PAWR, PRKG1, GJA5, CXCL12, KCNJ11, KCNJ3, GSTM7, SLN, CTGF, KCNE1, S100A1, MT3, TWIST1, SLC12A7, COX8B, SLC24A5, RHD, RNF207, SLC9A3R1, CAPN3, KCNK3, PLN, RYR3, CASQ2, NPPA	307	910	17911	2.05159	0.646783	0.00354548
GOTERM_BP_FAT	GO:0030001~metal ion transport	29	0.0610848	0.000204878	STEAP3, CAV3, FXYD1, CAV1, SPINK1, GJA1, FGF12, PAWR, PRKG1, GJA5, KCNJ11, KCNJ3, CXCL12, GSTM7, SLN, CTGF, KCNE1, S100A1, MT3, SLC12A7, SLC24A5, RNF207, SLC9A3R1, CAPN3, KCNK3, PLN, RYR3, NPPA, CASQ2	307	786	17911	2.15257	0.649741	0.00356195
GOTERM_BP_FAT	GO:0034766~negative regulation of ion transmembrane transport	8	0.016851	0.000206996	CAV3, CAV1, PLN, KCNE1, FGF12, SLC9A3R1, CASQ2, GSTM7	307	71	17911	6.57375	0.65352	0.00358653
GOTERM_BP_FAT	GO:0099623~regulation of cardiac muscle cell membrane repolarization	5	0.0105319	0.000211554	CAV3, GJA1, RNF207, GJA5, NPPA	307	18	17911	16.2061	0.661513	0.00365301
GOTERM_BP_FAT	GO:0031399~regulation of protein modification process	48	0.101106	0.000217131	CAV3, SH3RF1, FGF8, CAV1, CCK, RTN4RL1, FGF9, CLU, SOX2, LRRC4B, FGF10, SPINK1, PAWR, TIMP3, SPRY2, DAB2, INPP5J, NDRG4, PCP4, CTGF, PPP1R1B, TDGF1, PPP2R2B, DNMT3B, PPP1R14A, MT3, TWIST1, EGR1, FZD8, AVP, ITGA1, SLC9A3R1, PKIA, CAPN3, SLIT2, DUSP4, TRAF3IP1, CDKN1A, ATF3, PPM1E, SFRP1, DOK7, PDGFRA, ADRA1B, TGFBR3, HBB-BS, DUSP9, DUSP8	307	1618	17911	1.73079	0.671044	0.00373654
GOTERM_BP_FAT	GO:0048858~cell projection morphogenesis	30	0.0631912	0.00021801	NRP2, COBL, FGF8, CCK, SNAP91, TNFRSF12A, CRABP2, CLU, GJA1, RIMS2, CXCL12, GLI3, EPHB2, PACSIN1, GSN, RNF165, BCL11A, MT3, ACTB, VIL1, KIF5C, ITGA1, SLIT2, SHOX2, TRAF3IP1, NOTCH1, ATP8A2, KIF20B, SLITRK5, NFIB	307	830	17911	2.10875	0.672522	0.00373908
GOTERM_BP_FAT	GO:0032269~negative regulation of cellular protein metabolic process	33	0.0695103	0.000222752	CAV3, SH3RF1, CAV1, RTN4RL1, CPEB3, LRRC4B, SPINK1, LIN28A, TIMP3, TRIM71, SPRY2, DAB2, SERPINA1B, INPP5J, PPP1R1B, PCP4, DNMT3B, TWIST1, MT3, ZFP36, AVP, SLC9A3R1, CAPN3, PKIA, SLIT2, TRAF3IP1, DUSP4, CDKN1A, ATF3, PPM1E, SFRP1, DUSP9, DUSP8	307	956	17911	2.0139	0.680378	0.00380751
GOTERM_BP_FAT	GO:0008589~regulation of smoothened signaling pathway	8	0.016851	0.000225982	SHOX2, TRAF3IP1, SFRP1, FGF9, SCUBE2, PRRX1, FGF10, GLI3	307	72	17911	6.48245	0.685622	0.00384976
GOTERM_BP_FAT	GO:2000113~negative regulation of cellular macromolecule biosynthetic process	44	0.0926804	0.000241223	CAV1, FGF9, CPEB3, SOX2, PRRX1, GJA1, PAWR, LIN28A, TRIM71, GLI3, TCF7L1, CITED1, HBB-Y, CITED2, DAB2, AES, BCL11A, MLIP, DNMT3B, HBA-X, S100A1, NR2F1, MT3, TWIST1, EGR1, ZFP36, FZD8, HBB-BH1, LMCD1, BASP1, CAPN3, PKIA, SHOX2, TRAF3IP1, NOTCH1, MSX1, ATF3, SALL4, SFRP1, WNT11, NFIC, TBX18, NFIA, NFIB	307	1443	17911	1.77897	0.709227	0.00409529
GOTERM_BP_FAT	GO:0060349~bone morphogenesis	9	0.0189573	0.000256503	SHOX2, MSX1, SCUBE2, SP5, ACP5, HAS2, GLI3, CITED2, TWIST1	307	97	17911	5.41318	0.731113	0.00433977
GOTERM_BP_FAT	GO:1903115~regulation of actin filament-based movement	6	0.0126382	0.000261025	FXYD1, CAV1, PLN, RNF207, GJA5, CASQ2	307	34	17911	10.2957	0.737268	0.00440158
GOTERM_BP_FAT	GO:0099622~cardiac muscle cell membrane repolarization	5	0.0105319	0.00026438	CAV3, GJA1, RNF207, GJA5, NPPA	307	19	17911	15.3532	0.741744	0.0044434
GOTERM_BP_FAT	GO:0090092~regulation of transmembrane receptor protein serine/threonine kinase signaling pathway	13	0.0273828	0.00027458	CAV3, CAV1, FGF9, FGF10, CITED2, NOTCH1, DAB2, MSX1, SFRP1, RNF165, TDGF1, CHST11, TGFBR3	307	210	17911	3.61165	0.754888	0.00459936
GOTERM_BP_FAT	GO:0050673~epithelial cell proliferation	18	0.0379147	0.000279961	ZFP36, CAV1, FGF9, SOX2, FGF10, GJA1, CXCL12, VEGFB, CDH13, DAB2, NOTCH1, SULF2, SFRP1, TGFBR3, HAS2, TBX18, NFIB, TWIST1	307	377	17911	2.78556	0.761551	0.00467401
GOTERM_BP_FAT	GO:0006873~cellular ion homeostasis	24	0.0505529	0.000286536	FXYD1, CAV3, CAV1, AVP, SLC24A5, GJA1, SLC9A3R1, PRKG1, CAPN3, KCNK3, GSTM7, PVALB, RYR3, PLN, GRINA, PDGFRA, ADRA1B, TGM2, MT2, MT1, RAB20, CAR2, CASQ2, MT3	307	602	17911	2.32593	0.769447	0.004768
GOTERM_BP_FAT	GO:0043434~response to peptide hormone	18	0.0379147	0.000289112	EGR1, PDK2, CAV1, PTPRE, BAIAP2L2, STAT5B, GJA1, CXCL12, CITED1, ACVR1C, SERPINA1B, CTGF, UCP2, PLN, HSD11B2, CAR2, NPPA, MGARP	307	378	17911	2.77819	0.772469	0.00479518
GOTERM_BP_FAT	GO:0072006~nephron development	11	0.0231701	0.000289669	EGR1, FGF8, NOTCH1, SULF2, PDGFRA, WNT11, BASP1, ACAT1, GLI3, CITED1, CITED2	307	152	17911	4.22212	0.773117	0.00478889
GOTERM_BP_FAT	GO:0030308~negative regulation of cell growth	12	0.0252765	0.00029025	CAV3, CDKN1A, DAB2, MSX1, SFRP1, MYL2, BCL11A, GJA1, WNT11, NPPA, SLIT2, MT3	307	181	17911	3.86798	0.773791	0.00478302
GOTERM_BP_FAT	GO:0051248~negative regulation of protein metabolic process	34	0.0716166	0.000293603	CAV3, SH3RF1, CAV1, RTN4RL1, CPEB3, CLU, LRRC4B, SPINK1, LIN28A, TIMP3, TRIM71, SPRY2, DAB2, SERPINA1B, INPP5J, PPP1R1B, PCP4, DNMT3B, TWIST1, MT3, ZFP36, AVP, SLC9A3R1, CAPN3, PKIA, SLIT2, TRAF3IP1, DUSP4, CDKN1A, ATF3, PPM1E, SFRP1, DUSP9, DUSP8	307	1014	17911	1.95624	0.777642	0.00482263
GOTERM_BP_FAT	GO:0008045~motor neuron axon guidance	6	0.0126382	0.00030031	NRP2, FGF8, RNF165, KIF5C, CXCL12, SLIT2	307	35	17911	10.0015	0.78515	0.00491677
GOTERM_BP_FAT	GO:0001667~ameboidal-type cell migration	17	0.0358083	0.000308331	NRP2, FGF8, VIL1, FGF10, CXCL12, SLIT2, ACVR1C, CDH13, NOTCH1, TNS1, TDGF1, AMOT, TGFBR3, WNT11, HAS2, CAP1, TWIST1	307	345	17911	2.87482	0.793798	0.0050317
GOTERM_BP_FAT	GO:0071822~protein complex subunit organization	43	0.090574	0.000309544	CAV3, COBL, LIMA1, CAV1, SNAP91, CCK, ACTR3B, CLU, ELN, GJA1, ARHGAP18, AQP4, GJA5, ACAT1, HBB-Y, ACVR1C, DAB2, C1QTNF6, SUPT16, INPP5J, GSN, TGM2, LMOD1, HIST3H2BA, COL11A1, TWIST1, HBB-BH1, BAIAP2L2, PCBD1, ALDH5A1, HIST1H1A, STMN4, VIL1, ACADL, CAPN3, SLIT2, CPT1A, TRAF3IP1, PLN, RYR3, MYH11, TGFBR3, CASQ2	307	1414	17911	1.77419	0.795074	0.0050354
GOTERM_BP_FAT	GO:0019932~second-messenger-mediated signaling	13	0.0273828	0.000312552	CDH13, PLN, MT2, LMCD1, SPINK1, MT1, NPR3, SLC9A3R1, RIMS2, PRKG1, TOX3, CASQ2, GSTM7	307	213	17911	3.56078	0.798208	0.00506813
GOTERM_BP_FAT	GO:0002062~chondrocyte differentiation	9	0.0189573	0.000316042	SHOX2, SULF2, FGF9, SCUBE2, TGFBI, CHST11, COL11A1, GLI3, NFIB	307	100	17911	5.25078	0.801783	0.0051084
GOTERM_BP_FAT	GO:0034101~erythrocyte homeostasis	10	0.0210637	0.000316359	ZFP36, HBA-A1, STAT5B, RHD, TGFBR3, HBB-BS, KLF1, HBA-X, CITED2, MB	307	126	17911	4.63032	0.802104	0.00509742
GOTERM_BP_FAT	GO:0030111~regulation of Wnt signaling pathway	14	0.0294892	0.000318609	EGR1, CTHRC1, CAV1, FGF9, SOX2, FGF10, GLI3, NOTCH1, DAB2, AES, SULF2, SFRP1, WNT11, TBX18	307	245	17911	3.33383	0.804372	0.00511749
GOTERM_BP_FAT	GO:0043409~negative regulation of MAPK cascade	11	0.0231701	0.000321699	CAV3, SPRY2, DUSP4, DAB2, CAV1, ATF3, SFRP1, DUSP9, SLC9A3R1, TIMP3, DUSP8	307	154	17911	4.16729	0.807443	0.00515083
GOTERM_BP_FAT	GO:0045934~negative regulation of nucleobase-containing compound metabolic process	43	0.090574	0.000322147	CAV1, FGF9, CPEB3, SOX2, PRRX1, GJA1, PAWR, GLI3, TCF7L1, CITED1, HBB-Y, CITED2, DAB2, AES, BCL11A, MLIP, DNMT3B, HBA-X, S100A1, NR2F1, MT3, TWIST1, EGR1, ZFP36, FZD8, HBB-BH1, LMCD1, NPR3, BASP1, CAPN3, PKIA, SHOX2, TRAF3IP1, NOTCH1, MSX1, ATF3, SALL4, SFRP1, WNT11, NFIC, TBX18, NFIA, NFIB	307	1417	17911	1.77044	0.807884	0.00514192
GOTERM_BP_FAT	GO:0048584~positive regulation of response to stimulus	52	0.109531	0.000326398	STEAP3, FGF8, FGF9, STAT5B, PRRX1, FGF10, GJA1, PAWR, CXCL12, CITED2, GSTM7, SPRY2, DAB2, PTGIS, CTGF, GSN, TDGF1, SPON2, MT3, STX3, SCUBE2, SLC9A3R1, SLIT2, VEGFB, MSX1, PDGFRA, ABAT, WNT11, CAV1, TNFRSF12A, CLU, SOX2, RIMS2, TIMP3, NDRG4, RNF165, OXCT1, TGM2, FZD8, ITGA1, LMCD1, ATAD5, TRIL, CAPN3, SHOX2, CDH13, NOTCH1, ATF3, SFRP1, SULF2, ADRA1B, TGFBR3	307	1834	17911	1.65419	0.812022	0.00519341
GOTERM_BP_FAT	GO:0009967~positive regulation of signal transduction	41	0.0863612	0.000326521	STEAP3, FGF8, CAV1, FGF9, TNFRSF12A, SOX2, CLU, PRRX1, GJA1, FGF10, RIMS2, TIMP3, GSTM7, CITED2, SPRY2, DAB2, PTGIS, NDRG4, GSN, RNF165, CTGF, TDGF1, TGM2, MT3, FZD8, SCUBE2, ITGA1, LMCD1, SLC9A3R1, SHOX2, CDH13, NOTCH1, MSX1, ATF3, SFRP1, SULF2, PDGFRA, ADRA1B, TGFBR3, ABAT, WNT11	307	1328	17911	1.80122	0.81214	0.00517928
GOTERM_BP_FAT	GO:0043066~negative regulation of apoptotic process	32	0.0674039	0.000334506	SH3RF1, FGF8, CAV1, STAT5B, CLU, FGF10, CXCL12, GLI3, CITED1, CITED2, SPRY2, DAB2, PCP4, CHST11, TDGF1, MT1, MT3, TWIST1, AVP, NKX2-6, TMBIM1, CAPN3, TOX3, NOTCH1, CDKN1A, MSX1, KRT18, SFRP1, UCP2, GRINA, TGFBR3, WNT11	307	936	17911	1.9946	0.819668	0.00528923
GOTERM_BP_FAT	GO:0001841~neural tube formation	10	0.0210637	0.00033548	COBL, CTHRC1, SALL4, SFRP1, KIF20B, CECR2, GRHL3, TRIM71, CITED2, TWIST1	307	127	17911	4.59386	0.820565	0.00528826
GOTERM_BP_FAT	GO:0045597~positive regulation of cell differentiation	33	0.0695103	0.000348926	CAV3, CTHRC1, COBL, IFITM1, TNFRSF12A, CPEB3, STAT5B, CRABP2, CLU, SOX2, GJA1, RIMS2, LIN28A, CXCL12, GLI3, EPHB2, PACSIN1, DAB2, NDRG4, CTGF, PCP4, DNMT3B, CAR2, TWIST1, ZFP36, SCUBE2, SHOX2, NOTCH1, SFRP1, ATP8A2, KIF20B, HAS2, BIN1	307	981	17911	1.96258	0.832507	0.0054828
GOTERM_BP_FAT	GO:0022607~cellular component assembly	64	0.134808	0.000355483	LIMA1, LRRC4B, GJA1, ARHGAP18, AQP4, PAWR, GJA5, ACVR1C, APOA2, DAB2, GSN, CTGF, LMOD1, APOM, RAB20, HIST3H2BA, TWIST1, HBB-BH1, ALDH5A1, PCBD1, HIST1H1A, ARHGEF6, VIL1, ARHGAP28, ACADL, SLC9A3R1, SLIT2, PPM1E, TNS1, COLQ, RYR3, PDGFRA, HAS2, WNT11, BIN1, SLITRK5, CASQ2, CAV3, COBL, CAV1, CCK, SNAP91, MYL2, ACTR3B, CALD1, ELN, CLU, ACAT1, HBB-Y, EPHB2, C1QTNF6, INPP5J, KRT8, TGM2, BAIAP2L2, MYOZ2…	307	2418	17911	1.54421	0.838038	0.00556847
GOTERM_BP_FAT	GO:0061138~morphogenesis of a branching epithelium	13	0.0273828	0.000370066	FGF8, SOX2, FGF10, GLI3, CXCL12, SLIT2, CITED1, CITED2, SPRY2, NOTCH1, SFRP1, PDGFRA, TGM2	307	217	17911	3.49514	0.849695	0.00577862
GOTERM_BP_FAT	GO:0019216~regulation of lipid metabolic process	16	0.0337019	0.000375632	EGR1, SCD1, PDK2, CAV1, AVP, EEF1A2, IGFBP7, STAT5B, EPHX2, ACADL, PRKG1, CPT1A, DAB2, APOA2, PDGFRA, TWIST1	307	316	17911	2.95403	0.853919	0.00584746
GOTERM_BP_FAT	GO:0048639~positive regulation of developmental growth	12	0.0252765	0.000383588	FGF8, NOTCH1, FGF9, TNFRSF12A, CRABP2, STAT5B, VIL1, ATP8A2, TGFBR3, RIMS2, CAPN3, CXCL12	307	187	17911	3.74387	0.859753	0.00595287
GOTERM_BP_FAT	GO:0009952~anterior/posterior pattern specification	13	0.0273828	0.000386249	COBL, FGF8, NOTCH1, HOXB2, MSX1, SFRP1, IFITM1, TDGF1, PCSK6, CFC1, TBX18, GLI3, TCF7L1	307	218	17911	3.47911	0.861651	0.00597594
GOTERM_BP_FAT	GO:0007517~muscle organ development	18	0.0379147	0.000391086	CAV3, EGR1, FGF8, CAV1, MYL2, FGF9, ELN, GJA1, CAPN3, CITED2, SHOX2, NOTCH1, MSX1, ATF3, TGFBR3, VGLL2, COL11A1, TWIST1	307	388	17911	2.70659	0.865037	0.00603234
GOTERM_BP_FAT	GO:0048821~erythrocyte development	6	0.0126382	0.000392148	HBA-A1, RHD, HBB-BS, KLF1, HBA-X, CITED2	307	37	17911	9.46087	0.865769	0.00603052
GOTERM_BP_FAT	GO:0051480~regulation of cytosolic calcium ion concentration	16	0.0337019	0.000396617	CAV3, FXYD1, CAV1, AVP, GJA1, PRKG1, CAPN3, KCNK3, GSTM7, PVALB, RYR3, PLN, PDGFRA, ADRA1B, TGM2, CASQ2	307	318	17911	2.93545	0.868806	0.00608078
GOTERM_BP_FAT	GO:0051130~positive regulation of cellular component organization	39	0.0821485	0.000409177	CAV3, COBL, FGF8, CAV1, CCK, MYBPC1, TNFRSF12A, CPEB3, ACTR3B, CLU, CRABP2, LRRC4B, RIMS2, TDRD12, CXCL12, EPHB2, PACSIN1, DAB2, NDRG4, GSN, CTGF, PCP4, LMOD1, DNMT3B, MGARP, TWIST1, STX3, BAIAP2L2, VIL1, SHOX2, NOTCH1, MSX1, PPM1E, ATP8A2, HAS2, WNT11, BIN1, ADGRL3, SLITRK5	307	1253	17911	1.81591	0.876981	0.00625405
GOTERM_BP_FAT	GO:0010463~mesenchymal cell proliferation	7	0.0147446	0.000413142	SHOX2, MSX1, FGF9, PRRX1, WNT11, TBX18, NFIB	307	57	17911	7.16481	0.879454	0.00629569
GOTERM_BP_FAT	GO:0032990~cell part morphogenesis	30	0.0631912	0.000415073	NRP2, COBL, FGF8, CCK, SNAP91, TNFRSF12A, CRABP2, CLU, GJA1, RIMS2, CXCL12, GLI3, EPHB2, PACSIN1, GSN, RNF165, BCL11A, MT3, ACTB, VIL1, KIF5C, ITGA1, SLIT2, SHOX2, TRAF3IP1, NOTCH1, ATP8A2, KIF20B, SLITRK5, NFIB	307	863	17911	2.02811	0.88064	0.00630627
GOTERM_BP_FAT	GO:0051961~negative regulation of nervous system development	16	0.0337019	0.000424072	FUOM, CAV1, SOX3, SOX2, LIN28A, GLI3, SLIT2, EPHB2, TRAF3IP1, DAB2, NOTCH1, INPP5J, BCL11A, NTM, NR2F1, MT3	307	320	17911	2.9171	0.886017	0.00642351
GOTERM_BP_FAT	GO:0045596~negative regulation of cell differentiation	28	0.0589784	0.000425358	CAV3, FUOM, CAV1, SOX3, STAT5B, SOX2, FGF10, PAWR, LIN28A, GLI3, CITED1, EPHB2, S1PR3, DAB2, INPP5J, BCL11A, TWIST1, MT3, NR2F1, ZFP36, CAPN3, SLIT2, NOTCH1, MSX1, SFRP1, TGFBR3, NTM, TMEM176B	307	781	17911	2.09165	0.886765	0.00642394
GOTERM_BP_FAT	GO:0019725~cellular homeostasis	30	0.0631912	0.000428144	CAV3, FXYD1, CAV1, AQP4, GJA1, PRKG1, GSTM7, PVALB, OXCT1, MT2, TGM2, MT1, RAB20, CAR2, MT3, SLC12A7, AVP, SLC24A5, SLC9A3R1, PCK2, CAPN3, KCNK3, RAB11FIP5, UCP2, PLN, GRINA, RYR3, PDGFRA, ADRA1B, CASQ2	307	866	17911	2.02109	0.88837	0.00644688
GOTERM_BP_FAT	GO:0043069~negative regulation of programmed cell death	32	0.0674039	0.000436033	SH3RF1, FGF8, CAV1, STAT5B, CLU, FGF10, CXCL12, GLI3, CITED1, CITED2, SPRY2, DAB2, PCP4, CHST11, TDGF1, MT1, MT3, TWIST1, AVP, NKX2-6, TMBIM1, CAPN3, TOX3, NOTCH1, CDKN1A, MSX1, KRT18, SFRP1, UCP2, GRINA, TGFBR3, WNT11	307	951	17911	1.96314	0.892791	0.00654606
GOTERM_BP_FAT	GO:0061041~regulation of wound healing	10	0.0210637	0.000445978	CAV1, THBD, GSN, TNFRSF12A, VIL1, PDGFRA, ABAT, GJA1, PRKG1, CAPN3	307	132	17911	4.41985	0.898116	0.00667532
GOTERM_BP_FAT	GO:0006811~ion transport	41	0.0863612	0.000481932	STEAP3, FXYD1, CAV3, CAV1, CCK, GJA1, AQP4, SPINK1, FGF12, PAWR, GSG1L, PRKG1, GJA5, CXCL12, KCNJ3, KCNJ11, GSTM7, SLC7A7, SLN, CTGF, KCNE1, S100A1, CAR2, MT3, TWIST1, SLC12A7, AVP, COX8B, SLC24A5, RHD, MPC1, RNF207, SLC9A3R1, CAPN3, KCNK3, PLN, RYR3, ABAT, CAR4, CASQ2, NPPA	307	1354	17911	1.76663	0.915253	0.00719065
GOTERM_BP_FAT	GO:0003008~system process	69	0.14534	0.000494966	IGDCC3, CORIN, TNNC2, MYBPC1, CPEB3, GJA1, AQP4, FGF10, PAWR, FGF12, PRKG1, GJA5, KCNJ11, SPRY2, APOA2, DAB2, SLN, GSN, PPP1R1B, CTGF, LMOD1, COL11A1, S100A1, MB, EGR1, AVP, VIL1, SLC9A3R1, SLIT2, VEGFB, RAB11FIP5, TNNT1, RYR3, TNNI3K, ABAT, HSD11B2, HAS2, TBX18, NPPA, CASQ2, ROM1, FXYD1, CAV3, CAV1, CCK, MYL2, CALD1, SOX2, MME, AMPH, EPHB2, NPTX2, NDRG4, KCNE1, MLIP, LMCD1, ITGA1, EPHX2, UTS2B, …	307	2696	17911	1.49317	0.920727	0.007363
GOTERM_BP_FAT	GO:0030003~cellular cation homeostasis	23	0.0484466	0.000504591	FXYD1, CAV3, CAV1, AVP, SLC24A5, GJA1, PRKG1, CAPN3, KCNK3, GSTM7, PVALB, RYR3, PLN, GRINA, PDGFRA, ADRA1B, TGM2, MT2, MT1, RAB20, CAR2, CASQ2, MT3	307	587	17911	2.28597	0.92454	0.00748394
GOTERM_BP_FAT	GO:0044087~regulation of cellular component biogenesis	28	0.0589784	0.000526232	CAV3, COBL, CAV1, CCK, ACTR3B, ELN, CLU, LRRC4B, ARHGAP18, GJA1, EPHB2, INPP5J, GSN, CTGF, LMOD1, RAB20, TWIST1, BAIAP2L2, VIL1, ARHGAP28, SLIT2, TRAF3IP1, NOTCH1, PPM1E, COLQ, WNT11, ADGRL3, SLITRK5	307	792	17911	2.0626	0.932459	0.00778121
GOTERM_BP_FAT	GO:0001503~ossification	18	0.0379147	0.00053607	CTHRC1, IFITM1, FGF9, SCUBE2, SOX2, GJA1, GLI3, CITED1, HEMGN, SHOX2, NOTCH1, SFRP1, CTGF, KAZALD1, TGFBR3, WNT11, COL11A1, TWIST1	307	399	17911	2.63197	0.935778	0.00790332
GOTERM_BP_FAT	GO:0010975~regulation of neuron projection development	21	0.0442338	0.000551187	COBL, TNFRSF12A, CPEB3, CRABP2, PRRX1, RIMS2, CXCL12, SLIT2, EPHB2, SHOX2, DAB2, PACSIN1, SFRP1, INPP5J, NDRG4, PCP4, BCL11A, ATP8A2, NTM, NR2F1, MT3	307	513	17911	2.38827	0.940564	0.00810203
GOTERM_BP_FAT	GO:0055065~metal ion homeostasis	23	0.0484466	0.000552981	STEAP3, FXYD1, CAV3, CAV1, AVP, SLC24A5, GJA1, RHD, PRKG1, CAPN3, KCNK3, GSTM7, PVALB, RYR3, PLN, GRINA, PDGFRA, ADRA1B, TGM2, MT2, MT1, CASQ2, MT3	307	591	17911	2.2705	0.941108	0.00810504
GOTERM_BP_FAT	GO:1903524~positive regulation of blood circulation	9	0.0189573	0.000565409	AVP, CAV1, CTGF, ADRA1B, GJA1, RNF207, PRKG1, GJA5, NPPA	307	109	17911	4.81723	0.94474	0.00826285
GOTERM_BP_FAT	GO:0035050~embryonic heart tube development	8	0.016851	0.000583855	TRAF3IP1, FGF8, NOTCH1, NKX2-6, GJA1, CFC1, GJA5, CITED2	307	84	17911	5.55638	0.949723	0.00850707
GOTERM_BP_FAT	GO:0034097~response to cytokine	25	0.0526593	0.000588659	CAV1, RTN4RL1, IFITM1, STAT5B, LRRC4B, AQP4, ACP5, MME, CXCL12, CITED1, AES, PTGIS, SERPINA1B, KRT8, TDGF1, MT2, IIGP1, MT3, EGR1, ZFP36, PCK2, SLIT2, KRT18, SFRP1, HAS2	307	674	17911	2.16402	0.950945	0.00855245
GOTERM_BP_FAT	GO:0043549~regulation of kinase activity	25	0.0526593	0.000588659	CAV3, FZD8, CAV1, RTN4RL1, EEF1A2, CLU, LRRC4B, ITGA1, FGF10, SLC9A3R1, PKIA, DUSP4, SPRY2, CDKN1A, DAB2, PPM1E, SFRP1, PCP4, PPP1R1B, DOK7, TDGF1, PDGFRA, DUSP9, DUSP8, MT3	307	674	17911	2.16402	0.950945	0.00855245
GOTERM_BP_FAT	GO:0010558~negative regulation of macromolecule biosynthetic process	44	0.0926804	0.000592354	CAV1, FGF9, CPEB3, SOX2, PRRX1, GJA1, PAWR, LIN28A, TRIM71, GLI3, TCF7L1, CITED1, HBB-Y, CITED2, DAB2, AES, BCL11A, MLIP, DNMT3B, HBA-X, S100A1, NR2F1, MT3, TWIST1, EGR1, ZFP36, FZD8, HBB-BH1, LMCD1, BASP1, CAPN3, PKIA, SHOX2, TRAF3IP1, NOTCH1, MSX1, ATF3, SALL4, SFRP1, WNT11, NFIC, TBX18, NFIA, NFIB	307	1506	17911	1.70455	0.951865	0.00858158
GOTERM_BP_FAT	GO:0006461~protein complex assembly	39	0.0821485	0.000593097	CAV3, COBL, CAV1, CCK, SNAP91, ACTR3B, CLU, ELN, GJA1, ARHGAP18, AQP4, GJA5, ACAT1, HBB-Y, ACVR1C, DAB2, C1QTNF6, INPP5J, GSN, TGM2, LMOD1, HIST3H2BA, TWIST1, HBB-BH1, BAIAP2L2, PCBD1, ALDH5A1, HIST1H1A, VIL1, ACADL, CAPN3, SLIT2, CPT1A, TRAF3IP1, PLN, RYR3, MYH11, TGFBR3, CASQ2	307	1277	17911	1.78178	0.952048	0.00856807
GOTERM_BP_FAT	GO:0051216~cartilage development	12	0.0252765	0.00059473	SHOX2, MSX1, SULF2, FGF9, CTGF, SCUBE2, TGFBI, CHST11, PRRX1, COL11A1, GLI3, NFIB	307	197	17911	3.55383	0.952448	0.00856739
GOTERM_BP_FAT	GO:0070271~protein complex biogenesis	39	0.0821485	0.000597124	CAV3, COBL, CAV1, CCK, SNAP91, ACTR3B, CLU, ELN, GJA1, ARHGAP18, AQP4, GJA5, ACAT1, HBB-Y, ACVR1C, DAB2, C1QTNF6, INPP5J, GSN, TGM2, LMOD1, HIST3H2BA, TWIST1, HBB-BH1, BAIAP2L2, PCBD1, ALDH5A1, HIST1H1A, VIL1, ACADL, CAPN3, SLIT2, CPT1A, TRAF3IP1, PLN, RYR3, MYH11, TGFBR3, CASQ2	307	1278	17911	1.78039	0.953027	0.00857762
GOTERM_BP_FAT	GO:0043408~regulation of MAPK cascade	25	0.0526593	0.000606146	CAV3, SH3RF1, FZD8, FGF8, CAV1, FGF9, SOX2, ITGA1, FGF10, SLC9A3R1, TIMP3, DUSP4, SPRY2, DAB2, ATF3, SFRP1, NDRG4, CTGF, TDGF1, PDGFRA, ADRA1B, TGFBR3, DUSP9, DUSP8, MT3	307	675	17911	2.16082	0.955149	0.00868234
GOTERM_BP_FAT	GO:0051017~actin filament bundle assembly	10	0.0210637	0.000616419	LIMA1, PPM1E, BAIAP2L2, CTGF, CALD1, ELN, VIL1, ARHGAP28, WNT11, PAWR	307	138	17911	4.22768	0.957448	0.00880425
GOTERM_BP_FAT	GO:0034764~positive regulation of transmembrane transport	10	0.0210637	0.000616419	FXYD1, KCNE1, RNF207, PRKG1, KCNJ11, CAPN3, CAR2, NPPA, S100A1, GSTM7	307	138	17911	4.22768	0.957448	0.00880425
GOTERM_BP_FAT	GO:0080134~regulation of response to stress	37	0.0779358	0.000620236	STEAP3, CAV3, SH3RF1, CAV1, TNFRSF12A, GYPA, STAT5B, CLU, PRRX1, ACP5, GJA1, FGF10, PAWR, PRKG1, CXCL12, DAB2, PTGIS, GSN, CTGF, TGM2, FIGNL2, TWIST1, ZFP36, FZD8, VIL1, LMCD1, TRIL, CAPN3, SLIT2, TRAF3IP1, THBD, SFRP1, GRINA, PDGFRA, TGFBR3, ABAT, HBB-BS	307	1191	17911	1.81247	0.958272	0.00883391
GOTERM_BP_FAT	GO:0006796~phosphate-containing compound metabolic process	72	0.151659	0.000621535	LDHB, SH3RF1, FGF8, FGF9, LRRC4B, FGF10, SPINK1, PAWR, FGF12, PRKG1, ACVR1C, SPRY2, APOA2, DAB2, PCP4, PPP1R1B, CTGF, FITM1, TDGF1, CAP1, PPP1R14A, MT3, TWIST1, ZFP36, AVP, ALDH5A1, SLC9A3R1, PKIA, SLIT2, LPCAT4, PPM1E, CKM, DOK7, PDGFRA, TNNI3K, HBB-BS, WNT11, NPPA, CAV3, CAV1, CCK, RTN4RL1, MRAP, SOX2, CLU, ACP5, ACAT1, TIMP3, EPHB2, STK32A, INPP5J, NDRG4, PPP2R2B, PDK2, FZD8, PTPRE, COX8B, EEF…	307	2869	17911	1.46414	0.958549	0.0088278
GOTERM_BP_FAT	GO:0006875~cellular metal ion homeostasis	21	0.0442338	0.000624473	FXYD1, CAV3, CAV1, AVP, SLC24A5, GJA1, PRKG1, CAPN3, KCNK3, GSTM7, PVALB, RYR3, PLN, GRINA, PDGFRA, ADRA1B, TGM2, MT2, MT1, CASQ2, MT3	307	518	17911	2.36522	0.959168	0.00884482
GOTERM_BP_FAT	GO:0021536~diencephalon development	8	0.016851	0.000627107	TAL2, NRP2, FGF8, MSX1, NKX2-6, SOX3, SOX2, FGF10	307	85	17911	5.49101	0.959716	0.00885748
GOTERM_BP_FAT	GO:0051493~regulation of cytoskeleton organization	19	0.0400211	0.000636263	CAV3, LIMA1, CAV1, BAIAP2L2, ACTR3B, ELN, STMN4, VIL1, ARHGAP28, ARHGAP18, GRHL3, SLIT2, TRAF3IP1, PPM1E, CTGF, INPP5J, GSN, WNT11, LMOD1	307	442	17911	2.50791	0.961562	0.00896154
GOTERM_BP_FAT	GO:0050768~negative regulation of neurogenesis	15	0.0315956	0.00064193	FUOM, CAV1, SOX3, SOX2, LIN28A, GLI3, SLIT2, EPHB2, DAB2, NOTCH1, INPP5J, BCL11A, NTM, NR2F1, MT3	307	298	17911	2.93668	0.962662	0.00901624
GOTERM_BP_FAT	GO:0070371~ERK1 and ERK2 cascade	14	0.0294892	0.000644459	CAV1, AVP, FGF8, FGF10, SLC9A3R1, TIMP3, DUSP4, SPRY2, DAB2, ATF3, CTGF, NDRG4, PDGFRA, MT3	307	264	17911	3.09389	0.963142	0.00902685
GOTERM_BP_FAT	GO:0006793~phosphorus metabolic process	72	0.151659	0.00064663	LDHB, SH3RF1, FGF8, FGF9, LRRC4B, FGF10, SPINK1, PAWR, FGF12, PRKG1, ACVR1C, SPRY2, APOA2, DAB2, PCP4, PPP1R1B, CTGF, FITM1, TDGF1, CAP1, PPP1R14A, MT3, TWIST1, ZFP36, AVP, ALDH5A1, SLC9A3R1, PKIA, SLIT2, LPCAT4, PPM1E, CKM, DOK7, PDGFRA, TNNI3K, HBB-BS, WNT11, NPPA, CAV3, CAV1, CCK, RTN4RL1, MRAP, SOX2, CLU, ACP5, ACAT1, TIMP3, EPHB2, STK32A, INPP5J, NDRG4, PPP2R2B, PDK2, FZD8, PTPRE, COX8B, EEF…	307	2873	17911	1.4621	0.96355	0.00903242
GOTERM_BP_FAT	GO:0030324~lung development	13	0.0273828	0.000646844	FGF8, RXFP1, FGF9, SOX2, FGF10, CFC1, GLI3, SPRY2, NOTCH1, CTGF, PDGFRA, WNT11, NFIB	307	231	17911	3.28332	0.96359	0.00901083
GOTERM_BP_FAT	GO:1901379~regulation of potassium ion transmembrane transport	7	0.0147446	0.000651755	CAV3, CAV1, KCNE1, RNF207, PRKG1, NPPA, CASQ2	307	62	17911	6.587	0.964495	0.00905433
GOTERM_BP_FAT	GO:0051962~positive regulation of nervous system development	22	0.0463402	0.000659206	COBL, TNFRSF12A, CPEB3, CRABP2, SOX2, LRRC4B, LIN28A, RIMS2, CXCL12, GLI3, EPHB2, SHOX2, NOTCH1, PACSIN1, NDRG4, PCP4, ATP8A2, KIF20B, BIN1, ADGRL3, DNMT3B, SLITRK5	307	559	17911	2.29611	0.965825	0.00913263
GOTERM_BP_FAT	GO:0071901~negative regulation of protein serine/threonine kinase activity	9	0.0189573	0.000677227	CAV3, SPRY2, DUSP4, CDKN1A, CAV1, SFRP1, DUSP9, PKIA, DUSP8	307	112	17911	4.6882	0.968839	0.00935589
GOTERM_BP_FAT	GO:1904064~positive regulation of cation transmembrane transport	9	0.0189573	0.000677227	FXYD1, KCNE1, RNF207, PRKG1, KCNJ11, CAPN3, NPPA, S100A1, GSTM7	307	112	17911	4.6882	0.968839	0.00935589
GOTERM_BP_FAT	GO:0044706~multi-multicellular organism process	13	0.0273828	0.000695812	RXFP1, CORIN, IGFBP7, STAT5B, FOSB, ACVR1C, CITED2, PTGIS, THBD, UCP2, HSD11B2, KLF1, NPPA	307	233	17911	3.25513	0.971669	0.00958565
GOTERM_BP_FAT	GO:0032940~secretion by cell	31	0.0652975	0.000702544	STEAP3, CCK, SNAP91, RAB3C, GJA1, FGF10, PRKG1, RIMS2, GJA5, CXCL12, KCNJ11, ACVR1C, DAB2, APOA2, CTGF, PCP4, OXCT1, CAP1, PCSK6, TWIST1, AVP, STX3, PCK2, CPT1A, RAB11FIP5, NOTCH1, SFRP1, UCP2, DOC2G, ABAT, LRP2	307	935	17911	1.93433	0.972629	0.00965201
GOTERM_BP_FAT	GO:0061572~actin filament bundle organization	10	0.0210637	0.000719752	LIMA1, PPM1E, BAIAP2L2, CTGF, CALD1, ELN, VIL1, ARHGAP28, WNT11, PAWR	307	141	17911	4.13773	0.974939	0.00986089
GOTERM_BP_FAT	GO:0042493~response to drug	19	0.0400211	0.000721984	FGF8, COX8B, GSTT1, FOSB, KCNJ11, CPT1A, KCNK3, VEGFB, APOA2, CDKN1A, PPM1E, SFRP1, OXCT1, HSD11B2, ABAT, SST, DNMT3B, PPP1R14A, MT3	307	447	17911	2.47986	0.975224	0.00986494
GOTERM_BP_FAT	GO:0030323~respiratory tube development	13	0.0273828	0.000724363	FGF8, RXFP1, FGF9, SOX2, FGF10, CFC1, GLI3, SPRY2, NOTCH1, CTGF, PDGFRA, WNT11, NFIB	307	234	17911	3.24122	0.975524	0.00987096
GOTERM_BP_FAT	GO:0022612~gland morphogenesis	10	0.0210637	0.000757181	FGF8, NOTCH1, CAV1, SFRP1, TGM2, FGF10, SLC9A3R1, GLI3, SLIT2, NFIB	307	142	17911	4.10859	0.979313	0.0102887
GOTERM_BP_FAT	GO:0051338~regulation of transferase activity	27	0.056872	0.000780845	ZFP36, CAV3, FZD8, PARM1, CAV1, RTN4RL1, EEF1A2, CLU, LRRC4B, ITGA1, FGF10, SLC9A3R1, PKIA, DUSP4, SPRY2, CDKN1A, DAB2, PPM1E, SFRP1, PCP4, PPP1R1B, DOK7, TDGF1, PDGFRA, DUSP9, DUSP8, MT3	307	771	17911	2.04311	0.981675	0.0105806
GOTERM_BP_FAT	GO:0030900~forebrain development	18	0.0379147	0.000787726	NRP2, FGF8, NKX2-6, SOX3, SOX2, FGF10, PRKG1, CXCL12, GLI3, SLIT2, EPHB2, TAL2, NOTCH1, MSX1, LRP2, SLITRK5, NFIB, NR2F1	307	413	17911	2.54275	0.98231	0.0106452
GOTERM_BP_FAT	GO:0086009~membrane repolarization	5	0.0105319	0.00079593	CAV3, GJA1, RNF207, GJA5, NPPA	307	25	17911	11.6684	0.983038	0.0107272
GOTERM_BP_FAT	GO:0003231~cardiac ventricle development	10	0.0210637	0.000796182	NOTCH1, SALL4, MYL2, FGF9, TGFBR3, WNT11, LRP2, COL11A1, GJA5, CITED2	307	143	17911	4.07986	0.98306	0.0107024
GOTERM_BP_FAT	GO:0032535~regulation of cellular component size	17	0.0358083	0.000807941	CAV3, SLC12A7, LIMA1, BAIAP2L2, ACTR3B, TNFRSF12A, ELN, CRABP2, VIL1, AQP4, ARHGAP18, SLC9A3R1, CXCL12, SLIT2, GSN, LMOD1, MT3	307	377	17911	2.63081	0.984051	0.0108313
GOTERM_BP_FAT	GO:0048667~cell morphogenesis involved in neuron differentiation	21	0.0442338	0.000810935	ACTB, NRP2, COBL, FGF8, CCK, SNAP91, TNFRSF12A, CRABP2, KIF5C, SLC9A3R1, CXCL12, GLI3, SLIT2, EPHB2, SHOX2, NOTCH1, RNF165, ATP8A2, SLITRK5, NFIB, MT3	307	529	17911	2.31603	0.984293	0.0108428
GOTERM_BP_FAT	GO:0006874~cellular calcium ion homeostasis	18	0.0379147	0.000811539	CAV3, FXYD1, CAV1, AVP, SLC24A5, GJA1, PRKG1, CAPN3, KCNK3, GSTM7, PVALB, RYR3, PLN, GRINA, PDGFRA, ADRA1B, TGM2, CASQ2	307	414	17911	2.53661	0.984342	0.0108226
GOTERM_BP_FAT	GO:0009880~embryonic pattern specification	7	0.0147446	0.000839114	NRP2, COBL, TDGF1, FGF10, PCSK6, TCF7L1, CITED1	307	65	17911	6.28299	0.986405	0.0111594
GOTERM_BP_FAT	GO:0050679~positive regulation of epithelial cell proliferation	11	0.0231701	0.000840324	VEGFB, CDH13, NOTCH1, CAV1, SFRP1, FGF9, FGF10, HAS2, TBX18, CXCL12, TWIST1	307	174	17911	3.68829	0.986489	0.0111464
GOTERM_BP_FAT	GO:0098655~cation transmembrane transport	21	0.0442338	0.000855757	FXYD1, CAV3, CAV1, COX8B, RHD, RNF207, FGF12, SLC9A3R1, PRKG1, KCNJ11, KCNJ3, CAPN3, KCNK3, GSTM7, SLN, RYR3, PLN, KCNE1, NPPA, S100A1, CASQ2	307	531	17911	2.30731	0.987517	0.0113208
GOTERM_BP_FAT	GO:0032956~regulation of actin cytoskeleton organization	15	0.0315956	0.000883388	CAV3, LIMA1, BAIAP2L2, ACTR3B, ELN, VIL1, ARHGAP28, ARHGAP18, GRHL3, SLIT2, PPM1E, CTGF, GSN, WNT11, LMOD1	307	308	17911	2.84133	0.989165	0.0116542
GOTERM_BP_FAT	GO:0061337~cardiac conduction	6	0.0126382	0.000886312	CAV1, PLN, KCNE1, TNNI3K, GJA1, GJA5	307	44	17911	7.95573	0.989326	0.0116625
GOTERM_BP_FAT	GO:0007565~female pregnancy	12	0.0252765	0.000895156	THBD, PTGIS, CORIN, UCP2, IGFBP7, STAT5B, HSD11B2, FOSB, KLF1, NPPA, CITED2, ACVR1C	307	207	17911	3.38215	0.989799	0.0117481
GOTERM_BP_FAT	GO:0003279~cardiac septum development	9	0.0189573	0.000902684	FGF8, NOTCH1, SALL4, TGFBR3, WNT11, LRP2, CFC1, GJA5, CITED2	307	117	17911	4.48785	0.990185	0.0118161
GOTERM_BP_FAT	GO:0070372~regulation of ERK1 and ERK2 cascade	14	0.0294892	0.000908195	CAV1, FGF8, FGF10, SLC9A3R1, TIMP3, DUSP4, SPRY2, DAB2, ATF3, CTGF, NDRG4, PDGFRA, TGFBR3, MT3	307	274	17911	2.98098	0.990458	0.0118575
GOTERM_BP_FAT	GO:0070373~negative regulation of ERK1 and ERK2 cascade	7	0.0147446	0.00090999	SPRY2, DUSP4, DAB2, CAV1, ATF3, SLC9A3R1, TIMP3	307	66	17911	6.18779	0.990546	0.0118506
GOTERM_BP_FAT	GO:0021602~cranial nerve morphogenesis	5	0.0105319	0.000928098	NRP2, HOXB2, GLI3, CITED2, EPHB2	307	26	17911	11.2196	0.991383	0.0120545
GOTERM_BP_FAT	GO:2001233~regulation of apoptotic signaling pathway	17	0.0358083	0.000931239	STEAP3, SH3RF1, CAV1, AVP, TNFRSF12A, CLU, FGF10, TMBIM1, SLC9A3R1, TIMP3, CXCL12, DAB2, ATF3, MSX1, SFRP1, GSN, GRINA	307	382	17911	2.59637	0.991521	0.0120645
GOTERM_BP_FAT	GO:0045859~regulation of protein kinase activity	23	0.0484466	0.000932141	CAV3, FZD8, CAV1, RTN4RL1, CLU, ITGA1, LRRC4B, FGF10, SLC9A3R1, PKIA, SPRY2, DUSP4, DAB2, CDKN1A, PPM1E, SFRP1, PPP1R1B, PCP4, DOK7, TDGF1, DUSP9, DUSP8, MT3	307	615	17911	2.1819	0.99156	0.0120456
GOTERM_BP_FAT	GO:0098662~inorganic cation transmembrane transport	20	0.0421274	0.000983885	FXYD1, CAV3, CAV1, COX8B, RNF207, FGF12, SLC9A3R1, PRKG1, KCNJ3, CAPN3, KCNJ11, KCNK3, GSTM7, SLN, RYR3, PLN, KCNE1, NPPA, S100A1, CASQ2	307	498	17911	2.34305	0.993526	0.0126784
GOTERM_BP_FAT	GO:0043407~negative regulation of MAP kinase activity	7	0.0147446	0.000985386	CAV3, SPRY2, DUSP4, CAV1, SFRP1, DUSP9, DUSP8	307	67	17911	6.09543	0.993576	0.0126657
GOTERM_BP_FAT	GO:0060425~lung morphogenesis	7	0.0147446	0.000985386	SPRY2, FGF8, SOX2, PDGFRA, FGF10, CFC1, NFIB	307	67	17911	6.09543	0.993576	0.0126657
GOTERM_BP_FAT	GO:0001738~morphogenesis of a polarized epithelium	7	0.0147446	0.000985386	CTHRC1, TRAF3IP1, DAB2, SFRP1, WNT11, GRHL3, SLC9A3R1	307	67	17911	6.09543	0.993576	0.0126657
GOTERM_BP_FAT	GO:0060548~negative regulation of cell death	33	0.0695103	0.000987064	SH3RF1, FGF8, CAV1, STAT5B, CLU, FGF10, CXCL12, GLI3, CITED1, CITED2, SPRY2, DAB2, CTGF, PCP4, CHST11, TDGF1, MT1, MT3, TWIST1, AVP, NKX2-6, TMBIM1, CAPN3, TOX3, NOTCH1, CDKN1A, MSX1, KRT18, SFRP1, UCP2, GRINA, TGFBR3, WNT11	307	1042	17911	1.84768	0.993631	0.0126554
GOTERM_BP_FAT	GO:0015672~monovalent inorganic cation transport	18	0.0379147	0.000998832	CAV3, FXYD1, SLC12A7, CAV1, COX8B, SLC24A5, RNF207, FGF12, SLC9A3R1, PRKG1, GJA5, KCNJ3, KCNJ11, KCNK3, KCNE1, NPPA, CASQ2, TWIST1	307	422	17911	2.48852	0.994003	0.0127734
GOTERM_BP_FAT	GO:0045927~positive regulation of growth	14	0.0294892	0.00100272	AVP, FGF8, FGF9, TNFRSF12A, STAT5B, CRABP2, VIL1, RIMS2, CAPN3, CXCL12, NOTCH1, SFRP1, ATP8A2, TGFBR3	307	277	17911	2.94869	0.994122	0.012791
GOTERM_BP_FAT	GO:0033554~cellular response to stress	47	0.0989995	0.0010421	STEAP3, BCAT1, CAV3, SH3RF1, CAV1, RTN4RL1, CLU, PRRX1, FGF10, LARP1B, PAWR, FGF12, PRKG1, CXCL12, GSTM7, CITED2, DAB2, PTGIS, STK32A, SUPT16, CTGF, FANCF, FIGNL2, DNMT3B, MGARP, CAR2, MT3, TWIST1, EGR1, ZFP36, PDK2, FZD8, LMCD1, ATAD5, CAPN3, KCNK3, NOTCH1, CDKN1A, ATF3, SFRP1, UCP2, GRINA, PDGFRA, MYH11, TGFBR3, HAS2, HBB-BS	307	1690	17911	1.62253	0.995196	0.0132571
GOTERM_BP_FAT	GO:0031344~regulation of cell projection organization	24	0.0505529	0.0010599	COBL, CAV1, TNFRSF12A, CPEB3, VIL1, CRABP2, PRRX1, RIMS2, CXCL12, SLIT2, EPHB2, SHOX2, SPRY2, DAB2, PACSIN1, SFRP1, INPP5J, NDRG4, PCP4, BCL11A, ATP8A2, NTM, NR2F1, MT3	307	662	17911	2.11512	0.995615	0.0134488
GOTERM_BP_FAT	GO:0022604~regulation of cell morphogenesis	22	0.0463402	0.00106435	FMNL2, TNFRSF12A, VIL1, CRABP2, ARHGAP18, PAWR, SLC9A3R1, RIMS2, CXCL12, CITED1, SLIT2, EPHB2, SHOX2, DAB2, NOTCH1, SFRP1, STRIP2, BCL11A, TGFBR3, HAS2, MT3, TWIST1	307	581	17911	2.20916	0.995714	0.0134716
GOTERM_BP_FAT	GO:0071456~cellular response to hypoxia	9	0.0189573	0.00106451	EGR1, NOTCH1, PTGIS, SFRP1, MGARP, KCNK3, MT3, CITED2, TWIST1	307	120	17911	4.37565	0.995717	0.0134404
GOTERM_BP_FAT	GO:0001838~embryonic epithelial tube formation	10	0.0210637	0.001066	COBL, CTHRC1, SALL4, SFRP1, KIF20B, CECR2, GRHL3, TRIM71, CITED2, TWIST1	307	149	17911	3.91557	0.99575	0.0134259
GOTERM_BP_FAT	GO:0030048~actin filament-based movement	8	0.016851	0.00107214	CAV3, FXYD1, CAV1, PLN, VIL1, RNF207, GJA5, CASQ2	307	93	17911	5.01867	0.995882	0.0134697
GOTERM_BP_FAT	GO:0060021~palate development	8	0.016851	0.00107214	MSX1, PRRX1, PDGFRA, TGFBR3, WNT11, GLI3, EPHB2, TWIST1	307	93	17911	5.01867	0.995882	0.0134697
GOTERM_BP_FAT	GO:0045944~positive regulation of transcription from RNA polymerase II promoter	33	0.0695103	0.00108352	ELF4, STAT5B, SOX2, PRRX1, FGF10, GLI3, TCF7L1, CITED2, DAB2, SUPT16, TDGF1, TLX1, MT3, TWIST1, NR2F1, EGR1, FZD8, CREB5, GRHL3, FOSB, SHOX2, CDH13, NOTCH1, MSX1, ATF3, SALL4, EBF3, HIF3A, VGLL2, NFIC, KLF1, NFIA, NFIB	307	1049	17911	1.83535	0.996115	0.0135784
GOTERM_BP_FAT	GO:0010464~regulation of mesenchymal cell proliferation	6	0.0126382	0.00108804	SHOX2, FGF9, PRRX1, WNT11, TBX18, NFIB	307	46	17911	7.60983	0.996204	0.0136015
GOTERM_BP_FAT	GO:0072175~epithelial tube formation	10	0.0210637	0.00111742	COBL, CTHRC1, SALL4, SFRP1, KIF20B, CECR2, GRHL3, TRIM71, CITED2, TWIST1	307	150	17911	3.88947	0.996735	0.0139324
GOTERM_BP_FAT	GO:0042476~odontogenesis	9	0.0189573	0.00112333	FGF8, MSX1, PDGFRA, FGF10, NFIC, PERP, GLI3, CAR2, TWIST1	307	121	17911	4.33949	0.996832	0.0139716
GOTERM_BP_FAT	GO:0031960~response to corticosteroid	11	0.0231701	0.00113289	ZFP36, CDKN1A, NOTCH1, APOA2, CTGF, IGFBP7, HSD11B2, FOSB, PCK2, DNMT3B, SLIT2	307	181	17911	3.54565	0.996984	0.0140557
GOTERM_BP_FAT	GO:0001656~metanephros development	8	0.016851	0.00114179	EGR1, FGF8, PDGFRA, FGF10, ACAT1, GLI3, CITED1, SLIT2	307	94	17911	4.96528	0.997118	0.0141311
GOTERM_BP_FAT	GO:0051258~protein polymerization	13	0.0273828	0.00115764	CAV3, COBL, CAV1, BAIAP2L2, ACTR3B, ELN, VIL1, ARHGAP18, SLIT2, INPP5J, GSN, LMOD1, CASQ2	307	247	17911	3.07063	0.997343	0.0142914
GOTERM_BP_FAT	GO:0055074~calcium ion homeostasis	18	0.0379147	0.00116217	CAV3, FXYD1, CAV1, AVP, SLC24A5, GJA1, PRKG1, CAPN3, KCNK3, GSTM7, PVALB, RYR3, PLN, GRINA, PDGFRA, ADRA1B, TGM2, CASQ2	307	428	17911	2.45364	0.997404	0.0143125
GOTERM_BP_FAT	GO:0071805~potassium ion transmembrane transport	10	0.0210637	0.00117083	CAV3, CAV1, KCNE1, RNF207, PRKG1, KCNJ11, KCNJ3, NPPA, CASQ2, KCNK3	307	151	17911	3.86371	0.997517	0.0143839
GOTERM_BP_FAT	GO:0051046~regulation of secretion	26	0.0547657	0.00118126	CCK, RAB3C, CORIN, FGF10, GJA1, PRKG1, RIMS2, KCNJ11, CXCL12, GJA5, ACVR1C, APOA2, DAB2, PCP4, OXCT1, TWIST1, AVP, SLC9A3R1, PCK2, CPT1A, RAB11FIP5, NOTCH1, SFRP1, UCP2, DOC2G, ABAT	307	751	17911	2.01983	0.997646	0.0144765
GOTERM_BP_FAT	GO:0045933~positive regulation of muscle contraction	6	0.0126382	0.00120079	CTGF, ADRA1B, ABAT, RNF207, PAWR, NPPA	307	47	17911	7.44792	0.99787	0.014679
GOTERM_BP_FAT	GO:0051926~negative regulation of calcium ion transport	6	0.0126382	0.00120079	CAV3, PLN, SPINK1, PAWR, CASQ2, GSTM7	307	47	17911	7.44792	0.99787	0.014679
GOTERM_BP_FAT	GO:0060840~artery development	8	0.016851	0.00121494	FGF8, NOTCH1, PRRX1, WNT11, LRP2, GLI3, GJA5, CITED2	307	95	17911	4.91301	0.998019	0.0148155
GOTERM_BP_FAT	GO:0048588~developmental cell growth	12	0.0252765	0.0012179	CAV3, NRP2, COBL, TNFRSF12A, BCL11A, CRABP2, RIMS2, PRKG1, CXCL12, NPPA, SLIT2, MT3	307	215	17911	3.2563	0.998049	0.0148161
GOTERM_BP_FAT	GO:0098660~inorganic ion transmembrane transport	21	0.0442338	0.00122498	FXYD1, CAV3, SLC12A7, CAV1, COX8B, RNF207, FGF12, SLC9A3R1, PRKG1, KCNJ3, CAPN3, KCNJ11, KCNK3, GSTM7, SLN, RYR3, PLN, KCNE1, NPPA, S100A1, CASQ2	307	548	17911	2.23573	0.998119	0.0148663
GOTERM_BP_FAT	GO:0071804~cellular potassium ion transport	10	0.0210637	0.00122629	CAV3, CAV1, KCNE1, RNF207, PRKG1, KCNJ11, KCNJ3, NPPA, CASQ2, KCNK3	307	152	17911	3.83829	0.998131	0.0148469
GOTERM_BP_FAT	GO:2001258~negative regulation of cation channel activity	5	0.0105319	0.00123744	CAV1, KCNE1, FGF12, CASQ2, GSTM7	307	28	17911	10.4182	0.998235	0.0149456
GOTERM_BP_FAT	GO:0042733~embryonic digit morphogenesis	7	0.0147446	0.00124061	TRAF3IP1, NOTCH1, MSX1, CHST11, GJA1, GLI3, TWIST1	307	70	17911	5.8342	0.998264	0.0149485
GOTERM_BP_FAT	GO:0010817~regulation of hormone levels	20	0.0421274	0.0012615	EGR1, CORIN, STAT5B, CRABP2, GJA1, RIMS2, PCK2, KCNJ11, CPT1A, ACVR1C, RAB11FIP5, AFP, DAB2, SFRP1, UCP2, OXCT1, PDGFRA, ABAT, PCSK6, LRP2	307	509	17911	2.29242	0.99844	0.0151627
GOTERM_BP_FAT	GO:0048754~branching morphogenesis of an epithelial tube	11	0.0231701	0.00128529	SPRY2, FGF8, NOTCH1, SOX2, PDGFRA, FGF10, GLI3, CXCL12, CITED1, SLIT2, CITED2	307	184	17911	3.48784	0.998619	0.0154105
GOTERM_BP_FAT	GO:0032271~regulation of protein polymerization	11	0.0231701	0.00128529	CAV3, CAV1, BAIAP2L2, INPP5J, GSN, ACTR3B, ELN, VIL1, ARHGAP18, LMOD1, SLIT2	307	184	17911	3.48784	0.998619	0.0154105
GOTERM_BP_FAT	GO:0098900~regulation of action potential	6	0.0126382	0.00132194	CAV3, CAV1, RNF207, FGF12, PAWR, GJA5	307	48	17911	7.29275	0.998856	0.0158097
GOTERM_BP_FAT	GO:0051272~positive regulation of cellular component movement	19	0.0400211	0.00132948	EGR1, PLET1, STAT5B, VIL1, FGF10, RNF207, PAWR, MCAM, CXCL12, VEGFB, CDH13, DAB2, NOTCH1, TDGF1, PDGFRA, KIF20B, WNT11, HAS2, TWIST1	307	472	17911	2.34851	0.998899	0.0158622
GOTERM_BP_FAT	GO:1901654~response to ketone	11	0.0231701	0.00139079	CDKN1A, AVP, CAV1, SFRP1, PLN, IGFBP7, TGFBR3, FOSB, PCK2, DNMT3B, SLIT2	307	186	17911	3.45033	0.999196	0.0165496
GOTERM_BP_FAT	GO:0008217~regulation of blood pressure	11	0.0231701	0.00139079	AVP, CORIN, ADRA1B, EPHX2, ABAT, GJA1, HSD11B2, UTS2B, NPR3, GJA5, NPPA	307	186	17911	3.45033	0.999196	0.0165496
GOTERM_BP_FAT	GO:0040017~positive regulation of locomotion	19	0.0400211	0.00139422	EGR1, PLET1, STX3, VIL1, FGF10, PAWR, MCAM, CXCL12, SLIT2, VEGFB, CDH13, DAB2, NOTCH1, TDGF1, PDGFRA, KIF20B, WNT11, HAS2, TWIST1	307	474	17911	2.3386	0.99921	0.0165516
GOTERM_BP_FAT	GO:0010720~positive regulation of cell development	22	0.0463402	0.00143174	COBL, TNFRSF12A, CPEB3, CRABP2, SOX2, LIN28A, RIMS2, CXCL12, GLI3, EPHB2, SHOX2, DAB2, NOTCH1, PACSIN1, NDRG4, PCP4, ATP8A2, KIF20B, HAS2, BIN1, DNMT3B, TWIST1	307	595	17911	2.15718	0.999348	0.0169543
GOTERM_BP_FAT	GO:0035282~segmentation	8	0.016851	0.00145662	NRP2, COBL, SFRP1, IFITM1, TDGF1, PCSK6, TBX18, TCF7L1	307	98	17911	4.76261	0.999426	0.0172068
GOTERM_BP_FAT	GO:0090288~negative regulation of cellular response to growth factor stimulus	9	0.0189573	0.00145751	SPRY2, NOTCH1, CAV1, SULF2, SFRP1, CHST11, TDGF1, TGFBR3, SLIT2	307	126	17911	4.16729	0.999429	0.0171776
GOTERM_BP_FAT	GO:0001889~liver development	10	0.0210637	0.00146973	COBL, NOTCH1, SULF2, UCP2, STAT5B, TGFBR3, CFC1, ACAT1, KLF1, CITED2	307	156	17911	3.73987	0.999464	0.0172807
GOTERM_BP_FAT	GO:0043279~response to alkaloid	10	0.0210637	0.00146973	AVP, MSX1, RYR3, ADRA1B, ABAT, FOSB, ADGRL3, DNMT3B, CASQ2, GSTM7	307	156	17911	3.73987	0.999464	0.0172807
GOTERM_BP_FAT	GO:0000003~reproduction	46	0.0968931	0.00147847	FUOM, FGF8, CORIN, FGF9, XIST, SOX3, IGFBP7, SOX2, STAT5B, SPINK1, FGF10, MMP23, LIN28A, TDRD12, CXCL12, CITED1, CITED2, ACVR1C, PTGIS, PPP1R1B, KRT8, KCNE1, FANCF, SPIN2C, PHLDA2, EGR1, AVP, RXFP1, HIST1H1A, CECR2, FOSB, SLIT2, GTSF1, AFP, NOTCH1, THBD, MSX1, SFRP1, UCP2, PDGFRA, ABAT, HSD11B2, HAS2, KLF1, GGNBP1, NPPA	307	1672	17911	1.6051	0.999487	0.0173429
GOTERM_BP_FAT	GO:0006816~calcium ion transport	16	0.0337019	0.00148314	CAV3, CAV1, SLC24A5, SPINK1, PAWR, CAPN3, CXCL12, GSTM7, SLN, CTGF, PLN, RYR3, KCNE1, NPPA, CASQ2, S100A1	307	362	17911	2.57865	0.999499	0.0173575
GOTERM_BP_FAT	GO:0036294~cellular response to decreased oxygen levels	9	0.0189573	0.00153294	EGR1, NOTCH1, PTGIS, SFRP1, MGARP, KCNK3, MT3, CITED2, TWIST1	307	127	17911	4.13447	0.999612	0.0178947
GOTERM_BP_FAT	GO:0072073~kidney epithelium development	10	0.0210637	0.00153628	FGF8, NOTCH1, SFRP1, WNT11, BASP1, ACAT1, GLI3, CITED1, SLIT2, CITED2	307	157	17911	3.71605	0.999619	0.0178926
GOTERM_BP_FAT	GO:0016310~phosphorylation	54	0.113744	0.00155555	SH3RF1, FGF8, FGF9, LRRC4B, FGF10, SPINK1, FGF12, PRKG1, ACVR1C, SPRY2, DAB2, CTGF, PPP1R1B, PCP4, TDGF1, MT3, TWIST1, ZFP36, AVP, SLC9A3R1, PKIA, SLIT2, CKM, PPM1E, DOK7, PDGFRA, TNNI3K, HBB-BS, WNT11, CAV3, CAV1, CCK, RTN4RL1, CLU, SOX2, TIMP3, EPHB2, STK32A, INPP5J, NDRG4, PDK2, FZD8, COX8B, EEF1A2, ITGA1, DUSP4, TRAF3IP1, CDKN1A, ATF3, SFRP1, ADRA1B, TGFBR3, DUSP9, DUSP8	307	2063	17911	1.52713	0.999655	0.018074
GOTERM_BP_FAT	GO:0051336~regulation of hydrolase activity	29	0.0610848	0.00156438	SH3RF1, CAV1, CCK, SOX2, SPINK1, FGF10, PAWR, PRKG1, TIMP3, ACVR1C, ADPRHL1, SPRY2, APOA2, SLN, SERPINA1B, GSN, CTGF, PPP2R2B, MT3, AVP, ITGA1, GRHL3, PLN, RGS4, PDGFRA, AMOT, WNT11, BIN1, PERP	307	896	17911	1.8883	0.99967	0.0181347
GOTERM_BP_FAT	GO:0001974~blood vessel remodeling	6	0.0126382	0.00159098	FGF8, ADRA1B, TGM2, FGF10, TGFBR3, TMBIM1	307	50	17911	7.00104	0.999712	0.0183988
GOTERM_BP_FAT	GO:0002262~myeloid cell homeostasis	10	0.0210637	0.00160524	ZFP36, HBA-A1, STAT5B, RHD, TGFBR3, HBB-BS, KLF1, HBA-X, CITED2, MB	307	158	17911	3.69253	0.999732	0.0185205
GOTERM_BP_FAT	GO:0003018~vascular process in circulatory system	11	0.0231701	0.00162858	AVP, CAV1, ITGA1, ADRA1B, TGFBR3, GJA1, UTS2B, PRKG1, GJA5, NPPA, SLIT2	307	190	17911	3.3777	0.999762	0.0187452
GOTERM_BP_FAT	GO:0060411~cardiac septum morphogenesis	7	0.0147446	0.00165609	FGF8, NOTCH1, TGFBR3, WNT11, CFC1, GJA5, CITED2	307	74	17911	5.51884	0.999794	0.0190165
GOTERM_BP_FAT	GO:0044089~positive regulation of cellular component biogenesis	18	0.0379147	0.0016695	CAV3, COBL, CAV1, CCK, BAIAP2L2, ACTR3B, CLU, VIL1, LRRC4B, EPHB2, PPM1E, CTGF, GSN, WNT11, LMOD1, ADGRL3, SLITRK5, TWIST1	307	443	17911	2.37056	0.999807	0.0191262
GOTERM_BP_FAT	GO:0061008~hepaticobiliary system development	10	0.0210637	0.00167666	COBL, NOTCH1, SULF2, UCP2, STAT5B, TGFBR3, CFC1, ACAT1, KLF1, CITED2	307	159	17911	3.66931	0.999814	0.0191646
GOTERM_BP_FAT	GO:1903169~regulation of calcium ion transmembrane transport	9	0.0189573	0.00169307	CAV3, SLN, PLN, KCNE1, CAPN3, NPPA, S100A1, CASQ2, GSTM7	307	129	17911	4.07037	0.999829	0.0193076
GOTERM_BP_FAT	GO:0008154~actin polymerization or depolymerization	11	0.0231701	0.00169449	COBL, LIMA1, BAIAP2L2, GSN, ACTR3B, ELN, VIL1, ARHGAP18, CAP1, LMOD1, SLIT2	307	191	17911	3.36001	0.999831	0.0192806
GOTERM_BP_FAT	GO:0071504~cellular response to heparin	3	0.00631912	0.00170639	EGR1, SFRP1, SLIT2	307	4	17911	43.7565	0.999841	0.0193718
GOTERM_BP_FAT	GO:0033993~response to lipid	31	0.0652975	0.00173691	CAV1, IGFBP7, STAT5B, SOX2, ACP5, FGF10, CITED1, DAB2, APOA2, CTGF, SPON2, DNMT3B, MGARP, CAR2, NR2F1, SCD1, ZFP36, AVP, FOSB, PCK2, SLIT2, CPT1A, NOTCH1, CDKN1A, THBD, SFRP1, UCP2, PLN, ADRA1B, HSD11B2, SST	307	991	17911	1.82503	0.999864	0.0196716
GOTERM_BP_FAT	GO:0072132~mesenchyme morphogenesis	6	0.0126382	0.00173964	ACTG2, FGF8, NOTCH1, MSX1, WNT11, TWIST1	307	51	17911	6.86377	0.999866	0.0196587
GOTERM_BP_FAT	GO:0042060~wound healing	17	0.0358083	0.00174183	CAV3, ACTB, CAV1, PLET1, SOX2, FGF10, GJA1, GRHL3, MCAM, PRKG1, GLI3, CAPN3, NOTCH1, THBD, GSN, PDGFRA, ABAT	307	406	17911	2.44289	0.999867	0.01964
GOTERM_BP_FAT	GO:1903034~regulation of response to wounding	10	0.0210637	0.0017506	CAV1, THBD, GSN, TNFRSF12A, VIL1, PDGFRA, ABAT, GJA1, PRKG1, CAPN3	307	160	17911	3.64638	0.999873	0.0196947
GOTERM_BP_FAT	GO:0033002~muscle cell proliferation	11	0.0231701	0.00176783	EGR1, CDH13, NOTCH1, CAV1, FGF9, NDRG4, STAT5B, TGM2, TGFBR3, GJA1, NPR3	307	192	17911	3.34251	0.999884	0.0198432
GOTERM_BP_FAT	GO:0021675~nerve development	7	0.0147446	0.00177475	NRP2, HOXB2, SULF2, RNF165, GLI3, CITED2, EPHB2	307	75	17911	5.44526	0.999888	0.0198766
GOTERM_BP_FAT	GO:0034767~positive regulation of ion transmembrane transport	9	0.0189573	0.00177795	FXYD1, KCNE1, RNF207, PRKG1, KCNJ11, CAPN3, NPPA, S100A1, GSTM7	307	130	17911	4.03906	0.99989	0.0198687
GOTERM_BP_FAT	GO:0030336~negative regulation of cell migration	12	0.0252765	0.0018096	NOTCH1, SFRP1, IFITM1, NDRG4, TGFBR3, WNT11, PRKG1, SLC9A3R1, CXCL12, SLIT2, CITED2, ACVR1C	307	226	17911	3.09781	0.999906	0.0201751
GOTERM_BP_FAT	GO:0008285~negative regulation of cell proliferation	23	0.0484466	0.00186226	CAV1, IFITM1, SOX2, ITGA1, FGF10, GJA1, NPR3, PAWR, SLC9A3R1, GLI3, SLIT2, ACVR1C, CDH13, SPRY2, DAB2, NOTCH1, CDKN1A, MSX1, SFRP1, NDRG4, TGFBR3, WNT11, NFIB	307	649	17911	2.06759	0.999928	0.0207116
GOTERM_BP_FAT	GO:0044093~positive regulation of molecular function	37	0.0779358	0.0019186	CTHRC1, CAV1, CCK, CALD1, CLU, FGF10, PAWR, PRKG1, KCNJ11, GSTM7, ACVR1C, ADPRHL1, DAB2, GSN, CTGF, TDGF1, KCNE1, S100A1, MT3, TWIST1, FZD8, PARM1, EEF1A2, ITGA1, RNF207, GRHL3, NPR3, CAPN3, CDKN1A, RGS4, DOK7, PDGFRA, TGFBR3, WNT11, PERP, BIN1, NPPA	307	1270	17911	1.69973	0.999946	0.0212859
GOTERM_BP_FAT	GO:0007350~blastoderm segmentation	4	0.00842549	0.00192915	NRP2, TDGF1, PCSK6, TCF7L1	307	15	17911	15.5579	0.999949	0.0213555
GOTERM_BP_FAT	GO:0060307~regulation of ventricular cardiac muscle cell membrane repolarization	4	0.00842549	0.00192915	CAV3, GJA1, RNF207, GJA5	307	15	17911	15.5579	0.999949	0.0213555
GOTERM_BP_FAT	GO:0000188~inactivation of MAPK activity	4	0.00842549	0.00192915	DUSP4, CAV1, DUSP9, DUSP8	307	15	17911	15.5579	0.999949	0.0213555
GOTERM_BP_FAT	GO:0030198~extracellular matrix organization	12	0.0252765	0.00194148	NOTCH1, SULF2, RXFP1, CTGF, GSN, KAZALD1, TGFBI, ELN, PDGFRA, MYH11, HAS2, COL11A1	307	228	17911	3.07063	0.999952	0.0214443
GOTERM_BP_FAT	GO:0060541~respiratory system development	13	0.0273828	0.00196743	FGF8, RXFP1, FGF9, SOX2, FGF10, CFC1, GLI3, SPRY2, NOTCH1, CTGF, PDGFRA, WNT11, NFIB	307	263	17911	2.88383	0.999958	0.0216815
GOTERM_BP_FAT	GO:0048608~reproductive structure development	19	0.0400211	0.0019981	FGF8, FGF9, SOX3, XIST, STAT5B, SOX2, FGF10, CITED1, SLIT2, CITED2, AFP, NOTCH1, PTGIS, SFRP1, KRT8, KCNE1, PDGFRA, FANCF, PHLDA2	307	490	17911	2.26224	0.999964	0.0219688
GOTERM_BP_FAT	GO:0032844~regulation of homeostatic process	19	0.0400211	0.0019981	ZFP36, CAV3, CAV1, AVP, CCK, CORIN, STAT5B, GJA1, FGF12, GJA5, CAPN3, GSTM7, UCP2, RYR3, OXCT1, PLN, ABAT, CAR2, CASQ2	307	490	17911	2.26224	0.999964	0.0219688
GOTERM_BP_FAT	GO:0050769~positive regulation of neurogenesis	19	0.0400211	0.0019981	COBL, TNFRSF12A, CPEB3, CRABP2, SOX2, LIN28A, RIMS2, CXCL12, GLI3, EPHB2, SHOX2, NOTCH1, PACSIN1, NDRG4, PCP4, KIF20B, ATP8A2, BIN1, DNMT3B	307	490	17911	2.26224	0.999964	0.0219688
GOTERM_BP_FAT	GO:0070838~divalent metal ion transport	17	0.0358083	0.00200649	CAV3, CAV1, SLC24A5, SPINK1, PAWR, CAPN3, CXCL12, GSTM7, SLN, CTGF, RYR3, PLN, KCNE1, NPPA, CASQ2, S100A1, MT3	307	412	17911	2.40732	0.999966	0.0220129
GOTERM_BP_FAT	GO:0043062~extracellular structure organization	12	0.0252765	0.00201418	NOTCH1, SULF2, RXFP1, CTGF, GSN, KAZALD1, TGFBI, ELN, PDGFRA, MYH11, HAS2, COL11A1	307	229	17911	3.05722	0.999967	0.0220492
GOTERM_BP_FAT	GO:0055085~transmembrane transport	31	0.0652975	0.00203474	CAV3, FXYD1, CAV1, AQP4, GJA1, FGF12, GSG1L, PRKG1, GJA5, KCNJ11, KCNJ3, GSTM7, SLC7A7, SLN, KCNE1, S100A1, CAR2, TWIST1, SLC12A7, COX8B, SLC24A5, MPC1, RHD, RNF207, SLC9A3R1, CAPN3, KCNK3, PLN, RYR3, CASQ2, NPPA	307	1001	17911	1.8068	0.99997	0.0222244
GOTERM_BP_FAT	GO:0060348~bone development	11	0.0231701	0.00205085	SHOX2, FGF8, MSX1, SULF2, SCUBE2, SP5, ACP5, HAS2, GLI3, CITED2, TWIST1	307	196	17911	3.2743	0.999973	0.022351
GOTERM_BP_FAT	GO:0045880~positive regulation of smoothened signaling pathway	5	0.0105319	0.00205993	SHOX2, SFRP1, FGF9, SCUBE2, PRRX1	307	32	17911	9.11594	0.999974	0.0224013
GOTERM_BP_FAT	GO:0048704~embryonic skeletal system morphogenesis	8	0.016851	0.00216645	SHOX2, HOXB2, CHST11, PRRX1, PDGFRA, COL11A1, GLI3, TWIST1	307	105	17911	4.44511	0.999985	0.0234974
GOTERM_BP_FAT	GO:0055013~cardiac muscle cell development	7	0.0147446	0.00216962	CAV3, MYL2, NKX2-6, PDGFRA, MYH11, PRKG1, NPPA	307	78	17911	5.23582	0.999985	0.0234817
GOTERM_BP_FAT	GO:0072511~divalent inorganic cation transport	17	0.0358083	0.00218349	CAV3, CAV1, SLC24A5, SPINK1, PAWR, CAPN3, CXCL12, GSTM7, SLN, CTGF, RYR3, PLN, KCNE1, NPPA, CASQ2, S100A1, MT3	307	415	17911	2.38991	0.999986	0.0235804
GOTERM_BP_FAT	GO:0061458~reproductive system development	19	0.0400211	0.00224508	FGF8, FGF9, SOX3, XIST, STAT5B, SOX2, FGF10, CITED1, SLIT2, CITED2, AFP, NOTCH1, PTGIS, SFRP1, KRT8, KCNE1, PDGFRA, FANCF, PHLDA2	307	495	17911	2.23939	0.99999	0.0241872
GOTERM_BP_FAT	GO:0032414~positive regulation of ion transmembrane transporter activity	7	0.0147446	0.00231492	KCNE1, RNF207, PRKG1, KCNJ11, NPPA, S100A1, GSTM7	307	79	17911	5.16955	0.999993	0.0248788
GOTERM_BP_FAT	GO:0044085~cellular component biogenesis	65	0.136914	0.00234258	LIMA1, LRRC4B, GJA1, ARHGAP18, AQP4, PAWR, GJA5, ACVR1C, APOA2, DAB2, GSN, CTGF, LMOD1, APOM, RAB20, HIST3H2BA, TWIST1, HBB-BH1, ALDH5A1, PCBD1, HIST1H1A, ARHGEF6, VIL1, ARHGAP28, ACADL, SLC9A3R1, SLIT2, PPM1E, TNS1, COLQ, RYR3, PDGFRA, HAS2, WNT11, BIN1, SLITRK5, CASQ2, CAV3, COBL, CAV1, CCK, SNAP91, MYL2, ACTR3B, CALD1, ELN, CLU, ACAT1, HBB-Y, EPHB2, C1QTNF6, INPP5J, KRT8, TGM2, BAIAP2L2, MYOZ2…	307	2654	17911	1.42887	0.999994	0.02512
GOTERM_BP_FAT	GO:0050880~regulation of blood vessel size	10	0.0210637	0.00234436	AVP, CAV1, ITGA1, ADRA1B, TGFBR3, GJA1, UTS2B, PRKG1, GJA5, NPPA	307	167	17911	3.49353	0.999994	0.0250863
GOTERM_BP_FAT	GO:0038092~nodal signaling pathway	4	0.00842549	0.0023445	TDGF1, CFC1, CITED2, ACVR1C	307	16	17911	14.5855	0.999994	0.0250356
GOTERM_BP_FAT	GO:0035150~regulation of tube size	10	0.0210637	0.00244197	AVP, CAV1, ITGA1, ADRA1B, TGFBR3, GJA1, UTS2B, PRKG1, GJA5, NPPA	307	168	17911	3.47274	0.999996	0.0260099
GOTERM_BP_FAT	GO:0003281~ventricular septum development	7	0.0147446	0.00246744	NOTCH1, SALL4, TGFBR3, WNT11, LRP2, GJA5, CITED2	307	80	17911	5.10493	0.999997	0.0262233
GOTERM_BP_FAT	GO:0022414~reproductive process	45	0.0947867	0.00253062	FUOM, FGF8, CORIN, FGF9, XIST, SOX3, IGFBP7, SOX2, STAT5B, SPINK1, FGF10, LIN28A, TDRD12, CXCL12, CITED1, CITED2, ACVR1C, PTGIS, PPP1R1B, KRT8, KCNE1, FANCF, SPIN2C, PHLDA2, EGR1, AVP, RXFP1, HIST1H1A, CECR2, FOSB, SLIT2, GTSF1, AFP, NOTCH1, THBD, MSX1, SFRP1, UCP2, PDGFRA, ABAT, HSD11B2, HAS2, KLF1, GGNBP1, NPPA	307	1670	17911	1.57209	0.999998	0.0268309
GOTERM_BP_FAT	GO:0071345~cellular response to cytokine stimulus	20	0.0421274	0.00257385	ZFP36, EGR1, CAV1, RTN4RL1, STAT5B, LRRC4B, MME, AQP4, PCK2, CXCL12, SLIT2, PTGIS, KRT18, SFRP1, TDGF1, KRT8, MT2, IIGP1, HAS2, MT3	307	542	17911	2.15284	0.999998	0.0272273
GOTERM_BP_FAT	GO:0060071~Wnt signaling pathway, planar cell polarity pathway	5	0.0105319	0.0025865	CTHRC1, DAB2, SFRP1, WNT11, GRHL3	307	34	17911	8.57971	0.999998	0.0273031
GOTERM_BP_FAT	GO:0009991~response to extracellular stimulus	18	0.0379147	0.00260843	ZFP36, PDK2, CCK, GSTT1, ACAT1, ACVR1C, CDKN1A, AES, ATF3, SFRP1, GSN, UCP2, OXCT1, HSD11B2, WNT11, PYY, DNMT3B, MT3	307	462	17911	2.27307	0.999998	0.0274751
GOTERM_BP_FAT	GO:0042391~regulation of membrane potential	16	0.0337019	0.00268289	CAV3, FXYD1, CAV1, CCK, GJA1, RNF207, PAWR, FGF12, RIMS2, GJA5, KCNJ11, KCNK3, UCP2, ABAT, NPPA, CASQ2	307	385	17911	2.4246	0.999999	0.0281914
GOTERM_BP_FAT	GO:2000146~negative regulation of cell motility	12	0.0252765	0.00271153	NOTCH1, SFRP1, IFITM1, NDRG4, TGFBR3, WNT11, PRKG1, SLC9A3R1, CXCL12, SLIT2, CITED2, ACVR1C	307	238	17911	2.94161	0.999999	0.0284301
GOTERM_BP_FAT	GO:2001235~positive regulation of apoptotic signaling pathway	10	0.0210637	0.00275071	STEAP3, CAV1, MSX1, ATF3, SFRP1, GSN, TNFRSF12A, CLU, SLC9A3R1, TIMP3	307	171	17911	3.41181	0.999999	0.0287766
GOTERM_BP_FAT	GO:0070293~renal absorption	4	0.00842549	0.00281116	GSN, AQP4, HAS2, SLC9A3R1	307	17	17911	13.7275	0.999999	0.0293407
GOTERM_BP_FAT	GO:0071503~response to heparin	3	0.00631912	0.00281189	EGR1, SFRP1, SLIT2	307	5	17911	35.0052	0.999999	0.0292886
GOTERM_BP_FAT	GO:0032102~negative regulation of response to external stimulus	13	0.0273828	0.00282921	ZFP36, CCK, GJA1, ACP5, PRKG1, SLIT2, TRAF3IP1, NOTCH1, PTGIS, THBD, PDGFRA, ABAT, PYY	307	275	17911	2.75799	0.999999	0.0294068
GOTERM_BP_FAT	GO:0071559~response to transforming growth factor beta	11	0.0231701	0.0028428	CAV3, DAB2, CAV1, SFRP1, CALD1, CHST11, TDGF1, TGFBR3, CITED1, CITED2, ACVR1C	307	205	17911	3.13055	1	0.0294864
GOTERM_BP_FAT	GO:0009749~response to glucose	11	0.0231701	0.00294049	EGR1, RAB11FIP5, APOA2, CTGF, UCP2, OXCT1, AQP4, GJA1, PCK2, APOM, ACVR1C	307	206	17911	3.11535	1	0.030424
GOTERM_BP_FAT	GO:0031100~organ regeneration	7	0.0147446	0.00297046	CDKN1A, NOTCH1, APOA2, SULF2, UCP2, TGFBR3, CXCL12	307	83	17911	4.92041	1	0.0306679
GOTERM_BP_FAT	GO:0035567~non-canonical Wnt signaling pathway	6	0.0126382	0.00308011	CTHRC1, FZD8, DAB2, SFRP1, WNT11, GRHL3	307	58	17911	6.03538	1	0.0317198
GOTERM_BP_FAT	GO:0031667~response to nutrient levels	17	0.0358083	0.00309159	ZFP36, PDK2, CCK, GSTT1, ACAT1, ACVR1C, CDKN1A, ATF3, SFRP1, UCP2, GSN, OXCT1, HSD11B2, WNT11, PYY, DNMT3B, MT3	307	430	17911	2.30654	1	0.0317724
GOTERM_BP_FAT	GO:0065003~macromolecular complex assembly	42	0.0884676	0.00309677	CAV3, COBL, CAV1, SNAP91, CCK, ACTR3B, CLU, ELN, GJA1, ARHGAP18, AQP4, GJA5, ACAT1, HBB-Y, ACVR1C, DAB2, APOA2, C1QTNF6, INPP5J, GSN, TGM2, LMOD1, HIST3H2BA, APOM, TWIST1, HBB-BH1, BAIAP2L2, PCBD1, ALDH5A1, HIST1H1A, VIL1, ACADL, CAPN3, SLIT2, CPT1A, TRAF3IP1, PLN, RYR3, MYH11, TGFBR3, BIN1, CASQ2	307	1544	17911	1.58702	1	0.0317613
GOTERM_BP_FAT	GO:0090279~regulation of calcium ion import	8	0.016851	0.00311792	CAV3, PLN, SPINK1, PAWR, CAPN3, CXCL12, CASQ2, GSTM7	307	112	17911	4.16729	1	0.0319112
GOTERM_BP_FAT	GO:0071364~cellular response to epidermal growth factor stimulus	5	0.0105319	0.00319869	ZFP36, DAB2, TDGF1, STAT5B, VIL1	307	36	17911	8.10306	1	0.0326603
GOTERM_BP_FAT	GO:0043623~cellular protein complex assembly	19	0.0400211	0.00325058	CAV3, COBL, CAV1, SNAP91, BAIAP2L2, ACTR3B, ELN, CLU, VIL1, ARHGAP18, SLIT2, ACVR1C, DAB2, INPP5J, GSN, MYH11, TGFBR3, LMOD1, CASQ2	307	513	17911	2.16082	1	0.0331161
GOTERM_BP_FAT	GO:0001823~mesonephros development	8	0.016851	0.00327639	FGF8, SFRP1, FGF10, WNT11, GLI3, CITED1, SLIT2, CITED2	307	113	17911	4.13041	1	0.033309
GOTERM_BP_FAT	GO:0098901~regulation of cardiac muscle cell action potential	4	0.00842549	0.00333108	CAV3, CAV1, RNF207, GJA5	307	18	17911	12.9649	1	0.0337894
GOTERM_BP_FAT	GO:0043266~regulation of potassium ion transport	7	0.0147446	0.00334596	CAV3, CAV1, KCNE1, RNF207, PRKG1, NPPA, CASQ2	307	85	17911	4.80464	1	0.033871
GOTERM_BP_FAT	GO:0046661~male sex differentiation	10	0.0210637	0.00345975	FGF8, SFRP1, FGF9, SOX3, SOX2, STAT5B, KCNE1, PDGFRA, FGF10, CITED2	307	177	17911	3.29616	1	0.0349356
GOTERM_BP_FAT	GO:0009746~response to hexose	11	0.0231701	0.00350306	EGR1, RAB11FIP5, APOA2, CTGF, UCP2, OXCT1, AQP4, GJA1, PCK2, APOM, ACVR1C	307	211	17911	3.04153	1	0.0352964
GOTERM_BP_FAT	GO:0000578~embryonic axis specification	5	0.0105319	0.00353888	COBL, TDGF1, PCSK6, TCF7L1, CITED1	307	37	17911	7.88406	1	0.0355815
GOTERM_BP_FAT	GO:0048566~embryonic digestive tract development	5	0.0105319	0.00353888	SHOX2, FGF9, PDGFRA, FGF10, GLI3	307	37	17911	7.88406	1	0.0355815
GOTERM_BP_FAT	GO:0055017~cardiac muscle tissue growth	7	0.0147446	0.00354644	CAV3, NOTCH1, FGF9, TGFBR3, GJA1, PRKG1, NPPA	307	86	17911	4.74877	1	0.0355865
GOTERM_BP_FAT	GO:0048857~neural nucleus development	6	0.0126382	0.00357124	ACTB, HOXB2, FGF9, BASP1, S100A1, NFIB	307	60	17911	5.8342	1	0.0357614
GOTERM_BP_FAT	GO:0007204~positive regulation of cytosolic calcium ion concentration	13	0.0273828	0.00357538	CAV3, CAV1, AVP, GJA1, PRKG1, CAPN3, GSTM7, PLN, RYR3, PDGFRA, TGM2, ADRA1B, CASQ2	307	283	17911	2.68002	1	0.0357324
GOTERM_BP_FAT	GO:0009636~response to toxic substance	9	0.0189573	0.0036526	HBA-A1, CDKN1A, MT2, EPHX2, MT1, HBB-BS, DNMT3B, MT3, GSTM7	307	146	17911	3.59643	1	0.0364203
GOTERM_BP_FAT	GO:0032268~regulation of cellular protein metabolic process	57	0.120063	0.00366458	SH3RF1, FGF8, FGF9, CPEB3, LRRC4B, FGF10, SPINK1, PAWR, ACVR1C, SPRY2, DAB2, GSN, CTGF, PPP1R1B, PCP4, TDGF1, PPP1R14A, MT3, TWIST1, ZFP36, EGR1, AVP, SLC9A3R1, PKIA, SLIT2, PPM1E, DOK7, PDGFRA, HBB-BS, CAV3, CAV1, CCK, RTN4RL1, CLU, SOX2, LIN28A, TIMP3, TRIM71, SERPINA1B, INPP5J, NDRG4, PPP2R2B, DNMT3B, RNF144B, FZD8, ITGA1, CAPN3, DUSP4, TRAF3IP1, CDKN1A, ATF3, SFRP1, ADRA1B, TGFBR3, PERP, DUSP…	307	2298	17911	1.44713	1	0.0364669
GOTERM_BP_FAT	GO:0090175~regulation of establishment of planar polarity	5	0.0105319	0.00390282	CTHRC1, DAB2, SFRP1, WNT11, GRHL3	307	38	17911	7.67658	1	0.0387207
GOTERM_BP_FAT	GO:0003009~skeletal muscle contraction	5	0.0105319	0.00390282	TNNT1, TNNC2, ATP8A2, MB, TNNI2	307	38	17911	7.67658	1	0.0387207
GOTERM_BP_FAT	GO:0003094~glomerular filtration	4	0.00842549	0.00390609	SULF2, GJA1, MCAM, GJA5	307	19	17911	12.2825	1	0.0386777
GOTERM_BP_FAT	GO:0035637~multicellular organismal signaling	8	0.016851	0.00397251	AVP, CAV1, PLN, KCNE1, TNNI3K, GJA1, PAWR, GJA5	307	117	17911	3.9892	1	0.0392478
GOTERM_BP_FAT	GO:0032411~positive regulation of transporter activity	7	0.0147446	0.00397402	KCNE1, RNF207, PRKG1, KCNJ11, NPPA, S100A1, GSTM7	307	88	17911	4.64084	1	0.039187
GOTERM_BP_FAT	GO:0042475~odontogenesis of dentin-containing tooth	7	0.0147446	0.00397402	MSX1, PDGFRA, FGF10, NFIC, PERP, GLI3, CAR2	307	88	17911	4.64084	1	0.039187
GOTERM_BP_FAT	GO:0007492~endoderm development	7	0.0147446	0.00397402	DUSP4, DAB2, FGF8, NOTCH1, SOX2, CFC1, COL11A1	307	88	17911	4.64084	1	0.039187
GOTERM_BP_FAT	GO:1901699~cellular response to nitrogen compound	21	0.0442338	0.00403052	EGR1, PDK2, CAV1, PTPRE, BAIAP2L2, CPEB3, STAT5B, LIN28A, SLIT2, GSTM7, MSX1, SFRP1, UCP2, RYR3, PDGFRA, KLF1, DNMT3B, CAR2, CASQ2, MGARP, MT3	307	607	17911	2.01842	1	0.0396579
GOTERM_BP_FAT	GO:0071417~cellular response to organonitrogen compound	19	0.0400211	0.00407651	EGR1, PDK2, CAV1, PTPRE, BAIAP2L2, CPEB3, STAT5B, SLIT2, GSTM7, MSX1, SFRP1, UCP2, RYR3, PDGFRA, KLF1, DNMT3B, CAR2, CASQ2, MGARP	307	524	17911	2.11545	1	0.0400253
GOTERM_BP_FAT	GO:0042246~tissue regeneration	6	0.0126382	0.00411618	NOTCH1, GSN, SOX2, FGF10, GJA1, CAPN3	307	62	17911	5.646	1	0.0403305
GOTERM_BP_FAT	GO:0060688~regulation of morphogenesis of a branching structure	6	0.0126382	0.00411618	SHOX2, CAV3, SFRP1, BCL11A, PDGFRA, FGF10	307	62	17911	5.646	1	0.0403305
GOTERM_BP_FAT	GO:0051050~positive regulation of transport	30	0.0631912	0.0041305	CAV3, FXYD1, CAV1, CCK, MYBPC1, GJA1, FGF12, TDRD12, PRKG1, CXCL12, KCNJ11, GLI3, GSTM7, DAB2, PCP4, OXCT1, KCNE1, CAR2, S100A1, TWIST1, AVP, RNF207, PCK2, CAPN3, SULF2, ATP8A2, KIF20B, ABAT, BIN1, NPPA	307	1005	17911	1.74155	1	0.0403911
GOTERM_BP_FAT	GO:0060437~lung growth	3	0.00631912	0.0041703	SPRY2, PDGFRA, FGF10	307	6	17911	29.171	1	0.0406956
GOTERM_BP_FAT	GO:0030278~regulation of ossification	11	0.0231701	0.00425274	CTHRC1, NOTCH1, SFRP1, IFITM1, SCUBE2, SOX2, GJA1, GLI3, CITED1, HEMGN, TWIST1	307	217	17911	2.95743	1	0.041406
GOTERM_BP_FAT	GO:0034284~response to monosaccharide	11	0.0231701	0.00425274	EGR1, RAB11FIP5, APOA2, CTGF, UCP2, OXCT1, AQP4, GJA1, PCK2, APOM, ACVR1C	307	217	17911	2.95743	1	0.041406
GOTERM_BP_FAT	GO:0010001~glial cell differentiation	11	0.0231701	0.00425274	FGF5, NOTCH1, GSN, CLU, MT2, FGF10, BIN1, LIN28A, GLI3, MT3, NFIB	307	217	17911	2.95743	1	0.041406
GOTERM_BP_FAT	GO:0016202~regulation of striated muscle tissue development	9	0.0189573	0.00430087	SHOX2, CAV3, FGF8, NOTCH1, FGF9, TGFBR3, GJA1, CAPN3, TWIST1	307	150	17911	3.50052	1	0.0417864
GOTERM_BP_FAT	GO:0001764~neuron migration	9	0.0189573	0.00430087	NRP2, CCK, KIF20B, GJA1, PRKG1, CXCL12, ADGRL3, NR2F1, TWIST1	307	150	17911	3.50052	1	0.0417864
GOTERM_BP_FAT	GO:0006940~regulation of smooth muscle contraction	6	0.0126382	0.0044098	CAV1, CALD1, ADRA1B, ABAT, PAWR, PRKG1	307	63	17911	5.55638	1	0.0427432
GOTERM_BP_FAT	GO:1903530~regulation of secretion by cell	23	0.0484466	0.00450022	AVP, CCK, RAB3C, GJA1, PCK2, PRKG1, RIMS2, GJA5, CXCL12, KCNJ11, CPT1A, ACVR1C, RAB11FIP5, DAB2, NOTCH1, APOA2, SFRP1, PCP4, UCP2, OXCT1, DOC2G, ABAT, TWIST1	307	699	17911	1.91969	1	0.04352
GOTERM_BP_FAT	GO:0043254~regulation of protein complex assembly	15	0.0315956	0.00453336	CAV3, CAV1, CCK, BAIAP2L2, ACTR3B, ELN, CLU, VIL1, ARHGAP18, SLIT2, TRAF3IP1, INPP5J, GSN, LMOD1, TWIST1	307	368	17911	2.37807	1	0.0437517
GOTERM_BP_FAT	GO:1901380~negative regulation of potassium ion transmembrane transport	4	0.00842549	0.00453786	CAV3, CAV1, KCNE1, CASQ2	307	20	17911	11.6684	1	0.043712
GOTERM_BP_FAT	GO:0097205~renal filtration	4	0.00842549	0.00453786	SULF2, GJA1, MCAM, GJA5	307	20	17911	11.6684	1	0.043712
GOTERM_BP_FAT	GO:0030509~BMP signaling pathway	9	0.0189573	0.00465651	EGR1, FGF8, NOTCH1, MSX1, SFRP1, RNF165, TDGF1, TGFBR3, CFC1	307	152	17911	3.45446	1	0.0447476
GOTERM_BP_FAT	GO:0048634~regulation of muscle organ development	9	0.0189573	0.00465651	SHOX2, CAV3, FGF8, NOTCH1, FGF9, TGFBR3, GJA1, CAPN3, TWIST1	307	152	17911	3.45446	1	0.0447476
GOTERM_BP_FAT	GO:0032924~activin receptor signaling pathway	5	0.0105319	0.00470502	FGF9, TDGF1, CFC1, CITED2, ACVR1C	307	40	17911	7.29275	1	0.0451197
GOTERM_BP_FAT	GO:0072009~nephron epithelium development	8	0.016851	0.00477544	FGF8, NOTCH1, WNT11, BASP1, ACAT1, GLI3, CITED1, CITED2	307	121	17911	3.85732	1	0.0456956
GOTERM_BP_FAT	GO:1901861~regulation of muscle tissue development	9	0.0189573	0.00484259	SHOX2, CAV3, FGF8, NOTCH1, FGF9, TGFBR3, GJA1, CAPN3, TWIST1	307	153	17911	3.43188	1	0.0462383
GOTERM_BP_FAT	GO:0007155~cell adhesion	42	0.0884676	0.00484417	LIMA1, CAV1, TNFRSF12A, ELF4, IGFBP7, SOX2, STAT5B, PAWR, PRKG1, CXCL12, GLI3, CDH6, CITED2, DAB2, GSN, CTGF, TGFBI, BCL11A, TDGF1, TGM2, SPON2, EGR1, ACTB, FMNL2, FZD8, PLET1, STX3, HAPLN3, ITGA1, MCAM, SLIT2, CDH13, NOTCH1, SFRP1, PDGFRA, ABAT, HAS2, PERP, TBX18, ADGRL3, NTM, ROM1	307	1583	17911	1.54792	1	0.0461672
GOTERM_BP_FAT	GO:0010769~regulation of cell morphogenesis involved in differentiation	15	0.0315956	0.00488519	TNFRSF12A, CRABP2, PAWR, CXCL12, CITED1, SLIT2, EPHB2, SHOX2, DAB2, NOTCH1, SFRP1, TGFBR3, HAS2, MT3, TWIST1	307	371	17911	2.35884	1	0.0464636
GOTERM_BP_FAT	GO:0051246~regulation of protein metabolic process	60	0.126382	0.00492784	SH3RF1, FGF8, FGF9, CPEB3, STAT5B, LRRC4B, GJA1, FGF10, SPINK1, PAWR, ACVR1C, SPRY2, APOA2, DAB2, GSN, CTGF, PPP1R1B, PCP4, TDGF1, PPP1R14A, MT3, TWIST1, ZFP36, EGR1, AVP, SLC9A3R1, PKIA, SLIT2, PPM1E, DOK7, PDGFRA, HBB-BS, CAV3, CAV1, CCK, RTN4RL1, CLU, SOX2, LIN28A, TIMP3, TRIM71, SERPINA1B, INPP5J, NDRG4, PPP2R2B, DNMT3B, RNF144B, FZD8, ITGA1, CAPN3, DUSP4, TRAF3IP1, CDKN1A, ATF3, SFRP1, ADRA1…	307	2483	17911	1.4098	1	0.046774
GOTERM_BP_FAT	GO:0017015~regulation of transforming growth factor beta receptor signaling pathway	7	0.0147446	0.00494208	CAV3, DAB2, CAV1, CHST11, TDGF1, TGFBR3, CITED2	307	92	17911	4.43907	1	0.0468197
GOTERM_BP_FAT	GO:0035270~endocrine system development	9	0.0189573	0.00503431	FGF8, MSX1, SOX3, CLU, SOX2, PDGFRA, FGF10, WNT11, CITED2	307	154	17911	3.4096	1	0.0475867
GOTERM_BP_FAT	GO:0050891~multicellular organismal water homeostasis	5	0.0105319	0.00514473	SCD1, AVP, AQP4, HAS2, GRHL3	307	41	17911	7.11488	1	0.048518
GOTERM_BP_FAT	GO:0070849~response to epidermal growth factor	5	0.0105319	0.00514473	ZFP36, DAB2, TDGF1, STAT5B, VIL1	307	41	17911	7.11488	1	0.048518
GOTERM_BP_FAT	GO:0070201~regulation of establishment of protein localization	26	0.0547657	0.00515765	SNAP91, MYBPC1, GJA1, TDRD12, KCNJ11, GLI3, GJA5, ACVR1C, DAB2, APOA2, OXCT1, KCNE1, TWIST1, VIL1, TMBIM1, PCK2, SLC9A3R1, PKIA, CPT1A, RAB11FIP5, CDKN1A, SFRP1, SULF2, UCP2, KIF20B, ABAT	307	840	17911	1.80582	1	0.0485479
GOTERM_BP_FAT	GO:0060419~heart growth	7	0.0147446	0.00520897	CAV3, NOTCH1, FGF9, TGFBR3, GJA1, PRKG1, NPPA	307	93	17911	4.39133	1	0.0489305
GOTERM_BP_FAT	GO:1903844~regulation of cellular response to transforming growth factor beta stimulus	7	0.0147446	0.00520897	CAV3, DAB2, CAV1, CHST11, TDGF1, TGFBR3, CITED2	307	93	17911	4.39133	1	0.0489305
GOTERM_BP_FAT	GO:0048557~embryonic digestive tract morphogenesis	4	0.00842549	0.00522794	SHOX2, PDGFRA, FGF10, GLI3	307	21	17911	11.1128	1	0.049015
GOTERM_BP_FAT	GO:0007163~establishment or maintenance of cell polarity	10	0.0210637	0.00527205	SPRY2, SNAP91, GSN, KIF20B, FGF10, GJA1, AMOT, WNT11, CAP1, SLC9A3R1	307	189	17911	3.08688	1	0.0493293
GOTERM_BP_FAT	GO:0022610~biological adhesion	42	0.0884676	0.00544311	LIMA1, CAV1, TNFRSF12A, ELF4, IGFBP7, SOX2, STAT5B, PAWR, PRKG1, CXCL12, GLI3, CDH6, CITED2, DAB2, GSN, CTGF, TGFBI, BCL11A, TDGF1, TGM2, SPON2, EGR1, ACTB, FMNL2, FZD8, PLET1, STX3, HAPLN3, ITGA1, MCAM, SLIT2, CDH13, NOTCH1, SFRP1, PDGFRA, ABAT, HAS2, PERP, TBX18, ADGRL3, NTM, ROM1	307	1595	17911	1.53628	1	0.0508002
GOTERM_BP_FAT	GO:0055007~cardiac muscle cell differentiation	8	0.016851	0.00545362	CAV3, MYL2, NKX2-6, TDGF1, PDGFRA, MYH11, PRKG1, NPPA	307	124	17911	3.764	1	0.0508036
GOTERM_BP_FAT	GO:0008202~steroid metabolic process	12	0.0252765	0.00559266	EGR1, SCD1, AFP, DAB2, APOA2, IGFBP7, STAT5B, EPHX2, HSD11B2, ACADL, PRKG1, MT3	307	262	17911	2.67215	1	0.0519739
GOTERM_BP_FAT	GO:0003197~endocardial cushion development	5	0.0105319	0.00561115	FGF8, NOTCH1, MSX1, CITED2, TWIST1	307	42	17911	6.94548	1	0.0520474
GOTERM_BP_FAT	GO:0007519~skeletal muscle tissue development	10	0.0210637	0.00567769	SHOX2, EGR1, NOTCH1, CAV1, ATF3, ELN, VGLL2, CAPN3, CITED2, TWIST1	307	191	17911	3.05456	1	0.052555
GOTERM_BP_FAT	GO:0052548~regulation of endopeptidase activity	12	0.0252765	0.00573617	SH3RF1, AVP, CCK, CTGF, GSN, SOX2, SPINK1, PAWR, PERP, TIMP3, MT3, ACVR1C	307	263	17911	2.66199	1	0.0529877
GOTERM_BP_FAT	GO:0060373~regulation of ventricular cardiac muscle cell membrane depolarization	3	0.00631912	0.00577272	CAV3, GJA1, GJA5	307	7	17911	25.0037	1	0.0532214
GOTERM_BP_FAT	GO:0030073~insulin secretion	10	0.0210637	0.0058945	RAB11FIP5, SFRP1, UCP2, OXCT1, ABAT, GJA1, RIMS2, PCK2, KCNJ11, ACVR1C	307	192	17911	3.03865	1	0.054219
GOTERM_BP_FAT	GO:0007368~determination of left/right symmetry	8	0.016851	0.00594424	FGF8, NOTCH1, FGF10, GJA1, PCSK6, CFC1, CITED2, ACVR1C	307	126	17911	3.70426	1	0.0545674
GOTERM_BP_FAT	GO:0015833~peptide transport	13	0.0273828	0.00596479	GJA1, RIMS2, PCK2, SLC9A3R1, KCNJ11, CPT1A, ACVR1C, RAB11FIP5, SFRP1, UCP2, OXCT1, ABAT, CAR2	307	302	17911	2.51141	1	0.0546537
GOTERM_BP_FAT	GO:0090281~negative regulation of calcium ion import	4	0.00842549	0.00597774	SPINK1, PAWR, CASQ2, GSTM7	307	22	17911	10.6076	1	0.0546719
GOTERM_BP_FAT	GO:2000147~positive regulation of cell motility	17	0.0358083	0.0059942	EGR1, PLET1, VIL1, FGF10, PAWR, MCAM, CXCL12, VEGFB, CDH13, DAB2, NOTCH1, TDGF1, PDGFRA, KIF20B, WNT11, HAS2, TWIST1	307	461	17911	2.15144	1	0.0547213
GOTERM_BP_FAT	GO:0006351~transcription, DNA-templated	72	0.151659	0.00604192	FGF8, FGF9, ELF4, CPEB3, STAT5B, PRRX1, FGF10, PAWR, GLI3, CITED1, CITED2, DAB2, AES, PTGIS, SUPT16, PPP1R1B, TDGF1, S100A1, NR2F1, MT3, TWIST1, EGR1, ZFP36, HBB-BH1, PCBD1, NKX2-6, GRHL3, FOSB, BASP1, CFC1, TOX3, PKIA, MSX1, VGLL2, WNT11, TBX18, CAV1, SOX3, SOX2, CLU, HBB-Y, TCF7L1, TAL2, RNF165, BCL11A, MLIP, CHD1, HBA-X, DNMT3B, TLX1, FZD8, LMCD1, CREB5, CAPN3, TNNI2, SHOX2, CDH13, TRAF3IP1, N…	307	3129	17911	1.34248	1	0.0550481
GOTERM_BP_FAT	GO:0048844~artery morphogenesis	6	0.0126382	0.00610485	FGF8, NOTCH1, PRRX1, WNT11, GJA5, CITED2	307	68	17911	5.14783	1	0.0555085
GOTERM_BP_FAT	GO:0003254~regulation of membrane depolarization	5	0.0105319	0.00610495	CAV3, CCK, GJA1, FGF12, GJA5	307	43	17911	6.78396	1	0.0554113
GOTERM_BP_FAT	GO:0043618~regulation of transcription from RNA polymerase II promoter in response to stress	5	0.0105319	0.00610495	EGR1, NOTCH1, ATF3, MT3, CITED2	307	43	17911	6.78396	1	0.0554113
GOTERM_BP_FAT	GO:0032870~cellular response to hormone stimulus	19	0.0400211	0.00650869	ZFP36, PDK2, CAV1, PTPRE, BAIAP2L2, IGFBP7, STAT5B, FOSB, SLIT2, DAB2, NOTCH1, GPR22, SFRP1, UCP2, DNMT3B, CAR2, MGARP, NR2F1, MT3	307	549	17911	2.01912	1	0.0588735
GOTERM_BP_FAT	GO:2001236~regulation of extrinsic apoptotic signaling pathway	9	0.0189573	0.00654386	SH3RF1, DAB2, CAV1, ATF3, SFRP1, TNFRSF12A, FGF10, TMBIM1, TIMP3	307	161	17911	3.26136	1	0.0590791
GOTERM_BP_FAT	GO:0051495~positive regulation of cytoskeleton organization	10	0.0210637	0.00669506	CAV3, CAV1, PPM1E, BAIAP2L2, CTGF, GSN, ACTR3B, VIL1, WNT11, LMOD1	307	196	17911	2.97663	1	0.0603006
GOTERM_BP_FAT	GO:0009612~response to mechanical stimulus	11	0.0231701	0.00674141	CAV3, CAV1, SOX2, ATP8A2, GJA1, PAWR, FOSB, COL11A1, CXCL12, NPPA, CITED2	307	232	17911	2.76622	1	0.0606003
GOTERM_BP_FAT	GO:0051271~negative regulation of cellular component movement	12	0.0252765	0.00675232	NOTCH1, SFRP1, IFITM1, NDRG4, TGFBR3, WNT11, PRKG1, SLC9A3R1, CXCL12, SLIT2, CITED2, ACVR1C	307	269	17911	2.60262	1	0.0605897
GOTERM_BP_FAT	GO:0008104~protein localization	57	0.120063	0.00678038	STEAP3, FGF9, MYBPC1, GYPA, FGF10, GJA1, SYNGR1, GJA5, KCNJ11, GLI3, ACVR1C, APOA2, DAB2, PACSIN1, GSN, RAB20, MT3, TWIST1, STX3, VIL1, KIF5C, SLC9A3R1, PKIA, RAB11FIP5, MSX1, KRT18, COLQ, DOK7, ABAT, WNT11, CAV3, CAV1, RAB3C, SNAP91, MRAP, CLU, TDRD12, RIMS2, ADPRHL1, OXCT1, KCNE1, PPP2R2B, DNMT3B, MGARP, TMBIM1, PCK2, CAPN3, CPT1A, TRAF3IP1, NOTCH1, CDKN1A, SFRP1, SULF2, UCP2, KIF20B, AMOT, LRP2	307	2367	17911	1.40494	1	0.0607285
GOTERM_BP_FAT	GO:0031000~response to caffeine	4	0.00842549	0.00678855	RYR3, DNMT3B, CASQ2, GSTM7	307	23	17911	10.1464	1	0.0606938
GOTERM_BP_FAT	GO:0023019~signal transduction involved in regulation of gene expression	4	0.00842549	0.00678855	FGF5, FGF8, MSX1, PDGFRA	307	23	17911	10.1464	1	0.0606938
GOTERM_BP_FAT	GO:0032101~regulation of response to external stimulus	24	0.0505529	0.00679697	ZFP36, CAV1, STX3, CCK, STAT5B, LMCD1, ACP5, GJA1, FGF10, PRKG1, CXCL12, CAPN3, SLIT2, VEGFB, CDH13, TRAF3IP1, NOTCH1, THBD, PTGIS, PDGFRA, TGM2, ABAT, PYY, MT3	307	769	17911	1.82082	1	0.0606615
GOTERM_BP_FAT	GO:0061515~myeloid cell development	6	0.0126382	0.00689585	HBA-A1, RHD, HBB-BS, KLF1, HBA-X, CITED2	307	70	17911	5.00074	1	0.0614127
GOTERM_BP_FAT	GO:0010468~regulation of gene expression	93	0.195893	0.00691087	FGF5, FGF8, FGF9, ELF4, CPEB3, STAT5B, PRRX1, GJA1, FGF10, PAWR, GLI3, CITED1, CITED2, ACTG2, SPRY2, DAB2, AES, PTGIS, SUPT16, GSN, CTGF, TDGF1, S100A1, TWIST1, NR2F1, MT3, EGR1, ZFP36, AVP, HBB-BH1, NKX2-6, PCBD1, RBFOX3, GRHL3, FOSB, BASP1, CFC1, PKIA, TOX3, SLIT2, MSX1, PDGFRA, VGLL2, WNT11, HBB-BS, TBX18, ROM1, CAV1, XIST, SOX3, SOX2, CLU, RIMS2, TDRD12, LIN28A, TRIM71, HBB-Y, TCF7L1, TAL2, R…	307	4268	17911	1.27128	1	0.0614362
GOTERM_BP_FAT	GO:0097191~extrinsic apoptotic signaling pathway	11	0.0231701	0.00714186	SH3RF1, DAB2, CAV1, KRT18, ATF3, SFRP1, TNFRSF12A, KRT8, FGF10, TMBIM1, TIMP3	307	234	17911	2.74257	1	0.0633208
GOTERM_BP_FAT	GO:0040013~negative regulation of locomotion	12	0.0252765	0.00717206	NOTCH1, SFRP1, IFITM1, NDRG4, TGFBR3, WNT11, PRKG1, SLC9A3R1, CXCL12, SLIT2, CITED2, ACVR1C	307	271	17911	2.58341	1	0.0634713
GOTERM_BP_FAT	GO:0045907~positive regulation of vasoconstriction	5	0.0105319	0.00717739	AVP, CAV1, ADRA1B, GJA1, GJA5	307	45	17911	6.48245	1	0.063408
GOTERM_BP_FAT	GO:0060412~ventricular septum morphogenesis	5	0.0105319	0.00717739	NOTCH1, TGFBR3, WNT11, GJA5, CITED2	307	45	17911	6.48245	1	0.063408
GOTERM_BP_FAT	GO:0021983~pituitary gland development	5	0.0105319	0.00717739	FGF8, MSX1, SOX3, SOX2, FGF10	307	45	17911	6.48245	1	0.063408
GOTERM_BP_FAT	GO:0007548~sex differentiation	13	0.0273828	0.00727457	AFP, FGF8, SFRP1, FGF9, SOX3, SOX2, STAT5B, KCNE1, PDGFRA, FGF10, FANCF, SLIT2, CITED2	307	310	17911	2.4466	1	0.0641313
GOTERM_BP_FAT	GO:0051384~response to glucocorticoid	9	0.0189573	0.00728667	ZFP36, CDKN1A, APOA2, IGFBP7, HSD11B2, FOSB, PCK2, DNMT3B, SLIT2	307	164	17911	3.2017	1	0.0641248
GOTERM_BP_FAT	GO:0060538~skeletal muscle organ development	10	0.0210637	0.00736543	SHOX2, EGR1, NOTCH1, CAV1, ATF3, ELN, VGLL2, CAPN3, CITED2, TWIST1	307	199	17911	2.93176	1	0.0646868
GOTERM_BP_FAT	GO:0003073~regulation of systemic arterial blood pressure	7	0.0147446	0.00738181	AVP, CORIN, ADRA1B, GJA1, HSD11B2, GJA5, NPPA	307	100	17911	4.08394	1	0.0647159
GOTERM_BP_FAT	GO:0071773~cellular response to BMP stimulus	9	0.0189573	0.00754788	EGR1, FGF8, NOTCH1, MSX1, SFRP1, RNF165, TDGF1, TGFBR3, CFC1	307	165	17911	3.18229	1	0.0660153
GOTERM_BP_FAT	GO:0071772~response to BMP	9	0.0189573	0.00754788	EGR1, FGF8, NOTCH1, MSX1, SFRP1, RNF165, TDGF1, TGFBR3, CFC1	307	165	17911	3.18229	1	0.0660153
GOTERM_BP_FAT	GO:0015670~carbon dioxide transport	3	0.00631912	0.00761047	AQP4, CAR4, CAR2	307	8	17911	21.8783	1	0.0664332
GOTERM_BP_FAT	GO:0071313~cellular response to caffeine	3	0.00631912	0.00761047	RYR3, CASQ2, GSTM7	307	8	17911	21.8783	1	0.0664332
GOTERM_BP_FAT	GO:0051494~negative regulation of cytoskeleton organization	8	0.016851	0.0076146	CAV3, LIMA1, INPP5J, GSN, VIL1, ARHGAP28, LMOD1, SLIT2	307	132	17911	3.53588	1	0.0663555
GOTERM_BP_FAT	GO:1990748~cellular detoxification	4	0.00842549	0.00766154	HBA-A1, HBB-BS, MT3, GSTM7	307	24	17911	9.72367	1	0.0666392
GOTERM_BP_FAT	GO:0030539~male genitalia development	4	0.00842549	0.00766154	FGF8, SOX2, PDGFRA, FGF10	307	24	17911	9.72367	1	0.0666392
GOTERM_BP_FAT	GO:0060976~coronary vasculature development	6	0.0126382	0.00775587	VEGFB, NOTCH1, FGF9, TGFBR3, LRP2, CFC1	307	72	17911	4.86183	1	0.0673206
GOTERM_BP_FAT	GO:0035136~forelimb morphogenesis	5	0.0105319	0.00775733	SHOX2, MSX1, RNF165, CRABP2, TWIST1	307	46	17911	6.34152	1	0.0672194
GOTERM_BP_FAT	GO:0009268~response to pH	5	0.0105319	0.00775733	RAB11FIP5, KCNE1, GJA1, SST, CAR2	307	46	17911	6.34152	1	0.0672194
GOTERM_BP_FAT	GO:0071560~cellular response to transforming growth factor beta stimulus	10	0.0210637	0.00808629	CAV3, DAB2, CAV1, SFRP1, CHST11, TDGF1, TGFBR3, CITED1, CITED2, ACVR1C	307	202	17911	2.88822	1	0.0698615
GOTERM_BP_FAT	GO:0072080~nephron tubule development	7	0.0147446	0.00810745	FGF8, NOTCH1, WNT11, ACAT1, GLI3, CITED1, CITED2	307	102	17911	4.00386	1	0.069921
GOTERM_BP_FAT	GO:0052547~regulation of peptidase activity	14	0.0294892	0.00813504	SH3RF1, CAV1, AVP, CCK, SOX2, SPINK1, PAWR, TIMP3, ACVR1C, SERPINA1B, CTGF, GSN, PERP, MT3	307	354	17911	2.30731	1	0.070034
GOTERM_BP_FAT	GO:0010717~regulation of epithelial to mesenchymal transition	6	0.0126382	0.00821265	DAB2, NOTCH1, SFRP1, TGFBR3, PAWR, TWIST1	307	73	17911	4.79523	1	0.0705625
GOTERM_BP_FAT	GO:0009743~response to carbohydrate	11	0.0231701	0.00823383	EGR1, RAB11FIP5, APOA2, CTGF, UCP2, OXCT1, AQP4, GJA1, PCK2, APOM, ACVR1C	307	239	17911	2.6852	1	0.0706207
GOTERM_BP_FAT	GO:0009855~determination of bilateral symmetry	8	0.016851	0.00824172	FGF8, NOTCH1, FGF10, GJA1, PCSK6, CFC1, CITED2, ACVR1C	307	134	17911	3.48311	1	0.0705685
GOTERM_BP_FAT	GO:0043620~regulation of DNA-templated transcription in response to stress	5	0.0105319	0.00836724	EGR1, NOTCH1, ATF3, MT3, CITED2	307	47	17911	6.2066	1	0.0714892
GOTERM_BP_FAT	GO:0021545~cranial nerve development	5	0.0105319	0.00836724	NRP2, HOXB2, GLI3, CITED2, EPHB2	307	47	17911	6.2066	1	0.0714892
GOTERM_BP_FAT	GO:0010043~response to zinc ion	5	0.0105319	0.00836724	PLN, MT2, MT1, CAR2, KCNK3	307	47	17911	6.2066	1	0.0714892
GOTERM_BP_FAT	GO:0009799~specification of symmetry	8	0.016851	0.00856917	FGF8, NOTCH1, FGF10, GJA1, PCSK6, CFC1, CITED2, ACVR1C	307	135	17911	3.4573	1	0.0730357
GOTERM_BP_FAT	GO:0051223~regulation of protein transport	24	0.0505529	0.00857446	SNAP91, MYBPC1, GJA1, TDRD12, SLC9A3R1, PCK2, GJA5, GLI3, PKIA, KCNJ11, CPT1A, ACVR1C, RAB11FIP5, DAB2, APOA2, CDKN1A, SULF2, SFRP1, UCP2, OXCT1, KCNE1, KIF20B, ABAT, TWIST1	307	784	17911	1.78598	1	0.0729585
GOTERM_BP_FAT	GO:0033036~macromolecule localization	63	0.132701	0.00859318	STEAP3, FGF9, MYBPC1, GYPA, STAT5B, GJA1, FGF10, SYNGR1, GJA5, KCNJ11, GLI3, ACVR1C, APOA2, DAB2, PACSIN1, GSN, FITM1, CHST11, APOM, RAB20, MT3, TWIST1, ZFP36, STX3, VIL1, KIF5C, SLC9A3R1, PKIA, RAB11FIP5, MSX1, KRT18, COLQ, DOK7, ABAT, WNT11, CAV3, CAV1, SNAP91, RAB3C, MRAP, CLU, RIMS2, TDRD12, ADPRHL1, OXCT1, KCNE1, PPP2R2B, DNMT3B, MGARP, TMBIM1, PCK2, CAPN3, CPT1A, TRAF3IP1, CDKN1A, NOTCH1, S…	307	2705	17911	1.3588	1	0.0729918
GOTERM_BP_FAT	GO:0043405~regulation of MAP kinase activity	12	0.0252765	0.00909485	CAV3, SPRY2, DUSP4, FZD8, DAB2, CAV1, SFRP1, TDGF1, ITGA1, FGF10, DUSP9, DUSP8	307	280	17911	2.50037	1	0.0769764
GOTERM_BP_FAT	GO:0042886~amide transport	13	0.0273828	0.00921663	GJA1, RIMS2, PCK2, SLC9A3R1, KCNJ11, CPT1A, ACVR1C, RAB11FIP5, SFRP1, UCP2, OXCT1, ABAT, CAR2	307	320	17911	2.37014	1	0.0778425
GOTERM_BP_FAT	GO:0008064~regulation of actin polymerization or depolymerization	9	0.0189573	0.00927035	LIMA1, BAIAP2L2, GSN, ACTR3B, ELN, VIL1, ARHGAP18, LMOD1, SLIT2	307	171	17911	3.07063	1	0.0781518
GOTERM_BP_FAT	GO:0090100~positive regulation of transmembrane receptor protein serine/threonine kinase signaling pathway	7	0.0147446	0.00929007	DAB2, NOTCH1, MSX1, FGF9, RNF165, TGFBR3, CITED2	307	105	17911	3.88947	1	0.078184
GOTERM_BP_FAT	GO:0023061~signal release	16	0.0337019	0.00942598	SNAP91, STX3, GJA1, RIMS2, PCK2, KCNJ11, CPT1A, ACVR1C, RAB11FIP5, DAB2, SFRP1, UCP2, OXCT1, DOC2G, ABAT, LRP2	307	443	17911	2.10716	1	0.0791571
GOTERM_BP_FAT	GO:0090130~tissue migration	11	0.0231701	0.00944579	ACTG2, CDH13, FGF8, NOTCH1, TDGF1, VIL1, FGF10, TGFBR3, AMOT, HAS2, SLIT2	307	244	17911	2.63017	1	0.0791883
GOTERM_BP_FAT	GO:0051098~regulation of binding	13	0.0273828	0.00944962	CTHRC1, TRAF3IP1, DAB2, CAV1, MSX1, AES, PCBD1, PLN, CALD1, ARHGAP28, TGFBR3, PHLDA2, TWIST1	307	321	17911	2.36276	1	0.0790904
GOTERM_BP_FAT	GO:0030832~regulation of actin filament length	9	0.0189573	0.00958269	LIMA1, BAIAP2L2, GSN, ACTR3B, ELN, VIL1, ARHGAP18, LMOD1, SLIT2	307	172	17911	3.05278	1	0.0800333
GOTERM_BP_FAT	GO:0002063~chondrocyte development	4	0.00842549	0.00959814	SHOX2, SULF2, CHST11, COL11A1	307	26	17911	8.9757	1	0.0800279
GOTERM_BP_FAT	GO:0071415~cellular response to purine-containing compound	3	0.00631912	0.00967509	RYR3, CASQ2, GSTM7	307	9	17911	19.4473	1	0.0805155
GOTERM_BP_FAT	GO:0090102~cochlea development	5	0.0105319	0.00967935	CTHRC1, CECR2, GRHL3, TBX18, KCNK3	307	49	17911	5.95327	1	0.0804197
GOTERM_BP_FAT	GO:0061326~renal tubule development	7	0.0147446	0.00971029	FGF8, NOTCH1, WNT11, ACAT1, GLI3, CITED1, CITED2	307	106	17911	3.85277	1	0.0805373
GOTERM_BP_FAT	GO:0071248~cellular response to metal ion	8	0.016851	0.00997517	GSN, RYR3, MT2, MT1, FOSB, CAPN3, KCNK3, MT3	307	139	17911	3.35781	1	0.0825186
GOTERM_BP_FAT	GO:0030335~positive regulation of cell migration	16	0.0337019	0.010079	EGR1, PLET1, VIL1, FGF10, PAWR, MCAM, CXCL12, VEGFB, CDH13, DAB2, NOTCH1, TDGF1, PDGFRA, KIF20B, HAS2, WNT11	307	446	17911	2.09299	1	0.083211
GOTERM_BP_FAT	GO:0001657~ureteric bud development	7	0.0147446	0.0101439	FGF8, SFRP1, WNT11, GLI3, CITED1, SLIT2, CITED2	307	107	17911	3.81677	1	0.0835924
GOTERM_BP_FAT	GO:0003151~outflow tract morphogenesis	6	0.0126382	0.0102265	FGF8, TGFBR3, WNT11, GJA5, CITED2, TWIST1	307	77	17911	4.54613	1	0.0841127
GOTERM_BP_FAT	GO:0043523~regulation of neuron apoptotic process	11	0.0231701	0.0102356	EGR1, FGF8, TRIM2, PCP4, ITGA1, MT1, PAWR, PPP2R2B, TOX3, CITED1, MT3	307	247	17911	2.59823	1	0.0840501
GOTERM_BP_FAT	GO:0045785~positive regulation of cell adhesion	14	0.0294892	0.01056	CAV1, STX3, STAT5B, SOX2, PAWR, GLI3, CXCL12, CITED2, CDH13, DAB2, TDGF1, TGM2, HAS2, TBX18	307	366	17911	2.23166	1	0.0864715
GOTERM_BP_FAT	GO:0072163~mesonephric epithelium development	7	0.0147446	0.0105911	FGF8, SFRP1, WNT11, GLI3, CITED1, SLIT2, CITED2	307	108	17911	3.78143	1	0.0865779
GOTERM_BP_FAT	GO:0072164~mesonephric tubule development	7	0.0147446	0.0105911	FGF8, SFRP1, WNT11, GLI3, CITED1, SLIT2, CITED2	307	108	17911	3.78143	1	0.0865779
GOTERM_BP_FAT	GO:0007179~transforming growth factor beta receptor signaling pathway	8	0.016851	0.010738	DAB2, CAV1, CHST11, TDGF1, TGFBR3, CITED1, CITED2, ACVR1C	307	141	17911	3.31019	1	0.0875925
GOTERM_BP_FAT	GO:0050879~multicellular organismal movement	5	0.0105319	0.0111183	TNNT1, TNNC2, ATP8A2, MB, TNNI2	307	51	17911	5.71981	1	0.0904228
GOTERM_BP_FAT	GO:0050881~musculoskeletal movement	5	0.0105319	0.0111183	TNNT1, TNNC2, ATP8A2, MB, TNNI2	307	51	17911	5.71981	1	0.0904228
GOTERM_BP_FAT	GO:0030104~water homeostasis	5	0.0105319	0.0111183	SCD1, AVP, AQP4, HAS2, GRHL3	307	51	17911	5.71981	1	0.0904228
GOTERM_BP_FAT	GO:0055024~regulation of cardiac muscle tissue development	6	0.0126382	0.0113502	CAV3, FGF8, NOTCH1, FGF9, TGFBR3, GJA1	307	79	17911	4.43104	1	0.0920845
GOTERM_BP_FAT	GO:0008406~gonad development	11	0.0231701	0.0113668	AFP, FGF8, SFRP1, FGF9, SOX3, STAT5B, KCNE1, PDGFRA, FANCF, SLIT2, CITED2	307	251	17911	2.55682	1	0.0920684
GOTERM_BP_FAT	GO:0071214~cellular response to abiotic stimulus	12	0.0252765	0.0115025	BCAT1, EGR1, ACTB, RAB11FIP5, CDKN1A, CAV1, SFRP1, KCNE1, MME, GJA1, CAPN3, NPPA	307	290	17911	2.41415	1	0.0929751
GOTERM_BP_FAT	GO:0010644~cell communication by electrical coupling	3	0.00631912	0.0119583	CAV1, GJA1, GJA5	307	10	17911	17.5026	1	0.0963461
GOTERM_BP_FAT	GO:0043627~response to estrogen	7	0.0147446	0.0120163	APOA2, CAV1, SFRP1, GLI3, CAR2, CITED1, CITED2	307	111	17911	3.67923	1	0.0966412
GOTERM_BP_FAT	GO:1902533~positive regulation of intracellular signal transduction	26	0.0547657	0.012513	STEAP3, FZD8, FGF8, CAV1, FGF9, SOX2, CLU, LMCD1, ITGA1, GJA1, FGF10, SLC9A3R1, GSTM7, CDH13, SPRY2, NOTCH1, DAB2, MSX1, NDRG4, CTGF, TDGF1, PDGFRA, TGM2, ADRA1B, WNT11, MT3	307	905	17911	1.67612	1	0.100296
GOTERM_BP_FAT	GO:0032273~positive regulation of protein polymerization	7	0.0147446	0.01252	CAV3, CAV1, BAIAP2L2, GSN, ACTR3B, VIL1, LMOD1	307	112	17911	3.64638	1	0.100194
GOTERM_BP_FAT	GO:0019217~regulation of fatty acid metabolic process	6	0.0126382	0.0125552	PDK2, AVP, CAV1, ACADL, CPT1A, TWIST1	307	81	17911	4.32163	1	0.100307
GOTERM_BP_FAT	GO:0050848~regulation of calcium-mediated signaling	6	0.0126382	0.0125552	CDH13, PLN, LMCD1, TMBIM1, CASQ2, GSTM7	307	81	17911	4.32163	1	0.100307
GOTERM_BP_FAT	GO:0032880~regulation of protein localization	28	0.0589784	0.0126414	SNAP91, MYBPC1, GJA1, TDRD12, KCNJ11, GLI3, GJA5, ACVR1C, DAB2, APOA2, GSN, OXCT1, KCNE1, TWIST1, STX3, VIL1, TMBIM1, SLC9A3R1, PCK2, PKIA, CPT1A, RAB11FIP5, CDKN1A, SFRP1, SULF2, UCP2, KIF20B, ABAT	307	1000	17911	1.63358	1	0.100808
GOTERM_BP_FAT	GO:0001736~establishment of planar polarity	5	0.0105319	0.0126882	CTHRC1, DAB2, SFRP1, WNT11, GRHL3	307	53	17911	5.50396	1	0.101008
GOTERM_BP_FAT	GO:0031345~negative regulation of cell projection organization	9	0.0189573	0.0127618	SPRY2, DAB2, INPP5J, BCL11A, SLIT2, NTM, MT3, EPHB2, NR2F1	307	181	17911	2.90098	1	0.10141
GOTERM_BP_FAT	GO:0045137~development of primary sexual characteristics	11	0.0231701	0.0129124	AFP, FGF8, SFRP1, FGF9, SOX3, STAT5B, KCNE1, PDGFRA, FANCF, SLIT2, CITED2	307	256	17911	2.50688	1	0.102393
GOTERM_BP_FAT	GO:0050927~positive regulation of positive chemotaxis	4	0.00842549	0.0129922	VEGFB, CDH13, FGF10, CXCL12	307	29	17911	8.04718	1	0.102838
GOTERM_BP_FAT	GO:1901381~positive regulation of potassium ion transmembrane transport	4	0.00842549	0.0129922	KCNE1, RNF207, PRKG1, NPPA	307	29	17911	8.04718	1	0.102838
GOTERM_BP_FAT	GO:0007568~aging	12	0.0252765	0.0135216	CDKN1A, CAV1, CTGF, RNF165, GSN, UCP2, ATP8A2, ABAT, MME, PAWR, CITED2, TWIST1	307	297	17911	2.35725	1	0.10666
GOTERM_BP_FAT	GO:0007164~establishment of tissue polarity	5	0.0105319	0.0135235	CTHRC1, DAB2, SFRP1, WNT11, GRHL3	307	54	17911	5.40204	1	0.106511
GOTERM_BP_FAT	GO:2000116~regulation of cysteine-type endopeptidase activity	10	0.0210637	0.0136114	SH3RF1, AVP, CCK, CTGF, GSN, SOX2, PAWR, PERP, MT3, ACVR1C	307	220	17911	2.65191	1	0.107007
GOTERM_BP_FAT	GO:0050926~regulation of positive chemotaxis	4	0.00842549	0.0142566	VEGFB, CDH13, FGF10, CXCL12	307	30	17911	7.77894	1	0.111649
GOTERM_BP_FAT	GO:0007369~gastrulation	9	0.0189573	0.0143964	DUSP4, FGF8, SFRP1, SOX2, TDGF1, AMOT, WNT11, CFC1, COL11A1	307	185	17911	2.83826	1	0.112516
GOTERM_BP_FAT	GO:0007351~tripartite regional subdivision	3	0.00631912	0.0144522	TDGF1, PCSK6, TCF7L1	307	11	17911	15.9115	1	0.11276
GOTERM_BP_FAT	GO:0060452~positive regulation of cardiac muscle contraction	3	0.00631912	0.0144522	CTGF, RNF207, NPPA	307	11	17911	15.9115	1	0.11276
GOTERM_BP_FAT	GO:0042135~neurotransmitter catabolic process	3	0.00631912	0.0144522	COLQ, ALDH5A1, ABAT	307	11	17911	15.9115	1	0.11276
GOTERM_BP_FAT	GO:0008595~anterior/posterior axis specification, embryo	3	0.00631912	0.0144522	TDGF1, PCSK6, TCF7L1	307	11	17911	15.9115	1	0.11276
GOTERM_BP_FAT	GO:0019827~stem cell population maintenance	8	0.016851	0.0147024	NOTCH1, SALL4, SFRP1, SOX2, PRRX1, FGF10, LIN28A, TCF7L1	307	150	17911	3.11157	1	0.114436
GOTERM_BP_FAT	GO:0030833~regulation of actin filament polymerization	8	0.016851	0.0151996	BAIAP2L2, GSN, ACTR3B, ELN, VIL1, ARHGAP18, LMOD1, SLIT2	307	151	17911	3.09097	1	0.117918
GOTERM_BP_FAT	GO:0045668~negative regulation of osteoblast differentiation	5	0.0105319	0.0152971	NOTCH1, SFRP1, SOX2, CITED1, TWIST1	307	56	17911	5.20911	1	0.118456
GOTERM_BP_FAT	GO:0070252~actin-mediated cell contraction	5	0.0105319	0.0152971	CAV3, CAV1, VIL1, RNF207, GJA5	307	56	17911	5.20911	1	0.118456
GOTERM_BP_FAT	GO:0045165~cell fate commitment	11	0.0231701	0.0153436	SPRY2, FGF8, NOTCH1, SFRP1, MYL2, SOX2, PRRX1, FGF10, WNT11, GLI3, TLX1	307	263	17911	2.44016	1	0.118619
GOTERM_BP_FAT	GO:0002026~regulation of the force of heart contraction	4	0.00842549	0.0155884	CAV1, MYL2, PLN, ADRA1B	307	31	17911	7.528	1	0.120227
GOTERM_BP_FAT	GO:0003203~endocardial cushion morphogenesis	4	0.00842549	0.0155884	FGF8, NOTCH1, MSX1, TWIST1	307	31	17911	7.528	1	0.120227
GOTERM_BP_FAT	GO:0010035~response to inorganic substance	18	0.0379147	0.0156819	CAV1, EEF1A2, GSTT1, FOSB, PAWR, CAPN3, KCNK3, GSN, UCP2, RYR3, PLN, KRT8, MT2, ABAT, MT1, CAR2, MB, MT3	307	558	17911	1.882	1	0.120727
GOTERM_BP_FAT	GO:0010977~negative regulation of neuron projection development	8	0.016851	0.0157085	DAB2, INPP5J, BCL11A, SLIT2, NTM, MT3, EPHB2, NR2F1	307	152	17911	3.07063	1	0.120741
GOTERM_BP_FAT	GO:0007224~smoothened signaling pathway	7	0.0147446	0.0158568	SHOX2, TRAF3IP1, SFRP1, FGF9, SCUBE2, PRRX1, GLI3	307	118	17911	3.46097	1	0.121636
GOTERM_BP_FAT	GO:0010771~negative regulation of cell morphogenesis involved in differentiation	7	0.0147446	0.0158568	SFRP1, TGFBR3, PAWR, CITED1, SLIT2, MT3, EPHB2	307	118	17911	3.46097	1	0.121636
GOTERM_BP_FAT	GO:0044070~regulation of anion transport	6	0.0126382	0.0159396	FXYD1, AVP, CCK, ABAT, PRKG1, CAR2	307	86	17911	4.07037	1	0.122055
GOTERM_BP_FAT	GO:2001244~positive regulation of intrinsic apoptotic signaling pathway	5	0.0105319	0.0162362	STEAP3, CAV1, MSX1, CLU, SLC9A3R1	307	57	17911	5.11772	1	0.124013
GOTERM_BP_FAT	GO:0030901~midbrain development	6	0.0126382	0.0166825	TAL2, ACTB, MSX1, FGF9, BASP1, S100A1	307	87	17911	4.02359	1	0.127035
GOTERM_BP_FAT	GO:0098727~maintenance of cell number	8	0.016851	0.0167626	NOTCH1, SALL4, SFRP1, SOX2, PRRX1, FGF10, LIN28A, TCF7L1	307	154	17911	3.03075	1	0.127421
GOTERM_BP_FAT	GO:0046879~hormone secretion	13	0.0273828	0.0169482	RAB11FIP5, DAB2, SFRP1, UCP2, OXCT1, GJA1, ABAT, PCK2, LRP2, RIMS2, KCNJ11, CPT1A, ACVR1C	307	348	17911	2.17944	1	0.12856
GOTERM_BP_FAT	GO:0010165~response to X-ray	4	0.00842549	0.0169879	CDKN1A, THBD, SFRP1, LRP2	307	32	17911	7.29275	1	0.128654
GOTERM_BP_FAT	GO:0043267~negative regulation of potassium ion transport	4	0.00842549	0.0169879	CAV3, CAV1, KCNE1, CASQ2	307	32	17911	7.29275	1	0.128654
GOTERM_BP_FAT	GO:0071294~cellular response to zinc ion	3	0.00631912	0.0171489	MT2, MT1, KCNK3	307	12	17911	14.5855	1	0.129611
GOTERM_BP_FAT	GO:0061418~regulation of transcription from RNA polymerase II promoter in response to hypoxia	3	0.00631912	0.0171489	EGR1, NOTCH1, CITED2	307	12	17911	14.5855	1	0.129611
GOTERM_BP_FAT	GO:0035358~regulation of peroxisome proliferator activated receptor signaling pathway	3	0.00631912	0.0171489	PTGIS, CITED2, TWIST1	307	12	17911	14.5855	1	0.129611
GOTERM_BP_FAT	GO:0071276~cellular response to cadmium ion	3	0.00631912	0.0171489	GSN, MT2, MT3	307	12	17911	14.5855	1	0.129611
GOTERM_BP_FAT	GO:0061045~negative regulation of wound healing	5	0.0105319	0.0172108	THBD, PDGFRA, ABAT, GJA1, PRKG1	307	58	17911	5.02948	1	0.129861
GOTERM_BP_FAT	GO:0045843~negative regulation of striated muscle tissue development	5	0.0105319	0.0172108	CAV3, FGF8, GJA1, CAPN3, TWIST1	307	58	17911	5.02948	1	0.129861
GOTERM_BP_FAT	GO:0045666~positive regulation of neuron differentiation	14	0.0294892	0.017671	COBL, CPEB3, TNFRSF12A, CRABP2, SOX2, LIN28A, RIMS2, CXCL12, SHOX2, PACSIN1, NDRG4, PCP4, ATP8A2, DNMT3B	307	392	17911	2.08364	1	0.132927
GOTERM_BP_FAT	GO:0050796~regulation of insulin secretion	9	0.0189573	0.0177019	SFRP1, UCP2, OXCT1, ABAT, GJA1, PCK2, KCNJ11, CPT1A, ACVR1C	307	192	17911	2.73478	1	0.132952
GOTERM_BP_FAT	GO:0031333~negative regulation of protein complex assembly	7	0.0147446	0.0177364	TRAF3IP1, INPP5J, GSN, CLU, VIL1, LMOD1, SLIT2	307	121	17911	3.37516	1	0.133002
GOTERM_BP_FAT	GO:0045995~regulation of embryonic development	7	0.0147446	0.0177364	TRAF3IP1, NOTCH1, SFRP1, AMOT, GRHL3, TBX18, PHLDA2	307	121	17911	3.37516	1	0.133002
GOTERM_BP_FAT	GO:0048863~stem cell differentiation	7	0.0147446	0.0177364	NOTCH1, MSX1, SFRP1, SOX2, PDGFRA, LIN28A, TCF7L1	307	121	17911	3.37516	1	0.133002
GOTERM_BP_FAT	GO:0043933~macromolecular complex subunit organization	52	0.109531	0.017783	LIMA1, AQP4, ARHGAP18, GJA1, GJA5, ACVR1C, APOA2, DAB2, SUPT16, GSN, LMOD1, HIST3H2BA, APOM, COL11A1, MT3, TWIST1, HBB-BH1, PCBD1, ALDH5A1, HIST1H1A, VIL1, STMN4, CECR2, ACADL, SLIT2, RYR3, BIN1, CASQ2, CAV3, COBL, CAV1, SNAP91, CCK, ACTR3B, CLU, ELN, ACAT1, HBB-Y, C1QTNF6, INPP5J, TGM2, CHD1, DNMT3B, ACTB, BAIAP2L2, CAPN3, CPT1A, TRAF3IP1, PLN, MYH11, TGFBR3, KLF1	307	2229	17911	1.36105	1	0.133137
GOTERM_BP_FAT	GO:0045834~positive regulation of lipid metabolic process	8	0.016851	0.0184361	SCD1, DAB2, AVP, APOA2, EEF1A2, PDGFRA, CPT1A, TWIST1	307	157	17911	2.97284	1	0.137518
GOTERM_BP_FAT	GO:0003401~axis elongation	4	0.00842549	0.0184553	SPRY2, SFRP1, FGF10, WNT11	307	33	17911	7.07176	1	0.137454
GOTERM_BP_FAT	GO:0035116~embryonic hindlimb morphogenesis	4	0.00842549	0.0184553	FGF8, NOTCH1, MSX1, TWIST1	307	33	17911	7.07176	1	0.137454
GOTERM_BP_FAT	GO:0051259~protein oligomerization	17	0.0358083	0.0185417	HBB-BH1, CAV1, CCK, ALDH5A1, PCBD1, CLU, AQP4, GJA1, ACADL, ACAT1, GJA5, CPT1A, HBB-Y, C1QTNF6, PLN, RYR3, TGM2	307	524	17911	1.89278	1	0.137858
GOTERM_BP_FAT	GO:0008361~regulation of cell size	9	0.0189573	0.0186309	CAV3, SLC12A7, TNFRSF12A, CRABP2, AQP4, SLC9A3R1, CXCL12, SLIT2, MT3	307	194	17911	2.70659	1	0.13828
GOTERM_BP_FAT	GO:0032868~response to insulin	10	0.0210637	0.0189943	EGR1, PDK2, PTPRE, BAIAP2L2, UCP2, PLN, HSD11B2, NPPA, CITED1, ACVR1C	307	233	17911	2.50395	1	0.140601
GOTERM_BP_FAT	GO:0014074~response to purine-containing compound	8	0.016851	0.0190191	THBD, RYR3, FOSB, KCNJ11, DNMT3B, CITED1, CASQ2, GSTM7	307	158	17911	2.95403	1	0.140572
GOTERM_BP_FAT	GO:0055021~regulation of cardiac muscle tissue growth	5	0.0105319	0.0192675	CAV3, NOTCH1, FGF9, TGFBR3, GJA1	307	60	17911	4.86183	1	0.142084
GOTERM_BP_FAT	GO:0048635~negative regulation of muscle organ development	5	0.0105319	0.0192675	CAV3, FGF8, GJA1, CAPN3, TWIST1	307	60	17911	4.86183	1	0.142084
GOTERM_BP_FAT	GO:2001238~positive regulation of extrinsic apoptotic signaling pathway	5	0.0105319	0.0192675	CAV1, ATF3, SFRP1, TNFRSF12A, TIMP3	307	60	17911	4.86183	1	0.142084
GOTERM_BP_FAT	GO:0043010~camera-type eye development	13	0.0273828	0.0197189	SOX2, FGF10, GJA1, GRHL3, NHS, GLI3, EPHB2, CITED2, TRAF3IP1, ATP8A2, PDGFRA, TWIST1, ROM1	307	356	17911	2.13047	1	0.144984
GOTERM_BP_FAT	GO:0009914~hormone transport	13	0.0273828	0.0197189	RAB11FIP5, DAB2, SFRP1, UCP2, OXCT1, GJA1, ABAT, PCK2, LRP2, RIMS2, KCNJ11, CPT1A, ACVR1C	307	356	17911	2.13047	1	0.144984
GOTERM_BP_FAT	GO:0007569~cell aging	6	0.0126382	0.0198832	CDKN1A, CAV1, MME, PAWR, CITED2, TWIST1	307	91	17911	3.84673	1	0.145904
GOTERM_BP_FAT	GO:0051171~regulation of nitrogen compound metabolic process	89	0.187467	0.0199084	FGF8, FGF9, ELF4, CPEB3, STAT5B, PRRX1, GJA1, FGF10, PAWR, GLI3, CITED1, CITED2, SLC7A7, DAB2, AES, PTGIS, SUPT16, TDGF1, FIGNL2, CAP1, S100A1, TWIST1, NR2F1, MT3, EGR1, ZFP36, AVP, HBB-BH1, PARM1, NKX2-6, PCBD1, RBFOX3, GRHL3, FOSB, BASP1, CFC1, PKIA, TOX3, MSX1, PDGFRA, ABAT, VGLL2, WNT11, HBB-BS, HAS2, TBX18, CAV1, MRAP, SOX3, SOX2, CLU, ACP5, LIN28A, TRIM71, HBB-Y, TCF7L1, TAL2, RNF165, BCL11…	307	4221	17911	1.23014	1	0.145869
GOTERM_BP_FAT	GO:0003209~cardiac atrium morphogenesis	4	0.00842549	0.019991	SHOX2, NOTCH1, CFC1, GJA5	307	34	17911	6.86377	1	0.146227
GOTERM_BP_FAT	GO:0061158~3'-UTR-mediated mRNA destabilization	3	0.00631912	0.0200407	ZFP36, CPEB3, TRIM71	307	13	17911	13.4635	1	0.14636
GOTERM_BP_FAT	GO:0003174~mitral valve development	3	0.00631912	0.0200407	NOTCH1, GJA5, TWIST1	307	13	17911	13.4635	1	0.14636
GOTERM_BP_FAT	GO:0009081~branched-chain amino acid metabolic process	3	0.00631912	0.0200407	BCAT1, STAT5B, ACAT1	307	13	17911	13.4635	1	0.14636
GOTERM_BP_FAT	GO:1901077~regulation of relaxation of muscle	3	0.00631912	0.0200407	SLN, PLN, PAWR	307	13	17911	13.4635	1	0.14636
GOTERM_BP_FAT	GO:0030072~peptide hormone secretion	11	0.0231701	0.0201787	RAB11FIP5, SFRP1, UCP2, OXCT1, ABAT, GJA1, RIMS2, PCK2, KCNJ11, CPT1A, ACVR1C	307	275	17911	2.33368	1	0.147091
GOTERM_BP_FAT	GO:1901862~negative regulation of muscle tissue development	5	0.0105319	0.0203503	CAV3, FGF8, GJA1, CAPN3, TWIST1	307	61	17911	4.78213	1	0.148049
GOTERM_BP_FAT	GO:1904950~negative regulation of establishment of protein localization	10	0.0210637	0.0210549	RAB11FIP5, APOA2, SFRP1, UCP2, KCNE1, TMBIM1, SLC9A3R1, KCNJ11, PKIA, ACVR1C	307	237	17911	2.46169	1	0.152599
GOTERM_BP_FAT	GO:0001947~heart looping	5	0.0105319	0.0214699	FGF8, NOTCH1, GJA1, CFC1, CITED2	307	62	17911	4.705	1	0.155174
GOTERM_BP_FAT	GO:0070588~calcium ion transmembrane transport	10	0.0210637	0.0215535	CAV3, SLN, PLN, RYR3, KCNE1, CAPN3, NPPA, S100A1, CASQ2, GSTM7	307	238	17911	2.45135	1	0.155517
GOTERM_BP_FAT	GO:0090132~epithelium migration	10	0.0210637	0.0215535	CDH13, FGF8, NOTCH1, TDGF1, VIL1, FGF10, TGFBR3, AMOT, HAS2, SLIT2	307	238	17911	2.45135	1	0.155517
GOTERM_BP_FAT	GO:0090087~regulation of peptide transport	10	0.0210637	0.0215535	SFRP1, UCP2, OXCT1, ABAT, GJA1, PCK2, KCNJ11, CAR2, CPT1A, ACVR1C	307	238	17911	2.45135	1	0.155517
GOTERM_BP_FAT	GO:0086003~cardiac muscle cell contraction	4	0.00842549	0.0215951	CAV3, CAV1, RNF207, GJA5	307	35	17911	6.66766	1	0.155579
GOTERM_BP_FAT	GO:0045214~sarcomere organization	4	0.00842549	0.0215951	CAV3, KRT8, CAPN3, CASQ2	307	35	17911	6.66766	1	0.155579
GOTERM_BP_FAT	GO:0045184~establishment of protein localization	45	0.0947867	0.021652	STEAP3, CAV3, RAB3C, SNAP91, FGF9, MYBPC1, CLU, GJA1, RIMS2, SYNGR1, TDRD12, GJA5, KCNJ11, GLI3, ACVR1C, ADPRHL1, PACSIN1, DAB2, APOA2, OXCT1, KCNE1, PPP2R2B, RAB20, MGARP, TWIST1, MT3, STX3, VIL1, TMBIM1, SLC9A3R1, PCK2, PKIA, CPT1A, RAB11FIP5, TRAF3IP1, NOTCH1, CDKN1A, KRT18, SFRP1, COLQ, SULF2, UCP2, KIF20B, ABAT, LRP2	307	1894	17911	1.38616	1	0.155744
GOTERM_BP_FAT	GO:0001654~eye development	14	0.0294892	0.0220203	FGF9, SOX2, FGF10, GJA1, GRHL3, NHS, GLI3, EPHB2, CITED2, TRAF3IP1, ATP8A2, PDGFRA, TWIST1, ROM1	307	404	17911	2.02175	1	0.15798
GOTERM_BP_FAT	GO:0007009~plasma membrane organization	11	0.0231701	0.0221159	CAV3, DAB2, PACSIN1, CAV1, KRT18, STX3, BAIAP2L2, CLU, VIL1, TMBIM1, SLC9A3R1	307	279	17911	2.30022	1	0.158396
GOTERM_BP_FAT	GO:0006935~chemotaxis	17	0.0358083	0.0223242	NRP2, FGF8, STX3, KIF5C, ITGA1, FGF10, GLI3, CXCL12, SLIT2, EPHB2, VEGFB, CDH13, NOTCH1, RNF165, PDGFRA, AMOT, NFIB	307	536	17911	1.8504	1	0.159558
GOTERM_BP_FAT	GO:0071900~regulation of protein serine/threonine kinase activity	14	0.0294892	0.0225341	CAV3, FZD8, CAV1, ITGA1, FGF10, PKIA, DUSP4, SPRY2, CDKN1A, DAB2, SFRP1, TDGF1, DUSP9, DUSP8	307	405	17911	2.01676	1	0.160725
GOTERM_BP_FAT	GO:0033043~regulation of organelle organization	30	0.0631912	0.0229213	CAV3, LIMA1, FGF8, CAV1, MYBPC1, ACTR3B, ELN, ARHGAP18, TDRD12, ADPRHL1, INPP5J, GSN, CTGF, LMOD1, DNMT3B, RAB20, MGARP, TWIST1, AVP, BAIAP2L2, VIL1, STMN4, ARHGAP28, GRHL3, SLIT2, TRAF3IP1, MSX1, PPM1E, KIF20B, WNT11	307	1148	17911	1.52462	1	0.163054
GOTERM_BP_FAT	GO:0042330~taxis	17	0.0358083	0.0230301	NRP2, FGF8, STX3, KIF5C, ITGA1, FGF10, GLI3, CXCL12, SLIT2, EPHB2, VEGFB, CDH13, NOTCH1, RNF165, PDGFRA, AMOT, NFIB	307	538	17911	1.84352	1	0.163545
GOTERM_BP_FAT	GO:1903779~regulation of cardiac conduction	3	0.00631912	0.0231203	CAV1, TNNI3K, GJA5	307	14	17911	12.5019	1	0.163913
GOTERM_BP_FAT	GO:0086005~ventricular cardiac muscle cell action potential	3	0.00631912	0.0231203	CAV3, RNF207, GJA5	307	14	17911	12.5019	1	0.163913
GOTERM_BP_FAT	GO:0060180~female mating behavior	3	0.00631912	0.0231203	FUOM, AVP, PPP1R1B	307	14	17911	12.5019	1	0.163913
GOTERM_BP_FAT	GO:0019755~one-carbon compound transport	3	0.00631912	0.0231203	AQP4, CAR4, CAR2	307	14	17911	12.5019	1	0.163913
GOTERM_BP_FAT	GO:0060973~cell migration involved in heart development	3	0.00631912	0.0231203	NOTCH1, NDRG4, TWIST1	307	14	17911	12.5019	1	0.163913
GOTERM_BP_FAT	GO:0030949~positive regulation of vascular endothelial growth factor receptor signaling pathway	3	0.00631912	0.0231203	FGF9, FGF10, MT3	307	14	17911	12.5019	1	0.163913
GOTERM_BP_FAT	GO:0010566~regulation of ketone biosynthetic process	3	0.00631912	0.0231203	EGR1, DAB2, PRKG1	307	14	17911	12.5019	1	0.163913
GOTERM_BP_FAT	GO:0071312~cellular response to alkaloid	4	0.00842549	0.0232675	MSX1, RYR3, CASQ2, GSTM7	307	36	17911	6.48245	1	0.164651
GOTERM_BP_FAT	GO:0035115~embryonic forelimb morphogenesis	4	0.00842549	0.0232675	SHOX2, MSX1, CRABP2, TWIST1	307	36	17911	6.48245	1	0.164651
GOTERM_BP_FAT	GO:0034405~response to fluid shear stress	4	0.00842549	0.0232675	GJA1, HAS2, CAR2, CITED2	307	36	17911	6.48245	1	0.164651
GOTERM_BP_FAT	GO:0030513~positive regulation of BMP signaling pathway	4	0.00842549	0.0232675	NOTCH1, MSX1, RNF165, TGFBR3	307	36	17911	6.48245	1	0.164651
GOTERM_BP_FAT	GO:0031334~positive regulation of protein complex assembly	9	0.0189573	0.0236919	CAV3, CAV1, CCK, BAIAP2L2, GSN, ACTR3B, VIL1, LMOD1, TWIST1	307	203	17911	2.58659	1	0.167194
GOTERM_BP_FAT	GO:0019219~regulation of nucleobase-containing compound metabolic process	83	0.174829	0.0237753	FGF8, FGF9, ELF4, CPEB3, STAT5B, PRRX1, GJA1, FGF10, PAWR, GLI3, CITED1, CITED2, DAB2, AES, PTGIS, SUPT16, TDGF1, FIGNL2, CAP1, S100A1, TWIST1, NR2F1, MT3, EGR1, ZFP36, AVP, HBB-BH1, PARM1, NKX2-6, PCBD1, RBFOX3, GRHL3, FOSB, BASP1, CFC1, TOX3, PKIA, MSX1, PDGFRA, VGLL2, WNT11, TBX18, CAV1, MRAP, SOX3, SOX2, CLU, LIN28A, HBB-Y, TCF7L1, TAL2, RNF165, BCL11A, MLIP, CHD1, HBA-X, DNMT3B, TLX1, FZD8, …	307	3924	17911	1.23404	1	0.167509
GOTERM_BP_FAT	GO:1904888~cranial skeletal system development	5	0.0105319	0.0238204	CHST11, PRRX1, PDGFRA, GLI3, TWIST1	307	64	17911	4.55797	1	0.167575
GOTERM_BP_FAT	GO:1901214~regulation of neuron death	12	0.0252765	0.0239639	EGR1, FGF8, TRIM2, PCP4, CLU, ITGA1, MT1, PAWR, PPP2R2B, TOX3, CITED1, MT3	307	324	17911	2.16082	1	0.168278
GOTERM_BP_FAT	GO:0060341~regulation of cellular localization	24	0.0505529	0.023997	ZFP36, CAV1, STX3, MYBPC1, VIL1, TMBIM1, TDRD12, SLC9A3R1, RIMS2, GLI3, PKIA, CAPN3, GSTM7, RAB11FIP5, DAB2, CDKN1A, SULF2, GSN, UCP2, OXCT1, PLN, KCNE1, KIF20B, CASQ2	307	864	17911	1.62061	1	0.168265
GOTERM_BP_FAT	GO:0042698~ovulation cycle	7	0.0147446	0.0242793	EGR1, AFP, STAT5B, PDGFRA, HAS2, FANCF, SLIT2	307	130	17911	3.14149	1	0.169859
GOTERM_BP_FAT	GO:0030855~epithelial cell differentiation	19	0.0400211	0.0246489	ZFP36, CAV1, FGF8, SOX3, SOX2, VIL1, FGF10, GJA1, BASP1, SLC9A3R1, CPT1A, CITED1, S1PR3, DAB2, CDKN1A, NOTCH1, KCNE1, WNT11, NFIB	307	633	17911	1.75118	1	0.172006
GOTERM_BP_FAT	GO:0006730~one-carbon metabolic process	4	0.00842549	0.0250082	CAR4, ALDH1L2, CAR2, CAR3	307	37	17911	6.30725	1	0.174077
GOTERM_BP_FAT	GO:0032272~negative regulation of protein polymerization	5	0.0105319	0.0250519	INPP5J, GSN, VIL1, LMOD1, SLIT2	307	65	17911	4.48785	1	0.174124
GOTERM_BP_FAT	GO:0002790~peptide secretion	11	0.0231701	0.0251083	RAB11FIP5, SFRP1, UCP2, OXCT1, ABAT, GJA1, RIMS2, PCK2, KCNJ11, CPT1A, ACVR1C	307	285	17911	2.2518	1	0.174251
GOTERM_BP_FAT	GO:0006939~smooth muscle contraction	6	0.0126382	0.0253976	SULF2, MYH11, ADRA1B, ABAT, PAWR, PRKG1	307	97	17911	3.60878	1	0.17586
GOTERM_BP_FAT	GO:0042063~gliogenesis	11	0.0231701	0.0256107	FGF5, NOTCH1, GSN, CLU, MT2, FGF10, BIN1, LIN28A, GLI3, MT3, NFIB	307	286	17911	2.24392	1	0.176979
GOTERM_BP_FAT	GO:0080135~regulation of cellular response to stress	17	0.0358083	0.0259307	STEAP3, CAV3, SH3RF1, FZD8, CLU, PRRX1, FGF10, PAWR, CXCL12, DAB2, SFRP1, CTGF, GRINA, TGFBR3, HBB-BS, FIGNL2, TWIST1	307	546	17911	1.81651	1	0.178768
GOTERM_BP_FAT	GO:0042445~hormone metabolic process	8	0.016851	0.0263199	EGR1, AFP, DAB2, CORIN, CRABP2, STAT5B, PDGFRA, PCSK6	307	169	17911	2.76175	1	0.180985
GOTERM_BP_FAT	GO:0048645~organ formation	5	0.0105319	0.026321	FGF8, NOTCH1, FGF10, GLI3, TLX1	307	66	17911	4.41985	1	0.180754
GOTERM_BP_FAT	GO:1901017~negative regulation of potassium ion transmembrane transporter activity	3	0.00631912	0.0263805	CAV3, KCNE1, CASQ2	307	15	17911	11.6684	1	0.180889
GOTERM_BP_FAT	GO:0045989~positive regulation of striated muscle contraction	3	0.00631912	0.0263805	CTGF, RNF207, NPPA	307	15	17911	11.6684	1	0.180889
GOTERM_BP_FAT	GO:0045019~negative regulation of nitric oxide biosynthetic process	3	0.00631912	0.0263805	CAV1, PTGIS, ACP5	307	15	17911	11.6684	1	0.180889
GOTERM_BP_FAT	GO:0090177~establishment of planar polarity involved in neural tube closure	3	0.00631912	0.0263805	CTHRC1, SFRP1, GRHL3	307	15	17911	11.6684	1	0.180889
GOTERM_BP_FAT	GO:0060979~vasculogenesis involved in coronary vascular morphogenesis	3	0.00631912	0.0263805	NOTCH1, FGF9, TGFBR3	307	15	17911	11.6684	1	0.180889
GOTERM_BP_FAT	GO:1904406~negative regulation of nitric oxide metabolic process	3	0.00631912	0.0263805	CAV1, PTGIS, ACP5	307	15	17911	11.6684	1	0.180889
GOTERM_BP_FAT	GO:0001977~renal system process involved in regulation of blood volume	3	0.00631912	0.0263805	GJA1, HSD11B2, GJA5	307	15	17911	11.6684	1	0.180889
GOTERM_BP_FAT	GO:0006631~fatty acid metabolic process	13	0.0273828	0.0264284	SCD1, PDK2, AVP, APOA2, PTGIS, ALDH5A1, STAT5B, EPHX2, ACADL, ACAT1, CPT1A, GSTM7, TWIST1	307	371	17911	2.04433	1	0.180952
GOTERM_BP_FAT	GO:0030155~regulation of cell adhesion	19	0.0400211	0.0265597	CAV1, PLET1, STX3, STAT5B, SOX2, PAWR, PRKG1, CXCL12, GLI3, CITED2, CDH13, DAB2, NOTCH1, GSN, TDGF1, TGM2, ABAT, HAS2, TBX18	307	639	17911	1.73474	1	0.181536
GOTERM_BP_FAT	GO:0048593~camera-type eye morphogenesis	7	0.0147446	0.0267764	SOX2, ATP8A2, GLI3, ROM1, CITED2, EPHB2, TWIST1	307	133	17911	3.07063	1	0.182651
GOTERM_BP_FAT	GO:0021762~substantia nigra development	4	0.00842549	0.0268173	ACTB, FGF9, BASP1, S100A1	307	38	17911	6.14127	1	0.182667
GOTERM_BP_FAT	GO:0098801~regulation of renal system process	4	0.00842549	0.0268173	AVP, CORIN, GJA1, GJA5	307	38	17911	6.14127	1	0.182667
GOTERM_BP_FAT	GO:0003230~cardiac atrium development	4	0.00842549	0.0268173	SHOX2, NOTCH1, CFC1, GJA5	307	38	17911	6.14127	1	0.182667
GOTERM_BP_FAT	GO:0045823~positive regulation of heart contraction	4	0.00842549	0.0268173	CTGF, ADRA1B, RNF207, NPPA	307	38	17911	6.14127	1	0.182667
GOTERM_BP_FAT	GO:0060441~epithelial tube branching involved in lung morphogenesis	4	0.00842549	0.0268173	SPRY2, SOX2, PDGFRA, FGF10	307	38	17911	6.14127	1	0.182667
GOTERM_BP_FAT	GO:0002053~positive regulation of mesenchymal cell proliferation	4	0.00842549	0.0268173	SHOX2, FGF9, PRRX1, TBX18	307	38	17911	6.14127	1	0.182667
GOTERM_BP_FAT	GO:0060420~regulation of heart growth	5	0.0105319	0.0276281	CAV3, NOTCH1, FGF9, TGFBR3, GJA1	307	67	17911	4.35388	1	0.187462
GOTERM_BP_FAT	GO:0032835~glomerulus development	5	0.0105319	0.0276281	EGR1, NOTCH1, SULF2, PDGFRA, BASP1	307	67	17911	4.35388	1	0.187462
GOTERM_BP_FAT	GO:0050680~negative regulation of epithelial cell proliferation	7	0.0147446	0.0276452	DAB2, CAV1, SFRP1, SOX2, TGFBR3, GJA1, NFIB	307	134	17911	3.04772	1	0.187324
GOTERM_BP_FAT	GO:0030856~regulation of epithelial cell differentiation	7	0.0147446	0.0276452	ZFP36, S1PR3, NOTCH1, CAV1, SOX2, STAT5B, CITED1	307	134	17911	3.04772	1	0.187324
GOTERM_BP_FAT	GO:0046883~regulation of hormone secretion	11	0.0231701	0.0279555	RAB11FIP5, DAB2, SFRP1, UCP2, OXCT1, ABAT, GJA1, PCK2, KCNJ11, CPT1A, ACVR1C	307	290	17911	2.21297	1	0.188996
GOTERM_BP_FAT	GO:0010038~response to metal ion	12	0.0252765	0.0279868	CAV1, GSN, PLN, RYR3, MT2, MT1, ABAT, FOSB, CAPN3, CAR2, KCNK3, MT3	307	332	17911	2.10875	1	0.188943
GOTERM_BP_FAT	GO:0048145~regulation of fibroblast proliferation	6	0.0126382	0.028488	CDKN1A, SFRP1, TDGF1, PDGFRA, FGF10, PAWR	307	100	17911	3.50052	1	0.191776
GOTERM_BP_FAT	GO:0090101~negative regulation of transmembrane receptor protein serine/threonine kinase signaling pathway	6	0.0126382	0.028488	NOTCH1, CAV1, SFRP1, CHST11, TDGF1, TGFBR3	307	100	17911	3.50052	1	0.191776
GOTERM_BP_FAT	GO:0003156~regulation of organ formation	4	0.00842549	0.0286944	FGF8, NOTCH1, FGF10, CITED2	307	39	17911	5.9838	1	0.192791
GOTERM_BP_FAT	GO:0043268~positive regulation of potassium ion transport	4	0.00842549	0.0286944	KCNE1, RNF207, PRKG1, NPPA	307	39	17911	5.9838	1	0.192791
GOTERM_BP_FAT	GO:0007435~salivary gland morphogenesis	4	0.00842549	0.0286944	FGF8, TGM2, FGF10, NFIB	307	39	17911	5.9838	1	0.192791
GOTERM_BP_FAT	GO:0032787~monocarboxylic acid metabolic process	17	0.0358083	0.0287812	SCD1, LDHB, PDK2, AVP, ALDH5A1, STAT5B, CRABP2, EPHX2, MPC1, ACADL, PCK2, ACAT1, CPT1A, GSTM7, APOA2, PTGIS, TWIST1	307	553	17911	1.79352	1	0.193073
GOTERM_BP_FAT	GO:0045669~positive regulation of osteoblast differentiation	5	0.0105319	0.0289733	CTHRC1, IFITM1, SCUBE2, GJA1, GLI3	307	68	17911	4.28985	1	0.193996
GOTERM_BP_FAT	GO:0061371~determination of heart left/right asymmetry	5	0.0105319	0.0289733	FGF8, NOTCH1, GJA1, CFC1, CITED2	307	68	17911	4.28985	1	0.193996
GOTERM_BP_FAT	GO:0090263~positive regulation of canonical Wnt signaling pathway	5	0.0105319	0.0289733	CAV1, SULF2, SFRP1, FGF9, FGF10	307	68	17911	4.28985	1	0.193996
GOTERM_BP_FAT	GO:0070509~calcium ion import	8	0.016851	0.0293849	PLN, RYR3, SPINK1, PAWR, CAPN3, CXCL12, CASQ2, GSTM7	307	173	17911	2.6979	1	0.196246
GOTERM_BP_FAT	GO:0098780~response to mitochondrial depolarisation	7	0.0147446	0.0294383	STK32A, MYH11, LMCD1, LARP1B, FANCF, PRKG1, KCNK3	307	136	17911	3.0029	1	0.196319
GOTERM_BP_FAT	GO:0098779~mitophagy in response to mitochondrial depolarization	7	0.0147446	0.0294383	STK32A, MYH11, LMCD1, LARP1B, FANCF, PRKG1, KCNK3	307	136	17911	3.0029	1	0.196319
GOTERM_BP_FAT	GO:0048144~fibroblast proliferation	6	0.0126382	0.0295687	CDKN1A, SFRP1, TDGF1, PDGFRA, FGF10, PAWR	307	101	17911	3.46586	1	0.196857
GOTERM_BP_FAT	GO:0007411~axon guidance	9	0.0189573	0.0296404	NRP2, FGF8, RNF165, KIF5C, GLI3, CXCL12, SLIT2, EPHB2, NFIB	307	212	17911	2.47678	1	0.197039
GOTERM_BP_FAT	GO:0014046~dopamine secretion	3	0.00631912	0.0298143	PCP4, ABAT, CXCL12	307	16	17911	10.9391	1	0.197836
GOTERM_BP_FAT	GO:1901018~positive regulation of potassium ion transmembrane transporter activity	3	0.00631912	0.0298143	RNF207, PRKG1, NPPA	307	16	17911	10.9391	1	0.197836
GOTERM_BP_FAT	GO:1902259~regulation of delayed rectifier potassium channel activity	3	0.00631912	0.0298143	KCNE1, RNF207, NPPA	307	16	17911	10.9391	1	0.197836
GOTERM_BP_FAT	GO:0097284~hepatocyte apoptotic process	3	0.00631912	0.0298143	KRT18, GSN, KRT8	307	16	17911	10.9391	1	0.197836
GOTERM_BP_FAT	GO:0003188~heart valve formation	3	0.00631912	0.0298143	NOTCH1, GJA5, TWIST1	307	16	17911	10.9391	1	0.197836
GOTERM_BP_FAT	GO:0003161~cardiac conduction system development	3	0.00631912	0.0298143	NOTCH1, TBX18, GJA5	307	16	17911	10.9391	1	0.197836
GOTERM_BP_FAT	GO:0003143~embryonic heart tube morphogenesis	5	0.0105319	0.0303568	FGF8, NOTCH1, GJA1, CFC1, CITED2	307	69	17911	4.22768	1	0.200842
GOTERM_BP_FAT	GO:1903035~negative regulation of response to wounding	5	0.0105319	0.0303568	THBD, PDGFRA, ABAT, GJA1, PRKG1	307	69	17911	4.22768	1	0.200842
GOTERM_BP_FAT	GO:0097485~neuron projection guidance	9	0.0189573	0.0303617	NRP2, FGF8, RNF165, KIF5C, GLI3, CXCL12, SLIT2, EPHB2, NFIB	307	213	17911	2.46516	1	0.200618
GOTERM_BP_FAT	GO:1903531~negative regulation of secretion by cell	9	0.0189573	0.0303617	RAB11FIP5, NOTCH1, APOA2, SFRP1, UCP2, ABAT, PRKG1, KCNJ11, ACVR1C	307	213	17911	2.46516	1	0.200618
GOTERM_BP_FAT	GO:0060401~cytosolic calcium ion transport	7	0.0147446	0.0303629	CAV1, CTGF, PLN, RYR3, CAPN3, CASQ2, GSTM7	307	137	17911	2.98098	1	0.200371
GOTERM_BP_FAT	GO:0086001~cardiac muscle cell action potential	4	0.00842549	0.0306395	CAV3, CAV1, RNF207, GJA5	307	40	17911	5.8342	1	0.201769
GOTERM_BP_FAT	GO:0031076~embryonic camera-type eye development	4	0.00842549	0.0306395	TRAF3IP1, FGF10, CITED2, TWIST1	307	40	17911	5.8342	1	0.201769
GOTERM_BP_FAT	GO:0030835~negative regulation of actin filament depolymerization	4	0.00842549	0.0306395	LIMA1, GSN, VIL1, LMOD1	307	40	17911	5.8342	1	0.201769
GOTERM_BP_FAT	GO:0046620~regulation of organ growth	6	0.0126382	0.030675	CAV3, FGF8, NOTCH1, FGF9, TGFBR3, GJA1	307	102	17911	3.43188	1	0.201726
GOTERM_BP_FAT	GO:0030177~positive regulation of Wnt signaling pathway	6	0.0126382	0.030675	DAB2, CAV1, SULF2, SFRP1, FGF9, FGF10	307	102	17911	3.43188	1	0.201726
GOTERM_BP_FAT	GO:0060993~kidney morphogenesis	6	0.0126382	0.030675	FGF8, FGF10, WNT11, GLI3, CITED1, CITED2	307	102	17911	3.43188	1	0.201726
GOTERM_BP_FAT	GO:0009306~protein secretion	16	0.0337019	0.0307547	STEAP3, RAB11FIP5, NOTCH1, APOA2, SFRP1, UCP2, OXCT1, GJA1, ABAT, PCK2, RIMS2, GJA5, KCNJ11, CPT1A, ACVR1C, TWIST1	307	513	17911	1.81963	1	0.201947
GOTERM_BP_FAT	GO:0019438~aromatic compound biosynthetic process	84	0.176935	0.0308231	FGF8, FGF9, ELF4, CPEB3, STAT5B, PRRX1, GJA1, FGF10, PAWR, GLI3, CITED1, CITED2, DAB2, AES, PTGIS, SUPT16, PPP1R1B, CTGF, TDGF1, CAP1, S100A1, TWIST1, NR2F1, MT3, EGR1, ZFP36, AVP, HBB-BH1, PARM1, NKX2-6, PCBD1, SLC24A5, GRHL3, FOSB, BASP1, CFC1, TOX3, PKIA, MSX1, DDT, VGLL2, WNT11, TBX18, NPPA, CAV1, MRAP, SOX3, SOX2, CLU, LIN28A, ACAT1, HBB-Y, TCF7L1, TAL2, RNF165, BCL11A, MLIP, CHD1, HBA-X, DN…	307	4025	17911	1.21757	1	0.2021
GOTERM_BP_FAT	GO:0048659~smooth muscle cell proliferation	7	0.0147446	0.0313062	EGR1, CDH13, CAV1, NDRG4, STAT5B, TGM2, NPR3	307	138	17911	2.95938	1	0.204707
GOTERM_BP_FAT	GO:0007610~behavior	20	0.0421274	0.0313596	FUOM, EGR1, AVP, CCK, CPEB3, GJA1, FGF12, CXCL12, CPT1A, AMPH, EPHB2, PPP1R1B, NDRG4, NPTX2, ADRA1B, ATP8A2, ABAT, PYY, SLITRK5, ADGRL3	307	697	17911	1.67409	1	0.204766
GOTERM_BP_FAT	GO:0051235~maintenance of location	11	0.0231701	0.0321042	CAV1, FITM1, GSN, PLN, RYR3, GYPA, STAT5B, CAPN3, CASQ2, ACVR1C, GSTM7	307	297	17911	2.16082	1	0.208891
GOTERM_BP_FAT	GO:0048871~multicellular organismal homeostasis	12	0.0252765	0.0325199	ACTB, SCD1, AVP, CTGF, RHD, ABAT, AQP4, ACP5, HAS2, GRHL3, ACADL, CAR2	307	340	17911	2.05913	1	0.211066
GOTERM_BP_FAT	GO:0060043~regulation of cardiac muscle cell proliferation	4	0.00842549	0.0326522	NOTCH1, FGF9, TGFBR3, GJA1	307	41	17911	5.6919	1	0.211577
GOTERM_BP_FAT	GO:0098602~single organism cell adhesion	22	0.0463402	0.0327116	ACTB, EGR1, FZD8, CAV1, ELF4, STAT5B, SOX2, PAWR, PRKG1, CXCL12, GLI3, SLIT2, CITED2, DAB2, SFRP1, GSN, BCL11A, PDGFRA, ABAT, HAS2, PERP, TBX18	307	796	17911	1.61247	1	0.211661
GOTERM_BP_FAT	GO:0048640~negative regulation of developmental growth	6	0.0126382	0.0329647	CAV3, SFRP1, BCL11A, GJA1, SLIT2, MT3	307	104	17911	3.36589	1	0.212872
GOTERM_BP_FAT	GO:0060675~ureteric bud morphogenesis	5	0.0105319	0.0332391	FGF8, WNT11, GLI3, CITED1, CITED2	307	71	17911	4.10859	1	0.214201
GOTERM_BP_FAT	GO:0000423~macromitophagy	7	0.0147446	0.0332499	STK32A, MYH11, LMCD1, LARP1B, FANCF, PRKG1, KCNK3	307	140	17911	2.9171	1	0.214
GOTERM_BP_FAT	GO:0051260~protein homooligomerization	11	0.0231701	0.0333754	CAV1, PCBD1, ALDH5A1, PLN, RYR3, CLU, TGM2, AQP4, ACADL, ACAT1, CPT1A	307	299	17911	2.14636	1	0.214463
GOTERM_BP_FAT	GO:0042249~establishment of planar polarity of embryonic epithelium	3	0.00631912	0.0334147	CTHRC1, SFRP1, GRHL3	307	17	17911	10.2957	1	0.214426
GOTERM_BP_FAT	GO:0002070~epithelial cell maturation	3	0.00631912	0.0334147	CDKN1A, KCNE1, GJA1	307	17	17911	10.2957	1	0.214426
GOTERM_BP_FAT	GO:0035357~peroxisome proliferator activated receptor signaling pathway	3	0.00631912	0.0334147	PTGIS, CITED2, TWIST1	307	17	17911	10.2957	1	0.214426
GOTERM_BP_FAT	GO:0010544~negative regulation of platelet activation	3	0.00631912	0.0334147	PDGFRA, ABAT, PRKG1	307	17	17911	10.2957	1	0.214426
GOTERM_BP_FAT	GO:0042074~cell migration involved in gastrulation	3	0.00631912	0.0334147	FGF8, AMOT, WNT11	307	17	17911	10.2957	1	0.214426
GOTERM_BP_FAT	GO:0009450~gamma-aminobutyric acid catabolic process	2	0.00421274	0.033878	ALDH5A1, ABAT	307	2	17911	58.342	1	0.216831
GOTERM_BP_FAT	GO:0003294~atrial ventricular junction remodeling	2	0.00421274	0.033878	GJA1, GJA5	307	2	17911	58.342	1	0.216831
GOTERM_BP_FAT	GO:0031444~slow-twitch skeletal muscle fiber contraction	2	0.00421274	0.033878	TNNT1, MB	307	2	17911	58.342	1	0.216831
GOTERM_BP_FAT	GO:0010645~regulation of cell communication by chemical coupling	2	0.00421274	0.033878	GJA1, GJA5	307	2	17911	58.342	1	0.216831
GOTERM_BP_FAT	GO:0010652~positive regulation of cell communication by chemical coupling	2	0.00421274	0.033878	GJA1, GJA5	307	2	17911	58.342	1	0.216831
GOTERM_BP_FAT	GO:0030099~myeloid cell differentiation	13	0.0273828	0.0340408	ZFP36, STAT5B, RHD, CITED2, HBA-A1, DAB2, SFRP1, TGFBR3, HBB-BS, HBA-X, KLF1, CAR2, MB	307	386	17911	1.96489	1	0.217501
GOTERM_BP_FAT	GO:0043500~muscle adaptation	6	0.0126382	0.0341484	CAV3, TNNT1, GSN, MLIP, LMCD1, NPPA	307	105	17911	3.33383	1	0.217852
GOTERM_BP_FAT	GO:0046660~female sex differentiation	7	0.0147446	0.0342504	AFP, SFRP1, STAT5B, PDGFRA, FGF10, FANCF, SLIT2	307	141	17911	2.89641	1	0.21817
GOTERM_BP_FAT	GO:0051402~neuron apoptotic process	10	0.0210637	0.0344454	EGR1, FGF8, PCP4, ITGA1, MT1, PAWR, PPP2R2B, TOX3, CITED1, MT3	307	259	17911	2.25259	1	0.219018
GOTERM_BP_FAT	GO:0009896~positive regulation of catabolic process	10	0.0210637	0.0344454	ZFP36, RNF144B, DAB2, APOA2, CPEB3, CLU, ADRA1B, GJA1, CPT1A, TWIST1	307	259	17911	2.25259	1	0.219018
GOTERM_BP_FAT	GO:0042755~eating behavior	4	0.00842549	0.0347323	CCK, ATP8A2, PYY, CPT1A	307	42	17911	5.55638	1	0.220386
GOTERM_BP_FAT	GO:0046686~response to cadmium ion	4	0.00842549	0.0347323	GSN, MT2, MT1, MT3	307	42	17911	5.55638	1	0.220386
GOTERM_BP_FAT	GO:2000649~regulation of sodium ion transmembrane transporter activity	4	0.00842549	0.0347323	CAV3, FXYD1, FGF12, SLC9A3R1	307	42	17911	5.55638	1	0.220386
GOTERM_BP_FAT	GO:0072171~mesonephric tubule morphogenesis	5	0.0105319	0.0347381	FGF8, WNT11, GLI3, CITED1, CITED2	307	72	17911	4.05153	1	0.220152
GOTERM_BP_FAT	GO:0010976~positive regulation of neuron projection development	11	0.0231701	0.0354024	SHOX2, COBL, PACSIN1, CPEB3, NDRG4, TNFRSF12A, PCP4, CRABP2, ATP8A2, RIMS2, CXCL12	307	302	17911	2.12504	1	0.223649
GOTERM_BP_FAT	GO:0001101~response to acid chemical	13	0.0273828	0.0355808	SCD1, CPEB3, IGFBP7, SOX2, GSTT1, CPT1A, CTGF, UCP2, GSN, KRT8, PDGFRA, DNMT3B, SST	307	390	17911	1.94473	1	0.224387
GOTERM_BP_FAT	GO:0019318~hexose metabolic process	9	0.0189573	0.0357424	FUOM, PDK2, ATF3, ALDH5A1, ADRA1B, PCK2, KCNJ11, PHLDA2, CPT1A	307	220	17911	2.38672	1	0.225027
GOTERM_BP_FAT	GO:0030162~regulation of proteolysis	18	0.0379147	0.0357876	RNF144B, SH3RF1, CAV1, AVP, CCK, SOX2, CLU, SPINK1, PAWR, TIMP3, CAPN3, ACVR1C, DAB2, SERPINA1B, CTGF, GSN, PERP, MT3	307	615	17911	1.70757	1	0.225011
GOTERM_BP_FAT	GO:0048660~regulation of smooth muscle cell proliferation	7	0.0147446	0.0363094	EGR1, CDH13, CAV1, NDRG4, STAT5B, TGM2, NPR3	307	143	17911	2.8559	1	0.227667
GOTERM_BP_FAT	GO:0090398~cellular senescence	4	0.00842549	0.0368794	CDKN1A, CAV1, PAWR, TWIST1	307	43	17911	5.42716	1	0.230577
GOTERM_BP_FAT	GO:0030857~negative regulation of epithelial cell differentiation	4	0.00842549	0.0368794	S1PR3, NOTCH1, CAV1, CITED1	307	43	17911	5.42716	1	0.230577
GOTERM_BP_FAT	GO:0003198~epithelial to mesenchymal transition involved in endocardial cushion formation	3	0.00631912	0.0371751	FGF8, NOTCH1, MSX1	307	18	17911	9.72367	1	0.231948
GOTERM_BP_FAT	GO:0050930~induction of positive chemotaxis	3	0.00631912	0.0371751	VEGFB, FGF10, CXCL12	307	18	17911	9.72367	1	0.231948
GOTERM_BP_FAT	GO:0042438~melanin biosynthetic process	3	0.00631912	0.0371751	DDT, SLC24A5, CITED1	307	18	17911	9.72367	1	0.231948
GOTERM_BP_FAT	GO:0042094~interleukin-2 biosynthetic process	3	0.00631912	0.0371751	ZFP36, STAT5B, PAWR	307	18	17911	9.72367	1	0.231948
GOTERM_BP_FAT	GO:0032846~positive regulation of homeostatic process	9	0.0189573	0.0374144	AVP, CAV1, OXCT1, STAT5B, ABAT, CAPN3, CAR2, CASQ2, GSTM7	307	222	17911	2.36522	1	0.233
GOTERM_BP_FAT	GO:0034654~nucleobase-containing compound biosynthetic process	82	0.172722	0.0375593	FGF8, FGF9, ELF4, CPEB3, STAT5B, PRRX1, GJA1, FGF10, PAWR, GLI3, CITED1, CITED2, DAB2, AES, PTGIS, SUPT16, PPP1R1B, CTGF, TDGF1, CAP1, S100A1, TWIST1, NR2F1, MT3, EGR1, ZFP36, AVP, HBB-BH1, PARM1, NKX2-6, PCBD1, GRHL3, FOSB, BASP1, CFC1, TOX3, PKIA, MSX1, VGLL2, WNT11, TBX18, NPPA, CAV1, MRAP, SOX3, SOX2, CLU, LIN28A, ACAT1, HBB-Y, TCF7L1, TAL2, RNF165, BCL11A, MLIP, CHD1, HBA-X, DNMT3B, TLX1, FZ…	307	3952	17911	1.21054	1	0.233526
GOTERM_BP_FAT	GO:0072332~intrinsic apoptotic signaling pathway by p53 class mediator	5	0.0105319	0.0378522	STEAP3, PDK2, CDKN1A, MSX1, PERP	307	74	17911	3.94203	1	0.234867
GOTERM_BP_FAT	GO:0007431~salivary gland development	4	0.00842549	0.039093	FGF8, TGM2, FGF10, NFIB	307	44	17911	5.30382	1	0.241402
GOTERM_BP_FAT	GO:0045862~positive regulation of proteolysis	10	0.0210637	0.0393798	RNF144B, DAB2, CCK, CTGF, GSN, CLU, PAWR, PERP, CAPN3, ACVR1C	307	266	17911	2.19331	1	0.242685
GOTERM_BP_FAT	GO:0019229~regulation of vasoconstriction	5	0.0105319	0.0394675	AVP, CAV1, ADRA1B, GJA1, GJA5	307	75	17911	3.88947	1	0.242878
GOTERM_BP_FAT	GO:0045844~positive regulation of striated muscle tissue development	5	0.0105319	0.0394675	SHOX2, NOTCH1, FGF9, TGFBR3, GJA1	307	75	17911	3.88947	1	0.242878
GOTERM_BP_FAT	GO:0048636~positive regulation of muscle organ development	5	0.0105319	0.0394675	SHOX2, NOTCH1, FGF9, TGFBR3, GJA1	307	75	17911	3.88947	1	0.242878
GOTERM_BP_FAT	GO:0005975~carbohydrate metabolic process	20	0.0421274	0.0396045	FUOM, LDHB, PDK2, ALDH5A1, PRKG1, PCK2, KCNJ11, CPT1A, CHIT1, VEGFB, ART4, ART5, ATF3, SERPINA1B, CHST11, KCNE1, ADRA1B, HAS2, PHLDA2, MT3	307	718	17911	1.62513	1	0.243339
GOTERM_BP_FAT	GO:0070727~cellular macromolecule localization	36	0.0758294	0.0399616	CAV3, CAV1, FGF9, MYBPC1, MRAP, GYPA, FGF10, RIMS2, SYNGR1, TDRD12, GLI3, ADPRHL1, PACSIN1, DAB2, GSN, KCNE1, PPP2R2B, MGARP, MT3, ZFP36, STX3, VIL1, TMBIM1, SLC9A3R1, PKIA, CAPN3, RAB11FIP5, CDKN1A, MSX1, KRT18, COLQ, SULF2, DOK7, KIF20B, AMOT, WNT11	307	1512	17911	1.3891	1	0.244993
GOTERM_BP_FAT	GO:0021537~telencephalon development	10	0.0210637	0.0405229	NRP2, FGF8, SOX2, GLI3, SLITRK5, CXCL12, SLIT2, EPHB2, NR2F1, NFIB	307	267	17911	2.18509	1	0.247741
GOTERM_BP_FAT	GO:0036211~protein modification process	73	0.153765	0.0405715	SH3RF1, FGF8, FGF9, LRRC4B, FGF10, SPINK1, PAWR, FGF12, PRKG1, ACVR1C, ART4, SPRY2, APOA2, TRIM2, DAB2, ART5, PCP4, PPP1R1B, CTGF, TDGF1, FANCF, PPP1R14A, MT3, TWIST1, EGR1, ZFP36, AVP, SLC9A3R1, PKIA, SLIT2, VEGFB, PPM1E, DOK7, PDGFRA, TNNI3K, HBB-BS, WNT11, CAV3, CAV1, CCK, RTN4RL1, SOX2, CLU, TRIM71, TIMP3, EPHB2, ADPRHL1, STK32A, SERPINA1B, INPP5J, RNF165, NDRG4, BCL11A, KCNE1, TGM2, PPP2R2B,…	307	3474	17911	1.22595	1	0.247716
GOTERM_BP_FAT	GO:0006464~cellular protein modification process	73	0.153765	0.0405715	SH3RF1, FGF8, FGF9, LRRC4B, FGF10, SPINK1, PAWR, FGF12, PRKG1, ACVR1C, ART4, SPRY2, APOA2, TRIM2, DAB2, ART5, PCP4, PPP1R1B, CTGF, TDGF1, FANCF, PPP1R14A, MT3, TWIST1, EGR1, ZFP36, AVP, SLC9A3R1, PKIA, SLIT2, VEGFB, PPM1E, DOK7, PDGFRA, TNNI3K, HBB-BS, WNT11, CAV3, CAV1, CCK, RTN4RL1, SOX2, CLU, TRIM71, TIMP3, EPHB2, ADPRHL1, STK32A, SERPINA1B, INPP5J, RNF165, NDRG4, BCL11A, KCNE1, TGM2, PPP2R2B,…	307	3474	17911	1.22595	1	0.247716
GOTERM_BP_FAT	GO:0051224~negative regulation of protein transport	9	0.0189573	0.0407719	RAB11FIP5, APOA2, SFRP1, UCP2, KCNE1, SLC9A3R1, KCNJ11, PKIA, ACVR1C	307	226	17911	2.32335	1	0.248507
GOTERM_BP_FAT	GO:0050730~regulation of peptidyl-tyrosine phosphorylation	9	0.0189573	0.0407719	TRAF3IP1, CAV1, CCK, SFRP1, TDGF1, DOK7, PDGFRA, FGF10, SPINK1	307	226	17911	2.32335	1	0.248507
GOTERM_BP_FAT	GO:0070997~neuron death	12	0.0252765	0.0408193	EGR1, FGF8, TRIM2, PCP4, CLU, ITGA1, MT1, PAWR, PPP2R2B, TOX3, CITED1, MT3	307	353	17911	1.9833	1	0.248474
GOTERM_BP_FAT	GO:0061157~mRNA destabilization	3	0.00631912	0.0410891	ZFP36, CPEB3, TRIM71	307	19	17911	9.2119	1	0.249633
GOTERM_BP_FAT	GO:1902043~positive regulation of extrinsic apoptotic signaling pathway via death domain receptors	3	0.00631912	0.0410891	ATF3, SFRP1, TIMP3	307	19	17911	9.2119	1	0.249633
GOTERM_BP_FAT	GO:1901020~negative regulation of calcium ion transmembrane transporter activity	3	0.00631912	0.0410891	PLN, CASQ2, GSTM7	307	19	17911	9.2119	1	0.249633
GOTERM_BP_FAT	GO:0007263~nitric oxide mediated signal transduction	3	0.00631912	0.0410891	MT2, MT1, SPINK1	307	19	17911	9.2119	1	0.249633
GOTERM_BP_FAT	GO:1901863~positive regulation of muscle tissue development	5	0.0105319	0.0411216	SHOX2, NOTCH1, FGF9, TGFBR3, GJA1	307	76	17911	3.83829	1	0.249519
GOTERM_BP_FAT	GO:0014910~regulation of smooth muscle cell migration	5	0.0105319	0.0411216	EGR1, NDRG4, HAS2, PRKG1, SLIT2	307	76	17911	3.83829	1	0.249519
GOTERM_BP_FAT	GO:0032651~regulation of interleukin-1 beta production	4	0.00842549	0.0413727	EGR1, S1PR3, AQP4, ACP5	307	45	17911	5.18596	1	0.250573
GOTERM_BP_FAT	GO:1900047~negative regulation of hemostasis	4	0.00842549	0.0413727	THBD, PDGFRA, ABAT, PRKG1	307	45	17911	5.18596	1	0.250573
GOTERM_BP_FAT	GO:0050918~positive chemotaxis	4	0.00842549	0.0413727	VEGFB, CDH13, FGF10, CXCL12	307	45	17911	5.18596	1	0.250573
GOTERM_BP_FAT	GO:0070542~response to fatty acid	4	0.00842549	0.0413727	SCD1, CTGF, UCP2, CPT1A	307	45	17911	5.18596	1	0.250573
GOTERM_BP_FAT	GO:0030195~negative regulation of blood coagulation	4	0.00842549	0.0413727	THBD, PDGFRA, ABAT, PRKG1	307	45	17911	5.18596	1	0.250573
GOTERM_BP_FAT	GO:1903793~positive regulation of anion transport	4	0.00842549	0.0413727	FXYD1, AVP, CCK, ABAT	307	45	17911	5.18596	1	0.250573
GOTERM_BP_FAT	GO:0030879~mammary gland development	7	0.0147446	0.0417991	CAV1, MSX1, RXFP1, STAT5B, FGF10, GLI3, SLIT2	307	148	17911	2.75942	1	0.252556
GOTERM_BP_FAT	GO:0010469~regulation of receptor activity	6	0.0126382	0.0418021	CAV3, CAV1, PLN, GSG1L, CASQ2, GSTM7	307	111	17911	3.15362	1	0.252282
GOTERM_BP_FAT	GO:0051403~stress-activated MAPK cascade	9	0.0189573	0.0426303	ZFP36, CAV3, SH3RF1, FZD8, DAB2, SFRP1, CTGF, TGFBR3, FGF12	307	228	17911	2.30297	1	0.256379
GOTERM_BP_FAT	GO:0016311~dephosphorylation	12	0.0252765	0.0426422	DUSP4, PPM1E, PTPRE, INPP5J, ITGA1, EPHX2, ACP5, PAWR, DUSP9, PPP2R2B, DUSP8, PPP1R14A	307	356	17911	1.96658	1	0.256149
GOTERM_BP_FAT	GO:0043085~positive regulation of catalytic activity	25	0.0526593	0.0426549	FZD8, PARM1, CAV1, CCK, EEF1A2, CLU, ITGA1, FGF10, GRHL3, PAWR, NPR3, ACVR1C, ADPRHL1, CDKN1A, DAB2, GSN, CTGF, RGS4, TDGF1, DOK7, PDGFRA, WNT11, PERP, BIN1, MT3	307	965	17911	1.51145	1	0.255925
GOTERM_BP_FAT	GO:0030038~contractile actin filament bundle assembly	5	0.0105319	0.0428144	PPM1E, CTGF, ELN, ARHGAP28, WNT11	307	77	17911	3.78844	1	0.256473
GOTERM_BP_FAT	GO:0043149~stress fiber assembly	5	0.0105319	0.0428144	PPM1E, CTGF, ELN, ARHGAP28, WNT11	307	77	17911	3.78844	1	0.256473
GOTERM_BP_FAT	GO:0071356~cellular response to tumor necrosis factor	7	0.0147446	0.0429563	ZFP36, KRT18, SFRP1, KRT8, TDGF1, HAS2, PCK2	307	149	17911	2.7409	1	0.256928
GOTERM_BP_FAT	GO:2001242~regulation of intrinsic apoptotic signaling pathway	7	0.0147446	0.0429563	STEAP3, CAV1, MSX1, GRINA, CLU, SLC9A3R1, CXCL12	307	149	17911	2.7409	1	0.256928
GOTERM_BP_FAT	GO:0006006~glucose metabolic process	8	0.016851	0.0430079	PDK2, ATF3, ALDH5A1, ADRA1B, PCK2, KCNJ11, PHLDA2, CPT1A	307	188	17911	2.48264	1	0.256907
GOTERM_BP_FAT	GO:0043393~regulation of protein binding	8	0.016851	0.0430079	CTHRC1, DAB2, CAV1, AES, PCBD1, CALD1, TGFBR3, PHLDA2	307	188	17911	2.48264	1	0.256907
GOTERM_BP_FAT	GO:0044708~single-organism behavior	15	0.0315956	0.0436245	EGR1, AVP, CCK, CPEB3, GJA1, FGF12, CXCL12, AMPH, EPHB2, PPP1R1B, NPTX2, NDRG4, ADRA1B, ABAT, SLITRK5	307	491	17911	1.78234	1	0.259841
GOTERM_BP_FAT	GO:0010770~positive regulation of cell morphogenesis involved in differentiation	8	0.016851	0.0436771	SHOX2, DAB2, NOTCH1, TNFRSF12A, CRABP2, HAS2, CXCL12, TWIST1	307	189	17911	2.4695	1	0.259822
GOTERM_BP_FAT	GO:0005996~monosaccharide metabolic process	9	0.0189573	0.0436923	FUOM, PDK2, ATF3, ALDH5A1, ADRA1B, PCK2, KCNJ11, PHLDA2, CPT1A	307	229	17911	2.29292	1	0.259609
GOTERM_BP_FAT	GO:0050732~negative regulation of peptidyl-tyrosine phosphorylation	4	0.00842549	0.0437179	TRAF3IP1, CAV1, SFRP1, SPINK1	307	46	17911	5.07322	1	0.25945
GOTERM_BP_FAT	GO:0034394~protein localization to cell surface	4	0.00842549	0.0437179	STX3, MRAP, FGF10, WNT11	307	46	17911	5.07322	1	0.25945
GOTERM_BP_FAT	GO:0048010~vascular endothelial growth factor receptor signaling pathway	4	0.00842549	0.0437179	VEGFB, FGF9, FGF10, MT3	307	46	17911	5.07322	1	0.25945
GOTERM_BP_FAT	GO:0003170~heart valve development	4	0.00842549	0.0437179	SHOX2, NOTCH1, GJA5, TWIST1	307	46	17911	5.07322	1	0.25945
GOTERM_BP_FAT	GO:0048536~spleen development	4	0.00842549	0.0437179	FGF10, CFC1, TLX1, CITED2	307	46	17911	5.07322	1	0.25945
GOTERM_BP_FAT	GO:0014909~smooth muscle cell migration	5	0.0105319	0.0445461	EGR1, NDRG4, HAS2, PRKG1, SLIT2	307	78	17911	3.73987	1	0.263453
GOTERM_BP_FAT	GO:0051781~positive regulation of cell division	5	0.0105319	0.0445461	VEGFB, FGF5, FGF8, FGF9, KIF20B	307	78	17911	3.73987	1	0.263453
GOTERM_BP_FAT	GO:0014912~negative regulation of smooth muscle cell migration	3	0.00631912	0.0451504	NDRG4, PRKG1, SLIT2	307	20	17911	8.7513	1	0.266276
GOTERM_BP_FAT	GO:0010880~regulation of release of sequestered calcium ion into cytosol by sarcoplasmic reticulum	3	0.00631912	0.0451504	PLN, CASQ2, GSTM7	307	20	17911	8.7513	1	0.266276
GOTERM_BP_FAT	GO:0060314~regulation of ryanodine-sensitive calcium-release channel activity	3	0.00631912	0.0451504	PLN, CASQ2, GSTM7	307	20	17911	8.7513	1	0.266276
GOTERM_BP_FAT	GO:0006582~melanin metabolic process	3	0.00631912	0.0451504	DDT, SLC24A5, CITED1	307	20	17911	8.7513	1	0.266276
GOTERM_BP_FAT	GO:2000209~regulation of anoikis	3	0.00631912	0.0451504	NOTCH1, CAV1, AES	307	20	17911	8.7513	1	0.266276
GOTERM_BP_FAT	GO:0003084~positive regulation of systemic arterial blood pressure	3	0.00631912	0.0451504	AVP, ADRA1B, HSD11B2	307	20	17911	8.7513	1	0.266276
GOTERM_BP_FAT	GO:0070296~sarcoplasmic reticulum calcium ion transport	3	0.00631912	0.0451504	SLN, PLN, CASQ2	307	20	17911	8.7513	1	0.266276
GOTERM_BP_FAT	GO:0090276~regulation of peptide hormone secretion	9	0.0189573	0.0454284	SFRP1, UCP2, OXCT1, ABAT, GJA1, PCK2, KCNJ11, CPT1A, ACVR1C	307	231	17911	2.27307	1	0.267408
GOTERM_BP_FAT	GO:0051641~cellular localization	51	0.107425	0.0454502	FGF9, MYBPC1, GYPA, FGF10, SYNGR1, GLI3, CITED1, GSTM7, SPRY2, DAB2, PACSIN1, GSN, MT3, ZFP36, STX3, VIL1, KIF5C, SLC9A3R1, PKIA, RAB11FIP5, KRT18, MSX1, COLQ, RYR3, DOK7, DOC2G, WNT11, BIN1, CASQ2, CAV3, CAV1, SNAP91, MRAP, TDRD12, RIMS2, AMPH, ADPRHL1, OXCT1, KCNE1, PPP2R2B, MGARP, TMBIM1, CAPN3, CDH13, TRAF3IP1, CDKN1A, SULF2, UCP2, PLN, KIF20B, AMOT	307	2310	17911	1.28807	1	0.267222
GOTERM_BP_FAT	GO:0018108~peptidyl-tyrosine phosphorylation	10	0.0210637	0.0455668	TRAF3IP1, CAV1, CCK, SFRP1, TDGF1, DOK7, PDGFRA, FGF10, SPINK1, EPHB2	307	273	17911	2.13707	1	0.267523
GOTERM_BP_FAT	GO:0044282~small molecule catabolic process	10	0.0210637	0.0455668	BCAT1, ALDH5A1, ALDH1B1, OXCT1, ABAT, ACADL, ACAT1, CPT1A, MT3, TWIST1	307	273	17911	2.13707	1	0.267523
GOTERM_BP_FAT	GO:0050819~negative regulation of coagulation	4	0.00842549	0.0461282	THBD, PDGFRA, ABAT, PRKG1	307	47	17911	4.96528	1	0.270094
GOTERM_BP_FAT	GO:0035137~hindlimb morphogenesis	4	0.00842549	0.0461282	FGF8, NOTCH1, MSX1, TWIST1	307	47	17911	4.96528	1	0.270094
GOTERM_BP_FAT	GO:0022411~cellular component disassembly	13	0.0273828	0.0464479	LIMA1, STMN4, VIL1, LMCD1, LARP1B, PRKG1, KCNK3, ACVR1C, STK32A, GSN, MYH11, FANCF, LMOD1	307	405	17911	1.87271	1	0.271423
GOTERM_BP_FAT	GO:2000241~regulation of reproductive process	7	0.0147446	0.0465482	NOTCH1, MSX1, SFRP1, SPINK1, PHLDA2, CITED2, ACVR1C	307	152	17911	2.6868	1	0.271633
GOTERM_BP_FAT	GO:0030041~actin filament polymerization	7	0.0147446	0.0465482	COBL, BAIAP2L2, GSN, ACTR3B, VIL1, LMOD1, SLIT2	307	152	17911	2.6868	1	0.271633
GOTERM_BP_FAT	GO:0044703~multi-organism reproductive process	29	0.0610848	0.0470167	FUOM, CORIN, IGFBP7, SOX3, STAT5B, LIN28A, TDRD12, CXCL12, ACVR1C, CITED2, PTGIS, PPP1R1B, FANCF, SPIN2C, AVP, RXFP1, HIST1H1A, CECR2, FOSB, GTSF1, AFP, NOTCH1, THBD, UCP2, HSD11B2, ABAT, KLF1, GGNBP1, NPPA	307	1175	17911	1.43993	1	0.273708
GOTERM_BP_FAT	GO:0018212~peptidyl-tyrosine modification	10	0.0210637	0.0471523	TRAF3IP1, CAV1, CCK, SFRP1, TDGF1, DOK7, PDGFRA, FGF10, SPINK1, EPHB2	307	275	17911	2.12153	1	0.274093
GOTERM_BP_FAT	GO:0006355~regulation of transcription, DNA-templated	72	0.151659	0.0476092	FGF8, FGF9, ELF4, CPEB3, STAT5B, PRRX1, FGF10, PAWR, GLI3, CITED1, CITED2, DAB2, AES, PTGIS, SUPT16, TDGF1, S100A1, TWIST1, NR2F1, MT3, EGR1, ZFP36, HBB-BH1, PCBD1, NKX2-6, GRHL3, FOSB, BASP1, CFC1, TOX3, PKIA, MSX1, VGLL2, WNT11, TBX18, CAV1, SOX3, SOX2, CLU, LIN28A, HBB-Y, TCF7L1, TAL2, RNF165, BCL11A, MLIP, CHD1, HBA-X, DNMT3B, TLX1, FZD8, LMCD1, CREB5, CAPN3, TNNI2, SHOX2, CDH13, TRAF3IP1, NO…	307	3449	17911	1.21793	1	0.276095
GOTERM_BP_FAT	GO:0097193~intrinsic apoptotic signaling pathway	10	0.0210637	0.0479915	STEAP3, PDK2, CDKN1A, CAV1, MSX1, GRINA, CLU, SLC9A3R1, PERP, CXCL12	307	276	17911	2.11384	1	0.277714
GOTERM_BP_FAT	GO:0003208~cardiac ventricle morphogenesis	5	0.0105319	0.0481257	NOTCH1, MYL2, FGF9, TGFBR3, COL11A1	307	80	17911	3.64638	1	0.278083
GOTERM_BP_FAT	GO:0035914~skeletal muscle cell differentiation	5	0.0105319	0.0481257	EGR1, NOTCH1, ATF3, CAPN3, CITED2	307	80	17911	3.64638	1	0.278083
GOTERM_BP_FAT	GO:0021872~forebrain generation of neurons	5	0.0105319	0.0481257	NRP2, FGF8, SOX2, GLI3, SLIT2	307	80	17911	3.64638	1	0.278083
GOTERM_BP_FAT	GO:0051899~membrane depolarization	5	0.0105319	0.0481257	CAV3, CAV1, CCK, GJA1, GJA5	307	80	17911	3.64638	1	0.278083
GOTERM_BP_FAT	GO:1903506~regulation of nucleic acid-templated transcription	72	0.151659	0.0483761	FGF8, FGF9, ELF4, CPEB3, STAT5B, PRRX1, FGF10, PAWR, GLI3, CITED1, CITED2, DAB2, AES, PTGIS, SUPT16, TDGF1, S100A1, TWIST1, NR2F1, MT3, EGR1, ZFP36, HBB-BH1, PCBD1, NKX2-6, GRHL3, FOSB, BASP1, CFC1, TOX3, PKIA, MSX1, VGLL2, WNT11, TBX18, CAV1, SOX3, SOX2, CLU, LIN28A, HBB-Y, TCF7L1, TAL2, RNF165, BCL11A, MLIP, CHD1, HBA-X, DNMT3B, TLX1, FZD8, LMCD1, CREB5, CAPN3, TNNI2, SHOX2, CDH13, TRAF3IP1, NO…	307	3452	17911	1.21687	1	0.279033
GOTERM_BP_FAT	GO:0060038~cardiac muscle cell proliferation	4	0.00842549	0.0486029	NOTCH1, FGF9, TGFBR3, GJA1	307	48	17911	4.86183	1	0.279861
GOTERM_BP_FAT	GO:0045010~actin nucleation	4	0.00842549	0.0486029	GSN, ACTR3B, VIL1, LMOD1	307	48	17911	4.86183	1	0.279861
GOTERM_BP_FAT	GO:0010631~epithelial cell migration	9	0.0189573	0.0493375	CDH13, NOTCH1, TDGF1, VIL1, FGF10, TGFBR3, AMOT, HAS2, SLIT2	307	235	17911	2.23438	1	0.28321
GOTERM_BP_FAT	GO:0032095~regulation of response to food	3	0.00631912	0.0493527	CCK, PYY, MT3	307	21	17911	8.33457	1	0.282979
GOTERM_BP_FAT	GO:0006882~cellular zinc ion homeostasis	3	0.00631912	0.0493527	MT2, MT1, MT3	307	21	17911	8.33457	1	0.282979
GOTERM_BP_FAT	GO:0098869~cellular oxidant detoxification	3	0.00631912	0.0493527	HBA-A1, HBB-BS, MT3	307	21	17911	8.33457	1	0.282979
GOTERM_BP_FAT	GO:0050779~RNA destabilization	3	0.00631912	0.0493527	ZFP36, CPEB3, TRIM71	307	21	17911	8.33457	1	0.282979
GOTERM_BP_FAT	GO:0030258~lipid modification	8	0.016851	0.0494382	SCD1, APOA2, INPP5J, EPHX2, ACADL, ACAT1, CPT1A, TWIST1	307	194	17911	2.40586	1	0.283096
GOTERM_BP_FAT	GO:2001141~regulation of RNA biosynthetic process	72	0.151659	0.0499385	FGF8, FGF9, ELF4, CPEB3, STAT5B, PRRX1, FGF10, PAWR, GLI3, CITED1, CITED2, DAB2, AES, PTGIS, SUPT16, TDGF1, S100A1, TWIST1, NR2F1, MT3, EGR1, ZFP36, HBB-BH1, PCBD1, NKX2-6, GRHL3, FOSB, BASP1, CFC1, TOX3, PKIA, MSX1, VGLL2, WNT11, TBX18, CAV1, SOX3, SOX2, CLU, LIN28A, HBB-Y, TCF7L1, TAL2, RNF165, BCL11A, MLIP, CHD1, HBA-X, DNMT3B, TLX1, FZD8, LMCD1, CREB5, CAPN3, TNNI2, SHOX2, CDH13, TRAF3IP1, NO…	307	3458	17911	1.21476	1	0.285262

## Sheet: MP_DAVID_E9.5 NDM vs. DM
Category	Term	Count	%	PValue	Genes	List Total	Pop Hits	Pop Total	Fold Enrichment	Bonferroni	Benjamini
GOTERM_BP_FAT	GO:0009887~organ morphogenesis	70	0.18574	1.58212e-30	MEF2C, FGF8, THRA, FGF9, FST, EDN1, PAX6, ZIC1, MMP2, BDNF, OSR1, ROBO1, HLX, HOXC4, FOXF1, PDGFC, NRG1, WNT6, ALX3, SCX, PITX2, GSC, LBX1, PROX1, HES5, COL1A2, PDGFRA, COL1A1, SLITRK6, TBX18, UNCX, IRX3, TNC, SOX2, COL3A1, TIPARP, WT1, ARG1, ALDH1A2, TCF21, HOXA4, HOXA5, BCL11B, HOXA7, PTN, TLX1, MDFI, FLRT2, FOXL2, TCF7, TBX2, MAFB, TBX5, EFEMP1, IGF1, TBX1, SNAI1, FOXP2, SHOX2, HOXB4, NOTCH1, …	236	1038	17911	5.1181	7.2129e-27	7.2129e-27
GOTERM_BP_FAT	GO:0009790~embryo development	73	0.193701	4.85857e-30	MEF2C, FGF8, FGF9, EDN1, PAX6, ZIC1, MMP2, OSR1, HLX, HOXC4, RSPO3, FOXF1, HOXC5, PDGFC, FOXB1, NRG1, WNT6, ALX3, SCX, PITX2, GSC, LBX1, NKX2-6, CECR2, PROX1, HES5, GRN, PDGFRA, NRK, COL1A1, RIPPLY3, SLITRK6, TBX18, IRX3, IFITM1, SOX2, TRIM71, WT1, VCAM1, ALDH1A2, APLNR, TCF21, HOXA4, HOXA5, LHX2, HOXA7, MDFI, FOXL2, TCF7, TBX2, MAFB, TBX5, EFEMP1, IGF1, TBX1, KITL, SNAI1, FOXP1, FOXP2, HBA-A1, S…	236	1161	17911	4.77198	2.21502e-26	1.10751e-26
GOTERM_BP_FAT	GO:0048598~embryonic morphogenesis	55	0.145939	2.15893e-28	MEF2C, FGF8, FGF9, EDN1, PAX6, ZIC1, MMP2, OSR1, HLX, RSPO3, HOXC4, FOXF1, WNT6, ALX3, SCX, PITX2, GSC, LBX1, CECR2, PROX1, HES5, PDGFRA, SLITRK6, TBX18, IRX3, SOX2, TRIM71, VCAM1, ALDH1A2, APLNR, TCF21, HOXA4, HOXA5, LHX2, HOXA7, MDFI, TCF7, FOXL2, TBX2, MAFB, TBX5, EFEMP1, TBX1, SNAI1, SHOX2, HOXB4, NOTCH1, SALL4, DUSP1, HOXB7, DLX6, HOXB8, SALL1, HOXB5, HOXB6	236	648	17911	6.44163	9.84257e-25	3.28086e-25
GOTERM_BP_FAT	GO:0035295~tube development	56	0.148592	1.37864e-27	MEF2C, FGF8, THRA, FGF9, EDN1, PAX6, EDNRB, BDNF, OSR1, ROBO1, HLX, FOXF1, PDGFC, ROBO2, FOXB1, WNT6, PITX2, GSC, LBX1, NKX2-6, MGP, CECR2, PROX1, HES5, PDGFRA, TBX18, IRX3, TNC, SOX2, CRLF1, COL3A1, TRIM71, WT1, ARG1, ALDH1A2, TCF21, HOXA5, CRISPLD2, LHX2, POU3F3, PTN, NFATC4, TCF7, TBX2, TBX5, IGF1, TBX1, FOXP1, FOXP2, SHOX2, NOTCH1, SALL4, HOXB7, SALL1, NFIA, NFIB	236	702	17911	6.05423	6.28523e-24	1.57131e-24
GOTERM_BP_FAT	GO:0060429~epithelium development	69	0.183087	6.96835e-27	MEF2C, FGF8, THRA, FST, EDN1, PAX6, MMP2, S1PR3, BDNF, BARX1, OSR1, ROBO1, RSPO3, FOXF1, RHOC, ROBO2, FOXB1, NRG1, WNT6, SCX, PITX2, GSC, LBX1, NKX2-6, MGP, CECR2, GAL, PROX1, HES5, PDGFRA, SLITRK6, TBX18, IRX3, IFITM1, TNC, SOX2, CRLF1, TRIM71, WT1, VCAM1, ALDH1A2, TCF21, HOXA5, LHX2, BCL11B, GSTK1, HOXA7, POU3F3, PTN, NFATC4, COL18A1, FOXL2, TCF7, TBX2, TBX5, IGF1, TBX1, SNAI1, FOXP1, FOXP2, HO…	236	1157	17911	4.52609	3.17687e-23	6.35374e-24
GOTERM_BP_FAT	GO:0048562~embryonic organ morphogenesis	40	0.106137	1.80191e-26	MEF2C, FGF8, FGF9, EDN1, SOX2, PAX6, ZIC1, TCF21, ALDH1A2, OSR1, HOXA4, HOXA5, HLX, FOXF1, HOXC4, HOXA7, ALX3, PITX2, MDFI, TCF7, FOXL2, LBX1, GSC, TBX2, MAFB, EFEMP1, TBX1, PROX1, SHOX2, HOXB4, NOTCH1, HOXB7, DLX6, HOXB8, SALL1, HOXB5, HOXB6, PDGFRA, SLITRK6, TBX18	236	322	17911	9.42783	8.21491e-23	1.36915e-23
GOTERM_BP_FAT	GO:0001501~skeletal system development	47	0.124711	5.29742e-26	MEF2C, FGF8, THRA, CADM1, FGF9, FST, TIPARP, EDN1, COL3A1, ZIC1, MMP2, TIMP1, AES, OSR1, HOXA4, HOXA5, HOXC4, HOXC5, TGFBI, HOXA7, PDGFC, SCX, ALX3, PITX2, MDFI, HAPLN1, GSC, EFEMP1, IGF1, MGP, TBX1, SNAI1, FOXP1, SHOX2, HOXB4, HES5, HOXB7, HOXB8, HOXB5, HOXB6, PDGFRA, COL1A2, COL1A1, TMEM119, TCF15, UNCX, NFIB	236	499	17911	7.14834	2.41509e-22	3.45013e-23
GOTERM_BP_FAT	GO:0048568~embryonic organ development	46	0.122058	3.1978e-25	MEF2C, FGF8, FGF9, SOX2, EDN1, PAX6, ZIC1, VCAM1, TCF21, ALDH1A2, OSR1, HOXA4, HOXA5, HLX, FOXF1, HOXC4, RSPO3, HOXA7, ALX3, PITX2, MDFI, TCF7, FOXL2, LBX1, GSC, NKX2-6, MAFB, TBX2, EFEMP1, TBX1, SNAI1, KITL, PROX1, SHOX2, HOXB4, NOTCH1, HOXB7, DLX6, HOXB8, SALL1, HOXB5, HOXB6, PDGFRA, NRK, SLITRK6, TBX18	236	494	17911	7.06706	1.45788e-21	1.82235e-22
GOTERM_BP_FAT	GO:0007389~pattern specification process	44	0.116751	4.90935e-24	MEF2C, IRX3, FGF8, IFITM1, FST, EDN1, PAX6, ZIC1, WT1, ALDH1A2, BARX1, OSR1, HOXA4, HOXA5, LHX2, FOXF1, HOXC4, HOXC5, HOXA7, NFATC4, FOXB1, WNT6, ALX3, PITX2, MDFI, LBX1, GSC, RFX4, MAFB, TBX2, TBX5, TBX1, SNAI1, HOXB4, NOTCH1, HES5, HOXB7, HOXB8, HOXB5, HOXB6, RIPPLY3, TBX18, TCF15, UNCX	236	474	17911	7.04502	2.23817e-20	2.48686e-21
GOTERM_BP_FAT	GO:0006366~transcription from RNA polymerase II promoter	78	0.206968	1.92887e-23	MEF2C, MYOD1, FGF8, THRA, FGF9, FST, EDN1, NR6A1, PAX6, ZIC1, EDNRB, TMEM173, AES, OSR1, SUPT16, FOXF1, NRG1, SCX, PITX2, EGR1, HBB-BH1, GSC, LBX1, GAL, PROX1, HES5, RGCC, RIPPLY3, TBX18, ABLIM1, SOX2, DCN, TAGLN3, HBB-Y, WT1, PLAGL1, MSX3, TCF21, HOXA5, LHX2, BCL11B, JUND, BCL11A, HOXA7, POU3F3, MYOG, POU3F2, NFATC4, HBA-X, TLX1, MDFI, FOXL2, TCF7, RFX4, MAFB, TBX2, TBX5, ARID3A, ARID3B, IGF1, T…	236	1700	17911	3.4822	8.79374e-20	8.79374e-21
GOTERM_BP_FAT	GO:0006357~regulation of transcription from RNA polymerase II promoter	78	0.206968	2.67185e-22	MEF2C, MYOD1, FGF8, THRA, FGF9, FST, EDN1, NR6A1, PAX6, ZIC1, EDNRB, TMEM173, BARX1, AES, OSR1, SUPT16, FOXF1, NRG1, SCX, PITX2, EGR1, HBB-BH1, GSC, LBX1, GAL, PROX1, HES5, RGCC, RIPPLY3, TBX18, ABLIM1, SOX2, DCN, TAGLN3, HBB-Y, WT1, PLAGL1, MSX3, TCF21, HOXA5, LHX2, BCL11B, JUND, BCL11A, HOXA7, POU3F3, MYOG, POU3F2, NFATC4, HBA-X, TLX1, MDFI, FOXL2, TCF7, RFX4, MAFB, TBX2, TBX5, ARID3A, ARID3B, …	236	1774	17911	3.33694	1.2181e-18	1.10736e-19
GOTERM_BP_FAT	GO:0042127~regulation of cell proliferation	74	0.196354	1.20428e-21	MEF2C, FGF5, MYOD1, FGF8, FGF9, EDN1, PAX6, MMP2, EDNRB, BDNF, OSR1, RSPO1, ROBO1, HLX, FAP, FOXF1, PDGFC, NRG1, SCX, PITX2, EGR1, LBX1, NKX2-6, IL11RA1, GAL, PROX1, NCAM1, HES5, GRN, RGCC, PDGFRA, NRK, RIPPLY3, PRNP, TBX18, IFITM1, TNC, CD248, SOX2, CRLF1, TIMP2, LIN28A, TRIM71, WT1, TIMP1, VCAM1, ARG1, ALDH1A2, HOXA5, BCL11B, JUND, POU3F3, PTN, MYOG, POU3F2, TLX1, TES, COL18A1, TCF7, TBX2, TBX5…	236	1642	17911	3.42032	5.49032e-18	4.57526e-19
GOTERM_BP_FAT	GO:0043009~chordate embryonic development	49	0.130018	8.98505e-21	MEF2C, FGF8, FGF9, EDN1, PAX6, OSR1, RSPO3, FOXF1, HOXC5, FOXB1, ALX3, SCX, PITX2, GSC, NKX2-6, CECR2, HES5, GRN, PDGFRA, NRK, RIPPLY3, COL1A1, TBX18, IFITM1, TRIM71, VCAM1, ALDH1A2, HOXA4, HOXA5, LHX2, HOXA7, MDFI, TCF7, IGF1, TBX1, SNAI1, FOXP1, SHOX2, HBA-A1, HBA-A2, HOXB4, NOTCH1, SALL4, HOXB7, HOXB8, SALL1, HOXB5, HOXB6, TCF15	236	731	17911	5.08729	4.09628e-17	3.15099e-18
GOTERM_BP_FAT	GO:0009792~embryo development ending in birth or egg hatching	49	0.130018	1.41244e-20	MEF2C, FGF8, FGF9, EDN1, PAX6, OSR1, RSPO3, FOXF1, HOXC5, FOXB1, ALX3, SCX, PITX2, GSC, NKX2-6, CECR2, HES5, GRN, PDGFRA, NRK, RIPPLY3, COL1A1, TBX18, IFITM1, TRIM71, VCAM1, ALDH1A2, HOXA4, HOXA5, LHX2, HOXA7, MDFI, TCF7, IGF1, TBX1, SNAI1, FOXP1, SHOX2, HBA-A1, HBA-A2, HOXB4, NOTCH1, SALL4, HOXB7, HOXB8, SALL1, HOXB5, HOXB6, TCF15	236	739	17911	5.03222	6.43931e-17	4.59951e-18
GOTERM_BP_FAT	GO:0072359~circulatory system development	58	0.153899	1.80982e-20	MEF2C, MYOD1, FGF8, AW551984, FGF9, EDN1, PAX6, MMP2, OSR1, ROBO1, RSPO3, FAP, FOXF1, TGFBI, ROBO2, NRG1, SCX, PITX2, EGR1, LBX1, NKX2-6, PROX1, NEBL, NCAM1, RGCC, COL1A2, PDGFRA, COL1A1, RIPPLY3, SLITRK5, TBX18, TIPARP, COL3A1, DCN, WT1, VCAM1, ALDH1A2, APLNR, TCF21, HOXA5, OXCT1, HOXA7, PTN, NFATC4, ANGPTL4, COL18A1, FLRT2, TBX2, TBX5, IGF1, TBX1, SNAI1, FOXP1, EPHA3, SHOX2, NOTCH1, SALL4, SALL1	236	1062	17911	4.14487	8.25098e-17	5.50065e-18
GOTERM_BP_FAT	GO:0072358~cardiovascular system development	58	0.153899	1.80982e-20	MEF2C, MYOD1, FGF8, AW551984, FGF9, EDN1, PAX6, MMP2, OSR1, ROBO1, RSPO3, FAP, FOXF1, TGFBI, ROBO2, NRG1, SCX, PITX2, EGR1, LBX1, NKX2-6, PROX1, NEBL, NCAM1, RGCC, COL1A2, PDGFRA, COL1A1, RIPPLY3, SLITRK5, TBX18, TIPARP, COL3A1, DCN, WT1, VCAM1, ALDH1A2, APLNR, TCF21, HOXA5, OXCT1, HOXA7, PTN, NFATC4, ANGPTL4, COL18A1, FLRT2, TBX2, TBX5, IGF1, TBX1, SNAI1, FOXP1, EPHA3, SHOX2, NOTCH1, SALL4, SALL1	236	1062	17911	4.14487	8.25098e-17	5.50065e-18
GOTERM_BP_FAT	GO:0045944~positive regulation of transcription from RNA polymerase II promoter	57	0.151246	5.40334e-20	MEF2C, MYOD1, THRA, EDN1, NR6A1, PAX6, ZIC1, TMEM173, OSR1, SUPT16, FOXF1, NRG1, SCX, PITX2, EGR1, GAL, PROX1, HES5, RGCC, ABLIM1, SOX2, DCN, WT1, PLAGL1, TCF21, HOXA5, LHX2, BCL11B, HOXA7, JUND, POU3F3, MYOG, POU3F2, NFATC4, TLX1, FOXL2, RFX4, MAFB, TBX5, ARID3A, IGF1, ARID3B, TBX1, CREB5, FOXP1, SHOX2, HOXB4, NOTCH1, RPS6KA3, SALL4, EBF2, HOXB5, SALL1, EBF1, NFIC, NFIA, NFIB	236	1049	17911	4.12389	2.46338e-16	1.53961e-17
GOTERM_BP_FAT	GO:0006351~transcription, DNA-templated	101	0.267997	1.0155e-19	MEF2C, MYOD1, THRA, FST, EDN1, ZIC1, BDNF, HOXC4, FOXF1, HOXC5, WNT6, PITX2, LBX1, NKX2-6, PROX1, HES5, RGCC, COL1A1, UNCX, SOX2, TAGLN3, WT1, HBB-Y, PLAGL1, TCF21, HOXA4, HOXA5, LHX2, HOXA7, JUND, HBA-X, MDFI, TCF7, RFX4, MAFB, ARID3A, ARID3B, FOXP1, FOXP2, SALL3, SHOX2, HOXB4, NOTCH1, ZFHX4, SALL4, HOXB7, HOXB8, EBF2, HOXB5, SALL1, EBF1, HOXB6, TCF15, FGF8, FGF9, NR6A1, PAX6, DMRTA1, EDNRB, BAR…	236	3129	17911	2.44976	4.62969e-16	2.72335e-17
GOTERM_BP_FAT	GO:2000112~regulation of cellular macromolecule biosynthetic process	114	0.302492	1.15629e-19	MEF2C, MYOD1, THRA, FST, EDN1, ZIC1, BDNF, HOXC4, FOXF1, HOXC5, PDGFC, WNT6, PITX2, LBX1, NKX2-6, PROX1, HES5, RGCC, PDGFRA, HBB-BS, HBB-BT, COL1A1, UNCX, SOX2, LIN28A, TRIM71, TAGLN3, HBB-Y, WT1, PLAGL1, TCF21, HOXA4, HOXA5, LHX2, JUND, HOXA7, HBA-X, MDFI, TCF7, RFX4, MAFB, EFEMP1, ARID3A, ARID3B, KITL, FOXP1, FOXP2, SALL3, SHOX2, HOXB4, NOTCH1, ZFHX4, SALL4, HOXB7, DLX6, HOXB8, EBF2, HOXB5, SAL…	236	3875	17911	2.23275	5.27151e-16	2.92862e-17
GOTERM_BP_FAT	GO:0008283~cell proliferation	76	0.201661	1.33326e-19	MEF2C, FGF5, MYOD1, FGF8, FGF9, FST, EDN1, PAX6, MMP2, EDNRB, BDNF, OSR1, RSPO1, ROBO1, HLX, FAP, FOXF1, TGFBI, PDGFC, NRG1, SCX, PITX2, EGR1, LBX1, NKX2-6, IL11RA1, GAL, PROX1, NCAM1, HES5, GRN, RGCC, PDGFRA, NRK, RIPPLY3, PRNP, TBX18, UNCX, IFITM1, TNC, CD248, SOX2, CRLF1, TIMP2, LIN28A, TRIM71, WT1, TIMP1, VCAM1, ARG1, ALDH1A2, HOXA5, BCL11B, POU3F3, PTN, MYOG, POU3F2, TLX1, TES, COL18A1, TBX2…	236	1874	17911	3.07788	6.07831e-16	3.19911e-17
GOTERM_BP_FAT	GO:2000026~regulation of multicellular organismal development	76	0.201661	2.04763e-19	MEF2C, MYOD1, FGF8, FGF9, FST, EDN1, PAX6, S1PR3, EDNRB, BDNF, OSR1, ROBO1, HLX, ROBO2, WNT6, NRG1, SCX, EGR1, LBX1, SOCS2, MGP, GAL, PROX1, NCAM1, CD83, HES5, GRN, RGCC, PDGFRA, NRK, COL1A1, SLITRK6, SLITRK5, TBX18, IRX3, RBP1, SOX2, COL3A1, DCN, LIN28A, TIMP2, WT1, TIMP1, HOXA5, BCL11B, BCL11A, HOXA7, PTN, MYOG, POU3F2, NFATC4, NEFM, ARHGDIB, FLRT2, RFX4, TBX2, MAFB, LGALS1, TBX5, EFEMP1, IGF1,…	236	1888	17911	3.05506	9.33515e-16	4.66757e-17
GOTERM_BP_FAT	GO:0003002~regionalization	34	0.0902168	5.21431e-19	MEF2C, IRX3, FGF8, IFITM1, EDN1, PAX6, WT1, ALDH1A2, BARX1, OSR1, HOXA4, HOXA5, LHX2, FOXF1, HOXC4, HOXC5, HOXA7, FOXB1, PITX2, MDFI, GSC, RFX4, MAFB, TBX1, SNAI1, HOXB4, NOTCH1, HOXB7, HES5, HOXB8, HOXB5, HOXB6, TBX18, TCF15	236	352	17911	7.33068	2.3772e-15	1.132e-16
GOTERM_BP_FAT	GO:0010556~regulation of macromolecule biosynthetic process	114	0.302492	7.45899e-19	MEF2C, MYOD1, THRA, FST, EDN1, ZIC1, BDNF, HOXC4, FOXF1, HOXC5, PDGFC, WNT6, PITX2, LBX1, NKX2-6, PROX1, HES5, RGCC, PDGFRA, HBB-BS, HBB-BT, COL1A1, UNCX, SOX2, LIN28A, TRIM71, TAGLN3, HBB-Y, WT1, PLAGL1, TCF21, HOXA4, HOXA5, LHX2, JUND, HOXA7, HBA-X, MDFI, TCF7, RFX4, MAFB, EFEMP1, ARID3A, ARID3B, KITL, FOXP1, FOXP2, SALL3, SHOX2, HOXB4, NOTCH1, ZFHX4, SALL4, HOXB7, DLX6, HOXB8, EBF2, HOXB5, SAL…	236	3966	17911	2.18152	3.40056e-15	1.54571e-16
GOTERM_BP_FAT	GO:0048729~tissue morphogenesis	44	0.116751	7.92142e-19	MEF2C, IRX3, FGF8, TNC, FST, SOX2, EDN1, COL3A1, MMP2, TRIM71, WT1, TCF21, ALDH1A2, OSR1, HOXA5, ROBO1, LHX2, FOXF1, RSPO3, RHOC, NFATC4, NRG1, WNT6, SCX, PITX2, LBX1, TBX2, TBX5, CECR2, IGF1, MGP, TBX1, PROX1, SNAI1, SHOX2, HOXB4, NOTCH1, SALL4, HES5, HOXB7, SALL1, PDGFRA, TBX18, TCF15	236	647	17911	5.16127	3.61137e-15	1.57016e-16
GOTERM_BP_FAT	GO:0006355~regulation of transcription, DNA-templated	105	0.278611	8.79971e-19	MEF2C, MYOD1, THRA, FST, EDN1, ZIC1, BDNF, HOXC4, FOXF1, HOXC5, WNT6, PITX2, LBX1, NKX2-6, PROX1, HES5, RGCC, COL1A1, UNCX, SOX2, LIN28A, TAGLN3, WT1, HBB-Y, PLAGL1, TCF21, HOXA4, HOXA5, LHX2, JUND, HOXA7, HBA-X, MDFI, TCF7, RFX4, MAFB, EFEMP1, ARID3A, ARID3B, FOXP1, FOXP2, SALL3, SHOX2, HOXB4, NOTCH1, ZFHX4, SALL4, HOXB7, DLX6, HOXB8, EBF2, HOXB5, SALL1, EBF1, HOXB6, TCF15, FGF8, FGF9, NR6A1, PA…	236	3449	17911	2.31049	4.01179e-15	1.67158e-16
GOTERM_BP_FAT	GO:1903506~regulation of nucleic acid-templated transcription	105	0.278611	9.38598e-19	MEF2C, MYOD1, THRA, FST, EDN1, ZIC1, BDNF, HOXC4, FOXF1, HOXC5, WNT6, PITX2, LBX1, NKX2-6, PROX1, HES5, RGCC, COL1A1, UNCX, SOX2, LIN28A, TAGLN3, WT1, HBB-Y, PLAGL1, TCF21, HOXA4, HOXA5, LHX2, JUND, HOXA7, HBA-X, MDFI, TCF7, RFX4, MAFB, EFEMP1, ARID3A, ARID3B, FOXP1, FOXP2, SALL3, SHOX2, HOXB4, NOTCH1, ZFHX4, SALL4, HOXB7, DLX6, HOXB8, EBF2, HOXB5, SALL1, EBF1, HOXB6, TCF15, FGF8, FGF9, NR6A1, PA…	236	3452	17911	2.30848	4.27907e-15	1.71163e-16
GOTERM_BP_FAT	GO:2001141~regulation of RNA biosynthetic process	105	0.278611	1.06755e-18	MEF2C, MYOD1, THRA, FST, EDN1, ZIC1, BDNF, HOXC4, FOXF1, HOXC5, WNT6, PITX2, LBX1, NKX2-6, PROX1, HES5, RGCC, COL1A1, UNCX, SOX2, LIN28A, TAGLN3, WT1, HBB-Y, PLAGL1, TCF21, HOXA4, HOXA5, LHX2, JUND, HOXA7, HBA-X, MDFI, TCF7, RFX4, MAFB, EFEMP1, ARID3A, ARID3B, FOXP1, FOXP2, SALL3, SHOX2, HOXB4, NOTCH1, ZFHX4, SALL4, HOXB7, DLX6, HOXB8, EBF2, HOXB5, SALL1, EBF1, HOXB6, TCF15, FGF8, FGF9, NR6A1, PA…	236	3458	17911	2.30448	4.86698e-15	1.87191e-16
GOTERM_BP_FAT	GO:0002009~morphogenesis of an epithelium	40	0.106137	2.09412e-18	MEF2C, IRX3, FGF8, TNC, FST, EDN1, SOX2, MMP2, TRIM71, WT1, TCF21, ALDH1A2, OSR1, HOXA5, ROBO1, LHX2, FOXF1, RSPO3, RHOC, NFATC4, WNT6, PITX2, LBX1, TBX2, TBX5, CECR2, IGF1, MGP, TBX1, PROX1, SNAI1, HOXB4, NOTCH1, SALL4, HES5, HOXB7, SALL1, PDGFRA, TBX18, TCF15	236	538	17911	5.64268	9.54708e-15	3.53596e-16
GOTERM_BP_FAT	GO:0007507~heart development	42	0.111444	2.52399e-18	MEF2C, MYOD1, FGF8, AW551984, FGF9, EDN1, COL3A1, MMP2, WT1, VCAM1, APLNR, ALDH1A2, OSR1, ROBO1, FOXF1, OXCT1, PTN, ROBO2, NFATC4, NRG1, SCX, PITX2, FLRT2, LBX1, TBX2, NKX2-6, TBX5, IGF1, TBX1, SNAI1, PROX1, FOXP1, NEBL, EPHA3, SHOX2, NCAM1, NOTCH1, SALL4, SALL1, PDGFRA, RIPPLY3, TBX18	236	603	17911	5.28615	1.15069e-14	4.10959e-16
GOTERM_BP_FAT	GO:0019219~regulation of nucleobase-containing compound metabolic process	112	0.297185	3.49166e-18	MEF2C, MYOD1, THRA, FST, EDN1, ZIC1, BDNF, HOXC4, FOXF1, HOXC5, PDGFC, WNT6, PITX2, LBX1, NKX2-6, PROX1, HES5, RGCC, PDGFRA, COL1A1, UNCX, SOX2, LIN28A, TIMP2, TAGLN3, HBB-Y, WT1, PLAGL1, TCF21, HOXA4, HOXA5, LHX2, JUND, HOXA7, ADRA2A, HBA-X, MDFI, TCF7, RFX4, MAFB, EFEMP1, ARID3A, ARID3B, KITL, FOXP1, FOXP2, SALL3, SHOX2, HOXB4, NOTCH1, ZFHX4, SALL4, HOXB7, DLX6, HOXB8, EBF2, HOXB5, SALL1, EBF1,…	236	3924	17911	2.16619	1.59185e-14	5.48912e-16
GOTERM_BP_FAT	GO:0061061~muscle structure development	43	0.114098	4.4531e-18	MEF2C, MYOD1, FGF8, THRA, AW551984, FGF9, EDN1, COL3A1, DCN, WT1, PLAGL1, TCF21, EDNRB, BDNF, HLX, FOXF1, NFATC4, MYOG, NRG1, SCX, PITX2, EGR1, RBM24, FOXL2, LBX1, GSC, TBX2, NKX2-6, LGALS1, TBX5, IGF1, TBX1, CDO1, PROX1, FOXP1, NEBL, FOXP2, SHOX2, NCAM1, NOTCH1, PDGFRA, TBX18, TCF15	236	645	17911	5.0596	2.03017e-14	6.76723e-16
GOTERM_BP_FAT	GO:0060537~muscle tissue development	36	0.0955237	6.67316e-18	MEF2C, MYOD1, FGF8, AW551984, FGF9, EDN1, COL3A1, TIPARP, DCN, WT1, PLAGL1, TCF21, ALDH1A2, BDNF, OSR1, HLX, MYOG, NRG1, SCX, PITX2, EGR1, FOXL2, TBX2, NKX2-6, TBX5, IGF1, TBX1, PROX1, FOXP1, NEBL, FOXP2, NCAM1, SHOX2, NOTCH1, PDGFRA, TBX18	236	438	17911	6.23787	3.04229e-14	9.81385e-16
GOTERM_BP_FAT	GO:0097659~nucleic acid-templated transcription	105	0.278611	7.06802e-18	MEF2C, MYOD1, THRA, FST, EDN1, ZIC1, BDNF, HOXC4, FOXF1, HOXC5, WNT6, PITX2, LBX1, NKX2-6, PROX1, HES5, RGCC, COL1A1, UNCX, SOX2, LIN28A, TAGLN3, WT1, HBB-Y, PLAGL1, TCF21, HOXA4, HOXA5, LHX2, JUND, HOXA7, HBA-X, MDFI, TCF7, RFX4, MAFB, EFEMP1, ARID3A, ARID3B, FOXP1, FOXP2, SALL3, SHOX2, HOXB4, NOTCH1, ZFHX4, SALL4, HOXB7, DLX6, HOXB8, EBF2, HOXB5, SALL1, EBF1, HOXB6, TCF15, FGF8, FGF9, NR6A1, PA…	236	3548	17911	2.24602	3.22231e-14	1.00697e-15
GOTERM_BP_FAT	GO:0060322~head development	47	0.124711	7.6167e-18	MEF2C, FGF8, CADM1, FGF9, SOX2, TIPARP, COL3A1, PAX6, ZIC1, MMP2, APLP1, CKB, CCDC141, ALDH1A2, CRISPLD2, ROBO1, LHX2, OXCT1, BCL11B, PTN, POU3F3, ROBO2, POU3F2, FOXB1, NRG1, SCX, PITX2, GSC, RFX4, NKX2-6, MAFB, IL11RA1, IGF1, TBX1, PROX1, FOXP2, SALL3, NCAM1, NOTCH1, HES5, DLX6, SALL1, PDGFRA, COL1A1, SLITRK5, UNCX, NFIB	236	791	17911	4.50951	3.47246e-14	1.05226e-15
GOTERM_BP_FAT	GO:0045893~positive regulation of transcription, DNA-templated	61	0.16186	9.03893e-18	MEF2C, MYOD1, THRA, FGF9, EDN1, NR6A1, PAX6, ZIC1, TMEM173, OSR1, SUPT16, FOXF1, NRG1, WNT6, SCX, PITX2, EGR1, GAL, PROX1, HES5, RGCC, COL1A1, ABLIM1, SOX2, DCN, WT1, PLAGL1, TCF21, HOXA5, LHX2, BCL11B, JUND, HOXA7, POU3F3, MYOG, POU3F2, NFATC4, TLX1, FOXL2, RFX4, MAFB, TBX5, ARID3A, IGF1, ARID3B, TBX1, CREB5, SNAI1, FOXP1, SHOX2, HOXB4, NOTCH1, RPS6KA3, SALL4, EBF2, HOXB5, SALL1, EBF1, NFIC, NFI…	236	1339	17911	3.45746	4.12085e-14	1.21201e-15
GOTERM_BP_FAT	GO:1903508~positive regulation of nucleic acid-templated transcription	61	0.16186	9.03893e-18	MEF2C, MYOD1, THRA, FGF9, EDN1, NR6A1, PAX6, ZIC1, TMEM173, OSR1, SUPT16, FOXF1, NRG1, WNT6, SCX, PITX2, EGR1, GAL, PROX1, HES5, RGCC, COL1A1, ABLIM1, SOX2, DCN, WT1, PLAGL1, TCF21, HOXA5, LHX2, BCL11B, JUND, HOXA7, POU3F3, MYOG, POU3F2, NFATC4, TLX1, FOXL2, RFX4, MAFB, TBX5, ARID3A, IGF1, ARID3B, TBX1, CREB5, SNAI1, FOXP1, SHOX2, HOXB4, NOTCH1, RPS6KA3, SALL4, EBF2, HOXB5, SALL1, EBF1, NFIC, NFI…	236	1339	17911	3.45746	4.12085e-14	1.21201e-15
GOTERM_BP_FAT	GO:0032774~RNA biosynthetic process	105	0.278611	1.00161e-17	MEF2C, MYOD1, THRA, FST, EDN1, ZIC1, BDNF, HOXC4, FOXF1, HOXC5, WNT6, PITX2, LBX1, NKX2-6, PROX1, HES5, RGCC, COL1A1, UNCX, SOX2, LIN28A, TAGLN3, WT1, HBB-Y, PLAGL1, TCF21, HOXA4, HOXA5, LHX2, JUND, HOXA7, HBA-X, MDFI, TCF7, RFX4, MAFB, EFEMP1, ARID3A, ARID3B, FOXP1, FOXP2, SALL3, SHOX2, HOXB4, NOTCH1, ZFHX4, SALL4, HOXB7, DLX6, HOXB8, EBF2, HOXB5, SALL1, EBF1, HOXB6, TCF15, FGF8, FGF9, NR6A1, PA…	236	3565	17911	2.23531	4.56633e-14	1.30466e-15
GOTERM_BP_FAT	GO:0051171~regulation of nitrogen compound metabolic process	116	0.307798	1.01118e-17	MEF2C, MYOD1, THRA, FST, EDN1, ZIC1, BDNF, FOXF1, HOXC4, HOXC5, PDGFC, WNT6, PITX2, LBX1, NKX2-6, PROX1, HES5, RGCC, PDGFRA, HBB-BS, HBB-BT, COL1A1, UNCX, SOX2, LIN28A, TIMP2, TRIM71, TAGLN3, HBB-Y, WT1, PLAGL1, TCF21, HOXA4, HOXA5, LHX2, JUND, HOXA7, ADRA2A, HBA-X, MDFI, TCF7, RFX4, MAFB, EFEMP1, ARID3A, ARID3B, KITL, FOXP1, FOXP2, SALL3, SHOX2, HOXB4, NOTCH1, ZFHX4, SALL4, HOXB7, DLX6, HOXB8, E…	236	4221	17911	2.08569	4.60998e-14	1.28055e-15
GOTERM_BP_FAT	GO:1902680~positive regulation of RNA biosynthetic process	61	0.16186	1.04031e-17	MEF2C, MYOD1, THRA, FGF9, EDN1, NR6A1, PAX6, ZIC1, TMEM173, OSR1, SUPT16, FOXF1, NRG1, WNT6, SCX, PITX2, EGR1, GAL, PROX1, HES5, RGCC, COL1A1, ABLIM1, SOX2, DCN, WT1, PLAGL1, TCF21, HOXA5, LHX2, BCL11B, JUND, HOXA7, POU3F3, MYOG, POU3F2, NFATC4, TLX1, FOXL2, RFX4, MAFB, TBX5, ARID3A, IGF1, ARID3B, TBX1, CREB5, SNAI1, FOXP1, SHOX2, HOXB4, NOTCH1, RPS6KA3, SALL4, EBF2, HOXB5, SALL1, EBF1, NFIC, NFI…	236	1343	17911	3.44716	4.74276e-14	1.28183e-15
GOTERM_BP_FAT	GO:0051252~regulation of RNA metabolic process	105	0.278611	1.22807e-17	MEF2C, MYOD1, THRA, FST, EDN1, ZIC1, BDNF, HOXC4, FOXF1, HOXC5, WNT6, PITX2, LBX1, NKX2-6, PROX1, HES5, RGCC, COL1A1, UNCX, SOX2, LIN28A, TAGLN3, WT1, HBB-Y, PLAGL1, TCF21, HOXA4, HOXA5, LHX2, JUND, HOXA7, HBA-X, MDFI, TCF7, RFX4, MAFB, EFEMP1, ARID3A, ARID3B, FOXP1, FOXP2, SALL3, SHOX2, HOXB4, NOTCH1, ZFHX4, SALL4, HOXB7, DLX6, HOXB8, EBF2, HOXB5, SALL1, EBF1, HOXB6, TCF15, FGF8, FGF9, NR6A1, PA…	236	3575	17911	2.22906	5.59878e-14	1.47336e-15
GOTERM_BP_FAT	GO:0034654~nucleobase-containing compound biosynthetic process	111	0.294531	1.93693e-17	MEF2C, MYOD1, THRA, FST, EDN1, ZIC1, BDNF, HOXC4, FOXF1, HOXC5, WNT6, PITX2, LBX1, NKX2-6, PROX1, HES5, RGCC, COL1A1, UNCX, SOX2, LIN28A, TIMP2, TAGLN3, HBB-Y, PPAT, WT1, PLAGL1, TCF21, HOXA4, HOXA5, LHX2, JUND, HOXA7, ADRA2A, HBA-X, MDFI, TCF7, RFX4, MAFB, EFEMP1, ARID3A, ARID3B, FOXP1, FOXP2, SALL3, SHOX2, HOXB4, NOTCH1, ZFHX4, SALL4, HOXB7, DLX6, HOXB8, EBF2, HOXB5, SALL1, EBF1, HOXB6, TCF15, …	236	3952	17911	2.13164	8.83049e-14	2.26423e-15
GOTERM_BP_FAT	GO:0010468~regulation of gene expression	116	0.307798	2.42897e-17	MEF2C, MYOD1, THRA, FST, EDN1, ZIC1, BDNF, HOXC4, FOXF1, HOXC5, WNT6, PITX2, LBX1, NKX2-6, PROX1, HES5, RGCC, PDGFRA, HBB-BS, HBB-BT, COL1A1, UNCX, SOX2, LIN28A, TRIM71, TAGLN3, HBB-Y, WT1, PLAGL1, TCF21, HOXA4, HOXA5, LHX2, JUND, HOXA7, HBA-X, MDFI, TCF7, RFX4, MAFB, EFEMP1, ARID3A, ARID3B, FOXP1, FOXP2, SALL3, SHOX2, HOXB4, NOTCH1, ZFHX4, SALL4, HOXB7, DLX6, HOXB8, EBF2, HOXB5, SALL1, EBF1, HOX…	236	4268	17911	2.06273	1.10737e-13	2.76841e-15
GOTERM_BP_FAT	GO:0000122~negative regulation of transcription from RNA polymerase II promoter	45	0.119405	3.17815e-17	MEF2C, THRA, FGF9, FST, NR6A1, SOX2, EDN1, TAGLN3, WT1, HBB-Y, TCF21, MSX3, EDNRB, AES, OSR1, FOXF1, BCL11A, HOXA7, JUND, POU3F3, NFATC4, HBA-X, MDFI, EGR1, TCF7, FOXL2, HBB-BH1, GSC, TBX2, TBX1, SNAI1, PROX1, FOXP1, FOXP2, SHOX2, HOXB4, NOTCH1, SALL4, HES5, SALL1, RIPPLY3, NFIC, TBX18, NFIA, NFIB	236	750	17911	4.55364	1.44892e-13	3.53395e-15
GOTERM_BP_FAT	GO:0008284~positive regulation of cell proliferation	50	0.132672	5.16963e-17	MEF2C, FGF5, FGF8, FGF9, EDN1, PAX6, MMP2, EDNRB, OSR1, FOXF1, HLX, PDGFC, NRG1, SCX, PITX2, EGR1, NKX2-6, IL11RA1, PROX1, NCAM1, HES5, GRN, PDGFRA, TBX18, CD248, TNC, CRLF1, SOX2, LIN28A, TIMP1, VCAM1, ARG1, ALDH1A2, POU3F3, PTN, POU3F2, TLX1, COL18A1, TBX2, TBX5, EFEMP1, IGF1, TBX1, KITL, FOXP1, FOXP2, SHOX2, NOTCH1, DLX6, TMEM119	236	943	17911	4.02408	2.35683e-13	5.61151e-15
GOTERM_BP_FAT	GO:0048646~anatomical structure formation involved in morphogenesis	58	0.153899	5.2873e-17	MEF2C, MYOD1, FGF8, FGF9, EDN1, PAX6, MMP2, OSR1, ROBO1, RSPO3, FAP, FOXF1, TGFBI, FOXB1, WNT6, SCX, PITX2, GSC, CECR2, PROX1, NEBL, EPB41L3, HES5, RGCC, PDGFRA, COL1A1, TBX18, SNX10, ABLIM1, IRX3, IFITM1, SOX2, DCN, TRIM71, WT1, TCF21, HOXA5, LHX2, HOXA7, PTN, NFATC4, MYOG, TLX1, ANGPTL4, COL18A1, RFX4, TBX2, TBX5, TBX1, SNAI1, FOXP1, NOTCH1, SALL4, DUSP1, DLX6, SALL1, TCF15, NFIB	236	1263	17911	3.48524	2.41048e-13	5.60577e-15
GOTERM_BP_FAT	GO:0018130~heterocycle biosynthetic process	111	0.294531	5.72319e-17	MEF2C, MYOD1, THRA, FST, EDN1, ZIC1, BDNF, HOXC4, FOXF1, HOXC5, WNT6, PITX2, LBX1, NKX2-6, PROX1, HES5, RGCC, COL1A1, UNCX, SOX2, LIN28A, TIMP2, TAGLN3, HBB-Y, PPAT, WT1, PLAGL1, TCF21, HOXA4, HOXA5, LHX2, JUND, HOXA7, ADRA2A, HBA-X, MDFI, TCF7, RFX4, MAFB, EFEMP1, ARID3A, ARID3B, FOXP1, FOXP2, SALL3, SHOX2, HOXB4, NOTCH1, ZFHX4, SALL4, HOXB7, DLX6, HOXB8, EBF2, HOXB5, SALL1, EBF1, HOXB6, TCF15, …	236	4009	17911	2.10133	5.06151e-13	1.15463e-14
GOTERM_BP_FAT	GO:0035239~tube morphogenesis	34	0.0902168	6.34836e-17	MEF2C, IRX3, FGF8, TNC, EDN1, SOX2, TRIM71, WT1, TCF21, ALDH1A2, OSR1, HOXA5, ROBO1, LHX2, HLX, FOXF1, NFATC4, WNT6, PITX2, TCF7, LBX1, TBX2, MGP, IGF1, CECR2, TBX1, SHOX2, NOTCH1, SALL4, HOXB7, HES5, SALL1, PDGFRA, NFIB	236	413	17911	6.24794	5.06151e-13	1.12133e-14
GOTERM_BP_FAT	GO:0051254~positive regulation of RNA metabolic process	61	0.16186	6.57268e-17	MEF2C, MYOD1, THRA, FGF9, EDN1, NR6A1, PAX6, ZIC1, TMEM173, OSR1, SUPT16, FOXF1, NRG1, WNT6, SCX, PITX2, EGR1, GAL, PROX1, HES5, RGCC, COL1A1, ABLIM1, SOX2, DCN, WT1, PLAGL1, TCF21, HOXA5, LHX2, BCL11B, JUND, HOXA7, POU3F3, MYOG, POU3F2, NFATC4, TLX1, FOXL2, RFX4, MAFB, TBX5, ARID3A, IGF1, ARID3B, TBX1, CREB5, SNAI1, FOXP1, SHOX2, HOXB4, NOTCH1, RPS6KA3, SALL4, EBF2, HOXB5, SALL1, EBF1, NFIC, NFI…	236	1397	17911	3.31391	5.06151e-13	1.09912e-14
GOTERM_BP_FAT	GO:0010557~positive regulation of macromolecule biosynthetic process	65	0.172473	7.33195e-17	MEF2C, MYOD1, THRA, FGF9, EDN1, NR6A1, PAX6, ZIC1, TMEM173, OSR1, SUPT16, FOXF1, PDGFC, NRG1, WNT6, SCX, PITX2, EGR1, GAL, PROX1, HES5, RGCC, PDGFRA, COL1A1, ABLIM1, SOX2, DCN, LIN28A, WT1, PLAGL1, TCF21, HOXA5, LHX2, BCL11B, JUND, HOXA7, POU3F3, MYOG, POU3F2, NFATC4, TLX1, FOXL2, RFX4, MAFB, TBX5, ARID3A, IGF1, ARID3B, TBX1, CREB5, KITL, SNAI1, FOXP1, SHOX2, HOXB4, NOTCH1, RPS6KA3, SALL4, EBF2, …	236	1577	17911	3.12816	5.06151e-13	1.07692e-14
GOTERM_BP_FAT	GO:0019438~aromatic compound biosynthetic process	111	0.294531	7.72241e-17	MEF2C, MYOD1, THRA, FST, EDN1, ZIC1, BDNF, HOXC4, FOXF1, HOXC5, WNT6, PITX2, LBX1, NKX2-6, PROX1, HES5, RGCC, COL1A1, UNCX, SOX2, LIN28A, TIMP2, TAGLN3, HBB-Y, PPAT, WT1, PLAGL1, TCF21, HOXA4, HOXA5, LHX2, JUND, HOXA7, ADRA2A, HBA-X, MDFI, TCF7, RFX4, MAFB, EFEMP1, ARID3A, ARID3B, FOXP1, FOXP2, SALL3, SHOX2, HOXB4, NOTCH1, ZFHX4, SALL4, HOXB7, DLX6, HOXB8, EBF2, HOXB5, SALL1, EBF1, HOXB6, TCF15, …	236	4025	17911	2.09298	5.06151e-13	1.05471e-14
GOTERM_BP_FAT	GO:0007399~nervous system development	79	0.209621	1.09491e-16	MEF2C, FGF5, FGF8, CADM1, FGF9, PAX6, ZIC1, MMP2, CKB, CCDC141, EDNRB, BDNF, ROBO1, HLX, ROBO2, FOXB1, NRG1, WNT6, PITX2, GSC, LBX1, SOCS2, NKX2-6, CECR2, COL25A1, GAL, PROX1, NCAM1, EPB41L3, DOK4, HES5, GRN, SLITRK6, SLITRK5, UNCX, ABLIM1, IRX3, FMOD, TNC, SOX2, COL3A1, TIMP2, LIN28A, TRIM71, APLP1, ITM2A, ALCAM, ALDH1A2, LHX2, BCL11B, OXCT1, BCL11A, POU3F3, PTN, POU3F2, NFATC4, TLX1, NEFM, HAPL…	236	2261	17911	2.65176	5.06151e-13	1.03251e-14
GOTERM_BP_FAT	GO:0051094~positive regulation of developmental process	57	0.151246	1.56793e-16	MEF2C, MYOD1, FGF8, THRA, FGF9, FST, EDN1, PAX6, BDNF, OSR1, ROBO1, HLX, HOXC4, ROBO2, NRG1, WNT6, SCX, EGR1, SOCS2, GAL, CDO1, PROX1, NCAM1, CD83, GRN, RGCC, PDGFRA, COL1A1, SLITRK6, SLITRK5, TBX18, IRX3, SOX2, DCN, TIMP2, LIN28A, WT1, HOXA5, PTN, POU3F2, MYOG, FLRT2, TBX2, TBX5, IGF1, TBX1, KITL, SNAI1, FOXP1, EPHA3, FOXP2, SHOX2, NOTCH1, HOXB7, SALL1, LRRN1, TMEM119	236	1252	17911	3.45524	5.06151e-13	1.0103e-14
GOTERM_BP_FAT	GO:0009891~positive regulation of biosynthetic process	68	0.180434	2.87249e-16	MEF2C, MYOD1, THRA, FGF9, EDN1, NR6A1, PAX6, ZIC1, TMEM173, OSR1, SUPT16, FOXF1, PDGFC, NRG1, WNT6, SCX, PITX2, EGR1, GAL, PROX1, HES5, RGCC, PDGFRA, COL1A1, ABLIM1, CLCN3, SOX2, DCN, TIMP2, LIN28A, WT1, PLAGL1, TCF21, HOXA5, LHX2, BCL11B, JUND, HOXA7, POU3F3, MYOG, POU3F2, NFATC4, PTX3, TLX1, FOXL2, RFX4, MAFB, TBX5, ARID3A, ARID3B, IGF1, TBX1, CREB5, KITL, SNAI1, FOXP1, SHOX2, HOXB4, NOTCH1, RP…	236	1744	17911	2.95917	1.51845e-12	2.9754e-14
GOTERM_BP_FAT	GO:0031328~positive regulation of cellular biosynthetic process	67	0.17778	3.56944e-16	MEF2C, MYOD1, THRA, FGF9, EDN1, NR6A1, PAX6, ZIC1, TMEM173, OSR1, SUPT16, FOXF1, PDGFC, NRG1, WNT6, SCX, PITX2, EGR1, GAL, PROX1, HES5, RGCC, PDGFRA, COL1A1, ABLIM1, SOX2, DCN, TIMP2, LIN28A, WT1, PLAGL1, TCF21, HOXA5, LHX2, BCL11B, JUND, HOXA7, POU3F3, MYOG, POU3F2, NFATC4, PTX3, TLX1, FOXL2, RFX4, MAFB, TBX5, ARID3A, ARID3B, IGF1, TBX1, CREB5, KITL, SNAI1, FOXP1, SHOX2, HOXB4, NOTCH1, RPS6KA3, …	236	1709	17911	2.97537	1.51845e-12	2.91989e-14
GOTERM_BP_FAT	GO:0045935~positive regulation of nucleobase-containing compound metabolic process	65	0.172473	5.5696e-16	MEF2C, MYOD1, THRA, FGF9, EDN1, NR6A1, PAX6, ZIC1, TMEM173, OSR1, SUPT16, FOXF1, PDGFC, NRG1, WNT6, SCX, PITX2, EGR1, GAL, PROX1, HES5, RGCC, PDGFRA, COL1A1, ABLIM1, SOX2, DCN, TIMP2, WT1, PLAGL1, TCF21, HOXA5, LHX2, BCL11B, JUND, HOXA7, POU3F3, MYOG, POU3F2, NFATC4, TLX1, FOXL2, RFX4, MAFB, TBX5, ARID3A, IGF1, ARID3B, TBX1, CREB5, KITL, SNAI1, FOXP1, SHOX2, HOXB4, NOTCH1, RPS6KA3, SALL4, EBF2, H…	236	1637	17911	3.01351	2.53075e-12	4.77396e-14
GOTERM_BP_FAT	GO:0014706~striated muscle tissue development	33	0.0875634	5.79512e-16	MEF2C, MYOD1, FGF8, AW551984, FGF9, EDN1, DCN, WT1, PLAGL1, TCF21, ALDH1A2, BDNF, HLX, MYOG, NRG1, SCX, PITX2, EGR1, FOXL2, TBX2, NKX2-6, TBX5, IGF1, TBX1, PROX1, FOXP1, NEBL, FOXP2, NCAM1, SHOX2, NOTCH1, PDGFRA, TBX18	236	413	17911	6.06417	2.53075e-12	4.68514e-14
GOTERM_BP_FAT	GO:0051173~positive regulation of nitrogen compound metabolic process	67	0.17778	8.51793e-16	MEF2C, MYOD1, THRA, FGF9, EDN1, NR6A1, PAX6, ZIC1, TMEM173, OSR1, SUPT16, FOXF1, PDGFC, NRG1, WNT6, SCX, PITX2, EGR1, GAL, PROX1, HES5, RGCC, PDGFRA, COL1A1, ABLIM1, SOX2, DCN, TIMP2, LIN28A, WT1, PLAGL1, TCF21, HOXA5, LHX2, BCL11B, JUND, HOXA7, POU3F3, MYOG, POU3F2, NFATC4, PTX3, TLX1, FOXL2, RFX4, MAFB, TBX5, ARID3A, ARID3B, IGF1, TBX1, CREB5, KITL, SNAI1, FOXP1, SHOX2, HOXB4, NOTCH1, RPS6KA3, …	236	1742	17911	2.919	4.04921e-12	7.36078e-14
GOTERM_BP_FAT	GO:0010628~positive regulation of gene expression	66	0.175127	1.23827e-15	MEF2C, MYOD1, FGF8, THRA, FGF9, EDN1, NR6A1, PAX6, ZIC1, TMEM173, OSR1, SUPT16, FOXF1, NRG1, WNT6, SCX, PITX2, EGR1, GAL, PROX1, HES5, RGCC, COL1A1, ABLIM1, TNC, SOX2, DCN, LIN28A, WT1, PLAGL1, ALDH1A2, TCF21, HOXA5, LHX2, BCL11B, JUND, HOXA7, BCL11A, POU3F3, MYOG, POU3F2, NFATC4, TLX1, FOXL2, RFX4, MAFB, TBX5, ARID3A, IGF1, ARID3B, TBX1, CREB5, SNAI1, FOXP1, SHOX2, HOXB4, NOTCH1, RPS6KA3, SALL4,…	236	1708	17911	2.93267	5.56766e-12	9.9476e-14
GOTERM_BP_FAT	GO:0048468~cell development	77	0.204314	2.75156e-15	MEF2C, MYOD1, FGF8, EDN1, PAX6, MMP2, S1PR3, EDNRB, BDNF, OSR1, ROBO1, HOXC4, ROBO2, FOXB1, NRG1, PITX2, GSC, LBX1, SOCS2, NKX2-6, CECR2, COL25A1, GAL, PROX1, NEBL, NCAM1, EPB41L3, HES5, GRN, RGCC, PDGFRA, HBB-BS, COL1A1, HBB-BT, SLITRK6, SLITRK5, ABLIM1, IRX3, FMOD, TNC, SOX2, COL3A1, TIMP2, LIN28A, WT1, ALCAM, ALDH1A2, HOXA5, LHX2, BCL11B, JUND, BCL11A, PTN, MYOG, POU3F2, NFATC4, HBA-X, NEFM, C…	236	2278	17911	2.56534	1.26538e-11	2.22045e-13
GOTERM_BP_FAT	GO:0007517~muscle organ development	31	0.0822565	5.02809e-15	MEF2C, MYOD1, FGF8, FGF9, EDN1, COL3A1, DCN, WT1, PLAGL1, TCF21, BDNF, HLX, MYOG, NRG1, SCX, PITX2, EGR1, FOXL2, LBX1, GSC, TBX2, TBX5, IGF1, TBX1, PROX1, FOXP1, FOXP2, NCAM1, SHOX2, NOTCH1, TCF15	236	388	17911	6.0637	2.27768e-11	3.92686e-13
GOTERM_BP_FAT	GO:0001655~urogenital system development	30	0.079603	6.8278e-15	MEF2C, IRX3, FGF8, TNC, CRLF1, TIPARP, DCN, LIN28A, MMP2, PPAT, WT1, TCF21, ALDH1A2, BDNF, OSR1, FOXF1, POU3F3, ROBO2, FOXB1, WNT6, EGR1, IGF1, PROX1, NOTCH1, HOXB7, HES5, SALL1, PDGFRA, TBX18, NFIA	236	364	17911	6.25501	3.08752e-11	5.23359e-13
GOTERM_BP_FAT	GO:0051240~positive regulation of multicellular organismal process	62	0.164513	1.00481e-14	MEF2C, MYOD1, FGF8, CADM1, FGF9, FST, EDN1, PAX6, EDNRB, BDNF, TMEM173, OSR1, ROBO1, HLX, HOXC4, ROBO2, NRG1, WNT6, SCX, EGR1, SOCS2, GAL, PROX1, NCAM1, CD83, GRN, RGCC, PDGFRA, COL1A1, SLITRK6, SLITRK5, TBX18, IRX3, IFITM1, SOX2, TIMP2, LIN28A, WT1, HOXA5, JUND, ADRA2A, PTN, POU3F2, NFATC4, MYOG, FLRT2, FOXL2, TBX2, TBX5, IGF1, TBX1, KITL, SNAI1, FOXP1, FOXP2, EPHA3, SHOX2, NOTCH1, HOXB7, SALL1,…	236	1596	17911	2.94827	4.60597e-11	7.67608e-13
GOTERM_BP_FAT	GO:0060562~epithelial tube morphogenesis	30	0.079603	1.05043e-14	MEF2C, IRX3, FGF8, TNC, EDN1, SOX2, TRIM71, WT1, TCF21, ALDH1A2, OSR1, HOXA5, ROBO1, LHX2, FOXF1, NFATC4, WNT6, PITX2, LBX1, TBX2, MGP, IGF1, CECR2, TBX1, NOTCH1, SALL4, HOXB7, HES5, SALL1, PDGFRA	236	370	17911	6.15357	4.80843e-11	7.88258e-13
GOTERM_BP_FAT	GO:0045595~regulation of cell differentiation	66	0.175127	1.60701e-14	MEF2C, MYOD1, THRA, FGF9, FST, EDN1, PAX6, S1PR3, EDNRB, BDNF, OSR1, ROBO1, HLX, HOXC4, FOXF1, ROBO2, NRG1, LBX1, SOCS2, CDO1, GAL, PROX1, CD83, HES5, GRN, RGCC, PDGFRA, COL1A1, UNCX, IRX3, RBP1, IFITM1, SOX2, COL3A1, LIN28A, TIMP2, HOXA5, SMOC1, BCL11B, JUND, HOXA7, BCL11A, PTN, MYOG, POU3F2, NFATC4, NEFM, FLRT2, RBM24, MAFB, LGALS1, TBX5, EFEMP1, IGF1, TBX1, KITL, SNAI1, FOXP1, EPHA3, SHOX2, HO…	236	1802	17911	2.77969	7.33918e-11	1.18372e-12
GOTERM_BP_FAT	GO:0060485~mesenchyme development	25	0.0663359	1.96646e-14	MEF2C, FGF8, FGF9, EDN1, PAX6, WT1, ALDH1A2, EDNRB, TCF21, OSR1, HOXA5, FOXF1, SCX, PITX2, GSC, TBX2, TBX5, TBX1, KITL, SNAI1, EPHA3, NOTCH1, RGCC, COL1A1, TCF15	236	246	17911	7.71281	8.95887e-11	1.42208e-12
GOTERM_BP_FAT	GO:0048706~embryonic skeletal system development	20	0.0530687	2.14776e-14	MEF2C, MDFI, GSC, FGF9, TBX1, SHOX2, HOXB4, OSR1, HOXB7, HOXA4, HOXB8, HOXA5, HOXB5, HOXC5, HOXA7, HOXB6, PDGFRA, COL1A1, ALX3, SCX	236	138	17911	10.9991	9.76871e-11	1.52633e-12
GOTERM_BP_FAT	GO:0030900~forebrain development	31	0.0822565	2.66044e-14	MEF2C, FGF8, COL3A1, SOX2, PAX6, APLP1, CCDC141, ALDH1A2, ROBO1, LHX2, BCL11B, PTN, POU3F3, ROBO2, POU3F2, FOXB1, NRG1, PITX2, GSC, RFX4, NKX2-6, PROX1, FOXP2, SALL3, NCAM1, NOTCH1, HES5, SALL1, SLITRK5, NFIB, UNCX	236	413	17911	5.69665	1.21476e-10	1.86884e-12
GOTERM_BP_FAT	GO:0051241~negative regulation of multicellular organismal process	51	0.135325	4.49662e-14	MEF2C, IRX3, FGF8, SOX2, COL3A1, PAX6, DCN, LIN28A, MMP2, WT1, TIMP1, EDNRB, BDNF, OSR1, ROBO1, HOXA5, HLX, BCL11A, HOXA7, ADRA2A, PTN, NFATC4, NRG1, ARHGDIB, LBX1, SOCS2, RFX4, TBX2, MAFB, LGALS1, TBX5, EFEMP1, IGF1, GAL, SNAI1, FOXP1, EPHA3, CD83, NOTCH1, TNNT1, HES5, HOXB8, CXCL13, SALL1, RGCC, PDGFRA, PRNP, RAB11FIP1, TBX18, TMEM176B, NFIB	236	1157	17911	3.34537	2.04991e-10	3.10596e-12
GOTERM_BP_FAT	GO:0051093~negative regulation of developmental process	43	0.114098	6.95106e-14	IRX3, FGF8, SOX2, COL3A1, PAX6, DCN, LIN28A, WT1, TIMP1, EDNRB, S1PR3, BDNF, OSR1, ROBO1, HOXA5, HLX, BCL11A, HOXA7, PTN, NFATC4, NRG1, ARHGDIB, LBX1, SOCS2, RFX4, MAFB, TBX2, LGALS1, TBX5, EFEMP1, IGF1, GAL, SNAI1, FOXP1, EPHA3, NOTCH1, HES5, HOXB8, SALL1, RGCC, TBX18, TMEM176B, NFIB	236	845	17911	3.86206	3.1685e-10	4.72911e-12
GOTERM_BP_FAT	GO:0061448~connective tissue development	25	0.0663359	1.0264e-13	MEF2C, EGR1, THRA, FGF9, EDN1, EFEMP1, MGP, IGF1, CREB5, SNAI1, WT1, TIMP1, SHOX2, NOTCH1, OSR1, HES5, HOXA5, EBF2, OXCT1, HOXC4, TGFBI, COL1A1, SCX, NFIB, UNCX	236	265	17911	7.15982	4.68189e-10	6.88516e-12
GOTERM_BP_FAT	GO:0009952~anterior/posterior pattern specification	23	0.061029	1.26297e-13	FGF8, IFITM1, PAX6, TBX1, WT1, ALDH1A2, HOXB4, NOTCH1, BARX1, OSR1, HOXA4, HOXB7, HOXA5, HOXB8, FOXF1, HOXC4, HOXB5, HOXC5, HOXA7, HOXB6, FOXB1, TBX18, TCF15	236	218	17911	8.00717	5.75999e-10	8.34777e-12
GOTERM_BP_FAT	GO:0034645~cellular macromolecule biosynthetic process	116	0.307798	3.24823e-13	MEF2C, MYOD1, THRA, FST, EDN1, ZIC1, BDNF, FOXF1, HOXC4, HOXC5, PDGFC, WNT6, PITX2, LBX1, NKX2-6, PROX1, HES5, RGCC, PDGFRA, HBB-BS, HBB-BT, COL1A1, UNCX, SOX2, LIN28A, TRIM71, TAGLN3, HBB-Y, WT1, PLAGL1, TCF21, HOXA4, HOXA5, LHX2, JUND, HOXA7, ADRA2A, HBA-X, MDFI, TCF7, RFX4, MAFB, EFEMP1, ARID3A, ARID3B, KITL, FOXP1, FOXP2, SALL3, SHOX2, HOXB4, NOTCH1, ZFHX4, SALL4, HOXB7, DLX6, HOXB8, EBF2, HO…	236	4810	17911	1.83029	1.481e-09	2.11571e-11
GOTERM_BP_FAT	GO:0048732~gland development	32	0.0849099	3.50208e-13	FGF8, THRA, CADM1, TNC, SOX2, PAX6, MMP2, PPAT, WT1, ARG1, TCF21, ALDH1A2, HOXA5, ROBO1, HLX, FOXF1, BCL11B, PTN, POU3F2, FOXB1, PITX2, SOCS2, TBX2, MAFB, IGF1, TBX1, CDO1, PROX1, NOTCH1, SALL1, PDGFRA, NFIB	236	488	17911	4.97666	1.5964e-09	2.24845e-11
GOTERM_BP_FAT	GO:0007417~central nervous system development	45	0.119405	3.71094e-13	MEF2C, FGF8, CADM1, FGF9, SOX2, COL3A1, PAX6, ZIC1, TIMP2, APLP1, CKB, CCDC141, ALDH1A2, ROBO1, LHX2, OXCT1, BCL11B, PTN, POU3F3, ROBO2, POU3F2, FOXB1, NRG1, TLX1, PITX2, HAPLN1, LBX1, GSC, RFX4, NKX2-6, MAFB, IGF1, TBX1, PROX1, FOXP1, FOXP2, SALL3, NCAM1, NOTCH1, HES5, HOXB8, SALL1, SLITRK5, UNCX, NFIB	236	969	17911	3.52449	1.69206e-09	2.35009e-11
GOTERM_BP_FAT	GO:0048705~skeletal system morphogenesis	23	0.061029	8.29626e-13	MEF2C, MDFI, GSC, THRA, TIPARP, TBX1, MMP2, SHOX2, HOXB4, OSR1, HOXA4, HOXB7, HOXA5, HOXB8, HOXB5, HOXA7, HOXB6, PDGFRA, COL1A1, ALX3, SCX, TCF15, UNCX	236	239	17911	7.30361	3.78246e-09	5.18146e-11
GOTERM_BP_FAT	GO:0072001~renal system development	26	0.0689893	8.69046e-13	MEF2C, IRX3, FGF8, CRLF1, TIPARP, DCN, LIN28A, PPAT, WT1, TCF21, ALDH1A2, BDNF, OSR1, FOXF1, POU3F3, ROBO2, WNT6, EGR1, PROX1, NOTCH1, HOXB7, HES5, SALL1, PDGFRA, TBX18, NFIA	236	320	17911	6.16639	3.96215e-09	5.35425e-11
GOTERM_BP_FAT	GO:0016070~RNA metabolic process	107	0.283918	1.43176e-12	MEF2C, MYOD1, THRA, FST, EDN1, ZIC1, BDNF, HOXC4, FOXF1, HOXC5, WNT6, PITX2, LBX1, NKX2-6, PROX1, HES5, RGCC, COL1A1, UNCX, SOX2, LIN28A, TRIM71, TAGLN3, HBB-Y, WT1, PLAGL1, TCF21, HOXA4, HOXA5, LHX2, JUND, HOXA7, HBA-X, MDFI, TCF7, RFX4, MAFB, EFEMP1, ARID3A, ARID3B, FOXP1, FOXP2, SALL3, SHOX2, HOXB4, NOTCH1, ZFHX4, SALL4, HOXB7, DLX6, HOXB8, EBF2, HOXB5, SALL1, EBF1, HOXB6, TCF15, FGF8, FGF9, N…	236	4331	17911	1.87501	6.52732e-09	8.70309e-11
GOTERM_BP_FAT	GO:0010604~positive regulation of macromolecule metabolic process	81	0.214928	1.72278e-12	MEF2C, MYOD1, FGF8, THRA, FGF9, EDN1, NR6A1, PAX6, ZIC1, EDNRB, TMEM173, BDNF, OSR1, RSPO1, SUPT16, ROBO1, FOXF1, NSG1, PDGFC, WNT6, NRG1, SCX, PITX2, EGR1, GAL, PROX1, HES5, RGCC, PDGFRA, NRK, COL1A1, ABLIM1, TNC, SOX2, CRLF1, TIPARP, DCN, TIMP2, LIN28A, WT1, PLAGL1, TCF21, ALDH1A2, HOXA5, LHX2, BCL11B, JUND, BCL11A, HOXA7, ADRA2A, POU3F3, MYOG, POU3F2, NFATC4, TLX1, MDFI, FOXL2, RFX4, MAFB, TBX…	236	2794	17911	2.20022	7.85394e-09	1.03341e-10
GOTERM_BP_FAT	GO:0007420~brain development	38	0.100831	2.68038e-12	MEF2C, FGF8, CADM1, FGF9, SOX2, COL3A1, PAX6, ZIC1, CKB, APLP1, CCDC141, ALDH1A2, ROBO1, LHX2, BCL11B, OXCT1, PTN, POU3F3, ROBO2, POU3F2, FOXB1, NRG1, PITX2, GSC, RFX4, NKX2-6, MAFB, IGF1, PROX1, FOXP2, SALL3, NCAM1, NOTCH1, HES5, SALL1, SLITRK5, UNCX, NFIB	236	745	17911	3.87111	1.222e-08	1.58701e-10
GOTERM_BP_FAT	GO:0030324~lung development	22	0.0583756	3.56666e-12	FGF8, THRA, FGF9, TNC, TBX5, SOX2, MGP, IGF1, PROX1, FOXP1, FOXP2, ARG1, TCF21, ALDH1A2, NOTCH1, HOXA5, CRISPLD2, FOXF1, PDGFRA, PTN, NFIB, PITX2	236	231	17911	7.22801	1.62606e-08	2.08469e-10
GOTERM_BP_FAT	GO:0055123~digestive system development	19	0.0504153	3.62835e-12	TCF7, FGF9, NKX2-6, TBX2, COL3A1, IGF1, SHOX2, TCF21, ALDH1A2, EDNRB, BARX1, NOTCH1, HOXA5, HLX, SALL1, FOXF1, PDGFRA, PDGFC, PITX2	236	160	17911	9.01242	1.65415e-08	2.09386e-10
GOTERM_BP_FAT	GO:0009893~positive regulation of metabolic process	84	0.222889	3.64532e-12	MEF2C, MYOD1, FGF8, THRA, FGF9, EDN1, NR6A1, PAX6, ZIC1, EDNRB, TMEM173, BDNF, OSR1, RSPO1, SUPT16, ROBO1, FOXF1, NSG1, PDGFC, WNT6, NRG1, SCX, PITX2, EGR1, GAL, PROX1, HES5, RGCC, PDGFRA, NRK, COL1A1, ABLIM1, CLCN3, TNC, SOX2, CRLF1, TIPARP, DCN, TIMP2, LIN28A, WT1, PLAGL1, TCF21, ALDH1A2, HOXA5, LHX2, BCL11B, JUND, BCL11A, HOXA7, ADRA2A, POU3F3, MYOG, POU3F2, NFATC4, PTX3, TLX1, ANGPTL4, MDFI, …	236	3004	17911	2.1222	1.6619e-08	2.07737e-10
GOTERM_BP_FAT	GO:0007423~sensory organ development	34	0.0902168	4.36729e-12	FGF8, FGF9, EDN1, SOX2, PAX6, ZIC1, WT1, ALDH1A2, BDNF, OSR1, LHX2, SMOC1, BCL11B, PTN, PITX2, FOXL2, GSC, TBX2, NKX2-6, MAFB, EFEMP1, CECR2, IGF1, TBX1, PROX1, FOXP2, NOTCH1, HES5, DLX6, SALL1, PDGFRA, SLITRK6, TBX18, TCF15	236	608	17911	4.24408	1.99104e-08	2.45808e-10
GOTERM_BP_FAT	GO:0030323~respiratory tube development	22	0.0583756	4.569e-12	FGF8, THRA, FGF9, TNC, TBX5, SOX2, MGP, IGF1, PROX1, FOXP1, FOXP2, ARG1, TCF21, ALDH1A2, NOTCH1, HOXA5, CRISPLD2, FOXF1, PDGFRA, PTN, NFIB, PITX2	236	234	17911	7.13534	2.08301e-08	2.54026e-10
GOTERM_BP_FAT	GO:0060541~respiratory system development	23	0.061029	5.65786e-12	FGF8, THRA, FGF9, TNC, TBX5, SOX2, MGP, IGF1, PROX1, FOXP1, WT1, FOXP2, ARG1, TCF21, ALDH1A2, NOTCH1, HOXA5, CRISPLD2, FOXF1, PDGFRA, PTN, NFIB, PITX2	236	263	17911	6.63712	2.57939e-08	3.1077e-10
GOTERM_BP_FAT	GO:0048704~embryonic skeletal system morphogenesis	16	0.042455	7.34454e-12	MEF2C, MDFI, GSC, TBX1, SHOX2, HOXB4, HOXB7, HOXA4, OSR1, HOXB8, HOXA5, HOXB5, HOXB6, HOXA7, PDGFRA, ALX3	236	105	17911	11.5648	3.34839e-08	3.98618e-10
GOTERM_BP_FAT	GO:0021537~telencephalon development	23	0.061029	7.63766e-12	MEF2C, FGF8, RFX4, COL3A1, SOX2, PAX6, PROX1, FOXP2, SALL3, CCDC141, HES5, ROBO1, LHX2, BCL11B, SALL1, POU3F3, ROBO2, POU3F2, FOXB1, NRG1, SLITRK5, NFIB, UNCX	236	267	17911	6.53769	3.48201e-08	4.09649e-10
GOTERM_BP_FAT	GO:0001763~morphogenesis of a branching structure	22	0.0583756	8.05133e-12	FGF8, TNC, EDN1, SOX2, MGP, IGF1, TBX1, PROX1, WT1, SHOX2, TCF21, NOTCH1, HOXB7, HOXA5, FOXF1, RSPO3, SALL1, BCL11A, PDGFRA, NFATC4, WNT6, PITX2	236	241	17911	6.92809	3.6706e-08	4.26814e-10
GOTERM_BP_FAT	GO:0031325~positive regulation of cellular metabolic process	79	0.209621	8.72937e-12	MEF2C, MYOD1, FGF8, THRA, FGF9, EDN1, NR6A1, PAX6, ZIC1, EDNRB, TMEM173, BDNF, OSR1, RSPO1, SUPT16, ROBO1, FOXF1, NSG1, PDGFC, WNT6, NRG1, SCX, PITX2, EGR1, GAL, PROX1, HES5, RGCC, PDGFRA, NRK, COL1A1, ABLIM1, CLCN3, SOX2, CRLF1, DCN, TIMP2, LIN28A, WT1, PLAGL1, TCF21, HOXA5, LHX2, BCL11B, JUND, HOXA7, ADRA2A, POU3F3, MYOG, POU3F2, NFATC4, PTX3, TLX1, MDFI, FOXL2, RFX4, MAFB, TBX5, ARID3A, ARID3B…	236	2769	17911	2.16527	3.97971e-08	4.57438e-10
GOTERM_BP_FAT	GO:0040011~locomotion	55	0.145939	1.13635e-11	MEF2C, FGF8, EDN1, PAX6, MMP2, CCDC141, EDNRB, BDNF, ROBO1, FAP, FOXF1, RHOC, PDGFC, ROBO2, FOXB1, NRG1, PITX2, EGR1, PROX1, NCAM1, RGCC, PLA2G7, PDGFRA, COL1A1, ABLIM1, IFITM1, CD248, COL3A1, DCN, WT1, TIMP1, ALCAM, VCAM1, HOXA5, LHX2, BCL11B, HOXA7, ADRA2A, POU3F3, PTN, POU3F2, ARHGDIB, COL18A1, FLRT2, TBX5, EFEMP1, IGF1, TBX1, KITL, SNAI1, FOXP1, EPHA3, NOTCH1, CXCL13, NFIB	236	1529	17911	2.73	5.18065e-08	5.88711e-10
GOTERM_BP_FAT	GO:0045892~negative regulation of transcription, DNA-templated	48	0.127365	1.21744e-11	MEF2C, THRA, FGF9, FST, NR6A1, SOX2, EDN1, TAGLN3, WT1, HBB-Y, TCF21, MSX3, EDNRB, AES, OSR1, FOXF1, BCL11A, HOXA7, JUND, POU3F3, NFATC4, HIST3H2A, NRG1, SCX, HBA-X, MDFI, EGR1, TCF7, FOXL2, HBB-BH1, GSC, TBX2, TBX1, SNAI1, PROX1, FOXP1, FOXP2, SHOX2, HOXB4, NOTCH1, SALL4, HES5, SALL1, RIPPLY3, NFIC, TBX18, NFIA, NFIB	236	1207	17911	3.01816	5.5503e-08	6.23629e-10
GOTERM_BP_FAT	GO:0045844~positive regulation of striated muscle tissue development	14	0.0371481	1.51022e-11	MEF2C, MYOD1, FGF9, TBX2, TBX5, EDN1, IGF1, TBX1, FOXP1, NCAM1, SHOX2, NOTCH1, MYOG, NRG1	236	75	17911	14.1669	6.88507e-08	7.65007e-10
GOTERM_BP_FAT	GO:0048636~positive regulation of muscle organ development	14	0.0371481	1.51022e-11	MEF2C, MYOD1, FGF9, TBX2, TBX5, EDN1, IGF1, TBX1, FOXP1, NCAM1, SHOX2, NOTCH1, MYOG, NRG1	236	75	17911	14.1669	6.88507e-08	7.65007e-10
GOTERM_BP_FAT	GO:0001944~vasculature development	35	0.0928702	1.68548e-11	MEF2C, FGF8, FGF9, EDN1, COL3A1, TIPARP, PAX6, DCN, MMP2, WT1, TCF21, ALDH1A2, OSR1, HOXA5, ROBO1, FOXF1, FAP, RSPO3, HOXA7, TGFBI, PTN, NFATC4, ANGPTL4, PITX2, COL18A1, EGR1, TBX2, IGF1, TBX1, PROX1, NOTCH1, RGCC, PDGFRA, COL1A2, COL1A1	236	677	17911	3.92362	7.68413e-08	8.4441e-10
GOTERM_BP_FAT	GO:0001568~blood vessel development	34	0.0902168	1.78984e-11	MEF2C, FGF8, FGF9, EDN1, COL3A1, TIPARP, PAX6, DCN, MMP2, WT1, TCF21, ALDH1A2, OSR1, HOXA5, ROBO1, FOXF1, FAP, RSPO3, HOXA7, TGFBI, PTN, NFATC4, ANGPTL4, PITX2, COL18A1, EGR1, TBX2, TBX1, PROX1, NOTCH1, RGCC, PDGFRA, COL1A2, COL1A1	236	641	17911	4.02558	8.15986e-08	8.86941e-10
GOTERM_BP_FAT	GO:1901863~positive regulation of muscle tissue development	14	0.0371481	1.80088e-11	MEF2C, MYOD1, FGF9, TBX2, TBX5, EDN1, IGF1, TBX1, FOXP1, NCAM1, SHOX2, NOTCH1, MYOG, NRG1	236	76	17911	13.9805	8.21022e-08	8.82819e-10
GOTERM_BP_FAT	GO:1903507~negative regulation of nucleic acid-templated transcription	48	0.127365	1.86602e-11	MEF2C, THRA, FGF9, FST, NR6A1, SOX2, EDN1, TAGLN3, WT1, HBB-Y, TCF21, MSX3, EDNRB, AES, OSR1, FOXF1, BCL11A, HOXA7, JUND, POU3F3, NFATC4, HIST3H2A, NRG1, SCX, HBA-X, MDFI, EGR1, TCF7, FOXL2, HBB-BH1, GSC, TBX2, TBX1, SNAI1, PROX1, FOXP1, FOXP2, SHOX2, HOXB4, NOTCH1, SALL4, HES5, SALL1, RIPPLY3, NFIC, TBX18, NFIA, NFIB	236	1222	17911	2.98111	8.50718e-08	9.05019e-10
GOTERM_BP_FAT	GO:0045934~negative regulation of nucleobase-containing compound metabolic process	52	0.137979	2.46902e-11	MEF2C, THRA, FGF9, FST, EDN1, NR6A1, EDNRB, AES, OSR1, FOXF1, HIST3H2A, NRG1, SCX, EGR1, HBB-BH1, GSC, PROX1, HES5, RIPPLY3, TBX18, SOX2, TAGLN3, WT1, HBB-Y, APLP1, MSX3, TCF21, HOXA7, BCL11A, JUND, ADRA2A, POU3F3, NFATC4, MYOG, HBA-X, MDFI, TCF7, FOXL2, TBX2, TBX1, SNAI1, FOXP1, FOXP2, SHOX2, HOXB4, NOTCH1, SALL4, DUSP1, SALL1, NFIC, NFIA, NFIB	236	1417	17911	2.7851	1.12562e-07	1.18487e-09
GOTERM_BP_FAT	GO:0048738~cardiac muscle tissue development	21	0.0557221	2.6869e-11	MEF2C, MYOD1, FGF8, AW551984, FGF9, NKX2-6, TBX2, TBX5, EDN1, IGF1, PROX1, FOXP1, WT1, NEBL, NCAM1, ALDH1A2, NOTCH1, PDGFRA, NRG1, TBX18, PITX2	236	230	17911	6.92946	1.22496e-07	1.276e-09
GOTERM_BP_FAT	GO:1902679~negative regulation of RNA biosynthetic process	48	0.127365	2.83881e-11	MEF2C, THRA, FGF9, FST, NR6A1, SOX2, EDN1, TAGLN3, WT1, HBB-Y, TCF21, MSX3, EDNRB, AES, OSR1, FOXF1, BCL11A, HOXA7, JUND, POU3F3, NFATC4, HIST3H2A, NRG1, SCX, HBA-X, MDFI, EGR1, TCF7, FOXL2, HBB-BH1, GSC, TBX2, TBX1, SNAI1, PROX1, FOXP1, FOXP2, SHOX2, HOXB4, NOTCH1, SALL4, HES5, SALL1, RIPPLY3, NFIC, TBX18, NFIA, NFIB	236	1237	17911	2.94496	1.29421e-07	1.33424e-09
GOTERM_BP_FAT	GO:0030182~neuron differentiation	51	0.135325	3.11723e-11	MEF2C, FGF8, PAX6, MMP2, EDNRB, BDNF, ROBO1, ROBO2, FOXB1, NRG1, WNT6, PITX2, LBX1, SOCS2, CECR2, COL25A1, PROX1, NCAM1, EPB41L3, HES5, GRN, SLITRK6, SLITRK5, UNCX, ABLIM1, FMOD, IRX3, TNC, SOX2, TIMP2, LIN28A, ALCAM, ALDH1A2, LHX2, BCL11B, BCL11A, PTN, NFATC4, POU3F2, NEFM, TLX1, FLRT2, LGALS1, EFEMP1, FOXP1, EPHA3, SALL3, SHOX2, NOTCH1, SALL1, NFIB	236	1379	17911	2.80681	1.42114e-07	1.45015e-09
GOTERM_BP_FAT	GO:0042692~muscle cell differentiation	27	0.0716427	4.16254e-11	MEF2C, MYOD1, RBM24, THRA, AW551984, NKX2-6, TBX2, LGALS1, TBX5, EDN1, IGF1, TBX1, CDO1, PROX1, FOXP1, WT1, NEBL, SHOX2, EDNRB, NOTCH1, FOXF1, PDGFRA, NFATC4, MYOG, NRG1, TBX18, PITX2	236	414	17911	4.94961	1.8977e-07	1.91687e-09
GOTERM_BP_FAT	GO:0046622~positive regulation of organ growth	12	0.0318412	4.711e-11	MEF2C, NCAM1, FGF8, NOTCH1, FGF9, TBX2, HLX, TBX5, EDN1, IGF1, PROX1, WT1	236	51	17911	17.8574	2.14774e-07	2.14774e-09
GOTERM_BP_FAT	GO:2000113~negative regulation of cellular macromolecule biosynthetic process	52	0.137979	4.77941e-11	MEF2C, THRA, FGF9, FST, EDN1, NR6A1, EDNRB, AES, OSR1, FOXF1, HIST3H2A, NRG1, SCX, EGR1, HBB-BH1, GSC, PROX1, HES5, RIPPLY3, TBX18, SOX2, LIN28A, TAGLN3, TRIM71, WT1, HBB-Y, ITM2A, MSX3, TCF21, HOXA7, BCL11A, JUND, POU3F3, NFATC4, HBA-X, MDFI, TCF7, FOXL2, TBX2, TBX1, SNAI1, FOXP1, FOXP2, SHOX2, HOXB4, NOTCH1, SALL4, DUSP1, SALL1, NFIC, NFIA, NFIB	236	1443	17911	2.73492	2.17893e-07	2.15736e-09
GOTERM_BP_FAT	GO:0050678~regulation of epithelial cell proliferation	24	0.0636824	4.91848e-11	MEF2C, FGF9, SOX2, PAX6, IGF1, TBX1, PROX1, FOXP1, FOXP2, ARG1, ALDH1A2, EDNRB, NOTCH1, OSR1, HES5, DLX6, ROBO1, HOXA5, BCL11B, GRN, RGCC, PTN, TBX18, NFIB	236	323	17911	5.63919	2.24233e-07	2.19837e-09
GOTERM_BP_FAT	GO:0030855~epithelial cell differentiation	33	0.0875634	5.99286e-11	MEF2C, FGF8, THRA, SOX2, PAX6, WT1, TCF21, S1PR3, BARX1, OSR1, HOXA5, FOXF1, GSTK1, BCL11B, HOXA7, PTN, FOXB1, NRG1, SCX, COL18A1, FOXL2, IGF1, TBX1, PROX1, FOXP1, NOTCH1, HES5, DLX6, HOXB5, SALL1, SLITRK6, TCF15, NFIB	236	633	17911	3.95656	2.73215e-07	2.65257e-09
GOTERM_BP_FAT	GO:0061138~morphogenesis of a branching epithelium	20	0.0530687	7.6157e-11	FGF8, TNC, SOX2, EDN1, MGP, IGF1, TBX1, PROX1, WT1, TCF21, NOTCH1, HOXB7, HOXA5, FOXF1, RSPO3, SALL1, PDGFRA, NFATC4, WNT6, PITX2	236	217	17911	6.99484	3.472e-07	3.33846e-09
GOTERM_BP_FAT	GO:0048565~digestive tract development	17	0.0451084	7.98235e-11	TCF7, FGF9, NKX2-6, TBX2, COL3A1, SHOX2, TCF21, EDNRB, ALDH1A2, NOTCH1, HOXA5, SALL1, FOXF1, HLX, PDGFRA, PDGFC, PITX2	236	145	17911	8.89793	3.63915e-07	3.46586e-09
GOTERM_BP_FAT	GO:0001822~kidney development	23	0.061029	7.98828e-11	MEF2C, EGR1, IRX3, FGF8, TIPARP, CRLF1, DCN, LIN28A, PROX1, PPAT, WT1, TCF21, ALDH1A2, NOTCH1, BDNF, OSR1, HES5, HOXB7, SALL1, PDGFRA, POU3F3, ROBO2, WNT6	236	301	17911	5.79921	3.64185e-07	3.43571e-09
GOTERM_BP_FAT	GO:0031327~negative regulation of cellular biosynthetic process	54	0.143285	8.66124e-11	MEF2C, THRA, FGF9, FST, EDN1, NR6A1, EDNRB, AES, OSR1, FOXF1, HIST3H2A, NRG1, SCX, EGR1, HBB-BH1, GSC, PROX1, HES5, RIPPLY3, TBX18, SOX2, LIN28A, TAGLN3, TRIM71, WT1, HBB-Y, ITM2A, APLP1, MSX3, TCF21, HOXA7, BCL11A, JUND, ADRA2A, POU3F3, NFATC4, HBA-X, MDFI, TCF7, FOXL2, TBX2, TBX1, SNAI1, FOXP1, FOXP2, SHOX2, HOXB4, NOTCH1, SALL4, DUSP1, SALL1, NFIC, NFIA, NFIB	236	1564	17911	2.62038	3.94866e-07	3.69034e-09
GOTERM_BP_FAT	GO:0051253~negative regulation of RNA metabolic process	48	0.127365	9.82885e-11	MEF2C, THRA, FGF9, FST, NR6A1, SOX2, EDN1, TAGLN3, WT1, HBB-Y, TCF21, MSX3, EDNRB, AES, OSR1, FOXF1, BCL11A, HOXA7, JUND, POU3F3, NFATC4, HIST3H2A, NRG1, SCX, HBA-X, MDFI, EGR1, TCF7, FOXL2, HBB-BH1, GSC, TBX2, TBX1, SNAI1, PROX1, FOXP1, FOXP2, SHOX2, HOXB4, NOTCH1, SALL4, HES5, SALL1, RIPPLY3, NFIC, TBX18, NFIA, NFIB	236	1283	17911	2.83937	4.48097e-07	4.14905e-09
GOTERM_BP_FAT	GO:0006928~movement of cell or subcellular component	57	0.151246	1.11922e-10	KCNE1L, MEF2C, FGF8, EDN1, PAX6, MMP2, CCDC141, EDNRB, BDNF, ROBO1, FAP, FOXF1, RHOC, PDGFC, ROBO2, FOXB1, NRG1, PITX2, EGR1, PROX1, NCAM1, RGCC, PLA2G7, PDGFRA, COL1A1, ABLIM1, IFITM1, CD248, COL3A1, DCN, WT1, TIMP1, VCAM1, ALCAM, HOXA5, LHX2, BCL11B, HOXA7, ADRA2A, POU3F3, PTN, POU3F2, NEFM, ARHGDIB, COL18A1, FLRT2, TBX5, EFEMP1, IGF1, TBX1, KITL, SNAI1, FOXP1, EPHA3, NOTCH1, CXCL13, NFIB	236	1724	17911	2.50926	5.10254e-07	4.68123e-09
GOTERM_BP_FAT	GO:0016477~cell migration	46	0.122058	1.21899e-10	MEF2C, FGF8, IFITM1, CD248, EDN1, COL3A1, PAX6, DCN, MMP2, TIMP1, VCAM1, CCDC141, EDNRB, ROBO1, HOXA5, FOXF1, FAP, HOXA7, ADRA2A, PTN, POU3F3, RHOC, POU3F2, PDGFC, FOXB1, NRG1, PITX2, ARHGDIB, EGR1, COL18A1, FLRT2, TBX5, EFEMP1, IGF1, TBX1, SNAI1, KITL, PROX1, FOXP1, EPHA3, NOTCH1, CXCL13, RGCC, PDGFRA, PLA2G7, COL1A1	236	1199	17911	2.9117	5.5574e-07	5.05218e-09
GOTERM_BP_FAT	GO:0009890~negative regulation of biosynthetic process	54	0.143285	1.78015e-10	MEF2C, THRA, FGF9, FST, EDN1, NR6A1, EDNRB, AES, OSR1, FOXF1, HIST3H2A, NRG1, SCX, EGR1, HBB-BH1, GSC, PROX1, HES5, RIPPLY3, TBX18, SOX2, LIN28A, TAGLN3, TRIM71, WT1, HBB-Y, ITM2A, APLP1, MSX3, TCF21, HOXA7, BCL11A, JUND, ADRA2A, POU3F3, NFATC4, HBA-X, MDFI, TCF7, FOXL2, TBX2, TBX1, SNAI1, FOXP1, FOXP2, SHOX2, HOXB4, NOTCH1, SALL4, DUSP1, SALL1, NFIC, NFIA, NFIB	236	1595	17911	2.56945	8.11572e-07	7.31146e-09
GOTERM_BP_FAT	GO:0030198~extracellular matrix organization	20	0.0530687	1.78648e-10	COL18A1, FLRT2, FMOD, COL3A1, WT1, APLP1, NOTCH1, CRISPLD2, FOXF1, FAP, KAZALD1, FBLN5, SMOC1, RGCC, TGFBI, PDGFRA, COL1A2, COL1A1, MFAP4, SCX	236	228	17911	6.65737	8.14457e-07	7.27194e-09
GOTERM_BP_FAT	GO:0043062~extracellular structure organization	20	0.0530687	1.91912e-10	COL18A1, FLRT2, FMOD, COL3A1, WT1, APLP1, NOTCH1, CRISPLD2, FOXF1, FAP, KAZALD1, FBLN5, SMOC1, RGCC, TGFBI, PDGFRA, COL1A2, COL1A1, MFAP4, SCX	236	229	17911	6.6283	8.74927e-07	7.74272e-09
GOTERM_BP_FAT	GO:0010558~negative regulation of macromolecule biosynthetic process	52	0.137979	2.20492e-10	MEF2C, THRA, FGF9, FST, EDN1, NR6A1, EDNRB, AES, OSR1, FOXF1, HIST3H2A, NRG1, SCX, EGR1, HBB-BH1, GSC, PROX1, HES5, RIPPLY3, TBX18, SOX2, LIN28A, TAGLN3, TRIM71, WT1, HBB-Y, ITM2A, MSX3, TCF21, HOXA7, BCL11A, JUND, POU3F3, NFATC4, HBA-X, MDFI, TCF7, FOXL2, TBX2, TBX1, SNAI1, FOXP1, FOXP2, SHOX2, HOXB4, NOTCH1, SALL4, DUSP1, SALL1, NFIC, NFIA, NFIB	236	1506	17911	2.62051	1.00522e-06	8.81776e-09
GOTERM_BP_FAT	GO:0051172~negative regulation of nitrogen compound metabolic process	54	0.143285	2.23564e-10	MEF2C, THRA, FGF9, FST, EDN1, NR6A1, EDNRB, AES, OSR1, FOXF1, HIST3H2A, NRG1, SCX, EGR1, HBB-BH1, GSC, PROX1, HES5, RIPPLY3, TBX18, SOX2, LIN28A, TAGLN3, TRIM71, WT1, HBB-Y, APLP1, MSX3, TCF21, HOXA7, BCL11A, JUND, ADRA2A, POU3F3, NFATC4, MYOG, HBA-X, MDFI, TCF7, FOXL2, TBX2, TBX1, SNAI1, FOXP1, FOXP2, SHOX2, HOXB4, NOTCH1, SALL4, DUSP1, SALL1, NFIC, NFIA, NFIB	236	1605	17911	2.55345	1.01923e-06	8.86285e-09
GOTERM_BP_FAT	GO:0010467~gene expression	115	0.305145	2.55862e-10	MEF2C, MYOD1, THRA, FST, EDN1, ZIC1, BDNF, HOXC4, FOXF1, HOXC5, WNT6, PITX2, LBX1, NKX2-6, PROX1, HES5, RGCC, PDGFRA, HBB-BS, HBB-BT, COL1A1, UNCX, SOX2, LIN28A, TRIM71, TAGLN3, HBB-Y, WT1, PLAGL1, TCF21, HOXA4, HOXA5, LHX2, JUND, HOXA7, HBA-X, MDFI, TCF7, RFX4, MAFB, EFEMP1, ARID3A, ARID3B, FOXP1, FOXP2, SALL3, SHOX2, HOXB4, NOTCH1, ZFHX4, SALL4, HOXB7, DLX6, HOXB8, EBF2, HOXB5, SALL1, EBF1, HOX…	236	5224	17911	1.67072	1.16647e-06	1.00558e-08
GOTERM_BP_FAT	GO:0048589~developmental growth	34	0.0902168	3.02731e-10	MEF2C, MYOD1, FGF8, CADM1, FGF9, TNC, EDN1, SOX2, WT1, ALCAM, BDNF, HOXA5, ROBO1, LHX2, HLX, BCL11A, POU3F2, MYOG, NRG1, FOXL2, SOCS2, TBX2, TBX5, IGF1, GAL, PROX1, FOXP1, NCAM1, NOTCH1, SALL4, SALL1, PDGFRA, NRK, SLITRK6	236	714	17911	3.614	1.38015e-06	1.17961e-08
GOTERM_BP_FAT	GO:0048608~reproductive structure development	28	0.0742962	3.24971e-10	FGF8, FGF9, TNC, TIPARP, SOX2, FST, DCN, MMP2, WT1, DMRTA1, VCAM1, TCF21, OSR1, RSPO3, ROBO2, SCX, PITX2, MDFI, TCF7, FOXL2, IGF1, IL11RA1, SNAI1, KITL, NOTCH1, SALL1, PDGFRA, NRK	236	490	17911	4.3368	1.48154e-06	1.25554e-08
GOTERM_BP_FAT	GO:0048754~branching morphogenesis of an epithelial tube	18	0.0477618	3.39258e-10	FGF8, TNC, SOX2, EDN1, MGP, IGF1, TBX1, WT1, TCF21, NOTCH1, HOXB7, HOXA5, FOXF1, SALL1, PDGFRA, NFATC4, WNT6, PITX2	236	184	17911	7.42442	1.54668e-06	1.29973e-08
GOTERM_BP_FAT	GO:0048699~generation of neurons	52	0.137979	3.5111e-10	MEF2C, FGF8, PAX6, MMP2, EDNRB, BDNF, ROBO1, ROBO2, FOXB1, NRG1, WNT6, PITX2, LBX1, SOCS2, CECR2, COL25A1, PROX1, NCAM1, EPB41L3, HES5, GRN, SLITRK6, SLITRK5, UNCX, ABLIM1, IRX3, FMOD, TNC, COL3A1, SOX2, TIMP2, LIN28A, ALCAM, ALDH1A2, LHX2, BCL11B, BCL11A, PTN, NFATC4, POU3F2, NEFM, TLX1, FLRT2, LGALS1, EFEMP1, FOXP1, EPHA3, SALL3, SHOX2, NOTCH1, SALL1, NFIB	236	1526	17911	2.58617	1.60071e-06	1.33393e-08
GOTERM_BP_FAT	GO:0061458~reproductive system development	28	0.0742962	4.06784e-10	FGF8, FGF9, TNC, TIPARP, SOX2, FST, DCN, MMP2, WT1, DMRTA1, VCAM1, TCF21, OSR1, RSPO3, ROBO2, SCX, PITX2, MDFI, TCF7, FOXL2, IGF1, IL11RA1, SNAI1, KITL, NOTCH1, SALL1, PDGFRA, NRK	236	495	17911	4.293	1.85452e-06	1.53267e-08
GOTERM_BP_FAT	GO:0043583~ear development	20	0.0530687	4.28128e-10	FGF8, GSC, FGF9, MAFB, EDN1, SOX2, IGF1, CECR2, TBX1, ZIC1, PROX1, BDNF, NOTCH1, OSR1, HES5, DLX6, SALL1, SLITRK6, TBX18, TCF15	236	240	17911	6.32451	1.95183e-06	1.59986e-08
GOTERM_BP_FAT	GO:0022008~neurogenesis	54	0.143285	4.66936e-10	MEF2C, FGF5, FGF8, PAX6, MMP2, EDNRB, BDNF, ROBO1, ROBO2, FOXB1, NRG1, WNT6, PITX2, LBX1, SOCS2, CECR2, COL25A1, PROX1, NCAM1, EPB41L3, HES5, GRN, SLITRK6, SLITRK5, UNCX, ABLIM1, IRX3, FMOD, TNC, SOX2, COL3A1, TIMP2, LIN28A, ALCAM, ALDH1A2, LHX2, BCL11B, BCL11A, PTN, POU3F2, NFATC4, NEFM, TLX1, FLRT2, LGALS1, EFEMP1, IGF1, FOXP1, EPHA3, SALL3, SHOX2, NOTCH1, SALL1, NFIB	236	1638	17911	2.502	2.12876e-06	1.7307e-08
GOTERM_BP_FAT	GO:0048534~hematopoietic or lymphoid organ development	39	0.103484	5.44516e-10	MEF2C, THRA, RBP1, CD248, FST, TIPARP, ITM2A, TCF21, BARX1, HOXA5, HLX, BCL11B, HOXA7, BCL11A, HBA-X, TLX1, PITX2, EGR1, TCF7, MAFB, LGALS1, IL11RA1, TBX1, KITL, FOXP1, HBA-A1, HOXB4, CD83, HBA-A2, NOTCH1, HES5, HOXB7, HOXB8, CXCL13, PDGFRA, HBB-BS, HBB-BT, TMEM176B, SNX10	236	940	17911	3.1488	2.48245e-06	2.00198e-08
GOTERM_BP_FAT	GO:0048566~embryonic digestive tract development	10	0.0265343	8.93438e-10	SHOX2, TCF21, ALDH1A2, TCF7, FGF9, HLX, SALL1, FOXF1, PDGFRA, PITX2	236	37	17911	20.5119	4.07317e-06	3.25855e-08
GOTERM_BP_FAT	GO:0051216~cartilage development	18	0.0477618	9.80667e-10	MEF2C, THRA, FGF9, EDN1, EFEMP1, MGP, SNAI1, TIMP1, SHOX2, OSR1, HES5, HOXA5, HOXC4, TGFBI, COL1A1, SCX, NFIB, UNCX	236	197	17911	6.93448	4.47085e-06	3.5483e-08
GOTERM_BP_FAT	GO:0050673~epithelial cell proliferation	24	0.0636824	1.03472e-09	MEF2C, FGF9, FST, SOX2, PAX6, IGF1, TBX1, PROX1, FOXP1, FOXP2, ARG1, ALDH1A2, NOTCH1, OSR1, DLX6, ROBO1, HOXA5, BCL11B, GRN, FAP, RGCC, PTN, TBX18, NFIB	236	377	17911	4.83145	4.71727e-06	3.71439e-08
GOTERM_BP_FAT	GO:0060284~regulation of cell development	40	0.106137	1.03696e-09	MEF2C, IRX3, MYOD1, SOX2, EDN1, COL3A1, PAX6, LIN28A, TIMP2, S1PR3, EDNRB, BDNF, ROBO1, HOXC4, BCL11B, BCL11A, PTN, ROBO2, NFATC4, POU3F2, MYOG, NRG1, NEFM, FLRT2, LBX1, SOCS2, LGALS1, EFEMP1, IGF1, GAL, SNAI1, PROX1, EPHA3, SHOX2, NOTCH1, HES5, SALL1, GRN, RGCC, COL1A1	236	1006	17911	3.01766	4.72749e-06	3.69336e-08
GOTERM_BP_FAT	GO:0010629~negative regulation of gene expression	53	0.140632	1.12129e-09	MEF2C, THRA, FGF9, FST, EDN1, NR6A1, EDNRB, AES, OSR1, FOXF1, HIST3H2A, NRG1, SCX, EGR1, HBB-BH1, GSC, PROX1, HES5, RIPPLY3, TBX18, TIPARP, SOX2, LIN28A, TAGLN3, TRIM71, WT1, HBB-Y, MSX3, TCF21, HOXA7, BCL11A, JUND, POU3F3, NFATC4, POU3F2, HBA-X, MDFI, TCF7, FOXL2, TBX2, IGF1, TBX1, SNAI1, FOXP1, FOXP2, SHOX2, HOXB4, NOTCH1, SALL4, SALL1, NFIC, NFIA, NFIB	236	1628	17911	2.47075	5.11194e-06	3.96276e-08
GOTERM_BP_FAT	GO:0060421~positive regulation of heart growth	10	0.0265343	1.15744e-09	MEF2C, NCAM1, NOTCH1, FGF9, TBX2, TBX5, EDN1, IGF1, PROX1, WT1	236	38	17911	19.9721	5.27674e-06	4.05904e-08
GOTERM_BP_FAT	GO:0016202~regulation of striated muscle tissue development	16	0.042455	1.27164e-09	MEF2C, MYOD1, FGF8, FGF9, TBX2, TBX5, EDN1, IGF1, TBX1, FOXP1, NCAM1, SHOX2, BDNF, NOTCH1, MYOG, NRG1	236	150	17911	8.09537	5.79739e-06	4.4255e-08
GOTERM_BP_FAT	GO:0031324~negative regulation of cellular metabolic process	67	0.17778	1.3317e-09	MEF2C, THRA, FGF9, FST, EDN1, NR6A1, PAX6, EDNRB, AES, OSR1, FOXF1, ITIH5, HIST3H2A, NRG1, SCX, EGR1, HBB-BH1, GSC, SOCS2, PROX1, BGN, HES5, RIPPLY3, PRNP, TBX18, SOX2, DCN, TIMP2, LIN28A, TRIM71, TAGLN3, HBB-Y, WT1, APLP1, TIMP1, ITM2A, MSX3, TCF21, JUND, HOXA7, BCL11A, ADRA2A, POU3F3, MYOG, NFATC4, PTX3, HBA-X, MDFI, FLRT2, FOXL2, TCF7, TBX2, IGF1, TBX1, SNAI1, FOXP1, FOXP2, SHOX2, HOXB4, NOTCH…	236	2380	17911	2.13651	6.07122e-06	4.59943e-08
GOTERM_BP_FAT	GO:0000904~cell morphogenesis involved in differentiation	35	0.0928702	1.52684e-09	MEF2C, ABLIM1, FMOD, FGF8, PAX6, WT1, ALCAM, BDNF, ROBO1, LHX2, BCL11B, ROBO2, NFATC4, POU3F2, FOXB1, NRG1, NEFM, COL18A1, FLRT2, GSC, COL25A1, SNAI1, PROX1, FOXP1, EPHA3, SHOX2, NCAM1, NOTCH1, SALL1, RGCC, COL1A1, SLITRK6, SLITRK5, TCF15, NFIB	236	803	17911	3.30796	6.96083e-06	5.23372e-08
GOTERM_BP_FAT	GO:0048634~regulation of muscle organ development	16	0.042455	1.53057e-09	MEF2C, MYOD1, FGF8, FGF9, TBX2, TBX5, EDN1, IGF1, TBX1, FOXP1, NCAM1, SHOX2, BDNF, NOTCH1, MYOG, NRG1	236	152	17911	7.98885	6.97786e-06	5.20737e-08
GOTERM_BP_FAT	GO:0051674~localization of cell	47	0.124711	1.61538e-09	MEF2C, FGF8, IFITM1, CD248, COL3A1, EDN1, PAX6, DCN, MMP2, WT1, TIMP1, VCAM1, CCDC141, EDNRB, ROBO1, HOXA5, FOXF1, FAP, HOXA7, ADRA2A, PTN, POU3F3, RHOC, POU3F2, PDGFC, FOXB1, NRG1, PITX2, ARHGDIB, EGR1, COL18A1, FLRT2, TBX5, EFEMP1, IGF1, TBX1, SNAI1, KITL, PROX1, FOXP1, EPHA3, NOTCH1, CXCL13, RGCC, PDGFRA, PLA2G7, COL1A1	236	1348	17911	2.64616	7.36448e-06	5.45519e-08
GOTERM_BP_FAT	GO:0048870~cell motility	47	0.124711	1.61538e-09	MEF2C, FGF8, IFITM1, CD248, COL3A1, EDN1, PAX6, DCN, MMP2, WT1, TIMP1, VCAM1, CCDC141, EDNRB, ROBO1, HOXA5, FOXF1, FAP, HOXA7, ADRA2A, PTN, POU3F3, RHOC, POU3F2, PDGFC, FOXB1, NRG1, PITX2, ARHGDIB, EGR1, COL18A1, FLRT2, TBX5, EFEMP1, IGF1, TBX1, SNAI1, KITL, PROX1, FOXP1, EPHA3, NOTCH1, CXCL13, RGCC, PDGFRA, PLA2G7, COL1A1	236	1348	17911	2.64616	7.36448e-06	5.45519e-08
GOTERM_BP_FAT	GO:1901861~regulation of muscle tissue development	16	0.042455	1.67738e-09	MEF2C, MYOD1, FGF8, FGF9, TBX2, TBX5, EDN1, IGF1, TBX1, FOXP1, NCAM1, SHOX2, BDNF, NOTCH1, MYOG, NRG1	236	153	17911	7.93663	7.64713e-06	5.62291e-08
GOTERM_BP_FAT	GO:0045597~positive regulation of cell differentiation	39	0.103484	1.79462e-09	MEF2C, IRX3, MYOD1, THRA, IFITM1, SOX2, EDN1, PAX6, LIN28A, TIMP2, BDNF, HOXA5, ROBO1, HLX, HOXC4, JUND, PTN, ROBO2, MYOG, NRG1, SOCS2, TBX5, IGF1, TBX1, CDO1, SNAI1, KITL, PROX1, FOXP1, EPHA3, SHOX2, HOXB4, CD83, NOTCH1, SALL1, GRN, RGCC, COL1A1, TMEM119	236	981	17911	3.0172	8.18165e-06	5.97203e-08
GOTERM_BP_FAT	GO:0002520~immune system development	39	0.103484	1.95277e-09	MEF2C, THRA, RBP1, CD248, FST, TIPARP, ITM2A, TCF21, BARX1, HOXA5, HLX, BCL11B, HOXA7, BCL11A, HBA-X, TLX1, PITX2, EGR1, TCF7, MAFB, LGALS1, IL11RA1, TBX1, KITL, FOXP1, HBA-A1, HOXB4, CD83, HBA-A2, NOTCH1, HES5, HOXB7, HOXB8, CXCL13, PDGFRA, HBB-BS, HBB-BT, TMEM176B, SNX10	236	984	17911	3.008	8.90263e-06	6.45121e-08
GOTERM_BP_FAT	GO:0040007~growth	40	0.106137	2.31545e-09	MEF2C, MYOD1, FGF8, CADM1, IGFBPL1, FGF9, TNC, SOX2, EDN1, WT1, ALCAM, BDNF, HOXA5, ROBO1, LHX2, HLX, BCL11A, POU3F2, MYOG, NRG1, FOXL2, SOCS2, TBX2, TBX5, IGF1, GAL, PROX1, FOXP1, FOXP2, NCAM1, EPB41L3, NOTCH1, SALL4, FBLN5, SALL1, KAZALD1, PDGFRA, NRK, SLITRK6, EMP3	236	1035	17911	2.9331	1.05561e-05	7.59433e-08
GOTERM_BP_FAT	GO:0035051~cardiocyte differentiation	16	0.042455	2.40303e-09	MEF2C, MYOD1, NOTCH1, AW551984, TBX2, NKX2-6, TBX5, EDN1, PDGFRA, IGF1, NRG1, PROX1, WT1, FOXP1, NEBL, PITX2	236	157	17911	7.73443	1.09554e-05	7.82531e-08
GOTERM_BP_FAT	GO:0010605~negative regulation of macromolecule metabolic process	66	0.175127	3.03234e-09	MEF2C, THRA, FGF9, FST, EDN1, NR6A1, PAX6, EDNRB, AES, OSR1, FOXF1, ITIH5, HIST3H2A, NRG1, SCX, EGR1, HBB-BH1, GSC, SOCS2, PROX1, BGN, HES5, RIPPLY3, PRNP, TBX18, SOX2, TIPARP, DCN, TIMP2, LIN28A, TRIM71, TAGLN3, HBB-Y, WT1, TIMP1, ITM2A, MSX3, TCF21, JUND, HOXA7, BCL11A, POU3F3, POU3F2, NFATC4, PTX3, HBA-X, MDFI, FLRT2, FOXL2, TCF7, TBX2, IGF1, TBX1, SNAI1, FOXP1, FOXP2, SHOX2, HOXB4, NOTCH1, RP…	236	2372	17911	2.11172	1.38243e-05	9.80456e-08
GOTERM_BP_FAT	GO:0030334~regulation of cell migration	33	0.0875634	3.14443e-09	IFITM1, EDN1, COL3A1, PAX6, DCN, MMP2, TIMP1, ROBO1, FOXF1, HOXA7, ADRA2A, PTN, PDGFC, NRG1, PITX2, ARHGDIB, COL18A1, EGR1, FLRT2, TBX5, EFEMP1, IGF1, PROX1, KITL, SNAI1, FOXP1, EPHA3, NOTCH1, CXCL13, RGCC, PDGFRA, PLA2G7, COL1A1	236	742	17911	3.37534	1.43354e-05	1.00954e-07
GOTERM_BP_FAT	GO:0007155~cell adhesion	51	0.135325	3.69723e-09	CADM1, MMP2, ROBO1, HLX, FAP, FOXF1, TGFBI, ROBO2, LRRFIP1, EGR1, FBLIM1, NCAM1, CD83, HES5, RGCC, PDGFRA, COL1A1, PRNP, MFAP4, TBX18, TNC, COL3A1, SOX2, APLP1, SCARF2, CDH6, ISLR, ALCAM, VCAM1, BCL11B, SMOC1, HOXA7, BCL11A, PTN, EMB, TES, COL18A1, FLRT2, HAPLN1, TCF7, MAFB, LGALS1, IGF1, PCDH17, KITL, FOXP1, EPHA3, NOTCH1, CXCL13, FBLN2, FBLN5	236	1583	17911	2.4451	1.68555e-05	1.17872e-07
GOTERM_BP_FAT	GO:0022610~biological adhesion	51	0.135325	4.75261e-09	CADM1, MMP2, ROBO1, HLX, FAP, FOXF1, TGFBI, ROBO2, LRRFIP1, EGR1, FBLIM1, NCAM1, CD83, HES5, RGCC, PDGFRA, COL1A1, PRNP, MFAP4, TBX18, TNC, COL3A1, SOX2, APLP1, SCARF2, CDH6, ISLR, ALCAM, VCAM1, BCL11B, SMOC1, HOXA7, BCL11A, PTN, EMB, TES, COL18A1, FLRT2, HAPLN1, TCF7, MAFB, LGALS1, IGF1, PCDH17, KITL, FOXP1, EPHA3, NOTCH1, CXCL13, FBLN2, FBLN5	236	1595	17911	2.42671	2.16669e-05	1.50466e-07
GOTERM_BP_FAT	GO:0009892~negative regulation of metabolic process	69	0.183087	5.65751e-09	MEF2C, THRA, FGF9, FST, EDN1, NR6A1, PAX6, EDNRB, AES, OSR1, FOXF1, ITIH5, HIST3H2A, NRG1, SCX, EGR1, HBB-BH1, GSC, SOCS2, PROX1, BGN, HES5, RIPPLY3, PRNP, TBX18, SOX2, TIPARP, DCN, TIMP2, LIN28A, TRIM71, TAGLN3, HBB-Y, WT1, TIMP1, APLP1, ITM2A, MSX3, TCF21, JUND, HOXA7, BCL11A, ADRA2A, POU3F3, MYOG, POU3F2, NFATC4, PTX3, HBA-X, MDFI, FLRT2, FOXL2, TCF7, TBX2, IGF1, TBX1, SNAI1, FOXP1, FOXP2, SHO…	236	2579	17911	2.03051	2.57923e-05	1.7788e-07
GOTERM_BP_FAT	GO:0022603~regulation of anatomical structure morphogenesis	39	0.103484	7.372e-09	MEF2C, MYOD1, FGF8, EDN1, DCN, WT1, BDNF, OSR1, HOXA5, ROBO1, BCL11A, PTN, ROBO2, NFATC4, POU3F2, MYOG, NRG1, WNT6, SCX, NEFM, TBX2, TBX5, FBLIM1, TBX1, GAL, SNAI1, PROX1, EPHA3, FOXP2, SHOX2, EPB41L3, NOTCH1, HOXB7, SALL1, RGCC, PDGFRA, COL1A1, TBX18, NFIB	236	1033	17911	2.86531	3.36084e-05	2.30198e-07
GOTERM_BP_FAT	GO:0051146~striated muscle cell differentiation	20	0.0530687	7.49345e-09	MEF2C, MYOD1, RBM24, THRA, AW551984, NKX2-6, TBX5, EDN1, IGF1, TBX1, PROX1, FOXP1, WT1, NEBL, SHOX2, NOTCH1, PDGFRA, MYOG, NRG1, PITX2	236	285	17911	5.3259	3.41621e-05	2.32399e-07
GOTERM_BP_FAT	GO:0061564~axon development	25	0.0663359	7.83105e-09	ABLIM1, FMOD, FGF8, TNC, PAX6, MMP2, ALCAM, BDNF, ROBO1, LHX2, BCL11B, ROBO2, FOXB1, NRG1, NEFM, FLRT2, COL25A1, FOXP1, EPHA3, SHOX2, NCAM1, NOTCH1, SLITRK6, SLITRK5, NFIB	236	455	17911	4.17	3.57011e-05	2.41228e-07
GOTERM_BP_FAT	GO:0060538~skeletal muscle organ development	17	0.0451084	8.58316e-09	MEF2C, EGR1, MYOD1, FOXL2, TBX1, DCN, FOXP1, WT1, FOXP2, PLAGL1, SHOX2, TCF21, NOTCH1, HLX, MYOG, SCX, PITX2	236	199	17911	6.48341	3.91298e-05	2.62622e-07
GOTERM_BP_FAT	GO:0055025~positive regulation of cardiac muscle tissue development	10	0.0265343	8.73174e-09	MEF2C, NCAM1, NOTCH1, FGF9, TBX2, TBX5, EDN1, IGF1, NRG1, FOXP1	236	47	17911	16.1477	3.98072e-05	2.65387e-07
GOTERM_BP_FAT	GO:0055007~cardiac muscle cell differentiation	14	0.0371481	9.28287e-09	MEF2C, MYOD1, AW551984, NKX2-6, TBX5, EDN1, PDGFRA, IGF1, NRG1, PROX1, WT1, FOXP1, NEBL, PITX2	236	124	17911	8.56869	4.23197e-05	2.80269e-07
GOTERM_BP_FAT	GO:0040012~regulation of locomotion	34	0.0902168	9.28701e-09	IFITM1, EDN1, COL3A1, PAX6, DCN, MMP2, TIMP1, ROBO1, FOXF1, HOXA7, ADRA2A, PTN, ROBO2, PDGFC, NRG1, PITX2, ARHGDIB, COL18A1, EGR1, FLRT2, TBX5, EFEMP1, IGF1, PROX1, KITL, SNAI1, FOXP1, EPHA3, NOTCH1, CXCL13, RGCC, PDGFRA, PLA2G7, COL1A1	236	819	17911	3.15067	4.23386e-05	2.78549e-07
GOTERM_BP_FAT	GO:0046620~regulation of organ growth	13	0.0344947	9.37399e-09	MEF2C, FGF8, FGF9, TBX2, TBX5, EDN1, IGF1, PROX1, FOXP1, WT1, NCAM1, NOTCH1, HLX	236	102	17911	9.67277	4.27351e-05	2.7932e-07
GOTERM_BP_FAT	GO:2000145~regulation of cell motility	33	0.0875634	1.10447e-08	IFITM1, EDN1, COL3A1, PAX6, DCN, MMP2, TIMP1, ROBO1, FOXF1, HOXA7, ADRA2A, PTN, PDGFC, NRG1, PITX2, ARHGDIB, COL18A1, EGR1, FLRT2, TBX5, EFEMP1, IGF1, PROX1, KITL, SNAI1, FOXP1, EPHA3, NOTCH1, CXCL13, RGCC, PDGFRA, PLA2G7, COL1A1	236	782	17911	3.20269	5.03514e-05	3.26965e-07
GOTERM_BP_FAT	GO:0048514~blood vessel morphogenesis	27	0.0716427	1.19031e-08	FGF8, FGF9, EDN1, COL3A1, TIPARP, DCN, MMP2, WT1, TCF21, HOXA5, ROBO1, FAP, RSPO3, FOXF1, HOXA7, TGFBI, PTN, NFATC4, PITX2, ANGPTL4, COL18A1, TBX2, TBX1, PROX1, NOTCH1, RGCC, PDGFRA	236	540	17911	3.7947	5.42646e-05	3.50104e-07
GOTERM_BP_FAT	GO:0045165~cell fate commitment	19	0.0504153	1.25588e-08	MEF2C, MYOD1, FGF8, GSC, AW551984, LBX1, TBX2, SOX2, PAX6, TBX1, PROX1, WT1, NOTCH1, HES5, BCL11B, EBF2, WNT6, NRG1, TLX1	236	263	17911	5.48284	5.72538e-05	3.67022e-07
GOTERM_BP_FAT	GO:0090596~sensory organ morphogenesis	20	0.0530687	1.38806e-08	FGF8, FOXL2, GSC, FGF9, MAFB, TBX2, EDN1, EFEMP1, SOX2, PAX6, TBX1, ZIC1, PROX1, OSR1, DLX6, SALL1, PTN, SLITRK6, TBX18, PITX2	236	296	17911	5.12798	6.32798e-05	4.03069e-07
GOTERM_BP_FAT	GO:0060420~regulation of heart growth	11	0.0291878	1.60919e-08	MEF2C, NCAM1, NOTCH1, FGF9, TBX2, TBX5, EDN1, IGF1, PROX1, WT1, FOXP1	236	67	17911	12.4602	7.33603e-05	4.64323e-07
GOTERM_BP_FAT	GO:0060425~lung morphogenesis	11	0.0291878	1.60919e-08	TCF21, FGF8, HOXA5, FOXF1, TNC, SOX2, PDGFRA, IGF1, NFIB, FOXP2, PITX2	236	67	17911	12.4602	7.33603e-05	4.64323e-07
GOTERM_BP_FAT	GO:0009719~response to endogenous stimulus	50	0.132672	1.75163e-08	MEF2C, LYPD1, MYOD1, FGF5, FGF8, THRA, FGF9, EDN1, NR6A1, FST, MMP2, GSTM7, BDNF, ROBO2, PDGFC, SCX, PITX2, EGR1, SOCS2, GAL, CDO1, NCAM1, HES5, PDGFRA, COL1A2, COL1A1, TNC, COL3A1, RRAGD, TIMP2, TRIM71, WT1, PPAT, APLP1, TIMP1, VCAM1, TCF21, ARG1, OXCT1, JUND, ADRA2A, PTN, FLRT2, IGF1, TBX1, FOXP1, EPHA3, NOTCH1, DUSP1, CXCL13	236	1608	17911	2.35989	7.98535e-05	5.02243e-07
GOTERM_BP_FAT	GO:0051153~regulation of striated muscle cell differentiation	13	0.0344947	1.80545e-08	MEF2C, MYOD1, RBM24, THRA, EDN1, IGF1, TBX1, PROX1, FOXP1, SHOX2, NOTCH1, MYOG, NRG1	236	108	17911	9.1354	8.23072e-05	5.14441e-07
GOTERM_BP_FAT	GO:0051155~positive regulation of striated muscle cell differentiation	11	0.0291878	1.86514e-08	SHOX2, MEF2C, MYOD1, THRA, EDN1, IGF1, TBX1, MYOG, NRG1, PROX1, FOXP1	236	68	17911	12.277	8.50282e-05	5.28148e-07
GOTERM_BP_FAT	GO:0072073~kidney epithelium development	15	0.0398015	2.0194e-08	MEF2C, IRX3, FGF8, CRLF1, WT1, TCF21, BDNF, NOTCH1, HES5, HOXB7, OSR1, SALL1, POU3F3, ROBO2, WNT6	236	157	17911	7.25103	9.20603e-05	5.68299e-07
GOTERM_BP_FAT	GO:0071310~cellular response to organic substance	59	0.156553	2.30038e-08	MEF2C, FGF5, MYOD1, FGF8, THRA, FGF9, FST, EDN1, NR6A1, MMP2, GSTM7, EDNRB, BDNF, TMEM173, OSR1, ROBO1, FOXF1, PDGFC, ROBO2, SCX, EGR1, SOCS2, IL11RA1, BGN, HES5, COL1A2, PDGFRA, COL1A1, TNC, TIPARP, COL3A1, DCN, RRAGD, TIMP2, LIN28A, TRIM71, WT1, PPAT, APLP1, VCAM1, ARG1, ALDH1A2, TCF21, OXCT1, JUND, ADRA2A, PTN, POU3F2, MYOG, FLRT2, TCF7, LGALS1, IGF1, TBX1, FOXP1, EPHA3, NOTCH1, DUSP1, CXCL13	236	2103	17911	2.12922	0.000104869	6.43401e-07
GOTERM_BP_FAT	GO:0048762~mesenchymal cell differentiation	16	0.042455	2.43767e-08	MEF2C, FGF8, GSC, EDN1, PAX6, TBX1, KITL, SNAI1, TCF21, EDNRB, ALDH1A2, NOTCH1, OSR1, RGCC, COL1A1, PITX2	236	186	17911	6.52852	0.000111127	6.77643e-07
GOTERM_BP_FAT	GO:0048639~positive regulation of developmental growth	16	0.042455	2.62007e-08	MEF2C, MYOD1, FGF8, FGF9, TBX2, TBX5, EDN1, IGF1, PROX1, WT1, NCAM1, BDNF, NOTCH1, HLX, POU3F2, NRG1	236	187	17911	6.49361	0.000119442	7.23933e-07
GOTERM_BP_FAT	GO:0021879~forebrain neuron differentiation	11	0.0291878	2.86191e-08	SALL3, FGF8, HES5, ROBO1, BCL11B, SALL1, SOX2, PAX6, ROBO2, PROX1, UNCX	236	71	17911	11.7582	0.000130466	7.8599e-07
GOTERM_BP_FAT	GO:0032989~cellular component morphogenesis	45	0.119405	3.1055e-08	ABLIM1, MEF2C, FMOD, FGF8, CADM1, EDN1, PAX6, WT1, ALCAM, BDNF, ROBO1, LHX2, BCL11B, BCL11A, PTN, ROBO2, NFATC4, POU3F2, FOXB1, NRG1, NEFM, COL18A1, FLRT2, GSC, RFX4, FBLIM1, COL25A1, SNAI1, PROX1, FOXP1, NEBL, EPHA3, SHOX2, NCAM1, EPB41L3, NOTCH1, SALL1, RGCC, PDGFRA, COL1A1, SLITRK6, SLITRK5, SNX10, TCF15, NFIB	236	1382	17911	2.47123	0.00014157	8.47782e-07
GOTERM_BP_FAT	GO:0071495~cellular response to endogenous stimulus	41	0.108791	3.35964e-08	MEF2C, FGF5, MYOD1, FGF8, THRA, FGF9, TNC, FST, NR6A1, EDN1, COL3A1, RRAGD, MMP2, TRIM71, PPAT, WT1, GSTM7, APLP1, ARG1, TCF21, BDNF, JUND, ADRA2A, PTN, ROBO2, PDGFC, SCX, EGR1, FLRT2, SOCS2, IGF1, TBX1, FOXP1, EPHA3, NOTCH1, DUSP1, HES5, CXCL13, PDGFRA, COL1A2, COL1A1	236	1189	17911	2.61704	0.000153154	9.11702e-07
GOTERM_BP_FAT	GO:0007519~skeletal muscle tissue development	16	0.042455	3.47889e-08	EGR1, MEF2C, MYOD1, FOXL2, TBX1, DCN, FOXP1, FOXP2, PLAGL1, SHOX2, TCF21, NOTCH1, HLX, MYOG, SCX, PITX2	236	191	17911	6.35762	0.00015859	9.38477e-07
GOTERM_BP_FAT	GO:0045596~negative regulation of cell differentiation	32	0.0849099	3.84996e-08	IRX3, FST, COL3A1, SOX2, PAX6, LIN28A, S1PR3, EDNRB, BDNF, OSR1, HOXA5, HLX, HOXA7, BCL11A, PTN, NFATC4, NRG1, LBX1, MAFB, LGALS1, EFEMP1, IGF1, TBX1, GAL, SNAI1, FOXP1, EPHA3, NOTCH1, HES5, HOXB8, SALL1, TMEM176B	236	781	17911	3.10962	0.000175504	1.03247e-06
GOTERM_BP_FAT	GO:0007409~axonogenesis	23	0.061029	4.01065e-08	ABLIM1, FLRT2, FMOD, FGF8, PAX6, COL25A1, FOXP1, EPHA3, NCAM1, SHOX2, ALCAM, NOTCH1, BDNF, ROBO1, LHX2, BCL11B, ROBO2, FOXB1, SLITRK6, NRG1, SLITRK5, NEFM, NFIB	236	421	17911	4.14623	0.000182829	1.06927e-06
GOTERM_BP_FAT	GO:0051960~regulation of nervous system development	35	0.0928702	4.77038e-08	MEF2C, IRX3, SOX2, COL3A1, PAX6, LIN28A, TIMP2, EDNRB, BDNF, ROBO1, BCL11B, BCL11A, PTN, ROBO2, NFATC4, POU3F2, NRG1, NEFM, FLRT2, LBX1, SOCS2, RFX4, LGALS1, EFEMP1, IGF1, PROX1, EPHA3, SHOX2, NOTCH1, HES5, SALL1, GRN, LRRN1, SLITRK6, SLITRK5	236	922	17911	2.88101	0.000217458	1.26443e-06
GOTERM_BP_FAT	GO:0001101~response to acid chemical	22	0.0583756	4.95051e-08	MEF2C, COL18A1, TNC, COL3A1, SOX2, EDN1, TBX1, RRAGD, CDO1, MMP2, EPHA3, ARG1, ALDH1A2, BDNF, OSR1, DUSP1, PDGFRA, COL1A2, PTN, PDGFC, MYOG, COL1A1	236	390	17911	4.2812	0.000225668	1.30459e-06
GOTERM_BP_FAT	GO:0010463~mesenchymal cell proliferation	10	0.0265343	5.14412e-08	SHOX2, OSR1, FGF9, FOXF1, PTN, TBX1, TBX18, FOXP1, NFIB, FOXP2	236	57	17911	13.3147	0.000234493	1.34782e-06
GOTERM_BP_FAT	GO:0060173~limb development	16	0.042455	5.25197e-08	FGF8, FGF9, TBX2, TBX5, SALL3, SHOX2, ALDH1A2, NOTCH1, SALL4, OSR1, DLX6, SALL1, SMOC1, ALX3, SCX, PITX2	236	197	17911	6.16399	0.000239409	1.36821e-06
GOTERM_BP_FAT	GO:0048736~appendage development	16	0.042455	5.25197e-08	FGF8, FGF9, TBX2, TBX5, SALL3, SHOX2, ALDH1A2, NOTCH1, SALL4, OSR1, DLX6, SALL1, SMOC1, ALX3, SCX, PITX2	236	197	17911	6.16399	0.000239409	1.36821e-06
GOTERM_BP_FAT	GO:0048638~regulation of developmental growth	21	0.0557221	5.26345e-08	MEF2C, MYOD1, FGF8, SOCS2, FGF9, TBX2, TBX5, EDN1, IGF1, GAL, PROX1, FOXP1, WT1, NCAM1, NOTCH1, BDNF, HLX, BCL11A, POU3F2, NRK, NRG1	236	356	17911	4.4769	0.000239932	1.36341e-06
GOTERM_BP_FAT	GO:0010033~response to organic substance	73	0.193701	6.04887e-08	MEF2C, FGF5, MYOD1, LYPD1, FGF8, THRA, FGF9, FST, EDN1, NR6A1, MMP2, GSTM7, EDNRB, BDNF, TMEM173, AES, OSR1, ROBO1, FOXF1, PDGFC, ROBO2, SCX, PITX2, EGR1, SOCS2, IL11RA1, CDO1, GAL, NCAM1, CD83, BGN, HES5, GRN, COL1A2, PDGFRA, COL1A1, RBP1, IFITM1, TNC, SOX2, COL3A1, TIPARP, DCN, RRAGD, TIMP2, LIN28A, TRIM71, WT1, PPAT, TIMP1, APLP1, VCAM1, ARG1, ALDH1A2, TCF21, OXCT1, JUND, ADRA2A, PTN, MYOG, PO…	236	2972	17911	1.86415	0.00027573	1.55801e-06
GOTERM_BP_FAT	GO:0010721~negative regulation of cell development	21	0.0557221	6.64282e-08	IRX3, LBX1, LGALS1, COL3A1, EFEMP1, SOX2, PAX6, IGF1, LIN28A, GAL, EPHA3, S1PR3, EDNRB, NOTCH1, BDNF, HES5, SALL1, BCL11A, PTN, NFATC4, NRG1	236	361	17911	4.41489	0.0003028	1.70138e-06
GOTERM_BP_FAT	GO:0051270~regulation of cellular component movement	33	0.0875634	6.98808e-08	IFITM1, EDN1, COL3A1, PAX6, DCN, MMP2, TIMP1, ROBO1, FOXF1, HOXA7, ADRA2A, PTN, PDGFC, NRG1, PITX2, ARHGDIB, COL18A1, EGR1, FLRT2, TBX5, EFEMP1, IGF1, PROX1, KITL, SNAI1, FOXP1, EPHA3, NOTCH1, CXCL13, RGCC, PDGFRA, PLA2G7, COL1A1	236	846	17911	2.96041	0.000318536	1.77981e-06
GOTERM_BP_FAT	GO:0055024~regulation of cardiac muscle tissue development	11	0.0291878	8.14764e-08	MEF2C, NCAM1, FGF8, NOTCH1, FGF9, TBX2, TBX5, EDN1, IGF1, NRG1, FOXP1	236	79	17911	10.5675	0.000371382	2.06361e-06
GOTERM_BP_FAT	GO:0000902~cell morphogenesis	42	0.111444	9.05477e-08	ABLIM1, MEF2C, FMOD, FGF8, CADM1, PAX6, WT1, ALCAM, BDNF, ROBO1, LHX2, BCL11B, BCL11A, PTN, ROBO2, NFATC4, POU3F2, FOXB1, NRG1, NEFM, COL18A1, FLRT2, GSC, RFX4, FBLIM1, COL25A1, SNAI1, PROX1, FOXP1, EPHA3, SHOX2, NCAM1, EPB41L3, NOTCH1, SALL1, RGCC, COL1A1, SLITRK6, SLITRK5, SNX10, TCF15, NFIB	236	1283	17911	2.48445	0.000412722	2.2807e-06
GOTERM_BP_FAT	GO:0021872~forebrain generation of neurons	11	0.0291878	9.20557e-08	SALL3, FGF8, HES5, ROBO1, BCL11B, SALL1, SOX2, PAX6, ROBO2, PROX1, UNCX	236	80	17911	10.4354	0.000419594	2.30594e-06
GOTERM_BP_FAT	GO:0072080~nephron tubule development	12	0.0318412	9.79705e-08	MEF2C, TCF21, IRX3, FGF8, NOTCH1, HOXB7, HES5, OSR1, SALL1, POU3F3, WNT6, WT1	236	102	17911	8.92871	0.000446548	2.44069e-06
GOTERM_BP_FAT	GO:0051149~positive regulation of muscle cell differentiation	12	0.0318412	9.79705e-08	SHOX2, MEF2C, MYOD1, THRA, EDN1, IGF1, TBX1, MYOG, NRG1, CDO1, PROX1, FOXP1	236	102	17911	8.92871	0.000446548	2.44069e-06
GOTERM_BP_FAT	GO:0048666~neuron development	38	0.100831	9.94736e-08	ABLIM1, MEF2C, FMOD, FGF8, TNC, PAX6, MMP2, ALCAM, EDNRB, BDNF, ROBO1, LHX2, BCL11B, BCL11A, PTN, ROBO2, NFATC4, POU3F2, FOXB1, NRG1, NEFM, FLRT2, LGALS1, EFEMP1, CECR2, COL25A1, FOXP1, EPHA3, SALL3, SHOX2, NCAM1, EPB41L3, NOTCH1, HES5, GRN, SLITRK6, SLITRK5, NFIB	236	1092	17911	2.641	0.000453397	2.46467e-06
GOTERM_BP_FAT	GO:0072006~nephron development	14	0.0371481	1.07192e-07	EGR1, MEF2C, IRX3, FGF8, WT1, TCF21, NOTCH1, HES5, HOXB7, OSR1, SALL1, PDGFRA, POU3F3, WNT6	236	152	17911	6.99024	0.000488571	2.64156e-06
GOTERM_BP_FAT	GO:0014070~response to organic cyclic compound	36	0.0955237	1.19836e-07	MEF2C, MYOD1, LYPD1, FGF8, THRA, TNC, NR6A1, TIPARP, EDN1, LIN28A, MMP2, GSTM7, APLP1, VCAM1, ARG1, TCF21, EDNRB, ALDH1A2, TMEM173, BDNF, FOXF1, JUND, PTN, MYOG, SOCS2, LGALS1, IGF1, CDO1, FOXP1, NCAM1, HBA-A1, CD83, NOTCH1, DUSP1, GRN, COL1A1	236	1005	17911	2.71859	0.000546182	2.93726e-06
GOTERM_BP_FAT	GO:0070887~cellular response to chemical stimulus	66	0.175127	1.21474e-07	MEF2C, FGF5, MYOD1, LYPD1, FGF8, THRA, FGF9, FST, EDN1, NR6A1, MMP2, GSTM7, EDNRB, BDNF, TMEM173, OSR1, ROBO1, FOXF1, PDGFC, ROBO2, SCX, EGR1, SOCS2, IL11RA1, BGN, HES5, RGCC, COL1A2, PLA2G7, PDGFRA, COL1A1, PRNP, TNC, TIPARP, COL3A1, DCN, RRAGD, TIMP2, LIN28A, TRIM71, WT1, PPAT, APLP1, VCAM1, ARG1, ALDH1A2, TCF21, OXCT1, JUND, ADRA2A, PTN, MYOG, POU3F2, NFATC4, FLRT2, TCF7, LGALS1, IGF1, TBX1, F…	236	2607	17911	1.92137	0.000553646	2.96149e-06
GOTERM_BP_FAT	GO:0010464~regulation of mesenchymal cell proliferation	9	0.0238809	1.32362e-07	SHOX2, FGF9, FOXF1, PTN, TBX1, TBX18, FOXP1, NFIB, FOXP2	236	46	17911	14.8488	0.000603256	3.20977e-06
GOTERM_BP_FAT	GO:0048667~cell morphogenesis involved in neuron differentiation	25	0.0663359	1.3568e-07	ABLIM1, MEF2C, FMOD, FGF8, PAX6, ALCAM, BDNF, ROBO1, LHX2, BCL11B, NFATC4, ROBO2, FOXB1, NRG1, NEFM, FLRT2, COL25A1, FOXP1, EPHA3, SHOX2, NCAM1, NOTCH1, SLITRK6, SLITRK5, NFIB	236	529	17911	3.58668	0.000618374	3.27283e-06
GOTERM_BP_FAT	GO:0048812~neuron projection morphogenesis	26	0.0689893	1.39263e-07	ABLIM1, FMOD, FGF8, PAX6, ALCAM, BDNF, ROBO1, LHX2, BCL11B, BCL11A, NFATC4, ROBO2, FOXB1, NRG1, NEFM, FLRT2, COL25A1, FOXP1, EPHA3, SHOX2, NCAM1, EPB41L3, NOTCH1, SLITRK6, SLITRK5, NFIB	236	570	17911	3.46183	0.000634697	3.34156e-06
GOTERM_BP_FAT	GO:0051147~regulation of muscle cell differentiation	15	0.0398015	1.39324e-07	MEF2C, MYOD1, RBM24, THRA, EDN1, IGF1, TBX1, CDO1, PROX1, FOXP1, SHOX2, NOTCH1, FOXF1, MYOG, NRG1	236	183	17911	6.22083	0.000634975	3.32553e-06
GOTERM_BP_FAT	GO:0061326~renal tubule development	12	0.0318412	1.46004e-07	MEF2C, TCF21, IRX3, FGF8, NOTCH1, HOXB7, HES5, OSR1, SALL1, POU3F3, WNT6, WT1	236	106	17911	8.59178	0.00066541	3.46683e-06
GOTERM_BP_FAT	GO:0003006~developmental process involved in reproduction	32	0.0849099	1.46971e-07	FGF8, FGF9, TNC, FST, TIPARP, SOX2, DCN, LIN28A, MMP2, WT1, DMRTA1, VCAM1, TCF21, OSR1, RSPO3, HOXC4, ROBO2, SCX, PITX2, MDFI, TCF7, FOXL2, IGF1, IL11RA1, KITL, SNAI1, NOTCH1, DACH2, SALL1, PDGFRA, NRK, TMEM119	236	829	17911	2.92957	0.000669818	3.47171e-06
GOTERM_BP_FAT	GO:0031175~neuron projection development	34	0.0902168	1.50112e-07	MEF2C, ABLIM1, FMOD, FGF8, TNC, PAX6, MMP2, ALCAM, BDNF, ROBO1, LHX2, BCL11B, BCL11A, PTN, ROBO2, NFATC4, POU3F2, FOXB1, NRG1, NEFM, FLRT2, LGALS1, EFEMP1, COL25A1, FOXP1, EPHA3, SHOX2, NCAM1, EPB41L3, NOTCH1, GRN, SLITRK6, SLITRK5, NFIB	236	921	17911	2.80174	0.000684126	3.52762e-06
GOTERM_BP_FAT	GO:0022414~reproductive process	49	0.130018	1.5203e-07	FGF8, THRA, CADM1, FGF9, TNC, FST, NR6A1, SOX2, EDN1, TIPARP, DCN, LIN28A, MMP2, DMRTA1, PPAT, WT1, TIMP1, VCAM1, ARG1, TCF21, EDNRB, OSR1, RSPO1, HOXC4, RSPO3, ADRA2A, PTN, ROBO2, SCX, PITX2, ARHGDIB, MDFI, EGR1, TCF7, FOXL2, IL11RA1, CECR2, IGF1, MAGED2, KITL, SNAI1, NOTCH1, DUSP1, DACH2, SALL1, GRN, PDGFRA, NRK, TMEM119	236	1670	17911	2.22683	0.000692862	3.55437e-06
GOTERM_BP_FAT	GO:0007548~sex differentiation	19	0.0504153	1.5397e-07	TCF7, FGF8, FOXL2, FGF9, FST, TIPARP, SOX2, KITL, MMP2, WT1, DMRTA1, TCF21, OSR1, DACH2, SALL1, PDGFRA, ROBO2, SCX, PITX2	236	310	17911	4.65157	0.000701705	3.58138e-06
GOTERM_BP_FAT	GO:0007166~cell surface receptor signaling pathway	60	0.159206	1.56948e-07	MEF2C, FGF5, FGF8, THRA, FGF9, FST, EDN1, PAX6, SHKBP1, S1PR3, BDNF, BARX1, AES, RSPO1, ROBO1, RSPO3, FOXF1, PDGFC, ROBO2, NRG1, WNT6, SCX, PITX2, EGR1, GSC, SOCS2, IL11RA1, NCAM1, BGN, HES5, DOK4, COL1A2, PDGFRA, COL1A1, PRNP, TBX18, SOX2, TIPARP, COL3A1, CACNB3, DCN, TRIM71, CDH6, ADRA2A, NFATC4, MDFI, FLRT2, TCF7, RFX4, TBX2, EFEMP1, IGF1, SNAI1, KITL, EPHA3, SALL3, SHOX2, NOTCH1, CXCL13, SALL1	236	2278	17911	1.99897	0.000715272	3.63211e-06
GOTERM_BP_FAT	GO:0006915~apoptotic process	51	0.135325	1.57318e-07	MEF2C, FGF8, THRA, CADM1, CD248, SOX2, CRLF1, EDN1, MMP2, WT1, TIMP1, APLP1, ANXA6, EDNRB, ALDH1A2, TMEM173, BDNF, AES, OSR1, ROBO1, HOXA5, FAP, BCL11B, PTN, POU3F3, ROBO2, NFATC4, FOXB1, SCX, ANGPTL4, EGR1, COL18A1, FOXL2, TCF7, NKX2-6, LGALS1, TBX5, CECR2, IGF1, TBX1, GAL, KITL, SNAI1, FOXP1, EPB41L3, RPS6KA3, NOTCH1, UACA, DUSP1, RGCC, PRNP	236	1779	17911	2.17572	0.000716954	3.62227e-06
GOTERM_BP_FAT	GO:0000003~reproduction	49	0.130018	1.5759e-07	FGF8, THRA, CADM1, FGF9, TNC, FST, NR6A1, SOX2, EDN1, TIPARP, DCN, LIN28A, MMP2, DMRTA1, PPAT, WT1, TIMP1, VCAM1, ARG1, TCF21, EDNRB, OSR1, RSPO1, HOXC4, RSPO3, ADRA2A, PTN, ROBO2, SCX, PITX2, ARHGDIB, MDFI, EGR1, TCF7, FOXL2, IL11RA1, CECR2, IGF1, MAGED2, KITL, SNAI1, NOTCH1, DUSP1, DACH2, SALL1, GRN, PDGFRA, NRK, TMEM119	236	1672	17911	2.22417	0.000718196	3.61032e-06
GOTERM_BP_FAT	GO:0003205~cardiac chamber development	15	0.0398015	1.59613e-07	MEF2C, FGF8, FGF9, TBX2, TBX5, TBX1, PROX1, SHOX2, NOTCH1, SALL4, ROBO1, FOXF1, SALL1, NRG1, PITX2	236	185	17911	6.15357	0.000727412	3.63837e-06
GOTERM_BP_FAT	GO:0021536~diencephalon development	11	0.0291878	1.65218e-07	NCAM1, ALDH1A2, FGF8, NKX2-6, SALL1, SOX2, PAX6, PTN, POU3F2, FOXB1, PITX2	236	85	17911	9.82159	0.000752946	3.7474e-06
GOTERM_BP_FAT	GO:0042471~ear morphogenesis	13	0.0344947	1.71297e-07	FGF8, GSC, FGF9, MAFB, SOX2, EDN1, TBX1, ZIC1, OSR1, DLX6, SALL1, SLITRK6, TBX18	236	132	17911	7.47442	0.00078064	3.86605e-06
GOTERM_BP_FAT	GO:0048557~embryonic digestive tract morphogenesis	7	0.018574	2.20246e-07	SHOX2, TCF21, TCF7, HLX, FOXF1, PDGFRA, PITX2	236	21	17911	25.298	0.0010036	4.9463e-06
GOTERM_BP_FAT	GO:0045137~development of primary sexual characteristics	17	0.0451084	2.87006e-07	FOXL2, FGF8, FGF9, FST, TIPARP, KITL, MMP2, WT1, DMRTA1, TCF21, OSR1, DACH2, SALL1, PDGFRA, ROBO2, SCX, PITX2	236	256	17911	5.03984	0.00130761	6.41401e-06
GOTERM_BP_FAT	GO:0012501~programmed cell death	52	0.137979	2.92379e-07	MEF2C, FGF8, THRA, CADM1, EDN1, MMP2, EDNRB, BDNF, TMEM173, AES, OSR1, ROBO1, FAP, ROBO2, FOXB1, ALX3, SCX, EGR1, NKX2-6, CECR2, GAL, EPB41L3, RGCC, PRNP, CD248, SOX2, CRLF1, WT1, APLP1, TIMP1, ANXA6, ALDH1A2, HOXA5, BCL11B, POU3F3, PTN, NFATC4, ANGPTL4, COL18A1, TCF7, FOXL2, TBX5, LGALS1, IGF1, TBX1, SNAI1, KITL, FOXP1, NOTCH1, RPS6KA3, UACA, DUSP1	236	1870	17911	2.11042	0.00133207	6.50221e-06
GOTERM_BP_FAT	GO:0055023~positive regulation of cardiac muscle tissue growth	8	0.0212275	3.01038e-07	MEF2C, NCAM1, NOTCH1, FGF9, TBX2, TBX5, EDN1, IGF1	236	35	17911	17.3472	0.00137149	6.66226e-06
GOTERM_BP_FAT	GO:0010720~positive regulation of cell development	26	0.0689893	3.1129e-07	MEF2C, MYOD1, IRX3, SOX2, EDN1, PAX6, TIMP2, LIN28A, BDNF, ROBO1, HOXC4, PTN, MYOG, ROBO2, NRG1, SOCS2, IGF1, SNAI1, PROX1, EPHA3, SHOX2, NOTCH1, SALL1, GRN, RGCC, COL1A1	236	595	17911	3.31638	0.00141817	6.85588e-06
GOTERM_BP_FAT	GO:0007267~cell-cell signaling	41	0.108791	3.19259e-07	KCNE1L, MEF2C, LYPD1, FGF8, CLCN3, THRA, FGF9, TNC, SOX2, EDN1, PAX6, CACNB3, BDNF, BARX1, AES, RSPO1, HOXA5, RSPO3, OXCT1, ADRA2A, PTN, NFATC4, WNT6, PITX2, MDFI, EGR1, TCF7, FOXL2, GSC, TBX5, PCDH17, GAL, NCAM1, NOTCH1, CXCL13, SALL1, COL1A1, PYY, TBX18, RAB11FIP1, SLITRK5	236	1294	17911	2.40468	0.00145444	6.99759e-06
GOTERM_BP_FAT	GO:0045664~regulation of neuron differentiation	28	0.0742962	3.22098e-07	MEF2C, IRX3, SOX2, PAX6, LIN28A, TIMP2, EDNRB, BDNF, ROBO1, BCL11B, BCL11A, PTN, ROBO2, POU3F2, NFATC4, NRG1, NEFM, LBX1, SOCS2, LGALS1, EFEMP1, PROX1, EPHA3, SHOX2, NOTCH1, HES5, GRN, SALL1	236	681	17911	3.12046	0.00146737	7.02603e-06
GOTERM_BP_FAT	GO:0001503~ossification	21	0.0557221	3.32863e-07	MEF2C, THRA, IFITM1, FGF9, TNC, SOX2, MGP, IGF1, SNAI1, MMP2, SHOX2, NOTCH1, OSR1, KAZALD1, SMOC1, JUND, PTN, MYOG, COL1A1, TMEM119, SCX	236	399	17911	3.99442	0.00151637	7.22628e-06
GOTERM_BP_FAT	GO:2000027~regulation of organ morphogenesis	15	0.0398015	3.67121e-07	FGF8, TBX2, TBX5, EDN1, TBX1, WT1, FOXP2, BDNF, NOTCH1, HOXB7, SALL1, PDGFRA, PTN, WNT6, NFIB	236	198	17911	5.74955	0.0016723	7.93222e-06
GOTERM_BP_FAT	GO:0060419~heart growth	11	0.0291878	3.89266e-07	MEF2C, NCAM1, NOTCH1, FGF9, TBX2, TBX5, EDN1, IGF1, PROX1, WT1, FOXP1	236	93	17911	8.97672	0.00177309	8.37102e-06
GOTERM_BP_FAT	GO:0008219~cell death	54	0.143285	4.18467e-07	MEF2C, FGF8, THRA, CADM1, EDN1, MMP2, EDNRB, BDNF, TMEM173, AES, OSR1, ROBO1, FAP, ROBO2, FOXB1, ALX3, SCX, EGR1, NKX2-6, CECR2, GAL, NCAM1, EPB41L3, RGCC, PRNP, EMP3, CD248, SOX2, CRLF1, WT1, APLP1, TIMP1, ANXA6, ALDH1A2, HOXA5, BCL11B, POU3F3, PTN, NFATC4, ANGPTL4, COL18A1, FOXL2, TCF7, TBX5, LGALS1, IGF1, TBX1, SNAI1, KITL, FOXP1, NOTCH1, RPS6KA3, UACA, DUSP1	236	2003	17911	2.04607	0.00190597	8.95672e-06
GOTERM_BP_FAT	GO:0001656~metanephros development	11	0.0291878	4.30652e-07	EGR1, TCF21, IRX3, FGF8, HES5, OSR1, SALL1, PDGFRA, POU3F3, ROBO2, WT1	236	94	17911	8.88122	0.00196142	9.17445e-06
GOTERM_BP_FAT	GO:0035113~embryonic appendage morphogenesis	13	0.0344947	4.42887e-07	FGF8, FGF9, TBX2, TBX5, SHOX2, ALDH1A2, NOTCH1, SALL4, OSR1, DLX6, SALL1, ALX3, PITX2	236	144	17911	6.85155	0.00201708	9.39121e-06
GOTERM_BP_FAT	GO:0030326~embryonic limb morphogenesis	13	0.0344947	4.42887e-07	FGF8, FGF9, TBX2, TBX5, SHOX2, ALDH1A2, NOTCH1, SALL4, OSR1, DLX6, SALL1, ALX3, PITX2	236	144	17911	6.85155	0.00201708	9.39121e-06
GOTERM_BP_FAT	GO:0035265~organ growth	14	0.0371481	4.52716e-07	MEF2C, FGF8, FGF9, TBX2, TBX5, EDN1, IGF1, PROX1, FOXP1, WT1, NCAM1, NOTCH1, HLX, PDGFRA	236	172	17911	6.17742	0.0020618	9.5552e-06
GOTERM_BP_FAT	GO:0044702~single organism reproductive process	45	0.119405	5.05534e-07	FGF8, CADM1, FGF9, TNC, FST, NR6A1, SOX2, EDN1, TIPARP, DCN, LIN28A, MMP2, DMRTA1, PPAT, WT1, TIMP1, VCAM1, ARG1, TCF21, EDNRB, OSR1, RSPO1, HOXC4, RSPO3, PTN, ROBO2, SCX, PITX2, ARHGDIB, MDFI, EGR1, TCF7, FOXL2, IGF1, IL11RA1, CECR2, KITL, SNAI1, NOTCH1, DUSP1, SALL1, GRN, PDGFRA, NRK, TMEM119	236	1525	17911	2.2395	0.00230208	1.06208e-05
GOTERM_BP_FAT	GO:0035107~appendage morphogenesis	14	0.0371481	5.16112e-07	FGF8, FGF9, TBX2, TBX5, SHOX2, SALL3, ALDH1A2, NOTCH1, SALL4, OSR1, DLX6, SALL1, ALX3, PITX2	236	174	17911	6.10642	0.00235019	1.07933e-05
GOTERM_BP_FAT	GO:0035108~limb morphogenesis	14	0.0371481	5.16112e-07	FGF8, FGF9, TBX2, TBX5, SHOX2, SALL3, ALDH1A2, NOTCH1, SALL4, OSR1, DLX6, SALL1, ALX3, PITX2	236	174	17911	6.10642	0.00235019	1.07933e-05
GOTERM_BP_FAT	GO:0072009~nephron epithelium development	12	0.0318412	5.64368e-07	MEF2C, TCF21, IRX3, FGF8, NOTCH1, HOXB7, HES5, OSR1, SALL1, POU3F3, WNT6, WT1	236	121	17911	7.52668	0.00256965	1.17486e-05
GOTERM_BP_FAT	GO:0042476~odontogenesis	12	0.0318412	5.64368e-07	FGF8, OSR1, BCL11B, TNC, FST, EDN1, PDGFRA, TBX1, COL1A1, WNT6, NFIC, PITX2	236	121	17911	7.52668	0.00256965	1.17486e-05
GOTERM_BP_FAT	GO:0042981~regulation of apoptotic process	44	0.116751	6.01847e-07	MEF2C, FGF8, THRA, CD248, SOX2, CRLF1, EDN1, MMP2, WT1, TIMP1, EDNRB, ALDH1A2, BDNF, AES, OSR1, ROBO1, HOXA5, FAP, BCL11B, PTN, POU3F3, NFATC4, FOXB1, SCX, ALX3, ANGPTL4, EGR1, COL18A1, TCF7, FOXL2, NKX2-6, TBX5, IGF1, TBX1, GAL, SNAI1, KITL, FOXP1, NOTCH1, RPS6KA3, UACA, DUSP1, RGCC, PRNP	236	1482	17911	2.25327	0.00274006	1.24718e-05
GOTERM_BP_FAT	GO:0030097~hemopoiesis	32	0.0849099	7.17671e-07	MEF2C, THRA, RBP1, FST, TIPARP, ITM2A, HOXA5, HLX, BCL11B, HOXA7, BCL11A, HBA-X, EGR1, TCF7, MAFB, LGALS1, IL11RA1, KITL, FOXP1, HBA-A1, HOXB4, CD83, HBA-A2, NOTCH1, HES5, HOXB7, HOXB8, PDGFRA, HBB-BS, HBB-BT, SNX10, TMEM176B	236	892	17911	2.72266	0.00326652	1.48047e-05
GOTERM_BP_FAT	GO:0043067~regulation of programmed cell death	44	0.116751	8.02307e-07	MEF2C, FGF8, THRA, CD248, SOX2, CRLF1, EDN1, MMP2, WT1, TIMP1, EDNRB, ALDH1A2, BDNF, AES, OSR1, ROBO1, HOXA5, FAP, BCL11B, PTN, POU3F3, NFATC4, FOXB1, SCX, ALX3, ANGPTL4, EGR1, COL18A1, TCF7, FOXL2, NKX2-6, TBX5, IGF1, TBX1, GAL, SNAI1, KITL, FOXP1, NOTCH1, RPS6KA3, UACA, DUSP1, RGCC, PRNP	236	1498	17911	2.2292	0.00365104	1.64761e-05
GOTERM_BP_FAT	GO:0048839~inner ear development	15	0.0398015	8.38195e-07	FGF8, FGF9, MAFB, SOX2, CECR2, IGF1, TBX1, ZIC1, PROX1, BDNF, NOTCH1, HES5, DLX6, SLITRK6, TBX18	236	212	17911	5.36986	0.00381404	1.71359e-05
GOTERM_BP_FAT	GO:0001709~cell fate determination	8	0.0212275	9.41274e-07	MEF2C, MYOD1, LBX1, HES5, TBX2, EBF2, PAX6, PROX1	236	41	17911	14.8086	0.00428207	1.91573e-05
GOTERM_BP_FAT	GO:0010941~regulation of cell death	46	0.122058	1.04454e-06	MEF2C, FGF8, THRA, CD248, SOX2, CRLF1, EDN1, MMP2, WT1, TIMP1, EDNRB, ALDH1A2, BDNF, AES, OSR1, ROBO1, HOXA5, FAP, BCL11B, JUND, PTN, POU3F3, NFATC4, FOXB1, SCX, ALX3, ANGPTL4, EGR1, COL18A1, TCF7, FOXL2, NKX2-6, TBX5, IGF1, TBX1, GAL, SNAI1, KITL, FOXP1, NCAM1, NOTCH1, RPS6KA3, UACA, DUSP1, RGCC, PRNP	236	1620	17911	2.15502	0.00475076	2.11646e-05
GOTERM_BP_FAT	GO:0055021~regulation of cardiac muscle tissue growth	9	0.0238809	1.10823e-06	MEF2C, NCAM1, NOTCH1, FGF9, TBX2, TBX5, EDN1, IGF1, FOXP1	236	60	17911	11.3841	0.00503968	2.23556e-05
GOTERM_BP_FAT	GO:0051961~negative regulation of nervous system development	18	0.0477618	1.18553e-06	IRX3, LBX1, RFX4, LGALS1, COL3A1, EFEMP1, SOX2, PAX6, LIN28A, EPHA3, EDNRB, NOTCH1, BDNF, HES5, BCL11A, PTN, NFATC4, NRG1	236	320	17911	4.26904	0.00539027	2.38096e-05
GOTERM_BP_FAT	GO:0008406~gonad development	16	0.042455	1.19845e-06	FOXL2, FGF8, FGF9, FST, TIPARP, KITL, MMP2, WT1, DMRTA1, TCF21, OSR1, SALL1, PDGFRA, ROBO2, SCX, PITX2	236	251	17911	4.83787	0.00544886	2.39636e-05
GOTERM_BP_FAT	GO:0071229~cellular response to acid chemical	16	0.042455	1.2598e-06	MEF2C, TNC, COL3A1, EDN1, TBX1, RRAGD, MMP2, EPHA3, ALDH1A2, BDNF, OSR1, PDGFRA, COL1A2, MYOG, PDGFC, COL1A1	236	252	17911	4.81867	0.00572695	2.50801e-05
GOTERM_BP_FAT	GO:0050767~regulation of neurogenesis	30	0.079603	1.31078e-06	MEF2C, IRX3, COL3A1, SOX2, PAX6, LIN28A, TIMP2, EDNRB, BDNF, ROBO1, BCL11B, BCL11A, PTN, ROBO2, NFATC4, POU3F2, NRG1, NEFM, FLRT2, LBX1, SOCS2, LGALS1, EFEMP1, PROX1, EPHA3, SHOX2, NOTCH1, HES5, GRN, SALL1	236	824	17911	2.76313	0.00595802	2.59816e-05
GOTERM_BP_FAT	GO:0008285~negative regulation of cell proliferation	26	0.0689893	1.53036e-06	MEF2C, MYOD1, IFITM1, SOX2, PAX6, TIMP2, WT1, ALDH1A2, BDNF, ROBO1, FAP, BCL11B, PTN, MYOG, TES, LBX1, TBX5, IGF1, GAL, PROX1, NOTCH1, RGCC, NRK, RIPPLY3, PRNP, NFIB	236	649	17911	3.04044	0.00695263	3.02026e-05
GOTERM_BP_FAT	GO:0001525~angiogenesis	21	0.0557221	1.75533e-06	COL18A1, FGF8, FGF9, EDN1, TBX1, DCN, MMP2, TCF21, NOTCH1, ROBO1, HOXA5, RSPO3, FAP, RGCC, HOXA7, TGFBI, PDGFRA, PTN, NFATC4, ANGPTL4, PITX2	236	444	17911	3.58958	0.00797061	3.44932e-05
GOTERM_BP_FAT	GO:0003007~heart morphogenesis	16	0.042455	1.85723e-06	MEF2C, FLRT2, FGF8, LBX1, FGF9, TBX2, TBX5, TBX1, PROX1, SNAI1, SHOX2, ALDH1A2, NOTCH1, FOXF1, NRG1, PITX2	236	260	17911	4.6704	0.00843135	3.63388e-05
GOTERM_BP_FAT	GO:0061333~renal tubule morphogenesis	10	0.0265343	1.89059e-06	MEF2C, TCF21, IRX3, FGF8, HOXB7, HES5, OSR1, SALL1, WNT6, WT1	236	86	17911	8.82489	0.00858217	3.68335e-05
GOTERM_BP_FAT	GO:0050768~negative regulation of neurogenesis	17	0.0451084	2.14802e-06	IRX3, LBX1, LGALS1, COL3A1, EFEMP1, SOX2, PAX6, LIN28A, EPHA3, EDNRB, NOTCH1, BDNF, HES5, BCL11A, PTN, NFATC4, NRG1	236	298	17911	4.32953	0.00974504	4.16708e-05
GOTERM_BP_FAT	GO:0021510~spinal cord development	11	0.0291878	2.19421e-06	NOTCH1, LBX1, RFX4, HOXB8, PAX6, PTN, ROBO2, FOXB1, ZIC1, FOXP1, UNCX	236	112	17911	7.45388	0.00995356	4.23865e-05
GOTERM_BP_FAT	GO:0003206~cardiac chamber morphogenesis	12	0.0318412	2.24567e-06	SHOX2, MEF2C, FGF8, NOTCH1, FGF9, TBX2, FOXF1, TBX5, TBX1, NRG1, PROX1, PITX2	236	139	17911	6.55201	0.0101858	4.31975e-05
GOTERM_BP_FAT	GO:0033993~response to lipid	33	0.0875634	2.27114e-06	MEF2C, MYOD1, THRA, RBP1, TNC, NR6A1, EDN1, SOX2, DCN, MMP2, VCAM1, ARG1, TCF21, EDNRB, ALDH1A2, BDNF, OSR1, JUND, PTN, MYOG, PITX2, SOCS2, IGF1, TBX1, CDO1, FOXP1, EPHA3, NOTCH1, RPS6KA3, DUSP1, CXCL13, GRN, COL1A1	236	991	17911	2.52725	0.0103007	4.35039e-05
GOTERM_BP_FAT	GO:0070848~response to growth factor	25	0.0663359	2.51129e-06	MEF2C, EGR1, FLRT2, FGF5, FGF8, FGF9, TNC, COL3A1, FST, EDN1, SOX2, TBX1, DCN, TRIM71, VCAM1, ARG1, NOTCH1, HES5, CXCL13, PDGFRA, COL1A2, PTN, MYOG, COL1A1, SCX	236	623	17911	3.04551	0.0113837	4.79026e-05
GOTERM_BP_FAT	GO:0022612~gland morphogenesis	12	0.0318412	2.76836e-06	ARG1, FGF8, NOTCH1, TBX2, ROBO1, TNC, PAX6, PTN, IGF1, MMP2, PROX1, NFIB	236	142	17911	6.41358	0.0125416	5.25859e-05
GOTERM_BP_FAT	GO:0015669~gas transport	6	0.0159206	2.77716e-06	HBB-BH1, HBB-BS, HBB-BT, CAR4, HBA-X, HBB-Y	236	18	17911	25.298	0.0125813	5.25342e-05
GOTERM_BP_FAT	GO:0014031~mesenchymal cell development	13	0.0344947	3.10857e-06	ALDH1A2, EDNRB, FGF8, NOTCH1, GSC, RGCC, EDN1, PAX6, TBX1, COL1A1, SNAI1, KITL, PITX2	236	173	17911	5.70302	0.014072	5.85602e-05
GOTERM_BP_FAT	GO:0050679~positive regulation of epithelial cell proliferation	13	0.0344947	3.30094e-06	FGF9, IGF1, TBX1, PROX1, FOXP1, FOXP2, ARG1, NOTCH1, OSR1, DLX6, GRN, PTN, TBX18	236	174	17911	5.67025	0.0149363	6.19281e-05
GOTERM_BP_FAT	GO:0072239~metanephric glomerulus vasculature development	5	0.0132672	3.45665e-06	EGR1, TCF21, OSR1, PDGFRA, WT1	236	9	17911	42.1634	0.0156354	6.45836e-05
GOTERM_BP_FAT	GO:1905114~cell surface receptor signaling pathway involved in cell-cell signaling	21	0.0557221	3.54452e-06	MEF2C, EGR1, MDFI, TCF7, FGF8, GSC, THRA, FGF9, SOX2, NOTCH1, BARX1, BDNF, AES, RSPO1, RSPO3, SALL1, NFATC4, COL1A1, WNT6, TBX18, PITX2	236	465	17911	3.42747	0.0160296	6.59549e-05
GOTERM_BP_FAT	GO:0009725~response to hormone	29	0.0769496	3.81257e-06	MEF2C, MYOD1, THRA, TNC, NR6A1, EDN1, TIMP2, PPAT, WT1, TIMP1, ARG1, TCF21, BDNF, OXCT1, JUND, ADRA2A, PTN, ROBO2, PITX2, EGR1, SOCS2, IGF1, CDO1, GAL, FOXP1, EPHA3, NOTCH1, DUSP1, COL1A1	236	822	17911	2.67753	0.0172314	7.06542e-05
GOTERM_BP_FAT	GO:0055001~muscle cell development	13	0.0344947	3.94136e-06	SHOX2, MYOD1, NOTCH1, NKX2-6, EDN1, PDGFRA, IGF1, NFATC4, MYOG, PROX1, FOXP1, NEBL, PITX2	236	177	17911	5.57414	0.0178082	7.27451e-05
GOTERM_BP_FAT	GO:0045927~positive regulation of growth	16	0.042455	4.0386e-06	MEF2C, MYOD1, FGF8, FGF9, TBX2, TBX5, EDN1, IGF1, PROX1, WT1, NCAM1, BDNF, NOTCH1, HLX, POU3F2, NRG1	236	277	17911	4.38377	0.0182436	7.42392e-05
GOTERM_BP_FAT	GO:0016055~Wnt signaling pathway	19	0.0504153	4.16326e-06	EGR1, MDFI, TCF7, FGF8, GSC, THRA, FGF9, SOX2, NOTCH1, BARX1, AES, RSPO1, RSPO3, SALL1, NFATC4, COL1A1, WNT6, TBX18, PITX2	236	390	17911	3.6974	0.0188014	7.62234e-05
GOTERM_BP_FAT	GO:0040008~regulation of growth	26	0.0689893	4.30373e-06	MEF2C, MYOD1, FGF8, IGFBPL1, FGF9, EDN1, WT1, BDNF, AES, HLX, BCL11A, POU3F2, NRG1, SOCS2, TBX2, TBX5, IGF1, GAL, PROX1, FOXP1, NCAM1, EPB41L3, NOTCH1, KAZALD1, FBLN5, NRK	236	688	17911	2.86809	0.0194295	7.84799e-05
GOTERM_BP_FAT	GO:0198738~cell-cell signaling by wnt	19	0.0504153	4.389e-06	EGR1, MDFI, TCF7, FGF8, GSC, THRA, FGF9, SOX2, NOTCH1, BARX1, AES, RSPO1, RSPO3, SALL1, NFATC4, COL1A1, WNT6, TBX18, PITX2	236	391	17911	3.68795	0.0198106	7.97159e-05
GOTERM_BP_FAT	GO:0048863~stem cell differentiation	11	0.0291878	4.42618e-06	HOXB4, NOTCH1, HES5, OSR1, TBX2, TBX5, SOX2, HOXA7, PDGFRA, NRG1, LIN28A	236	121	17911	6.89946	0.0199768	8.00722e-05
GOTERM_BP_FAT	GO:0030111~regulation of Wnt signaling pathway	15	0.0398015	4.61054e-06	EGR1, MDFI, GSC, THRA, FGF9, SOX2, BARX1, NOTCH1, AES, RSPO1, RSPO3, SALL1, NFATC4, COL1A1, TBX18	236	245	17911	4.64658	0.0208001	8.30776e-05
GOTERM_BP_FAT	GO:0007411~axon guidance	14	0.0371481	4.71635e-06	ABLIM1, FLRT2, FGF8, PAX6, FOXP1, EPHA3, NCAM1, ALCAM, BDNF, ROBO1, LHX2, BCL11B, ROBO2, NFIB	236	212	17911	5.01187	0.0212724	8.46495e-05
GOTERM_BP_FAT	GO:0051962~positive regulation of nervous system development	23	0.061029	4.79369e-06	MEF2C, FLRT2, IRX3, SOCS2, SOX2, PAX6, IGF1, TIMP2, LIN28A, PROX1, EPHA3, SHOX2, NOTCH1, BDNF, ROBO1, GRN, SALL1, LRRN1, PTN, ROBO2, SLITRK6, NRG1, SLITRK5	236	559	17911	3.12265	0.0216174	8.57002e-05
GOTERM_BP_FAT	GO:0097485~neuron projection guidance	14	0.0371481	4.96896e-06	ABLIM1, FLRT2, FGF8, PAX6, FOXP1, EPHA3, NCAM1, ALCAM, BDNF, ROBO1, LHX2, BCL11B, ROBO2, NFIB	236	213	17911	4.98834	0.0223989	8.84865e-05
GOTERM_BP_FAT	GO:0048584~positive regulation of response to stimulus	48	0.127365	5.33155e-06	MEF2C, MYOD1, FGF8, THRA, CADM1, FGF9, SOX2, EDN1, CRLF1, COL3A1, CACNB3, DCN, RRAGD, TIMP2, MMP2, GSTM7, SHKBP1, TMEM173, BDNF, RSPO1, ROBO1, HLX, OXCT1, RSPO3, ADRA2A, RHOC, NFATC4, PDGFC, MYOG, NRG1, MDFI, LGALS1, IGF1, TBX1, KITL, SHOX2, NCAM1, NOTCH1, RPS6KA3, HES5, CXCL13, SALL1, RGCC, PDGFRA, PLA2G7, NRK, COL1A1, PRNP	236	1834	17911	1.98632	0.0240136	9.45738e-05
GOTERM_BP_FAT	GO:0071407~cellular response to organic cyclic compound	22	0.0583756	5.34926e-06	MEF2C, MYOD1, THRA, TNC, LGALS1, NR6A1, EDN1, TIPARP, IGF1, LIN28A, MMP2, FOXP1, APLP1, GSTM7, ARG1, TCF21, BDNF, TMEM173, FOXF1, PTN, MYOG, COL1A1	236	520	17911	3.2109	0.0240924	9.45201e-05
GOTERM_BP_FAT	GO:0035282~segmentation	10	0.0265343	5.64556e-06	IRX3, HES5, OSR1, IFITM1, MAFB, FOXF1, FOXB1, TBX18, WT1, TCF15	236	98	17911	7.74429	0.0254098	9.93702e-05
GOTERM_BP_FAT	GO:0015671~oxygen transport	5	0.0132672	5.70175e-06	HBB-BH1, HBB-BS, HBB-BT, HBA-X, HBB-Y	236	10	17911	37.947	0.0256594	9.99733e-05
GOTERM_BP_FAT	GO:0035270~endocrine system development	12	0.0318412	6.07778e-06	ALDH1A2, FGF8, THRA, HOXA5, SALL1, SOX2, PAX6, PDGFRA, TBX1, POU3F2, WT1, PITX2	236	154	17911	5.91382	0.0273283	0.000106158
GOTERM_BP_FAT	GO:0046545~development of primary female sexual characteristics	11	0.0291878	6.36565e-06	FOXL2, DACH2, FST, TIPARP, PDGFRA, ROBO2, KITL, MMP2, WT1, DMRTA1, PITX2	236	126	17911	6.62567	0.028604	0.000110761
GOTERM_BP_FAT	GO:0021915~neural tube development	13	0.0344947	7.73587e-06	FGF8, TCF7, GSC, PAX6, CECR2, TRIM71, ALDH1A2, NOTCH1, SALL4, HES5, LHX2, SALL1, FOXB1	236	189	17911	5.22023	0.0346533	0.00013409
GOTERM_BP_FAT	GO:0023051~regulation of signaling	64	0.16982	7.82328e-06	MEF2C, FGF8, THRA, FGF9, FST, EDN1, PAX6, ZIC1, GSTM7, SHKBP1, BDNF, BARX1, AES, RSPO1, ROBO1, RSPO3, NSG1, RHOC, PDGFC, NRG1, EGR1, GSC, SOCS2, GAL, NCAM1, BGN, HES5, PDGFRA, NRK, COL1A1, PRNP, TBX18, RAB11FIP1, SOX2, CRLF1, COL3A1, DCN, RRAGD, TIMP2, TIMP1, TCF21, OXCT1, ADRA2A, PTN, NFATC4, ARHGDIB, MDFI, FLRT2, FOXL2, RFX4, LGALS1, IGF1, TBX1, PCDH17, SNAI1, KITL, FOXP1, SALL3, SHOX2, NOTCH1,…	236	2808	17911	1.72978	0.0350379	0.000135091
GOTERM_BP_FAT	GO:0048546~digestive tract morphogenesis	8	0.0212275	8.21548e-06	SHOX2, TCF21, TCF7, NOTCH1, HLX, FOXF1, PDGFRA, PITX2	236	56	17911	10.842	0.0367618	0.000141328
GOTERM_BP_FAT	GO:0006935~chemotaxis	22	0.0583756	8.48606e-06	ABLIM1, FLRT2, FGF8, EDN1, PAX6, FOXP1, EPHA3, VCAM1, NCAM1, ALCAM, EDNRB, NOTCH1, BDNF, ROBO1, CXCL13, LHX2, BCL11B, PDGFRA, PLA2G7, ROBO2, NRG1, NFIB	236	536	17911	3.11506	0.0379493	0.000145434
GOTERM_BP_FAT	GO:0042330~taxis	22	0.0583756	8.98618e-06	ABLIM1, FLRT2, FGF8, EDN1, PAX6, FOXP1, EPHA3, VCAM1, NCAM1, ALCAM, EDNRB, NOTCH1, BDNF, ROBO1, CXCL13, LHX2, BCL11B, PDGFRA, PLA2G7, ROBO2, NRG1, NFIB	236	538	17911	3.10347	0.0401403	0.000153427
GOTERM_BP_FAT	GO:0033002~muscle cell proliferation	13	0.0344947	9.06612e-06	MEF2C, EGR1, FGF9, TBX2, TBX5, EDN1, IGF1, MMP2, FOXP1, NCAM1, NOTCH1, HES5, MYOG	236	192	17911	5.13866	0.0404901	0.000154214
GOTERM_BP_FAT	GO:0002053~positive regulation of mesenchymal cell proliferation	7	0.018574	9.29785e-06	SHOX2, FGF9, FOXF1, TBX1, TBX18, FOXP1, FOXP2	236	38	17911	13.9805	0.0415033	0.000157568
GOTERM_BP_FAT	GO:0060045~positive regulation of cardiac muscle cell proliferation	6	0.0159206	1.03376e-05	MEF2C, NCAM1, NOTCH1, FGF9, TBX2, TBX5	236	23	17911	19.7985	0.0460358	0.000174537
GOTERM_BP_FAT	GO:0072078~nephron tubule morphogenesis	9	0.0238809	1.09971e-05	TCF21, IRX3, FGF8, HOXB7, HES5, OSR1, SALL1, WNT6, WT1	236	81	17911	8.43267	0.0489001	0.000184987
GOTERM_BP_FAT	GO:0001657~ureteric bud development	10	0.0265343	1.16143e-05	TCF21, BDNF, FGF8, HOXB7, OSR1, SALL1, CRLF1, ROBO2, WNT6, WT1	236	107	17911	7.0929	0.0515725	0.00019465
GOTERM_BP_FAT	GO:0023056~positive regulation of signaling	41	0.108791	1.17009e-05	MEF2C, FGF8, THRA, FGF9, EDN1, CRLF1, COL3A1, SOX2, PAX6, DCN, RRAGD, TIMP2, GSTM7, SHKBP1, BDNF, RSPO1, ROBO1, RSPO3, OXCT1, NSG1, ADRA2A, PTN, RHOC, NFATC4, PDGFC, NRG1, MDFI, FOXL2, LGALS1, IGF1, TBX1, GAL, KITL, SHOX2, NCAM1, NOTCH1, HES5, SALL1, PDGFRA, NRK, COL1A1	236	1497	17911	2.0786	0.051947	0.000195383
GOTERM_BP_FAT	GO:0010646~regulation of cell communication	63	0.167166	1.21863e-05	MEF2C, FGF8, THRA, FGF9, FST, EDN1, PAX6, ZIC1, GSTM7, SHKBP1, BDNF, BARX1, AES, RSPO1, ROBO1, RSPO3, RHOC, PDGFC, NRG1, EGR1, GSC, SOCS2, GAL, NCAM1, BGN, HES5, PDGFRA, NRK, COL1A1, PRNP, TBX18, RAB11FIP1, SOX2, CRLF1, COL3A1, DCN, RRAGD, TIMP2, TIMP1, TCF21, OXCT1, ADRA2A, PTN, NFATC4, ARHGDIB, MDFI, FLRT2, FOXL2, RFX4, LGALS1, IGF1, TBX1, PCDH17, SNAI1, KITL, FOXP1, SALL3, SHOX2, NOTCH1, UACA,…	236	2785	17911	1.71681	0.0540427	0.000202745
GOTERM_BP_FAT	GO:0009605~response to external stimulus	55	0.145939	1.22115e-05	MEF2C, MYOD1, FGF8, EDN1, PAX6, MMP2, EDNRB, BDNF, TMEM173, AES, ROBO1, FOXF1, SLC2A1, ROBO2, NRG1, SCX, PITX2, PROX1, NCAM1, PLA2G7, PDGFRA, COL1A1, SLITRK6, ABLIM1, IFITM1, RBP1, TNC, COL3A1, SOX2, UPP1, DCN, RRAGD, ALCAM, VCAM1, ARG1, ALDH1A2, LHX2, OXCT1, BCL11B, JUND, PTN, PTX3, ANGPTL4, FLRT2, IGF1, FOXP1, EPHA3, FOXP2, RAB32, NOTCH1, RPS6KA3, UACA, CXCL13, PYY, NFIB	236	2301	17911	1.81407	0.0541514	0.000202426
GOTERM_BP_FAT	GO:0030030~cell projection organization	39	0.103484	1.24124e-05	ABLIM1, MEF2C, FMOD, FGF8, TNC, PAX6, MMP2, ALCAM, BDNF, ROBO1, LHX2, BCL11B, BCL11A, PTN, ROBO2, NFATC4, POU3F2, FOXB1, NRG1, NEFM, FLRT2, RFX4, LGALS1, EFEMP1, CECR2, COL25A1, FOXP1, EPHA3, SHOX2, NCAM1, EPB41L3, NOTCH1, HES5, GRN, SLITRK6, EMP3, SLITRK5, SNX10, NFIB	236	1392	17911	2.12634	0.055017	0.000205009
GOTERM_BP_FAT	GO:0072164~mesonephric tubule development	10	0.0265343	1.25273e-05	TCF21, BDNF, FGF8, HOXB7, OSR1, SALL1, CRLF1, ROBO2, WNT6, WT1	236	108	17911	7.02723	0.055512	0.00020616
GOTERM_BP_FAT	GO:0072163~mesonephric epithelium development	10	0.0265343	1.25273e-05	TCF21, BDNF, FGF8, HOXB7, OSR1, SALL1, CRLF1, ROBO2, WNT6, WT1	236	108	17911	7.02723	0.055512	0.00020616
GOTERM_BP_FAT	GO:0060325~face morphogenesis	7	0.018574	1.26473e-05	CRISPLD2, TIPARP, PDGFRA, TBX1, COL1A1, SCX, MMP2	236	40	17911	13.2815	0.0560288	0.000207387
GOTERM_BP_FAT	GO:1901700~response to oxygen-containing compound	44	0.116751	1.29933e-05	MEF2C, MYOD1, LYPD1, TNC, SOX2, EDN1, COL3A1, DCN, RRAGD, MMP2, PPAT, APLP1, TIMP1, VCAM1, ARG1, EDNRB, ALDH1A2, OSR1, OXCT1, JUND, ADRA2A, PTN, MYOG, PDGFC, EGR1, COL18A1, SOCS2, LGALS1, IGF1, TBX1, GAL, CDO1, FOXP1, EPHA3, NCAM1, NOTCH1, RPS6KA3, DUSP1, CXCL13, FBLN5, GRN, PDGFRA, COL1A2, COL1A1	236	1670	17911	1.9996	0.0575164	0.000212296
GOTERM_BP_FAT	GO:0060324~face development	8	0.0212275	1.30855e-05	ALDH1A2, CRISPLD2, TIPARP, PDGFRA, TBX1, COL1A1, SCX, MMP2	236	60	17911	10.1192	0.0579127	0.000213039
GOTERM_BP_FAT	GO:0048858~cell projection morphogenesis	28	0.0742962	1.32299e-05	ABLIM1, FMOD, FGF8, PAX6, ALCAM, BDNF, ROBO1, LHX2, BCL11B, BCL11A, ROBO2, NFATC4, FOXB1, NRG1, NEFM, FLRT2, RFX4, COL25A1, FOXP1, EPHA3, NCAM1, SHOX2, EPB41L3, NOTCH1, SLITRK6, SLITRK5, SNX10, NFIB	236	830	17911	2.56028	0.0585323	0.000214622
GOTERM_BP_FAT	GO:0071363~cellular response to growth factor stimulus	23	0.061029	1.41418e-05	MEF2C, EGR1, FLRT2, FGF5, FGF8, FGF9, COL3A1, FST, EDN1, TBX1, DCN, TRIM71, VCAM1, ARG1, NOTCH1, HES5, CXCL13, PDGFRA, COL1A2, PTN, MYOG, COL1A1, SCX	236	599	17911	2.91413	0.0624387	0.000228602
GOTERM_BP_FAT	GO:0072088~nephron epithelium morphogenesis	9	0.0238809	1.44109e-05	TCF21, IRX3, FGF8, HOXB7, HES5, OSR1, SALL1, WNT6, WT1	236	84	17911	8.13151	0.0635879	0.000232127
GOTERM_BP_FAT	GO:0060043~regulation of cardiac muscle cell proliferation	7	0.018574	1.46541e-05	MEF2C, NCAM1, NOTCH1, FGF9, TBX2, TBX5, FOXP1	236	41	17911	12.9575	0.0646257	0.000235214
GOTERM_BP_FAT	GO:0014033~neural crest cell differentiation	9	0.0238809	1.57302e-05	MEF2C, ALDH1A2, EDNRB, GSC, EDN1, PAX6, TBX1, KITL, PITX2	236	85	17911	8.03584	0.0692035	0.000251599
GOTERM_BP_FAT	GO:0050808~synapse organization	14	0.0371481	1.6332e-05	MEF2C, FLRT2, CADM1, TNC, CACNB3, PCDH17, BDNF, LRRN1, PTN, NFATC4, NRG1, SLITRK6, SLITRK5, NFIA	236	238	17911	4.46436	0.0717539	0.00026031
GOTERM_BP_FAT	GO:0003197~endocardial cushion development	7	0.018574	1.69103e-05	FGF8, NOTCH1, TBX2, FOXF1, TBX5, SNAI1, EPHA3	236	42	17911	12.649	0.0741978	0.000268586
GOTERM_BP_FAT	GO:0072210~metanephric nephron development	7	0.018574	1.69103e-05	EGR1, TCF21, HES5, OSR1, SALL1, PDGFRA, WT1	236	42	17911	12.649	0.0741978	0.000268586
GOTERM_BP_FAT	GO:0072028~nephron morphogenesis	9	0.0238809	1.71497e-05	TCF21, IRX3, FGF8, HOXB7, HES5, OSR1, SALL1, WNT6, WT1	236	86	17911	7.9424	0.0752076	0.000271442
GOTERM_BP_FAT	GO:0055017~cardiac muscle tissue growth	9	0.0238809	1.71497e-05	MEF2C, NCAM1, NOTCH1, FGF9, TBX2, TBX5, EDN1, IGF1, FOXP1	236	86	17911	7.9424	0.0752076	0.000271442
GOTERM_BP_FAT	GO:0046660~female sex differentiation	11	0.0291878	1.71918e-05	FOXL2, DACH2, FST, TIPARP, PDGFRA, ROBO2, KITL, MMP2, WT1, DMRTA1, PITX2	236	141	17911	5.92081	0.0753851	0.000271167
GOTERM_BP_FAT	GO:0001823~mesonephros development	10	0.0265343	1.8067e-05	TCF21, BDNF, FGF8, HOXB7, OSR1, SALL1, CRLF1, ROBO2, WNT6, WT1	236	113	17911	6.71629	0.0790671	0.000283988
GOTERM_BP_FAT	GO:0042693~muscle cell fate commitment	5	0.0132672	1.88199e-05	MEF2C, AW551984, TBX2, TBX1, WT1	236	13	17911	29.19	0.0822228	0.000294804
GOTERM_BP_FAT	GO:0003231~cardiac ventricle development	11	0.0291878	1.94363e-05	MEF2C, NOTCH1, SALL4, FGF9, ROBO1, SALL1, FOXF1, TBX5, NRG1, PROX1, PITX2	236	143	17911	5.83801	0.0847984	0.000303416
GOTERM_BP_FAT	GO:0072012~glomerulus vasculature development	6	0.0159206	1.957e-05	EGR1, TCF21, NOTCH1, OSR1, PDGFRA, WT1	236	26	17911	17.514	0.085356	0.00030446
GOTERM_BP_FAT	GO:0016331~morphogenesis of embryonic epithelium	12	0.0318412	2.04346e-05	ALDH1A2, IRX3, FGF8, SALL4, HES5, OSR1, LHX2, SALL1, CECR2, WNT6, TBX18, TRIM71	236	175	17911	5.20416	0.0889544	0.000316829
GOTERM_BP_FAT	GO:0021953~central nervous system neuron differentiation	13	0.0344947	2.12678e-05	FGF8, LBX1, SOX2, PAX6, PROX1, SALL3, HES5, ROBO1, BCL11B, SALL1, ROBO2, NFIB, UNCX	236	209	17911	4.72068	0.0924085	0.000328627
GOTERM_BP_FAT	GO:0021772~olfactory bulb development	7	0.018574	2.22628e-05	SALL3, ROBO1, LHX2, SALL1, PAX6, ROBO2, UNCX	236	44	17911	12.0741	0.0965163	0.000342837
GOTERM_BP_FAT	GO:0071300~cellular response to retinoic acid	8	0.0212275	2.23129e-05	MEF2C, ALDH1A2, OSR1, TNC, TBX1, MYOG, COL1A1, EPHA3	236	65	17911	9.34081	0.0967228	0.000342452
GOTERM_BP_FAT	GO:0003279~cardiac septum development	10	0.0265343	2.3886e-05	FGF8, NOTCH1, SALL4, TBX2, ROBO1, SALL1, TBX5, TBX1, PROX1, PITX2	236	117	17911	6.48667	0.103178	0.000365361
GOTERM_BP_FAT	GO:0010647~positive regulation of cell communication	40	0.106137	2.44397e-05	MEF2C, FGF8, THRA, FGF9, EDN1, CRLF1, COL3A1, SOX2, PAX6, DCN, RRAGD, TIMP2, GSTM7, SHKBP1, BDNF, RSPO1, ROBO1, RSPO3, OXCT1, ADRA2A, PTN, RHOC, NFATC4, PDGFC, NRG1, MDFI, FOXL2, LGALS1, IGF1, TBX1, GAL, KITL, SHOX2, NCAM1, NOTCH1, HES5, SALL1, PDGFRA, NRK, COL1A1	236	1490	17911	2.03742	0.105439	0.000372579
GOTERM_BP_FAT	GO:0021543~pallium development	12	0.0318412	2.51582e-05	MEF2C, CCDC141, FGF8, ROBO1, LHX2, COL3A1, SOX2, PAX6, POU3F3, POU3F2, PROX1, FOXP2	236	179	17911	5.08787	0.108364	0.000382253
GOTERM_BP_FAT	GO:0021983~pituitary gland development	7	0.018574	2.54083e-05	ALDH1A2, FGF8, SALL1, SOX2, PAX6, POU3F2, PITX2	236	45	17911	11.8057	0.10938	0.000384769
GOTERM_BP_FAT	GO:0032526~response to retinoic acid	10	0.0265343	2.55669e-05	MEF2C, ALDH1A2, OSR1, DUSP1, TNC, SOX2, TBX1, MYOG, COL1A1, EPHA3	236	118	17911	6.4317	0.110024	0.000385889
GOTERM_BP_FAT	GO:0001654~eye development	18	0.0477618	2.57253e-05	FOXL2, FGF9, TBX2, EFEMP1, SOX2, PAX6, PROX1, WT1, FOXP2, ALDH1A2, HES5, LHX2, BCL11B, SMOC1, PDGFRA, PTN, SLITRK6, PITX2	236	404	17911	3.38142	0.110667	0.000386998
GOTERM_BP_FAT	GO:0048644~muscle organ morphogenesis	9	0.0238809	2.59676e-05	SHOX2, NOTCH1, GSC, COL3A1, TBX1, NRG1, PROX1, TCF15, PITX2	236	91	17911	7.50601	0.111648	0.000389358
GOTERM_BP_FAT	GO:0032990~cell part morphogenesis	28	0.0742962	2.62469e-05	ABLIM1, FMOD, FGF8, PAX6, ALCAM, BDNF, ROBO1, LHX2, BCL11B, BCL11A, ROBO2, NFATC4, FOXB1, NRG1, NEFM, FLRT2, RFX4, COL25A1, FOXP1, EPHA3, NCAM1, SHOX2, EPB41L3, NOTCH1, SLITRK6, SLITRK5, SNX10, NFIB	236	863	17911	2.46238	0.112779	0.000392254
GOTERM_BP_FAT	GO:0061437~renal system vasculature development	6	0.0159206	2.86199e-05	EGR1, TCF21, NOTCH1, OSR1, PDGFRA, WT1	236	28	17911	16.263	0.122326	0.000426315
GOTERM_BP_FAT	GO:0061440~kidney vasculature development	6	0.0159206	2.86199e-05	EGR1, TCF21, NOTCH1, OSR1, PDGFRA, WT1	236	28	17911	16.263	0.122326	0.000426315
GOTERM_BP_FAT	GO:0060323~head morphogenesis	7	0.018574	2.89016e-05	CRISPLD2, TIPARP, PDGFRA, TBX1, COL1A1, SCX, MMP2	236	46	17911	11.5491	0.123452	0.000429108
GOTERM_BP_FAT	GO:0035136~forelimb morphogenesis	7	0.018574	2.89016e-05	SHOX2, SALL3, ALDH1A2, OSR1, SALL1, TBX5, ALX3	236	46	17911	11.5491	0.123452	0.000429108
GOTERM_BP_FAT	GO:0021988~olfactory lobe development	7	0.018574	2.89016e-05	SALL3, ROBO1, LHX2, SALL1, PAX6, ROBO2, UNCX	236	46	17911	11.5491	0.123452	0.000429108
GOTERM_BP_FAT	GO:0060021~palate development	9	0.0238809	3.04261e-05	MEF2C, TCF21, OSR1, DLX6, TBX2, TIPARP, PDGFRA, TBX1, SNAI1	236	93	17911	7.34459	0.129524	0.000450271
GOTERM_BP_FAT	GO:0007498~mesoderm development	10	0.0265343	3.12248e-05	IRX3, FGF8, OSR1, LHX2, SALL1, FOXF1, TBX1, SCX, SNAI1, TCF15	236	121	17911	6.27224	0.132688	0.000460594
GOTERM_BP_FAT	GO:0035137~hindlimb morphogenesis	7	0.018574	3.27707e-05	SALL3, FGF8, NOTCH1, OSR1, SALL1, ALX3, PITX2	236	47	17911	11.3034	0.138779	0.000481833
GOTERM_BP_FAT	GO:2000241~regulation of reproductive process	11	0.0291878	3.29298e-05	EDNRB, NOTCH1, RSPO1, DUSP1, HOXC4, IGF1, NRK, SNAI1, WT1, ARHGDIB, TIMP1	236	152	17911	5.49233	0.139403	0.000482615
GOTERM_BP_FAT	GO:0008585~female gonad development	10	0.0265343	3.33321e-05	FOXL2, FST, TIPARP, PDGFRA, ROBO2, KITL, MMP2, WT1, DMRTA1, PITX2	236	122	17911	6.22083	0.14098	0.000486944
GOTERM_BP_FAT	GO:0048745~smooth muscle tissue development	6	0.0159206	3.42145e-05	OSR1, COL3A1, TIPARP, PROX1, FOXP1, FOXP2	236	29	17911	15.7022	0.144429	0.000498236
GOTERM_BP_FAT	GO:0072189~ureter development	5	0.0132672	3.51938e-05	ALDH1A2, OSR1, FOXF1, TBX18, NFIA	236	15	17911	25.298	0.148241	0.000510862
GOTERM_BP_FAT	GO:0007169~transmembrane receptor protein tyrosine kinase signaling pathway	20	0.0530687	3.81003e-05	FLRT2, FGF5, FGF8, SOCS2, FGF9, EFEMP1, TIPARP, IGF1, DCN, TRIM71, EPHA3, SHKBP1, BDNF, NOTCH1, DOK4, PDGFRA, ADRA2A, PDGFC, COL1A1, NRG1	236	503	17911	3.01766	0.159453	0.000551285
GOTERM_BP_FAT	GO:1905209~positive regulation of cardiocyte differentiation	6	0.0159206	4.06208e-05	MEF2C, TBX5, EDN1, IGF1, NRG1, FOXP1	236	30	17911	15.1788	0.169057	0.000585885
GOTERM_BP_FAT	GO:0009966~regulation of signal transduction	56	0.148592	4.3398e-05	MEF2C, FGF8, THRA, FGF9, FST, EDN1, ZIC1, GSTM7, SHKBP1, BDNF, BARX1, AES, RSPO1, ROBO1, RSPO3, RHOC, PDGFC, NRG1, EGR1, GSC, SOCS2, NCAM1, BGN, HES5, PDGFRA, NRK, COL1A1, PRNP, TBX18, CRLF1, COL3A1, SOX2, DCN, RRAGD, TIMP2, TIMP1, TCF21, ADRA2A, NFATC4, ARHGDIB, MDFI, FLRT2, RFX4, LGALS1, IGF1, TBX1, SNAI1, KITL, FOXP1, SALL3, SHOX2, NOTCH1, UACA, DUSP1, SALL1, KCTD12	236	2468	17911	1.72207	0.179512	0.000623956
GOTERM_BP_FAT	GO:0030336~negative regulation of cell migration	13	0.0344947	4.58387e-05	IFITM1, TBX5, COL3A1, DCN, TIMP1, NOTCH1, ROBO1, CXCL13, HOXA7, RGCC, PTN, NRG1, ARHGDIB	236	226	17911	4.36559	0.188591	0.000656964
GOTERM_BP_FAT	GO:0007610~behavior	24	0.0636824	4.83471e-05	MEF2C, EGR1, LYPD1, CLCN3, THRA, IGF1, TBX1, PCDH17, GAL, ZIC1, DMRTA1, FOXP2, NCAM1, BDNF, HOXB8, GRN, PTN, PYY, FOXB1, SLITRK6, NRG1, PRNP, SLITRK5, TCF15	236	697	17911	2.61328	0.197818	0.000690732
GOTERM_BP_FAT	GO:0055002~striated muscle cell development	11	0.0291878	5.10075e-05	SHOX2, MYOD1, NKX2-6, EDN1, PDGFRA, IGF1, MYOG, PROX1, FOXP1, NEBL, PITX2	236	160	17911	5.21772	0.207489	0.000726452
GOTERM_BP_FAT	GO:0002062~chondrocyte differentiation	9	0.0238809	5.13931e-05	SHOX2, MEF2C, HES5, OSR1, FGF9, TGFBI, EFEMP1, SCX, NFIB	236	100	17911	6.83047	0.208881	0.000729662
GOTERM_BP_FAT	GO:0001667~ameboidal-type cell migration	16	0.042455	5.36443e-05	FGF8, PAX6, TBX1, DCN, PROX1, KITL, FOXP1, TIMP1, EDNRB, NOTCH1, ROBO1, CXCL13, FAP, RGCC, ARHGDIB, PITX2	236	345	17911	3.51972	0.216959	0.000759248
GOTERM_BP_FAT	GO:0010648~negative regulation of cell communication	33	0.0875634	5.37826e-05	FGF9, FST, EDN1, SOX2, DCN, TIMP2, GSTM7, TCF21, BDNF, BARX1, AES, ROBO1, ADRA2A, NFATC4, MDFI, EGR1, FLRT2, GSC, SOCS2, RFX4, IGF1, PCDH17, SNAI1, FOXP1, SALL3, NOTCH1, UACA, BGN, DUSP1, SALL1, PRNP, TBX18, RAB11FIP1	236	1160	17911	2.15906	0.217453	0.000758849
GOTERM_BP_FAT	GO:0071774~response to fibroblast growth factor	9	0.0238809	5.51911e-05	FLRT2, FGF5, FGF8, FGF9, CXCL13, TNC, TBX1, COL1A1, TRIM71	236	101	17911	6.76284	0.222462	0.000776313
GOTERM_BP_FAT	GO:0023057~negative regulation of signaling	33	0.0875634	5.74186e-05	FGF9, FST, EDN1, SOX2, DCN, TIMP2, GSTM7, TCF21, BDNF, BARX1, AES, ROBO1, ADRA2A, NFATC4, MDFI, EGR1, FLRT2, GSC, SOCS2, RFX4, IGF1, PCDH17, SNAI1, FOXP1, SALL3, NOTCH1, UACA, BGN, DUSP1, SALL1, PRNP, TBX18, RAB11FIP1	236	1164	17911	2.15164	0.230319	0.000805149
GOTERM_BP_FAT	GO:0060348~bone development	12	0.0318412	5.78371e-05	SHOX2, MEF2C, HOXB4, FGF8, CADM1, IGF1, PDGFC, COL1A1, TMEM119, SCX, FOXP1, PITX2	236	196	17911	4.64658	0.231786	0.000808528
GOTERM_BP_FAT	GO:0060993~kidney morphogenesis	9	0.0238809	5.92199e-05	TCF21, IRX3, FGF8, HOXB7, HES5, OSR1, SALL1, WNT6, WT1	236	102	17911	6.69654	0.236614	0.000825322
GOTERM_BP_FAT	GO:0072224~metanephric glomerulus development	5	0.0132672	6.01093e-05	EGR1, TCF21, OSR1, PDGFRA, WT1	236	17	17911	22.3218	0.239703	0.000835159
GOTERM_BP_FAT	GO:0040013~negative regulation of locomotion	14	0.0371481	6.2874e-05	IFITM1, TBX5, COL3A1, DCN, TIMP1, NOTCH1, ROBO1, CXCL13, HOXA7, RGCC, PTN, ROBO2, NRG1, ARHGDIB	236	271	17911	3.92073	0.249227	0.000870903
GOTERM_BP_FAT	GO:0035148~tube formation	11	0.0291878	6.61289e-05	IRX3, NOTCH1, SALL4, HES5, OSR1, LHX2, SALL1, CECR2, WNT6, TRIM71, NFIB	236	165	17911	5.0596	0.260286	0.000913193
GOTERM_BP_FAT	GO:2000146~negative regulation of cell motility	13	0.0344947	7.50652e-05	IFITM1, TBX5, COL3A1, DCN, TIMP1, NOTCH1, ROBO1, CXCL13, HOXA7, RGCC, PTN, NRG1, ARHGDIB	236	238	17911	4.14547	0.289819	0.00103341
GOTERM_BP_FAT	GO:0035909~aorta morphogenesis	6	0.0159206	7.59976e-05	FGF8, NOTCH1, TBX2, COL3A1, TBX1, PROX1	236	34	17911	13.3931	0.292831	0.00104309
GOTERM_BP_FAT	GO:0043010~camera-type eye development	16	0.042455	7.60089e-05	FOXL2, TBX2, EFEMP1, SOX2, PAX6, PROX1, WT1, FOXP2, ALDH1A2, HES5, LHX2, BCL11B, PDGFRA, PTN, SLITRK6, PITX2	236	356	17911	3.41097	0.292868	0.00104011
GOTERM_BP_FAT	GO:0048585~negative regulation of response to stimulus	36	0.0955237	8.17611e-05	FGF9, FST, COL3A1, SOX2, DCN, TIMP2, GSTM7, TCF21, BARX1, AES, ROBO1, HLX, FOXF1, ADRA2A, ROBO2, NFATC4, MDFI, EGR1, FLRT2, GSC, SOCS2, RFX4, IGF1, SNAI1, FOXP1, SALL3, NOTCH1, UACA, BGN, DUSP1, CXCL13, SALL1, PDGFRA, PYY, PRNP, TBX18	236	1350	17911	2.02384	0.311172	0.00111544
GOTERM_BP_FAT	GO:0030178~negative regulation of Wnt signaling pathway	10	0.0265343	8.26167e-05	MDFI, EGR1, BARX1, NOTCH1, GSC, AES, FGF9, SOX2, NFATC4, TBX18	236	137	17911	5.53971	0.313854	0.00112374
GOTERM_BP_FAT	GO:0035914~skeletal muscle cell differentiation	8	0.0212275	8.61966e-05	EGR1, PLAGL1, MEF2C, MYOD1, NOTCH1, TBX1, MYOG, SCX	236	80	17911	7.58941	0.324963	0.00116892
GOTERM_BP_FAT	GO:0007167~enzyme linked receptor protein signaling pathway	26	0.0689893	8.62721e-05	FGF5, FGF8, FGF9, COL3A1, TIPARP, FST, DCN, TRIM71, SHKBP1, BDNF, ADRA2A, PDGFC, NRG1, SCX, EGR1, FLRT2, SOCS2, EFEMP1, IGF1, EPHA3, NOTCH1, DOK4, HES5, COL1A2, PDGFRA, COL1A1	236	824	17911	2.39472	0.325195	0.00116648
GOTERM_BP_FAT	GO:0021700~developmental maturation	14	0.0371481	8.79444e-05	CLCN3, IGF1, GAL, MMP2, ALDH1A2, RAB32, EDNRB, NOTCH1, HES5, HOXA5, BCL11A, NFATC4, HBA-X, NFIA	236	280	17911	3.7947	0.330321	0.00118556
GOTERM_BP_FAT	GO:0030335~positive regulation of cell migration	18	0.0477618	8.79891e-05	EGR1, COL18A1, EDN1, PAX6, IGF1, PROX1, KITL, SNAI1, MMP2, FOXP1, NOTCH1, CXCL13, FOXF1, PDGFRA, ADRA2A, PLA2G7, PDGFC, COL1A1	236	446	17911	3.06299	0.330457	0.00118266
GOTERM_BP_FAT	GO:0014902~myotube differentiation	9	0.0238809	9.48465e-05	SHOX2, MEF2C, MYOD1, NOTCH1, THRA, IGF1, TBX1, MYOG, PITX2	236	109	17911	6.26648	0.351067	0.00127103
GOTERM_BP_FAT	GO:0021889~olfactory bulb interneuron differentiation	5	0.0132672	9.58929e-05	SALL3, ROBO1, SALL1, ROBO2, UNCX	236	19	17911	19.9721	0.354156	0.00128128
GOTERM_BP_FAT	GO:0045445~myoblast differentiation	8	0.0212275	0.000100894	MEF2C, MYOD1, NOTCH1, TBX2, LGALS1, IGF1, MYOG, NRG1	236	82	17911	7.4043	0.368717	0.00134413
GOTERM_BP_FAT	GO:0042472~inner ear morphogenesis	9	0.0238809	0.000101145	FGF8, FGF9, DLX6, MAFB, SOX2, TBX1, SLITRK6, ZIC1, TBX18	236	110	17911	6.20951	0.369438	0.00134354
GOTERM_BP_FAT	GO:0009628~response to abiotic stimulus	32	0.0849099	0.000105078	BCAT1, MYOD1, THRA, TNC, COL3A1, EDN1, SOX2, DCN, MMP2, VCAM1, OSR1, SLC2A1, JUND, PTN, MYOG, HIST3H2A, NFATC4, FOXB1, SCX, ANGPTL4, COL18A1, EGR1, IGF1, FOXP2, NOTCH1, NABP1, UACA, DUSP1, RGCC, COL1A1, SLITRK6, MFAP4	236	1148	17911	2.11551	0.380643	0.00139169
GOTERM_BP_FAT	GO:0055006~cardiac cell development	8	0.0212275	0.000108973	NOTCH1, NKX2-6, EDN1, PDGFRA, IGF1, PROX1, NEBL, PITX2	236	83	17911	7.31509	0.391546	0.00143906
GOTERM_BP_FAT	GO:0010830~regulation of myotube differentiation	7	0.018574	0.000109543	SHOX2, MYOD1, NOTCH1, RBM24, THRA, TBX1, MYOG	236	58	17911	9.15963	0.393125	0.00144241
GOTERM_BP_FAT	GO:0032870~cellular response to hormone stimulus	20	0.0530687	0.000121121	MEF2C, MYOD1, THRA, SOCS2, TNC, NR6A1, EDN1, IGF1, FOXP1, WT1, PPAT, EPHA3, ARG1, TCF21, BDNF, NOTCH1, DUSP1, JUND, ADRA2A, ROBO2	236	549	17911	2.76481	0.424331	0.00159015
GOTERM_BP_FAT	GO:2000147~positive regulation of cell motility	18	0.0477618	0.000130572	EGR1, COL18A1, EDN1, PAX6, IGF1, PROX1, KITL, SNAI1, MMP2, FOXP1, NOTCH1, CXCL13, FOXF1, PDGFRA, ADRA2A, PLA2G7, PDGFC, COL1A1	236	461	17911	2.96333	0.448613	0.00170922
GOTERM_BP_FAT	GO:0014855~striated muscle cell proliferation	7	0.018574	0.000132569	MEF2C, NCAM1, NOTCH1, FGF9, TBX2, TBX5, MYOG	236	60	17911	8.85431	0.45361	0.00173037
GOTERM_BP_FAT	GO:0009967~positive regulation of signal transduction	35	0.0928702	0.000133015	MEF2C, FGF8, THRA, FGF9, EDN1, CRLF1, COL3A1, SOX2, DCN, RRAGD, TIMP2, GSTM7, SHKBP1, BDNF, RSPO1, ROBO1, RSPO3, ADRA2A, RHOC, PDGFC, NFATC4, NRG1, MDFI, LGALS1, IGF1, TBX1, KITL, NCAM1, SHOX2, NOTCH1, HES5, SALL1, PDGFRA, NRK, COL1A1	236	1328	17911	2.00022	0.454721	0.00173124
GOTERM_BP_FAT	GO:0009991~response to extracellular stimulus	18	0.0477618	0.000134059	MEF2C, MYOD1, RBP1, TNC, UPP1, RRAGD, PROX1, VCAM1, ARG1, ALDH1A2, AES, OXCT1, SLC2A1, PTN, PYY, COL1A1, PITX2, ANGPTL4	236	462	17911	2.95691	0.45731	0.00173984
GOTERM_BP_FAT	GO:0030879~mammary gland development	10	0.0265343	0.000149205	ARG1, SOCS2, HOXA5, TBX2, ROBO1, FOXF1, IGF1, FOXB1, CDO1, PPAT	236	148	17911	5.12798	0.493522	0.00193073
GOTERM_BP_FAT	GO:0051128~regulation of cellular component organization	53	0.140632	0.000152112	MEF2C, MYOD1, LYPD1, FGF8, THRA, EDN1, PAX6, BDNF, RSPO1, ROBO1, FAP, ROBO2, NRG1, SOCS2, FBLIM1, GAL, PROX1, NCAM1, EPB41L3, GRN, RGCC, COL1A1, SLITRK6, SLITRK5, IGFBPL1, DCN, WT1, MSX3, TCF21, BCL11A, PTN, POU3F2, NFATC4, MYOG, PTX3, NEFM, SYNPO, ARHGDIB, FLRT2, LGALS1, EFEMP1, IGF1, SNAI1, EPHA3, SHOX2, NOTCH1, DUSP1, CXCL13, KAZALD1, SALL1, FBLN5, LRRN1, TCF15	236	2399	17911	1.67669	0.500192	0.00196275
GOTERM_BP_FAT	GO:0042475~odontogenesis of dentin-containing tooth	8	0.0212275	0.000157643	BCL11B, TNC, FST, PDGFRA, TBX1, WNT6, NFIC, PITX2	236	88	17911	6.89946	0.512639	0.00202831
GOTERM_BP_FAT	GO:0010171~body morphogenesis	7	0.018574	0.000159273	CRISPLD2, TIPARP, PDGFRA, TBX1, COL1A1, SCX, MMP2	236	62	17911	8.56869	0.516248	0.00204349
GOTERM_BP_FAT	GO:0051272~positive regulation of cellular component movement	18	0.0477618	0.000172956	EGR1, COL18A1, EDN1, PAX6, IGF1, PROX1, KITL, SNAI1, MMP2, FOXP1, NOTCH1, CXCL13, FOXF1, PDGFRA, ADRA2A, PLA2G7, PDGFC, COL1A1	236	472	17911	2.89427	0.545507	0.00221264
GOTERM_BP_FAT	GO:0051145~smooth muscle cell differentiation	7	0.018574	0.00017413	MEF2C, EDNRB, NOTCH1, FOXF1, NFATC4, TBX18, PITX2	236	63	17911	8.43267	0.547934	0.00222141
GOTERM_BP_FAT	GO:0001649~osteoblast differentiation	12	0.0318412	0.000174739	SHOX2, MEF2C, NOTCH1, IFITM1, FGF9, TNC, JUND, SOX2, IGF1, COL1A1, TMEM119, SNAI1	236	222	17911	4.10238	0.549189	0.00222296
GOTERM_BP_FAT	GO:0021987~cerebral cortex development	9	0.0238809	0.00017504	CCDC141, ROBO1, LHX2, COL3A1, SOX2, PAX6, POU3F3, POU3F2, FOXP2	236	119	17911	5.73989	0.549805	0.00222058
GOTERM_BP_FAT	GO:0043200~response to amino acid	11	0.0291878	0.000178134	ARG1, COL3A1, EDN1, COL1A2, PDGFRA, PTN, PDGFC, COL1A1, RRAGD, CDO1, MMP2	236	186	17911	4.48836	0.556113	0.00225353
GOTERM_BP_FAT	GO:0009611~response to wounding	19	0.0504153	0.000178669	MYOD1, LGALS1, TNC, COL3A1, SOX2, PAX6, IGF1, DCN, MMP2, TIMP1, ARG1, NOTCH1, FOXF1, PDGFRA, ADRA2A, PDGFC, MYOG, RHOC, COL1A1	236	519	17911	2.7784	0.557195	0.00225404
GOTERM_BP_FAT	GO:0040017~positive regulation of locomotion	18	0.0477618	0.000182191	EGR1, COL18A1, EDN1, PAX6, IGF1, PROX1, KITL, SNAI1, MMP2, FOXP1, NOTCH1, CXCL13, FOXF1, PDGFRA, ADRA2A, PLA2G7, PDGFC, COL1A1	236	474	17911	2.88205	0.56425	0.00229208
GOTERM_BP_FAT	GO:0030099~myeloid cell differentiation	16	0.042455	0.00018591	MEF2C, THRA, RBP1, MAFB, KITL, FOXP1, HBA-A1, HBA-A2, HOXB7, HOXB8, HOXA5, HOXA7, HBB-BS, HBB-BT, HBA-X, SNX10	236	386	17911	3.14587	0.571575	0.00233237
GOTERM_BP_FAT	GO:0031667~response to nutrient levels	17	0.0451084	0.000188581	MEF2C, MYOD1, RBP1, TNC, UPP1, RRAGD, PROX1, VCAM1, ARG1, ALDH1A2, OXCT1, SLC2A1, PTN, PYY, COL1A1, PITX2, ANGPTL4	236	430	17911	3.00046	0.576763	0.00235937
GOTERM_BP_FAT	GO:0060070~canonical Wnt signaling pathway	12	0.0318412	0.000196114	EGR1, TCF7, FGF8, NOTCH1, THRA, AES, RSPO1, FGF9, RSPO3, SOX2, COL1A1, TBX18	236	225	17911	4.04768	0.591053	0.00244679
GOTERM_BP_FAT	GO:0023019~signal transduction involved in regulation of gene expression	5	0.0132672	0.000210227	FGF5, FGF8, GSC, PAX6, PDGFRA	236	23	17911	16.4987	0.616542	0.0026155
GOTERM_BP_FAT	GO:0045666~positive regulation of neuron differentiation	16	0.042455	0.000219156	MEF2C, IRX3, SOCS2, SOX2, TIMP2, LIN28A, PROX1, EPHA3, SHOX2, BDNF, ROBO1, GRN, SALL1, PTN, ROBO2, NRG1	236	392	17911	3.09772	0.631841	0.00271902
GOTERM_BP_FAT	GO:0034097~response to cytokine	22	0.0583756	0.000228345	EGR1, FLRT2, TCF7, IFITM1, SOCS2, COL3A1, EDN1, IL11RA1, DCN, TIMP2, TIMP1, VCAM1, ARG1, ALDH1A2, TMEM173, AES, BGN, ROBO1, CXCL13, FOXF1, JUND, COL1A1	236	674	17911	2.47725	0.64695	0.0028252
GOTERM_BP_FAT	GO:0043065~positive regulation of apoptotic process	20	0.0530687	0.00022881	MEF2C, EGR1, COL18A1, FOXL2, CD248, GAL, MMP2, WT1, ALDH1A2, NOTCH1, BDNF, AES, UACA, DUSP1, HOXA5, ROBO1, FAP, RGCC, PTN, NFATC4	236	577	17911	2.63064	0.647697	0.00282328
GOTERM_BP_FAT	GO:0010243~response to organonitrogen compound	26	0.0689893	0.000230883	MEF2C, LYPD1, COL3A1, EDN1, RRAGD, MMP2, PPAT, GSTM7, APLP1, TIMP1, VCAM1, ARG1, JUND, PTN, PDGFC, EGR1, SOCS2, IGF1, GAL, CDO1, NCAM1, NOTCH1, DUSP1, COL1A2, PDGFRA, COL1A1	236	878	17911	2.24743	0.651013	0.00284114
GOTERM_BP_FAT	GO:0051271~negative regulation of cellular component movement	13	0.0344947	0.000237269	IFITM1, TBX5, COL3A1, DCN, TIMP1, NOTCH1, ROBO1, CXCL13, HOXA7, RGCC, PTN, NRG1, ARHGDIB	236	269	17911	3.66774	0.661027	0.00291175
GOTERM_BP_FAT	GO:0045665~negative regulation of neuron differentiation	12	0.0318412	0.000237896	EDNRB, IRX3, NOTCH1, LBX1, HES5, LGALS1, BCL11A, SOX2, EFEMP1, PAX6, NFATC4, EPHA3	236	230	17911	3.95969	0.661996	0.00291161
GOTERM_BP_FAT	GO:0030857~negative regulation of epithelial cell differentiation	6	0.0159206	0.000238846	S1PR3, NOTCH1, OSR1, SALL1, HOXA7, FOXP1	236	43	17911	10.5899	0.663457	0.00291539
GOTERM_BP_FAT	GO:0002262~myeloid cell homeostasis	10	0.0265343	0.000244014	HBA-A1, HBA-A2, THRA, MAFB, HOXA5, HOXB6, HBB-BS, HBB-BT, KITL, HBA-X	236	158	17911	4.80342	0.671295	0.00297043
GOTERM_BP_FAT	GO:0032835~glomerulus development	7	0.018574	0.000244849	EGR1, MEF2C, TCF21, NOTCH1, OSR1, PDGFRA, WT1	236	67	17911	7.92923	0.672544	0.00297265
GOTERM_BP_FAT	GO:0060560~developmental growth involved in morphogenesis	12	0.0318412	0.000246597	ALCAM, BDNF, NOTCH1, CADM1, TBX2, ROBO1, LHX2, SALL1, TNC, BCL11A, NRG1, GAL	236	231	17911	3.94255	0.675145	0.0029859
GOTERM_BP_FAT	GO:1990748~cellular detoxification	5	0.0132672	0.000249689	HBA-A1, HBA-A2, HBB-BS, HBB-BT, GSTM7	236	24	17911	15.8113	0.679692	0.00301527
GOTERM_BP_FAT	GO:2000727~positive regulation of cardiac muscle cell differentiation	5	0.0132672	0.000249689	MEF2C, EDN1, IGF1, NRG1, FOXP1	236	24	17911	15.8113	0.679692	0.00301527
GOTERM_BP_FAT	GO:0044344~cellular response to fibroblast growth factor stimulus	8	0.0212275	0.000253943	FLRT2, FGF5, FGF8, FGF9, CXCL13, TBX1, COL1A1, TRIM71	236	95	17911	6.39108	0.685846	0.00305847
GOTERM_BP_FAT	GO:0033273~response to vitamin	8	0.0212275	0.000253943	MEF2C, ARG1, ALDH1A2, RBP1, TNC, PTN, COL1A1, PITX2	236	95	17911	6.39108	0.685846	0.00305847
GOTERM_BP_FAT	GO:0043068~positive regulation of programmed cell death	20	0.0530687	0.00025562	MEF2C, EGR1, COL18A1, FOXL2, CD248, GAL, MMP2, WT1, ALDH1A2, NOTCH1, BDNF, AES, UACA, DUSP1, HOXA5, ROBO1, FAP, RGCC, PTN, NFATC4	236	582	17911	2.60804	0.68824	0.00307053
GOTERM_BP_FAT	GO:0009612~response to mechanical stimulus	12	0.0318412	0.000255942	TNC, COL3A1, JUND, SOX2, EDN1, IGF1, COL1A1, DCN, SLITRK6, SCX, MMP2, FOXP2	236	232	17911	3.92556	0.688698	0.00306632
GOTERM_BP_FAT	GO:0034101~erythrocyte homeostasis	9	0.0238809	0.000259193	HBA-A1, HBA-A2, THRA, MAFB, HOXA5, HOXB6, HBB-BS, HBB-BT, HBA-X	236	126	17911	5.421	0.693278	0.00309706
GOTERM_BP_FAT	GO:0007368~determination of left/right symmetry	9	0.0238809	0.000259193	MEF2C, ALDH1A2, FGF8, NOTCH1, LBX1, TBX2, FOXF1, TBX1, PITX2	236	126	17911	5.421	0.693278	0.00309706
GOTERM_BP_FAT	GO:0048844~artery morphogenesis	7	0.018574	0.000265636	FGF8, NOTCH1, TBX2, FOXF1, COL3A1, TBX1, PROX1	236	68	17911	7.81262	0.702158	0.00316564
GOTERM_BP_FAT	GO:1905207~regulation of cardiocyte differentiation	6	0.0159206	0.000266613	MEF2C, TBX5, EDN1, IGF1, NRG1, FOXP1	236	44	17911	10.3492	0.703483	0.00316899
GOTERM_BP_FAT	GO:0050769~positive regulation of neurogenesis	18	0.0477618	0.000268389	MEF2C, IRX3, SOCS2, SOX2, PAX6, TIMP2, LIN28A, PROX1, EPHA3, SHOX2, NOTCH1, BDNF, ROBO1, GRN, SALL1, PTN, ROBO2, NRG1	236	490	17911	2.78795	0.705875	0.00318178
GOTERM_BP_FAT	GO:0061351~neural precursor cell proliferation	10	0.0265343	0.000279549	BDNF, FGF8, NOTCH1, GRN, SOX2, PAX6, IGF1, POU3F3, POU3F2, PROX1	236	161	17911	4.71392	0.720469	0.00330528
GOTERM_BP_FAT	GO:0042493~response to drug	17	0.0451084	0.000288458	MEF2C, COL18A1, FGF8, LGALS1, EDN1, TIMP2, GAL, MMP2, PPAT, NCAM1, ARG1, BDNF, OXCT1, JUND, PTN, COL1A1, PRNP	236	447	17911	2.88635	0.731598	0.00340163
GOTERM_BP_FAT	GO:0043588~skin development	13	0.0344947	0.000308705	FST, COL3A1, PAX6, GAL, SNAI1, NOTCH1, LHX2, BCL11B, HOXA7, COL1A2, COL1A1, SLITRK5, TCF15	236	277	17911	3.56182	0.755271	0.00363061
GOTERM_BP_FAT	GO:0071396~cellular response to lipid	20	0.0530687	0.000319824	MEF2C, MYOD1, THRA, TNC, EDN1, NR6A1, IGF1, TBX1, MMP2, FOXP1, EPHA3, ARG1, TCF21, ALDH1A2, EDNRB, BDNF, OSR1, PTN, MYOG, COL1A1	236	592	17911	2.56399	0.767371	0.00375148
GOTERM_BP_FAT	GO:1901698~response to nitrogen compound	28	0.0742962	0.000322605	MEF2C, LYPD1, EDN1, COL3A1, RRAGD, LIN28A, MMP2, PPAT, TIMP1, APLP1, GSTM7, VCAM1, ARG1, TMEM173, JUND, PTN, PDGFC, EGR1, SOCS2, IGF1, CDO1, GAL, NCAM1, NOTCH1, DUSP1, PDGFRA, COL1A2, COL1A1	236	1004	17911	2.11657	0.770303	0.00377433
GOTERM_BP_FAT	GO:0003170~heart valve development	6	0.0159206	0.00032943	SHOX2, MEF2C, NOTCH1, TBX5, SCX, PITX2	236	46	17911	9.89923	0.777342	0.00384418
GOTERM_BP_FAT	GO:1901701~cellular response to oxygen-containing compound	29	0.0769496	0.000347543	MEF2C, MYOD1, LYPD1, TNC, EDN1, COL3A1, RRAGD, MMP2, PPAT, APLP1, VCAM1, ARG1, EDNRB, ALDH1A2, OSR1, OXCT1, ADRA2A, PTN, PDGFC, MYOG, EGR1, SOCS2, LGALS1, IGF1, TBX1, EPHA3, PDGFRA, COL1A2, COL1A1	236	1063	17911	2.07049	0.794996	0.0040448
GOTERM_BP_FAT	GO:0032355~response to estradiol	9	0.0238809	0.000355368	MYOD1, ALDH1A2, SOCS2, DUSP1, GRN, PTN, MYOG, COL1A1, MMP2	236	132	17911	5.1746	0.802182	0.00412516
GOTERM_BP_FAT	GO:0072171~mesonephric tubule morphogenesis	7	0.018574	0.000363029	TCF21, FGF8, HOXB7, OSR1, SALL1, WNT6, WT1	236	72	17911	7.37859	0.808975	0.00420323
GOTERM_BP_FAT	GO:1902533~positive regulation of intracellular signal transduction	26	0.0689893	0.000365312	MEF2C, FGF8, FGF9, COL3A1, CRLF1, SOX2, EDN1, DCN, TIMP2, RRAGD, GSTM7, ROBO1, ADRA2A, RHOC, PDGFC, NRG1, MDFI, LGALS1, IGF1, TBX1, KITL, NCAM1, NOTCH1, HES5, PDGFRA, NRK	236	905	17911	2.18038	0.810954	0.0042189
GOTERM_BP_FAT	GO:0044236~multicellular organism metabolic process	8	0.0212275	0.0003699	ARG1, FAP, TIPARP, RGCC, COL1A1, MFAP4, SCX, MMP2	236	101	17911	6.01141	0.814868	0.00426098
GOTERM_BP_FAT	GO:2000177~regulation of neural precursor cell proliferation	8	0.0212275	0.000392792	BDNF, NOTCH1, SALL1, SOX2, PAX6, IGF1, TRIM71, PROX1	236	102	17911	5.95248	0.833222	0.00451274
GOTERM_BP_FAT	GO:0009855~determination of bilateral symmetry	9	0.0238809	0.00039323	MEF2C, ALDH1A2, FGF8, NOTCH1, LBX1, TBX2, FOXF1, TBX1, PITX2	236	134	17911	5.09736	0.833555	0.00450641
GOTERM_BP_FAT	GO:0030856~regulation of epithelial cell differentiation	9	0.0238809	0.00039323	S1PR3, NOTCH1, HES5, OSR1, SALL1, SOX2, HOXA7, PAX6, FOXP1	236	134	17911	5.09736	0.833555	0.00450641
GOTERM_BP_FAT	GO:0060038~cardiac muscle cell proliferation	6	0.0159206	0.000402851	MEF2C, NCAM1, NOTCH1, FGF9, TBX2, TBX5	236	48	17911	9.48676	0.8407	0.00460486
GOTERM_BP_FAT	GO:0009799~specification of symmetry	9	0.0238809	0.000413356	MEF2C, ALDH1A2, FGF8, NOTCH1, LBX1, TBX2, FOXF1, TBX1, PITX2	236	135	17911	5.0596	0.848153	0.00471287
GOTERM_BP_FAT	GO:0060411~cardiac septum morphogenesis	7	0.018574	0.000421178	FGF8, NOTCH1, TBX2, TBX5, TBX1, PROX1, PITX2	236	74	17911	7.17917	0.853474	0.00478988
GOTERM_BP_FAT	GO:0009968~negative regulation of signal transduction	28	0.0742962	0.000445245	FGF9, FST, SOX2, DCN, TIMP2, GSTM7, TCF21, BARX1, AES, ROBO1, NFATC4, EGR1, MDFI, FLRT2, GSC, SOCS2, RFX4, IGF1, SNAI1, FOXP1, SALL3, NOTCH1, UACA, BGN, DUSP1, SALL1, PRNP, TBX18	236	1025	17911	2.0732	0.868707	0.00505036
GOTERM_BP_FAT	GO:0003207~cardiac chamber formation	4	0.0106137	0.000449476	MEF2C, NOTCH1, TBX2, TBX5	236	12	17911	25.298	0.871216	0.00508558
GOTERM_BP_FAT	GO:0048643~positive regulation of skeletal muscle tissue development	5	0.0132672	0.00046173	SHOX2, MEF2C, MYOD1, TBX1, MYOG	236	28	17911	13.5525	0.878217	0.00521097
GOTERM_BP_FAT	GO:0060039~pericardium development	5	0.0132672	0.00046173	VCAM1, NOTCH1, NKX2-6, TBX5, WT1	236	28	17911	13.5525	0.878217	0.00521097
GOTERM_BP_FAT	GO:0031214~biomineral tissue development	9	0.0238809	0.000478813	MEF2C, OSR1, PTN, MGP, IGF1, TBX1, COL1A1, WNT6, TMEM119	236	138	17911	4.94961	0.887346	0.00538996
GOTERM_BP_FAT	GO:0060428~lung epithelium development	6	0.0159206	0.000487991	THRA, HOXA5, IGF1, FOXP1, NFIB, FOXP2	236	50	17911	9.10729	0.891964	0.00547948
GOTERM_BP_FAT	GO:0001974~blood vessel remodeling	6	0.0159206	0.000487991	MEF2C, FGF8, BGN, RSPO3, IGF1, TBX1	236	50	17911	9.10729	0.891964	0.00547948
GOTERM_BP_FAT	GO:0098754~detoxification	5	0.0132672	0.000530132	HBA-A1, HBA-A2, HBB-BS, HBB-BT, GSTM7	236	29	17911	13.0852	0.910857	0.00593677
GOTERM_BP_FAT	GO:0072132~mesenchyme morphogenesis	6	0.0159206	0.000535314	FGF8, NOTCH1, OSR1, TBX2, FOXF1, SNAI1	236	51	17911	8.92871	0.912939	0.00597996
GOTERM_BP_FAT	GO:0002067~glandular epithelial cell differentiation	6	0.0159206	0.000535314	FGF8, NOTCH1, HOXA5, PAX6, PROX1, FOXP1	236	51	17911	8.92871	0.912939	0.00597996
GOTERM_BP_FAT	GO:0010942~positive regulation of cell death	20	0.0530687	0.000558995	MEF2C, EGR1, COL18A1, FOXL2, CD248, GAL, MMP2, WT1, ALDH1A2, NOTCH1, BDNF, AES, UACA, DUSP1, HOXA5, ROBO1, FAP, RGCC, PTN, NFATC4	236	620	17911	2.4482	0.921853	0.00622849
GOTERM_BP_FAT	GO:0055013~cardiac muscle cell development	7	0.018574	0.000559124	NKX2-6, EDN1, PDGFRA, IGF1, PROX1, NEBL, PITX2	236	78	17911	6.81101	0.921899	0.00621473
GOTERM_BP_FAT	GO:0014032~neural crest cell development	7	0.018574	0.000559124	ALDH1A2, EDNRB, EDN1, PAX6, TBX1, KITL, PITX2	236	78	17911	6.81101	0.921899	0.00621473
GOTERM_BP_FAT	GO:0060828~regulation of canonical Wnt signaling pathway	10	0.0265343	0.000561389	EGR1, NOTCH1, THRA, AES, RSPO1, FGF9, RSPO3, SOX2, COL1A1, TBX18	236	177	17911	4.2878	0.922702	0.00622467
GOTERM_BP_FAT	GO:0061140~lung secretory cell differentiation	4	0.0106137	0.000578672	HOXA5, IGF1, FOXP1, NFIB	236	13	17911	23.352	0.928562	0.00640019
GOTERM_BP_FAT	GO:0061005~cell differentiation involved in kidney development	6	0.0159206	0.000586004	MEF2C, TCF21, NOTCH1, OSR1, POU3F3, WT1	236	52	17911	8.75701	0.930912	0.00646536
GOTERM_BP_FAT	GO:0048663~neuron fate commitment	7	0.018574	0.000598542	NOTCH1, LBX1, HES5, BCL11B, SOX2, PAX6, NRG1	236	79	17911	6.72479	0.934753	0.00658734
GOTERM_BP_FAT	GO:0098609~cell-cell adhesion	29	0.0769496	0.000605064	CADM1, SOX2, SCARF2, CDH6, ALCAM, VCAM1, ROBO1, HLX, FOXF1, BCL11B, BCL11A, ROBO2, LRRFIP1, TES, EGR1, TCF7, MAFB, LGALS1, FBLIM1, IGF1, PCDH17, FOXP1, NCAM1, CD83, CXCL13, RGCC, PDGFRA, PRNP, TBX18	236	1101	17911	1.99903	0.936665	0.00664287
GOTERM_BP_FAT	GO:0007584~response to nutrient	10	0.0265343	0.000633615	MEF2C, VCAM1, ARG1, ALDH1A2, RBP1, TNC, OXCT1, PTN, COL1A1, PITX2	236	180	17911	4.21634	0.9444	0.00693863
GOTERM_BP_FAT	GO:0003208~cardiac ventricle morphogenesis	7	0.018574	0.000640084	MEF2C, NOTCH1, FGF9, FOXF1, TBX5, NRG1, PROX1	236	80	17911	6.64073	0.946016	0.00699245
GOTERM_BP_FAT	GO:0003281~ventricular septum development	7	0.018574	0.000640084	NOTCH1, SALL4, ROBO1, SALL1, TBX5, PROX1, PITX2	236	80	17911	6.64073	0.946016	0.00699245
GOTERM_BP_FAT	GO:0048016~inositol phosphate-mediated signaling	5	0.0132672	0.000688038	EDN1, IGF1, NFATC4, NRG1, PRNP	236	31	17911	12.241	0.956624	0.00749656
GOTERM_BP_FAT	GO:0060415~muscle tissue morphogenesis	7	0.018574	0.000778226	SHOX2, NOTCH1, COL3A1, TBX1, NRG1, PROX1, PITX2	236	83	17911	6.4007	0.971256	0.00845523
GOTERM_BP_FAT	GO:0060487~lung epithelial cell differentiation	5	0.0132672	0.000778302	THRA, HOXA5, IGF1, FOXP1, NFIB	236	32	17911	11.8584	0.971266	0.00843596
GOTERM_BP_FAT	GO:0030155~regulation of cell adhesion	20	0.0530687	0.000792863	TNC, LGALS1, SOX2, IGF1, MMP2, EPHA3, VCAM1, CD83, NOTCH1, FBLN2, CXCL13, HLX, FOXF1, SMOC1, RGCC, HOXA7, PTN, COL1A1, PRNP, TBX18	236	639	17911	2.3754	0.973113	0.00857279
GOTERM_BP_FAT	GO:0001838~embryonic epithelial tube formation	9	0.0238809	0.000794429	IRX3, SALL4, HES5, OSR1, LHX2, SALL1, CECR2, WNT6, TRIM71	236	149	17911	4.58421	0.973304	0.00856935
GOTERM_BP_FAT	GO:0044708~single-organism behavior	17	0.0451084	0.000801918	MEF2C, EGR1, LYPD1, CLCN3, THRA, IGF1, PCDH17, ZIC1, FOXP2, NCAM1, BDNF, HOXB8, PTN, FOXB1, PRNP, SLITRK6, SLITRK5	236	491	17911	2.6277	0.974201	0.0086294
GOTERM_BP_FAT	GO:0030218~erythrocyte differentiation	8	0.0212275	0.000807384	HBA-A1, HBA-A2, THRA, MAFB, HOXA5, HBB-BS, HBB-BT, HBA-X	236	115	17911	5.27959	0.974836	0.00866753
GOTERM_BP_FAT	GO:0035050~embryonic heart tube development	7	0.018574	0.000829046	MEF2C, ALDH1A2, FGF8, NOTCH1, LBX1, NKX2-6, TBX2	236	84	17911	6.32451	0.977204	0.00887825
GOTERM_BP_FAT	GO:0072175~epithelial tube formation	9	0.0238809	0.000829881	IRX3, SALL4, HES5, OSR1, LHX2, SALL1, CECR2, WNT6, TRIM71	236	150	17911	4.55364	0.977291	0.00886634
GOTERM_BP_FAT	GO:0060479~lung cell differentiation	5	0.0132672	0.000876617	THRA, HOXA5, IGF1, FOXP1, NFIB	236	33	17911	11.4991	0.981652	0.00934166
GOTERM_BP_FAT	GO:0035116~embryonic hindlimb morphogenesis	5	0.0132672	0.000876617	FGF8, NOTCH1, OSR1, ALX3, PITX2	236	33	17911	11.4991	0.981652	0.00934166
GOTERM_BP_FAT	GO:0007224~smoothened signaling pathway	8	0.0212275	0.000939956	SHOX2, SALL3, HES5, RFX4, FGF9, SALL1, FOXF1, PAX6	236	118	17911	5.14536	0.986258	0.00999022
GOTERM_BP_FAT	GO:0048286~lung alveolus development	6	0.0159206	0.000969427	TCF21, HOXA5, FOXF1, SOX2, IGF1, FOXP2	236	58	17911	7.85111	0.987987	0.010278
GOTERM_BP_FAT	GO:0003209~cardiac atrium morphogenesis	5	0.0132672	0.000983366	SHOX2, NOTCH1, TBX5, PROX1, PITX2	236	34	17911	11.1609	0.988727	0.0104009
GOTERM_BP_FAT	GO:0010831~positive regulation of myotube differentiation	5	0.0132672	0.000983366	SHOX2, MYOD1, THRA, TBX1, MYOG	236	34	17911	11.1609	0.988727	0.0104009
GOTERM_BP_FAT	GO:0044706~multi-multicellular organism process	11	0.0291878	0.00104634	ARG1, GRN, EDN1, ADRA2A, IL11RA1, NRK, MAGED2, MMP2, PPAT, ARHGDIB, TIMP1	236	233	17911	3.58298	0.991543	0.0110381
GOTERM_BP_FAT	GO:0045995~regulation of embryonic development	8	0.0212275	0.00108911	NOTCH1, OSR1, TBX2, IGF1, NRK, SCX, TBX18, SNAI1	236	121	17911	5.01779	0.993043	0.0114604
GOTERM_BP_FAT	GO:0001701~in utero embryonic development	16	0.042455	0.00109139	MDFI, EDN1, IGF1, SNAI1, FOXP1, VCAM1, HBA-A1, HBA-A2, NOTCH1, SALL4, FOXF1, RSPO3, GRN, PDGFRA, NRK, PITX2	236	458	17911	2.65132	0.993115	0.0114578
GOTERM_BP_FAT	GO:2000725~regulation of cardiac muscle cell differentiation	5	0.0132672	0.00109893	MEF2C, EDN1, IGF1, NRG1, FOXP1	236	35	17911	10.842	0.993348	0.0115101
GOTERM_BP_FAT	GO:0007379~segment specification	4	0.0106137	0.00110058	IRX3, HES5, OSR1, MAFB	236	16	17911	18.9735	0.993397	0.0115009
GOTERM_BP_FAT	GO:0003161~cardiac conduction system development	4	0.0106137	0.00110058	NOTCH1, TBX5, NRG1, TBX18	236	16	17911	18.9735	0.993397	0.0115009
GOTERM_BP_FAT	GO:1901699~cellular response to nitrogen compound	19	0.0504153	0.00112712	MEF2C, EGR1, LYPD1, SOCS2, COL3A1, EDN1, IGF1, RRAGD, LIN28A, MMP2, PPAT, APLP1, GSTM7, ARG1, TMEM173, PDGFRA, COL1A2, PDGFC, COL1A1	236	607	17911	2.3756	0.994151	0.0117498
GOTERM_BP_FAT	GO:0035904~aorta development	6	0.0159206	0.00113124	FGF8, NOTCH1, TBX2, COL3A1, TBX1, PROX1	236	60	17911	7.58941	0.99426	0.0117657
GOTERM_BP_FAT	GO:0090183~regulation of kidney development	6	0.0159206	0.00113124	EGR1, HOXB7, OSR1, SALL1, LIN28A, WT1	236	60	17911	7.58941	0.99426	0.0117657
GOTERM_BP_FAT	GO:0022607~cellular component assembly	50	0.132672	0.00114128	ABLIM1, MEF2C, THRA, CADM1, EDN1, KCNJ12, PPAT, HBB-Y, ANXA6, SHKBP1, ARG1, BDNF, SLC2A1, NSG1, RHOC, PDGFC, NRG1, HIST3H2BA, NEFM, ANGPTL4, SYNPO, FLRT2, HBB-BH1, RFX4, FBLIM1, MGP, PCDH17, SNAI1, PROX1, FOXP1, NEBL, EPHA3, NCAM1, EPB41L3, RAB32, HES5, CXCL13, FBLN5, RGCC, PDGFRA, LRRN1, COL1A2, COL1A1, MFAP4, SLITRK6, PRNP, EMP3, SLITRK5, SNX10, KCTD12	236	2418	17911	1.56936	0.994517	0.0118425
GOTERM_BP_FAT	GO:0035115~embryonic forelimb morphogenesis	5	0.0132672	0.0012237	SHOX2, ALDH1A2, OSR1, TBX5, ALX3	236	36	17911	10.5408	0.996236	0.012664
GOTERM_BP_FAT	GO:0048048~embryonic eye morphogenesis	5	0.0132672	0.0012237	FOXL2, TBX2, EFEMP1, PAX6, PROX1	236	36	17911	10.5408	0.996236	0.012664
GOTERM_BP_FAT	GO:0002065~columnar/cuboidal epithelial cell differentiation	8	0.0212275	0.00125625	FGF8, NOTCH1, HES5, HOXA5, PAX6, SLITRK6, PROX1, FOXP1	236	124	17911	4.89639	0.996756	0.0129695
GOTERM_BP_FAT	GO:0048545~response to steroid hormone	14	0.0371481	0.00126484	MYOD1, THRA, EDN1, NR6A1, IGF1, CDO1, FOXP1, ARG1, TCF21, BDNF, NOTCH1, DUSP1, PTN, COL1A1	236	370	17911	2.87167	0.99688	0.0130281
GOTERM_BP_FAT	GO:0010769~regulation of cell morphogenesis involved in differentiation	14	0.0371481	0.00129128	SHOX2, NOTCH1, BDNF, ROBO1, SALL1, RGCC, ROBO2, NFATC4, POU3F2, COL1A1, NRG1, SNAI1, NEFM, EPHA3	236	371	17911	2.86393	0.997235	0.0132689
GOTERM_BP_FAT	GO:2000242~negative regulation of reproductive process	6	0.0159206	0.00131224	DUSP1, IGF1, SNAI1, WT1, ARHGDIB, TIMP1	236	62	17911	7.34459	0.997487	0.0134527
GOTERM_BP_FAT	GO:0001947~heart looping	6	0.0159206	0.00131224	MEF2C, ALDH1A2, FGF8, NOTCH1, LBX1, TBX2	236	62	17911	7.34459	0.997487	0.0134527
GOTERM_BP_FAT	GO:0043066~negative regulation of apoptotic process	25	0.0663359	0.0013454	MEF2C, FGF8, EDN1, CRLF1, WT1, TIMP1, EDNRB, BDNF, OSR1, BCL11B, POU3F3, FOXB1, SCX, ANGPTL4, TCF7, NKX2-6, IGF1, TBX1, KITL, SNAI1, FOXP1, RPS6KA3, NOTCH1, DUSP1, PRNP	236	936	17911	2.02709	0.99784	0.0137595
GOTERM_BP_FAT	GO:0048821~erythrocyte development	5	0.0132672	0.00135805	HBA-A1, HBA-A2, HBB-BS, HBB-BT, HBA-X	236	37	17911	10.256	0.997962	0.0138571
GOTERM_BP_FAT	GO:0003230~cardiac atrium development	5	0.0132672	0.00150237	SHOX2, NOTCH1, TBX5, PROX1, PITX2	236	38	17911	9.98606	0.998945	0.0152852
GOTERM_BP_FAT	GO:0060441~epithelial tube branching involved in lung morphogenesis	5	0.0132672	0.00150237	HOXA5, FOXF1, TNC, SOX2, PDGFRA	236	38	17911	9.98606	0.998945	0.0152852
GOTERM_BP_FAT	GO:0050807~regulation of synapse organization	8	0.0212275	0.00150962	MEF2C, FLRT2, BDNF, LRRN1, PTN, NFATC4, SLITRK6, SLITRK5	236	128	17911	4.74338	0.99898	0.0153243
GOTERM_BP_FAT	GO:0001658~branching involved in ureteric bud morphogenesis	6	0.0159206	0.00151377	TCF21, FGF8, HOXB7, SALL1, WNT6, WT1	236	64	17911	7.11507	0.998999	0.0153321
GOTERM_BP_FAT	GO:0033555~multicellular organismal response to stress	7	0.018574	0.00157345	MEF2C, NCAM1, EDNRB, LYPD1, BDNF, LGALS1, ADRA2A	236	95	17911	5.59219	0.999238	0.0158969
GOTERM_BP_FAT	GO:0060840~artery development	7	0.018574	0.00157345	FGF8, NOTCH1, TBX2, FOXF1, COL3A1, TBX1, PROX1	236	95	17911	5.59219	0.999238	0.0158969
GOTERM_BP_FAT	GO:0065009~regulation of molecular function	46	0.122058	0.00157945	KCNE1L, MEF2C, THRA, SOX2, EDN1, CACNB3, DCN, TIMP2, GSTM7, TIMP1, TMEM173, BDNF, AES, OSR1, ROBO1, LHX2, ADRA2A, ITIH5, RHOC, NFATC4, PDGFC, LRRFIP1, PTX3, NRG1, ANGPTL4, PITX2, MDFI, FLRT2, FOXL2, SOCS2, IGF1, GAL, PROX1, KITL, EPHA3, NOTCH1, RPS6KA3, BGN, UACA, DUSP1, CXCL13, EBF2, RGCC, PDGFRA, NRK, PRNP	236	2201	17911	1.58615	0.999258	0.0159218
GOTERM_BP_FAT	GO:0042698~ovulation cycle	8	0.0212275	0.00165039	EGR1, FOXL2, PDGFRA, PTN, ROBO2, KITL, MMP2, DMRTA1	236	130	17911	4.6704	0.999463	0.0165949
GOTERM_BP_FAT	GO:0003156~regulation of organ formation	5	0.0132672	0.00165703	FGF8, NOTCH1, TBX5, TBX1, WT1	236	39	17911	9.73001	0.999479	0.0166245
GOTERM_BP_FAT	GO:0043069~negative regulation of programmed cell death	25	0.0663359	0.00166288	MEF2C, FGF8, EDN1, CRLF1, WT1, TIMP1, EDNRB, BDNF, OSR1, BCL11B, POU3F3, FOXB1, SCX, ANGPTL4, TCF7, NKX2-6, IGF1, TBX1, KITL, SNAI1, FOXP1, RPS6KA3, NOTCH1, DUSP1, PRNP	236	951	17911	1.99511	0.999493	0.0166462
GOTERM_BP_FAT	GO:0072081~specification of nephron tubule identity	3	0.0079603	0.00167005	IRX3, HES5, OSR1	236	5	17911	45.5364	0.99951	0.0166808
GOTERM_BP_FAT	GO:0072047~proximal/distal pattern formation involved in nephron development	3	0.0079603	0.00167005	IRX3, HES5, OSR1	236	5	17911	45.5364	0.99951	0.0166808
GOTERM_BP_FAT	GO:0048645~organ formation	6	0.0159206	0.00173719	MEF2C, FGF8, NOTCH1, TBX5, TBX1, TLX1	236	66	17911	6.89946	0.999639	0.0173082
GOTERM_BP_FAT	GO:0022029~telencephalon cell migration	6	0.0159206	0.00173719	CCDC141, ROBO1, POU3F3, POU3F2, FOXB1, NRG1	236	66	17911	6.89946	0.999639	0.0173082
GOTERM_BP_FAT	GO:0009798~axis specification	7	0.018574	0.00175072	MDFI, NOTCH1, PAX6, WNT6, TBX18, WT1, PITX2	236	97	17911	5.47689	0.999661	0.0174039
GOTERM_BP_FAT	GO:0045446~endothelial cell differentiation	7	0.018574	0.00175072	COL18A1, S1PR3, NOTCH1, HOXB5, PTN, NRG1, PROX1	236	97	17911	5.47689	0.999661	0.0174039
GOTERM_BP_FAT	GO:0042445~hormone metabolic process	9	0.0238809	0.00178203	EGR1, ALDH1A2, BDNF, RBP1, TIPARP, PDGFRA, IGF1, ALDH1A7, GAL	236	169	17911	4.0417	0.999706	0.0176742
GOTERM_BP_FAT	GO:0022604~regulation of cell morphogenesis	18	0.0477618	0.00178255	FBLIM1, SNAI1, EPHA3, SHOX2, EPB41L3, NOTCH1, BDNF, ROBO1, SALL1, RGCC, BCL11A, PTN, ROBO2, POU3F2, NFATC4, COL1A1, NRG1, NEFM	236	581	17911	2.35128	0.999707	0.017641
GOTERM_BP_FAT	GO:0031076~embryonic camera-type eye development	5	0.0132672	0.00182242	ALDH1A2, TBX2, PAX6, PROX1, PITX2	236	40	17911	9.48676	0.999755	0.0179933
GOTERM_BP_FAT	GO:0030199~collagen fibril organization	5	0.0132672	0.00182242	FMOD, COL3A1, COL1A2, COL1A1, SCX	236	40	17911	9.48676	0.999755	0.0179933
GOTERM_BP_FAT	GO:0033189~response to vitamin A	4	0.0106137	0.00184989	ARG1, ALDH1A2, RBP1, PITX2	236	19	17911	15.9777	0.999784	0.0182229
GOTERM_BP_FAT	GO:0003214~cardiac left ventricle morphogenesis	4	0.0106137	0.00184989	NOTCH1, FGF9, FOXF1, TBX5	236	19	17911	15.9777	0.999784	0.0182229
GOTERM_BP_FAT	GO:0010002~cardioblast differentiation	4	0.0106137	0.00184989	NOTCH1, TBX2, TBX5, NRG1	236	19	17911	15.9777	0.999784	0.0182229
GOTERM_BP_FAT	GO:0060841~venous blood vessel development	4	0.0106137	0.00184989	NOTCH1, FOXF1, PROX1, PITX2	236	19	17911	15.9777	0.999784	0.0182229
GOTERM_BP_FAT	GO:0055012~ventricular cardiac muscle cell differentiation	4	0.0106137	0.00184989	MEF2C, NKX2-6, PROX1, PITX2	236	19	17911	15.9777	0.999784	0.0182229
GOTERM_BP_FAT	GO:0045667~regulation of osteoblast differentiation	8	0.0212275	0.00188046	MEF2C, NOTCH1, IFITM1, SMOC1, JUND, SOX2, IGF1, TMEM119	236	133	17911	4.56506	0.999812	0.0184817
GOTERM_BP_FAT	GO:0002064~epithelial cell development	11	0.0291878	0.00198008	COL18A1, S1PR3, NOTCH1, HOXA5, BCL11B, SALL1, PAX6, SLITRK6, PROX1, WT1, TCF15	236	254	17911	3.28675	0.999881	0.0194103
GOTERM_BP_FAT	GO:0061371~determination of heart left/right asymmetry	6	0.0159206	0.00198388	MEF2C, ALDH1A2, FGF8, NOTCH1, LBX1, TBX2	236	68	17911	6.69654	0.999883	0.0194056
GOTERM_BP_FAT	GO:0001932~regulation of protein phosphorylation	31	0.0822565	0.00200178	MEF2C, FGF8, FGF9, EDN1, CRLF1, SOX2, PAX6, DCN, TIMP2, EDNRB, BDNF, RSPO1, ADRA2A, PDGFC, NRG1, MDFI, FLRT2, SOCS2, IGF1, TBX1, PROX1, KITL, BGN, HES5, DUSP1, RGCC, PDGFRA, NRK, HBB-BS, HBB-BT, PRNP	236	1309	17911	1.79734	0.999892	0.0195372
GOTERM_BP_FAT	GO:0019932~second-messenger-mediated signaling	10	0.0265343	0.00205446	NCAM1, VCAM1, EDNRB, EDN1, IGF1, NFATC4, NRG1, PRNP, GAL, GSTM7	236	213	17911	3.5631	0.999915	0.020004
GOTERM_BP_FAT	GO:0030902~hindbrain development	9	0.0238809	0.00206413	ALDH1A2, RFX4, MAFB, PAX6, PTN, IGF1, PROX1, NFIB, FOXP2	236	173	17911	3.94825	0.999919	0.0200544
GOTERM_BP_FAT	GO:0021885~forebrain cell migration	6	0.0159206	0.00211639	CCDC141, ROBO1, POU3F3, POU3F2, FOXB1, NRG1	236	69	17911	6.59948	0.999936	0.0205138
GOTERM_BP_FAT	GO:0003143~embryonic heart tube morphogenesis	6	0.0159206	0.00211639	MEF2C, ALDH1A2, FGF8, NOTCH1, LBX1, TBX2	236	69	17911	6.59948	0.999936	0.0205138
GOTERM_BP_FAT	GO:0061323~cell proliferation involved in heart morphogenesis	4	0.0106137	0.00215541	NOTCH1, TBX5, TBX1, PITX2	236	20	17911	15.1788	0.999947	0.0208441
GOTERM_BP_FAT	GO:0072079~nephron tubule formation	4	0.0106137	0.00215541	IRX3, HES5, OSR1, WNT6	236	20	17911	15.1788	0.999947	0.0208441
GOTERM_BP_FAT	GO:0021516~dorsal spinal cord development	4	0.0106137	0.00215541	LBX1, RFX4, HOXB8, UNCX	236	20	17911	15.1788	0.999947	0.0208441
GOTERM_BP_FAT	GO:0061515~myeloid cell development	6	0.0159206	0.00225524	HBA-A1, HBA-A2, HBB-BS, HBB-BT, HBA-X, FOXP1	236	70	17911	6.50521	0.999966	0.021754
GOTERM_BP_FAT	GO:0002521~leukocyte differentiation	17	0.0451084	0.00228389	EGR1, MEF2C, TCF7, RBP1, MAFB, LGALS1, IL11RA1, KITL, FOXP1, ITM2A, CD83, BCL11B, HLX, BCL11A, HOXA7, SNX10, TMEM176B	236	544	17911	2.37169	0.99997	0.0219812
GOTERM_BP_FAT	GO:0019722~calcium-mediated signaling	8	0.0212275	0.00231837	NCAM1, VCAM1, EDN1, IGF1, NFATC4, NRG1, PRNP, GSTM7	236	138	17911	4.39966	0.999975	0.0222627
GOTERM_BP_FAT	GO:0030278~regulation of ossification	10	0.0265343	0.00232861	MEF2C, NOTCH1, OSR1, IFITM1, SMOC1, JUND, SOX2, MGP, IGF1, TMEM119	236	217	17911	3.49742	0.999976	0.0223132
GOTERM_BP_FAT	GO:0046661~male sex differentiation	9	0.0238809	0.00237991	TCF21, FGF8, FGF9, SOX2, PDGFRA, SCX, KITL, WT1, PITX2	236	177	17911	3.85902	0.999981	0.0227519
GOTERM_BP_FAT	GO:0060675~ureteric bud morphogenesis	6	0.0159206	0.00240061	TCF21, FGF8, HOXB7, SALL1, WNT6, WT1	236	71	17911	6.41358	0.999983	0.0228997
GOTERM_BP_FAT	GO:0098869~cellular oxidant detoxification	4	0.0106137	0.00249047	HBA-A1, HBA-A2, HBB-BS, HBB-BT	236	21	17911	14.456	0.999988	0.0236982
GOTERM_BP_FAT	GO:0010810~regulation of cell-substrate adhesion	9	0.0238809	0.00255088	NOTCH1, FBLN2, LGALS1, FOXF1, SMOC1, HOXA7, PTN, COL1A1, EPHA3	236	179	17911	3.8159	0.999991	0.0242163
GOTERM_BP_FAT	GO:0008589~regulation of smoothened signaling pathway	6	0.0159206	0.00255266	SHOX2, SALL3, RFX4, FGF9, SALL1, ZIC1	236	72	17911	6.32451	0.999991	0.0241828
GOTERM_BP_FAT	GO:0060548~negative regulation of cell death	26	0.0689893	0.0026332	MEF2C, FGF8, EDN1, CRLF1, WT1, TIMP1, EDNRB, BDNF, OSR1, BCL11B, POU3F3, FOXB1, SCX, ANGPTL4, TCF7, NKX2-6, IGF1, TBX1, KITL, SNAI1, FOXP1, NCAM1, RPS6KA3, NOTCH1, DUSP1, PRNP	236	1042	17911	1.89371	0.999994	0.0248855
GOTERM_BP_FAT	GO:1903707~negative regulation of hemopoiesis	8	0.0212275	0.00272214	NOTCH1, HES5, MAFB, HOXA5, HOXB8, HLX, HOXA7, TMEM176B	236	142	17911	4.27572	0.999996	0.0256632
GOTERM_BP_FAT	GO:0044057~regulation of system process	16	0.042455	0.00281199	KCNE1L, FOXL2, THRA, TBX2, EDN1, IGF1, GAL, MMP2, ANXA6, NCAM1, EDNRB, TNNT1, ADRA2A, MYOG, NRG1, RAB11FIP1	236	504	17911	2.40934	0.999997	0.0264455
GOTERM_BP_FAT	GO:0090184~positive regulation of kidney development	5	0.0132672	0.00282323	EGR1, HOXB7, SALL1, LIN28A, WT1	236	45	17911	8.43267	0.999997	0.0264954
GOTERM_BP_FAT	GO:0001569~patterning of blood vessels	5	0.0132672	0.00282323	FGF8, EDN1, TBX1, NFATC4, PITX2	236	45	17911	8.43267	0.999997	0.0264954
GOTERM_BP_FAT	GO:2000736~regulation of stem cell differentiation	5	0.0132672	0.00282323	HOXB4, NOTCH1, HES5, TBX5, PDGFRA	236	45	17911	8.43267	0.999997	0.0264954
GOTERM_BP_FAT	GO:0042060~wound healing	14	0.0371481	0.00282564	MYOD1, TNC, COL3A1, SOX2, IGF1, DCN, TIMP1, NOTCH1, PDGFRA, ADRA2A, MYOG, RHOC, PDGFC, COL1A1	236	406	17911	2.61704	0.999998	0.0264633
GOTERM_BP_FAT	GO:0060749~mammary gland alveolus development	4	0.0106137	0.00285599	SOCS2, HOXA5, FOXF1, FOXB1	236	22	17911	13.7989	0.999998	0.0266894
GOTERM_BP_FAT	GO:0061377~mammary gland lobule development	4	0.0106137	0.00285599	SOCS2, HOXA5, FOXF1, FOXB1	236	22	17911	13.7989	0.999998	0.0266894
GOTERM_BP_FAT	GO:0072111~cell proliferation involved in kidney development	4	0.0106137	0.00285599	EGR1, OSR1, LIN28A, WT1	236	22	17911	13.7989	0.999998	0.0266894
GOTERM_BP_FAT	GO:0048536~spleen development	5	0.0132672	0.00306073	HOXB4, TCF21, BARX1, TLX1, PITX2	236	46	17911	8.24936	0.999999	0.0285197
GOTERM_BP_FAT	GO:0042325~regulation of phosphorylation	32	0.0849099	0.00307149	MEF2C, FGF8, FGF9, SOX2, EDN1, CRLF1, PAX6, DCN, TIMP2, EDNRB, BDNF, RSPO1, ADRA2A, PDGFC, MYOG, NRG1, MDFI, FLRT2, SOCS2, IGF1, TBX1, PROX1, KITL, BGN, HES5, DUSP1, RGCC, PDGFRA, NRK, HBB-BS, HBB-BT, PRNP	236	1407	17911	1.72609	0.999999	0.0285604
GOTERM_BP_FAT	GO:0007369~gastrulation	9	0.0238809	0.00313039	APLNR, FGF8, OSR1, DUSP1, FOXF1, SOX2, SCX, SNAI1, MMP2	236	185	17911	3.69214	0.999999	0.0290418
GOTERM_BP_FAT	GO:0009953~dorsal/ventral pattern formation	7	0.018574	0.0031516	MDFI, FGF8, GSC, RFX4, LHX2, EDN1, PAX6	236	109	17911	4.87393	0.999999	0.0291767
GOTERM_BP_FAT	GO:0010975~regulation of neuron projection development	16	0.042455	0.00328155	MEF2C, LGALS1, EFEMP1, PAX6, EPHA3, SHOX2, BDNF, ROBO1, GRN, BCL11A, PTN, ROBO2, POU3F2, NFATC4, NRG1, NEFM	236	513	17911	2.36707	1	0.0303018
GOTERM_BP_FAT	GO:0060509~Type I pneumocyte differentiation	3	0.0079603	0.00344676	THRA, IGF1, NFIB	236	7	17911	32.526	1	0.0317413
GOTERM_BP_FAT	GO:0010770~positive regulation of cell morphogenesis involved in differentiation	9	0.0238809	0.00356056	SHOX2, BDNF, NOTCH1, ROBO1, RGCC, ROBO2, COL1A1, NRG1, SNAI1	236	189	17911	3.614	1	0.0327078
GOTERM_BP_FAT	GO:0043410~positive regulation of MAPK cascade	15	0.0398015	0.00358017	MDFI, MEF2C, FGF8, FGF9, SOX2, EDN1, IGF1, TBX1, TIMP2, KITL, PDGFRA, ADRA2A, NRK, PDGFC, NRG1	236	467	17911	2.43771	1	0.0328193
GOTERM_BP_FAT	GO:0051781~positive regulation of cell division	6	0.0159206	0.00361543	FGF5, FGF8, FGF9, HOXC4, PTN, PDGFC	236	78	17911	5.83801	1	0.0330714
GOTERM_BP_FAT	GO:0042474~middle ear morphogenesis	4	0.0106137	0.00368188	GSC, OSR1, EDN1, TBX1	236	24	17911	12.649	1	0.0336027
GOTERM_BP_FAT	GO:0030539~male genitalia development	4	0.0106137	0.00368188	FGF8, SOX2, PDGFRA, WT1	236	24	17911	12.649	1	0.0336027
GOTERM_BP_FAT	GO:0033173~calcineurin-NFAT signaling cascade	4	0.0106137	0.00368188	IGF1, NFATC4, NRG1, PRNP	236	24	17911	12.649	1	0.0336027
GOTERM_BP_FAT	GO:0043586~tongue development	4	0.0106137	0.00368188	BDNF, NKX2-6, SOX2, TBX1	236	24	17911	12.649	1	0.0336027
GOTERM_BP_FAT	GO:0032963~collagen metabolic process	6	0.0159206	0.00381928	ARG1, FAP, RGCC, COL1A1, SCX, MMP2	236	79	17911	5.76411	1	0.0347675
GOTERM_BP_FAT	GO:0002682~regulation of immune system process	29	0.0769496	0.00385288	MEF2C, CADM1, RBP1, EDN1, COL3A1, CACNB3, MMP2, VCAM1, TMEM173, HOXA5, HLX, FOXF1, HOXA7, MAFB, LGALS1, IGF1, GAL, KITL, FOXP1, CD83, NOTCH1, RPS6KA3, HES5, HOXB8, CXCL13, RGCC, PLA2G7, PRNP, TMEM176B	236	1249	17911	1.76215	1	0.0349988
GOTERM_BP_FAT	GO:1902531~regulation of intracellular signal transduction	34	0.0902168	0.00391991	MEF2C, FGF8, FGF9, EDN1, CRLF1, COL3A1, SOX2, DCN, RRAGD, TIMP2, GSTM7, ROBO1, ADRA2A, RHOC, PDGFC, NRG1, ARHGDIB, MDFI, FLRT2, SOCS2, LGALS1, IGF1, TBX1, KITL, SNAI1, NCAM1, NOTCH1, UACA, BGN, DUSP1, HES5, PDGFRA, NRK, PRNP	236	1552	17911	1.66263	1	0.0355273
GOTERM_BP_FAT	GO:0003158~endothelium development	7	0.018574	0.00393289	COL18A1, S1PR3, NOTCH1, HOXB5, PTN, NRG1, PROX1	236	114	17911	4.66016	1	0.0355724
GOTERM_BP_FAT	GO:0043542~endothelial cell migration	8	0.0212275	0.00396802	NOTCH1, CXCL13, ROBO1, FAP, RGCC, DCN, PROX1, FOXP1	236	152	17911	3.99442	1	0.0358142
GOTERM_BP_FAT	GO:0071417~cellular response to organonitrogen compound	16	0.042455	0.00399903	EGR1, MEF2C, SOCS2, COL3A1, EDN1, IGF1, RRAGD, MMP2, PPAT, APLP1, GSTM7, ARG1, PDGFRA, COL1A2, PDGFC, COL1A1	236	524	17911	2.31738	1	0.0360183
GOTERM_BP_FAT	GO:0044259~multicellular organismal macromolecule metabolic process	6	0.0159206	0.00403122	ARG1, FAP, RGCC, COL1A1, SCX, MMP2	236	80	17911	5.69206	1	0.0362321
GOTERM_BP_FAT	GO:0016337~single organismal cell-cell adhesion	20	0.0530687	0.00404919	EGR1, TCF7, MAFB, LGALS1, SOX2, FBLIM1, IGF1, FOXP1, VCAM1, NCAM1, CD83, CXCL13, BCL11B, HLX, FOXF1, RGCC, BCL11A, PDGFRA, PRNP, TBX18	236	738	17911	2.05675	1	0.0363195
GOTERM_BP_FAT	GO:1903706~regulation of hemopoiesis	13	0.0344947	0.00410936	MEF2C, CD83, NOTCH1, HES5, RBP1, MAFB, HOXA5, HOXB8, HLX, HOXA7, KITL, TMEM176B, FOXP1	236	376	17911	2.624	1	0.0367781
GOTERM_BP_FAT	GO:0021544~subpallium development	4	0.0106137	0.00414384	FGF8, BCL11B, SLITRK5, FOXP2	236	25	17911	12.1431	1	0.0370089
GOTERM_BP_FAT	GO:0060914~heart formation	4	0.0106137	0.00414384	MEF2C, NOTCH1, TBX5, TBX1	236	25	17911	12.1431	1	0.0370089
GOTERM_BP_FAT	GO:0097150~neuronal stem cell population maintenance	4	0.0106137	0.00414384	NOTCH1, HES5, SOX2, PROX1	236	25	17911	12.1431	1	0.0370089
GOTERM_BP_FAT	GO:0021854~hypothalamus development	4	0.0106137	0.00414384	NKX2-6, POU3F2, FOXB1, PITX2	236	25	17911	12.1431	1	0.0370089
GOTERM_BP_FAT	GO:0098727~maintenance of cell number	8	0.0212275	0.00426198	NOTCH1, SALL4, HES5, SALL1, SOX2, IGF1, LIN28A, PROX1	236	154	17911	3.94255	1	0.0379718
GOTERM_BP_FAT	GO:0031099~regeneration	9	0.0238809	0.00429111	MYOD1, BDNF, NOTCH1, TNC, SOX2, IGF1, MYOG, MMP2, PPAT	236	195	17911	3.5028	1	0.0381524
GOTERM_BP_FAT	GO:0048806~genitalia development	5	0.0132672	0.00445446	TCF7, FGF8, SOX2, PDGFRA, WT1	236	51	17911	7.44059	1	0.0395021
GOTERM_BP_FAT	GO:0048743~positive regulation of skeletal muscle fiber development	3	0.0079603	0.00455603	SHOX2, MYOD1, MYOG	236	8	17911	28.4603	1	0.0403082
GOTERM_BP_FAT	GO:0042063~gliogenesis	11	0.0291878	0.00463177	FGF5, NOTCH1, HES5, EFEMP1, PAX6, PTN, IGF1, POU3F2, NRG1, LIN28A, NFIB	236	286	17911	2.919	1	0.0408868
GOTERM_BP_FAT	GO:0060037~pharyngeal system development	4	0.0106137	0.00463945	FGF8, NKX2-6, TBX1, RIPPLY3	236	26	17911	11.676	1	0.0408744
GOTERM_BP_FAT	GO:0044085~cellular component biogenesis	51	0.135325	0.00464792	MEF2C, THRA, CADM1, EDN1, KCNJ12, SHKBP1, BDNF, SLC2A1, NSG1, PDGFC, RHOC, NRG1, HIST3H2BA, HBB-BH1, MGP, FBLIM1, PROX1, NEBL, NCAM1, EPB41L3, HES5, RGCC, PDGFRA, COL1A2, COL1A1, EMP3, PRNP, SLITRK6, MFAP4, SLITRK5, SNX10, ABLIM1, HBB-Y, PPAT, ANXA6, ARG1, NEFM, SYNPO, ANGPTL4, FLRT2, RFX4, PCDH17, SNAI1, FOXP1, EPHA3, RAB32, NOTCH1, CXCL13, FBLN5, LRRN1, KCTD12	236	2654	17911	1.4584	1	0.0408688
GOTERM_BP_FAT	GO:0046579~positive regulation of Ras protein signal transduction	5	0.0132672	0.00477683	ROBO1, COL3A1, IGF1, NRG1, KITL	236	52	17911	7.29751	1	0.0419003
GOTERM_BP_FAT	GO:0007157~heterophilic cell-cell adhesion via plasma membrane cell adhesion molecules	5	0.0132672	0.00477683	ALCAM, VCAM1, CADM1, LGALS1, SCARF2	236	52	17911	7.29751	1	0.0419003
GOTERM_BP_FAT	GO:0048872~homeostasis of number of cells	11	0.0291878	0.00497049	MEF2C, HBA-A1, HBA-A2, THRA, MAFB, HOXA5, HOXB6, HBB-BS, HBB-BT, KITL, HBA-X	236	289	17911	2.8887	1	0.0434822
GOTERM_BP_FAT	GO:0090130~tissue migration	10	0.0265343	0.00504112	FGF8, NOTCH1, CXCL13, ROBO1, FOXF1, FAP, RGCC, DCN, PROX1, FOXP1	236	244	17911	3.11041	1	0.0440037
GOTERM_BP_FAT	GO:0031668~cellular response to extracellular stimulus	9	0.0238809	0.00514308	MYOD1, AES, TNC, SLC2A1, UPP1, PTN, COL1A1, RRAGD, ANGPTL4	236	201	17911	3.39824	1	0.0447901
GOTERM_BP_FAT	GO:0030878~thyroid gland development	4	0.0106137	0.0051694	FGF8, THRA, HOXA5, TBX1	236	27	17911	11.2436	1	0.0449291
GOTERM_BP_FAT	GO:0007416~synapse assembly	7	0.018574	0.00546926	FLRT2, BDNF, CADM1, LRRN1, SLITRK6, NRG1, SLITRK5	236	122	17911	4.35458	1	0.0473894
GOTERM_BP_FAT	GO:0001708~cell fate specification	6	0.0159206	0.00575633	NOTCH1, GSC, LBX1, SOX2, PAX6, TBX1	236	87	17911	5.23407	1	0.0497267
GOTERM_BP_FAT	GO:0072048~renal system pattern specification	3	0.0079603	0.00580727	IRX3, HES5, OSR1	236	9	17911	25.298	1	0.0500623
GOTERM_BP_FAT	GO:0060426~lung vasculature development	3	0.0079603	0.00580727	TCF21, FOXF1, IGF1	236	9	17911	25.298	1	0.0500623
GOTERM_BP_FAT	GO:0021891~olfactory bulb interneuron development	3	0.0079603	0.00580727	SALL3, ROBO1, ROBO2	236	9	17911	25.298	1	0.0500623
GOTERM_BP_FAT	GO:0061004~pattern specification involved in kidney development	3	0.0079603	0.00580727	IRX3, HES5, OSR1	236	9	17911	25.298	1	0.0500623
GOTERM_BP_FAT	GO:0042327~positive regulation of phosphorylation	23	0.061029	0.00583187	MEF2C, MDFI, FGF8, FGF9, SOX2, CRLF1, EDN1, IGF1, TBX1, TIMP2, PROX1, KITL, EDNRB, BDNF, RSPO1, HES5, RGCC, PDGFRA, ADRA2A, PDGFC, MYOG, NRK, NRG1	236	934	17911	1.86891	1	0.0501749
GOTERM_BP_FAT	GO:0031589~cell-substrate adhesion	11	0.0291878	0.00600061	VCAM1, NOTCH1, FBLN2, LGALS1, FOXF1, SMOC1, COL3A1, HOXA7, PTN, COL1A1, EPHA3	236	297	17911	2.81089	1	0.051496
GOTERM_BP_FAT	GO:0007568~aging	11	0.0291878	0.00600061	NCAM1, VCAM1, ARG1, EDNRB, TBX2, COL3A1, JUND, EDN1, DCN, TIMP2, TIMP1	236	297	17911	2.81089	1	0.051496
GOTERM_BP_FAT	GO:0001570~vasculogenesis	6	0.0159206	0.00603934	NOTCH1, FGF9, FOXF1, TIPARP, WT1, PITX2	236	88	17911	5.1746	1	0.0517236
GOTERM_BP_FAT	GO:0051963~regulation of synapse assembly	6	0.0159206	0.00603934	MEF2C, FLRT2, BDNF, LRRN1, SLITRK6, SLITRK5	236	88	17911	5.1746	1	0.0517236
GOTERM_BP_FAT	GO:0007565~female pregnancy	9	0.0238809	0.00614161	ARG1, GRN, ADRA2A, IL11RA1, MAGED2, MMP2, PPAT, ARHGDIB, TIMP1	236	207	17911	3.29974	1	0.0524805
GOTERM_BP_FAT	GO:1904892~regulation of STAT cascade	8	0.0212275	0.00659754	FLRT2, NOTCH1, BGN, SOCS2, HES5, CRLF1, IGF1, DCN	236	167	17911	3.63564	1	0.0561726
GOTERM_BP_FAT	GO:0046425~regulation of JAK-STAT cascade	8	0.0212275	0.00659754	FLRT2, NOTCH1, BGN, SOCS2, HES5, CRLF1, IGF1, DCN	236	167	17911	3.63564	1	0.0561726
GOTERM_BP_FAT	GO:0001755~neural crest cell migration	5	0.0132672	0.00662465	EDNRB, PAX6, TBX1, KITL, PITX2	236	57	17911	6.65737	1	0.0562928
GOTERM_BP_FAT	GO:0030239~myofibril assembly	5	0.0132672	0.00662465	EDN1, PDGFRA, PROX1, FOXP1, NEBL	236	57	17911	6.65737	1	0.0562928
GOTERM_BP_FAT	GO:0006468~protein phosphorylation	36	0.0955237	0.00688796	MEF2C, FGF8, FGF9, SOX2, EDN1, CRLF1, PAX6, DCN, TIMP2, EDNRB, BDNF, OSR1, RSPO1, ADRA2A, PDGFC, NRG1, MDFI, FLRT2, SOCS2, EFEMP1, IGF1, TBX1, KITL, PROX1, EPHA3, RPS6KA3, BGN, HES5, DUSP1, DOK4, RGCC, PDGFRA, NRK, HBB-BS, HBB-BT, PRNP	236	1737	17911	1.57293	1	0.0583628
GOTERM_BP_FAT	GO:0061053~somite development	6	0.0159206	0.00694694	IFITM1, FOXF1, FOXB1, SCX, TBX18, TCF15	236	91	17911	5.004	1	0.0587405
[truncated: 309 more rows]

## Sheet: EC_DAVID_E9.5 NDM vs. DM
Category	Term	Count	%	PValue	Genes	List Total	Pop Hits	Pop Total	Fold Enrichment	Bonferroni	Benjamini
GOTERM_BP_FAT	GO:0015669~gas transport	5	0.0249016	8.20221e-06	HBB-BH1, HBB-BT, CAR4, HBA-X, HBB-Y	134	18	17911	37.1289	0.0246185	0.0246185
[truncated: 306 more rows]

## Sheet: EP_DAVID_E9.5 NDM vs. DM
Category	Term	Count	%	PValue	Genes	List Total	Pop Hits	Pop Total	Fold Enrichment	Bonferroni	Benjamini
[truncated: 1,090 more rows]

[truncated: 2 more sheets: NC_DAVID_E9.5 NDM vs. DM, FM_DAVID_E9.5 NDM vs. DM]
