# Supplementary material for: Single-cell transcriptomic profiling unveils dysregulation of cardiac progenitor cells and cardiomyocytes in a mouse model of maternal hyperglycemia
Source: Commun Biol. 2022 Aug 15;5:820. doi: 10.1038/s42003-022-03779-x (PMC9378651; doi:10.1038/s42003-022-03779-x)
Supplement: Supplementary file 6 — Supplementary Data 3. [file 42003_2022_3779_MOESM6_ESM.xlsx]

## Sheet: EC 2FC padj<0.05
Cluster ID	Gene ID	baseMean	log2FoldChange	lfcSE	stat	pvalue	padj
C_EC	Ifi211	130.504	1.27601	0.221195	5.7687	7.98877e-09	4.60467e-07
C_EC	Ifi205	101.078	1.40854	0.272713	5.16491	2.4055e-07	9.32176e-06
C_EC	Nrarp	97.925	1.04004	0.28135	3.69659	0.000218513	0.00355273
C_EC	Sh2d3c	79.4305	1.00885	0.276553	3.64794	0.00026435	0.00419219
C_EC	Sord	65.4325	1.03818	0.306424	3.38803	0.000703955	0.00889261
C_EC	Xist	1253.93	-1.76799	0.0848615	-20.8338	2.13741e-96	1.10162e-92
C_EC	Stmn2	186.799	-1.39365	0.427008	-3.26375	0.00109948	0.0123091
C_EC	Selenbp1	65.0796	1.00984	0.312841	3.22797	0.00124673	0.0136426
C_EC	Hmgn2	1790.25	1.01201	0.0666679	15.1799	4.80436e-52	4.95234e-49
C_EC	Eno1	479.596	1.27644	0.120716	10.5739	3.9362e-26	1.35248e-23
C_EC	Eln	96.1275	-1.83294	0.436163	-4.20242	2.64076e-05	0.000560103
C_EC	Grcc10	178.48	1.01224	0.186962	5.41417	6.15747e-08	2.71244e-06
C_EC	Unc5b	78.159	-1.209	0.298593	-4.04897	5.14433e-05	0.00103167
C_EC	Btbd2	97.5147	1.1435	0.258239	4.42808	9.5074e-06	0.000228682
C_EC	Uba52	576.383	1.35406	0.115083	11.7659	5.84997e-32	3.35008e-29
C_EC	Tnnc1	88.3896	1.33443	0.269921	4.94378	7.66227e-07	2.56437e-05
C_EC	Gm10076	311.88	1.08261	0.146071	7.41155	1.2483e-13	1.36888e-11
C_EC	Tbx20	199.552	-1.09148	0.184037	-5.9308	3.01471e-09	1.80672e-07
C_EC	Cryab	60.8578	1.21422	0.351948	3.45	0.00056059	0.00752416
C_EC	Specc1	64.9408	-1.00091	0.318399	-3.14357	0.00166898	0.0174482
C_EC	Kpna2	97.2533	1.12646	0.25282	4.45559	8.36642e-06	0.000205336
C_EC	Snhg20	60.0749	-1.00173	0.322122	-3.1098	0.00187216	0.0188828
C_EC	Hist1h1b	311.182	-1.94774	0.241101	-8.07855	6.55416e-16	8.88951e-14
C_EC	Hist1h2ap	250.239	1.30556	0.290147	4.49965	6.80665e-06	0.000171129
C_EC	Hist1h1e	403.292	-2.51863	0.137516	-18.3152	6.25909e-75	1.07531e-71
C_EC	Hist1h1c	109.96	-1.42071	0.23633	-6.01154	1.83767e-09	1.21428e-07
C_EC	Vcan	338.93	-1.65956	0.136678	-12.1421	6.31508e-34	4.06849e-31
C_EC	Enc1	64.9228	-1.06859	0.30615	-3.49043	0.000482243	0.00673572
C_EC	Erh	636.481	1.10851	0.10445	10.6128	2.59756e-26	9.56271e-24
C_EC	Dlk1	211.695	1.38349	0.19042	7.26549	3.71689e-13	3.6145e-11
C_EC	Dynlt1a	67.3051	1.04969	0.301843	3.4776	0.000505925	0.00699071
C_EC	Hmga1	76.8768	1.46007	0.293911	4.96772	6.77446e-07	2.31229e-05
C_EC	Gm42418	717.64	-1.23402	0.216828	-5.69124	1.26123e-08	6.91532e-07
C_EC	Gm47283	284.196	-1.46164	0.155561	-9.39593	5.67166e-21	1.21799e-18
C_EC	Rps12-ps3	113.947	-1.79245	0.244264	-7.33817	2.16532e-13	2.23202e-11

## Sheet: NC 2FC padj<0.05
Cluster ID	Gene ID	baseMean	log2FoldChange	lfcSE	stat	pvalue	padj
C_NC	Col9a1	17.7075	-2.31715	0.657684	-3.52319	0.000426382	0.0382353
C_NC	Rgs5	41.6665	-3.79321	1.01127	-3.75093	0.000176183	0.0202553
C_NC	Cenpf	35.6163	-1.6413	0.445445	-3.68464	0.00022903	0.02456
C_NC	Cenpe	22.7624	-2.09204	0.579801	-3.6082	0.000308325	0.0296992
C_NC	Hmgn2	190.07	1.14109	0.192444	5.92947	3.03907e-09	1.42856e-06
C_NC	Eno1	122.554	1.40425	0.234345	5.99221	2.07008e-09	1.22963e-06
C_NC	Hoxa5	30.4892	1.47825	0.432956	3.41432	0.000639415	0.0495407
C_NC	Cxcl12	48.0564	-1.75961	0.408804	-4.30428	1.6753e-05	0.00271399
C_NC	Peg3	124.205	-1.56481	0.248865	-6.28779	3.22008e-10	2.67981e-07
C_NC	Hbb-bt	14.7976	2.21467	0.638062	3.47093	0.000518653	0.0440114
C_NC	Hbb-bh1	33.4343	1.43365	0.41498	3.45474	0.000550821	0.0456541
C_NC	Hbb-y	199.545	2.3978	0.196605	12.196	3.26287e-34	1.16289e-30
C_NC	H19	228.736	-1.27351	0.185634	-6.86035	6.86934e-12	1.22412e-08
C_NC	Csrp2	95.2717	-1.57613	0.296506	-5.31568	1.06259e-07	3.15589e-05
C_NC	Phlda1	30.851	1.80874	0.437513	4.13415	3.56264e-05	0.00488356
C_NC	Pdlim3	18.6812	-3.68542	0.827588	-4.45321	8.45967e-06	0.00158686
C_NC	Uba52	41.0302	1.34664	0.382407	3.52149	0.000429127	0.0382353
C_NC	Tpm1	133.534	-1.33535	0.250762	-5.32517	1.00859e-07	3.15589e-05
C_NC	Hba-x	39.5967	1.82283	0.408827	4.4587	8.24588e-06	0.00158686
C_NC	Hba-a1	40.7067	2.49445	0.421313	5.92065	3.20665e-09	1.42856e-06
C_NC	Hba-a2	21.8541	2.7611	0.548756	5.03157	4.86487e-07	0.000116348
C_NC	Sparc	99.9011	-1.10682	0.273293	-4.04996	5.12259e-05	0.00676182
C_NC	Col1a1	30.195	-1.79496	0.499609	-3.59273	0.000327234	0.0306911
C_NC	Hist1h1b	60.3845	-2.11137	0.368587	-5.72829	1.01447e-08	4.01731e-06
C_NC	Hist1h2ap	51.3228	1.80849	0.359518	5.03031	4.89681e-07	0.000116348
C_NC	Hist1h1e	63.597	-2.79688	0.419976	-6.65963	2.74524e-11	3.26135e-08
C_NC	Erh	76.483	1.26708	0.281741	4.49733	6.88119e-06	0.00144262
C_NC	Lgals1	150.307	-1.32242	0.244183	-5.41569	6.10524e-08	2.17591e-05

## Sheet: MP 2FC padj<0.05
Cluster ID	Gene ID	baseMean	log2FoldChange	lfcSE	stat	pvalue	padj
C_MP	Tnni1	101.039	1.25595	0.46727	2.68784	0.0071916	0.0435248
C_MP	Actc1	195.181	1.89997	0.692641	2.74308	0.00608653	0.037993
C_MP	Myl9	175.633	1.1471	0.210422	5.45145	4.99603e-08	1.47968e-06
C_MP	Hmgn2	843.144	1.0554	0.0997906	10.5762	3.84375e-26	1.33762e-23
C_MP	Eno1	537.469	1.10169	0.118476	9.29886	1.41961e-20	2.47012e-18
C_MP	Hbb-bh1	168.252	1.78139	0.205955	8.64944	5.17513e-18	5.54137e-16
C_MP	Hbb-y	899.141	2.27325	0.0988859	22.9887	6.05187e-117	8.42421e-114
C_MP	Uba52	163.481	1.10629	0.202845	5.45388	4.92817e-08	1.47968e-06
C_MP	Foxf1	132.274	1.03561	0.221711	4.671	2.99742e-06	5.41872e-05
C_MP	Hba-x	168.753	1.94099	0.211019	9.19818	3.64057e-20	5.06768e-18
C_MP	Hba-a1	182.259	2.40233	0.20503	11.717	1.04348e-31	4.84175e-29
C_MP	Hba-a2	108.131	2.5924	0.267893	9.67699	3.77685e-22	7.51054e-20
C_MP	Myl4	125.634	1.91477	0.456076	4.19836	2.68855e-05	0.00037119
C_MP	Hist1h1b	172.733	-2.24626	0.21783	-10.312	6.21993e-25	1.44302e-22
C_MP	Hist1h2ap	130.94	1.41277	0.225712	6.25916	3.87052e-10	1.79592e-08
C_MP	Hist1h1e	185.076	-2.09266	0.198553	-10.5395	5.67829e-26	1.58084e-23
C_MP	Erh	330.635	1.294	0.144892	8.93079	4.2299e-19	5.35275e-17
C_MP	Gm42418	157.376	-1.03087	0.231308	-4.4567	8.32319e-06	0.000128732
C_MP	Eml4	117.079	-1.06581	0.246114	-4.33056	1.48728e-05	0.000221394
C_NC	Col9a1	17.7075	-2.31715	0.657684	-3.52319	0.000426382	0.0382353
C_NC	Rgs5	41.6665	-3.79321	1.01127	-3.75093	0.000176183	0.0202553
C_NC	Cenpf	35.6163	-1.6413	0.445445	-3.68464	0.00022903	0.02456
C_NC	Cenpe	22.7624	-2.09204	0.579801	-3.6082	0.000308325	0.0296992
C_NC	Hmgn2	190.07	1.14109	0.192444	5.92947	3.03907e-09	1.42856e-06
C_NC	Eno1	122.554	1.40425	0.234345	5.99221	2.07008e-09	1.22963e-06
C_NC	Hoxa5	30.4892	1.47825	0.432956	3.41432	0.000639415	0.0495407
C_NC	Cxcl12	48.0564	-1.75961	0.408804	-4.30428	1.6753e-05	0.00271399
C_NC	Peg3	124.205	-1.56481	0.248865	-6.28779	3.22008e-10	2.67981e-07
C_NC	Hbb-bt	14.7976	2.21467	0.638062	3.47093	0.000518653	0.0440114
C_NC	Hbb-bh1	33.4343	1.43365	0.41498	3.45474	0.000550821	0.0456541
C_NC	Hbb-y	199.545	2.3978	0.196605	12.196	3.26287e-34	1.16289e-30
C_NC	H19	228.736	-1.27351	0.185634	-6.86035	6.86934e-12	1.22412e-08
C_NC	Csrp2	95.2717	-1.57613	0.296506	-5.31568	1.06259e-07	3.15589e-05
C_NC	Phlda1	30.851	1.80874	0.437513	4.13415	3.56264e-05	0.00488356
C_NC	Pdlim3	18.6812	-3.68542	0.827588	-4.45321	8.45967e-06	0.00158686
C_NC	Uba52	41.0302	1.34664	0.382407	3.52149	0.000429127	0.0382353
C_NC	Tpm1	133.534	-1.33535	0.250762	-5.32517	1.00859e-07	3.15589e-05
C_NC	Hba-x	39.5967	1.82283	0.408827	4.4587	8.24588e-06	0.00158686
C_NC	Hba-a1	40.7067	2.49445	0.421313	5.92065	3.20665e-09	1.42856e-06
C_NC	Hba-a2	21.8541	2.7611	0.548756	5.03157	4.86487e-07	0.000116348
C_NC	Sparc	99.9011	-1.10682	0.273293	-4.04996	5.12259e-05	0.00676182
C_NC	Col1a1	30.195	-1.79496	0.499609	-3.59273	0.000327234	0.0306911
C_NC	Hist1h1b	60.3845	-2.11137	0.368587	-5.72829	1.01447e-08	4.01731e-06
C_NC	Hist1h2ap	51.3228	1.80849	0.359518	5.03031	4.89681e-07	0.000116348
C_NC	Hist1h1e	63.597	-2.79688	0.419976	-6.65963	2.74524e-11	3.26135e-08
C_NC	Erh	76.483	1.26708	0.281741	4.49733	6.88119e-06	0.00144262
C_NC	Lgals1	150.307	-1.32242	0.244183	-5.41569	6.10524e-08	2.17591e-05
C_EC	Ifi211	130.504	1.27601	0.221195	5.7687	7.98877e-09	4.60467e-07
C_EC	Ifi205	101.078	1.40854	0.272713	5.16491	2.4055e-07	9.32176e-06
C_EC	Nrarp	97.925	1.04004	0.28135	3.69659	0.000218513	0.00355273
C_EC	Sh2d3c	79.4305	1.00885	0.276553	3.64794	0.00026435	0.00419219
C_EC	Sord	65.4325	1.03818	0.306424	3.38803	0.000703955	0.00889261
C_EC	Xist	1253.93	-1.76799	0.0848615	-20.8338	2.13741e-96	1.10162e-92
C_EC	Stmn2	186.799	-1.39365	0.427008	-3.26375	0.00109948	0.0123091
C_EC	Selenbp1	65.0796	1.00984	0.312841	3.22797	0.00124673	0.0136426
C_EC	Hmgn2	1790.25	1.01201	0.0666679	15.1799	4.80436e-52	4.95234e-49
C_EC	Eno1	479.596	1.27644	0.120716	10.5739	3.9362e-26	1.35248e-23
C_EC	Eln	96.1275	-1.83294	0.436163	-4.20242	2.64076e-05	0.000560103
C_EC	Grcc10	178.48	1.01224	0.186962	5.41417	6.15747e-08	2.71244e-06
C_EC	Unc5b	78.159	-1.209	0.298593	-4.04897	5.14433e-05	0.00103167
C_EC	Btbd2	97.5147	1.1435	0.258239	4.42808	9.5074e-06	0.000228682
C_EC	Uba52	576.383	1.35406	0.115083	11.7659	5.84997e-32	3.35008e-29
C_EC	Tnnc1	88.3896	1.33443	0.269921	4.94378	7.66227e-07	2.56437e-05
C_EC	Gm10076	311.88	1.08261	0.146071	7.41155	1.2483e-13	1.36888e-11
C_EC	Tbx20	199.552	-1.09148	0.184037	-5.9308	3.01471e-09	1.80672e-07
C_EC	Cryab	60.8578	1.21422	0.351948	3.45	0.00056059	0.00752416
C_EC	Specc1	64.9408	-1.00091	0.318399	-3.14357	0.00166898	0.0174482
C_EC	Kpna2	97.2533	1.12646	0.25282	4.45559	8.36642e-06	0.000205336
C_EC	Snhg20	60.0749	-1.00173	0.322122	-3.1098	0.00187216	0.0188828
C_EC	Hist1h1b	311.182	-1.94774	0.241101	-8.07855	6.55416e-16	8.88951e-14
C_EC	Hist1h2ap	250.239	1.30556	0.290147	4.49965	6.80665e-06	0.000171129
C_EC	Hist1h1e	403.292	-2.51863	0.137516	-18.3152	6.25909e-75	1.07531e-71
C_EC	Hist1h1c	109.96	-1.42071	0.23633	-6.01154	1.83767e-09	1.21428e-07
C_EC	Vcan	338.93	-1.65956	0.136678	-12.1421	6.31508e-34	4.06849e-31
C_EC	Enc1	64.9228	-1.06859	0.30615	-3.49043	0.000482243	0.00673572
C_EC	Erh	636.481	1.10851	0.10445	10.6128	2.59756e-26	9.56271e-24
C_EC	Dlk1	211.695	1.38349	0.19042	7.26549	3.71689e-13	3.6145e-11
C_EC	Dynlt1a	67.3051	1.04969	0.301843	3.4776	0.000505925	0.00699071
C_EC	Hmga1	76.8768	1.46007	0.293911	4.96772	6.77446e-07	2.31229e-05
C_EC	Gm42418	717.64	-1.23402	0.216828	-5.69124	1.26123e-08	6.91532e-07
C_EC	Gm47283	284.196	-1.46164	0.155561	-9.39593	5.67166e-21	1.21799e-18
C_EC	Rps12-ps3	113.947	-1.79245	0.244264	-7.33817	2.16532e-13	2.23202e-11
C_FM	Tnnt2	91.3092	1.6511	0.301249	5.48085	4.23291e-08	4.09562e-06
C_FM	Prrc2c	263.967	-1.11318	0.163457	-6.81026	9.74212e-12	1.64503e-09
C_FM	Xist	331.764	-2.18159	0.449606	-4.85223	1.22081e-06	6.87139e-05
C_FM	Usp1	81.6855	-1.1065	0.281293	-3.93361	8.36785e-05	0.00278306
C_FM	Eno1	631.587	1.21318	0.111511	10.8795	1.44356e-27	1.13753e-24
C_FM	Myl2	142.165	2.22159	0.693645	3.20278	0.0013611	0.0257411
C_FM	Hbb-bt	310.454	3.32444	1.12352	2.95894	0.00308704	0.043439
C_FM	Hbb-y	2968.36	2.95298	0.932447	3.16692	0.00154065	0.0275916
C_FM	Mki67	133.828	-1.15693	0.234917	-4.92485	8.44244e-07	4.98948e-05
C_FM	Lum	120.944	1.13098	0.243338	4.64778	3.3552e-06	0.000172428
C_FM	Uba52	167.925	1.09698	0.191145	5.73898	9.52487e-09	1.12584e-06
C_FM	Gm10076	116.402	1.12302	0.227465	4.93709	7.92953e-07	4.93301e-05
C_FM	Rpl10-ps3	114.585	-1.05573	0.249655	-4.22877	2.34976e-05	0.00089594
C_FM	Myl7	196.819	2.54053	0.699648	3.63115	0.000282163	0.00738144
C_FM	Hba-a1	978.098	3.39323	1.1483	2.95501	0.00312656	0.0434776
C_FM	Hba-a2	456.326	3.38611	1.02664	3.29824	0.000972935	0.0200002
C_FM	Myl4	145.195	2.33733	0.542455	4.30879	1.64149e-05	0.000646745
C_FM	Hist1h1b	142.592	-2.92423	0.269599	-10.8466	2.06949e-27	1.22307e-24
C_FM	Hist1h1e	208.264	-2.78045	0.228596	-12.1632	4.88278e-34	1.15429e-30
C_FM	Erh	320.795	1.0659	0.148437	7.1808	6.93037e-13	1.26026e-10
C_FM	Atad2	78.2814	-1.08923	0.300117	-3.62934	0.000284142	0.00738144
C_FM	Gm47283	80.672	-1.27081	0.290004	-4.38204	1.17574e-05	0.000505355
C_Myocardium	Col9a1	95.9832	-1.89417	0.277387	-6.82861	8.57417e-12	2.1879e-10
C_Myocardium	Dst	243.248	-1.17568	0.162628	-7.22925	4.85675e-13	1.52531e-11
C_Myocardium	Col5a2	68.1926	-1.01674	0.2987	-3.4039	0.00066431	0.00335534
C_Myocardium	Bmpr2	137.767	-1.18603	0.209065	-5.67303	1.40297e-08	2.23654e-07
C_Myocardium	Nrp2	37.8654	-1.38308	0.416877	-3.31771	0.000907594	0.00435373
C_Myocardium	Zdbf2	84.9531	-1.20908	0.298844	-4.04584	5.21354e-05	0.000373798
C_Myocardium	Myl1	3573.76	1.11073	0.125742	8.83341	1.01533e-18	6.01745e-17
C_Myocardium	Erbb4	60.3107	-1.14767	0.311435	-3.68511	0.0002286	0.00136031
C_Myocardium	Bcs1l	37.6912	1.01554	0.397199	2.55677	0.0105649	0.0335096
C_Myocardium	Cd55	39.7216	-1.63601	0.422444	-3.87274	0.00010762	0.000709324
C_Myocardium	Atp2b4	93.0789	-1.08153	0.252471	-4.28379	1.83736e-05	0.000151038
C_Myocardium	Camsap2	45.3546	-1.07293	0.363085	-2.95503	0.00312634	0.0123061
C_Myocardium	Cep350	56.6689	-1.48616	0.333145	-4.46099	8.15818e-06	7.35637e-05
C_Myocardium	Suco	93.5518	-1.04854	0.252885	-4.1463	3.37893e-05	0.000255471
C_Myocardium	Prrc2c	485.26	-1.25087	0.121681	-10.2799	8.68125e-25	8.8609e-23
C_Myocardium	Rgs5	267.349	-2.27123	0.172979	-13.1301	2.2139e-39	6.25767e-37
C_Myocardium	Tgfb2	258.719	-1.23517	0.173967	-7.10003	1.24731e-12	3.68131e-11
C_Myocardium	Plxna2	34.9195	-1.12162	0.426237	-2.63145	0.00850225	0.0279067
C_Myocardium	Zer1	41.9642	-1.72182	0.396632	-4.34111	1.41766e-05	0.000119889
C_Myocardium	Rpl35	4014.26	1.02376	0.0655556	15.6167	5.60093e-55	5.14516e-52
C_Myocardium	Kcnj3	33.9626	-1.12302	0.413452	-2.71621	0.00660334	0.0226132
C_Myocardium	Kcnh7	56.2499	-1.14043	0.326116	-3.49701	0.000470498	0.00249113
C_Myocardium	Cers6	58.2384	-1.02423	0.320886	-3.19188	0.00141352	0.006338
C_Myocardium	Itga6	275.849	-1.05555	0.154469	-6.83338	8.29374e-12	2.12372e-10
C_Myocardium	Mtx2	551.024	1.16211	0.11444	10.1547	3.15638e-24	2.97388e-22
C_Myocardium	Ttn	10932	-1.74091	0.135671	-12.8318	1.08804e-37	2.66533e-35
C_Myocardium	Ndufs3	968.358	1.07354	0.0922362	11.6391	2.60851e-31	4.16738e-29
C_Myocardium	Ino80	39.0827	-1.00538	0.399124	-2.51896	0.0117701	0.0365125
C_Myocardium	Ndufaf1	85.1701	1.06465	0.269204	3.95479	7.66016e-05	0.000526609
C_Myocardium	Mga	136.267	-1.03537	0.214429	-4.82849	1.3757e-06	1.53648e-05
C_Myocardium	Ttbk2	34.6557	-1.18793	0.407228	-2.9171	0.00353302	0.0135725
C_Myocardium	Fbn1	84.3812	-1.28286	0.271671	-4.72211	2.33408e-06	2.46099e-05
C_Myocardium	Sppl2a	59.5555	-1.04959	0.312425	-3.35949	0.000780875	0.00385144
C_Myocardium	Blvra	69.0985	1.1851	0.297936	3.97771	6.95825e-05	0.000483329
C_Myocardium	Idh3b	511.15	1.05893	0.118559	8.93168	4.19576e-19	2.59115e-17
C_Myocardium	Pcna	223.136	1.09696	0.169665	6.46544	1.01008e-10	2.23586e-09
C_Myocardium	Id1	241.947	-1.04895	0.173095	-6.05998	1.36141e-09	2.48881e-08
C_Myocardium	Myl9	6023.36	1.02523	0.0604544	16.9587	1.66024e-64	3.05028e-61
C_Myocardium	Gm826	42.6789	1.03947	0.375909	2.76521	0.00568868	0.0200094
C_Myocardium	Zmynd8	148.299	-1.00214	0.202177	-4.95672	7.16927e-07	8.58094e-06
C_Myocardium	Fam210b	46.4463	1.0185	0.361583	2.81679	0.00485068	0.0175518
C_Myocardium	Gm14305	46.5729	1.04773	0.366321	2.86015	0.00423442	0.0157324
C_Myocardium	Adrm1	228.686	1.1331	0.175732	6.44789	1.13417e-10	2.46597e-09
C_Myocardium	Hprt	377.714	1.24415	0.13507	9.21113	3.22701e-20	2.23729e-18
C_Myocardium	Renbp	47.6871	1.20645	0.35426	3.40556	0.000660286	0.0033373
C_Myocardium	Dmd	76.6612	-1.15017	0.279123	-4.12067	3.77773e-05	0.000279864
C_Myocardium	Apoo	385.632	1.00057	0.133276	7.50749	6.02731e-14	2.17131e-12
C_Myocardium	Cited1	1494.06	1.33438	0.152483	8.75102	2.11432e-18	1.20451e-16
C_Myocardium	Xist	743.024	-2.08625	0.223895	-9.31797	1.18589e-20	8.54422e-19
C_Myocardium	Taf9b	39.1768	1.14238	0.394595	2.89507	0.00379072	0.014382
C_Myocardium	Nrk	118.83	-1.08421	0.254477	-4.26054	2.03933e-05	0.000165547
C_Myocardium	Prps1	137.702	1.04975	0.221177	4.74618	2.0729e-06	2.2239e-05
C_Myocardium	Col4a5	120.933	-1.04985	0.22242	-4.7201	2.35726e-06	2.47913e-05
C_Myocardium	Tro	55.4696	-1.2212	0.323818	-3.77124	0.000162436	0.00101682
C_Myocardium	Acot9	50.7236	1.35684	0.349183	3.88576	0.00010201	0.000680901
C_Myocardium	Car2	62.0615	1.25652	0.326134	3.85276	0.000116795	0.000764314
C_Myocardium	Trim55	204.111	1.08103	0.176207	6.135	8.51568e-10	1.60878e-08
C_Myocardium	Mecom	83.0404	-1.75491	0.288093	-6.09148	1.1187e-09	2.07087e-08
C_Myocardium	Mrpl47	152.514	1.01804	0.214391	4.7485	2.04935e-06	2.20508e-05
C_Myocardium	Nbea	86.5302	-1.19102	0.261233	-4.55921	5.13473e-06	4.88797e-05
C_Myocardium	Mlf1	163.531	1.23918	0.201441	6.15158	7.67144e-10	1.45678e-08
C_Myocardium	Golim4	203.354	-1.25735	0.176128	-7.13883	9.41278e-13	2.83502e-11
C_Myocardium	Syt11	66.0097	-1.00798	0.297557	-3.38753	0.00070525	0.00352817
C_Myocardium	Selenbp1	54.5792	1.18184	0.350436	3.37247	0.000744967	0.00369417
C_Myocardium	Gabpb2	48.7998	-1.02484	0.345503	-2.96623	0.00301477	0.0119437
C_Myocardium	Vps45	34.4443	1.24288	0.426056	2.91717	0.00353227	0.0135725
C_Myocardium	Acp6	69.5588	1.0962	0.292528	3.74734	0.000178718	0.00109541
C_Myocardium	Phgdh	160.181	1.26947	0.200545	6.33008	2.45041e-10	5.07269e-09
C_Myocardium	Man1a2	196.311	-1.08861	0.188951	-5.76135	8.34449e-09	1.37497e-07
C_Myocardium	Igsf3	149.115	-1.01424	0.200011	-5.07094	3.95848e-07	4.92231e-06
C_Myocardium	Trim33	53.9857	-1.03047	0.328552	-3.1364	0.00171038	0.00742881
C_Myocardium	Mybphl	175.899	1.31389	0.195075	6.73532	1.63567e-11	4.03375e-10
C_Myocardium	Tet2	45.3587	-1.05823	0.355262	-2.97874	0.00289437	0.0115602
C_Myocardium	Adgrl2	79.8093	-1.0321	0.275322	-3.74871	0.000177746	0.00109218
C_Myocardium	Smu1	142.991	1.1274	0.213007	5.29278	1.20472e-07	1.65486e-06
C_Myocardium	Tesk1	40.5234	-1.06304	0.379018	-2.80472	0.00503606	0.0181422
C_Myocardium	Aldh1b1	179.254	1.14817	0.186398	6.15976	7.28542e-10	1.39429e-08
C_Myocardium	Nipsnap3b	191.166	1.27674	0.183984	6.93941	3.93749e-12	1.05995e-10
C_Myocardium	Alad	105.474	1.04327	0.239119	4.36298	1.28302e-05	0.000108753
C_Myocardium	Tnc	82.7377	-1.55084	0.316277	-4.90341	9.41872e-07	1.09349e-05
C_Myocardium	Cdk5rap2	60.7036	-1.10147	0.313029	-3.51874	0.000433607	0.00231583
C_Myocardium	Adamtsl1	46.172	-1.31786	0.357332	-3.68806	0.00022597	0.00135012
C_Myocardium	Slc24a2	47.5258	-1.31629	0.360228	-3.65406	0.00025813	0.00150436
C_Myocardium	Cachd1	45.1177	-1.25032	0.360355	-3.4697	0.000521041	0.00270419
C_Myocardium	Zyg11b	53.3786	-1.08557	0.329453	-3.29506	0.000983997	0.0046564
C_Myocardium	Zfyve9	57.1398	-1.02762	0.318721	-3.2242	0.00126324	0.00578053
C_Myocardium	Prdx1	2045.15	1.04345	0.0772408	13.5091	1.38219e-41	5.97513e-39
C_Myocardium	Cdc20	168.064	1.14649	0.206974	5.5393	3.03678e-08	4.59604e-07
C_Myocardium	Macf1	459.159	-1.09131	0.128584	-8.4871	2.11862e-17	1.08879e-15
C_Myocardium	Ago3	38.3981	-1.15932	0.392852	-2.95103	0.00316711	0.0124401
C_Myocardium	Fndc5	37.4386	-1.84314	0.409694	-4.49882	6.83312e-06	6.31655e-05
C_Myocardium	Hmgn2	1622.75	1.30218	0.0794536	16.3892	2.28588e-60	3.35979e-57
C_Myocardium	Aunip	35.3227	1.15278	0.407104	2.83167	0.00463053	0.0168798
C_Myocardium	Hmgcl	89.2922	1.25729	0.261688	4.80456	1.55092e-06	1.71136e-05
C_Myocardium	Nppa	3367.02	1.07775	0.24737	4.35683	1.31961e-05	0.000111726
C_Myocardium	Eno1	2232.67	1.47744	0.0733677	20.1375	3.46459e-90	2.54612e-86
C_Myocardium	Ankib1	38.8571	-1.01096	0.383734	-2.63452	0.00842559	0.0277542
C_Myocardium	Sema3c	109.316	-1.2093	0.251838	-4.80188	1.5718e-06	1.72922e-05
C_Myocardium	Psmc2	320.551	1.08439	0.151191	7.17228	7.37589e-13	2.29684e-11
C_Myocardium	Trim54	45.1069	1.42877	0.375722	3.80274	0.000143105	0.000909758
C_Myocardium	Htt	53.6854	-1.16786	0.333533	-3.50148	0.000462688	0.00245686
C_Myocardium	Kdr	44.877	-1.00011	0.409965	-2.4395	0.0147078	0.0436365
C_Myocardium	Igfbp7	53.3785	-1.45874	0.33411	-4.36604	1.26517e-05	0.000107488
C_Myocardium	Pf4	102.152	2.49205	1.0356	2.40638	0.0161116	0.0469805
C_Myocardium	Sparcl1	37.0032	-1.24477	0.438535	-2.83847	0.00453308	0.0166153
C_Myocardium	Atp5k	2358.48	1.01786	0.0760886	13.3774	8.20086e-41	3.14011e-38
C_Myocardium	Noc4l	41.3228	1.15028	0.379004	3.03502	0.00240523	0.00989145
C_Myocardium	Tpcn1	35.1425	-1.03509	0.408687	-2.53273	0.0113179	0.0353939
C_Myocardium	Gtf2h3	49.6706	1.00959	0.344323	2.93211	0.00336666	0.0130609
C_Myocardium	Eln	238.053	-2.14585	0.204813	-10.4771	1.10026e-25	1.22512e-23
C_Myocardium	Pom121	83.1373	-1.09476	0.26768	-4.08979	4.3176e-05	0.000315722
C_Myocardium	Hip1	131.17	-1.14458	0.220538	-5.18995	2.10354e-07	2.7458e-06
C_Myocardium	Mcm7	144.573	1.04908	0.208621	5.02863	4.93999e-07	6.05066e-06
C_Myocardium	Aimp2	184.188	1.11032	0.184005	6.03418	1.59768e-09	2.89195e-08
C_Myocardium	Fry	100.765	-1.56682	0.2531	-6.19053	5.99626e-10	1.1627e-08
C_Myocardium	Ppp1r9a	95.9318	-1.08656	0.248594	-4.37083	1.23775e-05	0.000105402
C_Myocardium	Asb4	202.169	-1.34409	0.175881	-7.64204	2.13809e-14	8.01674e-13
C_Myocardium	Ubn2	157.364	-1.02307	0.195052	-5.24511	1.56187e-07	2.09456e-06
C_Myocardium	Gm26699	38.9085	-1.19851	0.388026	-3.08872	0.00201021	0.0085098
C_Myocardium	Hipk2	109.849	-1.32143	0.233305	-5.66396	1.47922e-08	2.3479e-07
C_Myocardium	Kdm7a	51.4434	-1.06428	0.335434	-3.17286	0.00150947	0.00671088
C_Myocardium	Tet3	93.8543	-1.05199	0.253341	-4.15248	3.28888e-05	0.00025001
C_Myocardium	Fbln2	82.6556	-1.13469	0.295125	-3.84478	0.000120659	0.000786104
C_Myocardium	Adamts9	68.5516	-1.06666	0.294279	-3.62465	0.00028935	0.00164712
C_Myocardium	Tamm41	45.2422	1.00589	0.364745	2.75778	0.00581953	0.0203947
C_Myocardium	Cxcl12	505.456	-1.06662	0.131478	-8.11252	4.95814e-16	2.20832e-14
C_Myocardium	Cacna1c	93.0419	-1.01975	0.251914	-4.04801	5.16558e-05	0.000371447
C_Myocardium	Slc2a3	73.6185	-1.21612	0.309525	-3.92897	8.53091e-05	0.000580496
C_Myocardium	Grcc10	148.342	1.14241	0.204904	5.57534	2.47049e-08	3.79594e-07
C_Myocardium	Ndufa9	436.919	1.29996	0.126992	10.2365	1.36014e-24	1.31522e-22
C_Myocardium	Pde3a	80.9457	-1.2139	0.284427	-4.26786	1.97357e-05	0.000160796
C_Myocardium	Ldhb	1069.43	1.17158	0.0973833	12.0306	2.45296e-33	4.39679e-31
C_Myocardium	Gm15543	137.526	1.58514	0.223701	7.08599	1.3805e-12	4.04194e-11
C_Myocardium	Peg3	823.003	-1.03758	0.0992825	-10.4507	1.45377e-25	1.54837e-23
C_Myocardium	Ckm	35.4917	1.14743	0.431229	2.66084	0.00779452	0.0261204
C_Myocardium	Pepd	75.9929	1.09749	0.280088	3.91837	8.91501e-05	0.000603282
C_Myocardium	Etfb	1267.26	1.0954	0.0888403	12.33	6.24549e-35	1.31137e-32
C_Myocardium	Prmt1	994.794	1.07008	0.0906836	11.8002	3.89549e-32	6.50635e-30
C_Myocardium	Svip	33.5172	1.09995	0.422845	2.6013	0.00928709	0.0300136
C_Myocardium	Synm	37.2378	-1.16458	0.422275	-2.75788	0.00581771	0.0203947
C_Myocardium	Mrpl46	171.993	1.09383	0.191393	5.71511	1.09635e-08	1.77469e-07
C_Myocardium	Idh2	1690.92	1.00729	0.0763668	13.1902	9.98965e-40	2.93656e-37
C_Myocardium	Iqgap1	83.9548	-1.29775	0.282505	-4.59375	4.35354e-06	4.22644e-05
C_Myocardium	Alpk3	113.009	-1.0168	0.235187	-4.32339	1.53652e-05	0.000128756
C_Myocardium	Hbb-bt	484.781	1.76989	0.600131	2.94918	0.00318623	0.012495
C_Myocardium	Hbb-bs	191.332	1.85294	0.502671	3.68619	0.000227639	0.00135789
C_Myocardium	Hbb-bh1	1209.05	1.83444	0.293329	6.25386	4.00419e-10	8.01821e-09
C_Myocardium	Hbb-y	6345.43	2.03338	0.346501	5.86834	4.40188e-09	7.57598e-08
C_Myocardium	Uqcrc2	1083.69	1.0676	0.0911601	11.7112	1.11658e-31	1.8235e-29
C_Myocardium	Htra1	33.7875	-1.02002	0.415165	-2.4569	0.0140141	0.041968
C_Myocardium	Polr2l	220.585	1.20172	0.172491	6.96684	3.2413e-12	8.78978e-11
C_Myocardium	Ppfia1	56.1062	-1.32268	0.322441	-4.10209	4.09439e-05	0.000301198
C_Myocardium	Syne1	60.9475	-1.59846	0.323035	-4.94824	7.48861e-07	8.91958e-06
C_Myocardium	Nup43	90.0162	1.25316	0.264023	4.7464	2.07069e-06	2.2239e-05
C_Myocardium	Utrn	163.748	-1.06402	0.192243	-5.53477	3.11642e-08	4.69316e-07
C_Myocardium	Rspo3	243.805	-1.81771	0.507168	-3.58404	0.000338325	0.00188864
C_Myocardium	Rpf2	102.024	1.13515	0.244072	4.65088	3.30517e-06	3.33633e-05
C_Myocardium	P4ha1	89.4168	-1.00431	0.262668	-3.8235	0.000131569	0.000848158
C_Myocardium	Unc5b	239.583	-1.21188	0.173192	-6.99732	2.60903e-12	7.26279e-11
C_Myocardium	Cdk1	328.014	1.10157	0.147504	7.46809	8.13653e-14	2.88866e-12
C_Myocardium	Specc1l	68.9824	-1.10257	0.291034	-3.78848	0.000151573	0.000956147
C_Myocardium	Col18a1	148.018	-1.09989	0.226146	-4.86365	1.15242e-06	1.31508e-05
C_Myocardium	Trappc10	36.979	-1.07037	0.392546	-2.72674	0.00639639	0.022038
C_Myocardium	Sf3a2	91.3201	1.06921	0.256736	4.16464	3.11848e-05	0.000238726
C_Myocardium	Thop1	59.243	1.19056	0.323032	3.68558	0.000228182	0.00135959
C_Myocardium	Igf1	83.5624	-1.22428	0.264967	-4.62052	3.82789e-06	3.77599e-05
C_Myocardium	Tsfm	284.475	1.09551	0.154262	7.10161	1.23315e-12	3.65421e-11
C_Myocardium	Prim1	97.6124	1.06072	0.251174	4.22305	2.41021e-05	0.000192608
C_Myocardium	Pa2g4	374.766	1.02395	0.141597	7.23141	4.77999e-13	1.50765e-11
C_Myocardium	Bloc1s1	91.7695	1.11175	0.256907	4.32744	1.50851e-05	0.000126553
C_Myocardium	Efnb2	65.8471	-1.15169	0.296942	-3.87851	0.000105097	0.000697706
C_Myocardium	Mrps31	102.747	1.17938	0.242925	4.8549	1.20444e-06	1.3701e-05
C_Myocardium	Tenm3	49.5604	-1.22517	0.342715	-3.5749	0.000350368	0.0019389
C_Myocardium	Uba52	531.522	1.57742	0.119481	13.2023	8.51099e-40	2.60614e-37
C_Myocardium	Ddx39	263.904	1.16123	0.157286	7.38289	1.54892e-13	5.29442e-12
C_Myocardium	Gcdh	54.5868	1.07638	0.334284	3.21996	0.00128208	0.00584853
C_Myocardium	Nutf2	82.8612	1.41134	0.272439	5.1804	2.21416e-07	2.86982e-06
C_Myocardium	Utp4	51.7769	1.26916	0.355015	3.57494	0.000350304	0.0019389
C_Myocardium	Zfpm1	47.7752	-1.15707	0.349866	-3.30718	0.000942414	0.0044816
C_Myocardium	Gm3636	47.6727	1.04286	0.351055	2.97065	0.00297173	0.0117986
C_Myocardium	Pdhb	618.522	1.06052	0.108814	9.74612	1.91663e-22	1.6006e-20
C_Myocardium	Zmiz1	190.693	-1.04744	0.179361	-5.83984	5.22517e-09	8.93017e-08
C_Myocardium	Timm23	33.352	1.0185	0.427332	2.38339	0.0171538	0.0491858
C_Myocardium	Bmp4	223.899	-1.5	0.186981	-8.0222	1.03865e-15	4.57067e-14
C_Myocardium	Gmpr2	65.5579	1.04179	0.300126	3.47118	0.000518182	0.00269544
C_Myocardium	Loxl2	253.775	-1.30964	0.172681	-7.58419	3.34566e-14	1.23554e-12
C_Myocardium	Dgkh	47.3118	-1.08434	0.34764	-3.11914	0.00181382	0.00780887
C_Myocardium	Mycbp2	148.201	-1.09797	0.203938	-5.38385	7.29073e-08	1.04038e-06
C_Myocardium	Gm10076	357.846	1.29964	0.13764	9.44231	3.64635e-21	2.73439e-19
C_Myocardium	Rap2a	40.2917	-1.06851	0.377125	-2.8333	0.00460707	0.0168159
C_Myocardium	Clybl	132.082	1.16132	0.223461	5.19697	2.02561e-07	2.66778e-06
C_Myocardium	Qtrt1	34.7342	1.03903	0.415787	2.49894	0.0124566	0.0381749
C_Myocardium	Arhgap32	37.8967	-1.21934	0.400989	-3.04083	0.00235926	0.00970783
C_Myocardium	Kmt2a	115.089	-1.1714	0.232772	-5.03238	4.84433e-07	5.94341e-06
C_Myocardium	Idh3a	970.021	1.15187	0.0947081	12.1623	4.93447e-34	9.54301e-32
C_Myocardium	Crabp1	88.463	-1.695	0.274535	-6.17406	6.65573e-10	1.2838e-08
C_Myocardium	Etfa	606.799	1.19316	0.118612	10.0593	8.35716e-24	7.48985e-22
C_Myocardium	Cspg4	70.2754	-1.22081	0.29642	-4.1185	3.81345e-05	0.00028201
C_Myocardium	Zfp609	52.2598	-1.12332	0.334812	-3.35509	0.000793405	0.00389755
C_Myocardium	Vps13c	37.9001	-1.0589	0.399018	-2.65376	0.00795993	0.0265777
C_Myocardium	Prtg	69.0551	-1.30881	0.296077	-4.42051	9.84673e-06	8.62499e-05
C_Myocardium	Tbx18	65.199	1.25112	0.340688	3.67234	0.000240338	0.00141981
C_Myocardium	Plod2	117.899	-1.1259	0.228086	-4.9363	7.96191e-07	9.42223e-06
C_Myocardium	Rasa2	62.4232	-1.09723	0.307101	-3.57288	0.000353078	0.00195242
C_Myocardium	Alas1	74.8539	1.2296	0.29856	4.11845	3.81436e-05	0.00028201
C_Myocardium	Poc1a	52.7625	1.12303	0.338467	3.31798	0.000906697	0.00435226
C_Myocardium	Dusp7	41.0305	-1.1904	0.376292	-3.16351	0.0015588	0.00689683
C_Myocardium	Uqcrc1	1052.96	1.17751	0.0898413	13.1066	3.01833e-39	7.92204e-37
C_Myocardium	Rbms3	93.9298	-1.07321	0.250136	-4.2905	1.78268e-05	0.000147201
C_Myocardium	Mtfp1	53.4231	1.03888	0.331332	3.13547	0.00171581	0.00744802
C_Myocardium	Kremen1	50.3586	-1.04921	0.353617	-2.96707	0.00300649	0.0119173
C_Myocardium	Pold2	160.061	1.01577	0.196166	5.1781	2.24154e-07	2.8951e-06
C_Myocardium	Mdh1	3186.83	1.22588	0.0701004	17.4875	1.78311e-68	4.36804e-65
C_Myocardium	Hba-x	1372.27	1.86537	0.177967	10.4815	1.05029e-25	1.18747e-23
C_Myocardium	Hba-a1	1759.25	2.28583	0.298093	7.66819	1.74436e-14	6.62441e-13
C_Myocardium	Hba-a2	999.968	2.35827	0.242263	9.73433	2.15239e-22	1.7773e-20
C_Myocardium	Aff4	181.049	-1.04347	0.191554	-5.4474	5.11103e-08	7.52724e-07
C_Myocardium	Mfap4	124.436	-1.02192	0.228696	-4.46847	7.87826e-06	7.18329e-05
C_Myocardium	Specc1	40.95	-1.4513	0.383958	-3.77985	0.000156925	0.000986523
C_Myocardium	Eif4a1	2203.1	1.13725	0.0743196	15.3021	7.40055e-53	6.04296e-50
C_Myocardium	Eno3	709.989	1.02166	0.104214	9.80347	1.08781e-22	9.18887e-21
C_Myocardium	Rap1gap2	35.9983	-1.23817	0.406617	-3.04504	0.00232646	0.00959474
C_Myocardium	Med13	69.2565	-1.1089	0.292018	-3.79738	0.000146236	0.000928858
C_Myocardium	Nme2	167.12	1.13506	0.195171	5.81572	6.03749e-09	1.02461e-07
C_Myocardium	Pdk2	51.0931	1.01593	0.33863	3.00011	0.00269879	0.0108736
C_Myocardium	Phb	408.742	1.23265	0.130103	9.4744	2.68301e-21	2.07552e-19
C_Myocardium	Tubg1	159.521	1.15886	0.211214	5.48665	4.09625e-08	6.11857e-07
C_Myocardium	Meox1	53.5408	-2.09722	0.35277	-5.94503	2.76412e-09	4.81543e-08
C_Myocardium	Tanc2	117.332	-1.01954	0.225262	-4.52605	6.0097e-06	5.64773e-05
C_Myocardium	Psmc5	419.905	1.10428	0.132409	8.33989	7.43587e-17	3.66753e-15
C_Myocardium	Kpna2	118.63	1.78301	0.242581	7.35017	1.97958e-13	6.6429e-12
C_Myocardium	Tk1	122.567	1.04016	0.226733	4.58761	4.48342e-06	4.33535e-05
C_Myocardium	Hist1h1b	131.412	-1.73998	0.234905	-7.40719	1.29003e-13	4.45091e-12
C_Myocardium	Hist1h2ap	164.307	1.63952	0.232716	7.04516	1.85255e-12	5.27689e-11
C_Myocardium	Hist1h4d	33.6768	-1.58454	0.420981	-3.76393	0.000167267	0.00103997
C_Myocardium	Hist1h1e	244.426	-2.43036	0.181719	-13.3743	8.54567e-41	3.14011e-38
C_Myocardium	Hist1h1c	119.971	-1.39543	0.227615	-6.13064	8.75264e-10	1.6409e-08
C_Myocardium	Fars2	70.2311	1.1863	0.293084	4.04767	5.17307e-05	0.000371621
C_Myocardium	Gmpr	327.187	1.05796	0.142813	7.408	1.2822e-13	4.45091e-12
C_Myocardium	Tgfbi	116.206	-2.00681	0.27215	-7.37394	1.65662e-13	5.63634e-12
C_Myocardium	Zcchc6	96.5137	-1.06598	0.254938	-4.18133	2.89809e-05	0.000223719
C_Myocardium	Vcan	748.988	-1.04842	0.113806	-9.21241	3.18893e-20	2.23195e-18
C_Myocardium	Zfyve16	44.8707	-1.12205	0.359144	-3.12423	0.0017827	0.00769295
C_Myocardium	Cmya5	40.1945	-1.32894	0.382458	-3.47474	0.000511343	0.00266704
C_Myocardium	Cenpk	84.59	1.13801	0.281707	4.0397	5.35187e-05	0.000382225
C_Myocardium	Vsnl1	161.157	1.28675	0.199199	6.45962	1.04965e-10	2.30955e-09
C_Myocardium	Mycn	126.032	1.03975	0.222522	4.67255	2.97487e-06	3.0576e-05
C_Myocardium	Rrm2	410.721	1.4613	0.130643	11.1855	4.80265e-29	6.65938e-27
C_Myocardium	Akap6	50.4345	-1.02745	0.34569	-2.97218	0.00295696	0.0117463
C_Myocardium	Psma6	586.1	1.04333	0.112127	9.30488	1.34149e-20	9.47943e-19
C_Myocardium	Erh	627.087	1.55397	0.118467	13.1173	2.61967e-39	7.13035e-37
C_Myocardium	Coq6	83.7318	1.07315	0.268256	4.00049	6.32126e-05	0.000444971
C_Myocardium	Ahsa1	290.32	1.12817	0.155257	7.26646	3.6904e-13	1.19475e-11
C_Myocardium	Fbln5	35.928	-1.25134	0.425525	-2.9407	0.00327477	0.0127876
C_Myocardium	Dlk1	220.191	-1.42291	0.201176	-7.07293	1.51691e-12	4.37167e-11
C_Myocardium	Meg3	1304.63	-1.27249	0.173208	-7.34657	2.03357e-13	6.79304e-12
C_Myocardium	Brix1	139.129	1.13641	0.211366	5.37649	7.5953e-08	1.08174e-06
C_Myocardium	Cthrc1	144.447	-1.87885	0.397384	-4.72805	2.2669e-06	2.40743e-05
C_Myocardium	Emc2	284.102	1.09881	0.151653	7.24561	4.30508e-13	1.38763e-11
C_Myocardium	Asap1	142.199	-1.02083	0.210418	-4.85145	1.22562e-06	1.38784e-05
C_Myocardium	Mb	271.06	1.28865	0.165833	7.77078	7.80027e-15	3.0986e-13
C_Myocardium	Myh9	42.1031	-1.12393	0.378702	-2.96786	0.00299884	0.0118934
C_Myocardium	Samm50	298.938	1.23516	0.1488	8.3008	1.03417e-16	5.00007e-15
C_Myocardium	Ddx23	46.4527	-1.57894	0.369682	-4.27107	1.94536e-05	0.000158849
C_Myocardium	Tuba1c	182.26	1.01836	0.194476	5.23643	1.63716e-07	2.18357e-06
C_Myocardium	AC133868.2	39.1321	1.25326	0.407475	3.07567	0.00210029	0.00884527
C_Myocardium	Aaas	44.3158	1.33801	0.377937	3.54031	0.000399659	0.00216475
C_Myocardium	Gtsf1	86.5091	1.65442	0.309576	5.34416	9.08361e-08	1.28623e-06
C_Myocardium	Trap1	89.6329	1.05656	0.261789	4.03592	5.43881e-05	0.000388057
C_Myocardium	Nmral1	64.8288	1.02931	0.314645	3.27133	0.00107042	0.00501051
C_Myocardium	Rfc4	170.787	1.00673	0.193796	5.1948	2.04936e-07	2.69423e-06
C_Myocardium	Adcy5	75.7996	-1.19498	0.288268	-4.14537	3.39258e-05	0.000255714
C_Myocardium	Golgb1	155.146	-1.17541	0.204186	-5.75656	8.58455e-09	1.41136e-07
C_Myocardium	Crybg3	103.314	-1.20502	0.239329	-5.03499	4.77867e-07	5.87265e-06
C_Myocardium	Btg3	99.6677	1.30301	0.249934	5.21343	1.85381e-07	2.45914e-06
C_Myocardium	Mrpl39	144.362	1.27534	0.211875	6.01931	1.75167e-09	3.14744e-08
C_Myocardium	Chaf1b	50.3567	1.38161	0.352112	3.92377	8.71748e-05	0.000592644
C_Myocardium	Dynlt1a	100.042	1.35904	0.250054	5.435	5.47969e-08	8.0104e-07
C_Myocardium	Dynlt1c	53.7031	1.21316	0.333124	3.64178	0.000270761	0.00156803
C_Myocardium	Dynlt1f	320.59	1.00898	0.148254	6.80575	1.00527e-11	2.53874e-10
C_Myocardium	Rnaset2a	83.8805	1.02403	0.274272	3.73364	0.000188733	0.00114533
C_Myocardium	Igf2r	1393.77	-1.09075	0.0866251	-12.5916	2.34946e-36	5.39568e-34
C_Myocardium	Eci1	409.177	1.18526	0.132924	8.91677	4.80087e-19	2.91583e-17
C_Myocardium	Cacna1h	78.127	-1.13815	0.285257	-3.98993	6.60923e-05	0.000462143
C_Myocardium	Gm8186	83.8053	1.11116	0.268177	4.14336	3.42247e-05	0.000257056
C_Myocardium	Hmga1	86.5927	2.02699	0.287958	7.03919	1.93364e-12	5.4866e-11
C_Myocardium	Wdr46	43.7839	1.03051	0.385334	2.67433	0.00748789	0.0252424
C_Myocardium	Gm26917	52.0544	-1.67228	0.346558	-4.82539	1.39731e-06	1.55825e-05
C_Myocardium	Gm42418	897.594	-1.58081	0.10022	-15.7734	4.74135e-56	4.97774e-53
C_Myocardium	Tomm6	119.647	1.08301	0.233576	4.63662	3.54147e-06	3.52659e-05
C_Myocardium	Dus3l	40.1291	1.0214	0.388472	2.62928	0.00855664	0.0280504
C_Myocardium	Khsrp	54.0719	-1.0043	0.326819	-3.07295	0.00211956	0.00890601
C_Myocardium	Efna5	83.8831	-1.04318	0.279369	-3.73405	0.000188428	0.00114443
C_Myocardium	Ndufv2	1369.93	1.1387	0.0847601	13.4344	3.80341e-41	1.55285e-38
C_Myocardium	Lpin2	52.2592	-1.17744	0.337326	-3.4905	0.000482121	0.00253986
C_Myocardium	Birc6	189.938	-1.11545	0.184852	-6.03427	1.59687e-09	2.89195e-08
C_Myocardium	Ltbp1	160.135	-1.1136	0.201498	-5.5266	3.26488e-08	4.90666e-07
C_Myocardium	Slc8a1	123.802	-1.37715	0.22256	-6.18777	6.10199e-10	1.18009e-08
C_Myocardium	Eml4	189.833	-1.3773	0.185925	-7.4078	1.28413e-13	4.45091e-12
C_Myocardium	Eif2s3y	72.4714	2.73973	0.330448	8.29096	1.1234e-16	5.396e-15
C_Myocardium	Ddx3y	40.6095	3.84361	0.536171	7.16862	7.57596e-13	2.32953e-11
C_Myocardium	Gm47283	191.7	-1.15516	0.18746	-6.16214	7.17665e-10	1.37705e-08
C_Myocardium	1010001N08Rik	53.0203	-1.54792	0.35011	-4.42123	9.81389e-06	8.60648e-05
C_Myocardium	Apc	115.96	-1.07701	0.228437	-4.71468	2.42088e-06	2.53796e-05
C_Myocardium	Kif20a	93.0888	1.19359	0.260608	4.58001	4.64946e-06	4.45682e-05
C_Myocardium	Hars	113.461	1.12382	0.232356	4.83661	1.32071e-06	1.48636e-05
C_Myocardium	Slc12a2	51.0806	-1.09952	0.342651	-3.20886	0.00133261	0.00603412
C_Myocardium	Iigp1	83.136	-1.73156	0.598707	-2.89216	0.00382602	0.0144637
C_Myocardium	Malt1	74.5416	-1.08136	0.280289	-3.858	0.000114318	0.000748771
C_Myocardium	Ska1	50.1706	1.07845	0.360095	2.99491	0.00274526	0.0110306
C_Myocardium	Acaa2	409.32	1.02811	0.132275	7.77256	7.69149e-15	3.072e-13
C_Myocardium	Smad7	131.696	-1.386	0.221611	-6.25419	3.99587e-10	8.01821e-09
C_Myocardium	Setbp1	44.9576	-1.02209	0.361545	-2.82701	0.00469846	0.0170851
C_Myocardium	Ndufv1	544.688	1.07271	0.118028	9.08867	1.00259e-19	6.52038e-18
C_Myocardium	Gstp1	96.1428	2.33154	0.2741	8.50617	1.79777e-17	9.37008e-16
C_Myocardium	Pygm	239.419	1.07118	0.165763	6.46212	1.03249e-10	2.2786e-09
C_Myocardium	Wdr74	54.5788	1.05735	0.332982	3.1754	0.00149632	0.00666855
C_Myocardium	Ahnak	227.193	-1.1222	0.169629	-6.61558	3.7009e-11	8.63426e-10
C_Myocardium	Rpl9-ps6	37.7943	-1.38472	0.398369	-3.47597	0.000509005	0.00265862
C_Myocardium	Rpp30	104.733	1.18786	0.253024	4.69464	2.67074e-06	2.77221e-05
C_Myocardium	Pi4k2a	37.7701	-1.13276	0.405202	-2.79555	0.00518116	0.0185286
C_Myocardium	Psd	38.6179	-1.47387	0.39635	-3.71862	0.000200314	0.00120783
C_Myocardium	Usmg5	2655.89	1.03188	0.0723227	14.2676	3.48147e-46	2.13211e-43
C_Myocardium	Rps12-ps3	124.876	-1.68124	0.223813	-7.5118	5.83193e-14	2.12173e-12
C_Myocardium	Prdx3	333.347	1.12143	0.142897	7.84782	4.23339e-15	1.73806e-13
C_Myocardium	mt-Nd6	51.992	-1.21635	0.363141	-3.34954	0.00080946	0.00394926

## Sheet: EP 2FC padj<0.05
Cluster ID	Gene ID	baseMean	log2FoldChange	lfcSE	stat	pvalue	padj
C_Epicardium	Myl1	150.336	1.33359	0.221612	6.01767	1.76945e-09	2.09797e-07
C_Epicardium	Des	113.954	1.01852	0.251171	4.05511	5.01109e-05	0.00191661
C_Epicardium	Prrc2c	432.769	-1.06326	0.139245	-7.63589	2.24264e-14	4.6924e-12
C_Epicardium	Mgst3	66.6288	1.01693	0.335771	3.02864	0.00245654	0.0379908
C_Epicardium	Itga4	129.141	-1.14088	0.229504	-4.97105	6.65903e-07	4.38633e-05
C_Epicardium	Actc1	1124.16	1.24091	0.252048	4.92332	8.50882e-07	5.3098e-05
C_Epicardium	Myl9	517.412	1.18014	0.137667	8.57243	1.01325e-17	5.14877e-15
C_Epicardium	Xist	416.542	-1.54359	0.164984	-9.35601	8.28022e-21	7.36318e-18
C_Epicardium	Smpx	61.2602	1.38395	0.37453	3.69515	0.000219754	0.00656861
C_Epicardium	Fabp3	68.4097	1.1131	0.346241	3.21481	0.00130531	0.0244369
C_Epicardium	Eno1	1003.64	1.09915	0.10526	10.4423	1.58942e-25	5.65356e-22
C_Epicardium	Pf4	73.9585	1.5077	0.333556	4.52009	6.1814e-06	0.000305378
C_Epicardium	Erc1	59.4603	-1.03793	0.334049	-3.10713	0.00188914	0.0314003
C_Epicardium	Tnni3	259.275	1.46496	0.186751	7.84444	4.34873e-15	1.03123e-12
C_Epicardium	Csrp3	398.774	1.03484	0.145386	7.11783	1.09637e-12	2.16654e-10
C_Epicardium	Hbb-bh1	836.492	3.05443	0.974035	3.13585	0.00171355	0.0295879
C_Epicardium	Hbb-y	4149.31	3.23625	0.873291	3.70581	0.000210717	0.00635188
C_Epicardium	Cox6a2	62.3989	2.02386	0.342832	5.90337	3.56153e-09	3.8389e-07
C_Epicardium	Polr2l	87.6639	1.05319	0.272266	3.86826	0.000109616	0.00367833
C_Epicardium	Uba52	259.958	1.2272	0.172705	7.10575	1.19669e-12	2.24032e-10
C_Epicardium	Jund	495.62	1.1929	0.131726	9.05591	1.35431e-19	9.63458e-17
C_Epicardium	Rrad	74.1035	1.17271	0.343575	3.41326	0.000641908	0.0139453
C_Epicardium	Tnnc1	396.522	1.26431	0.158695	7.96693	1.62659e-15	5.25981e-13
C_Epicardium	Gm10076	210.224	1.07502	0.187804	5.72414	1.03961e-08	1.02719e-06
C_Epicardium	Cnn1	66.3625	1.04173	0.331972	3.13802	0.00170094	0.0295134
C_Epicardium	Myl3	117.063	1.64246	0.271172	6.0569	1.38773e-09	1.76291e-07
C_Epicardium	Hba-x	1272.89	3.21438	1.07559	2.98849	0.00280356	0.0420771
C_Epicardium	Hba-a2	662.216	3.85953	0.983731	3.92336	8.73238e-05	0.00301564
C_Epicardium	Kpna2	71.1246	1.08987	0.317433	3.43338	0.000596107	0.0134199
C_Epicardium	Hist1h1b	170.563	-1.6758	0.382873	-4.37691	1.20373e-05	0.000548931
C_Epicardium	Hist1h2ap	162.264	1.77934	0.226717	7.8483	4.21724e-15	1.03123e-12
C_Epicardium	Hist1h1e	190.42	-2.17137	0.219843	-9.87687	5.24447e-23	6.21819e-20
C_Epicardium	Vsnl1	86.0287	1.18864	0.322393	3.68694	0.000226969	0.00667214
C_Epicardium	Erh	416.643	1.09885	0.138224	7.94975	1.86893e-15	5.53982e-13
C_Epicardium	Myh9	59.7086	-1.0585	0.34037	-3.10985	0.00187181	0.0312583
C_Epicardium	Dusp1	97.4164	1.61552	0.291576	5.54064	3.01369e-08	2.67993e-06
C_Epicardium	Hmga1	59.3408	1.63164	0.343206	4.7541	1.99331e-06	0.000116233
C_Epicardium	Gm42418	321.36	-1.32488	0.43339	-3.05702	0.00223553	0.0359808
C_Epicardium	Gm47283	143.068	-1.26795	0.219936	-5.76506	8.16279e-09	8.29573e-07
C_Epicardium	Rps12-ps3	69.7063	-1.86173	0.319648	-5.82431	5.73484e-09	5.99965e-07

## Sheet: FM 2FC padj<0.05
Cluster ID	Gene ID	baseMean	log2FoldChange	lfcSE	stat	pvalue	padj
C_FM	Tnnt2	91.3092	1.6511	0.301249	5.48085	4.23291e-08	4.09562e-06
C_FM	Prrc2c	263.967	-1.11318	0.163457	-6.81026	9.74212e-12	1.64503e-09
C_FM	Xist	331.764	-2.18159	0.449606	-4.85223	1.22081e-06	6.87139e-05
C_FM	Usp1	81.6855	-1.1065	0.281293	-3.93361	8.36785e-05	0.00278306
C_FM	Eno1	631.587	1.21318	0.111511	10.8795	1.44356e-27	1.13753e-24
C_FM	Myl2	142.165	2.22159	0.693645	3.20278	0.0013611	0.0257411
C_FM	Hbb-bt	310.454	3.32444	1.12352	2.95894	0.00308704	0.043439
C_FM	Hbb-y	2968.36	2.95298	0.932447	3.16692	0.00154065	0.0275916
C_FM	Mki67	133.828	-1.15693	0.234917	-4.92485	8.44244e-07	4.98948e-05
C_FM	Lum	120.944	1.13098	0.243338	4.64778	3.3552e-06	0.000172428
C_FM	Uba52	167.925	1.09698	0.191145	5.73898	9.52487e-09	1.12584e-06
C_FM	Gm10076	116.402	1.12302	0.227465	4.93709	7.92953e-07	4.93301e-05
C_FM	Rpl10-ps3	114.585	-1.05573	0.249655	-4.22877	2.34976e-05	0.00089594
C_FM	Myl7	196.819	2.54053	0.699648	3.63115	0.000282163	0.00738144
C_FM	Hba-a1	978.098	3.39323	1.1483	2.95501	0.00312656	0.0434776
C_FM	Hba-a2	456.326	3.38611	1.02664	3.29824	0.000972935	0.0200002
C_FM	Myl4	145.195	2.33733	0.542455	4.30879	1.64149e-05	0.000646745
C_FM	Hist1h1b	142.592	-2.92423	0.269599	-10.8466	2.06949e-27	1.22307e-24
C_FM	Hist1h1e	208.264	-2.78045	0.228596	-12.1632	4.88278e-34	1.15429e-30
C_FM	Erh	320.795	1.0659	0.148437	7.1808	6.93037e-13	1.26026e-10
C_FM	Atad2	78.2814	-1.08923	0.300117	-3.62934	0.000284142	0.00738144
C_FM	Gm47283	80.672	-1.27081	0.290004	-4.38204	1.17574e-05	0.000505355

## Sheet: CM 2FC padj<0.05
Cluster ID	Gene ID	baseMean	log2FoldChange	lfcSE	stat	pvalue	padj
C_Myocardium	Col9a1	95.9832	-1.89417	0.277387	-6.82861	8.57417e-12	2.1879e-10
C_Myocardium	Dst	243.248	-1.17568	0.162628	-7.22925	4.85675e-13	1.52531e-11
C_Myocardium	Col5a2	68.1926	-1.01674	0.2987	-3.4039	0.00066431	0.00335534
C_Myocardium	Bmpr2	137.767	-1.18603	0.209065	-5.67303	1.40297e-08	2.23654e-07
C_Myocardium	Nrp2	37.8654	-1.38308	0.416877	-3.31771	0.000907594	0.00435373
C_Myocardium	Zdbf2	84.9531	-1.20908	0.298844	-4.04584	5.21354e-05	0.000373798
C_Myocardium	Myl1	3573.76	1.11073	0.125742	8.83341	1.01533e-18	6.01745e-17
C_Myocardium	Erbb4	60.3107	-1.14767	0.311435	-3.68511	0.0002286	0.00136031
C_Myocardium	Bcs1l	37.6912	1.01554	0.397199	2.55677	0.0105649	0.0335096
C_Myocardium	Cd55	39.7216	-1.63601	0.422444	-3.87274	0.00010762	0.000709324
C_Myocardium	Atp2b4	93.0789	-1.08153	0.252471	-4.28379	1.83736e-05	0.000151038
C_Myocardium	Camsap2	45.3546	-1.07293	0.363085	-2.95503	0.00312634	0.0123061
C_Myocardium	Cep350	56.6689	-1.48616	0.333145	-4.46099	8.15818e-06	7.35637e-05
C_Myocardium	Suco	93.5518	-1.04854	0.252885	-4.1463	3.37893e-05	0.000255471
C_Myocardium	Prrc2c	485.26	-1.25087	0.121681	-10.2799	8.68125e-25	8.8609e-23
C_Myocardium	Rgs5	267.349	-2.27123	0.172979	-13.1301	2.2139e-39	6.25767e-37
C_Myocardium	Tgfb2	258.719	-1.23517	0.173967	-7.10003	1.24731e-12	3.68131e-11
C_Myocardium	Plxna2	34.9195	-1.12162	0.426237	-2.63145	0.00850225	0.0279067
C_Myocardium	Zer1	41.9642	-1.72182	0.396632	-4.34111	1.41766e-05	0.000119889
C_Myocardium	Rpl35	4014.26	1.02376	0.0655556	15.6167	5.60093e-55	5.14516e-52
C_Myocardium	Kcnj3	33.9626	-1.12302	0.413452	-2.71621	0.00660334	0.0226132
C_Myocardium	Kcnh7	56.2499	-1.14043	0.326116	-3.49701	0.000470498	0.00249113
C_Myocardium	Cers6	58.2384	-1.02423	0.320886	-3.19188	0.00141352	0.006338
C_Myocardium	Itga6	275.849	-1.05555	0.154469	-6.83338	8.29374e-12	2.12372e-10
C_Myocardium	Mtx2	551.024	1.16211	0.11444	10.1547	3.15638e-24	2.97388e-22
C_Myocardium	Ttn	10932	-1.74091	0.135671	-12.8318	1.08804e-37	2.66533e-35
C_Myocardium	Ndufs3	968.358	1.07354	0.0922362	11.6391	2.60851e-31	4.16738e-29
C_Myocardium	Ino80	39.0827	-1.00538	0.399124	-2.51896	0.0117701	0.0365125
C_Myocardium	Ndufaf1	85.1701	1.06465	0.269204	3.95479	7.66016e-05	0.000526609
C_Myocardium	Mga	136.267	-1.03537	0.214429	-4.82849	1.3757e-06	1.53648e-05
C_Myocardium	Ttbk2	34.6557	-1.18793	0.407228	-2.9171	0.00353302	0.0135725
C_Myocardium	Fbn1	84.3812	-1.28286	0.271671	-4.72211	2.33408e-06	2.46099e-05
C_Myocardium	Sppl2a	59.5555	-1.04959	0.312425	-3.35949	0.000780875	0.00385144
C_Myocardium	Blvra	69.0985	1.1851	0.297936	3.97771	6.95825e-05	0.000483329
C_Myocardium	Idh3b	511.15	1.05893	0.118559	8.93168	4.19576e-19	2.59115e-17
C_Myocardium	Pcna	223.136	1.09696	0.169665	6.46544	1.01008e-10	2.23586e-09
C_Myocardium	Id1	241.947	-1.04895	0.173095	-6.05998	1.36141e-09	2.48881e-08
C_Myocardium	Myl9	6023.36	1.02523	0.0604544	16.9587	1.66024e-64	3.05028e-61
C_Myocardium	Gm826	42.6789	1.03947	0.375909	2.76521	0.00568868	0.0200094
C_Myocardium	Zmynd8	148.299	-1.00214	0.202177	-4.95672	7.16927e-07	8.58094e-06
C_Myocardium	Fam210b	46.4463	1.0185	0.361583	2.81679	0.00485068	0.0175518
C_Myocardium	Gm14305	46.5729	1.04773	0.366321	2.86015	0.00423442	0.0157324
C_Myocardium	Adrm1	228.686	1.1331	0.175732	6.44789	1.13417e-10	2.46597e-09
C_Myocardium	Hprt	377.714	1.24415	0.13507	9.21113	3.22701e-20	2.23729e-18
C_Myocardium	Renbp	47.6871	1.20645	0.35426	3.40556	0.000660286	0.0033373
C_Myocardium	Dmd	76.6612	-1.15017	0.279123	-4.12067	3.77773e-05	0.000279864
C_Myocardium	Apoo	385.632	1.00057	0.133276	7.50749	6.02731e-14	2.17131e-12
C_Myocardium	Cited1	1494.06	1.33438	0.152483	8.75102	2.11432e-18	1.20451e-16
C_Myocardium	Xist	743.024	-2.08625	0.223895	-9.31797	1.18589e-20	8.54422e-19
C_Myocardium	Taf9b	39.1768	1.14238	0.394595	2.89507	0.00379072	0.014382
C_Myocardium	Nrk	118.83	-1.08421	0.254477	-4.26054	2.03933e-05	0.000165547
C_Myocardium	Prps1	137.702	1.04975	0.221177	4.74618	2.0729e-06	2.2239e-05
C_Myocardium	Col4a5	120.933	-1.04985	0.22242	-4.7201	2.35726e-06	2.47913e-05
C_Myocardium	Tro	55.4696	-1.2212	0.323818	-3.77124	0.000162436	0.00101682
C_Myocardium	Acot9	50.7236	1.35684	0.349183	3.88576	0.00010201	0.000680901
C_Myocardium	Car2	62.0615	1.25652	0.326134	3.85276	0.000116795	0.000764314
C_Myocardium	Trim55	204.111	1.08103	0.176207	6.135	8.51568e-10	1.60878e-08
C_Myocardium	Mecom	83.0404	-1.75491	0.288093	-6.09148	1.1187e-09	2.07087e-08
C_Myocardium	Mrpl47	152.514	1.01804	0.214391	4.7485	2.04935e-06	2.20508e-05
C_Myocardium	Nbea	86.5302	-1.19102	0.261233	-4.55921	5.13473e-06	4.88797e-05
C_Myocardium	Mlf1	163.531	1.23918	0.201441	6.15158	7.67144e-10	1.45678e-08
C_Myocardium	Golim4	203.354	-1.25735	0.176128	-7.13883	9.41278e-13	2.83502e-11
C_Myocardium	Syt11	66.0097	-1.00798	0.297557	-3.38753	0.00070525	0.00352817
C_Myocardium	Selenbp1	54.5792	1.18184	0.350436	3.37247	0.000744967	0.00369417
C_Myocardium	Gabpb2	48.7998	-1.02484	0.345503	-2.96623	0.00301477	0.0119437
C_Myocardium	Vps45	34.4443	1.24288	0.426056	2.91717	0.00353227	0.0135725
C_Myocardium	Acp6	69.5588	1.0962	0.292528	3.74734	0.000178718	0.00109541
C_Myocardium	Phgdh	160.181	1.26947	0.200545	6.33008	2.45041e-10	5.07269e-09
C_Myocardium	Man1a2	196.311	-1.08861	0.188951	-5.76135	8.34449e-09	1.37497e-07
C_Myocardium	Igsf3	149.115	-1.01424	0.200011	-5.07094	3.95848e-07	4.92231e-06
C_Myocardium	Trim33	53.9857	-1.03047	0.328552	-3.1364	0.00171038	0.00742881
C_Myocardium	Mybphl	175.899	1.31389	0.195075	6.73532	1.63567e-11	4.03375e-10
C_Myocardium	Tet2	45.3587	-1.05823	0.355262	-2.97874	0.00289437	0.0115602
C_Myocardium	Adgrl2	79.8093	-1.0321	0.275322	-3.74871	0.000177746	0.00109218
C_Myocardium	Smu1	142.991	1.1274	0.213007	5.29278	1.20472e-07	1.65486e-06
C_Myocardium	Tesk1	40.5234	-1.06304	0.379018	-2.80472	0.00503606	0.0181422
C_Myocardium	Aldh1b1	179.254	1.14817	0.186398	6.15976	7.28542e-10	1.39429e-08
C_Myocardium	Nipsnap3b	191.166	1.27674	0.183984	6.93941	3.93749e-12	1.05995e-10
C_Myocardium	Alad	105.474	1.04327	0.239119	4.36298	1.28302e-05	0.000108753
C_Myocardium	Tnc	82.7377	-1.55084	0.316277	-4.90341	9.41872e-07	1.09349e-05
C_Myocardium	Cdk5rap2	60.7036	-1.10147	0.313029	-3.51874	0.000433607	0.00231583
C_Myocardium	Adamtsl1	46.172	-1.31786	0.357332	-3.68806	0.00022597	0.00135012
C_Myocardium	Slc24a2	47.5258	-1.31629	0.360228	-3.65406	0.00025813	0.00150436
C_Myocardium	Cachd1	45.1177	-1.25032	0.360355	-3.4697	0.000521041	0.00270419
C_Myocardium	Zyg11b	53.3786	-1.08557	0.329453	-3.29506	0.000983997	0.0046564
C_Myocardium	Zfyve9	57.1398	-1.02762	0.318721	-3.2242	0.00126324	0.00578053
C_Myocardium	Prdx1	2045.15	1.04345	0.0772408	13.5091	1.38219e-41	5.97513e-39
C_Myocardium	Cdc20	168.064	1.14649	0.206974	5.5393	3.03678e-08	4.59604e-07
C_Myocardium	Macf1	459.159	-1.09131	0.128584	-8.4871	2.11862e-17	1.08879e-15
C_Myocardium	Ago3	38.3981	-1.15932	0.392852	-2.95103	0.00316711	0.0124401
C_Myocardium	Fndc5	37.4386	-1.84314	0.409694	-4.49882	6.83312e-06	6.31655e-05
C_Myocardium	Hmgn2	1622.75	1.30218	0.0794536	16.3892	2.28588e-60	3.35979e-57
C_Myocardium	Aunip	35.3227	1.15278	0.407104	2.83167	0.00463053	0.0168798
C_Myocardium	Hmgcl	89.2922	1.25729	0.261688	4.80456	1.55092e-06	1.71136e-05
C_Myocardium	Nppa	3367.02	1.07775	0.24737	4.35683	1.31961e-05	0.000111726
C_Myocardium	Eno1	2232.67	1.47744	0.0733677	20.1375	3.46459e-90	2.54612e-86
C_Myocardium	Ankib1	38.8571	-1.01096	0.383734	-2.63452	0.00842559	0.0277542
C_Myocardium	Sema3c	109.316	-1.2093	0.251838	-4.80188	1.5718e-06	1.72922e-05
C_Myocardium	Psmc2	320.551	1.08439	0.151191	7.17228	7.37589e-13	2.29684e-11
C_Myocardium	Trim54	45.1069	1.42877	0.375722	3.80274	0.000143105	0.000909758
C_Myocardium	Htt	53.6854	-1.16786	0.333533	-3.50148	0.000462688	0.00245686
C_Myocardium	Kdr	44.877	-1.00011	0.409965	-2.4395	0.0147078	0.0436365
C_Myocardium	Igfbp7	53.3785	-1.45874	0.33411	-4.36604	1.26517e-05	0.000107488
C_Myocardium	Pf4	102.152	2.49205	1.0356	2.40638	0.0161116	0.0469805
C_Myocardium	Sparcl1	37.0032	-1.24477	0.438535	-2.83847	0.00453308	0.0166153
C_Myocardium	Atp5k	2358.48	1.01786	0.0760886	13.3774	8.20086e-41	3.14011e-38
C_Myocardium	Noc4l	41.3228	1.15028	0.379004	3.03502	0.00240523	0.00989145
C_Myocardium	Tpcn1	35.1425	-1.03509	0.408687	-2.53273	0.0113179	0.0353939
C_Myocardium	Gtf2h3	49.6706	1.00959	0.344323	2.93211	0.00336666	0.0130609
C_Myocardium	Eln	238.053	-2.14585	0.204813	-10.4771	1.10026e-25	1.22512e-23
C_Myocardium	Pom121	83.1373	-1.09476	0.26768	-4.08979	4.3176e-05	0.000315722
C_Myocardium	Hip1	131.17	-1.14458	0.220538	-5.18995	2.10354e-07	2.7458e-06
C_Myocardium	Mcm7	144.573	1.04908	0.208621	5.02863	4.93999e-07	6.05066e-06
C_Myocardium	Aimp2	184.188	1.11032	0.184005	6.03418	1.59768e-09	2.89195e-08
C_Myocardium	Fry	100.765	-1.56682	0.2531	-6.19053	5.99626e-10	1.1627e-08
C_Myocardium	Ppp1r9a	95.9318	-1.08656	0.248594	-4.37083	1.23775e-05	0.000105402
C_Myocardium	Asb4	202.169	-1.34409	0.175881	-7.64204	2.13809e-14	8.01674e-13
C_Myocardium	Ubn2	157.364	-1.02307	0.195052	-5.24511	1.56187e-07	2.09456e-06
C_Myocardium	Gm26699	38.9085	-1.19851	0.388026	-3.08872	0.00201021	0.0085098
C_Myocardium	Hipk2	109.849	-1.32143	0.233305	-5.66396	1.47922e-08	2.3479e-07
C_Myocardium	Kdm7a	51.4434	-1.06428	0.335434	-3.17286	0.00150947	0.00671088
C_Myocardium	Tet3	93.8543	-1.05199	0.253341	-4.15248	3.28888e-05	0.00025001
C_Myocardium	Fbln2	82.6556	-1.13469	0.295125	-3.84478	0.000120659	0.000786104
C_Myocardium	Adamts9	68.5516	-1.06666	0.294279	-3.62465	0.00028935	0.00164712
C_Myocardium	Tamm41	45.2422	1.00589	0.364745	2.75778	0.00581953	0.0203947
C_Myocardium	Cxcl12	505.456	-1.06662	0.131478	-8.11252	4.95814e-16	2.20832e-14
C_Myocardium	Cacna1c	93.0419	-1.01975	0.251914	-4.04801	5.16558e-05	0.000371447
C_Myocardium	Slc2a3	73.6185	-1.21612	0.309525	-3.92897	8.53091e-05	0.000580496
C_Myocardium	Grcc10	148.342	1.14241	0.204904	5.57534	2.47049e-08	3.79594e-07
C_Myocardium	Ndufa9	436.919	1.29996	0.126992	10.2365	1.36014e-24	1.31522e-22
C_Myocardium	Pde3a	80.9457	-1.2139	0.284427	-4.26786	1.97357e-05	0.000160796
C_Myocardium	Ldhb	1069.43	1.17158	0.0973833	12.0306	2.45296e-33	4.39679e-31
C_Myocardium	Gm15543	137.526	1.58514	0.223701	7.08599	1.3805e-12	4.04194e-11
C_Myocardium	Peg3	823.003	-1.03758	0.0992825	-10.4507	1.45377e-25	1.54837e-23
C_Myocardium	Ckm	35.4917	1.14743	0.431229	2.66084	0.00779452	0.0261204
C_Myocardium	Pepd	75.9929	1.09749	0.280088	3.91837	8.91501e-05	0.000603282
C_Myocardium	Etfb	1267.26	1.0954	0.0888403	12.33	6.24549e-35	1.31137e-32
C_Myocardium	Prmt1	994.794	1.07008	0.0906836	11.8002	3.89549e-32	6.50635e-30
C_Myocardium	Svip	33.5172	1.09995	0.422845	2.6013	0.00928709	0.0300136
C_Myocardium	Synm	37.2378	-1.16458	0.422275	-2.75788	0.00581771	0.0203947
C_Myocardium	Mrpl46	171.993	1.09383	0.191393	5.71511	1.09635e-08	1.77469e-07
C_Myocardium	Idh2	1690.92	1.00729	0.0763668	13.1902	9.98965e-40	2.93656e-37
C_Myocardium	Iqgap1	83.9548	-1.29775	0.282505	-4.59375	4.35354e-06	4.22644e-05
C_Myocardium	Alpk3	113.009	-1.0168	0.235187	-4.32339	1.53652e-05	0.000128756
C_Myocardium	Hbb-bt	484.781	1.76989	0.600131	2.94918	0.00318623	0.012495
C_Myocardium	Hbb-bs	191.332	1.85294	0.502671	3.68619	0.000227639	0.00135789
C_Myocardium	Hbb-bh1	1209.05	1.83444	0.293329	6.25386	4.00419e-10	8.01821e-09
C_Myocardium	Hbb-y	6345.43	2.03338	0.346501	5.86834	4.40188e-09	7.57598e-08
C_Myocardium	Uqcrc2	1083.69	1.0676	0.0911601	11.7112	1.11658e-31	1.8235e-29
C_Myocardium	Htra1	33.7875	-1.02002	0.415165	-2.4569	0.0140141	0.041968
C_Myocardium	Polr2l	220.585	1.20172	0.172491	6.96684	3.2413e-12	8.78978e-11
C_Myocardium	Ppfia1	56.1062	-1.32268	0.322441	-4.10209	4.09439e-05	0.000301198
C_Myocardium	Syne1	60.9475	-1.59846	0.323035	-4.94824	7.48861e-07	8.91958e-06
C_Myocardium	Nup43	90.0162	1.25316	0.264023	4.7464	2.07069e-06	2.2239e-05
C_Myocardium	Utrn	163.748	-1.06402	0.192243	-5.53477	3.11642e-08	4.69316e-07
C_Myocardium	Rspo3	243.805	-1.81771	0.507168	-3.58404	0.000338325	0.00188864
C_Myocardium	Rpf2	102.024	1.13515	0.244072	4.65088	3.30517e-06	3.33633e-05
C_Myocardium	P4ha1	89.4168	-1.00431	0.262668	-3.8235	0.000131569	0.000848158
C_Myocardium	Unc5b	239.583	-1.21188	0.173192	-6.99732	2.60903e-12	7.26279e-11
C_Myocardium	Cdk1	328.014	1.10157	0.147504	7.46809	8.13653e-14	2.88866e-12
C_Myocardium	Specc1l	68.9824	-1.10257	0.291034	-3.78848	0.000151573	0.000956147
C_Myocardium	Col18a1	148.018	-1.09989	0.226146	-4.86365	1.15242e-06	1.31508e-05
C_Myocardium	Trappc10	36.979	-1.07037	0.392546	-2.72674	0.00639639	0.022038
C_Myocardium	Sf3a2	91.3201	1.06921	0.256736	4.16464	3.11848e-05	0.000238726
C_Myocardium	Thop1	59.243	1.19056	0.323032	3.68558	0.000228182	0.00135959
C_Myocardium	Igf1	83.5624	-1.22428	0.264967	-4.62052	3.82789e-06	3.77599e-05
C_Myocardium	Tsfm	284.475	1.09551	0.154262	7.10161	1.23315e-12	3.65421e-11
C_Myocardium	Prim1	97.6124	1.06072	0.251174	4.22305	2.41021e-05	0.000192608
C_Myocardium	Pa2g4	374.766	1.02395	0.141597	7.23141	4.77999e-13	1.50765e-11
C_Myocardium	Bloc1s1	91.7695	1.11175	0.256907	4.32744	1.50851e-05	0.000126553
C_Myocardium	Efnb2	65.8471	-1.15169	0.296942	-3.87851	0.000105097	0.000697706
C_Myocardium	Mrps31	102.747	1.17938	0.242925	4.8549	1.20444e-06	1.3701e-05
C_Myocardium	Tenm3	49.5604	-1.22517	0.342715	-3.5749	0.000350368	0.0019389
C_Myocardium	Uba52	531.522	1.57742	0.119481	13.2023	8.51099e-40	2.60614e-37
C_Myocardium	Ddx39	263.904	1.16123	0.157286	7.38289	1.54892e-13	5.29442e-12
C_Myocardium	Gcdh	54.5868	1.07638	0.334284	3.21996	0.00128208	0.00584853
C_Myocardium	Nutf2	82.8612	1.41134	0.272439	5.1804	2.21416e-07	2.86982e-06
C_Myocardium	Utp4	51.7769	1.26916	0.355015	3.57494	0.000350304	0.0019389
C_Myocardium	Zfpm1	47.7752	-1.15707	0.349866	-3.30718	0.000942414	0.0044816
C_Myocardium	Gm3636	47.6727	1.04286	0.351055	2.97065	0.00297173	0.0117986
C_Myocardium	Pdhb	618.522	1.06052	0.108814	9.74612	1.91663e-22	1.6006e-20
C_Myocardium	Zmiz1	190.693	-1.04744	0.179361	-5.83984	5.22517e-09	8.93017e-08
C_Myocardium	Timm23	33.352	1.0185	0.427332	2.38339	0.0171538	0.0491858
C_Myocardium	Bmp4	223.899	-1.5	0.186981	-8.0222	1.03865e-15	4.57067e-14
C_Myocardium	Gmpr2	65.5579	1.04179	0.300126	3.47118	0.000518182	0.00269544
C_Myocardium	Loxl2	253.775	-1.30964	0.172681	-7.58419	3.34566e-14	1.23554e-12
C_Myocardium	Dgkh	47.3118	-1.08434	0.34764	-3.11914	0.00181382	0.00780887
C_Myocardium	Mycbp2	148.201	-1.09797	0.203938	-5.38385	7.29073e-08	1.04038e-06
C_Myocardium	Gm10076	357.846	1.29964	0.13764	9.44231	3.64635e-21	2.73439e-19
C_Myocardium	Rap2a	40.2917	-1.06851	0.377125	-2.8333	0.00460707	0.0168159
C_Myocardium	Clybl	132.082	1.16132	0.223461	5.19697	2.02561e-07	2.66778e-06
C_Myocardium	Qtrt1	34.7342	1.03903	0.415787	2.49894	0.0124566	0.0381749
C_Myocardium	Arhgap32	37.8967	-1.21934	0.400989	-3.04083	0.00235926	0.00970783
C_Myocardium	Kmt2a	115.089	-1.1714	0.232772	-5.03238	4.84433e-07	5.94341e-06
C_Myocardium	Idh3a	970.021	1.15187	0.0947081	12.1623	4.93447e-34	9.54301e-32
C_Myocardium	Crabp1	88.463	-1.695	0.274535	-6.17406	6.65573e-10	1.2838e-08
C_Myocardium	Etfa	606.799	1.19316	0.118612	10.0593	8.35716e-24	7.48985e-22
C_Myocardium	Cspg4	70.2754	-1.22081	0.29642	-4.1185	3.81345e-05	0.00028201
C_Myocardium	Zfp609	52.2598	-1.12332	0.334812	-3.35509	0.000793405	0.00389755
C_Myocardium	Vps13c	37.9001	-1.0589	0.399018	-2.65376	0.00795993	0.0265777
C_Myocardium	Prtg	69.0551	-1.30881	0.296077	-4.42051	9.84673e-06	8.62499e-05
C_Myocardium	Tbx18	65.199	1.25112	0.340688	3.67234	0.000240338	0.00141981
C_Myocardium	Plod2	117.899	-1.1259	0.228086	-4.9363	7.96191e-07	9.42223e-06
C_Myocardium	Rasa2	62.4232	-1.09723	0.307101	-3.57288	0.000353078	0.00195242
C_Myocardium	Alas1	74.8539	1.2296	0.29856	4.11845	3.81436e-05	0.00028201
C_Myocardium	Poc1a	52.7625	1.12303	0.338467	3.31798	0.000906697	0.00435226
C_Myocardium	Dusp7	41.0305	-1.1904	0.376292	-3.16351	0.0015588	0.00689683
C_Myocardium	Uqcrc1	1052.96	1.17751	0.0898413	13.1066	3.01833e-39	7.92204e-37
C_Myocardium	Rbms3	93.9298	-1.07321	0.250136	-4.2905	1.78268e-05	0.000147201
C_Myocardium	Mtfp1	53.4231	1.03888	0.331332	3.13547	0.00171581	0.00744802
C_Myocardium	Kremen1	50.3586	-1.04921	0.353617	-2.96707	0.00300649	0.0119173
C_Myocardium	Pold2	160.061	1.01577	0.196166	5.1781	2.24154e-07	2.8951e-06
C_Myocardium	Mdh1	3186.83	1.22588	0.0701004	17.4875	1.78311e-68	4.36804e-65
C_Myocardium	Hba-x	1372.27	1.86537	0.177967	10.4815	1.05029e-25	1.18747e-23
C_Myocardium	Hba-a1	1759.25	2.28583	0.298093	7.66819	1.74436e-14	6.62441e-13
C_Myocardium	Hba-a2	999.968	2.35827	0.242263	9.73433	2.15239e-22	1.7773e-20
C_Myocardium	Aff4	181.049	-1.04347	0.191554	-5.4474	5.11103e-08	7.52724e-07
C_Myocardium	Mfap4	124.436	-1.02192	0.228696	-4.46847	7.87826e-06	7.18329e-05
C_Myocardium	Specc1	40.95	-1.4513	0.383958	-3.77985	0.000156925	0.000986523
C_Myocardium	Eif4a1	2203.1	1.13725	0.0743196	15.3021	7.40055e-53	6.04296e-50
C_Myocardium	Eno3	709.989	1.02166	0.104214	9.80347	1.08781e-22	9.18887e-21
C_Myocardium	Rap1gap2	35.9983	-1.23817	0.406617	-3.04504	0.00232646	0.00959474
C_Myocardium	Med13	69.2565	-1.1089	0.292018	-3.79738	0.000146236	0.000928858
C_Myocardium	Nme2	167.12	1.13506	0.195171	5.81572	6.03749e-09	1.02461e-07
C_Myocardium	Pdk2	51.0931	1.01593	0.33863	3.00011	0.00269879	0.0108736
C_Myocardium	Phb	408.742	1.23265	0.130103	9.4744	2.68301e-21	2.07552e-19
C_Myocardium	Tubg1	159.521	1.15886	0.211214	5.48665	4.09625e-08	6.11857e-07
C_Myocardium	Meox1	53.5408	-2.09722	0.35277	-5.94503	2.76412e-09	4.81543e-08
C_Myocardium	Tanc2	117.332	-1.01954	0.225262	-4.52605	6.0097e-06	5.64773e-05
C_Myocardium	Psmc5	419.905	1.10428	0.132409	8.33989	7.43587e-17	3.66753e-15
C_Myocardium	Kpna2	118.63	1.78301	0.242581	7.35017	1.97958e-13	6.6429e-12
C_Myocardium	Tk1	122.567	1.04016	0.226733	4.58761	4.48342e-06	4.33535e-05
C_Myocardium	Hist1h1b	131.412	-1.73998	0.234905	-7.40719	1.29003e-13	4.45091e-12
C_Myocardium	Hist1h2ap	164.307	1.63952	0.232716	7.04516	1.85255e-12	5.27689e-11
C_Myocardium	Hist1h4d	33.6768	-1.58454	0.420981	-3.76393	0.000167267	0.00103997
C_Myocardium	Hist1h1e	244.426	-2.43036	0.181719	-13.3743	8.54567e-41	3.14011e-38
C_Myocardium	Hist1h1c	119.971	-1.39543	0.227615	-6.13064	8.75264e-10	1.6409e-08
C_Myocardium	Fars2	70.2311	1.1863	0.293084	4.04767	5.17307e-05	0.000371621
C_Myocardium	Gmpr	327.187	1.05796	0.142813	7.408	1.2822e-13	4.45091e-12
C_Myocardium	Tgfbi	116.206	-2.00681	0.27215	-7.37394	1.65662e-13	5.63634e-12
C_Myocardium	Zcchc6	96.5137	-1.06598	0.254938	-4.18133	2.89809e-05	0.000223719
C_Myocardium	Vcan	748.988	-1.04842	0.113806	-9.21241	3.18893e-20	2.23195e-18
C_Myocardium	Zfyve16	44.8707	-1.12205	0.359144	-3.12423	0.0017827	0.00769295
C_Myocardium	Cmya5	40.1945	-1.32894	0.382458	-3.47474	0.000511343	0.00266704
C_Myocardium	Cenpk	84.59	1.13801	0.281707	4.0397	5.35187e-05	0.000382225
C_Myocardium	Vsnl1	161.157	1.28675	0.199199	6.45962	1.04965e-10	2.30955e-09
C_Myocardium	Mycn	126.032	1.03975	0.222522	4.67255	2.97487e-06	3.0576e-05
C_Myocardium	Rrm2	410.721	1.4613	0.130643	11.1855	4.80265e-29	6.65938e-27
C_Myocardium	Akap6	50.4345	-1.02745	0.34569	-2.97218	0.00295696	0.0117463
C_Myocardium	Psma6	586.1	1.04333	0.112127	9.30488	1.34149e-20	9.47943e-19
C_Myocardium	Erh	627.087	1.55397	0.118467	13.1173	2.61967e-39	7.13035e-37
C_Myocardium	Coq6	83.7318	1.07315	0.268256	4.00049	6.32126e-05	0.000444971
C_Myocardium	Ahsa1	290.32	1.12817	0.155257	7.26646	3.6904e-13	1.19475e-11
C_Myocardium	Fbln5	35.928	-1.25134	0.425525	-2.9407	0.00327477	0.0127876
C_Myocardium	Dlk1	220.191	-1.42291	0.201176	-7.07293	1.51691e-12	4.37167e-11
C_Myocardium	Meg3	1304.63	-1.27249	0.173208	-7.34657	2.03357e-13	6.79304e-12
C_Myocardium	Brix1	139.129	1.13641	0.211366	5.37649	7.5953e-08	1.08174e-06
C_Myocardium	Cthrc1	144.447	-1.87885	0.397384	-4.72805	2.2669e-06	2.40743e-05
C_Myocardium	Emc2	284.102	1.09881	0.151653	7.24561	4.30508e-13	1.38763e-11
C_Myocardium	Asap1	142.199	-1.02083	0.210418	-4.85145	1.22562e-06	1.38784e-05
C_Myocardium	Mb	271.06	1.28865	0.165833	7.77078	7.80027e-15	3.0986e-13
C_Myocardium	Myh9	42.1031	-1.12393	0.378702	-2.96786	0.00299884	0.0118934
C_Myocardium	Samm50	298.938	1.23516	0.1488	8.3008	1.03417e-16	5.00007e-15
C_Myocardium	Ddx23	46.4527	-1.57894	0.369682	-4.27107	1.94536e-05	0.000158849
C_Myocardium	Tuba1c	182.26	1.01836	0.194476	5.23643	1.63716e-07	2.18357e-06
C_Myocardium	AC133868.2	39.1321	1.25326	0.407475	3.07567	0.00210029	0.00884527
C_Myocardium	Aaas	44.3158	1.33801	0.377937	3.54031	0.000399659	0.00216475
C_Myocardium	Gtsf1	86.5091	1.65442	0.309576	5.34416	9.08361e-08	1.28623e-06
C_Myocardium	Trap1	89.6329	1.05656	0.261789	4.03592	5.43881e-05	0.000388057
C_Myocardium	Nmral1	64.8288	1.02931	0.314645	3.27133	0.00107042	0.00501051
C_Myocardium	Rfc4	170.787	1.00673	0.193796	5.1948	2.04936e-07	2.69423e-06
C_Myocardium	Adcy5	75.7996	-1.19498	0.288268	-4.14537	3.39258e-05	0.000255714
C_Myocardium	Golgb1	155.146	-1.17541	0.204186	-5.75656	8.58455e-09	1.41136e-07
C_Myocardium	Crybg3	103.314	-1.20502	0.239329	-5.03499	4.77867e-07	5.87265e-06
C_Myocardium	Btg3	99.6677	1.30301	0.249934	5.21343	1.85381e-07	2.45914e-06
C_Myocardium	Mrpl39	144.362	1.27534	0.211875	6.01931	1.75167e-09	3.14744e-08
C_Myocardium	Chaf1b	50.3567	1.38161	0.352112	3.92377	8.71748e-05	0.000592644
C_Myocardium	Dynlt1a	100.042	1.35904	0.250054	5.435	5.47969e-08	8.0104e-07
C_Myocardium	Dynlt1c	53.7031	1.21316	0.333124	3.64178	0.000270761	0.00156803
C_Myocardium	Dynlt1f	320.59	1.00898	0.148254	6.80575	1.00527e-11	2.53874e-10
C_Myocardium	Rnaset2a	83.8805	1.02403	0.274272	3.73364	0.000188733	0.00114533
C_Myocardium	Igf2r	1393.77	-1.09075	0.0866251	-12.5916	2.34946e-36	5.39568e-34
C_Myocardium	Eci1	409.177	1.18526	0.132924	8.91677	4.80087e-19	2.91583e-17
C_Myocardium	Cacna1h	78.127	-1.13815	0.285257	-3.98993	6.60923e-05	0.000462143
C_Myocardium	Gm8186	83.8053	1.11116	0.268177	4.14336	3.42247e-05	0.000257056
C_Myocardium	Hmga1	86.5927	2.02699	0.287958	7.03919	1.93364e-12	5.4866e-11
C_Myocardium	Wdr46	43.7839	1.03051	0.385334	2.67433	0.00748789	0.0252424
C_Myocardium	Gm26917	52.0544	-1.67228	0.346558	-4.82539	1.39731e-06	1.55825e-05
C_Myocardium	Gm42418	897.594	-1.58081	0.10022	-15.7734	4.74135e-56	4.97774e-53
C_Myocardium	Tomm6	119.647	1.08301	0.233576	4.63662	3.54147e-06	3.52659e-05
C_Myocardium	Dus3l	40.1291	1.0214	0.388472	2.62928	0.00855664	0.0280504
C_Myocardium	Khsrp	54.0719	-1.0043	0.326819	-3.07295	0.00211956	0.00890601
C_Myocardium	Efna5	83.8831	-1.04318	0.279369	-3.73405	0.000188428	0.00114443
C_Myocardium	Ndufv2	1369.93	1.1387	0.0847601	13.4344	3.80341e-41	1.55285e-38
C_Myocardium	Lpin2	52.2592	-1.17744	0.337326	-3.4905	0.000482121	0.00253986
C_Myocardium	Birc6	189.938	-1.11545	0.184852	-6.03427	1.59687e-09	2.89195e-08
C_Myocardium	Ltbp1	160.135	-1.1136	0.201498	-5.5266	3.26488e-08	4.90666e-07
C_Myocardium	Slc8a1	123.802	-1.37715	0.22256	-6.18777	6.10199e-10	1.18009e-08
C_Myocardium	Eml4	189.833	-1.3773	0.185925	-7.4078	1.28413e-13	4.45091e-12
C_Myocardium	Eif2s3y	72.4714	2.73973	0.330448	8.29096	1.1234e-16	5.396e-15
C_Myocardium	Ddx3y	40.6095	3.84361	0.536171	7.16862	7.57596e-13	2.32953e-11
C_Myocardium	Gm47283	191.7	-1.15516	0.18746	-6.16214	7.17665e-10	1.37705e-08
C_Myocardium	1010001N08Rik	53.0203	-1.54792	0.35011	-4.42123	9.81389e-06	8.60648e-05
C_Myocardium	Apc	115.96	-1.07701	0.228437	-4.71468	2.42088e-06	2.53796e-05
C_Myocardium	Kif20a	93.0888	1.19359	0.260608	4.58001	4.64946e-06	4.45682e-05
C_Myocardium	Hars	113.461	1.12382	0.232356	4.83661	1.32071e-06	1.48636e-05
C_Myocardium	Slc12a2	51.0806	-1.09952	0.342651	-3.20886	0.00133261	0.00603412
C_Myocardium	Iigp1	83.136	-1.73156	0.598707	-2.89216	0.00382602	0.0144637
C_Myocardium	Malt1	74.5416	-1.08136	0.280289	-3.858	0.000114318	0.000748771
C_Myocardium	Ska1	50.1706	1.07845	0.360095	2.99491	0.00274526	0.0110306
C_Myocardium	Acaa2	409.32	1.02811	0.132275	7.77256	7.69149e-15	3.072e-13
C_Myocardium	Smad7	131.696	-1.386	0.221611	-6.25419	3.99587e-10	8.01821e-09
C_Myocardium	Setbp1	44.9576	-1.02209	0.361545	-2.82701	0.00469846	0.0170851
C_Myocardium	Ndufv1	544.688	1.07271	0.118028	9.08867	1.00259e-19	6.52038e-18
C_Myocardium	Gstp1	96.1428	2.33154	0.2741	8.50617	1.79777e-17	9.37008e-16
C_Myocardium	Pygm	239.419	1.07118	0.165763	6.46212	1.03249e-10	2.2786e-09
C_Myocardium	Wdr74	54.5788	1.05735	0.332982	3.1754	0.00149632	0.00666855
C_Myocardium	Ahnak	227.193	-1.1222	0.169629	-6.61558	3.7009e-11	8.63426e-10
C_Myocardium	Rpl9-ps6	37.7943	-1.38472	0.398369	-3.47597	0.000509005	0.00265862
C_Myocardium	Rpp30	104.733	1.18786	0.253024	4.69464	2.67074e-06	2.77221e-05
C_Myocardium	Pi4k2a	37.7701	-1.13276	0.405202	-2.79555	0.00518116	0.0185286
C_Myocardium	Psd	38.6179	-1.47387	0.39635	-3.71862	0.000200314	0.00120783
C_Myocardium	Usmg5	2655.89	1.03188	0.0723227	14.2676	3.48147e-46	2.13211e-43
C_Myocardium	Rps12-ps3	124.876	-1.68124	0.223813	-7.5118	5.83193e-14	2.12173e-12
C_Myocardium	Prdx3	333.347	1.12143	0.142897	7.84782	4.23339e-15	1.73806e-13
C_Myocardium	mt-Nd6	51.992	-1.21635	0.363141	-3.34954	0.00080946	0.00394926
