# Supplementary material for: Single-cell transcriptomic profiling unveils dysregulation of cardiac progenitor cells and cardiomyocytes in a mouse model of maternal hyperglycemia
Source: Commun Biol. 2022 Aug 15;5:820. doi: 10.1038/s42003-022-03779-x (PMC9378651; doi:10.1038/s42003-022-03779-x)
Supplement: Supplementary file 7 — Supplementary Data 4. [file 42003_2022_3779_MOESM7_ESM.xlsx]

## Sheet: CM_DAVID E11.5 NDM vs. DM
Category	Term	Count	%	PValue	Genes	List Total	Pop Hits	Pop Total	Fold Enrichment	Bonferroni	Benjamini
GOTERM_BP_FAT	GO:0072359~circulatory system development	40	0.0842265	1.20031e-06	NRP2, LTBP1, ERBB4, BMPR2, CSPG4, PF4, TTN, CXCL12, CITED1, TGFB2, UNC5B, RSPO3, TGFBI, MEG3, SEMA3C, LOXL2, MB, COL18A1, BMP4, CDK1, SLC8A1, ALPK3, SMAD7, FBN1, EFNB2, IGF1, MECOM, MYH9, KDR, ID1, ZMIZ1, NDUFV2, HIPK2, AKAP6, VCAN, ZFPM1, CACNA1C, ASB4, TBX18, NPPA	289	1062	17911	2.3343	0.00534625	0.000765506
GOTERM_BP_FAT	GO:0045595~regulation of cell differentiation	55	0.115811	4.92968e-06	CTHRC1, PLXNA2, CSPG4, DLK1, CXCL12, IQGAP1, CITED1, TGFB2, PRMT1, SEMA3C, CDK5RAP2, LOXL2, RAP2A, EFNB2, MECOM, MYCN, ADRM1, PA2G4, NME2, ADAMTS9, AKAP6, EFNA5, DYNLT1F, ZFPM1, DYNLT1A, ASB4, DYNLT1C, SUCO, ERBB4, BMPR2, ASAP1, PF4, ZMYND8, FNDC5, MACF1, DMD, MEG3, IDH2, HIST1H4D, RAP1GAP2, CAR2, APC, BMP4, SMAD7, FBN1, IGF1, PDE3A, CDC20, SF3A2, COL5A2, KDR, PPP1R9A, SYNE1, ID1, TENM3	289	1802	17911	1.8916	0.0217754	0.00183298
GOTERM_BP_FAT	GO:0048738~cardiac muscle tissue development	16	0.0336906	5.00278e-06	BMP4, CDK1, SLC8A1, ERBB4, ALPK3, SMAD7, EFNB2, BMPR2, IGF1, TTN, TGFB2, NDUFV2, AKAP6, ZFPM1, TBX18, NPPA	289	230	17911	4.31136	0.0220947	0.00171718
GOTERM_BP_FAT	GO:0014706~striated muscle tissue development	21	0.0442189	1.2854e-05	BMP4, CDK1, SLC8A1, ERBB4, ALPK3, SMAD7, EFNB2, ELN, BMPR2, IGF1, TTN, TGFB2, PSMA6, DMD, NDUFV2, MEG3, AKAP6, SEMA3C, ZFPM1, TBX18, NPPA	289	413	17911	3.15131	0.0557895	0.00286619
GOTERM_BP_FAT	GO:0000226~microtubule cytoskeleton organization	21	0.0442189	3.71254e-05	SPECC1L, HTT, SPECC1, INO80, CDC20, MYH9, AUNIP, EML4, POC1A, TRIM54, CEP350, CAMSAP2, TUBG1, SKA1, CDK5RAP2, DYNLT1F, DYNLT1A, DST, DYNLT1C, KIF20A, APC	289	445	17911	2.9247	0.152789	0.00590411
GOTERM_BP_FAT	GO:0007005~mitochondrion organization	26	0.0547472	0.000100169	ERBB4, SAMM50, MTX2, PRDX3, VPS13C, PLOD2, BLOC1S1, MRPL39, HMGCL, APOO, ACAA2, HTT, PHB, IGF1, BCS1L, TIMM23, KDR, NME2, MTFP1, TSFM, PI4K2A, HARS, MRPL47, CHAF1B, WDR46, MDH1	289	676	17911	2.38368	0.360697	0.0108523
GOTERM_BP_FAT	GO:0080182~histone H3-K4 trimethylation	5	0.0105283	0.000102296	HIST1H1E, TET3, KMT2A, HIST1H1C, TET2	289	16	17911	19.3674	0.366742	0.0108191
GOTERM_BP_FAT	GO:0043409~negative regulation of MAPK cascade	11	0.0231623	0.000198192	BMP4, PHB, DMD, IGF1, DYNLT1F, MECOM, DYNLT1A, DYNLT1C, DUSP7, GSTP1, APC	289	154	17911	4.42684	0.587373	0.0165634
GOTERM_BP_FAT	GO:0030510~regulation of BMP signaling pathway	8	0.0168453	0.000469674	BMP4, TRIM33, HTRA1, SMAD7, FBN1, HIPK2, BMPR2, KDR	289	86	17911	5.76519	0.877306	0.0291178
GOTERM_BP_FAT	GO:0070588~calcium ion transmembrane transport	13	0.0273736	0.000493118	BMP4, SLC8A1, HTT, TPCN1, TGFB2, ATP2B4, DMD, SLC24A2, CACNA1H, AKAP6, CACNA1C, AHNAK, NPPA	289	238	17911	3.38523	0.889507	0.0297247
GOTERM_BP_FAT	GO:0055007~cardiac muscle cell differentiation	9	0.018951	0.000892525	BMP4, CDK1, SLC8A1, ALPK3, EFNB2, AKAP6, IGF1, TTN, NPPA	289	124	17911	4.49824	0.981459	0.0419732
GOTERM_BP_FAT	GO:0006099~tricarboxylic acid cycle	5	0.0105283	0.00113249	IDH2, IDH3B, PDHB, IDH3A, MDH1	289	29	17911	10.6855	0.993658	0.0479444
GOTERM_BP_FAT	GO:0031175~neuron projection development	40	0.0842265	3.07803e-08	NRP2, HPRT, PLXNA2, TNC, BMPR2, CSPG4, ASAP1, ZMYND8, CXCL12, IQGAP1, MYCBP2, TGFB2, PRMT1, MACF1, UNC5B, CAMSAP2, DMD, BLOC1S1, MEG3, SEMA3C, RAP1GAP2, APC, BMP4, RAP2A, EFNB2, CDC20, SF3A2, KDR, FRY, SYNE1, PPP1R9A, NME2, ID1, TENM3, PHGDH, EFNA5, DYNLT1F, DYNLT1A, DST, DYNLT1C	289	921	17911	2.69167	0.000137455	0.000137455
GOTERM_BP_FAT	GO:0048468~cell development	71	0.149502	4.60787e-08	NRP2, CTHRC1, HPRT, PLXNA2, CSPG4, TTN, CXCL12, CITED1, IQGAP1, TGFB2, PRMT1, UNC5B, CAMSAP2, SEMA3C, CDK5RAP2, LOXL2, CDK1, RAP2A, EFNB2, MYH9, MYCN, FRY, ADRM1, NME2, AKAP6, EFNA5, HBB-BS, ZFPM1, HBB-BT, DYNLT1F, DYNLT1A, DST, NPPA, DYNLT1C, GSTP1, ERBB4, TNC, BMPR2, ASAP1, ZMYND8, MYCBP2, MACF1, DMD, BLOC1S1, IDH2, MEG3, RAP1GAP2, HBA-X, APC, BMP4, COL18A1, SLC8A1, ALPK3, HTT, SMAD7, FBN1, AFF…	289	2278	17911	1.93164	0.000205766	0.000102888
GOTERM_BP_FAT	GO:0015671~oxygen transport	6	0.012634	2.4495e-07	HBB-BH1, HBB-BS, HBB-BT, HBA-X, HBB-Y, MB	289	10	17911	37.1855	0.00109335	0.000364582
GOTERM_BP_FAT	GO:0015669~gas transport	7	0.0147396	2.5892e-07	HBB-BH1, HBB-BS, HBB-BT, HBA-X, CAR2, HBB-Y, MB	289	18	17911	24.1017	0.00115567	0.000289043
GOTERM_BP_FAT	GO:0048666~neuron development	42	0.0884378	3.4667e-07	NRP2, CTHRC1, HPRT, PLXNA2, TNC, BMPR2, CSPG4, ASAP1, ZMYND8, CXCL12, IQGAP1, MYCBP2, TGFB2, PRMT1, MACF1, UNC5B, CAMSAP2, DMD, BLOC1S1, MEG3, SEMA3C, RAP1GAP2, APC, BMP4, RAP2A, HTT, EFNB2, CDC20, SF3A2, KDR, FRY, SYNE1, PPP1R9A, NME2, ID1, TENM3, PHGDH, EFNA5, DYNLT1F, DYNLT1A, DST, DYNLT1C	289	1092	17911	2.38368	0.00154703	0.000309598
GOTERM_BP_FAT	GO:0055114~oxidation-reduction process	37	0.0779095	9.6783e-07	UQCRC2, LDHB, GMPR2, UQCRC1, PRDX3, PRDX1, PDHB, PLOD2, P4HA1, BLOC1S1, IDH2, LOXL2, NDUFS3, ETFB, ETFA, DUS3L, ECI1, ACAA2, KDM7A, GCDH, NDUFA9, IDH3B, IGF1, TET2, GMPR, IDH3A, COQ6, BLVRA, TRAP1, TET3, PYGM, ALDH1B1, RRM2, NDUFV1, NDUFV2, PHGDH, MDH1	289	930	17911	2.4657	0.004313	0.000720129
GOTERM_BP_FAT	GO:0072358~cardiovascular system development	40	0.0842265	1.20031e-06	NRP2, LTBP1, ERBB4, BMPR2, CSPG4, PF4, TTN, CXCL12, CITED1, TGFB2, UNC5B, RSPO3, TGFBI, MEG3, SEMA3C, LOXL2, MB, COL18A1, BMP4, CDK1, SLC8A1, ALPK3, SMAD7, FBN1, EFNB2, IGF1, MECOM, MYH9, KDR, ID1, ZMIZ1, NDUFV2, HIPK2, AKAP6, VCAN, ZFPM1, CACNA1C, ASB4, TBX18, NPPA	289	1062	17911	2.3343	0.00534625	0.000765506
GOTERM_BP_FAT	GO:0009790~embryo development	42	0.0884378	1.68253e-06	NRP2, CTHRC1, KMT2A, ERBB4, PLXNA2, XIST, BMPR2, DLK1, TTN, CITED1, TGFB2, WDR74, PRMT1, MACF1, TTBK2, RSPO3, MEG3, SEMA3C, HMGCL, ENO1, BMP4, SLC8A1, HTT, BIRC6, IGF1, MECOM, MYH9, COL5A2, KDR, MYCN, HBA-A1, HBA-A2, TET3, MEOX1, TANC2, ZMIZ1, HIPK2, PHGDH, NRK, ZFPM1, CACNA1C, TBX18	289	1161	17911	2.24202	0.00748602	0.000938831
GOTERM_BP_FAT	GO:0043009~chordate embryonic development	31	0.0652755	2.60814e-06	CTHRC1, PLXNA2, XIST, BMPR2, DLK1, TTN, CITED1, TGFB2, WDR74, PRMT1, TTBK2, RSPO3, MEG3, SEMA3C, ENO1, BMP4, SLC8A1, HTT, BIRC6, IGF1, MECOM, MYH9, MYCN, HBA-A1, HBA-A2, MEOX1, TANC2, ZMIZ1, PHGDH, NRK, TBX18	289	731	17911	2.62825	0.0115804	0.00129338
GOTERM_BP_FAT	GO:0009792~embryo development ending in birth or egg hatching	31	0.0652755	3.24749e-06	CTHRC1, PLXNA2, XIST, BMPR2, DLK1, TTN, CITED1, TGFB2, WDR74, PRMT1, TTBK2, RSPO3, MEG3, SEMA3C, ENO1, BMP4, SLC8A1, HTT, BIRC6, IGF1, MECOM, MYH9, MYCN, HBA-A1, HBA-A2, MEOX1, TANC2, ZMIZ1, PHGDH, NRK, TBX18	289	739	17911	2.5998	0.0143987	0.00144928
GOTERM_BP_FAT	GO:0030182~neuron differentiation	46	0.0968605	4.06959e-06	NRP2, CTHRC1, HPRT, ERBB4, PLXNA2, TNC, BMPR2, CSPG4, ASAP1, ZMYND8, CXCL12, IQGAP1, MYCBP2, TGFB2, PRMT1, MACF1, UNC5B, CAMSAP2, DMD, BLOC1S1, MEG3, SEMA3C, CDK5RAP2, RAP1GAP2, APC, BMP4, RAP2A, HTT, EFNB2, CDC20, SF3A2, MYCN, KDR, FRY, SYNE1, PPP1R9A, NME2, ID1, TENM3, HIPK2, PHGDH, EFNA5, DYNLT1F, DYNLT1A, DST, DYNLT1C	289	1379	17911	2.06736	0.0180106	0.00165089
GOTERM_BP_FAT	GO:0030030~cell projection organization	46	0.0968605	5.12179e-06	NRP2, CTHRC1, HPRT, PLXNA2, TNC, BMPR2, CSPG4, ASAP1, ZMYND8, CXCL12, IQGAP1, MYCBP2, TGFB2, PRMT1, MACF1, UNC5B, TTBK2, CAMSAP2, DMD, BLOC1S1, MEG3, SEMA3C, RAP1GAP2, APC, BMP4, RAP2A, HTT, EFNB2, CDC20, MYH9, SF3A2, KDR, FRY, POC1A, PPP1R9A, SYNE1, NME2, ITGA6, ID1, TENM3, PHGDH, EFNA5, DYNLT1F, DYNLT1A, DST, DYNLT1C	289	1392	17911	2.04805	0.0226143	0.00163252
GOTERM_BP_FAT	GO:0007507~heart development	27	0.0568529	5.2735e-06	NRP2, LTBP1, ERBB4, BMPR2, TTN, TGFB2, SEMA3C, MB, BMP4, CDK1, SLC8A1, ALPK3, SMAD7, FBN1, EFNB2, IGF1, MECOM, KDR, ID1, ZMIZ1, NDUFV2, AKAP6, VCAN, ZFPM1, CACNA1C, TBX18, NPPA	289	603	17911	2.77503	0.0232763	0.00156887
GOTERM_BP_FAT	GO:0060284~regulation of cell development	37	0.0779095	5.76061e-06	ERBB4, PLXNA2, BMPR2, CSPG4, ASAP1, ZMYND8, CXCL12, IQGAP1, CITED1, TGFB2, MACF1, DMD, IDH2, MEG3, SEMA3C, CDK5RAP2, RAP1GAP2, BMP4, RAP2A, SMAD7, FBN1, IGF1, PDE3A, CDC20, SF3A2, KDR, MYCN, SYNE1, PPP1R9A, NME2, ID1, TENM3, AKAP6, EFNA5, DYNLT1F, DYNLT1A, DYNLT1C	289	1006	17911	2.27943	0.0253988	0.00160664
GOTERM_BP_FAT	GO:0055086~nucleobase-containing small molecule metabolic process	28	0.0589585	8.31985e-06	UQCRC2, LDHB, GMPR2, UQCRC1, HPRT, ADCY5, PF4, QTRT1, PDHB, TK1, IDH2, ENO3, ATP5K, ENO1, ERH, IGF1, IDH3B, PDE3A, GMPR, TET2, IDH3A, NME2, RRM2, NDUFV2, AKAP6, NPPA, PRPS1, MDH1	289	657	17911	2.64128	0.0364748	0.0021833
GOTERM_BP_FAT	GO:0010975~regulation of neuron projection development	24	0.0505359	1.00123e-05	BMP4, RAP2A, PLXNA2, CSPG4, BMPR2, ASAP1, CDC20, SF3A2, ZMYND8, CXCL12, IQGAP1, NME2, PPP1R9A, SYNE1, MACF1, ID1, DMD, TENM3, SEMA3C, EFNA5, DYNLT1F, DYNLT1A, RAP1GAP2, DYNLT1C	289	513	17911	2.89945	0.0437301	0.00248109
GOTERM_BP_FAT	GO:0051128~regulation of cellular component organization	66	0.138974	1.26722e-05	PLXNA2, IGFBP7, CSPG4, INO80, CXCL12, CITED1, IQGAP1, TGFB2, VPS13C, HTRA1, CAMSAP2, SEMA3C, TUBG1, CDK5RAP2, NDUFS3, SPECC1L, ACAA2, RAP2A, MYH9, EML4, NME2, AKAP6, EFNA5, DYNLT1F, DYNLT1A, DST, NPPA, DYNLT1C, WDR46, KMT2A, PPFIA1, TAF9B, ELN, BMPR2, ASAP1, ZMYND8, MYCBP2, TTBK2, MACF1, DMD, TRO, SKA1, RAP1GAP2, HIP1, APC, BMP4, HTT, SMAD7, PHB, SYT11, IGF1, CDC20, PDE3A, SF3A2, KDR, PPP1R9A, PO…	289	2399	17911	1.70504	0.0550227	0.00297422
GOTERM_BP_FAT	GO:0009060~aerobic respiration	9	0.018951	1.44938e-05	UQCRC2, UQCRC1, NDUFV1, BLOC1S1, IDH2, IDH3B, PDHB, IDH3A, MDH1	289	69	17911	8.0838	0.0626794	0.00307763
GOTERM_BP_FAT	GO:0048699~generation of neurons	47	0.0989661	2.42701e-05	NRP2, CTHRC1, HPRT, ERBB4, PLXNA2, TNC, BMPR2, CSPG4, ASAP1, ZMYND8, CXCL12, IQGAP1, MYCBP2, TGFB2, PRMT1, MACF1, UNC5B, CAMSAP2, DMD, BLOC1S1, IDH2, MEG3, SEMA3C, CDK5RAP2, RAP1GAP2, APC, BMP4, RAP2A, HTT, EFNB2, CDC20, SF3A2, MYCN, KDR, FRY, SYNE1, PPP1R9A, NME2, ID1, TENM3, HIPK2, PHGDH, EFNA5, DYNLT1F, DYNLT1A, DST, DYNLT1C	289	1526	17911	1.90882	0.102724	0.00491476
GOTERM_BP_FAT	GO:0031344~regulation of cell projection organization	27	0.0568529	2.67334e-05	PLXNA2, CSPG4, BMPR2, ASAP1, ZMYND8, CXCL12, IQGAP1, TTBK2, MACF1, DMD, SEMA3C, RAP1GAP2, APC, BMP4, RAP2A, HTT, CDC20, SF3A2, NME2, SYNE1, PPP1R9A, ID1, TENM3, EFNA5, DYNLT1F, DYNLT1A, DYNLT1C	289	662	17911	2.52771	0.112541	0.00517755
GOTERM_BP_FAT	GO:0060537~muscle tissue development	21	0.0442189	2.97167e-05	BMP4, CDK1, SLC8A1, ERBB4, ALPK3, SMAD7, EFNB2, ELN, BMPR2, IGF1, TTN, TGFB2, PSMA6, DMD, NDUFV2, MEG3, AKAP6, SEMA3C, ZFPM1, TBX18, NPPA	289	438	17911	2.97144	0.124287	0.0055146
GOTERM_BP_FAT	GO:0022008~neurogenesis	49	0.103177	3.24497e-05	NRP2, CTHRC1, HPRT, PLXNA2, CSPG4, CXCL12, IQGAP1, TGFB2, PRMT1, UNC5B, CAMSAP2, SEMA3C, CDK5RAP2, RAP2A, EFNB2, FRY, MYCN, NME2, HIPK2, EFNA5, DYNLT1F, DYNLT1A, DST, GSTP1, DYNLT1C, ERBB4, TNC, BMPR2, ASAP1, ZMYND8, MYCBP2, MACF1, DMD, BLOC1S1, MEG3, IDH2, RAP1GAP2, APC, BMP4, HTT, IGF1, CDC20, SF3A2, KDR, PPP1R9A, SYNE1, ID1, TENM3, PHGDH	289	1638	17911	1.85398	0.134911	0.00578014
GOTERM_BP_FAT	GO:0051186~cofactor metabolic process	19	0.0400076	3.65537e-05	ACAA2, LDHB, GCDH, PDK2, ALAD, NDUFA9, IDH3B, IGF1, PDHB, IDH3A, COQ6, ACOT9, BLVRA, ALAS1, IDH2, ENO3, HMGCL, ENO1, MDH1	289	373	17911	3.15694	0.150623	0.00625925
GOTERM_BP_FAT	GO:0009117~nucleotide metabolic process	25	0.0526416	3.71125e-05	UQCRC2, LDHB, UQCRC1, GMPR2, HPRT, ADCY5, PF4, PDHB, IDH2, ENO3, ATP5K, ENO1, ERH, IGF1, IDH3B, PDE3A, GMPR, IDH3A, NME2, RRM2, NDUFV2, AKAP6, NPPA, PRPS1, MDH1	289	596	17911	2.59966	0.15274	0.00611998
GOTERM_BP_FAT	GO:0071822~protein complex subunit organization	44	0.0926491	3.79761e-05	ALAD, SAMM50, KMT2A, HPRT, ELN, ASAP1, PF4, TTN, HBB-Y, TK1, TGFB2, P4HA1, ZFYVE9, DMD, HIST1H4D, TUBG1, LOXL2, AHNAK, HMGCL, APC, HIP1, SPECC1L, CDK1, HIST1H1E, HBB-BH1, HIST1H1C, HIST1H1B, SYT11, BCS1L, DGKH, MALT1, MYH9, COL5A2, EML4, ADRM1, PPP1R9A, NME2, PSMC5, TRIM54, PSMC2, RRM2, KCNH7, SVIP, CHAF1B	289	1414	17911	1.92852	0.156001	0.00583136
GOTERM_BP_FAT	GO:2000026~regulation of multicellular organismal development	54	0.113706	3.79806e-05	CTHRC1, PLXNA2, CSPG4, CXCL12, IQGAP1, CITED1, TGFB2, PRMT1, SEMA3C, CDK5RAP2, LOXL2, CDK1, RAP2A, EFNB2, MYCN, ADRM1, NME2, HIPK2, AKAP6, EFNA5, NRK, DYNLT1F, ZFPM1, DYNLT1A, ASB4, TBX18, DYNLT1C, ERBB4, BMPR2, ASAP1, PF4, ZMYND8, MACF1, DMD, MEG3, IDH2, HIST1H4D, RAP1GAP2, CAR2, APC, BMP4, SLC8A1, SMAD7, FBN1, IGF1, CDC20, SF3A2, COL5A2, KDR, PPP1R9A, SYNE1, ID1, TENM3, ADGRL2	289	1888	17911	1.77261	0.156018	0.0056382
GOTERM_BP_FAT	GO:0006753~nucleoside phosphate metabolic process	25	0.0526416	4.83292e-05	UQCRC2, LDHB, UQCRC1, GMPR2, HPRT, ADCY5, PF4, PDHB, IDH2, ENO3, ATP5K, ENO1, ERH, IGF1, IDH3B, PDE3A, GMPR, IDH3A, NME2, RRM2, NDUFV2, AKAP6, NPPA, PRPS1, MDH1	289	606	17911	2.55676	0.194139	0.00693851
GOTERM_BP_FAT	GO:0045597~positive regulation of cell differentiation	34	0.0715925	5.01179e-05	CTHRC1, BMPR2, PF4, ZMYND8, CXCL12, IQGAP1, TGFB2, PRMT1, FNDC5, MACF1, DMD, MEG3, LOXL2, CAR2, APC, BMP4, EFNB2, IGF1, PDE3A, MECOM, SF3A2, KDR, PA2G4, NME2, PPP1R9A, ADAMTS9, TENM3, AKAP6, EFNA5, DYNLT1F, DYNLT1A, ASB4, DYNLT1C, SUCO	289	981	17911	2.14799	0.200551	0.00697035
GOTERM_BP_FAT	GO:0009968~negative regulation of signal transduction	35	0.0736982	5.04685e-05	CTHRC1, PF4, DLK1, CXCL12, TGFB2, ATP2B4, UNC5B, HTRA1, DMD, MEG3, NDUFS3, APC, RASA2, BMP4, ACAA2, SMAD7, HTT, PHB, FBN1, BIRC6, IGF1, MED13, MECOM, TRAP1, TRIM33, ITGA6, RGS5, HIPK2, CMYA5, DYNLT1F, DYNLT1A, TBX18, DYNLT1C, DUSP7, GSTP1	289	1025	17911	2.11625	0.201802	0.00680697
GOTERM_BP_FAT	GO:0006796~phosphate-containing compound metabolic process	73	0.153713	5.15867e-05	UQCRC2, LDHB, GMPR2, UQCRC1, HPRT, ADCY5, CSPG4, PRDX3, TTN, PRDX1, PDHB, IQGAP1, TAMM41, TGFB2, PRMT1, MCM7, ATP2B4, ATP5K, CDK1, RAP2A, GTF2H3, GMPR, MECOM, NME2, CKM, RRM2, PI4K2A, HIPK2, TESK1, AKAP6, EFNA5, HBB-BS, VCAN, NRK, HBB-BT, DYNLT1F, DYNLT1A, NPPA, DYNLT1C, GSTP1, PRPS1, MDH1, ERBB4, ACP6, BMPR2, PF4, TK1, TTBK2, DMD, IDH2, ENO3, ENO1, APC, BMP4, PDK2, ERH, ALPK3, HTT, SMAD7, PHB, F…	289	2869	17911	1.57694	0.205778	0.00675333
GOTERM_BP_FAT	GO:0010648~negative regulation of cell communication	38	0.0800152	5.30031e-05	CTHRC1, PF4, DLK1, CXCL12, TGFB2, ATP2B4, UNC5B, HTRA1, SLC24A2, DMD, MEG3, NDUFS3, APC, RASA2, BMP4, ACAA2, SMAD7, HTT, PHB, FBN1, BIRC6, IGF1, MED13, MECOM, TRAP1, PPP1R9A, TRIM33, ITGA6, VSNL1, RGS5, HIPK2, CMYA5, DYNLT1F, DYNLT1A, TBX18, DYNLT1C, DUSP7, GSTP1	289	1160	17911	2.03024	0.210786	0.00674056
GOTERM_BP_FAT	GO:0006793~phosphorus metabolic process	73	0.153713	5.39978e-05	UQCRC2, LDHB, GMPR2, UQCRC1, HPRT, ADCY5, CSPG4, PRDX3, TTN, PRDX1, PDHB, IQGAP1, TAMM41, TGFB2, PRMT1, MCM7, ATP2B4, ATP5K, CDK1, RAP2A, GTF2H3, GMPR, MECOM, NME2, CKM, RRM2, PI4K2A, HIPK2, TESK1, AKAP6, EFNA5, HBB-BS, VCAN, NRK, HBB-BT, DYNLT1F, DYNLT1A, NPPA, DYNLT1C, GSTP1, PRPS1, MDH1, ERBB4, ACP6, BMPR2, PF4, TK1, TTBK2, DMD, IDH2, ENO3, ENO1, APC, BMP4, PDK2, ERH, ALPK3, HTT, SMAD7, PHB, F…	289	2873	17911	1.57474	0.214285	0.00667652
GOTERM_BP_FAT	GO:0007399~nervous system development	61	0.128445	5.50814e-05	NRP2, CTHRC1, HPRT, PLXNA2, CSPG4, TTN, CXCL12, IQGAP1, CITED1, TGFB2, PRMT1, ATP2B4, UNC5B, CAMSAP2, SEMA3C, CDK5RAP2, NDUFS3, KDM7A, RAP2A, EFNB2, MECOM, MYCN, FRY, NME2, HIPK2, EFNA5, VCAN, DYNLT1F, DYNLT1A, DST, DYNLT1C, GSTP1, PRPS1, ERBB4, TNC, BMPR2, ASAP1, ZMYND8, MYCBP2, MACF1, TTBK2, DMD, BLOC1S1, IDH2, MEG3, RAP1GAP2, APC, BMP4, SLC8A1, HTT, IGF1, CDC20, SF3A2, KDR, PPP1R9A, SYNE1, ID1…	289	2261	17911	1.67206	0.218078	0.0066266
GOTERM_BP_FAT	GO:0023057~negative regulation of signaling	38	0.0800152	5.61632e-05	CTHRC1, PF4, DLK1, CXCL12, TGFB2, ATP2B4, UNC5B, HTRA1, SLC24A2, DMD, MEG3, NDUFS3, APC, RASA2, BMP4, ACAA2, SMAD7, HTT, PHB, FBN1, BIRC6, IGF1, MED13, MECOM, TRAP1, PPP1R9A, TRIM33, ITGA6, VSNL1, RGS5, HIPK2, CMYA5, DYNLT1F, DYNLT1A, TBX18, DYNLT1C, DUSP7, GSTP1	289	1164	17911	2.02326	0.221847	0.0065791
GOTERM_BP_FAT	GO:0030099~myeloid cell differentiation	19	0.0400076	5.68071e-05	BMP4, GMPR2, FBN1, PF4, PRDX3, MYH9, TET2, HBA-A1, HBA-A2, PRMT1, NME2, HBB-BS, HBB-BT, HIST1H4D, ZFPM1, HBA-X, CAR2, MB, APC	289	386	17911	3.05062	0.224081	0.00648421
GOTERM_BP_FAT	GO:0010721~negative regulation of cell development	18	0.0379019	8.11637e-05	BMP4, ERBB4, FBN1, CSPG4, IGF1, ASAP1, CITED1, MYCN, TGFB2, ID1, IDH2, SEMA3C, EFNA5, CDK5RAP2, DYNLT1F, DYNLT1A, RAP1GAP2, DYNLT1C	289	361	17911	3.09021	0.30406	0.00902136
GOTERM_BP_FAT	GO:0060429~epithelium development	37	0.0779095	0.000110231	CTHRC1, ERBB4, PLXNA2, TNC, BMPR2, TTN, CXCL12, IQGAP1, CITED1, TGFB2, TTBK2, DMD, RSPO3, MEG3, SEMA3C, CAR2, APC, BMP4, COL18A1, CDK1, SLC8A1, SLC12A2, AIMP2, SMAD7, HTT, EFNB2, IGF1, MECOM, KDR, MYCN, ADRM1, NME2, MEOX1, ID1, PHGDH, VCAN, TBX18	289	1157	17911	1.98194	0.388793	0.011384
GOTERM_BP_FAT	GO:0045664~regulation of neuron differentiation	26	0.0547472	0.00011263	PLXNA2, CSPG4, BMPR2, ASAP1, ZMYND8, CXCL12, IQGAP1, MACF1, DMD, SEMA3C, CDK5RAP2, RAP1GAP2, BMP4, RAP2A, CDC20, SF3A2, MYCN, NME2, SYNE1, PPP1R9A, ID1, TENM3, EFNA5, DYNLT1F, DYNLT1A, DYNLT1C	289	681	17911	2.36618	0.395305	0.0113674
GOTERM_BP_FAT	GO:0043933~macromolecular complex subunit organization	59	0.124234	0.00012966	ALAD, HPRT, INO80, TTN, TGFB2, PRMT1, P4HA1, ZFYVE9, TUBG1, LOXL2, AHNAK, HMGCL, SPECC1L, KDM7A, CDK1, HIST1H1E, HBB-BH1, EIF2S3Y, HIST1H1C, HIST1H1B, MYH9, HMGA1, EML4, ADRM1, NME2, RRM2, KCNH7, ZFPM1, KMT2A, SAMM50, TAF9B, ELN, ASAP1, PF4, HBB-Y, TK1, DMD, BRIX1, AGO3, HIST1H4D, APC, HIP1, PHB, SYT11, DGKH, MALT1, BCS1L, SF3A2, TET2, RPF2, COL5A2, HIST1H2AP, PPP1R9A, TET3, TRIM54, PSMC5, PSMC2,…	289	2229	17911	1.64045	0.439598	0.0127864
GOTERM_BP_FAT	GO:0040007~growth	34	0.0715925	0.000138053	NRP2, ERBB4, PLXNA2, IGFBP7, TNC, TAF9B, BMPR2, INO80, TTN, CXCL12, IQGAP1, TGFB2, COL9A1, MACF1, HTRA1, TRO, MEG3, SEMA3C, ENO3, NDUFS3, BMP4, CDK1, SLC12A2, PHB, IGF1, KDR, POC1A, FBLN5, ZMIZ1, AKAP6, EFNA5, NRK, CACNA1C, NPPA	289	1035	17911	2.03592	0.460217	0.0133147
GOTERM_BP_FAT	GO:0006732~coenzyme metabolic process	16	0.0336906	0.000147014	ACAA2, LDHB, GCDH, PDK2, NDUFA9, IDH3B, IGF1, PDHB, IDH3A, COQ6, ACOT9, IDH2, ENO3, HMGCL, MDH1, ENO1	289	308	17911	3.21952	0.481395	0.0138733
GOTERM_BP_FAT	GO:0044085~cellular component biogenesis	67	0.141079	0.00015372	ALAD, HPRT, INO80, TTN, IQGAP1, WDR74, ZFYVE9, CDK5RAP2, TUBG1, AHNAK, HMGCL, CDK1, RAP2A, HIST1H1E, HBB-BH1, EIF2S3Y, HIST1H1C, HIST1H1B, MYH9, HMGA1, ADRM1, PA2G4, NME2, RRM2, KCNH7, EFNA5, MFAP4, WDR46, SAMM50, KMT2A, PPFIA1, TAF9B, ELN, RPL35, ASAP1, PF4, ZMYND8, HBB-Y, TK1, TTBK2, MACF1, DMD, BRIX1, AGO3, HIST1H4D, HIP1, APC, NOC4L, HTT, SMAD7, SYT11, MALT1, DGKH, BCS1L, CDC20, SF3A2, RPF2, …	289	2654	17911	1.56457	0.4967	0.0142017
GOTERM_BP_FAT	GO:0050767~regulation of neurogenesis	29	0.0610642	0.00016028	ERBB4, PLXNA2, CSPG4, BMPR2, ASAP1, ZMYND8, CXCL12, IQGAP1, MACF1, DMD, IDH2, SEMA3C, CDK5RAP2, RAP1GAP2, BMP4, RAP2A, CDC20, SF3A2, KDR, MYCN, SYNE1, PPP1R9A, NME2, ID1, TENM3, EFNA5, DYNLT1F, DYNLT1A, DYNLT1C	289	824	17911	2.18119	0.511232	0.0145033
GOTERM_BP_FAT	GO:0006733~oxidoreduction coenzyme metabolic process	11	0.0231623	0.000168774	LDHB, NDUFA9, IDH2, IDH3B, ENO3, IGF1, PDHB, IDH3A, COQ6, ENO1, MDH1	289	151	17911	4.51479	0.529428	0.0149631
GOTERM_BP_FAT	GO:0035295~tube development	26	0.0547472	0.000180173	CTHRC1, PLXNA2, TNC, BMPR2, CXCL12, CITED1, TGFB2, TTBK2, MEG3, SEMA3C, BMP4, SLC8A1, MAN1A2, SLC12A2, SMAD7, AIMP2, EFNB2, IGF1, KDR, MYCN, ADRM1, ITGA6, ID1, PHGDH, VCAN, TBX18	289	702	17911	2.2954	0.552789	0.0156551
GOTERM_BP_FAT	GO:0022607~cellular component assembly	62	0.130551	0.000197964	ALAD, HPRT, INO80, TTN, IQGAP1, ZFYVE9, CDK5RAP2, TUBG1, AHNAK, HMGCL, CDK1, RAP2A, HIST1H1E, HBB-BH1, EIF2S3Y, HIST1H1C, HIST1H1B, MYH9, HMGA1, ADRM1, NME2, RRM2, KCNH7, EFNA5, MFAP4, SAMM50, KMT2A, PPFIA1, TAF9B, ELN, ASAP1, PF4, ZMYND8, HBB-Y, TK1, MACF1, TTBK2, DMD, BRIX1, AGO3, HIST1H4D, HIP1, APC, HTT, SMAD7, SYT11, MALT1, DGKH, BCS1L, CDC20, SF3A2, RPF2, KDR, PPP1R9A, PSMC5, ITGA6, ID1, FB…	289	2418	17911	1.58912	0.586954	0.01686
GOTERM_BP_FAT	GO:0045333~cellular respiration	11	0.0231623	0.000198192	UQCRC2, TRAP1, UQCRC1, NDUFV1, BLOC1S1, NDUFV2, IDH2, IDH3B, PDHB, IDH3A, MDH1	289	154	17911	4.42684	0.587373	0.0165634
GOTERM_BP_FAT	GO:0051960~regulation of nervous system development	31	0.0652755	0.000198953	ERBB4, PLXNA2, CSPG4, BMPR2, ASAP1, ZMYND8, CXCL12, IQGAP1, MACF1, DMD, IDH2, SEMA3C, CDK5RAP2, RAP1GAP2, BMP4, RAP2A, IGF1, CDC20, SF3A2, KDR, MYCN, SYNE1, PPP1R9A, NME2, ID1, TENM3, EFNA5, DYNLT1F, ADGRL2, DYNLT1A, DYNLT1C	289	922	17911	2.08378	0.588773	0.0163211
GOTERM_BP_FAT	GO:0034101~erythrocyte homeostasis	10	0.0210566	0.000202219	HBA-A1, BMP4, HBA-A2, PRMT1, HBB-BS, ZFPM1, HBB-BT, PRDX1, HBA-X, MB	289	126	17911	4.91871	0.594731	0.0162878
GOTERM_BP_FAT	GO:0031346~positive regulation of cell projection organization	18	0.0379019	0.000212865	BMP4, HTT, BMPR2, SF3A2, ZMYND8, CXCL12, IQGAP1, NME2, PPP1R9A, TTBK2, MACF1, DMD, TENM3, EFNA5, DYNLT1F, DYNLT1A, DYNLT1C, APC	289	391	17911	2.8531	0.613551	0.0168345
GOTERM_BP_FAT	GO:0048589~developmental growth	26	0.0547472	0.000235444	BMP4, NRP2, CDK1, SLC12A2, ERBB4, PLXNA2, TNC, BMPR2, IGF1, TTN, CXCL12, IQGAP1, TGFB2, KDR, COL9A1, POC1A, MACF1, ZMIZ1, MEG3, ENO3, AKAP6, SEMA3C, EFNA5, NRK, CACNA1C, NPPA	289	714	17911	2.25682	0.650628	0.0182803
GOTERM_BP_FAT	GO:0002262~myeloid cell homeostasis	11	0.0231623	0.000244019	HBA-A1, BMP4, HBA-A2, PRMT1, HBB-BS, ZFPM1, HBB-BT, MECOM, PRDX1, HBA-X, MB	289	158	17911	4.31477	0.663757	0.0186163
GOTERM_BP_FAT	GO:0051094~positive regulation of developmental process	38	0.0800152	0.000249709	ERBB4, BMPR2, PF4, ZMYND8, CXCL12, IQGAP1, TGFB2, PRMT1, MACF1, TTBK2, DMD, MEG3, LOXL2, CAR2, APC, BMP4, CDK1, SLC8A1, HTT, EFNB2, IGF1, CDC20, PDE3A, SF3A2, HMGA1, KDR, NME2, PPP1R9A, TENM3, HIPK2, AKAP6, EFNA5, DYNLT1F, ADGRL2, DYNLT1A, ASB4, TBX18, DYNLT1C	289	1252	17911	1.88105	0.672196	0.0187265
GOTERM_BP_FAT	GO:0055013~cardiac muscle cell development	8	0.0168453	0.000257528	BMP4, CDK1, SLC8A1, ALPK3, AKAP6, IGF1, TTN, NPPA	289	78	17911	6.35649	0.683448	0.0189885
GOTERM_BP_FAT	GO:0001944~vasculature development	25	0.0526416	0.000259148	NRP2, COL18A1, BMP4, LTBP1, SMAD7, EFNB2, BMPR2, CSPG4, IGF1, PF4, MYH9, CXCL12, CITED1, TGFB2, KDR, UNC5B, ID1, RSPO3, ZMIZ1, TGFBI, HIPK2, MEG3, SEMA3C, LOXL2, ASB4	289	677	17911	2.28862	0.68573	0.0187966
GOTERM_BP_FAT	GO:0065003~macromolecular complex assembly	44	0.0926491	0.000271677	ALAD, SAMM50, KMT2A, HPRT, TAF9B, ELN, ASAP1, PF4, TTN, HBB-Y, TK1, ZFYVE9, DMD, BRIX1, AGO3, HIST1H4D, TUBG1, AHNAK, HMGCL, APC, HIP1, CDK1, HIST1H1E, HBB-BH1, EIF2S3Y, HIST1H1C, HIST1H1B, SYT11, BCS1L, DGKH, MALT1, MYH9, SF3A2, HMGA1, RPF2, ADRM1, PPP1R9A, NME2, PSMC5, PSMC2, RRM2, KCNH7, SVIP, CHAF1B	289	1544	17911	1.76615	0.702837	0.0193819
GOTERM_BP_FAT	GO:0007017~microtubule-based process	24	0.0505359	0.000300076	SPECC1L, HTT, SPECC1, INO80, CDC20, MYH9, AUNIP, EML4, POC1A, TRIM54, CEP350, CAMSAP2, BLOC1S1, EFNA5, TUBG1, DYNLT1F, SKA1, CDK5RAP2, DYNLT1A, DST, DYNLT1C, TUBA1C, KIF20A, APC	289	642	17911	2.31685	0.738243	0.0210505
GOTERM_BP_FAT	GO:0098869~cellular oxidant detoxification	5	0.0105283	0.000315733	HBA-A1, HBA-A2, HBB-BS, HBB-BT, PRDX1	289	21	17911	14.7561	0.755926	0.0217947
GOTERM_BP_FAT	GO:0061061~muscle structure development	24	0.0505359	0.00032078	BMP4, CDK1, SLC8A1, ERBB4, ALPK3, HIST1H1B, SMAD7, EFNB2, ELN, UTRN, IGF1, TTN, MYH9, CXCL12, TGFB2, SYNE1, TRIM54, PSMA6, DMD, MEG3, AKAP6, ZFPM1, TBX18, NPPA	289	645	17911	2.30608	0.761368	0.0218024
GOTERM_BP_FAT	GO:0051293~establishment of spindle localization	6	0.012634	0.0003374	HTT, DYNLT1F, CDK5RAP2, MYH9, DYNLT1A, DYNLT1C	289	38	17911	9.78565	0.778445	0.0225759
GOTERM_BP_FAT	GO:0001558~regulation of cell growth	18	0.0379019	0.000366365	PLXNA2, PHB, IGFBP7, TAF9B, BMPR2, IGF1, INO80, CXCL12, TGFB2, MACF1, HTRA1, FBLN5, TRO, AKAP6, SEMA3C, EFNA5, NDUFS3, NPPA	289	410	17911	2.72089	0.805337	0.0241293
GOTERM_BP_FAT	GO:0055006~cardiac cell development	8	0.0168453	0.000378056	BMP4, CDK1, SLC8A1, ALPK3, AKAP6, IGF1, TTN, NPPA	289	83	17911	5.97357	0.815244	0.0245283
GOTERM_BP_FAT	GO:0009791~post-embryonic development	10	0.0210566	0.000398211	BMP4, SLC8A1, KMT2A, IGF2R, MEG3, SEMA3C, DLK1, TET2, MECOM, KDR	289	138	17911	4.491	0.831154	0.0254498
GOTERM_BP_FAT	GO:0010976~positive regulation of neuron projection development	15	0.0315849	0.000401869	BMP4, BMPR2, SF3A2, ZMYND8, CXCL12, IQGAP1, PPP1R9A, NME2, MACF1, DMD, TENM3, EFNA5, DYNLT1F, DYNLT1A, DYNLT1C	289	302	17911	3.07827	0.833891	0.0253184
GOTERM_BP_FAT	GO:0048514~blood vessel morphogenesis	21	0.0442189	0.000492577	BMP4, COL18A1, NRP2, SMAD7, EFNB2, CSPG4, BMPR2, PF4, MYH9, CXCL12, CITED1, TGFB2, KDR, UNC5B, ZMIZ1, RSPO3, HIPK2, TGFBI, MEG3, LOXL2, ASB4	289	540	17911	2.41017	0.88924	0.0300987
GOTERM_BP_FAT	GO:0015980~energy derivation by oxidation of organic compounds	13	0.0273736	0.000511859	UQCRC2, UQCRC1, IDH3B, IGF1, IDH3A, PDHB, TRAP1, PYGM, NDUFV1, NDUFV2, BLOC1S1, IDH2, MDH1	289	239	17911	3.37107	0.898383	0.0304268
GOTERM_BP_FAT	GO:1990748~cellular detoxification	5	0.0105283	0.000539685	HBA-A1, HBA-A2, HBB-BS, HBB-BT, PRDX1	289	24	17911	12.9116	0.910264	0.031634
GOTERM_BP_FAT	GO:0030218~erythrocyte differentiation	9	0.018951	0.000542754	HBA-A1, BMP4, HBA-A2, PRMT1, HBB-BS, ZFPM1, HBB-BT, HBA-X, MB	289	115	17911	4.85028	0.911486	0.0313991
GOTERM_BP_FAT	GO:0051093~negative regulation of developmental process	28	0.0589585	0.000560454	BMP4, ERBB4, FBN1, BMPR2, CSPG4, IGF1, ASAP1, PF4, COL5A2, CITED1, MYCN, TGFB2, PRMT1, NME2, ID1, IDH2, MEG3, SEMA3C, EFNA5, DYNLT1F, HIST1H4D, CDK5RAP2, ZFPM1, DYNLT1A, RAP1GAP2, TBX18, DYNLT1C, APC	289	845	17911	2.05364	0.918217	0.0319925
GOTERM_BP_FAT	GO:0030097~hemopoiesis	29	0.0610642	0.000575978	GMPR2, KMT2A, ACP6, PF4, PRDX3, PRRC2C, MLF1, TGFB2, PRMT1, HIST1H4D, HBA-X, CAR2, MB, APC, BMP4, FBN1, MALT1, MECOM, TET2, MYH9, KDR, HBA-A1, ADRM1, HBA-A2, NME2, MEOX1, HBB-BS, ZFPM1, HBB-BT	289	892	17911	2.01491	0.923698	0.0324498
GOTERM_BP_FAT	GO:0055001~muscle cell development	11	0.0231623	0.000600985	BMP4, CDK1, SLC8A1, TRIM54, ALPK3, DMD, MEG3, AKAP6, IGF1, TTN, NPPA	289	177	17911	3.8516	0.931765	0.0334139
GOTERM_BP_FAT	GO:0051653~spindle localization	6	0.012634	0.000606045	HTT, DYNLT1F, CDK5RAP2, MYH9, DYNLT1A, DYNLT1C	289	43	17911	8.64778	0.933291	0.0332765
GOTERM_BP_FAT	GO:0006941~striated muscle contraction	10	0.0210566	0.000630877	SLC8A1, SMAD7, DMD, MYL1, AKAP6, SYNM, TTN, CACNA1C, NPPA, MB	289	147	17911	4.21604	0.940298	0.0341965
GOTERM_BP_FAT	GO:0000132~establishment of mitotic spindle orientation	5	0.0105283	0.000634413	HTT, DYNLT1F, CDK5RAP2, DYNLT1A, DYNLT1C	289	25	17911	12.3952	0.941234	0.0339728
GOTERM_BP_FAT	GO:0070373~negative regulation of ERK1 and ERK2 cascade	7	0.0147396	0.000663872	PHB, DMD, IGF1, DYNLT1F, DYNLT1A, DYNLT1C, GSTP1	289	66	17911	6.57319	0.948483	0.0351021
GOTERM_BP_FAT	GO:0019932~second-messenger-mediated signaling	12	0.0252679	0.000688779	SLC8A1, PPP1R9A, ATP2B4, HTT, ADCY5, DMD, CMYA5, AKAP6, IGF1, PF4, PDE3A, KDR	289	213	17911	3.49159	0.953909	0.0359698
GOTERM_BP_FAT	GO:2001234~negative regulation of apoptotic signaling pathway	12	0.0252679	0.000688779	BMP4, ACAA2, TRAP1, UNC5B, ITGA6, HTT, IGF1, BIRC6, PF4, NDUFS3, CXCL12, GSTP1	289	213	17911	3.49159	0.953909	0.0359698
GOTERM_BP_FAT	GO:0001568~blood vessel development	23	0.0484302	0.000717855	BMP4, COL18A1, NRP2, LTBP1, SMAD7, EFNB2, CSPG4, BMPR2, PF4, MYH9, CXCL12, CITED1, KDR, TGFB2, UNC5B, ZMIZ1, RSPO3, HIPK2, TGFBI, MEG3, SEMA3C, LOXL2, ASB4	289	641	17911	2.22378	0.959526	0.0370276
GOTERM_BP_FAT	GO:0006461~protein complex assembly	37	0.0779095	0.000722762	ALAD, SAMM50, HPRT, KMT2A, ELN, ASAP1, PF4, TTN, HBB-Y, TK1, ZFYVE9, DMD, HIST1H4D, TUBG1, AHNAK, HMGCL, APC, HIP1, CDK1, HIST1H1E, HBB-BH1, HIST1H1C, HIST1H1B, SYT11, BCS1L, DGKH, MALT1, MYH9, ADRM1, PPP1R9A, NME2, PSMC5, PSMC2, RRM2, KCNH7, SVIP, CHAF1B	289	1277	17911	1.7957	0.960404	0.0368506
GOTERM_BP_FAT	GO:0070271~protein complex biogenesis	37	0.0779095	0.000727861	ALAD, SAMM50, HPRT, KMT2A, ELN, ASAP1, PF4, TTN, HBB-Y, TK1, ZFYVE9, DMD, HIST1H4D, TUBG1, AHNAK, HMGCL, APC, HIP1, CDK1, HIST1H1E, HBB-BH1, HIST1H1C, HIST1H1B, SYT11, BCS1L, DGKH, MALT1, MYH9, ADRM1, PPP1R9A, NME2, PSMC5, PSMC2, RRM2, KCNH7, SVIP, CHAF1B	289	1278	17911	1.79429	0.961296	0.0366872
GOTERM_BP_FAT	GO:0019637~organophosphate metabolic process	30	0.0631699	0.00080756	UQCRC2, LDHB, GMPR2, UQCRC1, ERBB4, HPRT, ACP6, ADCY5, PF4, PDHB, TAMM41, IDH2, ENO3, ATP5K, ENO1, ERH, IGF1, IDH3B, PDE3A, GMPR, IDH3A, NME2, CKM, RRM2, PI4K2A, NDUFV2, AKAP6, NPPA, PRPS1, MDH1	289	957	17911	1.94281	0.972895	0.0401711
GOTERM_BP_FAT	GO:0048729~tissue morphogenesis	23	0.0484302	0.000810185	BMP4, NRP2, CTHRC1, SLC12A2, HTT, SMAD7, TNC, EFNB2, BMPR2, IGF1, TTN, CXCL12, CITED1, MYCN, TGFB2, KDR, MACF1, RSPO3, MEG3, SEMA3C, ZFPM1, TBX18, CAR2	289	647	17911	2.20316	0.973211	0.0398554
GOTERM_BP_FAT	GO:0048872~homeostasis of number of cells	14	0.0294793	0.000847749	BMP4, KMT2A, TET2, MECOM, PRDX1, TGFB2, HBA-A1, HBA-A2, PRMT1, HBB-BS, HBB-BT, ZFPM1, HBA-X, MB	289	289	17911	3.00229	0.977351	0.0412118
GOTERM_BP_FAT	GO:0001655~urogenital system development	16	0.0336906	0.00085647	BMP4, SMAD7, TNC, FBN1, EFNB2, IGF1, MECOM, TET2, CITED1, IQGAP1, TGFB2, ITGA6, VCAN, TBX18, CAR2, APC	289	364	17911	2.72421	0.978217	0.041179
GOTERM_BP_FAT	GO:1901566~organonitrogen compound biosynthetic process	38	0.0800152	0.000861388	ALAD, HPRT, FARS2, ADCY5, CERS6, RPL9-PS6, RPL35, QTRT1, TGFB2, ALAS1, ATP2B4, DMD, DDX3Y, IDH2, RBMS3, AGO3, MRPL39, ATP5K, ERH, EIF2S3Y, AIMP2, HTT, IGF1, TRAP1, NME2, CKM, TSFM, EIF4A1, KHSRP, HARS, PHGDH, AKAP6, MRPL47, HBB-BS, HBB-BT, UBA52, NPPA, PRPS1	289	1339	17911	1.75883	0.978691	0.0409699
GOTERM_BP_FAT	GO:0061515~myeloid cell development	7	0.0147396	0.000908123	HBA-A1, HBA-A2, FBN1, HBB-BS, ZFPM1, HBB-BT, HBA-X	289	70	17911	6.19758	0.982708	0.0422467
GOTERM_BP_FAT	GO:0055025~positive regulation of cardiac muscle tissue development	6	0.012634	0.000916562	BMP4, CDK1, ERBB4, EFNB2, AKAP6, IGF1	289	47	17911	7.9118	0.983348	0.0421919
GOTERM_BP_FAT	GO:2001237~negative regulation of extrinsic apoptotic signaling pathway	8	0.0168453	0.000966903	BMP4, UNC5B, ITGA6, HTT, IGF1, BIRC6, PF4, GSTP1	289	97	17911	5.1114	0.986704	0.0440053
GOTERM_BP_FAT	GO:0001649~osteoblast differentiation	12	0.0252679	0.000967831	BMP4, CTHRC1, ERH, ID1, PHB, TNC, PSMC2, BMPR2, IGF1, VCAN, CITED1, SUCO	289	222	17911	3.35004	0.986759	0.0436025
GOTERM_BP_FAT	GO:0040001~establishment of mitotic spindle localization	5	0.0105283	0.000988679	HTT, DYNLT1F, CDK5RAP2, DYNLT1A, DYNLT1C	289	28	17911	11.0671	0.987937	0.0440769
GOTERM_BP_FAT	GO:0010646~regulation of cell communication	66	0.138974	0.00100244	CTHRC1, ADCY5, CSPG4, DLK1, CXCL12, PRDX1, IQGAP1, TGFB2, PRMT1, ATP2B4, UNC5B, HTRA1, RSPO3, SLC24A2, ZFYVE9, NDUFS3, ACAA2, RAP2A, MED13, MECOM, ADRM1, TRAP1, TRIM33, PSD, HIPK2, VSNL1, AKAP6, EFNA5, NRK, DYNLT1F, DYNLT1A, TBX18, DYNLT1C, GSTP1, KMT2A, ERBB4, BMPR2, PF4, ZMYND8, TTBK2, MACF1, DMD, MEG3, AGO3, RAP1GAP2, CAR2, HIP1, RASA2, APC, BMP4, ERH, HTT, SMAD7, PHB, FBN1, IGF1, BIRC6, CDC20…	289	2785	17911	1.46873	0.988657	0.0442356
GOTERM_BP_FAT	GO:0048585~negative regulation of response to stimulus	38	0.0800152	0.00100524	CTHRC1, PF4, DLK1, CXCL12, TGFB2, ATP2B4, VPS13C, UNC5B, HTRA1, DMD, MEG3, SEMA3C, NDUFS3, APC, RASA2, BMP4, ACAA2, SMAD7, HTT, PHB, FBN1, BIRC6, IGF1, MED13, MECOM, TRAP1, TRIM33, ITGA6, RGS5, HIPK2, CMYA5, SVIP, DYNLT1F, DYNLT1A, TBX18, DYNLT1C, DUSP7, GSTP1	289	1350	17911	1.7445	0.988798	0.0439228
GOTERM_BP_FAT	GO:0035051~cardiocyte differentiation	10	0.0210566	0.0010091	BMP4, CDK1, SLC8A1, ALPK3, EFNB2, AKAP6, IGF1, TTN, NPPA, TGFB2	289	157	17911	3.9475	0.98899	0.0436609
GOTERM_BP_FAT	GO:0006091~generation of precursor metabolites and energy	15	0.0315849	0.00107517	UQCRC2, UQCRC1, IDH3B, IGF1, PDHB, IDH3A, TRAP1, PYGM, NDUFV1, BLOC1S1, NDUFV2, IDH2, ENO3, MDH1, ENO1	289	334	17911	2.78334	0.991805	0.0460088
GOTERM_BP_FAT	GO:0098754~detoxification	5	0.0105283	0.00113249	HBA-A1, HBA-A2, HBB-BS, HBB-BT, PRDX1	289	29	17911	10.6855	0.993658	0.0479444
GOTERM_BP_FAT	GO:0055002~striated muscle cell development	10	0.0210566	0.00115288	BMP4, CDK1, SLC8A1, ALPK3, DMD, MEG3, AKAP6, IGF1, TTN, NPPA	289	160	17911	3.87349	0.994211	0.0483292
GOTERM_BP_FAT	GO:0002520~immune system development	30	0.0631699	0.00122993	GMPR2, KMT2A, ACP6, PF4, PRDX3, PRRC2C, MLF1, TGFB2, PRMT1, HIST1H4D, HBA-X, CAR2, MB, APC, BMP4, FBN1, MALT1, MECOM, TET2, MYH9, KDR, HBA-A1, ADRM1, HBA-A2, NME2, MEOX1, HBB-BS, ZFPM1, HBB-BT, CACNA1C	289	984	17911	1.88951	0.995898	0.0509988
GOTERM_BP_FAT	GO:0023051~regulation of signaling	66	0.138974	0.00124064	CTHRC1, ADCY5, CSPG4, DLK1, CXCL12, PRDX1, IQGAP1, TGFB2, PRMT1, ATP2B4, UNC5B, HTRA1, RSPO3, SLC24A2, ZFYVE9, NDUFS3, ACAA2, RAP2A, MED13, MECOM, ADRM1, TRAP1, TRIM33, PSD, HIPK2, VSNL1, AKAP6, EFNA5, NRK, DYNLT1F, DYNLT1A, TBX18, DYNLT1C, GSTP1, KMT2A, ERBB4, BMPR2, PF4, ZMYND8, TTBK2, MACF1, DMD, MEG3, AGO3, RAP1GAP2, CAR2, HIP1, RASA2, APC, BMP4, ERH, HTT, SMAD7, PHB, FBN1, IGF1, BIRC6, CDC20…	289	2808	17911	1.4567	0.99609	0.0509591
GOTERM_BP_FAT	GO:0001701~in utero embryonic development	18	0.0379019	0.00124113	SLC8A1, XIST, BIRC6, IGF1, MECOM, MYH9, TTN, CITED1, WDR74, HBA-A1, HBA-A2, PRMT1, RSPO3, TANC2, ZMIZ1, MEG3, NRK, ENO1	289	458	17911	2.43573	0.996098	0.0505144
GOTERM_BP_FAT	GO:1902589~single-organism organelle organization	45	0.0947548	0.00125572	SAMM50, PPFIA1, ELN, INO80, TTN, AUNIP, TTBK2, VPS13C, PLOD2, CAMSAP2, BLOC1S1, CDK5RAP2, SKA1, TUBG1, APOO, APC, SPECC1L, ACAA2, RAP2A, CDK1, HTT, SPECC1, SYT11, CDC20, MYH9, EML4, FRY, SYNE1, POC1A, PPP1R9A, NME2, TRIM54, CEP350, ID1, MTFP1, PI4K2A, PCNA, SYNM, DYNLT1F, DYNLT1A, CHAF1B, DST, DYNLT1C, KIF20A, MDH1	289	1714	17911	1.62714	0.996345	0.0506321
GOTERM_BP_FAT	GO:0000904~cell morphogenesis involved in differentiation	26	0.0547472	0.00127308	NRP2, HPRT, PLXNA2, BMPR2, CXCL12, CITED1, TGFB2, MYCBP2, UNC5B, MACF1, MEG3, SEMA3C, LOXL2, APC, COL18A1, BMP4, RAP2A, SMAD7, EFNB2, MYH9, PPP1R9A, SYNE1, ID1, EFNA5, ZFPM1, DST	289	803	17911	2.00669	0.996618	0.0508558
GOTERM_BP_FAT	GO:0048534~hematopoietic or lymphoid organ development	29	0.0610642	0.00127768	GMPR2, KMT2A, ACP6, PF4, PRDX3, PRRC2C, MLF1, TGFB2, PRMT1, HIST1H4D, HBA-X, CAR2, MB, APC, BMP4, FBN1, MALT1, MECOM, TET2, MYH9, KDR, HBA-A1, ADRM1, HBA-A2, NME2, MEOX1, HBB-BS, ZFPM1, HBB-BT	289	940	17911	1.91202	0.996687	0.0505828
GOTERM_BP_FAT	GO:1902532~negative regulation of intracellular signal transduction	18	0.0379019	0.00127801	BMP4, PHB, IGF1, MECOM, CXCL12, TGFB2, TRAP1, ATP2B4, DMD, CMYA5, DYNLT1F, NDUFS3, DYNLT1A, GSTP1, DUSP7, DYNLT1C, RASA2, APC	289	459	17911	2.43042	0.996691	0.0501514
GOTERM_BP_FAT	GO:1905209~positive regulation of cardiocyte differentiation	5	0.0105283	0.00129035	BMP4, EFNB2, AKAP6, IGF1, TGFB2	289	30	17911	10.3293	0.996869	0.0501832
GOTERM_BP_FAT	GO:0048636~positive regulation of muscle organ development	7	0.0147396	0.00130456	BMP4, CDK1, ERBB4, EFNB2, MEG3, AKAP6, IGF1	289	75	17911	5.78441	0.997062	0.0502843
GOTERM_BP_FAT	GO:0045844~positive regulation of striated muscle tissue development	7	0.0147396	0.00130456	BMP4, CDK1, ERBB4, EFNB2, MEG3, AKAP6, IGF1	289	75	17911	5.78441	0.997062	0.0502843
GOTERM_BP_FAT	GO:0032886~regulation of microtubule-based process	10	0.0210566	0.0013128	SPECC1L, POC1A, TRIM54, MACF1, EFNA5, CDK5RAP2, SKA1, DST, EML4, APC	289	163	17911	3.8022	0.997168	0.0501615
GOTERM_BP_FAT	GO:0031399~regulation of protein modification process	43	0.0905435	0.00132202	KMT2A, ERBB4, BMPR2, CSPG4, TTN, PRDX1, IQGAP1, TGFB2, ZYG11B, PRMT1, ATP2B4, DMD, APC, BMP4, RAP2A, AIMP2, SMAD7, HTT, PHB, FBN1, IGF1, MALT1, CDC20, MECOM, KDR, FRY, PPP1R9A, ID1, HIPK2, CMYA5, AKAP6, EFNA5, NRK, SVIP, VCAN, HBB-BS, DYNLT1F, HBB-BT, DYNLT1A, ZER1, DYNLT1C, DUSP7, GSTP1	289	1618	17911	1.64707	0.997282	0.0500768
GOTERM_BP_FAT	GO:0009887~organ morphogenesis	31	0.0652755	0.00139189	NRP2, CTHRC1, TNC, BMPR2, TTN, CITED1, TGFB2, COL9A1, HTRA1, SEMA3C, CAR2, APC, BMP4, SLC8A1, SLC12A2, SMAD7, HTT, EFNB2, IGF1, TET2, COL5A2, KDR, MYCN, POC1A, ITGA6, ID1, ZMIZ1, TENM3, HIPK2, ZFPM1, TBX18	289	1038	17911	1.85091	0.998012	0.0522128
GOTERM_BP_FAT	GO:1901863~positive regulation of muscle tissue development	7	0.0147396	0.00139761	BMP4, CDK1, ERBB4, EFNB2, MEG3, AKAP6, IGF1	289	76	17911	5.7083	0.998062	0.0519853
GOTERM_BP_FAT	GO:0051294~establishment of spindle orientation	5	0.0105283	0.00146297	HTT, DYNLT1F, CDK5RAP2, DYNLT1A, DYNLT1C	289	31	17911	9.99609	0.998553	0.053903
GOTERM_BP_FAT	GO:0070507~regulation of microtubule cytoskeleton organization	9	0.018951	0.00147247	SPECC1L, POC1A, TRIM54, EFNA5, CDK5RAP2, SKA1, DST, EML4, APC	289	134	17911	4.16255	0.998613	0.0538003
GOTERM_BP_FAT	GO:0046496~nicotinamide nucleotide metabolic process	9	0.018951	0.00154389	LDHB, IDH2, IDH3B, ENO3, IGF1, PDHB, IDH3A, ENO1, MDH1	289	135	17911	4.13172	0.998993	0.0558809
GOTERM_BP_FAT	GO:0019362~pyridine nucleotide metabolic process	9	0.018951	0.00154389	LDHB, IDH2, IDH3B, ENO3, IGF1, PDHB, IDH3A, ENO1, MDH1	289	135	17911	4.13172	0.998993	0.0558809
GOTERM_BP_FAT	GO:0010720~positive regulation of cell development	21	0.0442189	0.00159468	BMP4, BMPR2, IGF1, PDE3A, SF3A2, ZMYND8, CXCL12, IQGAP1, TGFB2, KDR, NME2, PPP1R9A, MACF1, DMD, TENM3, MEG3, AKAP6, EFNA5, DYNLT1F, DYNLT1A, DYNLT1C	289	595	17911	2.18738	0.999197	0.0572038
GOTERM_BP_FAT	GO:0071560~cellular response to transforming growth factor beta stimulus	11	0.0231623	0.00165357	LTBP1, TRIM33, HTRA1, SMAD7, ID1, ZFYVE9, FBN1, HIPK2, PDE3A, CITED1, TGFB2	289	202	17911	3.37492	0.999383	0.0587832
GOTERM_BP_FAT	GO:0072524~pyridine-containing compound metabolic process	9	0.018951	0.00169497	LDHB, IDH2, IDH3B, ENO3, IGF1, PDHB, IDH3A, ENO1, MDH1	289	137	17911	4.0714	0.999487	0.0597363
GOTERM_BP_FAT	GO:0019722~calcium-mediated signaling	9	0.018951	0.00177477	SLC8A1, PPP1R9A, ATP2B4, HTT, DMD, CMYA5, AKAP6, IGF1, KDR	289	138	17911	4.0419	0.999641	0.0619736
GOTERM_BP_FAT	GO:0040008~regulation of growth	23	0.0484302	0.00178112	BMP4, CDK1, ERBB4, PLXNA2, PHB, IGFBP7, TAF9B, BMPR2, IGF1, INO80, CXCL12, TGFB2, MACF1, HTRA1, TRO, FBLN5, AKAP6, SEMA3C, EFNA5, NRK, NDUFS3, CACNA1C, NPPA	289	688	17911	2.07186	0.999651	0.0617065
GOTERM_BP_FAT	GO:0007167~enzyme linked receptor protein signaling pathway	26	0.0547472	0.00179741	NRP2, BMP4, PDK2, LTBP1, ERBB4, SMAD7, FBN1, EFNB2, BMPR2, CSPG4, IGF1, IQGAP1, CITED1, TGFB2, KDR, COL4A5, ADRM1, TRIM33, ID1, HTRA1, ZFYVE9, HIPK2, MEG3, EFNA5, NPPA, HIP1	289	824	17911	1.95555	0.999676	0.0617752
GOTERM_BP_FAT	GO:0071559~response to transforming growth factor beta	11	0.0231623	0.00182961	LTBP1, TRIM33, HTRA1, SMAD7, ID1, ZFYVE9, FBN1, HIPK2, PDE3A, CITED1, TGFB2	289	205	17911	3.32553	0.999719	0.062368
GOTERM_BP_FAT	GO:0045596~negative regulation of cell differentiation	25	0.0526416	0.00188774	ERBB4, CSPG4, ASAP1, PF4, DLK1, CITED1, TGFB2, PRMT1, IDH2, SEMA3C, HIST1H4D, CDK5RAP2, RAP1GAP2, BMP4, FBN1, IGF1, COL5A2, MYCN, NME2, ID1, EFNA5, DYNLT1F, ZFPM1, DYNLT1A, DYNLT1C	289	781	17911	1.98386	0.999784	0.0638007
GOTERM_BP_FAT	GO:0035265~organ growth	10	0.0210566	0.00190288	CDK1, COL9A1, POC1A, ERBB4, AKAP6, IGF1, TTN, NPPA, TGFB2, KDR	289	172	17911	3.60324	0.999798	0.0638137
GOTERM_BP_FAT	GO:0050848~regulation of calcium-mediated signaling	7	0.0147396	0.00194098	ATP2B4, HTT, DMD, CMYA5, AKAP6, IGF1, KDR	289	81	17911	5.35593	0.99983	0.0645662
GOTERM_BP_FAT	GO:0016310~phosphorylation	51	0.107389	0.00197234	UQCRC2, UQCRC1, CSPG4, PRDX3, TTN, PRDX1, IQGAP1, TGFB2, PRMT1, ATP2B4, CDK1, RAP2A, GTF2H3, MECOM, NME2, CKM, PI4K2A, HIPK2, TESK1, AKAP6, NRK, HBB-BS, EFNA5, DYNLT1F, HBB-BT, DYNLT1A, DYNLT1C, GSTP1, PRPS1, ERBB4, BMPR2, TK1, TTBK2, DMD, ENO3, APC, ENO1, BMP4, PDK2, ALPK3, SMAD7, PHB, FBN1, IGF1, MALT1, KDR, PPP1R9A, ITGA6, ID1, NDUFV2, DUSP7	289	2063	17911	1.53212	0.999852	0.0650916
GOTERM_BP_FAT	GO:0006082~organic acid metabolic process	27	0.0568529	0.00204828	LDHB, CRABP1, FARS2, PDHB, ATP2B4, P4HA1, IDH2, ENO3, MRPL39, ETFB, ENO1, ETFA, APC, ECI1, ACAA2, GCDH, PDK2, HTT, IGF1, IDH3B, LPIN2, IDH3A, RENBP, HARS, PHGDH, PRPS1, MDH1	289	878	17911	1.90586	0.999895	0.0670197
GOTERM_BP_FAT	GO:0050679~positive regulation of epithelial cell proliferation	10	0.0210566	0.00205773	BMP4, NME2, ERBB4, HTRA1, ID1, BMPR2, IGF1, TBX18, CXCL12, KDR	289	174	17911	3.56183	0.999899	0.0668296
GOTERM_BP_FAT	GO:0001503~ossification	16	0.0336906	0.00210977	BMP4, CTHRC1, SLC8A1, ERH, TNC, PHB, BMPR2, IGF1, COL5A2, CITED1, TGFB2, ID1, PSMC2, VCAN, SUCO, APC	289	399	17911	2.48524	0.99992	0.0679693
GOTERM_BP_FAT	GO:0072001~renal system development	14	0.0294793	0.00212082	BMP4, SMAD7, EFNB2, FBN1, TET2, MECOM, CITED1, IQGAP1, TGFB2, ITGA6, VCAN, TBX18, CAR2, APC	289	320	17911	2.71144	0.999924	0.0678248
GOTERM_BP_FAT	GO:0007010~cytoskeleton organization	32	0.0673812	0.00223808	PPFIA1, ELN, INO80, TTN, TGFB2, AUNIP, CAMSAP2, CDK5RAP2, SKA1, TUBG1, APC, SPECC1L, RAP2A, HTT, SPECC1, CDC20, MYH9, EML4, FRY, SYNE1, POC1A, PPP1R9A, TRIM54, CEP350, ID1, EFNA5, SYNM, DYNLT1F, DYNLT1A, DST, DYNLT1C, KIF20A	289	1120	17911	1.77074	0.999955	0.0709352
GOTERM_BP_FAT	GO:0006816~calcium ion transport	15	0.0315849	0.00227707	BMP4, SLC8A1, CACHD1, HTT, CXCL12, TPCN1, TGFB2, ATP2B4, SLC24A2, DMD, AKAP6, CACNA1H, CACNA1C, NPPA, AHNAK	289	362	17911	2.56806	0.999962	0.0716196
GOTERM_BP_FAT	GO:0048812~neuron projection morphogenesis	20	0.0421132	0.00228382	NRP2, HPRT, PLXNA2, EFNB2, BMPR2, CXCL12, IQGAP1, MYCBP2, TGFB2, KDR, PPP1R9A, UNC5B, MACF1, ID1, DMD, MEG3, SEMA3C, EFNA5, DST, APC	289	570	17911	2.17459	0.999963	0.071323
GOTERM_BP_FAT	GO:0051146~striated muscle cell differentiation	13	0.0273736	0.00231443	BMP4, CDK1, SLC8A1, ALPK3, DMD, EFNB2, MEG3, AKAP6, IGF1, MYH9, TTN, CXCL12, NPPA	289	285	17911	2.82697	0.999968	0.071744
GOTERM_BP_FAT	GO:0034762~regulation of transmembrane transport	16	0.0336906	0.00232503	BMP4, SLC8A1, HTT, UTRN, KCNJ3, TPCN1, TGFB2, ATP2B4, DMD, KCNH7, AKAP6, CACNA1H, CACNA1C, CAR2, NPPA, AHNAK	289	403	17911	2.46058	0.999969	0.0715649
GOTERM_BP_FAT	GO:0007411~axon guidance	11	0.0231623	0.00233919	NRP2, UNC5B, PLXNA2, EFNB2, BMPR2, MEG3, SEMA3C, EFNA5, CXCL12, TGFB2, MYCBP2	289	212	17911	3.21572	0.999971	0.0714935
GOTERM_BP_FAT	GO:0048286~lung alveolus development	6	0.012634	0.00237226	BMP4, MAN1A2, BMPR2, MEG3, IGF1, KDR	289	58	17911	6.41129	0.999975	0.0719761
GOTERM_BP_FAT	GO:0097485~neuron projection guidance	11	0.0231623	0.00241888	NRP2, UNC5B, PLXNA2, EFNB2, BMPR2, MEG3, SEMA3C, EFNA5, CXCL12, TGFB2, MYCBP2	289	213	17911	3.20063	0.99998	0.0728454
GOTERM_BP_FAT	GO:0009150~purine ribonucleotide metabolic process	17	0.0357963	0.00249122	UQCRC2, UQCRC1, GMPR2, HPRT, ADCY5, IGF1, PDE3A, PF4, GMPR, NME2, NDUFV2, ENO3, AKAP6, NPPA, ATP5K, PRPS1, ENO1	289	447	17911	2.35702	0.999985	0.0744422
GOTERM_BP_FAT	GO:0006913~nucleocytoplasmic transport	16	0.0336906	0.00249709	BMP4, CDK1, ERBB4, HTT, IGF1, MALT1, PRDX1, CITED1, TGFB2, DDX39, POM121, AAAS, ZFYVE9, AKAP6, NUTF2, KPNA2	289	406	17911	2.4424	0.999986	0.0741163
GOTERM_BP_FAT	GO:0009636~response to toxic substance	9	0.018951	0.00252544	HBA-A1, HBA-A2, CDK1, ALAD, PPP1R9A, HBB-BS, HBB-BT, PRDX1, GSTP1	289	146	17911	3.82042	0.999988	0.0744328
GOTERM_BP_FAT	GO:0071364~cellular response to epidermal growth factor stimulus	5	0.0105283	0.00257185	MCM7, ERBB4, ID1, IQGAP1, GSTP1	289	36	17911	8.60775	0.99999	0.0752539
GOTERM_BP_FAT	GO:0048588~developmental cell growth	11	0.0231623	0.00258972	NRP2, MACF1, PLXNA2, BMPR2, AKAP6, IGF1, SEMA3C, EFNA5, CXCL12, NPPA, IQGAP1	289	215	17911	3.17085	0.999991	0.0752649
GOTERM_BP_FAT	GO:0010557~positive regulation of macromolecule biosynthetic process	41	0.0863321	0.00263011	LTBP1, KMT2A, ERBB4, TAF9B, BMPR2, INO80, PF4, CITED1, TGFB2, PRMT1, MEG3, RBMS3, CDK5RAP2, GABPB2, BMP4, KDM7A, CDK1, PHB, IGF1, MED13, MECOM, LPIN2, TET2, CENPK, HMGA1, KDR, MYCN, TET3, NME2, RFC4, PSMC5, ITGA6, MEOX1, PSMC2, ZMIZ1, HIPK2, PCNA, SVIP, ZFPM1, PEG3, SUCO	289	1577	17911	1.61129	0.999992	0.0759015
GOTERM_BP_FAT	GO:0017038~protein import	14	0.0294793	0.00268812	BMP4, CDK1, ERBB4, SAMM50, HTT, IGF1, TIMM23, PRDX1, TGFB2, POM121, ZFYVE9, AKAP6, NUTF2, KPNA2	289	329	17911	2.63727	0.999994	0.0770149
GOTERM_BP_FAT	GO:0070848~response to growth factor	21	0.0442189	0.00272707	NRP2, BMP4, LTBP1, ERBB4, SMAD7, TNC, FBN1, BMPR2, PDE3A, CITED1, IQGAP1, TGFB2, KDR, MCM7, TRIM33, HTRA1, ID1, ZFYVE9, HIPK2, MEG3, GSTP1	289	623	17911	2.08907	0.999995	0.0775908
GOTERM_BP_FAT	GO:0051169~nuclear transport	16	0.0336906	0.00273794	BMP4, CDK1, ERBB4, HTT, IGF1, MALT1, PRDX1, CITED1, TGFB2, DDX39, POM121, AAAS, ZFYVE9, AKAP6, NUTF2, KPNA2	289	410	17911	2.41857	0.999995	0.0773962
GOTERM_BP_FAT	GO:0009966~regulation of signal transduction	58	0.122128	0.00277273	CTHRC1, CSPG4, DLK1, CXCL12, PRDX1, IQGAP1, TGFB2, PRMT1, ATP2B4, UNC5B, HTRA1, RSPO3, ZFYVE9, NDUFS3, ACAA2, RAP2A, MED13, MECOM, ADRM1, TRAP1, TRIM33, PSD, HIPK2, AKAP6, NRK, DYNLT1F, DYNLT1A, TBX18, DYNLT1C, GSTP1, ERBB4, BMPR2, PF4, ZMYND8, TTBK2, MACF1, DMD, MEG3, AGO3, RAP1GAP2, HIP1, RASA2, APC, BMP4, ERH, HTT, SMAD7, PHB, FBN1, BIRC6, IGF1, MALT1, KDR, ITGA6, ID1, CMYA5, RGS5, DUSP7	289	2468	17911	1.45648	0.999996	0.0778499
GOTERM_BP_FAT	GO:0000902~cell morphogenesis	35	0.0736982	0.00281549	NRP2, HPRT, PLXNA2, BMPR2, ASAP1, CXCL12, IQGAP1, CITED1, MYCBP2, TGFB2, MACF1, TTBK2, UNC5B, DMD, MEG3, SEMA3C, LOXL2, APC, COL18A1, BMP4, RAP2A, SMAD7, HTT, EFNB2, MYH9, KDR, FRY, SYNE1, POC1A, PPP1R9A, ID1, TENM3, EFNA5, ZFPM1, DST	289	1283	17911	1.69069	0.999997	0.0785108
GOTERM_BP_FAT	GO:0018023~peptidyl-lysine trimethylation	5	0.0105283	0.00284761	HIST1H1E, TET3, KMT2A, HIST1H1C, TET2	289	37	17911	8.37511	0.999997	0.07888
GOTERM_BP_FAT	GO:0048821~erythrocyte development	5	0.0105283	0.00284761	HBA-A1, HBA-A2, HBB-BS, HBB-BT, HBA-X	289	37	17911	8.37511	0.999997	0.07888
GOTERM_BP_FAT	GO:0009952~anterior/posterior pattern specification	11	0.0231623	0.00286101	BMP4, KMT2A, MEOX1, HTT, PLXNA2, HIPK2, BMPR2, SEMA3C, TTN, TBX18, APC	289	218	17911	3.12722	0.999997	0.0787493
GOTERM_BP_FAT	GO:0044712~single-organism catabolic process	23	0.0484302	0.00287108	ECI1, ACAA2, GCDH, PEPD, GMPR2, HPRT, CRABP1, HTT, IGF1, PDE3A, LPIN2, BLVRA, RENBP, PSMC5, ATP2B4, PYGM, ALDH1B1, PSMC2, ENO3, SVIP, ETFB, ENO1, ETFA	289	715	17911	1.99363	0.999997	0.0785325
GOTERM_BP_FAT	GO:0060047~heart contraction	10	0.0210566	0.00289261	SLC8A1, ATP2B4, SMAD7, DMD, MYL1, AKAP6, TTN, CACNA1C, NPPA, TGFB2	289	183	17911	3.38665	0.999998	0.0786179
GOTERM_BP_FAT	GO:0042692~muscle cell differentiation	16	0.0336906	0.00299732	BMP4, CDK1, SLC8A1, ALPK3, EFNB2, IGF1, MYH9, TTN, CXCL12, SYNE1, TRIM54, DMD, MEG3, AKAP6, TBX18, NPPA	289	414	17911	2.3952	0.999998	0.0808587
GOTERM_BP_FAT	GO:0072594~establishment of protein localization to organelle	19	0.0400076	0.0030279	BMP4, CDK1, ERBB4, SAMM50, HTT, MTX2, IGF1, TIMM23, PRDX1, TGFB2, POM121, VPS13C, MACF1, ZFYVE9, ZFYVE16, AKAP6, NUTF2, KPNA2, WDR46	289	541	17911	2.1766	0.999999	0.081161
GOTERM_BP_FAT	GO:0043408~regulation of MAPK cascade	22	0.0463246	0.00313542	BMP4, RAP2A, ERBB4, PHB, CSPG4, IGF1, MECOM, PRDX1, IQGAP1, TGFB2, KDR, PRMT1, ID1, DMD, HIPK2, NRK, DYNLT1F, DYNLT1A, GSTP1, DUSP7, DYNLT1C, APC	289	675	17911	2.01995	0.999999	0.0834241
GOTERM_BP_FAT	GO:0051129~negative regulation of cellular component organization	22	0.0463246	0.00313542	BMP4, SPECC1L, ACAA2, SYT11, PPFIA1, CSPG4, IGF1, ASAP1, MYH9, CITED1, EML4, TGFB2, PPP1R9A, TRIM54, VPS13C, ID1, SEMA3C, EFNA5, SVIP, CDK5RAP2, RAP1GAP2, APC	289	675	17911	2.01995	0.999999	0.0834241
GOTERM_BP_FAT	GO:0050873~brown fat cell differentiation	5	0.0105283	0.00314293	FNDC5, ITGA6, SELENBP1, MECOM, MB	289	38	17911	8.15471	0.999999	0.0831216
GOTERM_BP_FAT	GO:0055117~regulation of cardiac muscle contraction	6	0.012634	0.0031805	SLC8A1, SMAD7, DMD, AKAP6, CACNA1C, NPPA	289	62	17911	5.99766	0.999999	0.0835802
GOTERM_BP_FAT	GO:0003015~heart process	10	0.0210566	0.00322325	SLC8A1, ATP2B4, SMAD7, DMD, MYL1, AKAP6, TTN, CACNA1C, NPPA, TGFB2	289	186	17911	3.33203	0.999999	0.0841624
GOTERM_BP_FAT	GO:0030509~BMP signaling pathway	9	0.018951	0.00323605	BMP4, TRIM33, HTRA1, SMAD7, ID1, FBN1, HIPK2, BMPR2, KDR	289	152	17911	3.66962	0.999999	0.0839929
GOTERM_BP_FAT	GO:0007178~transmembrane receptor protein serine/threonine kinase signaling pathway	14	0.0294793	0.00329613	BMP4, LTBP1, SMAD7, FBN1, BMPR2, CITED1, TGFB2, KDR, TRIM33, ID1, HTRA1, ZFYVE9, HIPK2, MEG3	289	337	17911	2.57466	1	0.0849937
GOTERM_BP_FAT	GO:0006366~transcription from RNA polymerase II promoter	43	0.0905435	0.00331268	HMGN2, KMT2A, POLR2L, TAF9B, BMPR2, INO80, PF4, HBB-Y, HTRA1, HBA-X, GABPB2, BMP4, HIST1H1E, HBB-BH1, HIST1H1C, SMAD7, PHB, FBN1, GTF2H3, IGF1, MED13, MECOM, LPIN2, TET2, CENPK, HMGA1, MYCN, KDR, ADRM1, TET3, NME2, PSMC5, TRIM33, ITGA6, MEOX1, ID1, PSMC2, ZMIZ1, HIPK2, PCNA, ZFPM1, TBX18, PEG3	289	1700	17911	1.56762	1	0.0849133
GOTERM_BP_FAT	GO:0050768~negative regulation of neurogenesis	13	0.0273736	0.00331954	BMP4, ERBB4, ID1, CSPG4, IDH2, SEMA3C, ASAP1, DYNLT1F, CDK5RAP2, DYNLT1A, RAP1GAP2, DYNLT1C, MYCN	289	298	17911	2.70364	1	0.0845973
GOTERM_BP_FAT	GO:0031110~regulation of microtubule polymerization or depolymerization	6	0.012634	0.00341013	SPECC1L, TRIM54, SKA1, DST, EML4, APC	289	63	17911	5.90246	1	0.0863158
GOTERM_BP_FAT	GO:0009259~ribonucleotide metabolic process	17	0.0357963	0.0035022	UQCRC2, UQCRC1, GMPR2, HPRT, ADCY5, IGF1, PDE3A, PF4, GMPR, NME2, NDUFV2, ENO3, AKAP6, NPPA, ATP5K, PRPS1, ENO1	289	463	17911	2.27557	1	0.0880467
GOTERM_BP_FAT	GO:0042440~pigment metabolic process	6	0.012634	0.00365144	BLVRA, ALAD, ALAS1, HPRT, CITED1, PRPS1	289	64	17911	5.81023	1	0.0911172
GOTERM_BP_FAT	GO:0051241~negative regulation of multicellular organismal process	32	0.0673812	0.00367296	ERBB4, BMPR2, CSPG4, ASAP1, PF4, CITED1, TGFB2, PRMT1, ATP2B4, MEG3, IDH2, SEMA3C, HIST1H4D, CDK5RAP2, RAP1GAP2, APC, BMP4, SYT11, FBN1, IGF1, COL5A2, MYCN, NME2, ID1, NUTF2, DYNLT1F, ZFPM1, DYNLT1A, TBX18, DYNLT1C, GSTP1, NPPA	289	1157	17911	1.71411	1	0.091122
GOTERM_BP_FAT	GO:0016049~cell growth	17	0.0357963	0.00368856	NRP2, PLXNA2, PHB, TAF9B, BMPR2, IGF1, INO80, CXCL12, IQGAP1, TGFB2, MACF1, TRO, AKAP6, SEMA3C, EFNA5, NDUFS3, NPPA	289	466	17911	2.26092	1	0.0909874
GOTERM_BP_FAT	GO:0009719~response to endogenous stimulus	41	0.0863321	0.00369624	ALAD, LTBP1, UQCRC1, HPRT, ERBB4, IGFBP7, TNC, BMPR2, CXCL12, IQGAP1, CITED1, TGFB2, MCM7, ATP2B4, HTRA1, ZFYVE9, CAR2, MB, BMP4, PDK2, CDK1, SLC8A1, SMAD7, PHB, FBN1, IGF1, PDE3A, MED13, COL5A2, KDR, ADRM1, NME2, TRIM33, PYGM, ID1, HIPK2, CACNA1H, AKAP6, EFNA5, GSTP1, NPPA	289	1608	17911	1.58023	1	0.0906688
GOTERM_BP_FAT	GO:0006102~isocitrate metabolic process	3	0.00631699	0.00370333	IDH2, IDH3B, IDH3A	289	6	17911	30.9879	1	0.0903401
GOTERM_BP_FAT	GO:0060419~heart growth	7	0.0147396	0.00388654	CDK1, ERBB4, AKAP6, IGF1, TTN, NPPA, TGFB2	289	93	17911	4.66484	1	0.0940881
GOTERM_BP_FAT	GO:0071363~cellular response to growth factor stimulus	20	0.0421132	0.00392522	NRP2, BMP4, LTBP1, ERBB4, SMAD7, FBN1, BMPR2, PDE3A, CITED1, IQGAP1, TGFB2, KDR, MCM7, TRIM33, HTRA1, ID1, ZFYVE9, HIPK2, MEG3, GSTP1	289	599	17911	2.06931	1	0.0944698
GOTERM_BP_FAT	GO:0042391~regulation of membrane potential	15	0.0315849	0.00394729	SLC8A1, KMT2A, SMAD7, HTT, PRDX3, ZMYND8, TPCN1, KDR, PPP1R9A, DMD, CACNA1H, KCNH7, AKAP6, CACNA1C, NPPA	289	385	17911	2.41464	1	0.0944683
GOTERM_BP_FAT	GO:0034765~regulation of ion transmembrane transport	15	0.0315849	0.00402969	BMP4, SLC8A1, HTT, UTRN, KCNJ3, TPCN1, TGFB2, ATP2B4, DMD, KCNH7, AKAP6, CACNA1H, CACNA1C, NPPA, AHNAK	289	386	17911	2.40839	1	0.0958343
GOTERM_BP_FAT	GO:0032268~regulation of cellular protein metabolic process	54	0.113706	0.00409858	CSPG4, TTN, PRDX1, IQGAP1, TGFB2, ZYG11B, PRMT1, ATP2B4, RBMS3, RAP2A, MYH9, MECOM, FRY, TRAP1, PA2G4, RENBP, EIF4A1, HIPK2, KHSRP, AKAP6, EFNA5, NRK, VCAN, HBB-BS, DYNLT1F, HBB-BT, DYNLT1A, DYNLT1C, ZER1, GSTP1, ERBB4, KMT2A, BMPR2, DMD, ANKIB1, AGO3, APC, HIP1, BMP4, AIMP2, HTT, SMAD7, PHB, FBN1, BIRC6, IGF1, MALT1, CDC20, KDR, PPP1R9A, ID1, CMYA5, SVIP, DUSP7	289	2298	17911	1.45635	1	0.0968794
GOTERM_BP_FAT	GO:0006605~protein targeting	20	0.0421132	0.00412134	BMP4, CDK1, ERBB4, SAMM50, HTT, MTX2, IGF1, NBEA, TIMM23, PRDX1, TGFB2, POM121, VPS13C, MACF1, ZFYVE9, ZFYVE16, AKAP6, NUTF2, KPNA2, WDR46	289	601	17911	2.06242	1	0.0968804
GOTERM_BP_FAT	GO:0009112~nucleobase metabolic process	5	0.0105283	0.00415276	GMPR2, HPRT, TET2, GMPR, PRPS1	289	41	17911	7.55802	1	0.0970739
GOTERM_BP_FAT	GO:0070849~response to epidermal growth factor	5	0.0105283	0.00415276	MCM7, ERBB4, ID1, IQGAP1, GSTP1	289	41	17911	7.55802	1	0.0970739
GOTERM_BP_FAT	GO:0007517~muscle organ development	15	0.0315849	0.00423161	BMP4, CDK1, ERBB4, HIST1H1B, SMAD7, ELN, EFNB2, IGF1, TTN, TGFB2, PSMA6, DMD, MEG3, AKAP6, ZFPM1	289	388	17911	2.39597	1	0.0983141
GOTERM_BP_FAT	GO:0051962~positive regulation of nervous system development	19	0.0400076	0.00424884	BMP4, BMPR2, IGF1, CDC20, SF3A2, ZMYND8, CXCL12, IQGAP1, KDR, NME2, PPP1R9A, MACF1, DMD, TENM3, EFNA5, DYNLT1F, DYNLT1A, ADGRL2, DYNLT1C	289	559	17911	2.10651	1	0.0981855
GOTERM_BP_FAT	GO:0006163~purine nucleotide metabolic process	17	0.0357963	0.00428475	UQCRC2, UQCRC1, GMPR2, HPRT, ADCY5, IGF1, PDE3A, PF4, GMPR, NME2, NDUFV2, ENO3, AKAP6, NPPA, ATP5K, PRPS1, ENO1	289	473	17911	2.22746	1	0.0984668
GOTERM_BP_FAT	GO:0060560~developmental growth involved in morphogenesis	11	0.0231623	0.00431368	BMP4, NRP2, SLC12A2, MACF1, PLXNA2, TNC, BMPR2, SEMA3C, EFNA5, CXCL12, IQGAP1	289	231	17911	2.95123	1	0.0985934
GOTERM_BP_FAT	GO:0060840~artery development	7	0.0147396	0.0043154	BMP4, LTBP1, SMAD7, ZMIZ1, EFNB2, BMPR2, TGFB2	289	95	17911	4.56664	1	0.09813
GOTERM_BP_FAT	GO:0072329~monocarboxylic acid catabolic process	7	0.0147396	0.0043154	ECI1, ACAA2, GCDH, CRABP1, LPIN2, ETFB, ETFA	289	95	17911	4.56664	1	0.09813
GOTERM_BP_FAT	GO:0019693~ribose phosphate metabolic process	17	0.0357963	0.00439372	UQCRC2, UQCRC1, GMPR2, HPRT, ADCY5, IGF1, PDE3A, PF4, GMPR, NME2, NDUFV2, ENO3, AKAP6, NPPA, ATP5K, PRPS1, ENO1	289	474	17911	2.22276	1	0.0993191
GOTERM_BP_FAT	GO:0031099~regeneration	10	0.0210566	0.00439625	CDK1, ERBB4, PHB, TNC, IGF2R, ENO3, IGF1, CXCL12, GSTP1, PRPS1	289	195	17911	3.17825	1	0.0988746
GOTERM_BP_FAT	GO:0070884~regulation of calcineurin-NFAT signaling cascade	4	0.00842265	0.00441527	ATP2B4, CMYA5, AKAP6, IGF1	289	21	17911	11.8049	1	0.0987854
GOTERM_BP_FAT	GO:0010604~positive regulation of macromolecule metabolic process	63	0.132657	0.00445996	LTBP1, CSPG4, INO80, IQGAP1, CITED1, TGFB2, PRMT1, ATP2B4, RBMS3, CDK5RAP2, GABPB2, KDM7A, CDK1, RAP2A, MED13, LPIN2, MYH9, MECOM, HMGA1, MYCN, NME2, RFC4, ZMIZ1, HIPK2, KHSRP, AKAP6, EFNA5, NRK, ZFPM1, SUCO, PEG3, KMT2A, ERBB4, TNC, TAF9B, BMPR2, PF4, MEG3, ANKIB1, AGO3, HIST1H4D, HIP1, APC, BMP4, AIMP2, SMAD7, PHB, FBN1, IGF1, MALT1, CDC20, CENPK, TET2, KDR, TET3, PPP1R9A, PSMC5, ITGA6, ID1, ME…	289	2794	17911	1.39745	1	0.0992404
GOTERM_BP_FAT	GO:2001236~regulation of extrinsic apoptotic signaling pathway	9	0.018951	0.0045825	BMP4, UNC5B, ITGA6, HTT, IGF1, BIRC6, PF4, GSTP1, TGFB2	289	161	17911	3.46448	1	0.101327
GOTERM_BP_FAT	GO:0019752~carboxylic acid metabolic process	24	0.0505359	0.00458314	ECI1, ACAA2, LDHB, PDK2, GCDH, CRABP1, HTT, FARS2, IGF1, IDH3B, LPIN2, IDH3A, PDHB, RENBP, ATP2B4, HARS, IDH2, PHGDH, ENO3, MRPL39, ETFB, ENO1, ETFA, MDH1	289	791	17911	1.88043	1	0.100843
GOTERM_BP_FAT	GO:0045666~positive regulation of neuron differentiation	15	0.0315849	0.00460448	BMP4, BMPR2, SF3A2, ZMYND8, CXCL12, IQGAP1, PPP1R9A, NME2, MACF1, DMD, TENM3, EFNA5, DYNLT1F, DYNLT1A, DYNLT1C	289	392	17911	2.37152	1	0.100794
GOTERM_BP_FAT	GO:0060173~limb development	10	0.0210566	0.00469679	BMP4, TTBK2, ITGA6, PLXNA2, BMPR2, SEMA3C, MECOM, CACNA1C, MYCN, TGFB2	289	197	17911	3.14598	1	0.102213
GOTERM_BP_FAT	GO:0048736~appendage development	10	0.0210566	0.00469679	BMP4, TTBK2, ITGA6, PLXNA2, BMPR2, SEMA3C, MECOM, CACNA1C, MYCN, TGFB2	289	197	17911	3.14598	1	0.102213
GOTERM_BP_FAT	GO:0051155~positive regulation of striated muscle cell differentiation	6	0.012634	0.00473998	BMP4, EFNB2, MEG3, AKAP6, IGF1, CXCL12	289	68	17911	5.46845	1	0.102606
GOTERM_BP_FAT	GO:0048844~artery morphogenesis	6	0.012634	0.00473998	BMP4, SMAD7, ZMIZ1, EFNB2, BMPR2, TGFB2	289	68	17911	5.46845	1	0.102606
GOTERM_BP_FAT	GO:0019220~regulation of phosphate metabolic process	41	0.0863321	0.00475936	ERBB4, BMPR2, CSPG4, PF4, PRDX3, TTN, PRDX1, IQGAP1, TGFB2, PRMT1, MCM7, ATP2B4, DMD, APC, BMP4, RAP2A, SMAD7, HTT, PHB, FBN1, IGF1, MALT1, MECOM, KDR, PPP1R9A, NME2, ITGA6, ID1, HIPK2, CMYA5, AKAP6, EFNA5, NRK, VCAN, HBB-BS, DYNLT1F, HBB-BT, DYNLT1A, DYNLT1C, DUSP7, GSTP1	289	1632	17911	1.55699	1	0.102509
GOTERM_BP_FAT	GO:0051174~regulation of phosphorus metabolic process	41	0.0863321	0.00480881	ERBB4, BMPR2, CSPG4, PF4, PRDX3, TTN, PRDX1, IQGAP1, TGFB2, PRMT1, MCM7, ATP2B4, DMD, APC, BMP4, RAP2A, SMAD7, HTT, PHB, FBN1, IGF1, MALT1, MECOM, KDR, PPP1R9A, NME2, ITGA6, ID1, HIPK2, CMYA5, AKAP6, EFNA5, NRK, VCAN, HBB-BS, DYNLT1F, HBB-BT, DYNLT1A, DYNLT1C, DUSP7, GSTP1	289	1633	17911	1.55604	1	0.103025
GOTERM_BP_FAT	GO:1903169~regulation of calcium ion transmembrane transport	8	0.0168453	0.00487977	BMP4, SLC8A1, HTT, DMD, AKAP6, NPPA, AHNAK, TGFB2	289	129	17911	3.84346	1	0.103969
GOTERM_BP_FAT	GO:0032989~cellular component morphogenesis	36	0.0758038	0.00498949	NRP2, HPRT, PLXNA2, BMPR2, ASAP1, TTN, CXCL12, IQGAP1, CITED1, MYCBP2, TGFB2, MACF1, TTBK2, UNC5B, DMD, MEG3, SEMA3C, LOXL2, APC, COL18A1, BMP4, RAP2A, SMAD7, HTT, EFNB2, MYH9, KDR, FRY, SYNE1, POC1A, PPP1R9A, ID1, TENM3, EFNA5, ZFPM1, DST	289	1382	17911	1.61442	1	0.105682
GOTERM_BP_FAT	GO:0060048~cardiac muscle contraction	7	0.0147396	0.00502285	SLC8A1, DMD, MYL1, AKAP6, TTN, CACNA1C, NPPA	289	98	17911	4.42684	1	0.105851
GOTERM_BP_FAT	GO:0035282~segmentation	7	0.0147396	0.00502285	BMP4, NRP2, MEOX1, PLXNA2, SEMA3C, TTN, TBX18	289	98	17911	4.42684	1	0.105851
GOTERM_BP_FAT	GO:0051246~regulation of protein metabolic process	57	0.120023	0.00504233	CSPG4, TTN, PRDX1, IQGAP1, TGFB2, ZYG11B, PRMT1, ATP2B4, RBMS3, RAP2A, MYH9, MECOM, FRY, TRAP1, PA2G4, RENBP, EIF4A1, HIPK2, KHSRP, AKAP6, EFNA5, NRK, VCAN, HBB-BS, DYNLT1F, HBB-BT, ZFPM1, DYNLT1A, DYNLT1C, ZER1, GSTP1, KMT2A, ERBB4, BMPR2, MYCBP2, DMD, ANKIB1, AGO3, HIP1, APC, BMP4, AIMP2, HTT, SMAD7, PHB, FBN1, BIRC6, IGF1, MALT1, CDC20, KDR, CD55, PPP1R9A, ID1, CMYA5, SVIP, DUSP7	289	2483	17911	1.42272	1	0.105743
GOTERM_BP_FAT	GO:1901019~regulation of calcium ion transmembrane transporter activity	6	0.012634	0.00504455	BMP4, HTT, DMD, AKAP6, NPPA, AHNAK	289	69	17911	5.3892	1	0.105295
GOTERM_BP_FAT	GO:0043436~oxoacid metabolic process	24	0.0505359	0.0050605	ECI1, ACAA2, LDHB, PDK2, GCDH, CRABP1, HTT, FARS2, IGF1, IDH3B, LPIN2, IDH3A, PDHB, RENBP, ATP2B4, HARS, IDH2, PHGDH, ENO3, MRPL39, ETFB, ENO1, ETFA, MDH1	289	797	17911	1.86627	1	0.105121
GOTERM_BP_FAT	GO:0071773~cellular response to BMP stimulus	9	0.018951	0.00530426	BMP4, TRIM33, HTRA1, SMAD7, ID1, FBN1, HIPK2, BMPR2, KDR	289	165	17911	3.3805	1	0.109403
GOTERM_BP_FAT	GO:0071772~response to BMP	9	0.018951	0.00530426	BMP4, TRIM33, HTRA1, SMAD7, ID1, FBN1, HIPK2, BMPR2, KDR	289	165	17911	3.3805	1	0.109403
GOTERM_BP_FAT	GO:0090287~regulation of cellular response to growth factor stimulus	11	0.0231623	0.00530729	BMP4, TRIM33, HTRA1, SMAD7, ZFYVE9, DMD, FBN1, HIPK2, BMPR2, MEG3, KDR	289	238	17911	2.86443	1	0.10896
GOTERM_BP_FAT	GO:1905207~regulation of cardiocyte differentiation	5	0.0105283	0.00536158	BMP4, EFNB2, AKAP6, IGF1, TGFB2	289	44	17911	7.0427	1	0.109513
GOTERM_BP_FAT	GO:0051568~histone H3-K4 methylation	5	0.0105283	0.00536158	HIST1H1E, TET3, KMT2A, HIST1H1C, TET2	289	44	17911	7.0427	1	0.109513
GOTERM_BP_FAT	GO:0071495~cellular response to endogenous stimulus	32	0.0673812	0.00544628	LTBP1, ERBB4, IGFBP7, TNC, BMPR2, IQGAP1, CITED1, TGFB2, MCM7, ATP2B4, HTRA1, ZFYVE9, CAR2, BMP4, PDK2, SLC8A1, SMAD7, PHB, FBN1, IGF1, PDE3A, MED13, COL5A2, KDR, ADRM1, TRIM33, ID1, HIPK2, CACNA1H, AKAP6, EFNA5, GSTP1	289	1189	17911	1.66798	1	0.110644
GOTERM_BP_FAT	GO:0051493~regulation of cytoskeleton organization	16	0.0336906	0.0055162	SPECC1L, PPFIA1, ELN, MYH9, MYCBP2, EML4, TGFB2, PPP1R9A, POC1A, TRIM54, ID1, EFNA5, SKA1, CDK5RAP2, DST, APC	289	442	17911	2.24347	1	0.111481
GOTERM_BP_FAT	GO:0051494~negative regulation of cytoskeleton organization	8	0.0168453	0.00552593	SPECC1L, PPP1R9A, TRIM54, PPFIA1, CDK5RAP2, MYH9, EML4, APC	289	132	17911	3.75611	1	0.111165
GOTERM_BP_FAT	GO:0045778~positive regulation of ossification	7	0.0147396	0.00553951	BMP4, CTHRC1, SLC8A1, BMPR2, IGF1, TGFB2, SUCO	289	100	17911	4.3383	1	0.110926
GOTERM_BP_FAT	GO:0051240~positive regulation of multicellular organismal process	40	0.0842265	0.00557946	CTHRC1, LTBP1, ERBB4, BMPR2, PF4, ZMYND8, CXCL12, IQGAP1, TGFB2, PRMT1, MACF1, DMD, MEG3, LOXL2, CAR2, BMP4, CDK1, SLC8A1, EFNB2, IGF1, CDC20, MALT1, PDE3A, SF3A2, KDR, NME2, PPP1R9A, TENM3, HIPK2, AKAP6, EFNA5, DYNLT1F, ZFPM1, ADGRL2, DYNLT1A, ASB4, TBX18, DYNLT1C, NPPA, SUCO	289	1596	17911	1.55328	1	0.111185
GOTERM_BP_FAT	GO:1902593~single-organism nuclear import	12	0.0252679	0.00566622	BMP4, CDK1, POM121, ERBB4, HTT, ZFYVE9, AKAP6, IGF1, NUTF2, PRDX1, KPNA2, TGFB2	289	279	17911	2.66562	1	0.112318
GOTERM_BP_FAT	GO:0044744~protein targeting to nucleus	12	0.0252679	0.00566622	BMP4, CDK1, POM121, ERBB4, HTT, ZFYVE9, AKAP6, IGF1, NUTF2, PRDX1, KPNA2, TGFB2	289	279	17911	2.66562	1	0.112318
GOTERM_BP_FAT	GO:0006606~protein import into nucleus	12	0.0252679	0.00566622	BMP4, CDK1, POM121, ERBB4, HTT, ZFYVE9, AKAP6, IGF1, NUTF2, PRDX1, KPNA2, TGFB2	289	279	17911	2.66562	1	0.112318
GOTERM_BP_FAT	GO:0006144~purine nucleobase metabolic process	4	0.00842265	0.00574177	GMPR2, HPRT, GMPR, PRPS1	289	23	17911	10.7784	1	0.113231
GOTERM_BP_FAT	GO:0045667~regulation of osteoblast differentiation	8	0.0168453	0.00575494	BMP4, CTHRC1, ID1, BMPR2, IGF1, CITED1, SUCO, APC	289	133	17911	3.72787	1	0.11298
GOTERM_BP_FAT	GO:0010501~RNA secondary structure unwinding	5	0.0105283	0.00581156	DDX39, DDX23, EIF4A1, DDX3Y, AGO3	289	45	17911	6.8862	1	0.113532
GOTERM_BP_FAT	GO:0060412~ventricular septum morphogenesis	5	0.0105283	0.00581156	BMP4, SMAD7, BMPR2, ZFPM1, TGFB2	289	45	17911	6.8862	1	0.113532
GOTERM_BP_FAT	GO:0051961~negative regulation of nervous system development	13	0.0273736	0.00584842	BMP4, ERBB4, ID1, CSPG4, IDH2, SEMA3C, ASAP1, DYNLT1F, CDK5RAP2, DYNLT1A, RAP1GAP2, DYNLT1C, MYCN	289	320	17911	2.51777	1	0.113716
GOTERM_BP_FAT	GO:0043069~negative regulation of programmed cell death	27	0.0568529	0.00588334	ERBB4, TAF9B, PF4, PRDX3, CXCL12, CITED1, TGFB2, UNC5B, NDUFS3, APC, BMP4, ACAA2, CDK1, HTT, PHB, BIRC6, IGF1, PDE3A, MECOM, KDR, TRAP1, PA2G4, NME2, ITGA6, ID1, HIPK2, GSTP1	289	951	17911	1.75956	1	0.113863
GOTERM_BP_FAT	GO:0051170~nuclear import	12	0.0252679	0.00597001	BMP4, CDK1, POM121, ERBB4, HTT, ZFYVE9, AKAP6, IGF1, NUTF2, PRDX1, KPNA2, TGFB2	289	281	17911	2.64665	1	0.114948
GOTERM_BP_FAT	GO:0048608~reproductive structure development	17	0.0357963	0.00599078	BMP4, SLC8A1, TNC, PHB, XIST, BMPR2, IGF1, BIRC6, PRDX3, CITED1, TGFB2, KDR, ADRM1, HTRA1, RSPO3, NRK, APC	289	490	17911	2.15018	1	0.114833
GOTERM_BP_FAT	GO:0030856~regulation of epithelial cell differentiation	8	0.0168453	0.00599098	BMP4, NME2, ID1, CITED1, MYCN, TGFB2, APC, KDR	289	134	17911	3.70005	1	0.114348
GOTERM_BP_FAT	GO:0033043~regulation of organelle organization	31	0.0652755	0.00605417	KMT2A, PPFIA1, ELN, ASAP1, MYCBP2, TGFB2, VPS13C, TTBK2, CAMSAP2, CDK5RAP2, SKA1, TUBG1, APC, BMP4, SPECC1L, ACAA2, HTT, SYT11, IGF1, CDC20, PDE3A, MYH9, KDR, EML4, POC1A, PPP1R9A, TRIM54, ID1, EFNA5, DST, WDR46	289	1148	17911	1.67356	1	0.114996
GOTERM_BP_FAT	GO:0022411~cellular component disassembly	15	0.0315849	0.00606173	SPECC1L, CDK1, HTT, MYH9, EML4, TGFB2, NME2, TRIM54, VPS13C, PLOD2, PI4K2A, BLOC1S1, CHAF1B, MDH1, APC	289	405	17911	2.2954	1	0.114645
GOTERM_BP_FAT	GO:0046395~carboxylic acid catabolic process	9	0.018951	0.00608829	ECI1, ACAA2, GCDH, RENBP, ATP2B4, CRABP1, LPIN2, ETFB, ETFA	289	169	17911	3.30049	1	0.114636
GOTERM_BP_FAT	GO:0010467~gene expression	105	0.221095	0.0060941	HMGN2, INO80, CITED1, TGFB2, PRIM1, ATP2B4, DDX23, HTRA1, RBMS3, RPP30, MRPL39, GABPB2, MED13, MYH9, MECOM, DDX39, ADRM1, PA2G4, NME2, PSMA6, TRIM33, HARS, MGA, MRPL47, HBB-BS, HBB-BT, UBA52, ERBB4, XIST, FARS2, TAF9B, BMPR2, RPL9-PS6, ZMYND8, HBB-Y, DMD, DDX3Y, HIST1H4D, HBA-X, HIP1, BMP4, NOC4L, SMAD7, PHB, SPPL2A, MALT1, TET2, RPF2, KDR, TET3, CD55, PSMC5, ITGA6, PSMC2, PCNA, CHAF1B, UQCRC2, U…	289	5224	17911	1.24568	1	0.114259
GOTERM_BP_FAT	GO:0050678~regulation of epithelial cell proliferation	13	0.0273736	0.00629715	BMP4, NME2, ERBB4, HTRA1, ID1, EFNB2, BMPR2, IGF1, CXCL12, TBX18, APC, KDR, TGFB2	289	323	17911	2.49438	1	0.117355
GOTERM_BP_FAT	GO:0009893~positive regulation of metabolic process	66	0.138974	0.00633625	LTBP1, HPRT, CSPG4, INO80, CITED1, IQGAP1, TGFB2, PRMT1, ATP2B4, RBMS3, CDK5RAP2, GABPB2, KDM7A, CDK1, RAP2A, MED13, LPIN2, MYH9, MECOM, HMGA1, MYCN, NME2, RFC4, ZMIZ1, HIPK2, KHSRP, AKAP6, EFNA5, NRK, ZFPM1, GSTP1, SUCO, PEG3, KMT2A, ERBB4, TNC, TAF9B, BMPR2, PF4, MEG3, ANKIB1, AGO3, HIST1H4D, HIP1, APC, BMP4, AIMP2, HTT, SMAD7, PHB, FBN1, IGF1, MALT1, CDC20, CENPK, TET2, KDR, TET3, PPP1R9A, PSM…	289	3004	17911	1.36165	1	0.117553
GOTERM_BP_FAT	GO:2000727~positive regulation of cardiac muscle cell differentiation	4	0.00842265	0.00648493	BMP4, EFNB2, AKAP6, IGF1	289	24	17911	10.3293	1	0.119653
GOTERM_BP_FAT	GO:0033173~calcineurin-NFAT signaling cascade	4	0.00842265	0.00648493	ATP2B4, CMYA5, AKAP6, IGF1	289	24	17911	10.3293	1	0.119653
GOTERM_BP_FAT	GO:0007026~negative regulation of microtubule depolymerization	4	0.00842265	0.00648493	SPECC1L, TRIM54, EML4, APC	289	24	17911	10.3293	1	0.119653
GOTERM_BP_FAT	GO:0045785~positive regulation of cell adhesion	14	0.0294793	0.00653824	SMAD7, EFNB2, UTRN, IGF1, MALT1, CXCL12, IQGAP1, TGFB2, KDR, ITGA6, FBLN2, DMD, TBX18, APC	289	366	17911	2.37066	1	0.120084
GOTERM_BP_FAT	GO:0042325~regulation of phosphorylation	36	0.0758038	0.00659312	ERBB4, BMPR2, CSPG4, PRDX3, TTN, PRDX1, IQGAP1, TGFB2, PRMT1, MCM7, ATP2B4, DMD, APC, BMP4, RAP2A, SMAD7, PHB, FBN1, IGF1, MALT1, MECOM, KDR, PPP1R9A, ITGA6, ID1, HIPK2, AKAP6, EFNA5, NRK, HBB-BS, DYNLT1F, HBB-BT, DYNLT1A, DYNLT1C, DUSP7, GSTP1	289	1407	17911	1.58573	1	0.120538
GOTERM_BP_FAT	GO:0090257~regulation of muscle system process	10	0.0210566	0.00664956	SLC8A1, ATP2B4, SMAD7, DMD, CMYA5, AKAP6, IGF1, TTN, CACNA1C, NPPA	289	208	17911	2.9796	1	0.121015
GOTERM_BP_FAT	GO:0061458~reproductive system development	17	0.0357963	0.00666356	BMP4, SLC8A1, TNC, PHB, XIST, BMPR2, IGF1, BIRC6, PRDX3, CITED1, TGFB2, KDR, ADRM1, HTRA1, RSPO3, NRK, APC	289	495	17911	2.12846	1	0.120765
GOTERM_BP_FAT	GO:0061626~pharyngeal arch artery morphogenesis	3	0.00631699	0.00676734	BMP4, BMPR2, TGFB2	289	8	17911	23.2409	1	0.122039
GOTERM_BP_FAT	GO:0030307~positive regulation of cell growth	9	0.018951	0.00677131	MACF1, TAF9B, BMPR2, INO80, AKAP6, IGF1, EFNA5, CXCL12, TGFB2	289	172	17911	3.24292	1	0.121618
GOTERM_BP_FAT	GO:0030514~negative regulation of BMP signaling pathway	5	0.0105283	0.00678549	TRIM33, HTRA1, SMAD7, FBN1, HIPK2	289	47	17911	6.59317	1	0.121371
GOTERM_BP_FAT	GO:0006357~regulation of transcription from RNA polymerase II promoter	43	0.0905435	0.00695034	HMGN2, KMT2A, TAF9B, BMPR2, INO80, PF4, HBB-Y, CITED1, ATP2B4, HTRA1, HBA-X, GABPB2, BMP4, HIST1H1E, HBB-BH1, HIST1H1C, SMAD7, PHB, FBN1, GTF2H3, IGF1, MED13, MECOM, LPIN2, TET2, CENPK, HMGA1, MYCN, KDR, TET3, NME2, PSMC5, TRIM33, ITGA6, MEOX1, ID1, PSMC2, ZMIZ1, HIPK2, PCNA, ZFPM1, TBX18, PEG3	289	1774	17911	1.50223	1	0.123646
GOTERM_BP_FAT	GO:0098662~inorganic cation transmembrane transport	17	0.0357963	0.00699426	BMP4, SLC8A1, HTT, UTRN, KCNJ3, TPCN1, TGFB2, ATP2B4, SLC24A2, DMD, KCNH7, AKAP6, CACNA1H, CACNA1C, NPPA, AHNAK, ATP5K	289	498	17911	2.11564	1	0.123889
GOTERM_BP_FAT	GO:0070838~divalent metal ion transport	15	0.0315849	0.00700468	BMP4, SLC8A1, CACHD1, HTT, CXCL12, TPCN1, TGFB2, ATP2B4, SLC24A2, DMD, AKAP6, CACNA1H, CACNA1C, NPPA, AHNAK	289	412	17911	2.2564	1	0.123574
GOTERM_BP_FAT	GO:0090092~regulation of transmembrane receptor protein serine/threonine kinase signaling pathway	10	0.0210566	0.00705892	BMP4, TRIM33, HTRA1, SMAD7, ZFYVE9, FBN1, HIPK2, BMPR2, TGFB2, KDR	289	210	17911	2.95123	1	0.123985
GOTERM_BP_FAT	GO:0006942~regulation of striated muscle contraction	6	0.012634	0.00716888	SLC8A1, SMAD7, DMD, AKAP6, CACNA1C, NPPA	289	75	17911	4.95806	1	0.125306
GOTERM_BP_FAT	GO:0001890~placenta development	9	0.018951	0.00748629	SLC8A1, HTRA1, XIST, RSPO3, BMPR2, BIRC6, NRK, PRDX3, CITED1	289	175	17911	3.18733	1	0.129991
GOTERM_BP_FAT	GO:0072511~divalent inorganic cation transport	15	0.0315849	0.00755133	BMP4, SLC8A1, CACHD1, HTT, CXCL12, TPCN1, TGFB2, ATP2B4, SLC24A2, DMD, AKAP6, CACNA1H, CACNA1C, NPPA, AHNAK	289	415	17911	2.24009	1	0.130542
GOTERM_BP_FAT	GO:0030155~regulation of cell adhesion	20	0.0421132	0.00764063	BMP4, SMAD7, TNC, EFNB2, UTRN, IGF1, MALT1, CXCL12, IQGAP1, TGFB2, KDR, ADRM1, ITGA6, MACF1, FBLN2, DMD, EFNA5, TBX18, GSTP1, APC	289	639	17911	1.93977	1	0.131479
GOTERM_BP_FAT	GO:0006260~DNA replication	11	0.0231623	0.00782512	PRIM1, BMP4, CDK1, RFC4, MCM7, RRM2, POLD2, PCNA, INO80, IGF1, CHAF1B	289	252	17911	2.70529	1	0.133929
GOTERM_BP_FAT	GO:0007179~transforming growth factor beta receptor signaling pathway	8	0.0168453	0.00785099	LTBP1, HTRA1, SMAD7, ZFYVE9, FBN1, HIPK2, CITED1, TGFB2	289	141	17911	3.51636	1	0.133833
GOTERM_BP_FAT	GO:0046148~pigment biosynthetic process	5	0.0105283	0.0078617	ALAD, ALAS1, HPRT, CITED1, PRPS1	289	49	17911	6.32406	1	0.133496
GOTERM_BP_FAT	GO:0009116~nucleoside metabolic process	13	0.0273736	0.00788943	UQCRC2, GMPR2, UQCRC1, HPRT, IGF1, QTRT1, TK1, NME2, NDUFV2, ENO3, ATP5K, PRPS1, ENO1	289	333	17911	2.41947	1	0.133432
GOTERM_BP_FAT	GO:0048858~cell projection morphogenesis	24	0.0505359	0.00806264	NRP2, HPRT, HTT, PLXNA2, EFNB2, BMPR2, ASAP1, CXCL12, IQGAP1, MYCBP2, TGFB2, KDR, PPP1R9A, POC1A, UNC5B, MACF1, TTBK2, ID1, DMD, MEG3, SEMA3C, EFNA5, DST, APC	289	830	17911	1.79207	1	0.135653
GOTERM_BP_FAT	GO:0060037~pharyngeal system development	4	0.00842265	0.00813608	BMP4, PLXNA2, BMPR2, TGFB2	289	26	17911	9.53474	1	0.136295
GOTERM_BP_FAT	GO:0050673~epithelial cell proliferation	14	0.0294793	0.00817188	BMP4, NME2, ERBB4, HTRA1, ID1, EFNB2, BMPR2, IGF1, LOXL2, CXCL12, TBX18, APC, KDR, TGFB2	289	377	17911	2.30149	1	0.136345
GOTERM_BP_FAT	GO:0000165~MAPK cascade	21	0.0442189	0.00838089	BMP4, RAP2A, ERBB4, PHB, CSPG4, IGF1, MECOM, PRDX1, IQGAP1, TGFB2, KDR, PRMT1, DMD, HIPK2, NRK, DYNLT1F, DYNLT1A, GSTP1, DUSP7, DYNLT1C, APC	289	691	17911	1.88349	1	0.139075
GOTERM_BP_FAT	GO:0001974~blood vessel remodeling	5	0.0105283	0.00843947	RSPO3, BMPR2, IGF1, SEMA3C, TGFB2	289	50	17911	6.19758	1	0.139465
GOTERM_BP_FAT	GO:0030278~regulation of ossification	10	0.0210566	0.00865642	BMP4, CTHRC1, SLC8A1, ID1, BMPR2, IGF1, CITED1, TGFB2, SUCO, APC	289	217	17911	2.85603	1	0.142273
GOTERM_BP_FAT	GO:0061138~morphogenesis of a branching epithelium	10	0.0210566	0.00865642	BMP4, SLC12A2, TNC, RSPO3, IGF1, SEMA3C, CXCL12, CITED1, MYCN, KDR	289	217	17911	2.85603	1	0.142273
GOTERM_BP_FAT	GO:0055024~regulation of cardiac muscle tissue development	6	0.012634	0.0088904	BMP4, CDK1, ERBB4, EFNB2, AKAP6, IGF1	289	79	17911	4.70702	1	0.14531
GOTERM_BP_FAT	GO:0023014~signal transduction by protein phosphorylation	21	0.0442189	0.0089294	BMP4, RAP2A, ERBB4, PHB, CSPG4, IGF1, MECOM, PRDX1, IQGAP1, TGFB2, KDR, PRMT1, DMD, HIPK2, NRK, DYNLT1F, DYNLT1A, GSTP1, DUSP7, DYNLT1C, APC	289	695	17911	1.87265	1	0.145372
GOTERM_BP_FAT	GO:0031114~regulation of microtubule depolymerization	4	0.00842265	0.00904581	SPECC1L, TRIM54, EML4, APC	289	27	17911	9.1816	1	0.146598
GOTERM_BP_FAT	GO:0072521~purine-containing compound metabolic process	17	0.0357963	0.0090854	UQCRC2, UQCRC1, GMPR2, HPRT, ADCY5, IGF1, PDE3A, PF4, GMPR, NME2, NDUFV2, ENO3, AKAP6, NPPA, ATP5K, PRPS1, ENO1	289	513	17911	2.05378	1	0.146664
GOTERM_BP_FAT	GO:0034622~cellular macromolecular complex assembly	25	0.0526416	0.00908706	HIST1H1E, EIF2S3Y, HIST1H1C, SAMM50, HIST1H1B, TAF9B, ELN, BCS1L, TTN, SF3A2, MYH9, RPF2, ADRM1, PPP1R9A, PSMC5, ZFYVE9, DMD, PSMC2, BRIX1, AGO3, TUBG1, HIST1H4D, CHAF1B, APC, HIP1	289	887	17911	1.74678	1	0.146164
GOTERM_BP_FAT	GO:0051188~cofactor biosynthetic process	8	0.0168453	0.00908848	GCDH, PDK2, ALAD, ALAS1, NDUFA9, IDH2, PDHB, COQ6	289	145	17911	3.41935	1	0.145665
GOTERM_BP_FAT	GO:0043066~negative regulation of apoptotic process	26	0.0547472	0.00912233	ERBB4, TAF9B, PF4, PRDX3, CXCL12, CITED1, TGFB2, UNC5B, NDUFS3, APC, BMP4, ACAA2, CDK1, HTT, PHB, BIRC6, IGF1, PDE3A, KDR, TRAP1, NME2, PA2G4, ITGA6, ID1, HIPK2, GSTP1	289	936	17911	1.72155	1	0.145649
GOTERM_BP_FAT	GO:0051899~membrane depolarization	6	0.012634	0.00936167	KMT2A, SMAD7, CACNA1H, CACNA1C, TPCN1, KDR	289	80	17911	4.64818	1	0.14866
GOTERM_BP_FAT	GO:0003281~ventricular septum development	6	0.012634	0.00936167	BMP4, LTBP1, SMAD7, BMPR2, ZFPM1, TGFB2	289	80	17911	4.64818	1	0.14866
GOTERM_BP_FAT	GO:0048771~tissue remodeling	9	0.018951	0.00937871	CTHRC1, RSPO3, BMPR2, CSPG4, IGF1, SEMA3C, CAR2, TGFB2, SUCO	289	182	17911	3.06474	1	0.148386
GOTERM_BP_FAT	GO:0019438~aromatic compound biosynthetic process	83	0.17477	0.00974541	ALAD, HMGN2, HPRT, ADCY5, INO80, PRDX3, CITED1, TGFB2, PRIM1, ALAS1, PRMT1, ATP2B4, HTRA1, CDK5RAP2, LOXL2, ATP5K, GABPB2, KDM7A, HIST1H1E, HBB-BH1, HIST1H1C, GTF2H3, MED13, LPIN2, MECOM, HMGA1, MYCN, ADRM1, PA2G4, NME2, RFC4, PSMA6, TRIM33, ZMIZ1, RRM2, HIPK2, KHSRP, MGA, AKAP6, ZFPM1, TBX18, GM14305, NPPA, PRPS1, PEG3, KMT2A, ERBB4, POLR2L, TAF9B, BMPR2, PF4, QTRT1, ZMYND8, HBB-Y, MLF1, TK1, MY…	289	4025	17911	1.27801	1	0.153207
GOTERM_BP_FAT	GO:0006637~acyl-CoA metabolic process	6	0.012634	0.00984987	ACOT9, ACAA2, GCDH, PDK2, PDHB, HMGCL	289	81	17911	4.5908	1	0.154184
GOTERM_BP_FAT	GO:0035383~thioester metabolic process	6	0.012634	0.00984987	ACOT9, ACAA2, GCDH, PDK2, PDHB, HMGCL	289	81	17911	4.5908	1	0.154184
GOTERM_BP_FAT	GO:0042592~homeostatic process	41	0.0863321	0.00990847	KMT2A, ERBB4, ADCY5, PRDX3, PRDX1, TGFB2, COL9A1, PRMT1, ATP2B4, SLC24A2, DMD, HBA-X, CAR2, APC, ETFA, MB, BMP4, PDK2, GCDH, SLC8A1, SLC12A2, SMAD7, HTT, FBN1, IGF1, MED13, MECOM, TET2, KDR, HBA-A1, HBA-A2, NME2, PYGM, VSNL1, PCNA, AKAP6, EFNA5, HBB-BS, HBB-BT, ZFPM1, CACNA1C	289	1707	17911	1.48858	1	0.154493
GOTERM_BP_FAT	GO:0031100~organ regeneration	6	0.012634	0.0108782	CDK1, PHB, IGF2R, CXCL12, GSTP1, PRPS1	289	83	17911	4.48018	1	0.167764
GOTERM_BP_FAT	GO:0009062~fatty acid catabolic process	6	0.012634	0.0108782	ECI1, ACAA2, GCDH, LPIN2, ETFB, ETFA	289	83	17911	4.48018	1	0.167764
GOTERM_BP_FAT	GO:0016070~RNA metabolic process	88	0.185298	0.0109067	HMGN2, INO80, PRDX3, CITED1, PRIM1, WDR74, PRMT1, ATP2B4, DDX23, HTRA1, RPP30, MRPL39, CDK5RAP2, LOXL2, ZCCHC6, AHNAK, GABPB2, KDM7A, HIST1H1E, HBB-BH1, HIST1H1C, GTF2H3, MED13, LPIN2, MECOM, HMGA1, MYCN, DDX39, ADRM1, PA2G4, NME2, PSMA6, TRIM33, ZMIZ1, HIPK2, EIF4A1, KHSRP, HARS, MGA, ZFPM1, TBX18, GM14305, WDR46, PEG3, KMT2A, ERBB4, POLR2L, FARS2, TAF9B, RPL35, BMPR2, PF4, QTRT1, ZMYND8, HBB-Y,…	289	4331	17911	1.25926	1	0.167593
GOTERM_BP_FAT	GO:0051130~positive regulation of cellular component organization	32	0.0673812	0.0111925	KMT2A, BMPR2, ASAP1, ZMYND8, CXCL12, IQGAP1, TGFB2, MACF1, TTBK2, DMD, APC, HIP1, BMP4, HTT, IGF1, CDC20, SF3A2, KDR, SYNE1, POC1A, PPP1R9A, NME2, PSMC5, ID1, PSMC2, TENM3, EFNA5, DYNLT1F, ADGRL2, DYNLT1A, DYNLT1C, WDR46	289	1253	17911	1.58278	1	0.171025
GOTERM_BP_FAT	GO:0001932~regulation of protein phosphorylation	33	0.0694869	0.0116657	ERBB4, BMPR2, CSPG4, TTN, PRDX1, IQGAP1, TGFB2, PRMT1, ATP2B4, DMD, APC, BMP4, RAP2A, SMAD7, PHB, FBN1, IGF1, MALT1, MECOM, KDR, PPP1R9A, ID1, HIPK2, AKAP6, EFNA5, NRK, HBB-BS, HBB-BT, DYNLT1F, DYNLT1A, DYNLT1C, DUSP7, GSTP1	289	1309	17911	1.56241	1	0.177013
GOTERM_BP_FAT	GO:0045740~positive regulation of DNA replication	5	0.0105283	0.0117442	BMP4, CDK1, PCNA, INO80, IGF1	289	55	17911	5.63416	1	0.177501
GOTERM_BP_FAT	GO:0048667~cell morphogenesis involved in neuron differentiation	17	0.0357963	0.0119653	NRP2, HPRT, PLXNA2, EFNB2, BMPR2, CXCL12, MYCBP2, TGFB2, PPP1R9A, UNC5B, MACF1, ID1, MEG3, SEMA3C, EFNA5, DST, APC	289	529	17911	1.99166	1	0.179936
GOTERM_BP_FAT	GO:1901657~glycosyl compound metabolic process	13	0.0273736	0.0121656	UQCRC2, GMPR2, UQCRC1, HPRT, IGF1, QTRT1, TK1, NME2, NDUFV2, ENO3, ATP5K, PRPS1, ENO1	289	353	17911	2.28239	1	0.182066
GOTERM_BP_FAT	GO:0032990~cell part morphogenesis	24	0.0505359	0.0122861	NRP2, HPRT, HTT, PLXNA2, EFNB2, BMPR2, ASAP1, CXCL12, IQGAP1, MYCBP2, TGFB2, KDR, PPP1R9A, POC1A, UNC5B, MACF1, TTBK2, ID1, DMD, MEG3, SEMA3C, EFNA5, DST, APC	289	863	17911	1.72354	1	0.183095
GOTERM_BP_FAT	GO:0016054~organic acid catabolic process	9	0.018951	0.012298	ECI1, ACAA2, GCDH, RENBP, ATP2B4, CRABP1, LPIN2, ETFB, ETFA	289	191	17911	2.92032	1	0.182652
GOTERM_BP_FAT	GO:0098655~cation transmembrane transport	17	0.0357963	0.0124729	BMP4, SLC8A1, HTT, UTRN, KCNJ3, TPCN1, TGFB2, ATP2B4, SLC24A2, DMD, KCNH7, AKAP6, CACNA1H, CACNA1C, NPPA, AHNAK, ATP5K	289	531	17911	1.98416	1	0.184402
GOTERM_BP_FAT	GO:0072527~pyrimidine-containing compound metabolic process	5	0.0105283	0.0124915	NME2, TET3, ERH, TET2, TK1	289	56	17911	5.53355	1	0.184048
GOTERM_BP_FAT	GO:0055017~cardiac muscle tissue growth	6	0.012634	0.0125545	CDK1, ERBB4, AKAP6, IGF1, NPPA, TGFB2	289	86	17911	4.32389	1	0.184288
GOTERM_BP_FAT	GO:0018130~heterocycle biosynthetic process	82	0.172664	0.0125965	ALAD, HMGN2, HPRT, ADCY5, INO80, PRDX3, CITED1, PRIM1, ALAS1, PRMT1, ATP2B4, HTRA1, CDK5RAP2, LOXL2, ATP5K, GABPB2, KDM7A, HIST1H1E, HBB-BH1, HIST1H1C, GTF2H3, MED13, LPIN2, MECOM, HMGA1, MYCN, ADRM1, PA2G4, NME2, RFC4, PSMA6, TRIM33, ZMIZ1, RRM2, HIPK2, KHSRP, MGA, AKAP6, ZFPM1, TBX18, GM14305, NPPA, PRPS1, PEG3, KMT2A, ERBB4, POLR2L, TAF9B, BMPR2, PF4, QTRT1, ZMYND8, HBB-Y, MLF1, TK1, MYCBP2, D…	289	4009	17911	1.26765	1	0.184247
GOTERM_BP_FAT	GO:0051924~regulation of calcium ion transport	10	0.0210566	0.0126866	BMP4, SLC8A1, HTT, DMD, AKAP6, IGF1, CXCL12, NPPA, AHNAK, TGFB2	289	231	17911	2.68293	1	0.184844
GOTERM_BP_FAT	GO:0030324~lung development	10	0.0210566	0.0126866	BMP4, MAN1A2, AIMP2, ID1, TNC, BMPR2, MEG3, IGF1, MYCN, KDR	289	231	17911	2.68293	1	0.184844
GOTERM_BP_FAT	GO:0009119~ribonucleoside metabolic process	12	0.0252679	0.0127937	UQCRC2, NME2, UQCRC1, GMPR2, HPRT, NDUFV2, ENO3, IGF1, QTRT1, ATP5K, PRPS1, ENO1	289	313	17911	2.37607	1	0.18566
GOTERM_BP_FAT	GO:0048638~regulation of developmental growth	13	0.0273736	0.0128457	BMP4, CDK1, MACF1, ERBB4, PLXNA2, BMPR2, AKAP6, IGF1, SEMA3C, EFNA5, NRK, CACNA1C, CXCL12	289	356	17911	2.26316	1	0.185746
GOTERM_BP_FAT	GO:0021785~branchiomotor neuron axon guidance	3	0.00631699	0.0128767	NRP2, PLXNA2, MYCBP2	289	11	17911	16.9025	1	0.185558
GOTERM_BP_FAT	GO:0001525~angiogenesis	15	0.0315849	0.013014	COL18A1, NRP2, BMP4, EFNB2, CSPG4, PF4, MYH9, CXCL12, KDR, UNC5B, RSPO3, TGFBI, HIPK2, MEG3, LOXL2	289	444	17911	2.09378	1	0.186754
GOTERM_BP_FAT	GO:1904062~regulation of cation transmembrane transport	10	0.0210566	0.0130663	BMP4, SLC8A1, ATP2B4, HTT, DMD, UTRN, AKAP6, NPPA, AHNAK, TGFB2	289	232	17911	2.67137	1	0.186839
GOTERM_BP_FAT	GO:0048016~inositol phosphate-mediated signaling	4	0.00842265	0.0132622	ATP2B4, CMYA5, AKAP6, IGF1	289	31	17911	7.99687	1	0.188776
GOTERM_BP_FAT	GO:0051338~regulation of transferase activity	22	0.0463246	0.0132801	BMP4, ERBB4, SMAD7, FBN1, CSPG4, IGF1, CDC20, MALT1, PRDX3, TTN, IQGAP1, TGFB2, ZYG11B, PPP1R9A, RFC4, ATP2B4, AKAP6, NRK, ZER1, GSTP1, DUSP7, APC	289	771	17911	1.76844	1	0.188413
GOTERM_BP_FAT	GO:0050769~positive regulation of neurogenesis	16	0.0336906	0.0132833	BMP4, BMPR2, SF3A2, ZMYND8, CXCL12, IQGAP1, KDR, NME2, PPP1R9A, MACF1, DMD, TENM3, EFNA5, DYNLT1F, DYNLT1A, DYNLT1C	289	490	17911	2.0237	1	0.187863
GOTERM_BP_FAT	GO:0007166~cell surface receptor signaling pathway	51	0.107389	0.013324	NRP2, CTHRC1, LTBP1, PLXNA2, ADCY5, CSPG4, DLK1, CXCL12, IQGAP1, CITED1, TGFB2, UNC5B, HTRA1, RSPO3, ZFYVE9, SEMA3C, EFNB2, ADRM1, NME2, TRIM33, HIPK2, EFNA5, TBX18, NPPA, GSTP1, UBA52, ERBB4, BMPR2, PF4, MACF1, TTBK2, MEG3, IIGP1, APC, HIP1, BMP4, PDK2, ERH, HTT, SMAD7, FBN1, BIRC6, IGF1, MALT1, KDR, COL4A5, PPP1R9A, ITGA6, ID1, KREMEN1, ADGRL2	289	2278	17911	1.38752	1	0.187795
GOTERM_BP_FAT	GO:0043269~regulation of ion transport	18	0.0379019	0.0133246	BMP4, SLC8A1, HTT, UTRN, IGF1, KCNJ3, CXCL12, TPCN1, TGFB2, ATP2B4, DMD, KCNH7, AKAP6, CACNA1H, CACNA1C, CAR2, NPPA, AHNAK	289	582	17911	1.91678	1	0.187219
GOTERM_BP_FAT	GO:0030323~respiratory tube development	10	0.0210566	0.0137031	BMP4, MAN1A2, AIMP2, ID1, TNC, BMPR2, MEG3, IGF1, MYCN, KDR	289	234	17911	2.64854	1	0.191429
GOTERM_BP_FAT	GO:0032411~positive regulation of transporter activity	6	0.012634	0.0137642	BMP4, KMT2A, HTT, DMD, AKAP6, NPPA	289	88	17911	4.22562	1	0.191608
GOTERM_BP_FAT	GO:0009891~positive regulation of biosynthetic process	41	0.0863321	0.0138079	LTBP1, KMT2A, ERBB4, TAF9B, BMPR2, INO80, PF4, CITED1, TGFB2, PRMT1, MEG3, RBMS3, CDK5RAP2, GABPB2, BMP4, KDM7A, CDK1, PHB, IGF1, MED13, MECOM, LPIN2, TET2, CENPK, HMGA1, KDR, MYCN, TET3, NME2, RFC4, PSMC5, ITGA6, MEOX1, PSMC2, ZMIZ1, HIPK2, PCNA, SVIP, ZFPM1, PEG3, SUCO	289	1744	17911	1.457	1	0.191566
GOTERM_BP_FAT	GO:0002009~morphogenesis of an epithelium	17	0.0357963	0.0138398	BMP4, CTHRC1, SLC12A2, HTT, TNC, EFNB2, IGF1, CXCL12, CITED1, MYCN, TGFB2, KDR, RSPO3, MEG3, SEMA3C, TBX18, CAR2	289	538	17911	1.95834	1	0.191378
GOTERM_BP_FAT	GO:1903008~organelle disassembly	9	0.018951	0.0141858	CDK1, NME2, VPS13C, PLOD2, HTT, PI4K2A, BLOC1S1, CHAF1B, MDH1	289	196	17911	2.84583	1	0.195096
GOTERM_BP_FAT	GO:0048568~embryonic organ development	16	0.0336906	0.0142218	BMP4, CTHRC1, SLC8A1, KMT2A, XIST, BIRC6, CITED1, MYCN, TGFB2, KDR, TTBK2, RSPO3, HIPK2, NRK, ZFPM1, TBX18	289	494	17911	2.00731	1	0.194949
GOTERM_BP_FAT	GO:0009167~purine ribonucleoside monophosphate metabolic process	10	0.0210566	0.0144132	UQCRC2, UQCRC1, GMPR2, HPRT, NDUFV2, ENO3, IGF1, ATP5K, PRPS1, ENO1	289	236	17911	2.62609	1	0.196715
GOTERM_BP_FAT	GO:0045927~positive regulation of growth	11	0.0231623	0.0145047	CDK1, MACF1, ERBB4, TAF9B, BMPR2, INO80, AKAP6, IGF1, EFNA5, CXCL12, TGFB2	289	277	17911	2.46113	1	0.197245
GOTERM_BP_FAT	GO:0009126~purine nucleoside monophosphate metabolic process	10	0.0210566	0.0147754	UQCRC2, UQCRC1, GMPR2, HPRT, NDUFV2, ENO3, IGF1, ATP5K, PRPS1, ENO1	289	237	17911	2.61501	1	0.199953
GOTERM_BP_FAT	GO:0050773~regulation of dendrite development	8	0.0168453	0.0150184	RAP2A, PPP1R9A, SYNE1, ID1, ASAP1, CDC20, ZMYND8, IQGAP1	289	160	17911	3.09879	1	0.202301
GOTERM_BP_FAT	GO:0003012~muscle system process	13	0.0273736	0.0154159	SLC8A1, SMAD7, MYL1, IGF1, TTN, ATP2B4, DMD, CMYA5, AKAP6, SYNM, CACNA1C, NPPA, MB	289	365	17911	2.20736	1	0.206481
GOTERM_BP_FAT	GO:0006261~DNA-dependent DNA replication	7	0.0147396	0.0156775	PRIM1, BMP4, RFC4, MCM7, POLD2, PCNA, INO80	289	125	17911	3.47064	1	0.208997
GOTERM_BP_FAT	GO:0080135~regulation of cellular response to stress	17	0.0357963	0.0157051	RAP2A, MECOM, PRDX1, HMGA1, CXCL12, TGFB2, TRAP1, PRMT1, VPS13C, FBLN5, HIPK2, PCNA, SVIP, NRK, HBB-BS, HBB-BT, GSTP1	289	546	17911	1.92965	1	0.208711
GOTERM_BP_FAT	GO:2001257~regulation of cation channel activity	6	0.012634	0.0157222	BMP4, HTT, DMD, AKAP6, NPPA, AHNAK	289	91	17911	4.08632	1	0.208302
GOTERM_BP_FAT	GO:0061564~axon development	15	0.0315849	0.0158191	NRP2, PLXNA2, TNC, EFNB2, BMPR2, CXCL12, TGFB2, MYCBP2, UNC5B, MACF1, MEG3, SEMA3C, EFNA5, DST, APC	289	455	17911	2.04316	1	0.208838
GOTERM_BP_FAT	GO:0008016~regulation of heart contraction	8	0.0168453	0.0159777	SLC8A1, ATP2B4, SMAD7, DMD, AKAP6, CACNA1C, NPPA, TGFB2	289	162	17911	3.06053	1	0.210097
GOTERM_BP_FAT	GO:0034504~protein localization to nucleus	13	0.0273736	0.0160638	BMP4, CDK1, SYNE1, POM121, ERBB4, HTT, ZFYVE9, AKAP6, IGF1, NUTF2, PRDX1, KPNA2, TGFB2	289	367	17911	2.19533	1	0.210496
GOTERM_BP_FAT	GO:0022603~regulation of anatomical structure morphogenesis	27	0.0568529	0.0161019	CTHRC1, PLXNA2, BMPR2, PF4, CXCL12, CITED1, TGFB2, TTBK2, MACF1, MEG3, SEMA3C, APC, BMP4, RAP2A, SMAD7, HTT, EFNB2, MYH9, COL5A2, KDR, SYNE1, PPP1R9A, ID1, HIPK2, EFNA5, ASB4, TBX18	289	1033	17911	1.61989	1	0.210333
GOTERM_BP_FAT	GO:0098660~inorganic ion transmembrane transport	17	0.0357963	0.0161468	BMP4, SLC8A1, HTT, UTRN, KCNJ3, TPCN1, TGFB2, ATP2B4, SLC24A2, DMD, KCNH7, AKAP6, CACNA1H, CACNA1C, NPPA, AHNAK, ATP5K	289	548	17911	1.92261	1	0.210251
GOTERM_BP_FAT	GO:0001763~morphogenesis of a branching structure	10	0.0210566	0.0163148	BMP4, SLC12A2, TNC, RSPO3, IGF1, SEMA3C, CXCL12, CITED1, MYCN, KDR	289	241	17911	2.57161	1	0.211596
GOTERM_BP_FAT	GO:0017015~regulation of transforming growth factor beta receptor signaling pathway	6	0.012634	0.0164141	TRIM33, HTRA1, SMAD7, ZFYVE9, FBN1, HIPK2	289	92	17911	4.0419	1	0.212137
GOTERM_BP_FAT	GO:0010522~regulation of calcium ion transport into cytosol	6	0.012634	0.0164141	BMP4, SLC8A1, HTT, DMD, AKAP6, TGFB2	289	92	17911	4.0419	1	0.212137
GOTERM_BP_FAT	GO:0048747~muscle fiber development	5	0.0105283	0.0166813	BMP4, SLC8A1, DMD, MEG3, TTN	289	61	17911	5.07998	1	0.214603
GOTERM_BP_FAT	GO:0031111~negative regulation of microtubule polymerization or depolymerization	4	0.00842265	0.0170449	SPECC1L, TRIM54, EML4, APC	289	34	17911	7.29127	1	0.218144
GOTERM_BP_FAT	GO:0006090~pyruvate metabolic process	6	0.012634	0.0171259	LDHB, HTT, ENO3, IGF1, PDHB, ENO1	289	93	17911	3.99844	1	0.218449
GOTERM_BP_FAT	GO:1903844~regulation of cellular response to transforming growth factor beta stimulus	6	0.012634	0.0171259	TRIM33, HTRA1, SMAD7, ZFYVE9, FBN1, HIPK2	289	93	17911	3.99844	1	0.218449
GOTERM_BP_FAT	GO:0001952~regulation of cell-matrix adhesion	6	0.012634	0.0171259	MACF1, DMD, UTRN, EFNA5, IQGAP1, KDR	289	93	17911	3.99844	1	0.218449
GOTERM_BP_FAT	GO:0060322~head development	22	0.0463246	0.0171361	BMP4, SPECC1L, NRP2, KDM7A, SLC8A1, ERBB4, HPRT, HTT, PLXNA2, BMPR2, IGF1, MECOM, TTN, CXCL12, CITED1, TGFB2, ATP2B4, TTBK2, ID1, EFNA5, CDK5RAP2, NDUFS3	289	791	17911	1.72373	1	0.217951
GOTERM_BP_FAT	GO:2000021~regulation of ion homeostasis	9	0.018951	0.0171715	BMP4, SLC8A1, HTT, SMAD7, DMD, AKAP6, CAR2, TGFB2, KDR	289	203	17911	2.74769	1	0.21774
GOTERM_BP_FAT	GO:0010769~regulation of cell morphogenesis involved in differentiation	13	0.0273736	0.0174332	RAP2A, PPP1R9A, SYNE1, MACF1, SMAD7, ID1, PLXNA2, BMPR2, SEMA3C, EFNA5, CXCL12, CITED1, TGFB2	289	371	17911	2.17166	1	0.220073
GOTERM_BP_FAT	GO:0034654~nucleobase-containing compound biosynthetic process	80	0.168453	0.0178136	HMGN2, HPRT, ADCY5, INO80, PRDX3, CITED1, PRIM1, PRMT1, ATP2B4, HTRA1, CDK5RAP2, LOXL2, ATP5K, GABPB2, KDM7A, HIST1H1E, HBB-BH1, HIST1H1C, GTF2H3, MED13, LPIN2, MECOM, HMGA1, MYCN, ADRM1, PA2G4, NME2, RFC4, PSMA6, TRIM33, ZMIZ1, RRM2, HIPK2, KHSRP, MGA, AKAP6, ZFPM1, TBX18, GM14305, NPPA, PRPS1, PEG3, KMT2A, ERBB4, POLR2L, TAF9B, BMPR2, PF4, QTRT1, ZMYND8, HBB-Y, MLF1, TK1, MYCBP2, DMD, IDH2, MEG…	289	3952	17911	1.25457	1	0.223708
GOTERM_BP_FAT	GO:0060548~negative regulation of cell death	27	0.0568529	0.0179795	ERBB4, TAF9B, PF4, PRDX3, CXCL12, CITED1, TGFB2, UNC5B, NDUFS3, APC, BMP4, ACAA2, CDK1, HTT, PHB, BIRC6, IGF1, PDE3A, MECOM, KDR, TRAP1, PA2G4, NME2, ITGA6, ID1, HIPK2, GSTP1	289	1042	17911	1.6059	1	0.22493
GOTERM_BP_FAT	GO:2000725~regulation of cardiac muscle cell differentiation	4	0.00842265	0.0184258	BMP4, EFNB2, AKAP6, IGF1	289	35	17911	7.08295	1	0.229231
GOTERM_BP_FAT	GO:0008045~motor neuron axon guidance	4	0.00842265	0.0184258	NRP2, PLXNA2, CXCL12, MYCBP2	289	35	17911	7.08295	1	0.229231
GOTERM_BP_FAT	GO:0055023~positive regulation of cardiac muscle tissue growth	4	0.00842265	0.0184258	CDK1, ERBB4, AKAP6, IGF1	289	35	17911	7.08295	1	0.229231
GOTERM_BP_FAT	GO:1901880~negative regulation of protein depolymerization	5	0.0105283	0.0185753	SPECC1L, TRIM54, MYH9, EML4, APC	289	63	17911	4.91871	1	0.230242
GOTERM_BP_FAT	GO:0002573~myeloid leukocyte differentiation	9	0.018951	0.0185987	BMP4, NME2, GMPR2, FBN1, PF4, ZFPM1, MYH9, CAR2, APC	289	206	17911	2.70768	1	0.22987
GOTERM_BP_FAT	GO:0046128~purine ribonucleoside metabolic process	11	0.0231623	0.0188746	UQCRC2, NME2, UQCRC1, GMPR2, HPRT, NDUFV2, ENO3, IGF1, ATP5K, PRPS1, ENO1	289	289	17911	2.35894	1	0.232245
GOTERM_BP_FAT	GO:0031325~positive regulation of cellular metabolic process	59	0.124234	0.0189655	HPRT, CSPG4, INO80, IQGAP1, CITED1, TGFB2, PRMT1, ATP2B4, RBMS3, CDK5RAP2, GABPB2, KDM7A, CDK1, RAP2A, MED13, MECOM, LPIN2, MYH9, HMGA1, MYCN, NME2, RFC4, ZMIZ1, HIPK2, KHSRP, AKAP6, EFNA5, NRK, ZFPM1, GSTP1, PEG3, KMT2A, ERBB4, TAF9B, BMPR2, PF4, MEG3, ANKIB1, HIP1, BMP4, AIMP2, HTT, SMAD7, PHB, FBN1, IGF1, MALT1, CDC20, CENPK, TET2, KDR, PPP1R9A, TET3, PSMC5, ITGA6, MEOX1, PSMC2, PCNA, SVIP	289	2769	17911	1.32054	1	0.2326
GOTERM_BP_FAT	GO:0009161~ribonucleoside monophosphate metabolic process	10	0.0210566	0.0192649	UQCRC2, UQCRC1, GMPR2, HPRT, NDUFV2, ENO3, IGF1, ATP5K, PRPS1, ENO1	289	248	17911	2.49902	1	0.235197
GOTERM_BP_FAT	GO:0007409~axonogenesis	14	0.0294793	0.0193327	NRP2, PLXNA2, EFNB2, BMPR2, CXCL12, TGFB2, MYCBP2, UNC5B, MACF1, MEG3, SEMA3C, EFNA5, DST, APC	289	421	17911	2.06095	1	0.235294
GOTERM_BP_FAT	GO:0045936~negative regulation of phosphate metabolic process	17	0.0357963	0.0193626	BMP4, SMAD7, PHB, IGF1, PRDX3, MECOM, IQGAP1, TGFB2, DMD, CMYA5, AKAP6, DYNLT1F, DYNLT1A, DYNLT1C, DUSP7, GSTP1, APC	289	560	17911	1.88141	1	0.234984
GOTERM_BP_FAT	GO:0010563~negative regulation of phosphorus metabolic process	17	0.0357963	0.0193626	BMP4, SMAD7, PHB, IGF1, PRDX3, MECOM, IQGAP1, TGFB2, DMD, CMYA5, AKAP6, DYNLT1F, DYNLT1A, DYNLT1C, DUSP7, GSTP1, APC	289	560	17911	1.88141	1	0.234984
GOTERM_BP_FAT	GO:0045638~negative regulation of myeloid cell differentiation	6	0.012634	0.0193831	NME2, PRMT1, FBN1, PF4, HIST1H4D, ZFPM1	289	96	17911	3.87349	1	0.234575
GOTERM_BP_FAT	GO:0014068~positive regulation of phosphatidylinositol 3-kinase signaling	5	0.0105283	0.0195702	UNC5B, ERBB4, IGF1, TGFB2, KDR	289	64	17911	4.84186	1	0.235938
GOTERM_BP_FAT	GO:0010639~negative regulation of organelle organization	12	0.0252679	0.0197371	SPECC1L, BMP4, ACAA2, PPP1R9A, TRIM54, VPS13C, PPFIA1, IGF1, CDK5RAP2, MYH9, EML4, APC	289	334	17911	2.22667	1	0.237078
GOTERM_BP_FAT	GO:1903522~regulation of blood circulation	10	0.0210566	0.019744	SLC8A1, ATP2B4, SMAD7, DMD, BMPR2, AKAP6, CACNA1C, NPPA, TGFB2, KDR	289	249	17911	2.48899	1	0.236525
GOTERM_BP_FAT	GO:0048841~regulation of axon extension involved in axon guidance	4	0.00842265	0.0198671	PLXNA2, BMPR2, SEMA3C, CXCL12	289	36	17911	6.8862	1	0.237196
GOTERM_BP_FAT	GO:1900182~positive regulation of protein localization to nucleus	7	0.0147396	0.0199643	BMP4, CDK1, ERBB4, AKAP6, IGF1, NUTF2, TGFB2	289	132	17911	3.28659	1	0.237592
GOTERM_BP_FAT	GO:0045446~endothelial cell differentiation	6	0.012634	0.0201769	BMP4, COL18A1, ID1, DMD, BMPR2, KDR	289	97	17911	3.83355	1	0.239187
GOTERM_BP_FAT	GO:0006468~protein phosphorylation	40	0.0842265	0.0204446	ERBB4, BMPR2, CSPG4, TTN, PRDX1, IQGAP1, TGFB2, PRMT1, ATP2B4, TTBK2, DMD, APC, BMP4, PDK2, RAP2A, CDK1, ALPK3, SMAD7, PHB, FBN1, GTF2H3, IGF1, MALT1, MECOM, KDR, PPP1R9A, NME2, ID1, HIPK2, TESK1, AKAP6, EFNA5, NRK, HBB-BS, DYNLT1F, HBB-BT, DYNLT1A, DYNLT1C, DUSP7, GSTP1	289	1737	17911	1.42719	1	0.241342
GOTERM_BP_FAT	GO:0042278~purine nucleoside metabolic process	11	0.0231623	0.0205966	UQCRC2, NME2, UQCRC1, GMPR2, HPRT, NDUFV2, ENO3, IGF1, ATP5K, PRPS1, ENO1	289	293	17911	2.32674	1	0.242285
GOTERM_BP_FAT	GO:0048646~anatomical structure formation involved in morphogenesis	31	0.0652755	0.0207253	NRP2, CTHRC1, PLXNA2, CSPG4, BMPR2, PF4, TTN, CXCL12, TGFB2, WDR74, MACF1, TTBK2, UNC5B, HTRA1, RSPO3, TGFBI, MEG3, SEMA3C, LOXL2, BMP4, COL18A1, HTT, EFNB2, MYH9, COL5A2, KDR, ITGA6, MEOX1, HIPK2, ZFPM1, TBX18	289	1263	17911	1.52118	1	0.242982
GOTERM_BP_FAT	GO:2001233~regulation of apoptotic signaling pathway	13	0.0273736	0.0212324	BMP4, ACAA2, HTT, BIRC6, IGF1, PF4, CXCL12, TGFB2, TRAP1, ITGA6, UNC5B, NDUFS3, GSTP1	289	382	17911	2.10912	1	0.247539
GOTERM_BP_FAT	GO:1902284~neuron projection extension involved in neuron projection guidance	4	0.00842265	0.0213688	NRP2, BMPR2, SEMA3C, CXCL12	289	37	17911	6.70008	1	0.248291
GOTERM_BP_FAT	GO:0048846~axon extension involved in axon guidance	4	0.00842265	0.0213688	NRP2, BMPR2, SEMA3C, CXCL12	289	37	17911	6.70008	1	0.248291
GOTERM_BP_FAT	GO:0033554~cellular response to stress	39	0.0821208	0.0215858	TNC, BMPR2, INO80, PRDX3, PRDX1, CXCL12, TGFB2, PRMT1, MCM7, VPS13C, PLOD2, BLOC1S1, CAR2, APC, BMP4, ACAA2, PDK2, RAP2A, CDK1, SLC8A1, GTF2H3, MECOM, HMGA1, TRAP1, DDX39, NME2, PSMC5, FBLN5, PSMC2, PI4K2A, HIPK2, PCNA, NRK, HBB-BS, SVIP, HBB-BT, CHAF1B, GSTP1, MDH1	289	1690	17911	1.43021	1	0.249853
GOTERM_BP_FAT	GO:0043242~negative regulation of protein complex disassembly	5	0.0105283	0.0216573	SPECC1L, TRIM54, MYH9, EML4, APC	289	66	17911	4.69513	1	0.249939
GOTERM_BP_FAT	GO:0007389~pattern specification process	15	0.0315849	0.0216608	NRP2, BMP4, ERBB4, KMT2A, HTT, PLXNA2, BMPR2, TTN, CXCL12, CITED1, MEOX1, HIPK2, SEMA3C, TBX18, APC	289	474	17911	1.96126	1	0.249341
GOTERM_BP_FAT	GO:1902580~single-organism cellular localization	25	0.0526416	0.0217115	BMP4, CDK1, RAP2A, SAMM50, ERBB4, HTT, SYT11, PPFIA1, IGF1, MYH9, TIMM23, PRDX1, TGFB2, POM121, MACF1, ZFYVE9, BLOC1S1, AKAP6, NUTF2, DYNLT1F, CDK5RAP2, DYNLT1A, DST, KPNA2, DYNLT1C	289	960	17911	1.61395	1	0.249219
GOTERM_BP_FAT	GO:0070509~calcium ion import	8	0.0168453	0.0220453	SLC8A1, HTT, DMD, CACNA1H, AKAP6, CACNA1C, CXCL12, TGFB2	289	173	17911	2.86593	1	0.251924
GOTERM_BP_FAT	GO:0000302~response to reactive oxygen species	9	0.018951	0.0221743	CDK1, TRAP1, PDK2, SLC8A1, FBLN5, PRDX3, PRDX1, GSTP1, MB	289	213	17911	2.61869	1	0.252573
GOTERM_BP_FAT	GO:0035107~appendage morphogenesis	8	0.0168453	0.0226489	BMP4, TTBK2, PLXNA2, SEMA3C, MECOM, CACNA1C, MYCN, TGFB2	289	174	17911	2.84946	1	0.256629
GOTERM_BP_FAT	GO:0035108~limb morphogenesis	8	0.0168453	0.0226489	BMP4, TTBK2, PLXNA2, SEMA3C, MECOM, CACNA1C, MYCN, TGFB2	289	174	17911	2.84946	1	0.256629
GOTERM_BP_FAT	GO:0042307~positive regulation of protein import into nucleus	6	0.012634	0.0226848	BMP4, CDK1, ERBB4, AKAP6, IGF1, NUTF2	289	100	17911	3.71855	1	0.256344
GOTERM_BP_FAT	GO:0098780~response to mitochondrial depolarisation	7	0.0147396	0.022741	NME2, VPS13C, PLOD2, PI4K2A, BLOC1S1, CHAF1B, MDH1	289	136	17911	3.18993	1	0.25626
GOTERM_BP_FAT	GO:0098779~mitophagy in response to mitochondrial depolarization	7	0.0147396	0.022741	NME2, VPS13C, PLOD2, PI4K2A, BLOC1S1, CHAF1B, MDH1	289	136	17911	3.18993	1	0.25626
GOTERM_BP_FAT	GO:0060421~positive regulation of heart growth	4	0.00842265	0.022931	CDK1, ERBB4, AKAP6, IGF1	289	38	17911	6.52377	1	0.257481
GOTERM_BP_FAT	GO:0009123~nucleoside monophosphate metabolic process	10	0.0210566	0.0230982	UQCRC2, UQCRC1, GMPR2, HPRT, NDUFV2, ENO3, IGF1, ATP5K, PRPS1, ENO1	289	256	17911	2.42093	1	0.258473
GOTERM_BP_FAT	GO:0000422~mitophagy	8	0.0168453	0.0232993	NME2, VPS13C, PLOD2, HTT, PI4K2A, BLOC1S1, CHAF1B, MDH1	289	175	17911	2.83318	1	0.259787
GOTERM_BP_FAT	GO:0061726~mitochondrion disassembly	8	0.0168453	0.0232993	NME2, VPS13C, PLOD2, HTT, PI4K2A, BLOC1S1, CHAF1B, MDH1	289	175	17911	2.83318	1	0.259787
GOTERM_BP_FAT	GO:0001666~response to hypoxia	11	0.0231623	0.0235181	ACAA2, SLC8A1, ALAD, PYGM, PLOD2, LOXL2, CXCL12, NPPA, TGFB2, MB, KDR	289	299	17911	2.28005	1	0.261262
GOTERM_BP_FAT	GO:0044236~multicellular organism metabolic process	6	0.012634	0.0235636	BMP4, LTBP1, PEPD, ID1, MFAP4, SUCO	289	101	17911	3.68173	1	0.261062
GOTERM_BP_FAT	GO:0045669~positive regulation of osteoblast differentiation	5	0.0105283	0.0238755	BMP4, CTHRC1, BMPR2, IGF1, SUCO	289	68	17911	4.55704	1	0.263412
GOTERM_BP_FAT	GO:0007417~central nervous system development	25	0.0526416	0.0238862	NRP2, HPRT, ERBB4, PLXNA2, BMPR2, TTN, CXCL12, CITED1, MYCBP2, ATP2B4, TTBK2, CDK5RAP2, NDUFS3, BMP4, KDM7A, SLC8A1, HTT, IGF1, MECOM, MYCN, ID1, PHGDH, VCAN, EFNA5, GSTP1	289	969	17911	1.59896	1	0.262878
GOTERM_BP_FAT	GO:0001822~kidney development	11	0.0231623	0.024251	BMP4, SMAD7, FBN1, EFNB2, VCAN, TET2, CAR2, CITED1, IQGAP1, TGFB2, APC	289	301	17911	2.2649	1	0.265705
GOTERM_BP_FAT	GO:0001667~ameboidal-type cell migration	12	0.0252679	0.0242889	BMP4, NRP2, SLC8A1, ERBB4, EFNB2, BMPR2, SEMA3C, LOXL2, MYH9, CXCL12, TGFB2, KDR	289	345	17911	2.15568	1	0.265426
GOTERM_BP_FAT	GO:0051149~positive regulation of muscle cell differentiation	6	0.012634	0.0244641	BMP4, EFNB2, MEG3, AKAP6, IGF1, CXCL12	289	102	17911	3.64563	1	0.26644
GOTERM_BP_FAT	GO:0003179~heart valve morphogenesis	4	0.00842265	0.0245537	BMP4, BMPR2, ZFPM1, TGFB2	289	39	17911	6.35649	1	0.266646
GOTERM_BP_FAT	GO:0065004~protein-DNA complex assembly	8	0.0168453	0.0246026	HIST1H1E, PSMC5, HIST1H1C, HIST1H1B, PSMC2, TAF9B, HIST1H4D, CHAF1B	289	177	17911	2.80117	1	0.26647
GOTERM_BP_FAT	GO:0010628~positive regulation of gene expression	39	0.0821208	0.0249884	KMT2A, ERBB4, TNC, TAF9B, BMPR2, INO80, PF4, CITED1, TGFB2, MEG3, RBMS3, AGO3, HIST1H4D, CDK5RAP2, GABPB2, BMP4, KDM7A, CDK1, PHB, IGF1, MED13, MECOM, LPIN2, TET2, MYH9, CENPK, HMGA1, MYCN, TET3, NME2, PSMC5, ITGA6, MEOX1, ID1, PSMC2, ZMIZ1, HIPK2, ZFPM1, PEG3	289	1708	17911	1.41514	1	0.269433
GOTERM_BP_FAT	GO:0006635~fatty acid beta-oxidation	5	0.0105283	0.0250343	ECI1, ACAA2, GCDH, ETFB, ETFA	289	69	17911	4.491	1	0.269223
GOTERM_BP_FAT	GO:0009108~coenzyme biosynthetic process	6	0.012634	0.0253864	GCDH, PDK2, NDUFA9, IDH2, PDHB, COQ6	289	103	17911	3.61024	1	0.271842
GOTERM_BP_FAT	GO:0000423~macromitophagy	7	0.0147396	0.0257667	NME2, VPS13C, PLOD2, PI4K2A, BLOC1S1, CHAF1B, MDH1	289	140	17911	3.09879	1	0.274696
GOTERM_BP_FAT	GO:1901135~carbohydrate derivative metabolic process	27	0.0568529	0.0258255	UQCRC2, UQCRC1, GMPR2, HPRT, ACP6, ADCY5, BMPR2, PF4, QTRT1, TK1, ENO3, ATP5K, ENO1, MAN1A2, FBN1, IGF1, PDE3A, GMPR, TET2, NME2, TET3, RENBP, RRM2, NDUFV2, AKAP6, NPPA, PRPS1	289	1079	17911	1.55083	1	0.274593
GOTERM_BP_FAT	GO:0010810~regulation of cell-substrate adhesion	8	0.0168453	0.0259258	ITGA6, MACF1, FBLN2, DMD, UTRN, EFNA5, IQGAP1, KDR	289	179	17911	2.76987	1	0.274869
GOTERM_BP_FAT	GO:1902531~regulation of intracellular signal transduction	36	0.0758038	0.0260067	ERBB4, CSPG4, PF4, PRDX1, CXCL12, IQGAP1, TGFB2, PRMT1, ATP2B4, UNC5B, DMD, AGO3, RAP1GAP2, NDUFS3, APC, RASA2, BMP4, RAP2A, HTT, PHB, IGF1, MALT1, MECOM, KDR, TRAP1, PSD, ID1, HIPK2, CMYA5, AKAP6, NRK, DYNLT1F, DYNLT1A, DYNLT1C, DUSP7, GSTP1	289	1552	17911	1.43758	1	0.274967
GOTERM_BP_FAT	GO:0022604~regulation of cell morphogenesis	17	0.0357963	0.026195	RAP2A, HTT, SMAD7, PLXNA2, BMPR2, MYH9, CXCL12, CITED1, TGFB2, KDR, PPP1R9A, SYNE1, TTBK2, MACF1, ID1, SEMA3C, EFNA5	289	581	17911	1.8134	1	0.276037
GOTERM_BP_FAT	GO:0030199~collagen fibril organization	4	0.00842265	0.0262368	P4HA1, LOXL2, COL5A2, TGFB2	289	40	17911	6.19758	1	0.275779
GOTERM_BP_FAT	GO:1902667~regulation of axon guidance	4	0.00842265	0.0262368	PLXNA2, BMPR2, SEMA3C, CXCL12	289	40	17911	6.19758	1	0.275779
GOTERM_BP_FAT	GO:1904591~positive regulation of protein import	6	0.012634	0.0263308	BMP4, CDK1, ERBB4, AKAP6, IGF1, NUTF2	289	104	17911	3.57553	1	0.275991
GOTERM_BP_FAT	GO:0060712~spongiotrophoblast layer development	3	0.00631699	0.0266515	XIST, BIRC6, CITED1	289	16	17911	11.6205	1	0.278234
GOTERM_BP_FAT	GO:0072350~tricarboxylic acid metabolic process	3	0.00631699	0.0266515	IDH2, IDH3B, IDH3A	289	16	17911	11.6205	1	0.278234
GOTERM_BP_FAT	GO:0060541~respiratory system development	10	0.0210566	0.0268769	BMP4, MAN1A2, AIMP2, ID1, TNC, BMPR2, MEG3, IGF1, MYCN, KDR	289	263	17911	2.35649	1	0.279611
GOTERM_BP_FAT	GO:0090066~regulation of anatomical structure size	16	0.0336906	0.0271745	SPECC1L, SLC8A1, SLC12A2, PLXNA2, ELN, BMPR2, MYH9, CXCL12, KDR, PPP1R9A, MACF1, SEMA3C, EFNA5, CACNA1C, RAP1GAP2, NPPA	289	536	17911	1.85002	1	0.281619
GOTERM_BP_FAT	GO:0022612~gland morphogenesis	7	0.0147396	0.0273754	BMP4, SLC12A2, TNC, IGF1, SEMA3C, TET2, TGFB2	289	142	17911	3.05514	1	0.282757
GOTERM_BP_FAT	GO:1903707~negative regulation of hemopoiesis	7	0.0147396	0.0273754	BMP4, NME2, PRMT1, FBN1, PF4, HIST1H4D, ZFPM1	289	142	17911	3.05514	1	0.282757
GOTERM_BP_FAT	GO:0070371~ERK1 and ERK2 cascade	10	0.0210566	0.0274348	BMP4, ERBB4, PHB, DMD, IGF1, DYNLT1F, DYNLT1A, DYNLT1C, GSTP1, KDR	289	264	17911	2.34757	1	0.282643
GOTERM_BP_FAT	GO:0043603~cellular amide metabolic process	26	0.0547472	0.0275687	FARS2, THOP1, RPL35, RPL9-PS6, CERS6, DMD, DDX3Y, RBMS3, AGO3, MRPL39, EIF2S3Y, HTT, AIMP2, IGF1, SPPL2A, TRAP1, PA2G4, TSFM, EIF4A1, HARS, KHSRP, HBB-BS, MRPL47, HBB-BT, GSTP1, UBA52	289	1034	17911	1.55839	1	0.283184
GOTERM_BP_FAT	GO:0003002~regionalization	12	0.0252679	0.0276635	BMP4, NRP2, KMT2A, MEOX1, HTT, PLXNA2, HIPK2, BMPR2, SEMA3C, TTN, TBX18, APC	289	352	17911	2.11281	1	0.283379
GOTERM_BP_FAT	GO:0036293~response to decreased oxygen levels	11	0.0231623	0.0277394	ACAA2, SLC8A1, ALAD, PYGM, PLOD2, LOXL2, CXCL12, NPPA, TGFB2, MB, KDR	289	308	17911	2.21342	1	0.283409
GOTERM_BP_FAT	GO:1902582~single-organism intracellular transport	17	0.0357963	0.0278909	BMP4, CDK1, ERBB4, SAMM50, HTT, IGF1, TIMM23, PRDX1, TGFB2, POM121, MACF1, ZFYVE9, BLOC1S1, AKAP6, NUTF2, DST, KPNA2	289	585	17911	1.80101	1	0.284095
GOTERM_BP_FAT	GO:0051649~establishment of localization in cell	39	0.0821208	0.0279181	SAMM50, ERBB4, MTX2, NBEA, PRDX1, CITED1, TGFB2, POM121, MACF1, VPS13C, ZFYVE9, DMD, ZFYVE16, BLOC1S1, CDK5RAP2, BMP4, CDK1, SLC8A1, HTT, SYT11, IGF1, MALT1, MYH9, TIMM23, DDX39, PPP1R9A, SYNE1, AAAS, VSNL1, AKAP6, NUTF2, SVIP, DYNLT1F, DYNLT1A, DST, KPNA2, WDR46, TRAPPC10, DYNLT1C	289	1722	17911	1.40363	1	0.2837
GOTERM_BP_FAT	GO:0010712~regulation of collagen metabolic process	4	0.00842265	0.0279803	BMP4, LTBP1, MFAP4, SUCO	289	41	17911	6.04642	1	0.28361
GOTERM_BP_FAT	GO:0061448~connective tissue development	10	0.0210566	0.0280264	BMP4, ADRM1, COL9A1, POC1A, TGFBI, BMPR2, IGF1, LOXL2, MYCN, TGFB2	289	265	17911	2.33871	1	0.283381
GOTERM_BP_FAT	GO:0003231~cardiac ventricle development	7	0.0147396	0.0282041	BMP4, LTBP1, SMAD7, BMPR2, SEMA3C, ZFPM1, TGFB2	289	143	17911	3.03378	1	0.284287
GOTERM_BP_FAT	GO:0008277~regulation of G-protein coupled receptor protein signaling pathway	6	0.012634	0.0282862	ATP2B4, PHB, RGS5, DYNLT1F, DYNLT1A, DYNLT1C	289	106	17911	3.50806	1	0.284367
GOTERM_BP_FAT	GO:0070887~cellular response to chemical stimulus	55	0.115811	0.0284864	NRP2, ALAD, LTBP1, IGFBP7, ADCY5, PRDX3, CXCL12, PRDX1, IQGAP1, CITED1, TGFB2, MCM7, ATP2B4, HTRA1, ZFYVE9, ACAA2, CDK1, RAP2A, MED13, TRAP1, ADRM1, NME2, TRIM33, VSNL1, HIPK2, KHSRP, AKAP6, EFNA5, GSTP1, ERBB4, KMT2A, TNC, BMPR2, PF4, MEG3, IIGP1, AGO3, CAR2, ENO1, BMP4, PDK2, SLC8A1, SMAD7, PHB, FBN1, IGF1, PDE3A, COL5A2, KDR, PPP1R9A, ITGA6, ID1, FBLN5, PCNA, CACNA1H	289	2607	17911	1.30751	1	0.285458
GOTERM_BP_FAT	GO:0001756~somitogenesis	5	0.0105283	0.0287118	MEOX1, PLXNA2, SEMA3C, TTN, TBX18	289	72	17911	4.30387	1	0.286756
GOTERM_BP_FAT	GO:0044242~cellular lipid catabolic process	8	0.0168453	0.0288002	ECI1, ACAA2, GCDH, CRABP1, HTT, LPIN2, ETFB, ETFA	289	183	17911	2.70932	1	0.286882
GOTERM_BP_FAT	GO:0030335~positive regulation of cell migration	14	0.0294793	0.0288748	COL18A1, BMP4, SLC8A1, ERBB4, BMPR2, IGF1, PF4, CXCL12, IQGAP1, TGFB2, KDR, ITGA6, SEMA3C, APC	289	446	17911	1.94543	1	0.286892
GOTERM_BP_FAT	GO:0051028~mRNA transport	6	0.012634	0.0292975	DDX39, AAAS, POM121, HTT, KHSRP, NUP43	289	107	17911	3.47528	1	0.289838
GOTERM_BP_FAT	GO:0048754~branching morphogenesis of an epithelial tube	8	0.0168453	0.0294757	BMP4, SLC12A2, TNC, IGF1, CXCL12, CITED1, MYCN, KDR	289	184	17911	2.6946	1	0.290709
GOTERM_BP_FAT	GO:0007019~microtubule depolymerization	4	0.00842265	0.029784	SPECC1L, TRIM54, EML4, APC	289	42	17911	5.90246	1	0.292662
GOTERM_BP_FAT	GO:0044246~regulation of multicellular organismal metabolic process	4	0.00842265	0.029784	BMP4, LTBP1, MFAP4, SUCO	289	42	17911	5.90246	1	0.292662
GOTERM_BP_FAT	GO:0045653~negative regulation of megakaryocyte differentiation	3	0.00631699	0.0298894	PRMT1, PF4, HIST1H4D	289	17	17911	10.9369	1	0.292914
GOTERM_BP_FAT	GO:0060413~atrial septum morphogenesis	3	0.00631699	0.0298894	BMPR2, ZFPM1, TGFB2	289	17	17911	10.9369	1	0.292914
GOTERM_BP_FAT	GO:0051153~regulation of striated muscle cell differentiation	6	0.012634	0.0303313	BMP4, EFNB2, MEG3, AKAP6, IGF1, CXCL12	289	108	17911	3.4431	1	0.295953
GOTERM_BP_FAT	GO:0034645~cellular macromolecule biosynthetic process	93	0.195827	0.0304472	HMGN2, INO80, PRDX3, CITED1, PRIM1, PRMT1, MCM7, ATP2B4, HTRA1, RBMS3, MRPL39, CDK5RAP2, LOXL2, GABPB2, KDM7A, CDK1, HIST1H1E, HBB-BH1, EIF2S3Y, HIST1H1C, MAN1A2, GTF2H3, MED13, LPIN2, MECOM, HMGA1, MYCN, ADRM1, TRAP1, PA2G4, NME2, RFC4, PSMA6, TRIM33, ZMIZ1, RRM2, HIPK2, EIF4A1, HARS, KHSRP, MGA, HBB-BS, MRPL47, ZFPM1, HBB-BT, TBX18, GM14305, UBA52, PEG3, KMT2A, ERBB4, POLR2L, FARS2, TAF9B, RPL9…	289	4810	17911	1.19828	1	0.29628
GOTERM_BP_FAT	GO:0006351~transcription, DNA-templated	64	0.134762	0.0308531	HMGN2, INO80, PRDX3, CITED1, PRIM1, ATP2B4, HTRA1, CDK5RAP2, LOXL2, GABPB2, KDM7A, HIST1H1E, HBB-BH1, HIST1H1C, GTF2H3, MED13, LPIN2, MECOM, HMGA1, MYCN, ADRM1, PA2G4, NME2, PSMA6, TRIM33, ZMIZ1, HIPK2, KHSRP, MGA, ZFPM1, TBX18, PEG3, KMT2A, ERBB4, POLR2L, TAF9B, BMPR2, PF4, HBB-Y, MLF1, MYCBP2, MEG3, HIST1H4D, HBA-X, HIP1, BMP4, SMAD7, PHB, FBN1, AFF4, IGF1, MALT1, CENPK, TET2, KDR, HIST1H2AP, T…	289	3129	17911	1.26764	1	0.298988
GOTERM_BP_FAT	GO:0009628~response to abiotic stimulus	28	0.0589585	0.0308679	ALAD, KMT2A, TNC, IGFBP7, INO80, TTN, KCNJ3, CXCL12, TGFB2, ATP2B4, PLOD2, DMD, LOXL2, CAR2, MB, COL18A1, ACAA2, SLC8A1, SLC12A2, HTT, IGF1, KDR, CKM, PYGM, PCNA, MFAP4, CACNA1C, NPPA	289	1148	17911	1.5116	1	0.298478
GOTERM_BP_FAT	GO:0060411~cardiac septum morphogenesis	5	0.0105283	0.0313324	BMP4, SMAD7, BMPR2, ZFPM1, TGFB2	289	74	17911	4.18755	1	0.301635
GOTERM_BP_FAT	GO:0030198~extracellular matrix organization	9	0.018951	0.0313932	COL18A1, P4HA1, FBLN5, TGFBI, ELN, LOXL2, MFAP4, COL5A2, TGFB2	289	228	17911	2.44641	1	0.301497
GOTERM_BP_FAT	GO:0033365~protein localization to organelle	21	0.0442189	0.0314419	BMP4, CDK1, ERBB4, SAMM50, HTT, MTX2, SYT11, IGF1, TIMM23, PRDX1, TGFB2, SYNE1, POM121, MACF1, VPS13C, ZFYVE9, ZFYVE16, AKAP6, NUTF2, KPNA2, WDR46	289	792	17911	1.6433	1	0.301262
GOTERM_BP_FAT	GO:0019674~NAD metabolic process	4	0.00842265	0.0316476	LDHB, IDH3B, IDH3A, MDH1	289	43	17911	5.76519	1	0.302294
GOTERM_BP_FAT	GO:0015950~purine nucleotide interconversion	2	0.00421132	0.0319013	GMPR2, GMPR	289	2	17911	61.9758	1	0.303706
GOTERM_BP_FAT	GO:0015951~purine ribonucleotide interconversion	2	0.00421132	0.0319013	GMPR2, GMPR	289	2	17911	61.9758	1	0.303706
GOTERM_BP_FAT	GO:0046038~GMP catabolic process	2	0.00421132	0.0319013	GMPR2, HPRT	289	2	17911	61.9758	1	0.303706
GOTERM_BP_FAT	GO:2000137~negative regulation of cell proliferation involved in heart morphogenesis	2	0.00421132	0.0319013	BMP4, BMPR2	289	2	17911	61.9758	1	0.303706
GOTERM_BP_FAT	GO:0048639~positive regulation of developmental growth	8	0.0168453	0.0319259	CDK1, MACF1, ERBB4, BMPR2, AKAP6, IGF1, EFNA5, CXCL12	289	187	17911	2.65137	1	0.303274
GOTERM_BP_FAT	GO:0043062~extracellular structure organization	9	0.018951	0.032267	COL18A1, P4HA1, FBLN5, TGFBI, ELN, LOXL2, MFAP4, COL5A2, TGFB2	289	229	17911	2.43573	1	0.305372
GOTERM_BP_FAT	GO:0010811~positive regulation of cell-substrate adhesion	6	0.012634	0.0324673	ITGA6, FBLN2, DMD, UTRN, IQGAP1, KDR	289	110	17911	3.3805	1	0.306337
GOTERM_BP_FAT	GO:0007420~brain development	20	0.0421132	0.0328545	NRP2, BMP4, KDM7A, SLC8A1, ERBB4, HPRT, HTT, PLXNA2, BMPR2, IGF1, MECOM, TTN, CXCL12, CITED1, ATP2B4, TTBK2, ID1, EFNA5, CDK5RAP2, NDUFS3	289	745	17911	1.66378	1	0.308774
GOTERM_BP_FAT	GO:0010959~regulation of metal ion transport	12	0.0252679	0.0329057	BMP4, SLC8A1, ATP2B4, HTT, DMD, UTRN, AKAP6, IGF1, CXCL12, NPPA, AHNAK, TGFB2	289	362	17911	2.05445	1	0.308548
GOTERM_BP_FAT	GO:0006936~muscle contraction	10	0.0210566	0.0330253	SLC8A1, SMAD7, DMD, MYL1, AKAP6, SYNM, TTN, CACNA1C, NPPA, MB	289	273	17911	2.27018	1	0.30886
GOTERM_BP_FAT	GO:0044282~small molecule catabolic process	10	0.0210566	0.0330253	ECI1, ACAA2, GCDH, RENBP, ATP2B4, CRABP1, ALDH1B1, LPIN2, ETFB, ETFA	289	273	17911	2.27018	1	0.30886
GOTERM_BP_FAT	GO:0006103~2-oxoglutarate metabolic process	3	0.00631699	0.0332747	IDH2, IDH3B, IDH3A	289	18	17911	10.3293	1	0.310187
GOTERM_BP_FAT	GO:0007155~cell adhesion	36	0.0758038	0.0334394	IGFBP7, TNC, UTRN, PRDX1, CXCL12, IQGAP1, MYL9, TGFB2, MACF1, DMD, TGFBI, APC, ENO1, COL18A1, BMP4, SPECC1L, SMAD7, FBN1, EFNB2, IGF1, MALT1, MYH9, KDR, ADRM1, ITGA6, FBLN2, ID1, FBLN5, TENM3, EFNA5, VCAN, MFAP4, AHSA1, DST, TBX18, GSTP1	289	1583	17911	1.40943	1	0.310845
GOTERM_BP_FAT	GO:0010033~response to organic substance	61	0.128445	0.0334617	NRP2, ALAD, LTBP1, UQCRC1, HPRT, ADCY5, IGFBP7, PRDX3, CXCL12, IQGAP1, CITED1, TGFB2, MCM7, ATP2B4, HTRA1, ZFYVE9, HMGCL, MB, CDK1, MED13, ADRM1, NME2, TRIM33, IGF2R, VSNL1, HIPK2, KHSRP, AKAP6, EFNA5, NPPA, GSTP1, ERBB4, TNC, BMPR2, PF4, MEG3, IIGP1, AGO3, CAR2, BMP4, PDK2, SLC8A1, NDUFA9, SMAD7, PHB, FBN1, IGF1, PDE3A, MALT1, TET2, COL5A2, KDR, HBA-A1, PSMC5, ITGA6, PYGM, ID1, PSMC2, PCNA, CACN…	289	2972	17911	1.27205	1	0.310392
GOTERM_BP_FAT	GO:0007163~establishment or maintenance of cell polarity	8	0.0168453	0.0334646	MACF1, HTT, DYNLT1F, CDK5RAP2, MYH9, DYNLT1A, DYNLT1C, APC	289	189	17911	2.62331	1	0.309789
GOTERM_BP_FAT	GO:0007169~transmembrane receptor protein tyrosine kinase signaling pathway	15	0.0315849	0.0335282	NRP2, BMP4, PDK2, ERBB4, EFNB2, CSPG4, BMPR2, IGF1, IQGAP1, COL4A5, KDR, ADRM1, MEG3, EFNA5, HIP1	289	503	17911	1.84818	1	0.30966
GOTERM_BP_FAT	GO:0001892~embryonic placenta development	6	0.012634	0.0335696	SLC8A1, XIST, RSPO3, BIRC6, NRK, CITED1	289	111	17911	3.35004	1	0.309359
GOTERM_BP_FAT	GO:0050850~positive regulation of calcium-mediated signaling	4	0.00842265	0.033571	HTT, AKAP6, IGF1, KDR	289	44	17911	5.63416	1	0.308751
GOTERM_BP_FAT	GO:2001259~positive regulation of cation channel activity	4	0.00842265	0.033571	BMP4, HTT, AKAP6, NPPA	289	44	17911	5.63416	1	0.308751
GOTERM_BP_FAT	GO:0070372~regulation of ERK1 and ERK2 cascade	10	0.0210566	0.0336321	BMP4, ERBB4, PHB, DMD, IGF1, DYNLT1F, DYNLT1A, DYNLT1C, GSTP1, KDR	289	274	17911	2.26189	1	0.308606
GOTERM_BP_FAT	GO:0016202~regulation of striated muscle tissue development	7	0.0147396	0.0344699	BMP4, CDK1, ERBB4, EFNB2, MEG3, AKAP6, IGF1	289	150	17911	2.8922	1	0.31442
GOTERM_BP_FAT	GO:0009612~response to mechanical stimulus	9	0.018951	0.0345637	SLC8A1, SLC12A2, HTT, TNC, DMD, IGF1, TTN, CXCL12, NPPA	289	232	17911	2.40423	1	0.314513
GOTERM_BP_FAT	GO:0006275~regulation of DNA replication	6	0.012634	0.0346949	BMP4, CDK1, RFC4, PCNA, INO80, IGF1	289	112	17911	3.32013	1	0.31489
GOTERM_BP_FAT	GO:0090279~regulation of calcium ion import	6	0.012634	0.0346949	SLC8A1, HTT, DMD, AKAP6, CXCL12, TGFB2	289	112	17911	3.32013	1	0.31489
GOTERM_BP_FAT	GO:0072593~reactive oxygen species metabolic process	9	0.018951	0.0351443	ATP2B4, FBLN5, KHSRP, IGF1, PRDX3, NDUFS3, PRDX1, GSTP1, MYCN	289	233	17911	2.39391	1	0.317673
GOTERM_BP_FAT	GO:0060395~SMAD protein signal transduction	5	0.0105283	0.0355188	BMP4, HIPK2, MEG3, CITED1, TGFB2	289	77	17911	4.0244	1	0.31987
GOTERM_BP_FAT	GO:0002040~sprouting angiogenesis	5	0.0105283	0.0355188	BMP4, RSPO3, EFNB2, LOXL2, KDR	289	77	17911	4.0244	1	0.31987
GOTERM_BP_FAT	GO:0003151~outflow tract morphogenesis	5	0.0105283	0.0355188	BMP4, BMPR2, SEMA3C, ZFPM1, TGFB2	289	77	17911	4.0244	1	0.31987
GOTERM_BP_FAT	GO:0051438~regulation of ubiquitin-protein transferase activity	4	0.00842265	0.0355538	ZYG11B, SMAD7, CDC20, ZER1	289	45	17911	5.50896	1	0.319508
GOTERM_BP_FAT	GO:0001954~positive regulation of cell-matrix adhesion	4	0.00842265	0.0355538	DMD, UTRN, IQGAP1, KDR	289	45	17911	5.50896	1	0.319508
GOTERM_BP_FAT	GO:0097191~extrinsic apoptotic signaling pathway	9	0.018951	0.035933	BMP4, UNC5B, ITGA6, HTT, IGF1, BIRC6, PF4, GSTP1, TGFB2	289	234	17911	2.38368	1	0.321721
GOTERM_BP_FAT	GO:2000147~positive regulation of cell motility	14	0.0294793	0.0362453	COL18A1, BMP4, SLC8A1, ERBB4, BMPR2, IGF1, PF4, CXCL12, IQGAP1, TGFB2, KDR, ITGA6, SEMA3C, APC	289	461	17911	1.88213	1	0.323421
GOTERM_BP_FAT	GO:0010556~regulation of macromolecule biosynthetic process	78	0.164242	0.036372	LTBP1, HMGN2, INO80, PRDX3, CITED1, TGFB2, PRMT1, ATP2B4, HTRA1, RBMS3, CDK5RAP2, LOXL2, GABPB2, KDM7A, CDK1, HIST1H1E, HBB-BH1, HIST1H1C, GTF2H3, MED13, LPIN2, MECOM, HMGA1, MYCN, TRAP1, PA2G4, NME2, RFC4, PSMA6, TRIM33, ZMIZ1, HIPK2, EIF4A1, KHSRP, MGA, HBB-BS, HBB-BT, ZFPM1, GM14305, TBX18, GSTP1, SUCO, PEG3, KMT2A, ERBB4, TAF9B, BMPR2, PF4, ZMYND8, HBB-Y, MLF1, MYCBP2, DMD, MEG3, AGO3, HIST1H…	289	3966	17911	1.21889	1	0.323735
GOTERM_BP_FAT	GO:0048634~regulation of muscle organ development	7	0.0147396	0.0364125	BMP4, CDK1, ERBB4, EFNB2, MEG3, AKAP6, IGF1	289	152	17911	2.85415	1	0.32341
GOTERM_BP_FAT	GO:2000241~regulation of reproductive process	7	0.0147396	0.0364125	BMP4, CACNA1H, IGF1, CDC20, PDE3A, NRK, APC	289	152	17911	2.85415	1	0.32341
GOTERM_BP_FAT	GO:0051641~cellular localization	49	0.103177	0.0365845	SAMM50, ERBB4, PLXNA2, ADCY5, MTX2, PPFIA1, NBEA, PRDX1, ZMYND8, CITED1, IQGAP1, TGFB2, POM121, MACF1, TTBK2, VPS13C, ZFYVE9, DMD, ZFYVE16, BLOC1S1, CDK5RAP2, BMP4, CDK1, RAP2A, SLC8A1, HTT, SMAD7, SYT11, IGF1, MALT1, MYH9, TIMM23, DDX39, PPP1R9A, SYNE1, AAAS, FBLN5, VSNL1, AKAP6, EFNA5, NUTF2, SVIP, DYNLT1F, DYNLT1A, DST, KPNA2, WDR46, TRAPPC10, DYNLT1C	289	2310	17911	1.31464	1	0.324058
GOTERM_BP_FAT	GO:0010035~response to inorganic substance	16	0.0336906	0.0366864	COL18A1, CDK1, SLC8A1, ALAD, KMT2A, HTT, PRDX3, TTN, PRDX1, IQGAP1, TRAP1, ATP2B4, CACNA1H, LOXL2, CAR2, MB	289	558	17911	1.77708	1	0.324186
GOTERM_BP_FAT	GO:0022610~biological adhesion	36	0.0758038	0.0367216	IGFBP7, TNC, UTRN, PRDX1, CXCL12, IQGAP1, MYL9, TGFB2, MACF1, DMD, TGFBI, APC, ENO1, COL18A1, BMP4, SPECC1L, SMAD7, FBN1, EFNB2, IGF1, MALT1, MYH9, KDR, ADRM1, ITGA6, FBLN2, ID1, FBLN5, TENM3, EFNA5, VCAN, MFAP4, AHSA1, DST, TBX18, GSTP1	289	1595	17911	1.39883	1	0.323824
GOTERM_BP_FAT	GO:0060841~venous blood vessel development	3	0.00631699	0.0368018	EFNB2, BMPR2, SEMA3C	289	19	17911	9.78565	1	0.323793
GOTERM_BP_FAT	GO:0043604~amide biosynthetic process	21	0.0442189	0.0368841	EIF2S3Y, HTT, AIMP2, FARS2, RPL35, RPL9-PS6, CERS6, TRAP1, TSFM, DMD, EIF4A1, DDX3Y, KHSRP, HARS, RBMS3, HBB-BS, MRPL47, AGO3, MRPL39, HBB-BT, UBA52	289	806	17911	1.61475	1	0.323778
GOTERM_BP_FAT	GO:0051279~regulation of release of sequestered calcium ion into cytosol	5	0.0105283	0.0369828	SLC8A1, HTT, DMD, AKAP6, TGFB2	289	78	17911	3.97281	1	0.323882
GOTERM_BP_FAT	GO:0003158~endothelium development	6	0.012634	0.037015	BMP4, COL18A1, ID1, DMD, BMPR2, KDR	289	114	17911	3.26188	1	0.323502
GOTERM_BP_FAT	GO:1901861~regulation of muscle tissue development	7	0.0147396	0.0374096	BMP4, CDK1, ERBB4, EFNB2, MEG3, AKAP6, IGF1	289	153	17911	2.83549	1	0.325753
GOTERM_BP_FAT	GO:0051893~regulation of focal adhesion assembly	4	0.00842265	0.0375957	MACF1, EFNA5, IQGAP1, KDR	289	46	17911	5.3892	1	0.326484
GOTERM_BP_FAT	GO:0003170~heart valve development	4	0.00842265	0.0375957	BMP4, BMPR2, ZFPM1, TGFB2	289	46	17911	5.3892	1	0.326484
GOTERM_BP_FAT	GO:0048010~vascular endothelial growth factor receptor signaling pathway	4	0.00842265	0.0375957	BMP4, BMPR2, MEG3, KDR	289	46	17911	5.3892	1	0.326484
GOTERM_BP_FAT	GO:0010464~regulation of mesenchymal cell proliferation	4	0.00842265	0.0375957	BMP4, TBX18, MYCN, KDR	289	46	17911	5.3892	1	0.326484
GOTERM_BP_FAT	GO:0090109~regulation of cell-substrate junction assembly	4	0.00842265	0.0375957	MACF1, EFNA5, IQGAP1, KDR	289	46	17911	5.3892	1	0.326484
GOTERM_BP_FAT	GO:0008361~regulation of cell size	8	0.0168453	0.0377058	SLC12A2, MACF1, PLXNA2, BMPR2, SEMA3C, EFNA5, RAP1GAP2, CXCL12	289	194	17911	2.5557	1	0.326663
GOTERM_BP_FAT	GO:0060562~epithelial tube morphogenesis	12	0.0252679	0.0379949	BMP4, CTHRC1, SLC12A2, TNC, EFNB2, MEG3, IGF1, CXCL12, CITED1, MYCN, TGFB2, KDR	289	370	17911	2.01003	1	0.328126
GOTERM_BP_FAT	GO:0008283~cell proliferation	41	0.0863321	0.0384461	CTHRC1, KMT2A, HPRT, ERBB4, TNC, BMPR2, CSPG4, PRDX3, PRDX1, CXCL12, TGFB2, MCM7, HTRA1, TGFBI, MEG3, IDH2, AGO3, LOXL2, APC, BMP4, COL18A1, CDK1, AIMP2, PHB, EFNB2, BIRC6, IGF1, CDC20, MALT1, MECOM, HMGA1, KDR, MYCN, HIST1H2AP, NME2, ID1, ZMIZ1, HIPK2, NRK, TBX18, GSTP1	289	1874	17911	1.35593	1	0.330737
GOTERM_BP_FAT	GO:0003300~cardiac muscle hypertrophy	5	0.0105283	0.038481	ATP2B4, AKAP6, IGF1, TTN, NPPA	289	79	17911	3.92252	1	0.33037
GOTERM_BP_FAT	GO:0032963~collagen metabolic process	5	0.0105283	0.038481	BMP4, LTBP1, PEPD, ID1, SUCO	289	79	17911	3.92252	1	0.33037
GOTERM_BP_FAT	GO:1901879~regulation of protein depolymerization	5	0.0105283	0.038481	SPECC1L, TRIM54, MYH9, EML4, APC	289	79	17911	3.92252	1	0.33037
GOTERM_BP_FAT	GO:0032414~positive regulation of ion transmembrane transporter activity	5	0.0105283	0.038481	BMP4, HTT, DMD, AKAP6, NPPA	289	79	17911	3.92252	1	0.33037
GOTERM_BP_FAT	GO:0060341~regulation of cellular localization	22	0.0463246	0.0388671	BMP4, CDK1, SLC8A1, ERBB4, HTT, ADCY5, SYT11, PPFIA1, IGF1, PRDX1, ZMYND8, IQGAP1, TGFB2, PPP1R9A, TTBK2, DMD, VSNL1, AKAP6, EFNA5, SVIP, NUTF2, WDR46	289	864	17911	1.57809	1	0.332496
GOTERM_BP_FAT	GO:0050808~synapse organization	9	0.018951	0.0390884	PPP1R9A, ERBB4, TNC, UTRN, CDC20, EFNA5, ADGRL2, ZMYND8, COL4A5	289	238	17911	2.34362	1	0.333444
GOTERM_BP_FAT	GO:0030219~megakaryocyte differentiation	4	0.00842265	0.0396964	PRMT1, PF4, HIST1H4D, ZFPM1	289	47	17911	5.27453	1	0.337102
GOTERM_BP_FAT	GO:0044259~multicellular organismal macromolecule metabolic process	5	0.0105283	0.0400136	BMP4, LTBP1, PEPD, ID1, SUCO	289	80	17911	3.87349	1	0.3387
GOTERM_BP_FAT	GO:1903508~positive regulation of nucleic acid-templated transcription	31	0.0652755	0.0403072	ERBB4, KMT2A, TAF9B, BMPR2, INO80, PF4, CITED1, MEG3, CDK5RAP2, GABPB2, BMP4, KDM7A, PHB, IGF1, MED13, MECOM, LPIN2, TET2, CENPK, HMGA1, MYCN, NME2, TET3, PSMC5, ITGA6, MEOX1, PSMC2, ZMIZ1, HIPK2, ZFPM1, PEG3	289	1339	17911	1.43484	1	0.340123
GOTERM_BP_FAT	GO:0045893~positive regulation of transcription, DNA-templated	31	0.0652755	0.0403072	ERBB4, KMT2A, TAF9B, BMPR2, INO80, PF4, CITED1, MEG3, CDK5RAP2, GABPB2, BMP4, KDM7A, PHB, IGF1, MED13, MECOM, LPIN2, TET2, CENPK, HMGA1, MYCN, NME2, TET3, PSMC5, ITGA6, MEOX1, PSMC2, ZMIZ1, HIPK2, ZFPM1, PEG3	289	1339	17911	1.43484	1	0.340123
GOTERM_BP_FAT	GO:0051216~cartilage development	8	0.0168453	0.0404248	BMP4, COL9A1, POC1A, TGFBI, BMPR2, LOXL2, MYCN, TGFB2	289	197	17911	2.51678	1	0.340319
GOTERM_BP_FAT	GO:0033539~fatty acid beta-oxidation using acyl-CoA dehydrogenase	3	0.00631699	0.0404654	GCDH, ETFB, ETFA	289	20	17911	9.29637	1	0.339982
GOTERM_BP_FAT	GO:0003215~cardiac right ventricle morphogenesis	3	0.00631699	0.0404654	BMP4, SEMA3C, TGFB2	289	20	17911	9.29637	1	0.339982
GOTERM_BP_FAT	GO:0061387~regulation of extent of cell growth	6	0.012634	0.0406701	MACF1, PLXNA2, BMPR2, SEMA3C, EFNA5, CXCL12	289	117	17911	3.17825	1	0.340778
GOTERM_BP_FAT	GO:0003279~cardiac septum development	6	0.012634	0.0406701	BMP4, LTBP1, SMAD7, BMPR2, ZFPM1, TGFB2	289	117	17911	3.17825	1	0.340778
GOTERM_BP_FAT	GO:0032535~regulation of cellular component size	12	0.0252679	0.0414926	SPECC1L, PPP1R9A, SLC12A2, MACF1, PLXNA2, ELN, BMPR2, SEMA3C, EFNA5, MYH9, RAP1GAP2, CXCL12	289	377	17911	1.9727	1	0.345805
GOTERM_BP_FAT	GO:1990138~neuron projection extension	7	0.0147396	0.0415718	NRP2, MACF1, PLXNA2, BMPR2, SEMA3C, CXCL12, IQGAP1	289	157	17911	2.76325	1	0.345724
GOTERM_BP_FAT	GO:1902680~positive regulation of RNA biosynthetic process	31	0.0652755	0.0418391	ERBB4, KMT2A, TAF9B, BMPR2, INO80, PF4, CITED1, MEG3, CDK5RAP2, GABPB2, BMP4, KDM7A, PHB, IGF1, MED13, MECOM, LPIN2, TET2, CENPK, HMGA1, MYCN, NME2, TET3, PSMC5, ITGA6, MEOX1, PSMC2, ZMIZ1, HIPK2, ZFPM1, PEG3	289	1343	17911	1.43057	1	0.346923
GOTERM_BP_FAT	GO:1903391~regulation of adherens junction organization	4	0.00842265	0.0418555	MACF1, EFNA5, IQGAP1, KDR	289	48	17911	5.16465	1	0.346414
GOTERM_BP_FAT	GO:0045604~regulation of epidermal cell differentiation	4	0.00842265	0.0418555	BMP4, NME2, MYCN, TGFB2	289	48	17911	5.16465	1	0.346414
GOTERM_BP_FAT	GO:0051254~positive regulation of RNA metabolic process	32	0.0673812	0.0418867	ERBB4, KMT2A, TAF9B, BMPR2, INO80, PF4, CITED1, MEG3, CDK5RAP2, GABPB2, BMP4, KDM7A, PHB, IGF1, MED13, MECOM, LPIN2, TET2, CENPK, HMGA1, MYCN, NME2, TET3, PSMC5, ITGA6, MEOX1, PSMC2, ZMIZ1, HIPK2, KHSRP, ZFPM1, PEG3	289	1397	17911	1.41963	1	0.346007
GOTERM_BP_FAT	GO:0030010~establishment of cell polarity	6	0.012634	0.0419354	HTT, DYNLT1F, CDK5RAP2, MYH9, DYNLT1A, DYNLT1C	289	118	17911	3.15131	1	0.345721
GOTERM_BP_FAT	GO:0071407~cellular response to organic cyclic compound	15	0.0315849	0.0422862	BMP4, SLC8A1, ADCY5, PHB, TNC, IGF1, PDE3A, MED13, ATP2B4, ITGA6, ID1, AKAP6, AGO3, EFNA5, GSTP1	289	520	17911	1.78776	1	0.347472
GOTERM_BP_FAT	GO:0034599~cellular response to oxidative stress	9	0.018951	0.0424312	BMP4, CDK1, TRAP1, PDK2, SLC8A1, NME2, FBLN5, PRDX3, PRDX1	289	242	17911	2.30488	1	0.347831
GOTERM_BP_FAT	GO:0051272~positive regulation of cellular component movement	14	0.0294793	0.0425043	COL18A1, BMP4, SLC8A1, ERBB4, BMPR2, IGF1, PF4, CXCL12, IQGAP1, TGFB2, KDR, ITGA6, SEMA3C, APC	289	472	17911	1.83826	1	0.347707
GOTERM_BP_FAT	GO:1901700~response to oxygen-containing compound	37	0.0779095	0.0428805	ALAD, IGFBP7, TNC, ADCY5, PF4, PRDX3, PRDX1, CXCL12, IQGAP1, CITED1, TGFB2, ATP2B4, HMGCL, CAR2, MB, COL18A1, BMP4, PDK2, CDK1, SLC8A1, NDUFA9, PHB, IGF1, PDE3A, COL5A2, TRAP1, ADRM1, NME2, PYGM, ID1, FBLN5, IGF2R, VSNL1, AKAP6, EFNA5, GSTP1, NPPA	289	1670	17911	1.37312	1	0.349607
GOTERM_BP_FAT	GO:0006518~peptide metabolic process	22	0.0463246	0.0430169	EIF2S3Y, AIMP2, FARS2, THOP1, RPL35, RPL9-PS6, SPPL2A, TRAP1, TSFM, DMD, DDX3Y, EIF4A1, KHSRP, HARS, RBMS3, HBB-BS, MRPL47, AGO3, MRPL39, HBB-BT, GSTP1, UBA52	289	872	17911	1.56361	1	0.349901
GOTERM_BP_FAT	GO:0014897~striated muscle hypertrophy	5	0.0105283	0.0431819	ATP2B4, AKAP6, IGF1, TTN, NPPA	289	82	17911	3.77901	1	0.350384
GOTERM_BP_FAT	GO:0048675~axon extension	6	0.012634	0.0432242	NRP2, MACF1, PLXNA2, BMPR2, SEMA3C, CXCL12	289	119	17911	3.12483	1	0.350053
GOTERM_BP_FAT	GO:0002761~regulation of myeloid leukocyte differentiation	6	0.012634	0.0432242	NME2, FBN1, PF4, ZFPM1, CAR2, APC	289	119	17911	3.12483	1	0.350053
GOTERM_BP_FAT	GO:0009725~response to hormone	21	0.0442189	0.0434097	BMP4, PDK2, SLC8A1, ALAD, TNC, PHB, IGFBP7, IGF1, MED13, CXCL12, CITED1, IQGAP1, TGFB2, ADRM1, NME2, CACNA1H, EFNA5, CAR2, NPPA, GSTP1, MB	289	822	17911	1.58332	1	0.350668
GOTERM_BP_FAT	GO:0040017~positive regulation of locomotion	14	0.0294793	0.0436316	COL18A1, BMP4, SLC8A1, ERBB4, BMPR2, IGF1, PF4, CXCL12, IQGAP1, TGFB2, KDR, ITGA6, SEMA3C, APC	289	474	17911	1.83051	1	0.351521
GOTERM_BP_FAT	GO:0072577~endothelial cell apoptotic process	4	0.00842265	0.0440725	BMP4, COL18A1, BMPR2, KDR	289	49	17911	5.05925	1	0.353804
GOTERM_BP_FAT	GO:0043666~regulation of phosphoprotein phosphatase activity	4	0.00842265	0.0440725	HTT, CMYA5, AKAP6, VCAN	289	49	17911	5.05925	1	0.353804
GOTERM_BP_FAT	GO:0035994~response to muscle stretch	3	0.00631699	0.0442601	SLC8A1, DMD, TTN	289	21	17911	8.85368	1	0.35442
GOTERM_BP_FAT	GO:0003283~atrial septum development	3	0.00631699	0.0442601	BMPR2, ZFPM1, TGFB2	289	21	17911	8.85368	1	0.35442
GOTERM_BP_FAT	GO:0003416~endochondral bone growth	3	0.00631699	0.0442601	COL9A1, POC1A, KDR	289	21	17911	8.85368	1	0.35442
GOTERM_BP_FAT	GO:0046824~positive regulation of nucleocytoplasmic transport	6	0.012634	0.0445367	BMP4, CDK1, ERBB4, AKAP6, IGF1, NUTF2	289	120	17911	3.09879	1	0.35561
GOTERM_BP_FAT	GO:0060415~muscle tissue morphogenesis	5	0.0105283	0.0448175	BMP4, SMAD7, ZFPM1, TTN, TGFB2	289	83	17911	3.73348	1	0.356822
GOTERM_BP_FAT	GO:0031400~negative regulation of protein modification process	15	0.0315849	0.0451476	BMP4, SMAD7, PHB, IGF1, MECOM, FRY, ATP2B4, DMD, CMYA5, DYNLT1F, DYNLT1A, DYNLT1C, DUSP7, GSTP1, APC	289	525	17911	1.77074	1	0.358345
GOTERM_BP_FAT	GO:0010243~response to organonitrogen compound	22	0.0463246	0.0452795	CDK1, PDK2, SLC8A1, ALAD, UQCRC1, HPRT, PHB, IGF1, PDE3A, CXCL12, COL5A2, CITED1, IQGAP1, ADRM1, NME2, ATP2B4, PYGM, ID1, AKAP6, CAR2, NPPA, GSTP1	289	878	17911	1.55292	1	0.358583
GOTERM_BP_FAT	GO:0042476~odontogenesis	6	0.012634	0.0458728	BMP4, ITGA6, HTRA1, TNC, CAR2, APC	289	121	17911	3.07318	1	0.361779
GOTERM_BP_FAT	GO:0045995~regulation of embryonic development	6	0.012634	0.0458728	BMP4, MEG3, IGF1, NRK, TBX18, COL5A2	289	121	17911	3.07318	1	0.361779
GOTERM_BP_FAT	GO:0060485~mesenchyme development	9	0.018951	0.0459201	BMP4, NRP2, ERBB4, MEOX1, HTT, BMPR2, SEMA3C, LOXL2, TGFB2	289	246	17911	2.26741	1	0.361468
GOTERM_BP_FAT	GO:0071824~protein-DNA complex subunit organization	8	0.0168453	0.0462217	HIST1H1E, PSMC5, HIST1H1C, HIST1H1B, PSMC2, TAF9B, HIST1H4D, CHAF1B	289	203	17911	2.4424	1	0.362778
GOTERM_BP_FAT	GO:0014066~regulation of phosphatidylinositol 3-kinase signaling	5	0.0105283	0.0464874	UNC5B, ERBB4, IGF1, TGFB2, KDR	289	84	17911	3.68903	1	0.363854
GOTERM_BP_FAT	GO:0019857~5-methylcytosine metabolic process	2	0.00421132	0.0474696	TET3, TET2	289	3	17911	41.3172	1	0.369435
GOTERM_BP_FAT	GO:0015949~nucleobase-containing small molecule interconversion	2	0.00421132	0.0474696	GMPR2, GMPR	289	3	17911	41.3172	1	0.369435
GOTERM_BP_FAT	GO:0006211~5-methylcytosine catabolic process	2	0.00421132	0.0474696	TET3, TET2	289	3	17911	41.3172	1	0.369435
GOTERM_BP_FAT	GO:0051123~RNA polymerase II transcriptional preinitiation complex assembly	3	0.00631699	0.0481809	PSMC5, PSMC2, TAF9B	289	22	17911	8.45124	1	0.373264
GOTERM_BP_FAT	GO:0007006~mitochondrial membrane organization	5	0.0105283	0.0481916	ACAA2, SAMM50, HTT, MTFP1, APOO	289	85	17911	3.64563	1	0.372711
GOTERM_BP_FAT	GO:0050881~musculoskeletal movement	4	0.00842265	0.0486783	DMD, HIPK2, SYNM, MB	289	51	17911	4.86085	1	0.375112
GOTERM_BP_FAT	GO:0050879~multicellular organismal movement	4	0.00842265	0.0486783	DMD, HIPK2, SYNM, MB	289	51	17911	4.86085	1	0.375112
GOTERM_BP_FAT	GO:0046622~positive regulation of organ growth	4	0.00842265	0.0486783	CDK1, ERBB4, AKAP6, IGF1	289	51	17911	4.86085	1	0.375112
GOTERM_BP_FAT	GO:0044702~single organism reproductive process	34	0.0715925	0.0491895	XIST, IGFBP7, TNC, BMPR2, PRDX3, CXCL12, CITED1, TGFB2, ATP2B4, HTRA1, RSPO3, TUBG1, APC, BMP4, SLC8A1, HTT, PHB, AFF4, BIRC6, IGF1, CDC20, PDE3A, MYH9, HMGA1, GTSF1, KDR, ADRM1, POC1A, AAAS, IGF2R, ZMIZ1, TESK1, CACNA1H, NRK	289	1525	17911	1.38176	1	0.377646
GOTERM_BP_FAT	GO:0097190~apoptotic signaling pathway	16	0.0336906	0.049644	BMP4, ACAA2, PDK2, HTT, BIRC6, IGF1, PF4, CXCL12, TGFB2, TRAP1, UNC5B, ITGA6, HIPK2, NDUFS3, GSTP1, HIP1	289	582	17911	1.7038	1	0.379814
GOTERM_BP_FAT	GO:0009165~nucleotide biosynthetic process	10	0.0210566	0.0497917	NME2, ERH, HPRT, ADCY5, RRM2, IDH2, AKAP6, NPPA, ATP5K, PRPS1	289	295	17911	2.10087	1	0.380096
GOTERM_BP_FAT	GO:0043648~dicarboxylic acid metabolic process	5	0.0105283	0.04993	HTT, IDH2, IDH3B, IDH3A, MDH1	289	86	17911	3.60324	1	0.380319
GOTERM_BP_FAT	GO:0014896~muscle hypertrophy	5	0.0105283	0.04993	ATP2B4, AKAP6, IGF1, TTN, NPPA	289	86	17911	3.60324	1	0.380319

## Sheet: MP_DAVID E11.5 NDM vs. DM
Category	Term	Count	%	PValue	Genes	List Total	Pop Hits	Pop Total	Fold Enrichment	Bonferroni	Benjamini
GOTERM_BP_FAT	GO:0015671~oxygen transport	3	0.184049	3.79862e-05	HBB-BH1, HBA-X, HBB-Y	18	10	17911	298.517	0.0205644	0.0205644
GOTERM_BP_FAT	GO:0015669~gas transport	3	0.184049	0.000128577	HBB-BH1, HBA-X, HBB-Y	18	18	17911	165.843	0.0679197	0.034557
GOTERM_BP_FAT	GO:0000122~negative regulation of transcription from RNA polymerase II promoter	6	0.368098	0.000516216	HBB-BH1, HIST1H1E, HMGN2, FOXF1, HBA-X, HBB-Y	18	750	17911	7.96044	0.24606	0.0898516
GOTERM_BP_FAT	GO:0048821~erythrocyte development	3	0.184049	0.000553786	HBA-A1, HBA-A2, HBA-X	18	37	17911	80.6802	0.261404	0.0729532
GOTERM_BP_FAT	GO:0045892~negative regulation of transcription, DNA-templated	7	0.429448	0.000599839	HIST1H2AP, HBB-BH1, HIST1H1E, HMGN2, FOXF1, HBA-X, HBB-Y	18	1207	17911	5.77083	0.279788	0.063534
GOTERM_BP_FAT	GO:1903507~negative regulation of nucleic acid-templated transcription	7	0.429448	0.000640759	HIST1H2AP, HBB-BH1, HIST1H1E, HMGN2, FOXF1, HBA-X, HBB-Y	18	1222	17911	5.69999	0.29574	0.05676
GOTERM_BP_FAT	GO:1902679~negative regulation of RNA biosynthetic process	7	0.429448	0.000683846	HIST1H2AP, HBB-BH1, HIST1H1E, HMGN2, FOXF1, HBA-X, HBB-Y	18	1237	17911	5.63087	0.312155	0.0520523
GOTERM_BP_FAT	GO:0051253~negative regulation of RNA metabolic process	7	0.429448	0.000830351	HIST1H2AP, HBB-BH1, HIST1H1E, HMGN2, FOXF1, HBA-X, HBB-Y	18	1283	17911	5.42899	0.365165	0.0552159
GOTERM_BP_FAT	GO:0045934~negative regulation of nucleobase-containing compound metabolic process	7	0.429448	0.00140079	HIST1H2AP, HBB-BH1, HIST1H1E, HMGN2, FOXF1, HBA-X, HBB-Y	18	1417	17911	4.91559	0.535488	0.0816681
GOTERM_BP_FAT	GO:2000113~negative regulation of cellular macromolecule biosynthetic process	7	0.429448	0.00154015	HIST1H2AP, HBB-BH1, HIST1H1E, HMGN2, FOXF1, HBA-X, HBB-Y	18	1443	17911	4.82702	0.56963	0.0808547
GOTERM_BP_FAT	GO:0010558~negative regulation of macromolecule biosynthetic process	7	0.429448	0.00192257	HIST1H2AP, HBB-BH1, HIST1H1E, HMGN2, FOXF1, HBA-X, HBB-Y	18	1506	17911	4.62509	0.650991	0.0912598
GOTERM_BP_FAT	GO:0061515~myeloid cell development	3	0.184049	0.00197148	HBA-A1, HBA-A2, HBA-X	18	70	17911	42.6452	0.660222	0.0860279
GOTERM_BP_FAT	GO:0031327~negative regulation of cellular biosynthetic process	7	0.429448	0.00233598	HIST1H2AP, HBB-BH1, HIST1H1E, HMGN2, FOXF1, HBA-X, HBB-Y	18	1564	17911	4.45357	0.721761	0.0937189
GOTERM_BP_FAT	GO:0009890~negative regulation of biosynthetic process	7	0.429448	0.0025833	HIST1H2AP, HBB-BH1, HIST1H1E, HMGN2, FOXF1, HBA-X, HBB-Y	18	1595	17911	4.36701	0.757048	0.0961246
GOTERM_BP_FAT	GO:0051172~negative regulation of nitrogen compound metabolic process	7	0.429448	0.00266722	HIST1H2AP, HBB-BH1, HIST1H1E, HMGN2, FOXF1, HBA-X, HBB-Y	18	1605	17911	4.33981	0.767977	0.0928021
GOTERM_BP_FAT	GO:0010629~negative regulation of gene expression	7	0.429448	0.00286818	HIST1H2AP, HBB-BH1, HIST1H1E, HMGN2, FOXF1, HBA-X, HBB-Y	18	1628	17911	4.27849	0.792194	0.0935296
GOTERM_BP_FAT	GO:0060048~cardiac muscle contraction	3	0.184049	0.00382003	ACTC1, MYL4, TNNI1	18	98	17911	30.4609	0.876752	0.115869
GOTERM_BP_FAT	GO:0090131~mesenchyme migration	2	0.122699	0.00473721	ACTC1, FOXF1	18	5	17911	398.022	0.925534	0.134373
GOTERM_BP_FAT	GO:0030218~erythrocyte differentiation	3	0.184049	0.00521867	HBA-A1, HBA-A2, HBA-X	18	115	17911	25.958	0.942851	0.139839
GOTERM_BP_FAT	GO:0034101~erythrocyte homeostasis	3	0.184049	0.0062313	HBA-A1, HBA-A2, HBA-X	18	126	17911	23.6918	0.967261	0.157144
GOTERM_BP_FAT	GO:0006941~striated muscle contraction	3	0.184049	0.00839256	ACTC1, MYL4, TNNI1	18	147	17911	20.3073	0.990049	0.197103
GOTERM_BP_FAT	GO:0001701~in utero embryonic development	4	0.245399	0.00864903	HBA-A1, HBA-A2, FOXF1, ENO1	18	458	17911	8.69044	0.991362	0.19425
GOTERM_BP_FAT	GO:0002262~myeloid cell homeostasis	3	0.184049	0.00964105	HBA-A1, HBA-A2, HBA-X	18	158	17911	18.8935	0.995005	0.205786
GOTERM_BP_FAT	GO:0060047~heart contraction	3	0.184049	0.012766	ACTC1, MYL4, TNNI1	18	183	17911	16.3124	0.999113	0.253853
GOTERM_BP_FAT	GO:0003015~heart process	3	0.184049	0.0131672	ACTC1, MYL4, TNNI1	18	186	17911	16.0493	0.99929	0.251746
GOTERM_BP_FAT	GO:0006366~transcription from RNA polymerase II promoter	6	0.368098	0.0179427	HBB-BH1, HIST1H1E, HMGN2, FOXF1, HBA-X, HBB-Y	18	1700	17911	3.51196	0.99995	0.316763
GOTERM_BP_FAT	GO:0010605~negative regulation of macromolecule metabolic process	7	0.429448	0.018049	HIST1H2AP, HBB-BH1, HIST1H1E, HMGN2, FOXF1, HBA-X, HBB-Y	18	2372	17911	2.9365	0.999953	0.308574
GOTERM_BP_FAT	GO:0031324~negative regulation of cellular metabolic process	7	0.429448	0.0183332	HIST1H2AP, HBB-BH1, HIST1H1E, HMGN2, FOXF1, HBA-X, HBB-Y	18	2380	17911	2.92663	0.99996	0.303353
GOTERM_BP_FAT	GO:0098869~cellular oxidant detoxification	2	0.122699	0.0197548	HBA-A1, HBA-A2	18	21	17911	94.7672	0.999982	0.313635
GOTERM_BP_FAT	GO:0006357~regulation of transcription from RNA polymerase II promoter	6	0.368098	0.0212631	HBB-BH1, HIST1H1E, HMGN2, FOXF1, HBA-X, HBB-Y	18	1774	17911	3.36546	0.999992	0.324214
GOTERM_BP_FAT	GO:0061061~muscle structure development	4	0.245399	0.0216858	ACTC1, HIST1H1B, FOXF1, TNNI1	18	645	17911	6.17089	0.999994	0.320813
GOTERM_BP_FAT	GO:1990748~cellular detoxification	2	0.122699	0.0225467	HBA-A1, HBA-A2	18	24	17911	82.9213	0.999996	0.322821
GOTERM_BP_FAT	GO:0003007~heart morphogenesis	3	0.184049	0.0247316	ACTC1, FOXF1, TNNI1	18	260	17911	11.4814	0.999999	0.339725
GOTERM_BP_FAT	GO:0009892~negative regulation of metabolic process	7	0.429448	0.0264778	HIST1H2AP, HBB-BH1, HIST1H1E, HMGN2, FOXF1, HBA-X, HBB-Y	18	2579	17911	2.70081	1	0.35061
GOTERM_BP_FAT	GO:0006936~muscle contraction	3	0.184049	0.0270758	ACTC1, MYL4, TNNI1	18	273	17911	10.9347	1	0.348834
GOTERM_BP_FAT	GO:0098754~detoxification	2	0.122699	0.0271833	HBA-A1, HBA-A2	18	29	17911	68.6245	1	0.342133
GOTERM_BP_FAT	GO:0043009~chordate embryonic development	4	0.245399	0.0300297	HBA-A1, HBA-A2, FOXF1, ENO1	18	731	17911	5.4449	1	0.362853
GOTERM_BP_FAT	GO:0048872~homeostasis of number of cells	3	0.184049	0.030081	HBA-A1, HBA-A2, HBA-X	18	289	17911	10.3293	1	0.355741
GOTERM_BP_FAT	GO:0009792~embryo development ending in birth or egg hatching	4	0.245399	0.0308824	HBA-A1, HBA-A2, FOXF1, ENO1	18	739	17911	5.38596	1	0.355947
GOTERM_BP_FAT	GO:0071822~protein complex subunit organization	5	0.306748	0.0401299	HBB-BH1, HIST1H1E, HIST1H1B, HBB-Y, EML4	18	1414	17911	3.51858	1	0.428843
GOTERM_BP_FAT	GO:0003012~muscle system process	3	0.184049	0.0460412	ACTC1, MYL4, TNNI1	18	365	17911	8.17854	1	0.466794
GOTERM_BP_FAT	GO:0072132~mesenchyme morphogenesis	2	0.122699	0.0473396	ACTC1, FOXF1	18	51	17911	39.0218	1	0.468266

## Sheet: EC_DAVID E11.5 NDM vs. DM
Category	Term	Count	%	PValue	Genes	List Total	Pop Hits	Pop Total	Fold Enrichment	Bonferroni	Benjamini
GOTERM_BP_FAT	GO:0006333~chromatin assembly or disassembly	4	12.1212	0.00168635	HIST1H1E, HIST1H1C, HIST1H1B, HMGA1	28	158	17911	16.1944	0.760178	0.510284
GOTERM_BP_FAT	GO:0010629~negative regulation of gene expression	9	27.2727	0.00210521	HIST1H2AP, HIST1H1E, HMGN2, HIST1H1C, NRARP, CRYAB, ENC1, TBX20, HMGA1	28	1628	17911	3.53631	0.831848	0.359638
GOTERM_BP_FAT	GO:0007219~Notch signaling pathway	4	12.1212	0.00211322	ERH, NRARP, DLK1, UBA52	28	171	17911	14.9632	0.832985	0.300881
GOTERM_BP_FAT	GO:0031324~negative regulation of cellular metabolic process	10	30.303	0.00627106	HIST1H2AP, HIST1H1E, HMGN2, HIST1H1C, NRARP, CRYAB, ENC1, TBX20, DYNLT1A, HMGA1	28	2380	17911	2.68773	0.995117	0.335942
GOTERM_BP_FAT	GO:0016584~nucleosome positioning	2	6.06061	0.0119985	HIST1H1E, HIST1H1C	28	8	17911	159.92	0.999963	0.335344
GOTERM_BP_FAT	GO:0006334~nucleosome assembly	3	9.09091	0.0133486	HIST1H1E, HIST1H1C, HIST1H1B	28	117	17911	16.402	0.999988	0.354202
GOTERM_BP_FAT	GO:0098532~histone H3-K27 trimethylation	2	6.06061	0.0134886	HIST1H1E, HIST1H1C	28	9	17911	142.151	0.99999	0.346569
GOTERM_BP_FAT	GO:0006325~chromatin organization	5	15.1515	0.0237067	HIST1H2AP, HIST1H1E, HIST1H1C, HIST1H1B, HMGA1	28	739	17911	4.328	1	0.459399
GOTERM_BP_FAT	GO:0000226~microtubule cytoskeleton organization	4	12.1212	0.0286461	STMN2, CRYAB, SPECC1, DYNLT1A	28	445	17911	5.74992	1	0.494908
GOTERM_BP_FAT	GO:0045746~negative regulation of Notch signaling pathway	2	6.06061	0.0471681	NRARP, DLK1	28	32	17911	39.9799	1	0.622142
GOTERM_BP_FAT	GO:0031497~chromatin assembly	4	12.1212	0.00109602	HIST1H1E, HIST1H1C, HIST1H1B, HMGA1	28	136	17911	18.8141	0.604555	0.604555
GOTERM_BP_FAT	GO:0034622~cellular macromolecular complex assembly	7	21.2121	0.0017532	HIST1H1E, HIST1H1C, HIST1H1B, STMN2, CRYAB, TBX20, ELN	28	887	17911	5.0482	0.773387	0.39033
GOTERM_BP_FAT	GO:0006323~DNA packaging	4	12.1212	0.0022204	HIST1H1E, HIST1H1C, HIST1H1B, HMGA1	28	174	17911	14.7053	0.847493	0.26906
GOTERM_BP_FAT	GO:0007517~muscle organ development	5	15.1515	0.00256467	HIST1H1B, CRYAB, TNNC1, TBX20, ELN	28	388	17911	8.24328	0.886107	0.266815
GOTERM_BP_FAT	GO:0071103~DNA conformation change	4	12.1212	0.00377648	HIST1H1E, HIST1H1C, HIST1H1B, HMGA1	28	210	17911	12.1844	0.959277	0.32976
GOTERM_BP_FAT	GO:2000113~negative regulation of cellular macromolecule biosynthetic process	8	24.2424	0.00458543	HIST1H2AP, HIST1H1E, HMGN2, HIST1H1C, NRARP, ENC1, TBX20, HMGA1	28	1443	17911	3.54638	0.979518	0.350804
GOTERM_BP_FAT	GO:0010558~negative regulation of macromolecule biosynthetic process	8	24.2424	0.00580158	HIST1H2AP, HIST1H1E, HMGN2, HIST1H1C, NRARP, ENC1, TBX20, HMGA1	28	1506	17911	3.39803	0.992719	0.388746
GOTERM_BP_FAT	GO:0008593~regulation of Notch signaling pathway	3	9.09091	0.00597247	ERH, NRARP, DLK1	28	77	17911	24.9225	0.993704	0.369167
GOTERM_BP_FAT	GO:0010605~negative regulation of macromolecule metabolic process	10	30.303	0.00613223	HIST1H2AP, HIST1H1E, HMGN2, HIST1H1C, NRARP, CRYAB, ENC1, TBX20, DYNLT1A, HMGA1	28	2372	17911	2.69679	0.994505	0.351863
GOTERM_BP_FAT	GO:0065003~macromolecular complex assembly	8	24.2424	0.0066456	HIST1H1E, HIST1H1C, HIST1H1B, STMN2, CRYAB, TBX20, ELN, HMGA1	28	1544	17911	3.3144	0.99645	0.331638
GOTERM_BP_FAT	GO:0031327~negative regulation of cellular biosynthetic process	8	24.2424	0.00712567	HIST1H2AP, HIST1H1E, HMGN2, HIST1H1C, NRARP, ENC1, TBX20, HMGA1	28	1564	17911	3.27201	0.997642	0.331906
GOTERM_BP_FAT	GO:0009890~negative regulation of biosynthetic process	8	24.2424	0.0079211	HIST1H2AP, HIST1H1E, HMGN2, HIST1H1C, NRARP, ENC1, TBX20, HMGA1	28	1595	17911	3.20842	0.998803	0.343279
GOTERM_BP_FAT	GO:0045892~negative regulation of transcription, DNA-templated	7	21.2121	0.00803692	HIST1H2AP, HIST1H1E, HMGN2, HIST1H1C, NRARP, TBX20, HMGA1	28	1207	17911	3.70982	0.998916	0.330732
GOTERM_BP_FAT	GO:0051172~negative regulation of nitrogen compound metabolic process	8	24.2424	0.00819145	HIST1H2AP, HIST1H1E, HMGN2, HIST1H1C, NRARP, ENC1, TBX20, HMGA1	28	1605	17911	3.18843	0.999049	0.320626
GOTERM_BP_FAT	GO:1903507~negative regulation of nucleic acid-templated transcription	7	21.2121	0.00852305	HIST1H2AP, HIST1H1E, HMGN2, HIST1H1C, NRARP, TBX20, HMGA1	28	1222	17911	3.66428	0.999284	0.316909
GOTERM_BP_FAT	GO:1902679~negative regulation of RNA biosynthetic process	7	21.2121	0.00903035	HIST1H2AP, HIST1H1E, HMGN2, HIST1H1C, NRARP, TBX20, HMGA1	28	1237	17911	3.61985	0.999535	0.318677
GOTERM_BP_FAT	GO:0006461~protein complex assembly	7	21.2121	0.0104905	HIST1H1E, HIST1H1C, HIST1H1B, STMN2, CRYAB, TBX20, ELN	28	1277	17911	3.50646	0.999867	0.346133
GOTERM_BP_FAT	GO:0070271~protein complex biogenesis	7	21.2121	0.0105291	HIST1H1E, HIST1H1C, HIST1H1B, STMN2, CRYAB, TBX20, ELN	28	1278	17911	3.50372	0.999871	0.334381
GOTERM_BP_FAT	GO:0009892~negative regulation of metabolic process	10	30.303	0.0106002	HIST1H2AP, HIST1H1E, HMGN2, HIST1H1C, NRARP, CRYAB, ENC1, TBX20, DYNLT1A, HMGA1	28	2579	17911	2.48034	0.999879	0.324285
GOTERM_BP_FAT	GO:0051253~negative regulation of RNA metabolic process	7	21.2121	0.0107235	HIST1H2AP, HIST1H1E, HMGN2, HIST1H1C, NRARP, TBX20, HMGA1	28	1283	17911	3.49006	0.999891	0.316168
GOTERM_BP_FAT	GO:0043933~macromolecular complex subunit organization	9	27.2727	0.0142197	HIST1H2AP, HIST1H1E, HIST1H1C, HIST1H1B, STMN2, CRYAB, TBX20, ELN, HMGA1	28	2229	17911	2.58282	0.999995	0.35126
GOTERM_BP_FAT	GO:0061061~muscle structure development	5	15.1515	0.015133	HIST1H1B, CRYAB, TNNC1, TBX20, ELN	28	645	17911	4.95875	0.999998	0.359073
GOTERM_BP_FAT	GO:0071822~protein complex subunit organization	7	21.2121	0.0167918	HIST1H1E, HIST1H1C, HIST1H1B, STMN2, CRYAB, TBX20, ELN	28	1414	17911	3.16673	0.999999	0.379698
GOTERM_BP_FAT	GO:0045934~negative regulation of nucleobase-containing compound metabolic process	7	21.2121	0.0169541	HIST1H2AP, HIST1H1E, HMGN2, HIST1H1C, NRARP, TBX20, HMGA1	28	1417	17911	3.16002	0.999999	0.3729
GOTERM_BP_FAT	GO:0034728~nucleosome organization	3	9.09091	0.0194988	HIST1H1E, HIST1H1C, HIST1H1B	28	143	17911	13.4198	1	0.405831
GOTERM_BP_FAT	GO:0080182~histone H3-K4 trimethylation	2	6.06061	0.0238584	HIST1H1E, HIST1H1C	28	16	17911	79.9598	1	0.451654
GOTERM_BP_FAT	GO:0000122~negative regulation of transcription from RNA polymerase II promoter	5	15.1515	0.0248708	HIST1H1E, HMGN2, HIST1H1C, NRARP, TBX20	28	750	17911	4.26452	1	0.455977
GOTERM_BP_FAT	GO:0065004~protein-DNA complex assembly	3	9.09091	0.0289927	HIST1H1E, HIST1H1C, HIST1H1B	28	177	17911	10.842	1	0.489679
GOTERM_BP_FAT	GO:0070734~histone H3-K27 methylation	2	6.06061	0.0297367	HIST1H1E, HIST1H1C	28	20	17911	63.9679	1	0.489353
GOTERM_BP_FAT	GO:0071824~protein-DNA complex subunit organization	3	9.09091	0.0372642	HIST1H1E, HIST1H1C, HIST1H1B	28	203	17911	9.45338	1	0.561236
GOTERM_BP_FAT	GO:0010468~regulation of gene expression	12	36.3636	0.0383017	HIST1H2AP, HIST1H1E, HMGN2, HIST1H1C, NRARP, CRYAB, XIST, ENC1, TBX20, DLK1, HMGA1, IFI205	28	4268	17911	1.79853	1	0.562204
GOTERM_BP_FAT	GO:0043623~cellular protein complex assembly	4	12.1212	0.0410617	STMN2, CRYAB, TBX20, ELN	28	513	17911	4.98775	1	0.579016

## Sheet: FM_DAVID E11.5 NDM vs. DM
Category	Term	Count	%	PValue	Genes	List Total	Pop Hits	Pop Total	Fold Enrichment	Bonferroni	Benjamini
GOTERM_BP_FAT	GO:0098869~cellular oxidant detoxification	3	0.146199	0.000176183	HBA-A1, HBA-A2, HBB-BT	18	21	17911	142.151	0.0741092	0.0741092
GOTERM_BP_FAT	GO:1990748~cellular detoxification	3	0.146199	0.000231168	HBA-A1, HBA-A2, HBB-BT	18	24	17911	124.382	0.096096	0.0492613
GOTERM_BP_FAT	GO:0098754~detoxification	3	0.146199	0.000339104	HBA-A1, HBA-A2, HBB-BT	18	29	17911	102.937	0.137753	0.0482039
GOTERM_BP_FAT	GO:0048821~erythrocyte development	3	0.146199	0.000553786	HBA-A1, HBA-A2, HBB-BT	18	37	17911	80.6802	0.215	0.058723
GOTERM_BP_FAT	GO:0061515~myeloid cell development	3	0.146199	0.00197148	HBA-A1, HBA-A2, HBB-BT	18	70	17911	42.6452	0.577846	0.158422
GOTERM_BP_FAT	GO:0060048~cardiac muscle contraction	3	0.146199	0.00382003	TNNT2, MYL4, MYL2	18	98	17911	30.4609	0.812232	0.243277
GOTERM_BP_FAT	GO:0030218~erythrocyte differentiation	3	0.146199	0.00521867	HBA-A1, HBA-A2, HBB-BT	18	115	17911	25.958	0.898382	0.278662
GOTERM_BP_FAT	GO:0034101~erythrocyte homeostasis	3	0.146199	0.0062313	HBA-A1, HBA-A2, HBB-BT	18	126	17911	23.6918	0.934885	0.289261
GOTERM_BP_FAT	GO:0009636~response to toxic substance	3	0.146199	0.00828298	HBA-A1, HBA-A2, HBB-BT	18	146	17911	20.4463	0.973609	0.332262
GOTERM_BP_FAT	GO:0006941~striated muscle contraction	3	0.146199	0.00839256	TNNT2, MYL4, MYL2	18	147	17911	20.3073	0.974853	0.308092
GOTERM_BP_FAT	GO:0001701~in utero embryonic development	4	0.194932	0.00864903	HBA-A1, HBA-A2, XIST, ENO1	18	458	17911	8.69044	0.977541	0.291848
GOTERM_BP_FAT	GO:0015671~oxygen transport	2	0.0974659	0.0094533	HBB-BT, HBB-Y	18	10	17911	199.011	0.984247	0.292413
GOTERM_BP_FAT	GO:0002262~myeloid cell homeostasis	3	0.146199	0.00964105	HBA-A1, HBA-A2, HBB-BT	18	158	17911	18.8935	0.9855	0.277949
GOTERM_BP_FAT	GO:0008016~regulation of heart contraction	3	0.146199	0.0101145	TNNT2, MYL4, MYL2	18	162	17911	18.427	0.988234	0.271905
GOTERM_BP_FAT	GO:0060047~heart contraction	3	0.146199	0.012766	TNNT2, MYL4, MYL2	18	183	17911	16.3124	0.996356	0.312237
GOTERM_BP_FAT	GO:0003015~heart process	3	0.146199	0.0131672	TNNT2, MYL4, MYL2	18	186	17911	16.0493	0.996949	0.303731
GOTERM_BP_FAT	GO:0015669~gas transport	2	0.0974659	0.0169553	HBB-BT, HBB-Y	18	18	17911	110.562	0.999432	0.355699
GOTERM_BP_FAT	GO:1903522~regulation of blood circulation	3	0.146199	0.022818	TNNT2, MYL4, MYL2	18	249	17911	11.9886	0.999958	0.429013
GOTERM_BP_FAT	GO:0006936~muscle contraction	3	0.146199	0.0270758	TNNT2, MYL4, MYL2	18	273	17911	10.9347	0.999994	0.468116
GOTERM_BP_FAT	GO:0002026~regulation of the force of heart contraction	2	0.0974659	0.0290322	MYL4, MYL2	18	31	17911	64.1971	0.999997	0.474678
GOTERM_BP_FAT	GO:0032781~positive regulation of ATPase activity	2	0.0974659	0.0299553	TNNT2, MYL4	18	32	17911	62.191	0.999998	0.468942
GOTERM_BP_FAT	GO:0043009~chordate embryonic development	4	0.194932	0.0300297	HBA-A1, HBA-A2, XIST, ENO1	18	731	17911	5.4449	0.999998	0.454274
GOTERM_BP_FAT	GO:0048872~homeostasis of number of cells	3	0.146199	0.030081	HBA-A1, HBA-A2, HBB-BT	18	289	17911	10.3293	0.999998	0.440276
GOTERM_BP_FAT	GO:0009792~embryo development ending in birth or egg hatching	4	0.194932	0.0308824	HBA-A1, HBA-A2, XIST, ENO1	18	739	17911	5.38596	0.999999	0.435143
GOTERM_BP_FAT	GO:0071822~protein complex subunit organization	5	0.243665	0.0401299	TNNT2, HIST1H1E, HIST1H1B, LUM, HBB-Y	18	1414	17911	3.51858	1	0.511264
GOTERM_BP_FAT	GO:0003012~muscle system process	3	0.146199	0.0460412	TNNT2, MYL4, MYL2	18	365	17911	8.17854	1	0.547165
GOTERM_BP_FAT	GO:0043462~regulation of ATPase activity	2	0.0974659	0.046432	TNNT2, MYL4	18	50	17911	39.8022	1	0.536763
GOTERM_BP_FAT	GO:0055010~ventricular cardiac muscle tissue morphogenesis	2	0.0974659	0.0491523	TNNT2, MYL2	18	53	17911	37.5493	1	0.544619
GOTERM_BP_FAT	GO:0030097~hemopoiesis	4	0.194932	0.0496781	HBA-A1, HBA-A2, HBB-BT, PRRC2C	18	892	17911	4.46213	1	0.535982

## Sheet: EP_DAVID E11.5 NDM vs. DM
Category	Term	Count	%	PValue	Genes	List Total	Pop Hits	Pop Total	Fold Enrichment	Bonferroni	Benjamini
GOTERM_BP_FAT	GO:0006941~striated muscle contraction	7	18.4211	3.67997e-07	ACTC1, MYL3, TNNC1, MYL1, SMPX, TNNI3, CSRP3	36	147	17911	23.6918	0.000375655	0.000375655
GOTERM_BP_FAT	GO:0060048~cardiac muscle contraction	6	15.7895	1.26097e-06	ACTC1, MYL3, TNNC1, MYL1, TNNI3, CSRP3	36	98	17911	30.4609	0.00128663	0.00064352
GOTERM_BP_FAT	GO:0006936~muscle contraction	7	18.4211	1.3288e-05	ACTC1, MYL3, TNNC1, MYL1, SMPX, TNNI3, CSRP3	36	273	17911	12.7571	0.0134755	0.00451216
GOTERM_BP_FAT	GO:0060047~heart contraction	6	15.7895	2.66863e-05	ACTC1, MYL3, TNNC1, MYL1, TNNI3, CSRP3	36	183	17911	16.3124	0.0268792	0.00678863
GOTERM_BP_FAT	GO:0003015~heart process	6	15.7895	2.88513e-05	ACTC1, MYL3, TNNC1, MYL1, TNNI3, CSRP3	36	186	17911	16.0493	0.0290279	0.00587419
GOTERM_BP_FAT	GO:0003012~muscle system process	7	18.4211	6.76867e-05	ACTC1, MYL3, TNNC1, MYL1, SMPX, TNNI3, CSRP3	36	365	17911	9.54163	0.0667764	0.0114523
GOTERM_BP_FAT	GO:0007517~muscle organ development	7	18.4211	9.48061e-05	ACTC1, DES, HIST1H1B, MYL3, TNNC1, TNNI3, CSRP3	36	388	17911	8.97602	0.092264	0.0137336
GOTERM_BP_FAT	GO:0015671~oxygen transport	3	7.89474	0.000165301	HBB-BH1, HBA-X, HBB-Y	36	10	17911	149.258	0.15531	0.0208773
GOTERM_BP_FAT	GO:0061061~muscle structure development	8	21.0526	0.000212053	ACTC1, DES, HIST1H1B, MYL3, TNNC1, MYH9, TNNI3, CSRP3	36	645	17911	6.17089	0.194691	0.0237716
GOTERM_BP_FAT	GO:0055008~cardiac muscle tissue morphogenesis	4	10.5263	0.00034207	ACTC1, MYL3, TNNC1, TNNI3	36	70	17911	28.4302	0.294828	0.0343283
GOTERM_BP_FAT	GO:0015669~gas transport	3	7.89474	0.00055653	HBB-BH1, HBA-X, HBB-Y	36	18	17911	82.9213	0.433555	0.0503583
GOTERM_BP_FAT	GO:0060415~muscle tissue morphogenesis	4	10.5263	0.000564275	ACTC1, MYL3, TNNC1, TNNI3	36	83	17911	23.9772	0.438019	0.046889
GOTERM_BP_FAT	GO:0048644~muscle organ morphogenesis	4	10.5263	0.000738153	ACTC1, MYL3, TNNC1, TNNI3	36	91	17911	21.8694	0.529487	0.0563451
GOTERM_BP_FAT	GO:0048738~cardiac muscle tissue development	5	13.1579	0.00101477	ACTC1, MYL3, TNNC1, TNNI3, CSRP3	36	230	17911	10.8158	0.645343	0.0713685
GOTERM_BP_FAT	GO:0008015~blood circulation	6	15.7895	0.00164072	ACTC1, MYL3, TNNC1, MYL1, TNNI3, CSRP3	36	446	17911	6.6932	0.812983	0.10575
GOTERM_BP_FAT	GO:0003013~circulatory system process	6	15.7895	0.00170639	ACTC1, MYL3, TNNC1, MYL1, TNNI3, CSRP3	36	450	17911	6.6337	0.825131	0.103254
GOTERM_BP_FAT	GO:0031032~actomyosin structure organization	4	10.5263	0.00352053	ACTC1, CNN1, MYH9, CSRP3	36	157	17911	12.6759	0.972698	0.190883
GOTERM_BP_FAT	GO:1903918~regulation of actin filament severing	2	5.26316	0.0039045	MYH9, CSRP3	36	2	17911	497.528	0.98158	0.199009
GOTERM_BP_FAT	GO:1903919~negative regulation of actin filament severing	2	5.26316	0.0039045	MYH9, CSRP3	36	2	17911	497.528	0.98158	0.199009
GOTERM_BP_FAT	GO:0072358~cardiovascular system development	8	21.0526	0.00393377	ACTC1, MYL3, TNNC1, PF4, ITGA4, MYH9, TNNI3, CSRP3	36	1062	17911	3.74786	0.982124	0.190878
GOTERM_BP_FAT	GO:0072359~circulatory system development	8	21.0526	0.00393377	ACTC1, MYL3, TNNC1, PF4, ITGA4, MYH9, TNNI3, CSRP3	36	1062	17911	3.74786	0.982124	0.190878
GOTERM_BP_FAT	GO:0055010~ventricular cardiac muscle tissue morphogenesis	3	7.89474	0.00480211	MYL3, TNNC1, TNNI3	36	53	17911	28.1619	0.992663	0.217873
GOTERM_BP_FAT	GO:0007507~heart development	6	15.7895	0.00598519	ACTC1, MYL3, TNNC1, ITGA4, TNNI3, CSRP3	36	603	17911	4.95053	0.997822	0.253133
GOTERM_BP_FAT	GO:0003229~ventricular cardiac muscle tissue development	3	7.89474	0.00611565	MYL3, TNNC1, TNNI3	36	60	17911	24.8764	0.998095	0.247755
GOTERM_BP_FAT	GO:0010558~negative regulation of macromolecule biosynthetic process	9	23.6842	0.00739293	HIST1H2AP, HBB-BH1, HIST1H1E, DUSP1, JUND, PF4, HMGA1, HBA-X, HBB-Y	36	1506	17911	2.97327	0.999488	0.280645
GOTERM_BP_FAT	GO:0014706~striated muscle tissue development	5	13.1579	0.00829322	ACTC1, MYL3, TNNC1, TNNI3, CSRP3	36	413	17911	6.02334	0.999797	0.298321
GOTERM_BP_FAT	GO:0060537~muscle tissue development	5	13.1579	0.0101448	ACTC1, MYL3, TNNC1, TNNI3, CSRP3	36	438	17911	5.67954	0.99997	0.340603
GOTERM_BP_FAT	GO:0009890~negative regulation of biosynthetic process	9	23.6842	0.0103404	HIST1H2AP, HBB-BH1, HIST1H1E, DUSP1, JUND, PF4, HMGA1, HBA-X, HBB-Y	36	1595	17911	2.80737	0.999975	0.335138
GOTERM_BP_FAT	GO:0003208~cardiac ventricle morphogenesis	3	7.89474	0.0106552	MYL3, TNNC1, TNNI3	36	80	17911	18.6573	0.999982	0.333081
GOTERM_BP_FAT	GO:0001701~in utero embryonic development	5	13.1579	0.0118066	HBA-A2, XIST, ITGA4, MYH9, ENO1	36	458	17911	5.43153	0.999995	0.351493
GOTERM_BP_FAT	GO:0003007~heart morphogenesis	4	10.5263	0.0140528	ACTC1, MYL3, TNNC1, TNNI3	36	260	17911	7.65427	0.999999	0.392416
GOTERM_BP_FAT	GO:0030048~actin filament-based movement	3	7.89474	0.0141985	ACTC1, TNNC1, MYH9	36	93	17911	16.0493	1	0.38534
GOTERM_BP_FAT	GO:0030168~platelet activation	3	7.89474	0.0141985	PF4, MYH9, MYL9	36	93	17911	16.0493	1	0.38534
GOTERM_BP_FAT	GO:0006366~transcription from RNA polymerase II promoter	9	23.6842	0.0148737	HBB-BH1, HIST1H1E, POLR2L, JUND, PF4, CSRP3, HMGA1, HBA-X, HBB-Y	36	1700	17911	2.63397	1	0.389545
GOTERM_BP_FAT	GO:0045934~negative regulation of nucleobase-containing compound metabolic process	8	21.0526	0.0180563	HIST1H2AP, HBB-BH1, HIST1H1E, DUSP1, JUND, HMGA1, HBA-X, HBB-Y	36	1417	17911	2.80891	1	0.440871
GOTERM_BP_FAT	GO:2000113~negative regulation of cellular macromolecule biosynthetic process	8	21.0526	0.0197733	HIST1H2AP, HBB-BH1, HIST1H1E, DUSP1, JUND, HMGA1, HBA-X, HBB-Y	36	1443	17911	2.7583	1	0.460926
GOTERM_BP_FAT	GO:0051014~actin filament severing	2	5.26316	0.0212923	MYH9, CSRP3	36	11	17911	90.4596	1	0.476019
GOTERM_BP_FAT	GO:0033275~actin-myosin filament sliding	2	5.26316	0.0212923	ACTC1, TNNC1	36	11	17911	90.4596	1	0.476019
GOTERM_BP_FAT	GO:0045892~negative regulation of transcription, DNA-templated	7	18.4211	0.0279077	HIST1H2AP, HBB-BH1, HIST1H1E, JUND, HMGA1, HBA-X, HBB-Y	36	1207	17911	2.88541	1	0.562064
GOTERM_BP_FAT	GO:0031497~chromatin assembly	3	7.89474	0.0289193	HIST1H1E, HIST1H1B, HMGA1	36	136	17911	10.9749	1	0.564942
GOTERM_BP_FAT	GO:0031327~negative regulation of cellular biosynthetic process	8	21.0526	0.0293158	HIST1H2AP, HBB-BH1, HIST1H1E, DUSP1, JUND, HMGA1, HBA-X, HBB-Y	36	1564	17911	2.5449	1	0.560031
GOTERM_BP_FAT	GO:1903507~negative regulation of nucleic acid-templated transcription	7	18.4211	0.0294302	HIST1H2AP, HBB-BH1, HIST1H1E, JUND, HMGA1, HBA-X, HBB-Y	36	1222	17911	2.85	1	0.551843
GOTERM_BP_FAT	GO:0003206~cardiac chamber morphogenesis	3	7.89474	0.0301045	MYL3, TNNC1, TNNI3	36	139	17911	10.738	1	0.550774
GOTERM_BP_FAT	GO:0055003~cardiac myofibril assembly	2	5.26316	0.0308244	ACTC1, CSRP3	36	16	17911	62.191	1	0.550299
GOTERM_BP_FAT	GO:1902679~negative regulation of RNA biosynthetic process	7	18.4211	0.0310076	HIST1H2AP, HBB-BH1, HIST1H1E, JUND, HMGA1, HBA-X, HBB-Y	36	1237	17911	2.81544	1	0.543602
GOTERM_BP_FAT	GO:0003231~cardiac ventricle development	3	7.89474	0.0317148	MYL3, TNNC1, TNNI3	36	143	17911	10.4376	1	0.543178
GOTERM_BP_FAT	GO:0006937~regulation of muscle contraction	3	7.89474	0.0321226	MYL3, TNNC1, TNNI3	36	144	17911	10.3652	1	0.539409
GOTERM_BP_FAT	GO:0051172~negative regulation of nitrogen compound metabolic process	8	21.0526	0.033169	HIST1H2AP, HBB-BH1, HIST1H1E, DUSP1, JUND, HMGA1, HBA-X, HBB-Y	36	1605	17911	2.47989	1	0.542842
GOTERM_BP_FAT	GO:0051253~negative regulation of RNA metabolic process	7	18.4211	0.0361945	HIST1H2AP, HBB-BH1, HIST1H1E, JUND, HMGA1, HBA-X, HBB-Y	36	1283	17911	2.71449	1	0.566752
GOTERM_BP_FAT	GO:0030029~actin filament-based process	5	13.1579	0.0380282	ACTC1, TNNC1, CNN1, MYH9, CSRP3	36	656	17911	3.79213	1	0.577061
GOTERM_BP_FAT	GO:0006333~chromatin assembly or disassembly	3	7.89474	0.0380474	HIST1H1E, HIST1H1B, HMGA1	36	158	17911	9.44673	1	0.569433
GOTERM_BP_FAT	GO:0030099~myeloid cell differentiation	4	10.5263	0.0390914	HBA-A2, PF4, MYH9, HBA-X	36	386	17911	5.15573	1	0.571813
GOTERM_BP_FAT	GO:0006323~DNA packaging	3	7.89474	0.0452883	HIST1H1E, HIST1H1B, HMGA1	36	174	17911	8.57807	1	0.619282
GOTERM_BP_FAT	GO:0007596~blood coagulation	3	7.89474	0.0481259	PF4, MYH9, MYL9	36	180	17911	8.29213	1	0.634747

## Sheet: NC_DAVID E11.5 NDM vs. DM
Category	Term	Count	%	PValue	Genes	List Total	Pop Hits	Pop Total	Fold Enrichment	Bonferroni	Benjamini
GOTERM_BP_FAT	GO:0015671~oxygen transport	4	0.136565	3.2366e-07	HBB-BH1, HBB-BT, HBA-X, HBB-Y	27	10	17911	265.348	0.00036664	0.00036664
GOTERM_BP_FAT	GO:0015669~gas transport	4	0.136565	2.18399e-06	HBB-BH1, HBB-BT, HBA-X, HBB-Y	27	18	17911	147.416	0.00247141	0.00123647
GOTERM_BP_FAT	GO:0048821~erythrocyte development	4	0.136565	2.04189e-05	HBA-A1, HBA-A2, HBB-BT, HBA-X	27	37	17911	71.7157	0.0228693	0.00768197
GOTERM_BP_FAT	GO:0030218~erythrocyte differentiation	5	0.170707	2.16167e-05	HBA-A1, HBA-A2, HOXA5, HBB-BT, HBA-X	27	115	17911	28.8422	0.0241945	0.0061043
GOTERM_BP_FAT	GO:0034101~erythrocyte homeostasis	5	0.170707	3.09598e-05	HBA-A1, HBA-A2, HOXA5, HBB-BT, HBA-X	27	126	17911	26.3242	0.0344699	0.00699104
GOTERM_BP_FAT	GO:0002262~myeloid cell homeostasis	5	0.170707	7.49082e-05	HBA-A1, HBA-A2, HOXA5, HBB-BT, HBA-X	27	158	17911	20.9927	0.0813721	0.0140461
GOTERM_BP_FAT	GO:0061515~myeloid cell development	4	0.136565	0.000139354	HBA-A1, HBA-A2, HBB-BT, HBA-X	27	70	17911	37.9069	0.146064	0.0223045
GOTERM_BP_FAT	GO:0098869~cellular oxidant detoxification	3	0.102424	0.000418357	HBA-A1, HBA-A2, HBB-BT	27	21	17911	94.7672	0.377553	0.0575403
GOTERM_BP_FAT	GO:1990748~cellular detoxification	3	0.102424	0.00054837	HBA-A1, HBA-A2, HBB-BT	27	24	17911	82.9213	0.462848	0.0667224
GOTERM_BP_FAT	GO:0048872~homeostasis of number of cells	5	0.170707	0.000750001	HBA-A1, HBA-A2, HOXA5, HBB-BT, HBA-X	27	289	17911	11.477	0.572615	0.0814941
GOTERM_BP_FAT	GO:0098754~detoxification	3	0.102424	0.000803069	HBA-A1, HBA-A2, HBB-BT	27	29	17911	68.6245	0.597573	0.0794181
GOTERM_BP_FAT	GO:0045892~negative regulation of transcription, DNA-templated	8	0.273131	0.00130945	HIST1H2AP, HBB-BH1, HIST1H1E, HMGN2, CENPF, HBA-X, HBB-Y, PEG3	27	1207	17911	4.39682	0.773403	0.116369
GOTERM_BP_FAT	GO:1903507~negative regulation of nucleic acid-templated transcription	8	0.273131	0.00140745	HIST1H2AP, HBB-BH1, HIST1H1E, HMGN2, CENPF, HBA-X, HBB-Y, PEG3	27	1222	17911	4.34285	0.797247	0.115516
GOTERM_BP_FAT	GO:1902679~negative regulation of RNA biosynthetic process	8	0.273131	0.00151117	HIST1H2AP, HBB-BH1, HIST1H1E, HMGN2, CENPF, HBA-X, HBB-Y, PEG3	27	1237	17911	4.29019	0.819758	0.115196
GOTERM_BP_FAT	GO:0010629~negative regulation of gene expression	9	0.307272	0.00160803	HIST1H2AP, HBB-BH1, HIST1H1E, HMGN2, CENPF, HBA-X, HBB-Y, H19, PEG3	27	1628	17911	3.66728	0.838518	0.11446
GOTERM_BP_FAT	GO:0051253~negative regulation of RNA metabolic process	8	0.273131	0.00186741	HIST1H2AP, HBB-BH1, HIST1H1E, HMGN2, CENPF, HBA-X, HBB-Y, PEG3	27	1283	17911	4.13637	0.879698	0.123974
GOTERM_BP_FAT	GO:0061061~muscle structure development	6	0.204848	0.00209139	HIST1H1B, LGALS1, PDLIM3, CENPF, CXCL12, TPM1	27	645	17911	6.17089	0.906709	0.130234
GOTERM_BP_FAT	GO:0030099~myeloid cell differentiation	5	0.170707	0.00218089	HBA-A1, HBA-A2, HOXA5, HBB-BT, HBA-X	27	386	17911	8.59288	0.915723	0.1284
GOTERM_BP_FAT	GO:0045934~negative regulation of nucleobase-containing compound metabolic process	8	0.273131	0.00329179	HIST1H2AP, HBB-BH1, HIST1H1E, HMGN2, CENPF, HBA-X, HBB-Y, PEG3	27	1417	17911	3.74521	0.976145	0.178496
GOTERM_BP_FAT	GO:0072358~cardiovascular system development	7	0.238989	0.00353827	HOXA5, PDLIM3, CENPF, COL1A1, SPARC, CXCL12, TPM1	27	1062	17911	4.3725	0.981975	0.181923
GOTERM_BP_FAT	GO:0072359~circulatory system development	7	0.238989	0.00353827	HOXA5, PDLIM3, CENPF, COL1A1, SPARC, CXCL12, TPM1	27	1062	17911	4.3725	0.981975	0.181923
GOTERM_BP_FAT	GO:0043009~chordate embryonic development	6	0.204848	0.00359814	HBA-A1, HBA-A2, HOXA5, COL1A1, TPM1, ENO1	27	731	17911	5.4449	0.983161	0.176736
GOTERM_BP_FAT	GO:2000113~negative regulation of cellular macromolecule biosynthetic process	8	0.273131	0.00364618	HIST1H2AP, HBB-BH1, HIST1H1E, HMGN2, CENPF, HBA-X, HBB-Y, PEG3	27	1443	17911	3.67773	0.984056	0.171486
GOTERM_BP_FAT	GO:0009792~embryo development ending in birth or egg hatching	6	0.204848	0.00376999	HBA-A1, HBA-A2, HOXA5, COL1A1, TPM1, ENO1	27	739	17911	5.38596	0.98615	0.169779
GOTERM_BP_FAT	GO:0000122~negative regulation of transcription from RNA polymerase II promoter	6	0.204848	0.00401589	HBB-BH1, HIST1H1E, HMGN2, HBA-X, HBB-Y, PEG3	27	750	17911	5.30696	0.989529	0.173012
GOTERM_BP_FAT	GO:0010558~negative regulation of macromolecule biosynthetic process	8	0.273131	0.00462764	HIST1H2AP, HBB-BH1, HIST1H1E, HMGN2, CENPF, HBA-X, HBB-Y, PEG3	27	1506	17911	3.52388	0.99478	0.189587
GOTERM_BP_FAT	GO:0031327~negative regulation of cellular biosynthetic process	8	0.273131	0.00570015	HIST1H2AP, HBB-BH1, HIST1H1E, HMGN2, CENPF, HBA-X, HBB-Y, PEG3	27	1564	17911	3.3932	0.998461	0.220503
GOTERM_BP_FAT	GO:0009890~negative regulation of biosynthetic process	8	0.273131	0.00634619	HIST1H2AP, HBB-BH1, HIST1H1E, HMGN2, CENPF, HBA-X, HBB-Y, PEG3	27	1595	17911	3.32725	0.999263	0.234444
GOTERM_BP_FAT	GO:0051172~negative regulation of nitrogen compound metabolic process	8	0.273131	0.00656604	HIST1H2AP, HBB-BH1, HIST1H1E, HMGN2, CENPF, HBA-X, HBB-Y, PEG3	27	1605	17911	3.30652	0.999427	0.233995
GOTERM_BP_FAT	GO:0030097~hemopoiesis	6	0.204848	0.00832008	HBA-A1, HBA-A2, HOXA5, LGALS1, HBB-BT, HBA-X	27	892	17911	4.46213	0.999923	0.278496
GOTERM_BP_FAT	GO:0048534~hematopoietic or lymphoid organ development	6	0.204848	0.0103161	HBA-A1, HBA-A2, HOXA5, LGALS1, HBB-BT, HBA-X	27	940	17911	4.23428	0.999992	0.324046
GOTERM_BP_FAT	GO:0002520~immune system development	6	0.204848	0.0124194	HBA-A1, HBA-A2, HOXA5, LGALS1, HBB-BT, HBA-X	27	984	17911	4.04494	0.999999	0.366661
GOTERM_BP_FAT	GO:0048468~cell development	9	0.307272	0.0127145	HBA-A1, HBA-A2, HOXA5, LGALS1, COL1A1, HBB-BT, CXCL12, TPM1, HBA-X	27	2278	17911	2.62087	0.999999	0.36432
GOTERM_BP_FAT	GO:0030155~regulation of cell adhesion	5	0.170707	0.0128481	LGALS1, CENPF, COL1A1, CXCL12, TPM1	27	639	17911	5.19069	1	0.35852
GOTERM_BP_FAT	GO:0010605~negative regulation of macromolecule metabolic process	9	0.307272	0.0160424	HIST1H2AP, HBB-BH1, HIST1H1E, HMGN2, CENPF, HBA-X, HBB-Y, H19, PEG3	27	2372	17911	2.517	1	0.416624
GOTERM_BP_FAT	GO:0007517~muscle organ development	4	0.136565	0.0181294	HIST1H1B, PDLIM3, CENPF, TPM1	27	388	17911	6.83887	1	0.446924
GOTERM_BP_FAT	GO:0009636~response to toxic substance	3	0.102424	0.0188703	HBA-A1, HBA-A2, HBB-BT	27	146	17911	13.6309	1	0.45095
GOTERM_BP_FAT	GO:0051291~protein heterooligomerization	3	0.102424	0.0206018	HBB-BH1, COL1A1, HBB-Y	27	153	17911	13.0073	1	0.471361
GOTERM_BP_FAT	GO:0009790~embryo development	6	0.204848	0.0238566	HBA-A1, HBA-A2, HOXA5, COL1A1, TPM1, ENO1	27	1161	17911	3.42827	1	0.513211
GOTERM_BP_FAT	GO:0009892~negative regulation of metabolic process	9	0.307272	0.0256129	HIST1H2AP, HBB-BH1, HIST1H1E, HMGN2, CENPF, HBA-X, HBB-Y, H19, PEG3	27	2579	17911	2.31498	1	0.529417
GOTERM_BP_FAT	GO:0051171~regulation of nitrogen compound metabolic process	12	0.409696	0.0265758	HIST1H2AP, HBB-BH1, HIST1H1E, HMGN2, HOXA5, CENPF, COL1A1, HBB-BT, HBA-X, HBB-Y, H19, PEG3	27	4221	17911	1.88591	1	0.533708
GOTERM_BP_FAT	GO:0034645~cellular macromolecule biosynthetic process	13	0.443837	0.026891	HIST1H1E, HBB-BH1, HMGN2, CENPF, HBB-Y, HIST1H2AP, HOXA5, COL1A1, HBB-BT, HBA-X, UBA52, PEG3, PHLDA1	27	4810	17911	1.79289	1	0.529182
GOTERM_BP_FAT	GO:0006351~transcription, DNA-templated	10	0.341413	0.0272109	HIST1H2AP, HBB-BH1, HIST1H1E, HMGN2, HOXA5, CENPF, COL1A1, HBA-X, HBB-Y, PEG3	27	3129	17911	2.12007	1	0.524895
GOTERM_BP_FAT	GO:0042127~regulation of cell proliferation	7	0.238989	0.0273525	HIST1H2AP, HOXA5, CENPF, SPARC, CXCL12, TPM1, H19	27	1642	17911	2.82801	1	0.518451
GOTERM_BP_FAT	GO:0001701~in utero embryonic development	4	0.136565	0.027926	HBA-A1, HBA-A2, TPM1, ENO1	27	458	17911	5.79363	1	0.517766
GOTERM_BP_FAT	GO:0010468~regulation of gene expression	12	0.409696	0.0287271	HIST1H2AP, HBB-BH1, HIST1H1E, HMGN2, HOXA5, CENPF, COL1A1, HBB-BT, HBA-X, HBB-Y, H19, PEG3	27	4268	17911	1.86515	1	0.519955
GOTERM_BP_FAT	GO:0006366~transcription from RNA polymerase II promoter	7	0.238989	0.0318048	HBB-BH1, HIST1H1E, HMGN2, HOXA5, HBA-X, HBB-Y, PEG3	27	1700	17911	2.73153	1	0.548913
GOTERM_BP_FAT	GO:0042592~homeostatic process	7	0.238989	0.0323732	HBA-A1, HBA-A2, COL9A1, HOXA5, LGALS1, HBB-BT, HBA-X	27	1707	17911	2.72032	1	0.547656
GOTERM_BP_FAT	GO:0060348~bone development	3	0.102424	0.0325971	COL9A1, COL1A1, SPARC	27	196	17911	10.1536	1	0.542623
GOTERM_BP_FAT	GO:0051216~cartilage development	3	0.102424	0.0329024	COL9A1, HOXA5, COL1A1	27	197	17911	10.1021	1	0.538643
GOTERM_BP_FAT	GO:0006461~protein complex assembly	6	0.204848	0.0342489	HBB-BH1, HIST1H1E, HIST1H1B, COL1A1, TPM1, HBB-Y	27	1277	17911	3.11685	1	0.546011
GOTERM_BP_FAT	GO:0070271~protein complex biogenesis	6	0.204848	0.0343492	HBB-BH1, HIST1H1E, HIST1H1B, COL1A1, TPM1, HBB-Y	27	1278	17911	3.11441	1	0.539989
GOTERM_BP_FAT	GO:0001501~skeletal system development	4	0.136565	0.0347534	COL9A1, HOXA5, COL1A1, SPARC	27	499	17911	5.3176	1	0.537308
GOTERM_BP_FAT	GO:0006357~regulation of transcription from RNA polymerase II promoter	7	0.238989	0.0381619	HBB-BH1, HIST1H1E, HMGN2, HOXA5, HBA-X, HBB-Y, PEG3	27	1774	17911	2.61758	1	0.564724
GOTERM_BP_FAT	GO:0009611~response to wounding	4	0.136565	0.0383741	LGALS1, COL1A1, SPARC, TPM1	27	519	17911	5.11268	1	0.560009
GOTERM_BP_FAT	GO:2000112~regulation of cellular macromolecule biosynthetic process	11	0.375555	0.0383852	HIST1H2AP, HBB-BH1, HIST1H1E, HMGN2, HOXA5, CENPF, COL1A1, HBB-BT, HBA-X, HBB-Y, PEG3	27	3875	17911	1.88312	1	0.553498
GOTERM_BP_FAT	GO:0019219~regulation of nucleobase-containing compound metabolic process	11	0.375555	0.0415227	HIST1H2AP, HBB-BH1, HIST1H1E, HMGN2, HOXA5, CENPF, COL1A1, HBA-X, HBB-Y, H19, PEG3	27	3924	17911	1.8596	1	0.576005
GOTERM_BP_FAT	GO:0060351~cartilage development involved in endochondral bone morphogenesis	2	0.0682827	0.0426782	COL9A1, COL1A1	27	30	17911	44.2247	1	0.579771
GOTERM_BP_FAT	GO:0034654~nucleobase-containing compound biosynthetic process	11	0.375555	0.043397	HIST1H2AP, HBB-BH1, HIST1H1E, ERH, HMGN2, HOXA5, CENPF, COL1A1, HBA-X, HBB-Y, PEG3	27	3952	17911	1.84643	1	0.579656
GOTERM_BP_FAT	GO:0010556~regulation of macromolecule biosynthetic process	11	0.375555	0.0443568	HIST1H2AP, HBB-BH1, HIST1H1E, HMGN2, HOXA5, CENPF, COL1A1, HBB-BT, HBA-X, HBB-Y, PEG3	27	3966	17911	1.83991	1	0.58158
GOTERM_BP_FAT	GO:0007162~negative regulation of cell adhesion	3	0.102424	0.0460136	LGALS1, COL1A1, CXCL12	27	237	17911	8.39709	1	0.589145
GOTERM_BP_FAT	GO:0048705~skeletal system morphogenesis	3	0.102424	0.046713	COL9A1, HOXA5, COL1A1	27	239	17911	8.32682	1	0.588751
GOTERM_BP_FAT	GO:0018130~heterocycle biosynthetic process	11	0.375555	0.0474002	HIST1H2AP, HBB-BH1, HIST1H1E, ERH, HMGN2, HOXA5, CENPF, COL1A1, HBA-X, HBB-Y, PEG3	27	4009	17911	1.82017	1	0.588276
GOTERM_BP_FAT	GO:0006355~regulation of transcription, DNA-templated	10	0.341413	0.0478896	HIST1H2AP, HBB-BH1, HIST1H1E, HMGN2, HOXA5, CENPF, COL1A1, HBA-X, HBB-Y, PEG3	27	3449	17911	1.92337	1	0.586277
GOTERM_BP_FAT	GO:0008283~cell proliferation	7	0.238989	0.0480121	HIST1H2AP, HOXA5, CENPF, SPARC, CXCL12, TPM1, H19	27	1874	17911	2.4779	1	0.581487
GOTERM_BP_FAT	GO:1903506~regulation of nucleic acid-templated transcription	10	0.341413	0.0481244	HIST1H2AP, HBB-BH1, HIST1H1E, HMGN2, HOXA5, CENPF, COL1A1, HBA-X, HBB-Y, PEG3	27	3452	17911	1.9217	1	0.576712
GOTERM_BP_FAT	GO:0031324~negative regulation of cellular metabolic process	8	0.273131	0.0483472	HIST1H2AP, HBB-BH1, HIST1H1E, HMGN2, CENPF, HBA-X, HBB-Y, PEG3	27	2380	17911	2.22982	1	0.572881
GOTERM_BP_FAT	GO:0019438~aromatic compound biosynthetic process	11	0.375555	0.04857	HIST1H2AP, HBB-BH1, HIST1H1E, ERH, HMGN2, HOXA5, CENPF, COL1A1, HBA-X, HBB-Y, PEG3	27	4025	17911	1.81294	1	0.569133
GOTERM_BP_FAT	GO:2001141~regulation of RNA biosynthetic process	10	0.341413	0.0485965	HIST1H2AP, HBB-BH1, HIST1H1E, HMGN2, HOXA5, CENPF, COL1A1, HBA-X, HBB-Y, PEG3	27	3458	17911	1.91836	1	0.563968
GOTERM_BP_FAT	GO:0010467~gene expression	13	0.443837	0.0493698	HIST1H1E, HBB-BH1, HMGN2, CENPF, HBB-Y, H19, HIST1H2AP, HOXA5, COL1A1, HBB-BT, HBA-X, UBA52, PEG3	27	5224	17911	1.65081	1	0.564544
GOTERM_BP_FAT	GO:0071822~protein complex subunit organization	6	0.204848	0.0497809	HBB-BH1, HIST1H1E, HIST1H1B, COL1A1, TPM1, HBB-Y	27	1414	17911	2.81487	1	0.562416
