# Supplementary material for: Single-cell transcriptomic profiling unveils dysregulation of cardiac progenitor cells and cardiomyocytes in a mouse model of maternal hyperglycemia
Source: Commun Biol. 2022 Aug 15;5:820. doi: 10.1038/s42003-022-03779-x (PMC9378651; doi:10.1038/s42003-022-03779-x)
Supplement: Supplementary file 8 — Supplementary Data 5. [file 42003_2022_3779_MOESM8_ESM.xlsx]

## Sheet: OFT_CM
	baseMean	log2FoldChange	lfcSE	stat	pvalue	padj	:Control_e9_5#counts_S1	:Control_e9_5#counts_S2	:Control_e9_5#counts_S3	:Control_e9_5#counts_S4	:Diabetes_e9_5#counts_S1	:Diabetes_e9_5#counts_S2	:Diabetes_e9_5#counts_S3	:Diabetes_e9_5#counts_S4	Cluster_Genenames
39216	179.67	-1.15326	0.120683	-9.55608	1.22305e-21	3.7697e-19	219.945	260.511	262.083	248.199	114.317	117.659	105.261	109.387	C_OFT_CM	Map1lc3a
50521	2443.52	-0.839824	0.0878618	-9.55847	1.19511e-21	3.7697e-19	2754.46	3425.93	3378.62	2979.67	1793.21	1904.17	1687.68	1624.4	C_OFT_CM	mt-Co1
50195	47.3077	-1.95115	0.255197	-7.64568	2.07843e-14	2.26101e-12	60.1411	86.8371	90.1283	63.9688	25.4038	22.8959	8.77173	20.3148	C_OFT_CM	Pygm
42100	1072.83	0.707698	0.101213	6.99216	2.70684e-12	2.19235e-10	878.06	783.602	703.238	896.843	1182.77	1237.65	1467.51	1432.97	C_OFT_CM	Hmgb1
43472	264.944	-0.78942	0.114266	-6.90862	4.89387e-12	3.79664e-10	293.832	361.821	375.93	308.33	185.298	185.711	192.978	215.649	C_OFT_CM	Uqcrc2
46477	187.05	-1.16248	0.168288	-6.90766	4.92715e-12	3.79664e-10	340.227	251.207	169.583	275.066	130.008	102.395	112.278	115.638	C_OFT_CM	Hand1
49378	208.902	-0.732244	0.126345	-5.7956	6.80762e-09	3.31304e-07	213.071	283.255	297.66	246.92	176.332	157.091	149.997	146.891	C_OFT_CM	Ndufv3
46462	694.008	-0.785971	0.136777	-5.74636	9.11845e-09	4.34242e-07	632.341	844.595	1127.79	907.078	566.355	534.873	485.076	453.957	C_OFT_CM	Gpx3
47343	69.6628	1.39836	0.244067	5.72939	1.0079e-08	4.74088e-07	48.1129	41.351	20.1603	44.7782	63.5095	106.211	117.541	115.638	C_OFT_CM	Hist1h1e
50099	12.7848	-2.8573	0.498716	-5.72932	1.00834e-08	4.74088e-07	13.7465	20.6755	22.5321	33.2638	4.48302	4.45198	0	3.12535	C_OFT_CM	Doc2g
43133	41.5825	-1.4522	0.262696	-5.52808	3.23762e-08	1.36078e-06	36.0847	67.1954	77.0834	62.6895	24.6566	27.9839	23.6837	13.2827	C_OFT_CM	Gys1
41819	145.359	-0.693484	0.125492	-5.52613	3.27371e-08	1.37076e-06	171.832	175.742	185	185.51	114.317	106.847	108.769	114.856	C_OFT_CM	Erp29
50100	126.09	-0.759647	0.13749	-5.52511	3.29278e-08	1.37356e-06	135.747	170.573	168.398	157.363	91.1548	92.2195	102.629	90.635	C_OFT_CM	Ndufv1
45821	37.6711	1.35141	0.261544	5.16705	2.3782e-07	8.16983e-06	18.9015	14.4729	29.6475	21.7494	50.0604	47.6997	57.8934	60.9443	C_OFT_CM	Kif23
38281	227.862	-0.616804	0.120561	-5.11613	3.11876e-07	1.02688e-05	244.001	305.998	310.705	240.523	168.861	192.707	185.083	175.019	C_OFT_CM	Ndufs2
44592	144.766	-0.688005	0.134544	-5.11361	3.16061e-07	1.03452e-05	214.79	165.404	158.91	177.833	102.362	113.843	114.032	110.95	C_OFT_CM	Isyna1
44649	49.099	1.1329	0.221539	5.11376	3.158e-07	1.03452e-05	37.803	32.047	26.0898	28.1463	61.268	76.3196	70.1738	60.9443	C_OFT_CM	Mcm5
49951	97.5367	-0.771279	0.150863	-5.11243	3.18035e-07	1.03792e-05	123.719	136.458	112.66	118.982	76.2114	73.1396	71.9282	67.1949	C_OFT_CM	Ppic
47866	187.205	0.602592	0.117949	5.10892	3.24011e-07	1.05432e-05	149.494	147.83	142.308	154.805	215.932	214.967	239.468	232.838	C_OFT_CM	Acp1
49454	137.713	0.761946	0.149284	5.10401	3.32536e-07	1.07575e-05	115.127	98.2087	84.1988	112.585	144.204	168.539	192.101	186.739	C_OFT_CM	Lsm2
43015	27.2579	-1.41408	0.279066	-5.06717	4.0377e-07	1.29113e-05	44.6763	42.3848	32.0192	39.6607	17.1849	14.6279	15.7891	11.72	C_OFT_CM	Aplp1
46340	106.362	0.773265	0.152689	5.0643	4.09908e-07	1.307e-05	68.7327	81.6683	80.6411	81.8801	121.042	141.191	128.067	147.673	C_OFT_CM	Ccdc88a
48367	48.0051	1.12424	0.227601	4.93951	7.8321e-07	2.33616e-05	41.2396	25.8444	23.718	31.9844	55.2906	67.4156	66.6651	71.883	C_OFT_CM	Atad2
40289	156.809	-0.626785	0.127325	-4.92272	8.53496e-07	2.48567e-05	175.268	213.992	182.628	188.068	134.491	117.659	115.787	126.577	C_OFT_CM	Rhoc
39189	75.9585	0.91532	0.185989	4.92136	8.59441e-07	2.48991e-05	65.2961	51.6888	46.25	48.6163	83.6831	90.9475	107.892	113.294	C_OFT_CM	Tpx2
47145	14.6883	-2.11387	0.429488	-4.92183	8.57396e-07	2.48991e-05	15.4649	21.7093	40.3205	17.9113	3.73585	7.63196	5.26304	5.46936	C_OFT_CM	Smim5
45514	46.1033	1.10013	0.224042	4.91039	9.08961e-07	2.6197e-05	29.2114	28.9457	27.2757	31.9844	56.0378	62.9637	60.5249	71.883	C_OFT_CM	Cep57
39705	161.746	0.621031	0.127153	4.88412	1.03893e-06	2.97111e-05	147.775	121.986	123.333	118.982	206.219	189.527	201.75	184.395	C_OFT_CM	Atrx
49674	20.9165	1.81382	0.381039	4.76019	1.93415e-06	5.3122e-05	6.87327	15.5066	7.11539	6.39688	25.4038	25.4399	36.8412	43.7548	C_OFT_CM	Ndc80
40090	52.0327	1.04543	0.225139	4.64351	3.42545e-06	8.85985e-05	46.3946	22.7431	34.391	34.5432	66.4982	67.4156	83.3314	60.9443	C_OFT_CM	Crabp2
48296	305.243	0.513154	0.110547	4.64194	3.45148e-06	8.88577e-05	231.973	230.532	254.968	287.86	316.8	365.062	385.956	368.791	C_OFT_CM	Cct5

## Sheet: all clusters
	baseMean	log2FoldChange	lfcSE	stat	pvalue	padj	:Control_e9_5#counts_S1	:Control_e9_5#counts_S2	:Control_e9_5#counts_S3	:Control_e9_5#counts_S4	:Diabetes_e9_5#counts_S1	:Diabetes_e9_5#counts_S2	:Diabetes_e9_5#counts_S3	:Diabetes_e9_5#counts_S4	Cluster_Genenames
1	1.45063	3.39826	3.41562	0.994919	0.319776	0.6395	0	0.670981	0	0	0	0	10.9341	0	C_SHF	Sox17
2	172.059	0.0347854	0.112794	0.308397	0.75778	0.910112	160.945	164.39	174.717	180.685	157.051	178.793	185.879	174.013	C_SHF	Mrpl15
3	51.041	0.088239	0.206238	0.427849	0.668761	0.871704	49.0234	45.6267	50.3991	52.7845	66.9596	45.1895	49.8108	48.5343	C_SHF	Lypla1
4	118.82	-0.00662214	0.140789	-0.0470358	0.962485	0.987364	126.721	111.383	128.518	109.629	136.354	116.903	126.349	94.7011	C_SHF	Tcea1
5	22.4887	-0.0764175	0.319366	-0.239279	0.810889	0.931368	21.2743	21.4714	30.2395	19.2866	29.2188	22.5948	12.149	23.6753	C_SHF	Atp6v1h
6	46.35	0.27206	0.216297	1.25781	0.208462	0.513736	49.0234	45.6267	33.5994	39.5884	45.0456	50.1015	49.8108	58.0044	C_SHF	Rb1cc1
7	5.04135	0.0929284	0.683327	0.135994	0.891826	0.963002	3.69988	3.3549	6.71988	6.09052	1.21745	10.8062	6.07449	2.36753	C_SHF	4732440D04Rik
8	28.8234	0.326256	0.274143	1.1901	0.234008	0.546545	19.4244	22.8133	33.5994	26.3922	35.306	29.4714	32.8022	30.7778	C_SHF	Pcmtd1
9	1.10522	-1.56359	1.49498	-1.04589	0.29561	0.61454	0.924969	1.34196	3.35994	1.01509	1.21745	0.982382	0	0	C_SHF	Gm26901
10	146.016	0.282564	0.120035	2.35402	0.0185716	0.113204	139.67	128.828	127.678	130.946	169.225	155.216	157.937	158.624	C_SHF	Rrs1
12	1.771	-0.995521	1.18663	-0.838951	0.401497	0.706972	2.77491	1.34196	4.19993	1.01509	3.65234	0	0	1.18376	C_SHF	Mybl1
13	22.0502	0.450635	0.308546	1.46051	0.14415	0.422685	19.4244	18.7875	15.1197	21.3168	23.1315	23.5772	23.0831	31.9616	C_SHF	Vcpip1
14	2.71689	0.117831	0.872098	0.135112	0.892524	0.963093	3.69988	1.34196	2.51996	3.04526	1.21745	3.92953	2.4298	3.55129	C_SHF	Sgk3
16	115.156	0.223852	0.136569	1.63911	0.101191	0.345858	106.371	108.028	104.158	106.584	105.918	127.71	126.349	136.133	C_SHF	Snhg6
17	171.587	-0.0207445	0.115496	-0.179613	0.857457	0.949177	146.145	178.481	175.557	190.836	172.878	167.005	172.515	169.278	C_SHF	Cops5
18	59.0619	0.356961	0.19886	1.79503	0.0726481	0.284409	46.2485	54.3494	52.9191	53.7996	43.8281	72.6962	72.8939	75.7609	C_SHF	Cspp1
19	31.9976	-0.130166	0.270075	-0.481963	0.629832	0.851843	39.7737	29.5231	36.1194	28.4224	20.6966	28.4891	29.1575	43.7992	C_SHF	Arfgef1
20	27.2445	0.255182	0.289596	0.881166	0.378228	0.687562	17.5744	24.1553	23.5196	34.5129	23.1315	30.4538	26.7278	37.8804	C_SHF	Prex2
21	36.2609	0.106116	0.241508	0.43939	0.660379	0.867583	28.674	34.22	33.5994	43.6487	36.5234	40.2776	36.4469	36.6967	C_SHF	Sulf1
22	2.41483	0.0735776	0.993697	0.0740443	0.940975	0.980215	0.924969	5.36785	0	3.04526	3.65234	3.92953	1.2149	1.18376	C_SHF	Slco5a1
23	17.9991	0.678749	0.363886	1.86528	0.0621424	0.256747	12.0246	16.1035	17.6397	9.13577	24.349	20.63	12.149	31.9616	C_SHF	Ncoa2
24	92.0052	0.582036	0.159723	3.64404	0.000268388	0.00426716	83.2472	72.4659	57.119	82.222	115.658	96.2734	115.415	113.641	C_SHF	Tram1
25	9.38279	1.13955	0.513134	2.22077	0.0263665	0.144085	7.39975	4.69686	10.0798	1.01509	18.2617	10.8062	12.149	10.6539	C_SHF	Lactb2
26	13.0935	0.456638	0.431481	1.0583	0.289918	0.609003	5.54981	11.4067	8.39985	19.2866	9.73959	21.6124	13.3639	15.3889	C_SHF	Eya1
27	11.6275	-3.42439	0.658262	-5.20217	1.96979e-07	7.94611e-06	33.2989	19.4584	19.3197	13.1961	1.21745	2.94714	1.2149	2.36753	C_SHF	Msc
28	1.44729	-2.94346	1.41939	-2.07375	0.0381023	0.184948	3.69988	4.02588	0.839985	2.03017	0	0.982382	0	0	C_SHF	Kcnb2
29	64.4901	-0.122305	0.188851	-0.647627	0.517226	0.789398	58.2731	61.0592	81.4786	68.0108	75.4818	58.9429	54.6704	58.0044	C_SHF	Terf1
31	3363.41	-0.0617509	0.0349597	-1.76634	0.077338	0.296062	3442.73	3451.52	3339.78	3507.12	3434.42	3251.68	3283.87	3196.16	C_SHF	Rpl7
32	41.0346	0.913864	0.297442	3.07241	0.00212339	0.0229161	28.674	18.7875	29.3995	37.5582	97.3959	43.2248	40.0916	33.1454	C_SHF	Rdh10
33	30.9792	-0.121613	0.263129	-0.462181	0.643952	0.858775	34.2239	29.5231	36.9593	28.4224	30.4362	28.4891	23.0831	36.6967	C_SHF	Stau2
34	37.8103	-0.180654	0.242276	-0.745656	0.455875	0.749174	37.9237	36.9039	41.9993	43.6487	31.6537	26.5243	37.6618	46.1668	C_SHF	Ube2w
35	353.957	0.219614	0.082415	2.66473	0.00770507	0.0603622	311.715	342.2	320.874	331.933	424.889	368.393	372.974	358.68	C_SHF	Eloc
36	63.5622	0.12187	0.182769	0.666802	0.504899	0.782165	53.6482	57.0334	68.0388	64.9655	73.0469	65.8196	64.3896	61.5557	C_SHF	Tmem70
37	5.56478	-0.532973	0.616116	-0.865053	0.38701	0.695613	4.62485	8.72275	6.71988	6.09052	3.65234	3.92953	4.85959	5.91882	C_SHF	Ly96
38	5.22888	0.39925	0.633425	0.630304	0.528496	0.796168	6.47478	2.68392	5.03991	4.06034	6.08724	7.85905	6.07449	3.55129	C_SHF	Jph1
40	2.80714	0.0548033	0.862862	0.0635134	0.949358	0.982726	0.924969	2.68392	3.35994	4.06034	3.65234	2.94714	3.64469	1.18376	C_SHF	Gm16070
41	45.378	0.752952	0.224169	3.35885	0.000782666	0.0104677	37.9237	28.1812	33.5994	36.5431	42.6107	67.7843	60.7449	55.6369	C_SHF	Crispld1
42	2.00872	0.60902	1.1453	0.531758	0.594894	0.833399	0	0	3.35994	3.04526	3.65234	0	3.64469	2.36753	C_SHF	Tfap2b
43	164.732	0.650249	0.12338	5.27028	1.36216e-07	5.69774e-06	117.471	126.815	119.278	149.218	203.314	170.934	228.401	202.424	C_SHF	Mcm3
44	1.60647	0.186069	1.12281	0.165716	0.86838	0.952667	1.84994	0.670981	2.51996	1.01509	1.21745	1.96476	2.4298	1.18376	C_SHF	Paqr8
46	8.52306	0.138603	0.496895	0.278939	0.780292	0.919855	11.0996	6.70981	7.55987	7.1056	8.52214	6.87667	7.28939	13.0214	C_SHF	Tram2
47	8.01751	-0.451798	0.524625	-0.861182	0.389138	0.697727	10.1747	5.36785	11.7598	10.1509	4.86979	9.82382	6.07449	5.91882	C_SHF	Tmem14a
48	4.74502	0.548426	0.670224	0.818273	0.413201	0.715653	3.69988	3.3549	2.51996	6.09052	6.08724	7.85905	2.4298	5.91882	C_SHF	Kcnq5
49	1.66171	-0.00781571	1.17316	-0.00666209	0.994684	0.999251	3.69988	2.01294	0	1.01509	2.4349	2.94714	0	1.18376	C_SHF	Rims1
50	1.71527	1.32369	1.13897	1.16217	0.245165	0.560602	0.924969	2.01294	0.839985	0	1.21745	3.92953	2.4298	2.36753	C_SHF	Gm29107
51	29.462	-0.845295	0.289426	-2.92059	0.00349367	0.033605	44.3985	37.5749	36.9593	32.4828	10.957	21.6124	31.5873	20.124	C_SHF	Ogfrl1
52	155.237	-0.158157	0.119117	-1.32775	0.18426	0.483599	160.02	162.377	175.557	156.323	157.051	142.445	156.722	131.398	C_SHF	Smap1
53	74.3274	0.0407949	0.174687	0.233531	0.815349	0.932519	63.8229	67.0981	83.9985	79.1767	66.9596	87.432	66.8194	79.3121	C_SHF	Sdhaf4
54	15.1254	-0.195205	0.374312	-0.521505	0.602015	0.837638	15.7245	16.7745	18.4797	13.1961	13.3919	9.82382	18.2235	15.3889	C_SHF	Fam135a
55	29.6667	-1.57534	0.293788	-5.36215	8.22391e-08	3.60954e-06	49.0234	38.9169	47.0392	42.6336	17.0443	12.771	12.149	17.7565	C_SHF	Col9a1
57	12.9313	0.138634	0.407028	0.340599	0.733405	0.898916	12.9496	12.0777	8.39985	16.2414	12.1745	17.6829	9.71918	14.2052	C_SHF	Lmbrd1
58	2.45441	-0.14268	0.927336	-0.15386	0.87772	0.957618	1.84994	2.01294	3.35994	3.04526	2.4349	0.982382	1.2149	4.73505	C_SHF	Adgrb3
59	112.102	0.478177	0.14674	3.25868	0.00111933	0.0139945	99.8967	79.8467	94.9183	101.509	105.918	132.622	153.077	129.03	C_SHF	Phf3
60	159.664	0.0180755	0.119803	0.150876	0.880073	0.95855	142.445	180.494	146.997	163.429	161.921	157.181	157.937	166.911	C_SHF	Ptp4a1
61	2.70203	-3.0461	1.22761	-2.48133	0.0130892	0.0890596	7.39975	2.68392	5.03991	4.06034	1.21745	0	1.2149	0	C_SHF	Khdrbs2
62	29.3014	0.0493183	0.267164	0.184599	0.853544	0.947579	26.8241	31.5361	30.2395	26.3922	35.306	31.4362	23.0831	29.5941	C_SHF	Prim2
63	20.8214	0.205606	0.317858	0.646848	0.517731	0.789535	22.1993	18.1165	15.9597	21.3168	23.1315	21.6124	17.0086	27.2266	C_SHF	Rab23
64	51.0018	-0.00156266	0.213971	-0.00730312	0.994173	0.999251	43.4735	48.3106	57.119	55.8297	58.4375	59.9253	34.0171	50.9018	C_SHF	Bag2
65	48.1323	0.322026	0.218098	1.47652	0.139804	0.416307	55.4981	46.2977	35.2794	33.4978	59.655	48.1367	52.2406	54.4531	C_SHF	Zfp451
66	1.82226	2.88511	1.31947	2.18657	0.0287739	0.153736	0.924969	0	0.839985	0	3.65234	1.96476	3.64469	3.55129	C_SHF	Bend6
67	29.1132	1.0005	0.296378	3.37577	0.000736099	0.0099842	16.6494	20.1294	26.8795	13.1961	57.2201	30.4538	35.232	33.1454	C_SHF	Dst
68	70.7445	0.228091	0.181614	1.25591	0.209148	0.514715	53.6482	69.111	61.3189	76.1315	66.9596	64.8372	89.9024	84.0472	C_SHF	Ccdc115
69	94.8745	0.565335	0.158757	3.56101	0.000369428	0.0056021	66.5978	93.2663	69.7188	75.1164	132.702	112.974	103.266	105.355	C_SHF	Imp4
70	3.12842	-0.525589	0.871381	-0.603168	0.546397	0.806207	4.62485	3.3549	0.839985	6.09052	2.4349	2.94714	0	4.73505	C_SHF	Ptpn18
72	1.67129	1.12137	1.14412	0.98011	0.327032	0.645814	1.84994	1.34196	0	1.01509	1.21745	1.96476	2.4298	3.55129	C_SHF	Arhgef4
73	72.2915	0.055467	0.177857	0.311863	0.755145	0.909046	85.0972	62.4012	68.0388	68.0108	85.2214	60.9077	72.8939	75.7609	C_SHF	Fam168b
74	7.06666	0.75519	0.553807	1.36364	0.172682	0.467932	8.32472	4.69686	5.8799	2.03017	8.52214	7.85905	10.9341	8.28634	C_SHF	Plekhb2
75	6.45707	0.397266	0.590696	0.672539	0.50124	0.779426	5.54981	2.68392	4.19993	10.1509	8.52214	4.91191	9.71918	5.91882	C_SHF	Hs6st1
76	34.4744	0.221029	0.245152	0.901598	0.36727	0.679698	32.3739	29.5231	34.4394	31.4677	31.6537	43.2248	35.232	37.8804	C_SHF	Uggt1
78	30.0938	-0.797482	0.273057	-2.92057	0.00349395	0.033605	37.9237	35.562	36.9593	42.6336	15.8268	22.5948	27.9426	21.3077	C_SHF	Kansl3
79	33.3488	-0.198377	0.270262	-0.734017	0.462938	0.753726	38.8487	38.9169	26.0395	39.5884	23.1315	45.1895	24.298	30.7778	C_SHF	Lman2l
80	4.81176	-0.738027	0.71165	-1.03706	0.299706	0.618926	3.69988	4.02588	7.55987	9.13577	0	6.87667	3.64469	3.55129	C_SHF	Cnnm4
81	8.21718	-0.613739	0.511215	-1.20055	0.229926	0.542603	10.1747	8.72275	10.9198	10.1509	6.08724	8.84143	7.28939	3.55129	C_SHF	Cnnm3
82	16.2703	-0.131101	0.378862	-0.34604	0.729313	0.897595	24.0492	14.7616	13.4398	16.2414	14.6094	19.6476	7.28939	20.124	C_SHF	Ankrd39
83	18.0189	-0.083311	0.346631	-0.240345	0.810063	0.931077	17.5744	18.1165	20.9996	17.2565	17.0443	13.7533	13.3639	26.0428	C_SHF	Sema4c
84	1.70273	-0.467507	1.13573	-0.411634	0.680607	0.876513	0.924969	1.34196	1.67997	4.06034	2.4349	1.96476	1.2149	0	C_SHF	Fam178b
85	576.394	0.0783197	0.0638013	1.22756	0.219614	0.529289	569.781	560.269	563.63	550.177	569.766	615.953	607.449	574.125	C_SHF	Cox5b
86	89.8578	-0.0822292	0.162043	-0.507452	0.611838	0.841877	78.6224	91.2534	95.7583	103.539	79.1341	73.6786	106.911	89.966	C_SHF	Actr1b
87	23.7784	-0.0464331	0.308873	-0.150331	0.880504	0.958725	20.3493	28.8522	15.9597	31.4677	19.4792	22.5948	24.298	27.2266	C_SHF	Tmem131
88	6.64576	0.130349	0.568837	0.22915	0.818752	0.933908	5.54981	6.03883	7.55987	6.09052	12.1745	4.91191	7.28939	3.55129	C_SHF	Inpp4a
89	27.7811	0.348719	0.281794	1.23749	0.215904	0.524273	28.674	24.1553	18.4797	26.3922	32.8711	25.5419	40.0916	26.0428	C_SHF	Coa5
90	70.7987	-0.0510466	0.186626	-0.273524	0.78445	0.921306	68.4477	74.4789	88.1984	55.8297	60.8724	58.9429	85.0428	74.5771	C_SHF	Unc50
91	2.81327	0.253263	0.895134	0.282933	0.777228	0.918308	5.54981	1.34196	2.51996	1.01509	1.21745	4.91191	1.2149	4.73505	C_SHF	Mgat4a
92	6.34613	1.34823	0.643693	2.09453	0.0362127	0.178557	3.69988	4.69686	1.67997	4.06034	4.86979	2.94714	15.7937	13.0214	C_SHF	2010300C02Rik
93	4.86976	0.319885	0.662375	0.482937	0.62914	0.851769	1.84994	4.69686	7.55987	3.04526	4.86979	4.91191	7.28939	4.73505	C_SHF	Tsga10
94	4.61482	0.246072	0.717309	0.343048	0.731562	0.898032	2.77491	4.69686	2.51996	7.1056	0	7.85905	4.85959	7.10258	C_SHF	Lipt1
95	23.6376	0.107322	0.307178	0.34938	0.726804	0.896104	19.4244	18.1165	26.8795	27.4073	20.6966	33.401	21.8682	21.3077	C_SHF	Mitd1
96	235.196	-0.153154	0.0977976	-1.56603	0.117341	0.37649	256.216	236.185	235.196	263.922	219.141	216.124	239.335	215.445	C_SHF	Mrpl30
97	169.257	0.0716616	0.113003	0.634158	0.525977	0.79398	155.395	173.113	162.117	168.504	182.617	161.111	170.086	181.116	C_SHF	Txndc9
98	303.588	0.0051129	0.0849518	0.0601859	0.952008	0.983691	305.24	302.612	302.395	302.496	298.275	315.344	315.873	286.471	C_SHF	Eif5b
99	29.6004	0.711479	0.265595	2.67881	0.00738851	0.0585119	21.2743	20.8004	22.6796	25.3772	36.5234	38.3129	31.5873	40.248	C_SHF	Rev1
100	15.3788	-0.256879	0.368111	-0.697831	0.485283	0.769856	15.7245	17.4455	19.3197	14.2112	12.1745	11.7886	15.7937	16.5727	C_SHF	Aff3
101	6.46203	-0.855532	0.603435	-1.41777	0.156258	0.442501	5.54981	6.03883	6.71988	15.2263	4.86979	4.91191	3.64469	4.73505	C_SHF	Gm16152
102	1.26125	-0.904427	1.37	-0.660167	0.509147	0.784091	2.77491	2.68392	0	1.01509	1.21745	0	1.2149	1.18376	C_SHF	Lonrf2
103	5.45974	-0.646959	0.660144	-0.980028	0.327072	0.645814	6.47478	6.70981	2.51996	11.1659	4.86979	5.89429	4.85959	1.18376	C_SHF	Chst10
104	87.317	0.205489	0.158109	1.29966	0.193717	0.49736	85.0972	85.2145	73.0787	80.1918	105.918	79.5729	94.762	94.7011	C_SHF	Pdcl3
105	1992.71	-0.16097	0.0440027	-3.65817	0.000254018	0.00409616	2207.9	2085.41	2040.32	2081.94	1801.82	1871.44	2019.16	1833.65	C_SHF	Rpl31
106	1.96414	1.03439	1.05855	0.977169	0.328485	0.647194	0.924969	0.670981	2.51996	1.01509	2.4349	0.982382	2.4298	4.73505	C_SHF	Tbc1d8
107	54.3595	0.233042	0.205216	1.13559	0.256127	0.572256	49.9483	53.0075	47.8792	49.7392	53.5677	76.6258	43.7363	60.3719	C_SHF	Cnot11
108	50.5223	0.272877	0.201301	1.35556	0.175239	0.471181	49.0234	44.9557	44.5192	44.6638	57.2201	56.9781	57.1002	49.7181	C_SHF	Rnf149
109	90.193	0.0110836	0.157836	0.070222	0.944017	0.981252	102.672	81.8596	91.5584	83.2371	84.0039	82.52	106.911	88.7823	C_SHF	Map4k4
112	9.66281	4.87842	0.949363	5.13863	2.76753e-07	1.07548e-05	0.924969	0.670981	0.839985	0	24.349	4.91191	24.298	21.3077	C_SHF	Pantr1
113	3.2928	5.38967	1.21482	4.43658	9.13989e-06	0.000247671	0	0	0	0	6.08724	5.89429	6.07449	8.28634	C_SHF	Pou3f3
114	70.0571	0.028733	0.179676	0.159915	0.872948	0.955064	73.9975	61.7302	61.3189	81.2069	75.4818	69.7491	78.9684	58.0044	C_SHF	Mrps9
115	4.76807	-1.44532	0.719633	-2.00841	0.0446	0.207472	7.39975	6.03883	8.39985	6.09052	4.86979	2.94714	1.2149	1.18376	C_SHF	Gpr45
116	4.63535	0.17082	0.677528	0.252122	0.800947	0.928665	4.62485	6.03883	2.51996	4.06034	3.65234	2.94714	8.50428	4.73505	C_SHF	Tgfbrap1
117	11.9208	0.212888	0.413162	0.515265	0.606368	0.839215	8.32472	12.7486	11.7598	11.1659	14.6094	12.771	12.149	11.8376	C_SHF	AI597479
118	19.0159	0.0487373	0.344185	0.141602	0.887394	0.961377	16.6494	14.0906	26.0395	18.2715	14.6094	20.63	15.7937	26.0428	C_SHF	Fhl2
119	3.88473	-0.528041	0.770188	-0.6856	0.492965	0.775664	8.32472	3.3549	1.67997	5.07543	3.65234	2.94714	4.85959	1.18376	C_SHF	Nck2
120	27.2545	-0.660703	0.305261	-2.16439	0.0304348	0.160071	28.674	33.549	23.5196	47.709	18.2617	14.7357	26.7278	24.859	C_SHF	Uxs1
121	59.7857	0.344998	0.186217	1.85267	0.0639294	0.261701	56.4231	53.6785	49.5591	50.7543	63.3073	61.89	70.4641	72.2096	C_SHF	Tpp2
122	1.985	1.14327	1.11424	1.02606	0.304865	0.62425	0.924969	0.670981	3.35994	0	0	4.91191	3.64469	2.36753	C_SHF	Gm8251
123	79.3385	0.325881	0.176704	1.84422	0.0651517	0.264932	67.5227	89.9114	67.1988	54.8146	97.3959	76.6258	97.1918	84.0472	C_SHF	Tex30
124	31.4549	0.0269906	0.271734	0.0993273	0.920878	0.971894	33.2989	35.562	20.1596	35.528	40.1758	29.4714	24.298	33.1454	C_SHF	Kdelc1
125	10.7476	-0.0798247	0.454316	-0.175703	0.860527	0.949978	12.0246	10.0647	15.9597	6.09052	10.957	11.7886	6.07449	13.0214	C_SHF	Bivm
126	20.5411	0.362121	0.319506	1.13338	0.257056	0.573613	24.0492	16.7745	15.9597	15.2263	25.5664	23.5772	21.8682	21.3077	C_SHF	Ercc5
127	22.5527	0.177649	0.315107	0.563775	0.572907	0.821858	24.9742	19.4584	22.6796	17.2565	19.4792	16.7005	26.7278	33.1454	C_SHF	Gulp1
128	167.621	-1.35427	0.126611	-10.6963	1.05961e-26	3.30199e-24	269.166	224.108	233.516	237.53	110.788	94.3086	88.6875	82.8634	C_SHF	Col3a1
129	31.219	-0.580608	0.268254	-2.1644	0.0304339	0.160071	27.7491	38.9169	39.4793	43.6487	19.4792	26.5243	26.7278	27.2266	C_SHF	Col5a2
130	72.426	0.663853	0.179849	3.69117	0.000223223	0.00370996	46.2485	67.769	52.0791	56.8448	104.701	82.52	91.1173	78.1284	C_SHF	Wdr75
131	2.02986	0.775359	1.00777	0.769384	0.441665	0.738578	1.84994	1.34196	0.839985	2.03017	1.21745	2.94714	3.64469	2.36753	C_SHF	Slc40a1
132	4.23893	0.993872	0.724675	1.37147	0.170228	0.464025	3.69988	4.69686	1.67997	1.01509	4.86979	5.89429	8.50428	3.55129	C_SHF	Dnah7b
133	93.0927	0.597546	0.150719	3.96462	7.35117e-05	0.00145312	77.6974	71.7949	71.3987	76.1315	112.005	118.868	100.837	116.009	C_SHF	Slc39a10
135	1.9583	0.101506	1.02253	0.099269	0.920925	0.971894	2.77491	2.01294	1.67997	1.01509	2.4349	0.982382	1.2149	3.55129	C_SHF	Tmeff2
136	13.5668	0.747824	0.411764	1.81615	0.0693479	0.275997	7.39975	12.0777	12.5998	8.12069	8.52214	16.7005	19.4384	23.6753	C_SHF	Cavin2
137	18.2873	2.24	0.402778	5.56137	2.67669e-08	1.36487e-06	5.54981	4.69686	5.8799	10.1509	25.5664	44.2072	20.6533	29.5941	C_SHF	Nabp1
138	70.9204	0.0608533	0.173595	0.350547	0.725928	0.895422	67.5227	71.1239	70.5588	69.0259	73.0469	85.4672	61.9598	68.6583	C_SHF	Myo1b
140	4.03792	-0.0347573	0.719332	-0.0483188	0.961462	0.987235	3.69988	5.36785	5.03991	2.03017	4.86979	2.94714	2.4298	5.91882	C_SHF	Stat1
141	16.9778	0.790501	0.36683	2.15495	0.0311655	0.162543	14.7995	14.0906	11.7598	9.13577	12.1745	29.4714	23.0831	21.3077	C_SHF	Gls
142	15.6741	-0.106668	0.369078	-0.289011	0.772573	0.916456	18.4994	17.4455	10.9198	18.2715	10.957	15.7181	17.0086	16.5727	C_SHF	Nab1
143	4.71577	0.18357	0.664916	0.27608	0.782486	0.920459	3.69988	3.3549	6.71988	4.06034	3.65234	7.85905	3.64469	4.73505	C_SHF	Nemp2
145	9.95766	-0.737741	0.470678	-1.5674	0.117021	0.376222	12.0246	9.39373	14.2797	14.2112	4.86979	6.87667	9.71918	8.28634	C_SHF	Inpp1
146	14.78	-0.32221	0.380592	-0.846601	0.397218	0.704934	13.8745	19.4584	16.7997	15.2263	9.73959	10.8062	14.5788	17.7565	C_SHF	Hibch
147	1.23039	-1.09405	1.42855	-0.765847	0.443767	0.740107	1.84994	0.670981	3.35994	1.01509	0	2.94714	0	0	C_SHF	1700019D03Rik
148	10.1397	1.22203	0.468808	2.60667	0.00914269	0.0686563	4.62485	6.03883	7.55987	6.09052	13.3919	15.7181	18.2235	9.47011	C_SHF	Pms1
149	50.1147	0.373501	0.216504	1.72514	0.0845015	0.310923	43.4735	46.2977	39.4793	44.6638	53.5677	41.26	76.5386	55.6369	C_SHF	Ormdl1
150	24.5404	0.18559	0.303435	0.611629	0.540783	0.804681	23.1242	24.8263	19.3197	24.3621	20.6966	22.5948	40.0916	21.3077	C_SHF	Osgepl1
151	86.9383	-0.0607965	0.166302	-0.365578	0.71468	0.890404	99.8967	95.9502	84.8385	74.1013	63.3073	90.3791	92.3322	94.7011	C_SHF	Asnsd1
152	7.43329	0.829987	0.553983	1.49822	0.134077	0.40703	1.84994	8.05177	5.03991	6.09052	8.52214	5.89429	13.3639	10.6539	C_SHF	Dnah7a
153	8.33984	0.0562579	0.502824	0.111884	0.910915	0.967243	4.62485	8.05177	10.9198	9.13577	9.73959	9.82382	8.50428	5.91882	C_SHF	Stk17b
154	1.95887	-0.0936718	1.04329	-0.0897852	0.928458	0.975409	0.924969	2.68392	2.51996	2.03017	0	3.92953	1.2149	2.36753	C_SHF	Hecw2
155	1.15993	2.14565	1.52693	1.40521	0.159959	0.447662	0.924969	0	0.839985	0	1.21745	3.92953	0	2.36753	C_SHF	Ccdc150
156	25.0704	0.396788	0.290504	1.36586	0.171983	0.466886	25.8991	21.4714	21.8396	17.2565	24.349	27.5067	26.7278	35.5129	C_SHF	Gtf3c3
157	8.73687	-0.496733	0.523719	-0.948474	0.342888	0.659094	12.9496	10.7357	11.7598	5.07543	12.1745	3.92953	9.71918	3.55129	C_SHF	Pgap1
158	12.4289	-0.521572	0.414107	-1.25951	0.207845	0.51308	13.8745	16.1035	13.4398	15.2263	13.3919	11.7886	8.50428	7.10258	C_SHF	Ankrd44
159	378.837	0.157095	0.0794494	1.97729	0.0480087	0.216882	365.363	350.252	349.434	368.476	416.367	396.882	426.429	357.497	C_SHF	Sf3b1
160	19.446	-0.0521937	0.334041	-0.15625	0.875836	0.956833	21.2743	17.4455	18.4797	22.3319	24.349	20.63	10.9341	20.124	C_SHF	Coq10b
161	1188.74	0.758328	0.0545764	13.8948	6.81192e-44	5.66071e-41	849.122	921.256	887.864	871.959	1560.77	1502.06	1573.29	1343.57	C_SHF	Hspd1
162	1774.08	0.404869	0.0463998	8.72565	2.6465e-18	4.12357e-16	1507.7	1542.58	1500.21	1558.16	1989.31	2100.33	2138.22	1856.14	C_SHF	Hspe1
163	122.504	-0.108216	0.131436	-0.823332	0.410319	0.713537	126.721	127.486	129.358	124.856	104.701	119.851	125.134	121.928	C_SHF	Mob4
164	2.09599	-1.38639	1.08378	-1.27921	0.200822	0.506524	1.84994	4.69686	3.35994	2.03017	1.21745	0	2.4298	1.18376	C_SHF	Rftn2
165	1.16957	-0.159711	1.34496	-0.118748	0.905475	0.965683	0.924969	1.34196	1.67997	1.01509	0	1.96476	2.4298	0	C_SHF	Gm10561
166	3.75002	0.433207	0.753244	0.575121	0.565209	0.817229	5.54981	3.3549	0.839985	3.04526	4.86979	3.92953	4.85959	3.55129	C_SHF	Mars2
167	2.27311	-3.60922	1.27076	-2.8402	0.0045085	0.0406352	3.69988	4.02588	4.19993	5.07543	0	0	0	1.18376	C_SHF	Plcl1
168	2.1226	0.176562	0.984693	0.179306	0.857697	0.949177	0.924969	3.3549	2.51996	1.01509	2.4349	1.96476	1.2149	3.55129	C_SHF	Satb2
169	2.4692	-0.556316	0.96418	-0.576984	0.56395	0.816538	0.924969	5.36785	4.19993	1.01509	2.4349	0.982382	3.64469	1.18376	C_SHF	4930558J18Rik
170	3.97267	-0.311348	0.786365	-0.395933	0.692154	0.881367	1.84994	3.3549	7.55987	5.07543	3.65234	7.85905	2.4298	0	C_SHF	1700066M21Rik
171	26.0145	0.0938133	0.298638	0.314137	0.753417	0.908914	15.7245	34.22	27.7195	22.3319	26.7839	27.5067	21.8682	31.9616	C_SHF	Tyw5
172	56.8472	0.214065	0.213508	1.00261	0.316049	0.635724	59.198	54.3494	42.8392	54.8146	59.655	71.7138	36.4469	75.7609	C_SHF	Maip1
173	33.9587	0.945417	0.252372	3.74613	0.000179587	0.0030962	18.4994	22.8133	24.3596	27.4073	41.3932	46.1719	41.3065	49.7181	C_SHF	Spats2l
174	5.90043	-0.681447	0.603205	-1.12971	0.258598	0.575798	6.47478	7.38079	10.0798	5.07543	4.86979	4.91191	4.85959	3.55129	C_SHF	Kctd18
175	54.7341	0.368775	0.20307	1.816	0.0693707	0.275999	36.0738	48.9816	52.0791	53.7996	51.1328	57.9605	66.8194	71.0258	C_SHF	Sgo2a
177	357.235	0.347445	0.0810125	4.28878	1.79656e-05	0.000443601	327.439	324.755	305.755	297.42	421.237	369.375	409.421	402.48	C_SHF	Bzw1
178	97.2432	-0.332532	0.15125	-2.19855	0.0279097	0.150241	107.296	104.002	103.318	119.78	97.3959	91.3615	81.3982	73.3933	C_SHF	Clk1
179	59.0819	-0.050561	0.194832	-0.259511	0.795241	0.926245	66.5978	65.7561	62.9989	44.6638	62.0899	63.8548	52.2406	54.4531	C_SHF	Ppil3
180	43.1224	-0.0461828	0.219706	-0.210203	0.833509	0.939172	42.5486	43.6137	44.5192	44.6638	49.9154	44.2072	36.4469	39.0642	C_SHF	Nif3l1
181	59.1234	0.290967	0.18857	1.54302	0.122826	0.387206	51.7983	58.3753	49.5591	52.7845	58.4375	68.7667	72.8939	60.3719	C_SHF	Orc2
182	10.9301	-0.745994	0.464456	-1.60617	0.108237	0.360839	14.7995	14.0906	8.39985	17.2565	12.1745	3.92953	8.50428	8.28634	C_SHF	Fam126b
183	160.187	0.0724427	0.119208	0.607699	0.543387	0.805765	160.945	140.906	148.677	175.61	178.965	161.111	154.292	160.992	C_SHF	Ndufb3
184	18.3228	0.28136	0.342192	0.822229	0.410946	0.713745	12.0246	18.1165	16.7997	19.2866	24.349	23.5772	18.2235	14.2052	C_SHF	Cflar
185	11.5113	-0.316545	0.459111	-0.689474	0.490525	0.774072	18.4994	8.05177	8.39985	16.2414	9.73959	5.89429	15.7937	9.47011	C_SHF	Casp8
186	6.34093	0.608589	0.616665	0.986905	0.323689	0.642436	6.47478	6.70981	0.839985	6.09052	6.08724	7.85905	3.64469	13.0214	C_SHF	Trak2
187	10.4843	0.246913	0.479867	0.514544	0.606871	0.839383	9.24969	7.38079	11.7598	10.1509	12.1745	11.7886	2.4298	18.9402	C_SHF	Stradb
188	31.6535	-0.21612	0.26753	-0.807833	0.419187	0.720344	36.0738	29.5231	36.9593	33.4978	29.2188	26.5243	41.3065	20.124	C_SHF	Tmem237
189	3.46202	-0.0148038	0.774586	-0.0191119	0.984752	0.995453	2.77491	4.69686	4.19993	2.03017	2.4349	1.96476	4.85959	4.73505	C_SHF	G730003C15Rik
190	3.79702	0.0488753	0.744463	0.0656518	0.947655	0.982554	4.62485	3.3549	5.03991	2.03017	3.65234	6.87667	2.4298	2.36753	C_SHF	Als2
191	1.60859	1.1638	1.21599	0.957079	0.338527	0.656974	0	2.01294	0.839985	1.01509	4.86979	2.94714	0	1.18376	C_SHF	Cdk15
192	25.6634	0.166971	0.295696	0.56467	0.572298	0.821408	15.7245	26.1682	29.3995	25.3772	26.7839	30.4538	19.4384	31.9616	C_SHF	Fzd7
193	610.904	0.00830576	0.0652683	0.127256	0.898738	0.96411	623.429	652.864	590.51	566.418	636.725	607.112	614.738	595.433	C_SHF	Sumo1
194	290.434	0.330585	0.0887753	3.72384	0.000196212	0.00333668	247.892	282.483	244.436	252.756	322.624	329.098	331.667	312.514	C_SHF	Nop58
195	29.2708	-0.921676	0.292044	-3.15595	0.00159975	0.018328	37.9237	35.562	36.1194	44.6638	10.957	29.4714	15.7937	23.6753	C_SHF	Bmpr2
196	17.4912	0.195854	0.347624	0.563407	0.573158	0.821858	11.0996	15.4326	19.3197	19.2866	19.4792	15.7181	20.6533	18.9402	C_SHF	Fam117b
197	76.0706	0.410811	0.171772	2.39161	0.0167748	0.105853	69.3727	75.8208	61.3189	53.7996	75.4818	90.3791	95.9769	86.4147	C_SHF	Wdr12
198	3.58035	0.142244	0.81328	0.174902	0.861156	0.950108	6.47478	0.670981	1.67997	5.07543	1.21745	3.92953	4.85959	4.73505	C_SHF	Carf
199	31.8925	0.124472	0.25845	0.481609	0.630084	0.851843	35.1488	28.8522	32.7594	25.3772	26.7839	34.3834	31.5873	40.248	C_SHF	Nbeal1
200	30.277	0.15586	0.270083	0.577081	0.563885	0.816538	32.3739	26.1682	31.0794	25.3772	28.0013	40.2776	36.4469	22.4915	C_SHF	Cyp20a1
201	41.4952	0.358093	0.237093	1.51035	0.130955	0.400774	33.2989	32.8781	34.4394	45.6789	32.8711	53.0486	58.3151	41.4317	C_SHF	Abi2
202	36.1668	0.401372	0.242608	1.6544	0.0980455	0.3392	35.1488	26.1682	31.0794	32.4828	43.8281	35.3657	47.381	37.8804	C_SHF	Raph1
203	5.28618	-0.358681	0.643874	-0.557067	0.577482	0.823364	8.32472	4.69686	7.55987	3.04526	7.30469	2.94714	4.85959	3.55129	C_SHF	Pard3b
204	38.8644	-0.180993	0.234029	-0.77338	0.439298	0.736595	44.3985	44.2847	44.5192	31.4677	35.306	35.3657	38.8767	36.6967	C_SHF	Nrp2
205	20.7204	-0.095729	0.331896	-0.288431	0.773017	0.916809	31.4489	18.7875	17.6397	18.2715	19.4792	26.5243	18.2235	15.3889	C_SHF	Ino80d
207	6.31972	1.00382	0.640286	1.56777	0.116935	0.376222	2.77491	0.670981	7.55987	6.09052	6.08724	6.87667	14.5788	5.91882	C_SHF	Gm20342
208	63.1056	0.0809139	0.188409	0.429459	0.667589	0.871036	62.8979	49.6526	70.5588	62.9353	59.655	63.8548	59.53	75.7609	C_SHF	Ndufs1
209	1490.68	-0.0774044	0.0485819	-1.59328	0.111098	0.365972	1584.47	1583.51	1537.17	1414.01	1415.89	1462.77	1529.56	1398.02	C_SHF	Eef1b2
210	82.1133	0.401953	0.161015	2.49638	0.0125469	0.0867247	63.8229	72.4659	68.0388	79.1767	88.8737	102.168	94.762	87.5985	C_SHF	Zdbf2
211	2.01104	-1.97638	1.21104	-1.63196	0.102687	0.349534	1.84994	3.3549	6.71988	1.01509	0	1.96476	0	1.18376	C_SHF	Adam23
212	24.9189	-0.218018	0.292682	-0.744898	0.456334	0.749366	29.599	24.8263	28.5595	24.3621	15.8268	24.5595	27.9426	23.6753	C_SHF	Fastkd2
213	29.2427	-0.489732	0.275969	-1.77459	0.0759653	0.29307	27.7491	37.5749	41.1593	29.4375	28.0013	19.6476	25.5129	24.859	C_SHF	Klf7
214	50.038	0.097795	0.203808	0.479839	0.631342	0.85215	48.0984	44.9557	47.8792	52.7845	49.9154	50.1015	47.381	59.1882	C_SHF	Creb1
215	13.0948	0.146375	0.402539	0.363629	0.716135	0.891325	10.1747	13.4196	15.9597	10.1509	9.73959	17.6829	15.7937	11.8376	C_SHF	Mettl21a
216	7.95171	-0.0766869	0.513597	-0.149313	0.881306	0.95918	5.54981	6.70981	8.39985	12.181	8.52214	7.85905	7.28939	7.10258	C_SHF	Ccnyl1
217	1.89769	-1.84101	1.19368	-1.54229	0.123003	0.387376	2.77491	2.01294	4.19993	3.04526	0	1.96476	0	1.18376	C_SHF	Fzd5
218	3.23446	-0.521534	0.833178	-0.625957	0.531343	0.798071	2.77491	4.02588	4.19993	4.06034	2.4349	0	3.64469	4.73505	C_SHF	Plekhm3
219	65.3982	-0.596633	0.184756	-3.22931	0.00124088	0.0151703	70.2976	87.8985	75.5987	80.1918	58.4375	45.1895	54.6704	50.9018	C_SHF	Idh1
220	10.9254	-0.199337	0.475392	-0.41931	0.67499	0.874266	13.8745	12.7486	8.39985	12.181	10.957	19.6476	4.85959	4.73505	C_SHF	Pikfyve
221	7.07833	-2.16648	0.669334	-3.23677	0.00120889	0.0148632	14.7995	8.72275	6.71988	16.2414	0	2.94714	3.64469	3.55129	C_SHF	Map2
222	40.6905	-0.00130797	0.24132	-0.00542008	0.995675	0.999363	36.0738	45.6267	38.6393	42.6336	41.3932	50.1015	47.381	23.6753	C_SHF	Rpe
223	13.0908	-0.824359	0.423577	-1.94618	0.0516326	0.228227	23.1242	14.0906	18.4797	11.1659	10.957	8.84143	12.149	5.91882	C_SHF	Kansl1l
224	29.5547	-0.907525	0.308612	-2.94066	0.00327512	0.0318691	41.6236	42.2718	36.1194	34.5129	21.9141	25.5419	4.85959	29.5941	C_SHF	Acadl
225	29.9646	2.11815	0.685564	3.08965	0.00200393	0.0219114	9.24969	10.0647	13.4398	12.181	47.4805	55.9957	6.07449	85.231	C_SHF	Myl1
226	32.986	-0.0609386	0.270436	-0.225334	0.821719	0.935269	25.8991	39.5879	40.3193	28.4224	43.8281	35.3657	29.1575	21.3077	C_SHF	Lancl1
227	1.35306	-0.781389	2.86742	-0.272505	0.785233	0.921651	0	0	5.8799	1.01509	0	3.92953	0	0	C_SHF	Erbb4
228	10.6676	0.359476	0.462693	0.776921	0.437206	0.734767	9.24969	13.4196	3.35994	11.1659	9.73959	10.8062	14.5788	13.0214	C_SHF	Ikzf2
230	11.18	0.944792	0.441592	2.13951	0.0323942	0.166856	10.1747	7.38079	5.8799	7.1056	19.4792	11.7886	15.7937	11.8376	C_SHF	Bard1
231	107.686	0.72889	0.141894	5.13685	2.79381e-07	1.08152e-05	74.9225	89.2404	76.4386	83.2371	132.702	143.428	134.854	126.663	C_SHF	Atic
232	242.732	0.231032	0.114108	2.02468	0.0428998	0.202172	202.568	230.146	238.556	223.319	203.314	313.38	240.55	290.022	C_SHF	Fn1
233	1.38276	0.097754	1.2172	0.0803108	0.93599	0.978535	0.924969	0.670981	0.839985	3.04526	1.21745	1.96476	1.2149	1.18376	C_SHF	Apol7d
235	1.79959	-1.06298	1.13739	-0.93458	0.350005	0.665901	3.69988	1.34196	1.67997	3.04526	1.21745	0.982382	2.4298	0	C_SHF	D230017M19Rik
236	25.3689	-0.0538719	0.287642	-0.187288	0.851435	0.946599	28.674	22.1424	23.5196	29.4375	26.7839	25.5419	26.7278	20.124	C_SHF	Pecr
237	1.23185	2.18566	1.5142	1.44345	0.148894	0.430919	0.924969	0	0	1.01509	0	1.96476	1.2149	4.73505	C_SHF	Tmem169
238	44.0244	0.43351	0.245613	1.76501	0.0775617	0.29614	28.674	31.5361	57.119	32.4828	56.0026	55.0134	54.6704	36.6967	C_SHF	Xrcc5
239	14.8776	-0.225806	0.375697	-0.601031	0.547819	0.807255	18.4994	14.0906	12.5998	19.2866	13.3919	14.7357	14.5788	11.8376	C_SHF	Smarcal1
240	2592.44	0.00620813	0.0447528	0.138721	0.889671	0.96171	2729.58	2638.3	2396.48	2583.39	2456.81	2601.35	2755.39	2578.24	C_SHF	Rpl37a
241	251.008	0.767645	0.118203	6.49428	8.34323e-11	6.41965e-09	164.644	181.836	181.437	217.228	250.794	358.569	281.856	371.702	C_SHF	Igfbp2
242	286.245	-0.316317	0.0984094	-3.2143	0.00130763	0.0157454	326.514	289.193	354.474	301.481	228.88	272.12	230.831	286.471	C_SHF	Igfbp5
243	19.1798	-0.210964	0.361115	-0.584201	0.559085	0.813952	24.0492	13.4196	15.1197	30.4526	9.73959	18.6652	21.8682	20.124	C_SHF	Tns1
245	1.11073	1.98922	1.61515	1.2316	0.218098	0.526756	1.84994	0	0	0	4.86979	0.982382	0	1.18376	C_SHF	Cxcr2
246	351.537	-0.0214881	0.0820906	-0.26176	0.793506	0.925522	325.589	379.775	362.034	347.159	359.147	348.745	358.395	331.454	C_SHF	Arpc2
247	183.112	-0.0929273	0.110125	-0.843834	0.398762	0.705486	198.868	190.559	185.637	179.67	185.052	159.146	191.954	174.013	C_SHF	Aamp
248	120.097	-0.00865864	0.140253	-0.061736	0.950773	0.983681	141.52	117.422	115.078	108.614	99.8308	132.622	117.845	127.846	C_SHF	Pnkd
249	7.43189	-1.0913	0.56753	-1.92289	0.0544938	0.235692	12.0246	10.0647	7.55987	11.1659	1.21745	7.85905	3.64469	5.91882	C_SHF	Tmbim1
250	1.28513	2.22474	1.50739	1.47589	0.139974	0.416614	0	0	0	2.03017	4.86979	0.982382	1.2149	1.18376	C_SHF	Catip
251	53.8912	-0.287096	0.202582	-1.41718	0.156429	0.442562	64.7478	60.3883	53.759	58.875	42.6107	60.9077	41.3065	48.5343	C_SHF	Ctdsp1
252	31.6402	0.558524	0.275327	2.02858	0.0425008	0.201281	29.599	28.1812	22.6796	21.3168	41.3932	30.4538	53.4555	26.0428	C_SHF	Usp37
253	41.0645	0.223873	0.232983	0.960897	0.336604	0.655734	40.6986	26.8392	41.1593	43.6487	41.3932	41.26	46.1661	47.3505	C_SHF	Cnot9
254	7.27681	-0.272441	0.551993	-0.493559	0.621618	0.848403	5.54981	10.7357	10.0798	5.07543	4.86979	3.92953	8.50428	9.47011	C_SHF	Zfp142
255	16.9298	-0.380155	0.37026	-1.02672	0.304551	0.624071	24.9742	12.0777	24.3596	15.2263	17.0443	11.7886	14.5788	15.3889	C_SHF	Bcs1l
256	17.0912	-0.606617	0.368626	-1.64562	0.0998429	0.34266	24.9742	16.1035	22.6796	19.2866	10.957	17.6829	7.28939	17.7565	C_SHF	Rnf25
257	2.54739	0.10161	0.921714	0.11024	0.912219	0.967317	3.69988	0.670981	2.51996	3.04526	2.4349	1.96476	4.85959	1.18376	C_SHF	Stk36
258	19.4793	0.239028	0.349652	0.683617	0.494217	0.77616	12.0246	22.1424	20.1596	17.2565	13.3919	32.4186	21.8682	16.5727	C_SHF	Ttll4
259	1.21879	-0.0633522	1.39541	-0.0454003	0.963788	0.987981	0	2.01294	0.839985	2.03017	3.65234	0	1.2149	0	C_SHF	Cyp27a1
260	24.2861	1.97678	0.385481	5.1281	2.92682e-07	1.12601e-05	4.62485	6.70981	13.4398	15.2263	14.6094	51.0838	38.8767	49.7181	C_SHF	Wnt6
262	8.46586	0.0287381	0.521511	0.0551054	0.956054	0.984897	13.8745	5.36785	8.39985	6.09052	13.3919	9.82382	4.85959	5.91882	C_SHF	Nhej1
263	18.0786	-0.504846	0.354335	-1.42477	0.154223	0.439204	27.7491	21.4714	17.6397	18.2715	18.2617	19.6476	10.9341	10.6539	C_SHF	Cnppd1
264	26.404	0.0207697	0.289371	0.0717755	0.942781	0.980866	23.1242	29.5231	26.0395	25.3772	31.6537	16.7005	31.5873	27.2266	C_SHF	Retreg2
265	21.2938	-0.314137	0.32209	-0.975309	0.329407	0.648329	20.3493	24.1553	28.5595	21.3168	21.9141	20.63	10.9341	22.4915	C_SHF	Zfand2b
266	11.0862	0.345779	0.448532	0.770913	0.440758	0.737771	12.0246	8.05177	11.7598	7.1056	17.0443	8.84143	7.28939	16.5727	C_SHF	Abcb6
267	7.39964	-0.762692	0.568394	-1.34184	0.179649	0.477654	12.0246	8.05177	10.9198	6.09052	2.4349	2.94714	6.07449	10.6539	C_SHF	Atg9a
268	15.7957	0.412786	0.369986	1.11568	0.264559	0.581508	19.4244	9.39373	12.5998	13.1961	17.0443	18.6652	20.6533	15.3889	C_SHF	Ankzf1
269	1.26502	0.536764	1.44696	0.37096	0.710667	0.88957	0	2.01294	0	2.03017	1.21745	0	4.85959	0	C_SHF	Glb1l
270	91.1813	-0.549543	0.153546	-3.57901	0.000344905	0.00527513	103.597	108.028	111.718	109.629	79.1341	69.7491	77.7535	69.842	C_SHF	Stk16
271	2.33567	-0.347785	0.959561	-0.362441	0.717022	0.891806	1.84994	1.34196	4.19993	3.04526	3.65234	0.982382	2.4298	1.18376	C_SHF	Tuba4a
272	17.5499	-0.830484	0.359439	-2.3105	0.0208604	0.122527	19.4244	18.7875	24.3596	27.4073	17.0443	11.7886	10.9341	10.6539	C_SHF	Dnajb2
273	87.3342	-0.190239	0.159746	-1.19089	0.233698	0.546545	87.8721	89.9114	107.518	86.2823	87.6563	71.7138	77.7535	89.966	C_SHF	Dnpep
274	75.1744	0.460277	0.198397	2.31998	0.0203421	0.120287	49.9483	55.0204	75.5987	73.0862	80.3516	83.5024	61.9598	121.928	C_SHF	Des
275	41.3765	-0.692474	0.232462	-2.97887	0.0028931	0.0290358	43.4735	51.6655	61.3189	47.709	34.0885	30.4538	29.1575	33.1454	C_SHF	Speg
276	19.4282	0.0272971	0.3413	0.0799799	0.936253	0.978535	16.6494	22.1424	16.7997	21.3168	25.5664	21.6124	21.8682	9.47011	C_SHF	Gmppa
278	23.1145	-0.232518	0.309922	-0.750248	0.453105	0.747972	23.1242	26.8392	22.6796	27.4073	13.3919	24.5595	29.1575	17.7565	C_SHF	Chpf
279	44.3223	-0.0152776	0.230238	-0.0663558	0.947095	0.982554	44.3985	33.549	53.759	46.694	47.4805	37.3305	54.6704	36.6967	C_SHF	Obsl1
281	2.0625	0.218368	1.0176	0.21459	0.830087	0.938516	1.84994	1.34196	2.51996	2.03017	0	3.92953	3.64469	1.18376	C_SHF	Inha
282	8.36694	0.104826	0.546441	0.191834	0.847872	0.945483	13.8745	2.68392	11.7598	4.06034	8.52214	6.87667	8.50428	10.6539	C_SHF	Stk11ip
283	6.59933	-0.223449	0.573514	-0.389614	0.696822	0.88352	5.54981	5.36785	8.39985	9.13577	3.65234	3.92953	7.28939	9.47011	C_SHF	Slc4a3
284	48.9668	-1.36246	0.257864	-5.28362	1.26659e-07	5.36168e-06	97.1218	50.9945	73.0787	61.9202	21.9141	37.3305	32.8022	16.5727	C_SHF	Epha4
285	3.77965	5.58713	2.13899	2.61205	0.00900021	0.0678691	0	0	0	0	9.73959	0	14.5788	5.91882	C_SHF	Pax3
286	72.4441	-0.0246239	0.184423	-0.133519	0.893783	0.963115	73.9975	74.4789	84.8385	58.875	84.0039	84.4848	65.6045	53.2694	C_SHF	Farsb
287	74.9581	-0.00430814	0.171431	-0.0251305	0.979951	0.993177	80.4723	71.1239	72.2387	77.1465	63.3073	78.5905	66.8194	89.966	C_SHF	Acsl3
288	19.3401	0.625631	0.34701	1.80292	0.0714011	0.281117	20.3493	8.05177	17.6397	15.2263	26.7839	18.6652	25.5129	22.4915	C_SHF	Utp14b
290	2.88512	-0.321566	0.863236	-0.372513	0.709511	0.889515	2.77491	2.01294	5.03991	3.04526	1.21745	2.94714	4.85959	1.18376	C_SHF	Ap1s3
291	4.47981	-0.507215	0.692673	-0.732257	0.464012	0.754481	3.69988	4.69686	7.55987	5.07543	2.4349	3.92953	6.07449	2.36753	C_SHF	Wdfy1
292	59.4336	0.17142	0.186159	0.920822	0.357143	0.671908	60.123	51.6655	57.119	54.8146	63.3073	58.9429	64.3896	65.107	C_SHF	Mrpl44
293	55.3703	-0.508664	0.219044	-2.3222	0.0202221	0.119903	82.3222	59.0463	60.4789	58.875	54.7852	54.031	47.381	26.0428	C_SHF	Serpine2
294	51.3096	-0.130956	0.201455	-0.650051	0.515659	0.788148	51.7983	53.6785	56.279	52.7845	45.0456	49.1191	44.9512	56.8206	C_SHF	Cul3
296	16.218	0.519114	0.398691	1.30205	0.192901	0.495987	9.24969	16.1035	7.55987	20.3017	25.5664	12.771	12.149	26.0428	C_SHF	Irs1
297	3.10878	-0.185406	0.839087	-0.220961	0.825123	0.936923	0.924969	4.69686	3.35994	4.06034	2.4349	0.982382	4.85959	3.55129	C_SHF	Rhbdd1
298	138.869	-0.38614	0.12773	-3.02309	0.00250207	0.0258609	160.945	156.338	152.877	158.353	135.137	104.132	111.771	131.398	C_SHF	Mff
299	39.3191	0.0573474	0.23119	0.248053	0.804093	0.930093	40.6986	39.5879	36.9593	36.5431	36.5234	35.3657	49.8108	39.0642	C_SHF	Agfg1
300	9.00578	1.42334	0.509027	2.7962	0.00517082	0.04501	3.69988	8.05177	4.19993	3.04526	15.8268	10.8062	14.5788	11.8376	C_SHF	Sphkap
301	9.34595	-0.521357	0.5183	-1.0059	0.314465	0.634581	6.47478	10.7357	11.7598	15.2263	1.21745	7.85905	7.28939	14.2052	C_SHF	Pid1
302	68.5519	0.138009	0.178869	0.771564	0.440373	0.737603	61.048	59.7173	66.3588	74.1013	65.7422	61.89	82.613	76.9446	C_SHF	Trip12
303	6.15373	0.439572	0.579256	0.758856	0.447938	0.743065	3.69988	5.36785	6.71988	5.07543	4.86979	7.85905	9.71918	5.91882	C_SHF	Fbxo36
304	49.2774	0.5155	0.213724	2.41199	0.0158658	0.102258	51.7983	32.2071	41.1593	37.5582	65.7422	53.0486	55.8853	56.8206	C_SHF	Cab39
305	110.412	-0.13496	0.142713	-0.945677	0.344313	0.66009	101.747	128.828	107.518	123.84	102.266	107.08	97.1918	114.825	C_SHF	Itm2c
307	152.307	0.303547	0.120643	2.51608	0.0118668	0.0836647	144.295	142.919	136.078	121.81	175.313	182.723	155.507	159.808	C_SHF	Psmd1
308	13.1076	-0.475488	0.409686	-1.16062	0.245798	0.560984	15.7245	10.7357	19.3197	15.2263	14.6094	8.84143	10.9341	9.47011	C_SHF	Armc9
309	3.76816	-1.73897	0.832097	-2.08987	0.0366299	0.179973	6.47478	5.36785	4.19993	7.1056	1.21745	0.982382	2.4298	2.36753	C_SHF	B3gnt7
310	2012.64	0.775981	0.0496549	15.6275	4.72996e-55	6.55099e-52	1365.25	1477.5	1469.13	1627.18	2606.56	2575.8	2618.1	2361.61	C_SHF	Ncl
311	8405.77	-0.242598	0.0392294	-6.18408	6.2464e-10	4.2781e-08	9020.3	9356.15	9029.84	9029.19	8295.69	7242.12	7990.38	7282.51	C_SHF	Ptma
312	75.604	-0.298792	0.174332	-1.71393	0.0865421	0.31432	80.4723	85.2145	85.6785	81.2069	87.6563	55.0134	68.0343	61.5557	C_SHF	Pde6d
313	51.1564	0.0211068	0.203232	0.103856	0.917284	0.970047	46.2485	48.9816	52.0791	55.8297	56.0026	47.1543	44.9512	58.0044	C_SHF	Cops7b
315	12.5784	-0.398024	0.423661	-0.939489	0.34748	0.66339	17.5744	12.7486	17.6397	9.13577	14.6094	9.82382	6.07449	13.0214	C_SHF	Dis3l2
316	181.123	0.013833	0.110903	0.124731	0.900737	0.964294	160.945	187.875	178.917	192.866	172.878	178.793	195.599	181.116	C_SHF	Eif4e2
317	52.68	0.207988	0.203109	1.02402	0.305826	0.624931	55.4981	55.0204	41.1593	43.6487	57.2201	59.9253	48.5959	60.3719	C_SHF	Gigyf2
319	14.1029	-0.455774	0.395225	-1.1532	0.248828	0.563934	12.0246	18.7875	20.9996	13.1961	14.6094	12.771	12.149	8.28634	C_SHF	Atg16l1
320	1.6452	-0.840887	1.17039	-0.718466	0.47247	0.760831	0.924969	2.01294	3.35994	2.03017	2.4349	0	1.2149	1.18376	C_SHF	Sag
321	15.9917	0.66137	0.367428	1.8	0.0718608	0.28224	12.9496	16.7745	9.23984	10.1509	21.9141	19.6476	21.8682	15.3889	C_SHF	Dgkd
322	23.8055	0.196667	0.326455	0.602432	0.546887	0.806739	24.0492	18.1165	23.5196	23.347	30.4362	24.5595	9.71918	36.6967	C_SHF	Usp40
323	9.09237	-0.895914	0.515525	-1.73787	0.0822339	0.306533	12.9496	6.03883	14.2797	14.2112	9.73959	5.89429	6.07449	3.55129	C_SHF	Dnajb3
324	108.695	-0.0130031	0.144647	-0.0898956	0.92837	0.975399	129.496	104.002	94.9183	108.614	113.223	101.185	104.481	113.641	C_SHF	Hjurp
325	65.4882	0.152351	0.186594	0.81648	0.414226	0.716482	73.9975	55.0204	66.3588	52.7845	58.4375	63.8548	75.3237	78.1284	C_SHF	Arl4c
326	14.9824	-0.240279	0.373704	-0.642965	0.520247	0.790867	18.4994	14.7616	12.5998	19.2866	12.1745	13.7533	14.5788	14.2052	C_SHF	Sh3bp4
327	26.0043	0.7718	0.292551	2.63817	0.00833543	0.0640969	20.3493	17.4455	21.8396	17.2565	25.5664	31.4362	29.1575	44.983	C_SHF	Agap1
328	4.96861	3.07604	0.838703	3.66762	0.000244823	0.00398918	0	1.34196	0.839985	2.03017	7.30469	7.85905	9.71918	10.6539	C_SHF	Gbx2
329	10.6811	0.276877	0.44125	0.627484	0.530342	0.797415	11.0996	8.72275	12.5998	6.09052	12.1745	10.8062	10.9341	13.0214	C_SHF	Ackr3
330	188.441	-0.01718	0.109569	-0.156796	0.875406	0.956833	193.319	185.191	187.317	191.851	215.488	169.952	177.375	187.035	C_SHF	Cops8
331	2.65879	-3.07672	1.22589	-2.50979	0.0120804	0.084787	2.77491	6.03883	4.19993	6.09052	0	0.982382	0	1.18376	C_SHF	Col6a3
332	45.5945	1.23487	0.226874	5.44298	5.23973e-08	2.41008e-06	29.599	22.1424	29.3995	28.4224	52.3503	68.7667	58.3151	75.7609	C_SHF	Lrrfip1
333	5.47571	0.59443	0.7293	0.815069	0.415033	0.717529	6.47478	4.69686	3.35994	3.04526	1.21745	10.8062	0	14.2052	C_SHF	Ramp1
334	101.845	-0.0170075	0.148567	-0.114477	0.90886	0.966798	99.8967	98.6342	89.8784	121.81	103.483	92.3439	106.911	101.804	C_SHF	Ube2f
335	7.12673	-0.41065	0.552715	-0.742968	0.457501	0.750559	6.47478	7.38079	8.39985	10.1509	4.86979	2.94714	8.50428	8.28634	C_SHF	Scly
337	125.635	0.131959	0.137801	0.957607	0.338261	0.656662	113.771	130.841	119.278	114.705	138.789	125.745	105.696	156.257	C_SHF	Ilkap
338	48.3703	-0.221492	0.222596	-0.995042	0.319716	0.639483	44.3985	40.2588	54.599	70.0409	46.263	46.1719	46.1661	39.0642	C_SHF	Hes6
339	1.621	-1.44665	1.29157	-1.12007	0.262685	0.579739	2.77491	4.02588	2.51996	0	1.21745	0	2.4298	0	C_SHF	Per2
340	17.5592	0.21327	0.345894	0.616576	0.537514	0.802965	15.7245	14.7616	16.7997	18.2715	14.6094	25.5419	17.0086	17.7565	C_SHF	Traf3ip1
341	3.37337	0.884031	0.798305	1.10739	0.268127	0.584916	2.77491	2.01294	1.67997	3.04526	4.86979	2.94714	7.28939	2.36753	C_SHF	Asb1
342	1.73099	-1.55494	1.21918	-1.2754	0.202169	0.507867	3.69988	2.01294	2.51996	2.03017	1.21745	0	0	2.36753	C_SHF	Gm29100
343	90.8498	-0.908917	0.167373	-5.43049	5.62004e-08	2.54741e-06	117.471	106.686	122.638	127.901	81.569	64.8372	59.53	46.1668	C_SHF	Twist2
344	16.3796	0.141227	0.35848	0.393962	0.693609	0.882012	12.0246	16.1035	16.7997	17.2565	18.2617	14.7357	13.3639	22.4915	C_SHF	Hdac4
345	229.212	-0.42791	0.101125	-4.23149	2.32153e-05	0.00055543	238.642	258.328	272.995	281.179	205.749	179.776	202.888	194.137	C_SHF	Ndufa10
346	170.796	-0.286019	0.114745	-2.49264	0.0126798	0.0870819	184.994	197.268	167.997	200.987	146.094	162.093	151.862	155.073	C_SHF	Cops9
347	15.0618	-0.603824	0.420984	-1.43432	0.151482	0.435276	24.0492	13.4196	16.7997	18.2715	24.349	6.87667	6.07449	10.6539	C_SHF	Gpc1
348	9.69829	-0.625196	0.509919	-1.22607	0.220173	0.529948	13.8745	10.7357	7.55987	15.2263	3.65234	10.8062	13.3639	2.36753	C_SHF	Dusp28
349	26.9566	-0.281168	0.291323	-0.965142	0.334473	0.653584	27.7491	24.8263	31.0794	34.5129	34.0885	16.7005	20.6533	26.0428	C_SHF	Rnpepl1
350	3.23944	0.2636	0.817162	0.32258	0.747013	0.907467	2.77491	2.68392	2.51996	4.06034	2.4349	7.85905	1.2149	2.36753	C_SHF	9430060I03Rik
351	20.7101	-0.506132	0.327483	-1.54552	0.12222	0.386307	24.0492	17.4455	26.8795	29.4375	14.6094	19.6476	18.2235	15.3889	C_SHF	Capn10
352	2.45848	-0.25251	0.932918	-0.270667	0.786647	0.921964	4.62485	3.3549	1.67997	1.01509	1.21745	2.94714	3.64469	1.18376	C_SHF	Kif1a
353	3.98136	-3.6896	1.17041	-3.15239	0.00161941	0.0185023	5.54981	11.4067	3.35994	9.13577	0	0	1.2149	1.18376	C_SHF	Sned1
354	22.8165	-0.00724788	0.298958	-0.0242438	0.980658	0.993409	19.4244	24.1553	23.5196	24.3621	24.349	23.5772	20.6533	22.4915	C_SHF	Mterf4
355	9.56241	0.30383	0.471442	0.644469	0.519271	0.79003	10.1747	9.39373	8.39985	6.09052	8.52214	8.84143	8.50428	16.5727	C_SHF	Pask
356	71.0524	0.304611	0.172467	1.76619	0.0773632	0.296062	60.123	71.7949	60.4789	60.9052	82.7865	71.7138	77.7535	82.8634	C_SHF	Ppp1r7
357	170.415	0.428674	0.115288	3.71829	0.000200573	0.00339964	160.945	139.564	151.197	129.931	200.879	210.23	187.094	183.483	C_SHF	Hdlbp
358	4.44205	1.00827	0.696778	1.44704	0.147885	0.428805	4.62485	2.68392	2.51996	2.03017	4.86979	6.87667	3.64469	8.28634	C_SHF	2021-09-02
359	1.82327	1.36	1.18612	1.14659	0.25155	0.567319	0.924969	1.34196	1.67997	0	0	0.982382	7.28939	2.36753	C_SHF	Farp2
360	70.8288	0.00547368	0.16992	0.0322133	0.974302	0.991392	72.1476	71.1239	71.3987	68.0108	68.1771	70.7315	70.4641	74.5771	C_SHF	Stk25
361	31.2095	-0.0594002	0.275171	-0.215866	0.829092	0.938318	31.4489	28.8522	21.8396	45.6789	34.0885	26.5243	34.0171	27.2266	C_SHF	Bok
362	27.7737	-0.111043	0.28415	-0.390791	0.695952	0.88333	32.3739	28.1812	28.5595	26.3922	31.6537	28.4891	14.5788	31.9616	C_SHF	Thap4
363	50.111	0.180038	0.204562	0.880114	0.378798	0.688196	49.9483	50.9945	43.6792	42.6336	54.7852	46.1719	54.6704	58.0044	C_SHF	Atg4b
364	322.093	0.182928	0.0961021	1.90348	0.0569781	0.242532	308.015	329.451	322.554	242.606	346.973	307.485	366.899	352.761	C_SHF	Dtymk
365	27.5039	0.636633	0.282911	2.25029	0.0244305	0.136314	23.1242	19.4584	23.5196	20.3017	25.5664	38.3129	42.5214	27.2266	C_SHF	Ing5
366	5.48659	0.260903	0.625471	0.41713	0.676584	0.874493	1.84994	5.36785	7.55987	5.07543	7.30469	5.89429	7.28939	3.55129	C_SHF	D2hgdh
367	32.9007	-0.601451	0.264657	-2.27257	0.0230523	0.131029	40.6986	36.9039	46.1992	35.528	25.5664	36.3481	20.6533	21.3077	C_SHF	Fam174a
368	3.73286	-3.57142	1.16734	-3.05944	0.00221753	0.0237266	7.39975	5.36785	7.55987	7.1056	0	0	2.4298	0	C_SHF	St8sia4
369	13.9015	0.608837	0.395617	1.53895	0.123815	0.388169	10.1747	11.4067	10.0798	12.181	18.2617	11.7886	24.298	13.0214	C_SHF	D1Ertd622e
370	31.0466	0.660398	0.26606	2.48214	0.0130595	0.0890596	29.599	25.4973	24.3596	16.2414	42.6107	33.401	35.232	41.4317	C_SHF	Ppip5k2
371	13.7982	-0.534747	0.418396	-1.27809	0.201218	0.506806	22.1993	13.4196	13.4398	16.2414	7.30469	8.84143	20.6533	8.28634	C_SHF	Gin1
372	29.1218	0.778342	0.301673	2.58009	0.00987758	0.0726824	23.1242	20.8004	23.5196	18.2715	29.2188	33.401	23.0831	61.5557	C_SHF	Pam
373	2.35056	-0.887641	0.98347	-0.902561	0.366759	0.679094	1.84994	3.3549	5.03991	2.03017	0	2.94714	1.2149	2.36753	C_SHF	Rnf152
374	7.93183	0.153086	0.512916	0.298463	0.76535	0.912927	7.39975	9.39373	5.8799	7.1056	12.1745	5.89429	8.50428	7.10258	C_SHF	Pign
375	14.2883	1.06847	0.400423	2.66835	0.00762243	0.0599455	10.1747	7.38079	8.39985	11.1659	24.349	16.7005	24.298	11.8376	C_SHF	2310035C23Rik
377	5.33411	0.798059	0.633359	1.26004	0.207654	0.51308	2.77491	4.69686	5.8799	2.03017	4.86979	6.87667	6.07449	9.47011	C_SHF	Zcchc2
378	5.16199	0.259103	0.646884	0.400541	0.688758	0.880071	1.84994	6.70981	5.03991	5.07543	6.08724	6.87667	7.28939	2.36753	C_SHF	Phlpp1
379	23.8288	-0.507654	0.312452	-1.62475	0.104217	0.352623	31.4489	30.8651	20.1596	29.4375	12.1745	18.6652	20.6533	27.2266	C_SHF	Bcl2
380	11.253	-0.18202	0.441453	-0.412321	0.680104	0.876444	11.0996	11.4067	15.1197	10.1509	12.1745	9.82382	4.85959	15.3889	C_SHF	Kdsr
381	59.7664	0.111321	0.187465	0.593826	0.552629	0.810781	65.6728	55.0204	53.759	55.8297	58.4375	64.8372	57.1002	67.4745	C_SHF	Vps4b
382	6.83176	0.331716	0.56839	0.583607	0.559485	0.814132	3.69988	10.7357	3.35994	6.09052	6.08724	7.85905	9.71918	7.10258	C_SHF	Dsel
383	345.298	0.263654	0.0834829	3.15818	0.00158757	0.0182635	277.491	322.742	341.034	312.646	376.191	373.305	376.618	382.356	C_SHF	Tsn
384	115.208	0.0839852	0.138025	0.60848	0.542869	0.805648	104.522	114.067	113.398	115.72	105.918	123.78	108.126	136.133	C_SHF	Nifk
385	47.9635	0.128261	0.214802	0.597111	0.550433	0.809656	36.9988	51.6655	46.1992	47.709	53.5677	44.2072	60.7449	42.6155	C_SHF	Clasp1
386	7.04509	-0.480274	0.562825	-0.853327	0.393478	0.701273	9.24969	9.39373	10.0798	4.06034	8.52214	7.85905	3.64469	3.55129	C_SHF	2900060B14Rik
387	16.3822	-0.642087	0.364465	-1.76173	0.0781156	0.297498	24.0492	20.8004	16.7997	18.2715	15.8268	13.7533	9.71918	11.8376	C_SHF	Gli2
388	1.83151	0.0381971	1.1215	0.0340588	0.97283	0.991392	2.77491	2.01294	2.51996	0	1.21745	4.91191	1.2149	0	C_SHF	Gm26831
389	62.6062	-0.451886	0.188966	-2.39136	0.0167862	0.105853	73.0726	81.8596	68.8788	64.9655	51.1328	52.0662	44.9512	63.9232	C_SHF	Ralb
391	20.8057	-0.434191	0.316944	-1.36993	0.170709	0.46481	22.1993	22.8133	24.3596	26.3922	19.4792	17.6829	14.5788	18.9402	C_SHF	Tmem185b
392	36.8547	0.919371	0.245168	3.74996	0.000176864	0.00307138	27.7491	26.1682	22.6796	25.3772	36.5234	47.1543	57.1002	52.0856	C_SHF	Epb41l5
393	7.3198	0.62734	0.562126	1.11601	0.264417	0.581358	5.54981	9.39373	1.67997	6.09052	13.3919	6.87667	7.28939	8.28634	C_SHF	Ptpn4
394	8.62019	0.236503	0.530771	0.445584	0.655898	0.8652	2.77491	6.03883	12.5998	10.1509	12.1745	4.91191	7.28939	13.0214	C_SHF	Tmem177
395	5.77479	0.410248	0.601144	0.682445	0.494957	0.776417	6.47478	6.70981	3.35994	3.04526	7.30469	4.91191	7.28939	7.10258	C_SHF	Tmem37
396	526.23	0.0575512	0.0680092	0.846226	0.397427	0.704934	494.858	537.455	526.671	501.452	523.503	519.68	530.91	575.309	C_SHF	Dbi
397	14.4937	1.0425	0.411449	2.53372	0.0112859	0.0804336	9.24969	16.1035	5.8799	6.09052	15.8268	25.5419	21.8682	15.3889	C_SHF	3110009E18Rik
399	1.09236	-3.39485	1.6189	-2.09701	0.0359923	0.178033	0	2.68392	5.03991	1.01509	0	0	0	0	C_SHF	En1
400	29.6966	0.438781	0.264977	1.65592	0.0977384	0.338357	24.0492	28.1812	25.1996	23.347	35.306	40.2776	32.8022	28.4103	C_SHF	Insig2
401	5.43134	0.188268	0.615965	0.305648	0.759873	0.910314	3.69988	4.69686	6.71988	5.07543	7.30469	3.92953	7.28939	4.73505	C_SHF	Ccdc93
402	134.784	0.374138	0.129301	2.89355	0.00380919	0.0357811	115.621	117.422	119.278	116.735	154.616	143.428	178.59	132.582	C_SHF	Ddx18
403	193.315	0.246072	0.109961	2.23781	0.0252332	0.139471	155.395	174.455	187.317	189.821	200.879	193.529	232.045	213.077	C_SHF	Actr3
404	14.4133	-0.400033	0.421101	-0.949968	0.342128	0.65863	19.4244	17.4455	21.8396	7.1056	7.30469	20.63	9.71918	11.8376	C_SHF	Slc35f5
406	4.51114	1.73146	0.814029	2.12703	0.0334177	0.169952	1.84994	0	0.839985	6.09052	8.52214	1.96476	9.71918	7.10258	C_SHF	Lypd1
407	1.3288	-0.317269	1.30503	-0.243113	0.807918	0.931077	0.924969	1.34196	2.51996	1.01509	0	0	3.64469	1.18376	C_SHF	Nckap5
408	6.87783	0.408216	0.562651	0.725523	0.468131	0.757924	4.62485	6.70981	5.03991	7.1056	6.08724	3.92953	8.50428	13.0214	C_SHF	Mgat5
409	1.3987	3.31869	1.4475	2.29271	0.0218647	0.126412	0	0	0.839985	0	2.4349	1.96476	1.2149	4.73505	C_SHF	Tmem163
410	2.21337	-1.13276	1.04106	-1.08808	0.276559	0.593114	2.77491	4.02588	3.35994	2.03017	0	1.96476	0	3.55129	C_SHF	2900009J06Rik
411	62.2254	-0.150329	0.193052	-0.778697	0.436158	0.734009	64.7478	69.111	62.9989	65.9806	48.6979	79.5729	52.2406	54.4531	C_SHF	Ccnt2
412	11.9482	-0.0726702	0.417062	-0.174243	0.861674	0.950193	11.0996	14.0906	13.4398	10.1509	15.8268	11.7886	9.71918	9.47011	C_SHF	Rab3gap1
413	11.0098	-0.286196	0.466319	-0.613734	0.539391	0.80379	7.39975	13.4196	20.1596	7.1056	7.30469	9.82382	14.5788	8.28634	C_SHF	Zranb3
414	106.959	0.23216	0.14115	1.64478	0.100015	0.342968	109.146	89.2404	96.5983	99.4784	112.005	118.868	119.06	111.274	C_SHF	R3hdm1
415	168.876	0.131099	0.120448	1.08843	0.276404	0.593009	177.594	175.797	153.717	136.022	159.486	167.005	193.169	188.218	C_SHF	Ubxn4
416	149.823	0.440774	0.137559	3.20425	0.00135413	0.016137	148.92	121.447	112.558	124.856	177.747	133.604	210.177	169.278	C_SHF	Mcm6
417	97.8208	0.352237	0.158468	2.22276	0.0262318	0.143477	71.2226	89.9114	105.838	75.1164	119.31	93.3262	114.2	113.641	C_SHF	Dars
418	1.88552	2.9008	1.39186	2.08411	0.03715	0.181741	0.924969	0	0	1.01509	6.08724	0.982382	6.07449	0	C_SHF	Cxcr4
419	4.56602	-2.80964	0.899681	-3.12293	0.00179063	0.0200002	9.24969	7.38079	9.23984	6.09052	1.21745	0.982382	0	2.36753	C_SHF	Cd55
421	6.26566	0.263668	0.568257	0.463994	0.642652	0.858407	4.62485	5.36785	6.71988	6.09052	4.86979	6.87667	7.28939	8.28634	C_SHF	Yod1
422	47.474	0.0777816	0.209873	0.370612	0.710926	0.88957	47.1734	49.6526	48.7191	38.5733	47.4805	46.1719	54.6704	47.3505	C_SHF	Mapkapk2
423	7.21729	0.534833	0.554418	0.964675	0.334708	0.653798	3.69988	10.0647	3.35994	6.09052	7.30469	6.87667	8.50428	11.8376	C_SHF	Dyrk3
424	37.9165	0.235088	0.241422	0.973765	0.330173	0.6487	36.0738	36.233	27.7195	39.5884	51.1328	44.2072	35.232	33.1454	C_SHF	Eif2d
425	1.935	2.42604	1.22499	1.98045	0.0476529	0.215684	0	0.670981	1.67997	0	3.65234	5.89429	1.2149	2.36753	C_SHF	Rassf5
427	18.49	0.684593	0.353219	1.93816	0.0526043	0.23121	19.4244	15.4326	13.4398	8.12069	30.4362	22.5948	23.0831	15.3889	C_SHF	Srgap2
428	7.45242	0.195114	0.525623	0.371206	0.710484	0.88957	4.62485	7.38079	6.71988	9.13577	9.73959	8.84143	6.07449	7.10258	C_SHF	Fam72a
429	6.25358	0.220393	0.610069	0.361259	0.717906	0.892371	8.32472	2.68392	4.19993	8.12069	6.08724	4.91191	12.149	3.55129	C_SHF	Slc41a1
430	2.33154	0.000720501	0.947804	0.00076018	0.999393	0.9999	3.69988	2.68392	0.839985	2.03017	2.4349	0.982382	2.4298	3.55129	C_SHF	Rab29
431	433.03	0.0510314	0.0753657	0.677118	0.498331	0.778638	406.061	401.246	452.752	443.593	417.585	454.843	428.859	459.3	C_SHF	Nucks1
432	1.5889	-0.856099	1.25556	-0.681845	0.495337	0.776651	0.924969	0	3.35994	4.06034	1.21745	1.96476	0	1.18376	C_SHF	Slc45a3
433	10.0896	0.223138	0.472285	0.472465	0.636595	0.855025	8.32472	11.4067	10.0798	7.1056	18.2617	8.84143	4.85959	11.8376	C_SHF	Elk4
434	1.93137	-0.223587	1.09663	-0.203885	0.838443	0.941253	2.77491	2.68392	1.67997	1.01509	3.65234	0	3.64469	0	C_SHF	Mfsd4a
435	3.35187	0.440848	0.798461	0.552122	0.580865	0.824656	2.77491	2.01294	2.51996	4.06034	4.86979	0.982382	4.85959	4.73505	C_SHF	Cdk18
437	1.62228	4.35668	1.43755	3.03062	0.00244048	0.0253294	0	0	0	0	1.21745	0.982382	4.85959	5.91882	C_SHF	Klhdc8a
438	3.13723	2.7479	1.01961	2.69505	0.00703772	0.0565969	0	2.01294	0	1.01509	4.86979	3.92953	9.71918	3.55129	C_SHF	Nuak2
439	5.55661	0.485137	0.670854	0.723163	0.469579	0.758889	1.84994	10.7357	3.35994	2.03017	10.957	5.89429	6.07449	3.55129	C_SHF	Tmcc2
440	8.9213	0.576428	0.49674	1.16042	0.245877	0.561013	8.32472	7.38079	5.03991	8.12069	6.08724	14.7357	14.5788	7.10258	C_SHF	Dstyk
441	19.6782	0.00764693	0.337838	0.0226349	0.981942	0.993866	23.1242	20.8004	16.7997	17.2565	20.6966	10.8062	23.0831	24.859	C_SHF	Rbbp5
443	1.98997	1.15179	1.04641	1.10071	0.271024	0.587949	0.924969	1.34196	1.67997	1.01509	1.21745	4.91191	3.64469	1.18376	C_SHF	Lrrn2
444	42.1853	0.216885	0.229818	0.943728	0.345309	0.660983	46.2485	33.549	43.6792	32.4828	54.7852	39.2953	40.0916	47.3505	C_SHF	Mdm4
445	4.488	0.588481	0.679911	0.865527	0.38675	0.695365	2.77491	3.3549	4.19993	4.06034	6.08724	5.89429	2.4298	7.10258	C_SHF	Pik3c2b
446	27.9161	0.320464	0.287705	1.11386	0.265337	0.582396	22.1993	22.8133	21.8396	32.4828	30.4362	22.5948	43.7363	27.2266	C_SHF	Ppp1r15b
447	5.20961	1.14715	0.664103	1.72737	0.0841013	0.309972	1.84994	1.34196	5.8799	4.06034	8.52214	6.87667	4.85959	8.28634	C_SHF	Plekha6
449	9.86834	0.674586	0.472219	1.42855	0.153135	0.437703	7.39975	8.05177	5.03991	10.1509	15.8268	15.7181	7.28939	9.47011	C_SHF	Sox13
450	909.119	0.0446312	0.0517274	0.862815	0.388239	0.696918	902.77	890.391	901.304	886.17	898.477	929.333	926.967	937.541	C_SHF	Snrpe
451	1.40422	-0.543561	1.3426	-0.404857	0.685583	0.878872	4.62485	2.01294	0	0	0	0.982382	2.4298	1.18376	C_SHF	Zc3h11a
452	5.69589	-2.02788	0.726419	-2.79162	0.00524451	0.0454925	11.0996	5.36785	14.2797	6.09052	1.21745	3.92953	1.2149	2.36753	C_SHF	Atp2b4
453	8.29855	-2.88873	0.699553	-4.12939	3.63724e-05	0.000815436	9.24969	20.8004	9.23984	19.2866	2.4349	2.94714	2.4298	0	C_SHF	Fmod
454	49.1583	0.109952	0.220298	0.499106	0.617705	0.845176	45.3235	63.7432	41.9993	36.5431	56.0026	44.2072	49.8108	55.6369	C_SHF	Btg2
455	1.11983	2.96568	1.61576	1.83547	0.0664358	0.267914	0	0	0.839985	0	1.21745	0.982382	0	5.91882	C_SHF	Mybph
457	2.55856	1.09698	0.945088	1.16072	0.245755	0.560984	0.924969	2.68392	1.67997	1.01509	2.4349	0.982382	3.64469	7.10258	C_SHF	Ppfia4
458	96.4582	0.195407	0.149743	1.30495	0.191911	0.494965	102.672	92.5953	78.1186	86.2823	103.483	102.168	106.911	99.4361	C_SHF	Tmem183a
459	18.2675	0.142679	0.33836	0.421679	0.673259	0.873312	16.6494	16.1035	18.4797	18.2715	21.9141	17.6829	13.3639	23.6753	C_SHF	Cyb5r1
460	97.9699	-0.173975	0.150781	-1.15382	0.248574	0.563753	110.996	88.5694	109.198	107.599	97.3959	92.3439	95.9769	81.6797	C_SHF	Adipor1
461	22.445	-0.143284	0.333798	-0.429255	0.667738	0.871086	27.7491	14.7616	26.0395	26.3922	28.0013	26.5243	19.4384	10.6539	C_SHF	Klhl12
462	40.7456	0.249314	0.238467	1.04549	0.295798	0.614828	38.8487	28.8522	48.7191	32.4828	45.0456	38.3129	53.4555	40.248	C_SHF	Rabif
463	123.146	0.0926714	0.132828	0.697679	0.485378	0.769856	125.796	105.344	125.158	121.81	124.18	133.604	119.06	130.214	C_SHF	Kdm5b
464	6.74753	0.629104	0.563259	1.1169	0.264037	0.580974	7.39975	4.69686	4.19993	5.07543	6.08724	9.82382	4.85959	11.8376	C_SHF	Ppp1r12b
465	36.1809	0.123859	0.244794	0.505971	0.612877	0.842469	25.8991	34.22	37.7993	40.6034	38.9583	35.3657	32.8022	43.7992	C_SHF	Ube2t
467	19.491	-0.00443777	0.338138	-0.0131241	0.989529	0.997612	21.2743	18.7875	14.2797	24.3621	15.8268	25.5419	13.3639	22.4915	C_SHF	Arl8a
468	2.82248	-0.877345	0.943795	-0.929593	0.352582	0.66701	2.77491	8.72275	0.839985	2.03017	1.21745	0.982382	3.64469	2.36753	C_SHF	Elf3
469	36.6376	-0.375096	0.24667	-1.52064	0.128351	0.395816	30.524	44.2847	48.7191	41.6185	28.0013	30.4538	32.8022	36.6967	C_SHF	Rnpep
470	175.695	0.340379	0.118987	2.86064	0.00422786	0.0387787	169.269	137.551	160.437	155.308	180.182	222.018	170.086	210.71	C_SHF	Timm17a
471	3.92692	1.92427	0.819035	2.34943	0.018802	0.114222	1.84994	2.68392	0.839985	1.01509	2.4349	5.89429	4.85959	11.8376	C_SHF	Lmod1
472	62.8288	-0.776537	0.18877	-4.11367	3.89424e-05	0.000860668	81.3973	77.8338	73.9187	84.2521	51.1328	45.1895	51.0257	37.8804	C_SHF	Shisa4
473	51.1744	0.0765298	0.203413	0.376228	0.706747	0.887816	47.1734	55.6914	51.2391	44.6638	43.8281	54.031	58.3151	54.4531	C_SHF	Ipo9
474	34.9276	0.137459	0.248438	0.553293	0.580062	0.824284	35.1488	31.5361	26.8795	39.5884	41.3932	30.4538	40.0916	34.3291	C_SHF	Nav1
475	1.92688	-1.3447	1.15125	-1.16804	0.24279	0.556831	3.69988	2.68392	0.839985	4.06034	0	2.94714	0	1.18376	C_SHF	Gm38399
476	131.94	0.00149011	0.145825	0.0102185	0.991847	0.998496	105.446	141.577	161.277	118.765	127.832	153.252	137.283	110.09	C_SHF	Csrp1
477	49.5101	-0.728357	0.221706	-3.28524	0.00101897	0.0129211	73.9975	55.6914	66.3588	51.7694	32.8711	48.1367	37.6618	29.5941	C_SHF	Phlda3
478	242.356	0.897602	0.207978	4.31585	1.58986e-05	0.000401167	122.096	199.952	183.957	170.534	272.708	327.133	259.988	402.48	C_SHF	Tnni1
479	2.43404	2.23512	1.07378	2.08154	0.0373842	0.182599	2.77491	0.670981	0	0	4.86979	3.92953	4.85959	2.36753	C_SHF	Lad1
480	91.1258	1.46149	0.680983	2.14614	0.0318615	0.165238	36.9988	20.8004	94.9183	41.6185	109.57	170.934	32.8022	221.364	C_SHF	Tnnt2
481	103.458	-0.57796	0.14692	-3.93384	8.35997e-05	0.00160604	115.621	116.751	135.238	128.916	76.6992	91.3615	81.3982	81.6797	C_SHF	Tmem9
482	6.2999	-0.844153	0.604474	-1.39651	0.162561	0.45163	6.47478	8.05177	11.7598	6.09052	4.86979	5.89429	6.07449	1.18376	C_SHF	Kif21b
483	13.7387	-0.473797	0.392827	-1.20612	0.227771	0.540331	17.5744	13.4196	17.6397	15.2263	13.3919	9.82382	13.3639	9.47011	C_SHF	5730559C18Rik
484	24.9407	0.507516	0.293349	1.73008	0.0836166	0.308946	19.4244	21.4714	25.1996	16.2414	24.349	35.3657	25.5129	31.9616	C_SHF	Camsap2
485	9.11245	0.679005	0.488426	1.39019	0.164471	0.454754	4.62485	6.03883	9.23984	8.12069	10.957	8.84143	8.50428	16.5727	C_SHF	Ddx59
486	10.427	-0.131623	0.446279	-0.294933	0.768045	0.914304	9.24969	11.4067	11.7598	11.1659	12.1745	10.8062	10.9341	5.91882	C_SHF	Kif14
487	46.247	0.0551502	0.220901	0.24966	0.80285	0.929332	52.7232	37.5749	47.0392	44.6638	52.3503	47.1543	34.0171	54.4531	C_SHF	Zfp281
488	2.10617	-1.39308	1.08801	-1.28039	0.200408	0.506125	2.77491	4.02588	4.19993	1.01509	2.4349	0	1.2149	1.18376	C_SHF	A430106G13Rik
489	20.3268	0.0366932	0.319972	0.114676	0.908702	0.966795	16.6494	20.1294	20.1596	23.347	17.0443	19.6476	25.5129	20.124	C_SHF	Nek7
490	3.03164	-3.20547	1.27199	-2.52004	0.0117341	0.0830584	4.62485	0.670981	3.35994	13.1961	1.21745	0	0	1.18376	C_SHF	Lhx9
491	46.6002	-0.594969	0.224334	-2.65216	0.00799791	0.0622698	61.048	67.0981	43.6792	51.7694	37.7409	33.401	43.7363	34.3291	C_SHF	2310009B15Rik
492	7.83032	-0.0459079	0.513779	-0.0893535	0.928801	0.975472	8.32472	8.05177	9.23984	6.09052	4.86979	6.87667	9.71918	9.47011	C_SHF	Dennd1b
493	11.2469	-0.0866484	0.445198	-0.194629	0.845683	0.944249	15.7245	10.0647	11.7598	9.13577	8.52214	16.7005	12.149	5.91882	C_SHF	Zbtb41
494	44.9577	0.116104	0.224971	0.516084	0.605796	0.838876	49.0234	44.2847	45.3592	33.4978	56.0026	44.2072	34.0171	53.2694	C_SHF	Aspm
495	32.4885	0.549131	0.27371	2.00625	0.0448294	0.208196	24.9742	24.8263	17.6397	38.5733	37.7409	32.4186	34.0171	49.7181	C_SHF	Cdc73
496	70.1247	-0.318139	0.187301	-1.69854	0.0894056	0.321072	79.5473	89.2404	80.6386	61.9202	63.3073	78.5905	47.381	60.3719	C_SHF	Glrx2
497	28.5526	0.209918	0.282925	0.741957	0.458114	0.750795	32.3739	19.4584	24.3596	30.4526	23.1315	30.4538	27.9426	40.248	C_SHF	Trove2
498	89.2094	0.258643	0.155928	1.65873	0.0971697	0.337012	81.3973	87.2275	77.2786	78.1616	99.8308	90.3791	112.985	86.4147	C_SHF	Uchl5
499	19.5334	-0.17901	0.348604	-0.513505	0.607598	0.839564	19.4244	20.8004	25.1996	17.2565	9.73959	15.7181	30.3724	17.7565	C_SHF	Rgs2
500	8.38839	-0.522601	0.51458	-1.01559	0.309826	0.629602	6.47478	11.4067	8.39985	13.1961	10.957	5.89429	4.85959	5.91882	C_SHF	Pla2g4a
501	33.5124	-0.261576	0.250808	-1.04293	0.296979	0.616666	41.6236	32.2071	35.2794	37.5582	28.0013	33.401	32.8022	27.2266	C_SHF	BC003331
502	453.979	0.408624	0.0746757	5.47197	4.45051e-08	2.09342e-06	390.337	368.368	414.953	386.748	521.068	494.138	566.142	490.078	C_SHF	Tpr
503	23.3523	-1.34389	0.321489	-4.18022	2.91233e-05	0.000676019	37.9237	31.5361	31.9194	32.4828	15.8268	10.8062	10.9341	15.3889	C_SHF	Hmcn1
504	12.9799	-0.291555	0.430516	-0.677222	0.498265	0.778638	12.9496	20.1294	13.4398	10.1509	19.4792	10.8062	12.149	4.73505	C_SHF	Gm10138
505	130.175	0.0979445	0.129905	0.753968	0.450868	0.745763	128.571	120.777	132.718	121.81	140.007	148.34	115.415	133.765	C_SHF	Ivns1abp
506	49.7866	0.604773	0.210681	2.87056	0.00409745	0.0378612	36.0738	43.6137	44.5192	33.4978	60.8724	71.7138	57.1002	50.9018	C_SHF	Swt1
507	29.8553	0.262062	0.264883	0.98935	0.322492	0.64182	24.0492	32.8781	26.8795	24.3621	30.4362	34.3834	29.1575	36.6967	C_SHF	Trmt1l
508	78.6018	-0.0305316	0.171817	-0.177698	0.85896	0.949728	65.6728	77.1628	75.5987	99.4784	79.1341	69.7491	86.2577	75.7609	C_SHF	Rnf2
511	6.40062	0.404257	0.572392	0.706258	0.480028	0.766676	5.54981	7.38079	5.8799	3.04526	4.86979	8.84143	9.71918	5.91882	C_SHF	Edem3
512	62.6299	-0.0481551	0.184885	-0.26046	0.794509	0.925941	60.123	56.3624	64.6789	74.1013	66.9596	58.9429	58.3151	61.5557	C_SHF	1700025G04Rik
513	117.364	0.311238	0.133529	2.33086	0.0197609	0.118117	113.771	101.318	99.9582	104.554	129.05	133.604	129.994	126.663	C_SHF	Tsen15
515	12.6247	0.672801	0.423489	1.58871	0.112126	0.367608	8.32472	6.03883	11.7598	13.1961	20.6966	15.7181	15.7937	9.47011	C_SHF	Rgl1
516	169.118	0.11165	0.119644	0.933191	0.350721	0.666315	157.245	177.81	136.078	178.655	193.574	168.97	172.515	168.094	C_SHF	Arpc5
517	19.7853	-0.155017	0.339384	-0.45676	0.647843	0.859722	20.3493	18.7875	21.8396	22.3319	10.957	14.7357	29.1575	20.124	C_SHF	Smg7
518	31.3761	0.284044	0.264563	1.07363	0.282987	0.599801	24.9742	23.4843	27.7195	37.5582	29.2188	32.4186	41.3065	34.3291	C_SHF	Lamc1
519	137.532	0.455879	0.125075	3.64485	0.000267547	0.00425923	124.871	120.106	116.758	101.509	158.268	162.093	161.581	155.073	C_SHF	Dhx9
520	2.50046	-0.387767	0.998426	-0.388379	0.697736	0.883802	3.69988	4.69686	0	3.04526	2.4349	4.91191	1.2149	0	C_SHF	Npl
523	2.22451	-2.73387	1.26842	-2.15533	0.031136	0.162525	6.47478	3.3549	2.51996	3.04526	1.21745	0	0	1.18376	C_SHF	Rnasel
524	70.8159	0.119751	0.175948	0.680605	0.496121	0.776977	62.8979	70.453	77.2786	59.8901	86.4388	66.8019	74.1088	68.6583	C_SHF	Glul
526	66.2158	-0.638368	0.181444	-3.51827	0.000434368	0.00639244	78.6224	75.1498	80.6386	88.3125	48.6979	49.1191	57.1002	52.0856	C_SHF	Ier5
528	47.3549	-0.357084	0.222976	-1.60145	0.109278	0.362411	61.048	45.6267	57.959	47.709	38.9583	31.4362	54.6704	41.4317	C_SHF	Stx6
529	3.74189	-0.0319781	0.745835	-0.0428755	0.965801	0.988887	1.84994	4.69686	2.51996	6.09052	3.65234	3.92953	3.64469	3.55129	C_SHF	BC034090
530	12.4869	0.00165576	0.413149	0.00400767	0.996802	0.999395	13.8745	8.05177	14.2797	14.2112	10.957	15.7181	12.149	10.6539	C_SHF	Xpr1
531	1.46899	1.13387	2.80817	0.403776	0.686378	0.879131	3.69988	0	0	0	6.08724	1.96476	0	0	C_SHF	Gm5532
532	102.251	-0.215677	0.145187	-1.48552	0.137406	0.411983	104.522	108.028	112.558	114.705	81.569	95.291	95.9769	105.355	C_SHF	Acbd6
533	9.47203	-1.01069	0.511181	-1.97717	0.048022	0.216882	18.4994	15.4326	8.39985	8.12069	3.65234	4.91191	7.28939	9.47011	C_SHF	Qsox1
534	15.747	0.163134	0.365999	0.445724	0.655797	0.8652	18.4994	14.7616	15.1197	11.1659	18.2617	20.63	12.149	15.3889	C_SHF	Cep350
535	42.2903	-0.0264054	0.22789	-0.115869	0.907756	0.966449	38.8487	46.2977	40.3193	44.6638	36.5234	34.3834	54.6704	42.6155	C_SHF	Tor1aip1
536	84.7246	-0.0747422	0.160254	-0.466399	0.64093	0.857577	94.3468	90.5824	80.6386	81.2069	91.3086	71.7138	88.6875	79.3121	C_SHF	Tor1aip2
537	63.5262	-0.0392963	0.193429	-0.203156	0.839013	0.941481	64.7478	72.4659	49.5591	70.0409	64.5248	49.1191	63.1747	74.5771	C_SHF	Gm2000
538	42.7085	0.578791	0.231864	2.49625	0.0125513	0.0867247	33.2989	46.2977	26.8795	29.4375	47.4805	49.1191	55.8853	53.2694	C_SHF	Soat1
539	2.43204	1.06506	1.07315	0.992466	0.32097	0.640758	5.54981	0	0	1.01509	1.21745	6.87667	2.4298	2.36753	C_SHF	Gm10031
540	14.8155	0.801907	0.37873	2.11736	0.0342294	0.171811	12.0246	12.0777	10.9198	8.12069	14.6094	23.5772	19.4384	17.7565	C_SHF	Abl2
541	1.14799	1.4836	1.46248	1.01444	0.310372	0.629891	0	1.34196	0	1.01509	1.21745	1.96476	3.64469	0	C_SHF	Tor3a
542	12.8434	0.197824	0.437598	0.452067	0.651221	0.861636	12.9496	12.0777	10.9198	12.181	2.4349	18.6652	14.5788	18.9402	C_SHF	Fam20b
543	57.5243	0.0230656	0.205468	0.112259	0.910618	0.967243	73.9975	55.0204	45.3592	54.8146	51.1328	69.7491	47.381	62.7395	C_SHF	Ralgps2
544	4.79735	-0.455088	0.690178	-0.659377	0.509654	0.7843	6.47478	3.3549	9.23984	3.04526	7.30469	2.94714	3.64469	2.36753	C_SHF	Angptl1
545	11.111	0.646025	0.45654	1.41505	0.157055	0.443547	10.1747	5.36785	9.23984	10.1509	15.8268	12.771	19.4384	5.91882	C_SHF	Rasal2
546	7.52354	0.286745	0.523522	0.547724	0.583882	0.826867	4.62485	6.03883	8.39985	8.12069	9.73959	8.84143	8.50428	5.91882	C_SHF	Cryzl2
547	2.13744	-1.00793	1.03742	-0.971568	0.331265	0.650136	2.77491	4.02588	2.51996	2.03017	0	0.982382	1.2149	3.55129	C_SHF	Astn1
548	63.2604	0.0292416	0.185362	0.157754	0.874651	0.956278	69.3727	59.0463	56.279	65.9806	76.6992	59.9253	61.9598	56.8206	C_SHF	Cop1
549	3.31093	-0.953542	0.893399	-1.06732	0.285828	0.603463	1.84994	6.70981	0.839985	8.12069	3.65234	2.94714	0	2.36753	C_SHF	4930523C07Rik
550	270.769	-0.0540757	0.0935548	-0.578011	0.563257	0.81649	308.94	267.721	252.836	274.073	269.056	251.49	272.137	269.898	C_SHF	Mrps14
551	536.739	0.450245	0.0763355	5.89824	3.67397e-09	2.20173e-07	443.06	465.661	471.232	432.427	652.552	606.129	693.707	529.142	C_SHF	Cacybp
552	5.5429	-0.11603	0.630755	-0.183954	0.85405	0.94778	6.47478	10.0647	4.19993	2.03017	4.86979	5.89429	6.07449	4.73505	C_SHF	Rabgap1l
553	18.5227	0.426715	0.336877	1.26668	0.205269	0.511036	15.7245	16.7745	14.2797	16.2414	17.0443	17.6829	27.9426	22.4915	C_SHF	Rc3h1
555	16.6246	0.232137	0.353903	0.655934	0.511866	0.785586	15.7245	16.1035	15.9597	13.1961	15.8268	17.6829	24.298	14.2052	C_SHF	Zbtb37
556	17.8337	0.829491	0.348947	2.37713	0.0174482	0.108366	11.0996	11.4067	15.9597	13.1961	20.6966	29.4714	23.0831	17.7565	C_SHF	Dars2
557	27.2696	-0.473613	0.279079	-1.69706	0.089686	0.321523	34.2239	32.2071	32.7594	27.4073	20.6966	21.6124	27.9426	21.3077	C_SHF	Cenpl
558	14.0715	-0.363081	0.397031	-0.914489	0.36046	0.674442	14.7995	16.7745	13.4398	18.2715	10.957	11.7886	19.4384	7.10258	C_SHF	Klhl20
559	589.057	0.136686	0.0730378	1.87144	0.061284	0.25474	516.133	559.598	524.151	646.61	608.724	613.988	658.475	584.779	C_SHF	Prdx6
560	31.3303	0.135502	0.270567	0.500806	0.616508	0.84448	42.5486	22.8133	26.0395	28.4224	35.306	29.4714	36.4469	29.5941	C_SHF	Suco
561	18.4679	-1.11782	0.35415	-3.15634	0.00159763	0.018328	25.8991	20.8004	29.3995	25.3772	10.957	13.7533	9.71918	11.8376	C_SHF	Pigc
562	6.36983	-0.181831	0.564398	-0.322169	0.747325	0.90758	6.47478	6.70981	5.8799	8.12069	6.08724	6.87667	6.07449	4.73505	C_SHF	Dnm3
564	15.2515	-1.43135	0.401409	-3.56581	0.000362732	0.0055207	22.1993	22.1424	24.3596	20.3017	12.1745	8.84143	6.07449	5.91882	C_SHF	Dnm3os
565	18.9428	0.0185443	0.339434	0.054633	0.956431	0.984897	21.2743	18.1165	12.5998	23.347	18.2617	14.7357	23.0831	20.124	C_SHF	Mettl13
566	32.7128	-0.493106	0.273338	-1.80402	0.0712287	0.280717	25.8991	38.2459	44.5192	44.6638	26.7839	31.4362	17.0086	33.1454	C_SHF	Vamp4
567	406.415	0.458595	0.0755736	6.0682	1.29355e-09	8.26879e-08	349.638	341.529	335.994	343.099	430.977	481.367	477.455	491.262	C_SHF	Prrc2c
568	134.053	0.0793396	0.141946	0.558941	0.576202	0.823175	167.419	120.777	115.078	119.78	122.962	160.128	136.069	130.214	C_SHF	Prrx1
569	4.83572	-0.702202	0.696616	-1.00802	0.313446	0.633657	8.32472	2.68392	4.19993	9.13577	2.4349	5.89429	3.64469	2.36753	C_SHF	Gm26523
570	21.28	-0.157048	0.32395	-0.484791	0.627825	0.851282	22.1993	26.8392	15.9597	24.3621	19.4792	14.7357	19.4384	27.2266	C_SHF	Gorab
571	63.8014	0.208404	0.183047	1.13852	0.254902	0.570973	52.7232	69.111	57.119	56.8448	75.4818	64.8372	66.8194	67.4745	C_SHF	Kifap3
572	6.53733	-0.336683	0.577348	-0.583155	0.559789	0.814219	8.32472	6.70981	5.03991	9.13577	7.30469	4.91191	8.50428	2.36753	C_SHF	Scyl3
573	15.9892	0.236364	0.365791	0.646173	0.518167	0.789535	12.0246	15.4326	17.6397	13.1961	21.9141	11.7886	15.7937	20.124	C_SHF	BC055324
574	8.33058	-0.800262	0.528136	-1.51526	0.129707	0.398426	10.1747	7.38079	12.5998	12.181	9.73959	4.91191	7.28939	2.36753	C_SHF	Mettl18
575	5.20237	0.211358	0.653562	0.323393	0.746397	0.907211	5.54981	4.02588	1.67997	8.12069	6.08724	2.94714	7.28939	5.91882	C_SHF	Slc19a2
576	6.7975	0.274691	0.548253	0.50103	0.61635	0.84448	6.47478	6.03883	5.03991	7.1056	4.86979	6.87667	8.50428	9.47011	C_SHF	Ccdc181
577	15.8173	0.25649	0.376035	0.682091	0.495182	0.776505	15.7245	17.4455	13.4398	11.1659	13.3919	26.5243	17.0086	11.8376	C_SHF	Blzf1
578	32.0131	0.00258765	0.270798	0.00955565	0.992376	0.998658	30.524	42.2718	27.7195	26.3922	43.8281	26.5243	32.8022	26.0428	C_SHF	Nme7
579	40.1425	-0.276988	0.254639	-1.08777	0.276699	0.593171	37.9237	42.9428	52.9191	42.6336	37.7409	46.1719	17.0086	43.7992	C_SHF	Atp1b1
580	12.0547	-0.121207	0.422219	-0.287071	0.774058	0.917261	12.9496	10.7357	14.2797	12.181	10.957	7.85905	9.71918	17.7565	C_SHF	Sft2d2
581	81.6874	-0.0514847	0.164361	-0.313242	0.754097	0.909046	72.1476	88.5694	77.2786	94.403	87.6563	78.5905	83.8279	71.0258	C_SHF	Tiprl
582	5.6721	-0.454974	0.616614	-0.737859	0.4606	0.752242	3.69988	6.03883	7.55987	9.13577	4.86979	6.87667	3.64469	3.55129	C_SHF	Gpr161
583	4.73397	0.102038	0.675978	0.150948	0.880016	0.95855	2.77491	6.70981	2.51996	6.09052	3.65234	2.94714	6.07449	7.10258	C_SHF	Dcaf6
584	95.7443	-0.305331	0.148059	-2.06222	0.0391867	0.188561	108.221	108.699	105.838	100.494	88.8737	88.4143	80.1833	85.231	C_SHF	Mpc2
586	135.396	0.0265167	0.130083	0.203845	0.838475	0.941253	138.745	130.17	132.718	136.022	153.398	151.287	112.985	127.846	C_SHF	Mpzl1
587	26.907	0.800925	0.303874	2.63572	0.00839601	0.0644435	28.674	14.0906	16.7997	19.2866	35.306	24.5595	30.3724	46.1668	C_SHF	Rcsd1
588	35.2906	-0.212301	0.261394	-0.812189	0.416683	0.718993	42.5486	44.2847	36.1194	28.4224	40.1758	40.2776	30.3724	20.124	C_SHF	Creg1
589	33.7771	0.237564	0.258085	0.92049	0.357317	0.671908	35.1488	23.4843	36.1194	29.4375	30.4362	30.4538	42.5214	42.6155	C_SHF	Pou2f1
590	4.51005	1.60211	0.753439	2.1264	0.0334699	0.170148	3.69988	3.3549	0.839985	1.01509	3.65234	12.771	3.64469	7.10258	C_SHF	Dusp27
591	16.0538	1.88238	0.426811	4.41033	1.03211e-05	0.000274899	8.32472	4.69686	9.23984	5.07543	26.7839	11.7886	37.6618	24.859	C_SHF	Ildr2
593	38.2672	-0.256342	0.249791	-1.02622	0.304786	0.62425	38.8487	50.9945	37.7993	38.5733	41.3932	38.3129	40.0916	20.124	C_SHF	Tada1
594	24.9358	-0.404569	0.292542	-1.38294	0.166682	0.458045	32.3739	25.4973	29.3995	26.3922	26.7839	20.63	20.6533	17.7565	C_SHF	Pogk
595	2.18593	1.37021	1.01954	1.34395	0.178964	0.476561	0	2.01294	1.67997	1.01509	2.4349	1.96476	3.64469	4.73505	C_SHF	Fam78b
596	70.7404	-0.0168494	0.174168	-0.0967422	0.922931	0.972554	73.0726	65.0851	79.7986	66.9957	71.8294	74.661	74.1088	60.3719	C_SHF	Uck2
597	93.6201	0.108569	0.153255	0.708423	0.478683	0.765399	95.2718	93.9373	88.1984	82.222	86.4388	88.4143	100.837	113.641	C_SHF	Tmco1
598	35.1031	-0.318355	0.249365	-1.27666	0.201722	0.507414	36.9988	42.2718	36.9593	39.5884	31.6537	34.3834	37.6618	21.3077	C_SHF	Aldh9a1
599	24.3678	-0.991113	0.312508	-3.17148	0.00151663	0.0175999	30.524	33.549	39.4793	26.3922	10.957	21.6124	18.2235	14.2052	C_SHF	Mgst3
600	5.53109	-0.0390397	0.610538	-0.0639432	0.949015	0.982678	3.69988	6.70981	6.71988	5.07543	7.30469	3.92953	6.07449	4.73505	C_SHF	Rxrg
602	254.558	-0.548074	0.0970499	-5.64735	1.62944e-08	8.49831e-07	337.614	289.193	297.355	286.254	208.184	215.142	194.384	208.342	C_SHF	Pbx1
603	49.8209	0.134861	0.224119	0.601737	0.547349	0.806943	31.4489	43.6137	57.119	57.8599	62.0899	49.1191	55.8853	41.4317	C_SHF	Nuf2
604	52.1673	0.925911	0.230035	4.02508	5.69552e-05	0.00118086	33.2989	28.1812	53.759	28.4224	63.3073	58.9429	88.6875	62.7395	C_SHF	Rgs5
606	16.9626	0.0309766	0.354804	0.0873063	0.930428	0.975916	16.6494	19.4584	12.5998	18.2715	21.9141	15.7181	12.149	18.9402	C_SHF	Hsd17b7
607	11.2503	-0.0339241	0.433207	-0.078309	0.937582	0.978562	12.0246	9.39373	15.9597	8.12069	10.957	10.8062	9.71918	13.0214	C_SHF	3110045C21Rik
608	27.6887	-1.01136	0.33941	-2.97976	0.00288471	0.0290204	55.4981	28.1812	28.5595	36.5431	10.957	25.5419	27.9426	8.28634	C_SHF	Ddr2
609	37.6747	0.17023	0.236515	0.719745	0.471682	0.76002	30.524	40.9298	35.2794	34.5129	47.4805	38.3129	37.6618	36.6967	C_SHF	Uap1
610	12.4013	0.0751614	0.413165	0.181916	0.855649	0.94838	14.7995	11.4067	9.23984	13.1961	10.957	15.7181	8.50428	15.3889	C_SHF	Uhmk1
611	3.99399	1.65622	0.761001	2.17637	0.0295274	0.156621	1.84994	1.34196	2.51996	2.03017	7.30469	4.91191	6.07449	5.91882	C_SHF	Gm7694
612	20.2836	0.617086	0.328947	1.87594	0.0606631	0.252768	17.5744	12.0777	20.1596	14.2112	24.349	18.6652	30.3724	24.859	C_SHF	Nos1ap
613	5.97219	-0.452585	0.605745	-0.747154	0.45497	0.748749	8.32472	9.39373	6.71988	3.04526	3.65234	5.89429	3.64469	7.10258	C_SHF	Olfml2b
614	9.97211	0.218677	0.460064	0.475319	0.63456	0.854209	8.32472	8.05177	13.4398	7.1056	10.957	12.771	7.28939	11.8376	C_SHF	Atf6
615	39.8741	-0.105635	0.23219	-0.454952	0.649144	0.860487	45.3235	48.3106	32.7594	38.5733	37.7409	38.3129	40.0916	37.8804	C_SHF	Dusp12
616	1.30603	-0.372014	1.31788	-0.282282	0.777727	0.918724	1.84994	0.670981	3.35994	0	1.21745	0.982382	0	2.36753	C_SHF	Gm26620
617	1.58978	-0.202528	1.24108	-0.163186	0.870372	0.953356	0	1.34196	3.35994	2.03017	2.4349	0	0	3.55129	C_SHF	Cfap126
618	141.796	-0.203166	0.128089	-1.58613	0.112709	0.368359	155.395	138.893	172.197	141.097	142.441	137.533	115.415	131.398	C_SHF	Sdhc
619	5.16792	-1.91072	0.755927	-2.52765	0.011483	0.0817453	6.47478	8.72275	11.7598	6.09052	1.21745	5.89429	0	1.18376	C_SHF	Pcp4l1
620	19.8353	-0.233986	0.342208	-0.683753	0.494131	0.77616	27.7491	18.7875	20.1596	19.2866	8.52214	18.6652	20.6533	24.859	C_SHF	Tomm40l
621	4.30064	-1.40282	0.767377	-1.82807	0.0675393	0.270526	7.39975	5.36785	5.8799	6.09052	4.86979	0	2.4298	2.36753	C_SHF	Apoa2
623	234.314	-0.00475322	0.106995	-0.0444248	0.964566	0.988197	247.892	236.185	251.156	202.002	265.404	218.089	200.458	253.325	C_SHF	Ndufs2
624	1.925	0.0362866	1.07211	0.033846	0.973	0.991392	1.84994	4.69686	0.839985	0	2.4349	1.96476	2.4298	1.18376	C_SHF	Adamts4
625	29.124	-0.228186	0.275095	-0.829481	0.406832	0.710645	36.0738	31.5361	31.0794	26.3922	28.0013	18.6652	34.0171	27.2266	C_SHF	B4galt3
626	23.3384	-0.297401	0.304155	-0.977796	0.328175	0.646854	32.3739	26.8392	20.1596	23.347	21.9141	17.6829	23.0831	21.3077	C_SHF	Ppox
627	15.5615	-0.255621	0.392789	-0.650785	0.515186	0.787756	21.2743	16.7745	18.4797	11.1659	18.2617	14.7357	4.85959	18.9402	C_SHF	Usp21
628	140.793	-0.222109	0.125434	-1.77073	0.0766056	0.294719	163.72	157.009	150.357	135.006	131.484	133.604	117.845	137.317	C_SHF	Ufc1
629	3.95556	0.25678	0.775771	0.331	0.740645	0.904048	1.84994	6.70981	2.51996	3.04526	4.86979	1.96476	1.2149	9.47011	C_SHF	Gm20045
630	17.4303	-0.685198	0.351303	-1.95045	0.0511228	0.226455	22.1993	18.7875	20.9996	24.3621	12.1745	15.7181	13.3639	11.8376	C_SHF	Dedd
631	21.025	-0.0653241	0.312328	-0.209152	0.834329	0.939638	22.1993	24.1553	20.9996	18.2715	23.1315	18.6652	20.6533	20.124	C_SHF	Nit1
632	373.663	0.257527	0.0793975	3.24351	0.00118066	0.0146292	316.339	347.568	344.394	352.235	438.281	390.988	387.552	411.95	C_SHF	Pfdn2
633	1.43242	1.27824	1.24937	1.02311	0.306257	0.625306	0.924969	0.670981	1.67997	0	2.4349	0.982382	1.2149	3.55129	C_SHF	Klhdc9
634	31.3085	0.111043	0.260975	0.425493	0.670477	0.872937	34.2239	28.8522	25.1996	32.4828	24.349	33.401	36.4469	35.5129	C_SHF	Usf1
635	11.0263	0.136213	0.501571	0.271573	0.78595	0.921668	9.24969	8.72275	21.8396	2.03017	14.6094	13.7533	9.71918	8.28634	C_SHF	F11r
636	8.5013	-1.47179	0.577819	-2.54715	0.0108606	0.0780726	13.8745	18.1165	11.7598	6.09052	8.52214	4.91191	0	4.73505	C_SHF	B930036N10Rik
637	9.39566	-0.347178	0.471433	-0.736431	0.461468	0.752242	12.9496	10.7357	9.23984	9.13577	6.08724	7.85905	8.50428	10.6539	C_SHF	Alyref2
638	1.5675	-2.09432	1.46317	-1.43136	0.152327	0.436898	1.84994	0	4.19993	4.06034	0	0	2.4298	0	C_SHF	Slamf1
639	47.1185	0.059504	0.220173	0.27026	0.786961	0.922029	34.2239	49.6526	43.6792	56.8448	58.4375	44.2072	43.7363	46.1668	C_SHF	Vangl2
640	22.3568	0.0596887	0.311286	0.191749	0.847939	0.945483	15.7245	26.1682	20.9996	24.3621	18.2617	20.63	24.298	28.4103	C_SHF	Ncstn
641	80.6956	0.115861	0.168113	0.689185	0.490707	0.774207	72.1476	79.8467	72.2387	86.2823	81.569	97.2558	91.1173	65.107	C_SHF	Copa
642	106.949	-0.333494	0.146442	-2.27732	0.0227674	0.129947	127.646	124.131	99.1182	126.886	96.1784	104.132	89.9024	87.5985	C_SHF	Pex19
643	72.5513	0.223189	0.171081	1.30458	0.192035	0.495182	66.5978	74.4789	65.5188	60.9052	69.3945	86.4496	77.7535	79.3121	C_SHF	Dcaf8
644	33.9685	-0.238133	0.252883	-0.94167	0.346362	0.662206	33.2989	38.2459	38.6393	36.5431	26.7839	28.4891	42.5214	27.2266	C_SHF	Pea15a
645	2.69339	1.75399	0.958377	1.83017	0.0672247	0.269786	1.84994	1.34196	1.67997	0	1.21745	5.89429	3.64469	5.91882	C_SHF	Casq1
646	12.8243	-0.907813	0.419611	-2.16347	0.0305053	0.160172	20.3493	13.4196	15.9597	17.2565	12.1745	7.85905	7.28939	8.28634	C_SHF	Igsf8
647	1.42004	2.48445	1.46854	1.69179	0.0906865	0.323528	1.84994	0	0	0	1.21745	5.89429	1.2149	1.18376	C_SHF	Atp1a2
648	19.7474	-0.0814925	0.323882	-0.251612	0.801341	0.928665	17.5744	22.8133	20.1596	20.3017	20.6966	15.7181	18.2235	22.4915	C_SHF	Pigm
649	24.3508	-0.534819	0.302423	-1.76844	0.0769867	0.295546	32.3739	30.1941	27.7195	24.3621	24.349	13.7533	24.298	17.7565	C_SHF	Igsf9
650	85.2927	0.193633	0.163557	1.18389	0.236457	0.54928	68.4477	85.2145	88.1984	76.1315	74.2643	99.2205	103.266	87.5985	C_SHF	Tagln2
651	15.9298	-0.235652	0.384009	-0.613663	0.539438	0.80379	24.9742	10.7357	13.4398	20.3017	13.3919	15.7181	18.2235	10.6539	C_SHF	Dusp23
652	2.89313	-0.110952	0.891011	-0.124524	0.9009	0.964294	0.924969	2.01294	4.19993	5.07543	3.65234	4.91191	0	2.36753	C_SHF	Cadm3
653	5.74021	0.960329	0.638331	1.50444	0.132469	0.403427	1.84994	2.01294	6.71988	5.07543	12.1745	4.91191	6.07449	7.10258	C_SHF	Aim2
654	2.95443	-0.615584	0.87203	-0.705921	0.480237	0.766676	2.77491	1.34196	4.19993	6.09052	2.4349	1.96476	3.64469	1.18376	C_SHF	Fmn2
656	105.202	0.127139	0.147155	0.863983	0.387597	0.696295	102.672	98.6342	106.678	93.3879	125.397	93.3262	98.4067	123.111	C_SHF	Fh1
657	10.9704	0.51745	0.434384	1.19123	0.233565	0.546533	9.24969	6.70981	9.23984	11.1659	14.6094	12.771	13.3639	10.6539	C_SHF	Opn3
658	10.3054	0.530089	0.459197	1.15438	0.248344	0.563729	9.24969	9.39373	6.71988	8.12069	13.3919	6.87667	10.9341	17.7565	C_SHF	Chml
659	53.211	0.5528	0.211659	2.61175	0.00900788	0.0678859	51.7983	38.2459	49.5591	32.4828	60.8724	51.0838	76.5386	65.107	C_SHF	Exo1
660	1.17659	-2.59667	1.63664	-1.58659	0.112605	0.368212	0	3.3549	0	5.07543	0	0.982382	0	0	C_SHF	Pld5
661	2.56052	1.5445	0.958368	1.61159	0.107051	0.359191	0.924969	0.670981	1.67997	2.03017	2.4349	1.96476	4.85959	5.91882	C_SHF	Rbm8a2
662	33.7403	-0.0355798	0.246889	-0.144113	0.885412	0.960501	34.2239	32.2071	37.7993	32.4828	36.5234	34.3834	29.1575	33.1454	C_SHF	Cep170
663	9.48314	-0.233357	0.480666	-0.485488	0.62733	0.851282	12.9496	6.70981	12.5998	9.13577	8.52214	12.771	6.07449	7.10258	C_SHF	Sdccag8
664	12.5794	0.566111	0.405241	1.39698	0.162421	0.451612	10.1747	12.0777	10.9198	7.1056	14.6094	15.7181	17.0086	13.0214	C_SHF	Akt3
665	5.85411	0.817623	0.627956	1.30204	0.192904	0.495987	4.62485	1.34196	3.35994	8.12069	7.30469	8.84143	8.50428	4.73505	C_SHF	Zbtb18
666	105.779	0.283694	0.147494	1.92343	0.0544264	0.23558	110.996	89.2404	95.7583	85.2672	116.875	103.15	134.854	110.09	C_SHF	Adss
667	72.1008	0.465363	0.179966	2.58583	0.00971442	0.0716935	63.8229	67.769	52.9191	56.8448	86.4388	70.7315	74.1088	104.171	C_SHF	Desi2
668	1.27648	0.929999	1.38061	0.673616	0.500555	0.779279	2.77491	0	0.839985	0	2.4349	2.94714	1.2149	0	C_SHF	B230369F24Rik
669	71.3477	0.0552314	0.177995	0.310298	0.756334	0.909747	64.7478	81.1887	73.0787	59.8901	66.9596	71.7138	65.6045	87.5985	C_SHF	Cox20
670	880.082	0.529813	0.0562484	9.41917	4.54673e-21	8.99603e-19	697.427	760.892	728.267	689.243	1049.44	999.082	1098.27	1018.04	C_SHF	Hnrnpu
671	10.0418	0.108004	0.463518	0.233009	0.815755	0.932519	5.54981	12.7486	10.0798	10.1509	8.52214	11.7886	7.28939	14.2052	C_SHF	Efcab2
672	13.1162	-0.858567	0.42333	-2.02813	0.0425475	0.201315	23.1242	16.7745	17.6397	10.1509	8.52214	10.8062	6.07449	11.8376	C_SHF	Kif26b
673	16.3124	-0.242054	0.379605	-0.637647	0.523704	0.792903	23.1242	19.4584	15.9597	12.181	18.2617	17.6829	6.07449	17.7565	C_SHF	Smyd3
674	30.3173	0.183002	0.26164	0.699441	0.484276	0.769435	32.3739	24.8263	30.2395	26.3922	29.2188	32.4186	30.3724	36.6967	C_SHF	Tfb2m
675	9.28691	0.783852	0.488373	1.60503	0.108488	0.36148	5.54981	8.05177	9.23984	4.06034	8.52214	8.84143	17.0086	13.0214	C_SHF	Cnst
676	40.3512	0.0494195	0.228512	0.216267	0.82878	0.93825	34.2239	38.9169	41.9993	43.6487	41.3932	41.26	34.0171	47.3505	C_SHF	Sccpdh
677	53.0353	0.437959	0.2163	2.02477	0.0428906	0.202172	49.9483	41.6008	41.1593	48.7241	42.6107	80.5553	51.0257	68.6583	C_SHF	Ahctf1
678	23.6584	0.660349	0.296385	2.22801	0.0258799	0.142174	15.7245	18.7875	19.3197	19.2866	31.6537	24.5595	29.1575	30.7778	C_SHF	Cdc42bpa
680	4.79115	-0.461791	0.687768	-0.671434	0.501944	0.780022	4.62485	6.03883	9.23984	2.03017	3.65234	1.96476	4.85959	5.91882	C_SHF	Psen2
681	4.14998	-0.944101	0.734801	-1.28484	0.198848	0.504812	7.39975	5.36785	5.03991	4.06034	2.4349	2.94714	1.2149	4.73505	C_SHF	Itpkb
682	2.95337	0.0222522	0.874743	0.0254386	0.979705	0.993177	1.84994	0.670981	4.19993	5.07543	3.65234	0.982382	3.64469	3.55129	C_SHF	Stum
683	207.101	0.622553	0.112211	5.54806	2.88853e-08	1.44094e-06	201.643	147.616	147.837	156.323	253.229	236.754	263.633	249.774	C_SHF	Parp1
684	19.2908	-0.0202743	0.334662	-0.0605815	0.951693	0.983691	21.2743	16.1035	23.5196	17.2565	19.4792	25.5419	14.5788	16.5727	C_SHF	Lin9
686	46.0787	0.187307	0.221498	0.845634	0.397757	0.704939	44.3985	39.5879	50.3991	38.5733	37.7409	61.89	52.2406	43.7992	C_SHF	Acbd3
687	2251.82	-0.3777	0.043409	-8.70097	3.2907e-18	5.06402e-16	2666.69	2454.45	2551.87	2505.23	2017.31	1850.81	1902.53	2065.67	C_SHF	H3f3a
690	76.7345	0.401602	0.17806	2.25543	0.0241063	0.135256	63.8229	77.1628	77.2786	44.6638	91.3086	89.3967	83.8279	86.4147	C_SHF	Sde2
691	83.0591	0.416709	0.18122	2.29947	0.0214785	0.125049	65.6728	86.5565	60.4789	71.056	91.3086	99.2205	122.705	67.4745	C_SHF	Pycr2
694	58.9507	0.371089	0.188459	1.96907	0.0489448	0.219775	49.0234	50.3235	55.439	50.7543	76.6992	65.8196	63.1747	60.3719	C_SHF	Nvl
695	142.074	0.148568	0.123056	1.20732	0.22731	0.539699	134.121	141.577	141.957	120.795	146.094	158.163	150.647	143.235	C_SHF	Cnih4
696	58.3275	0.130227	0.196982	0.66111	0.508542	0.784091	70.2976	46.9686	50.3991	55.8297	65.7422	60.9077	64.3896	52.0856	C_SHF	Wdr26
697	65.5157	0.675932	0.18291	3.69544	0.000219503	0.00365789	49.0234	48.9816	48.7191	54.8146	82.7865	65.8196	91.1173	82.8634	C_SHF	Lbr
698	126.733	0.23593	0.133474	1.76762	0.0771253	0.295755	111.921	108.028	126.838	119.78	114.44	147.357	147.003	138.5	C_SHF	Enah
699	314.639	-0.0105272	0.0897071	-0.117351	0.906582	0.965954	313.565	315.361	295.675	340.054	303.145	332.045	343.816	273.449	C_SHF	Srp9
700	66.8684	0.0391645	0.182742	0.214316	0.8303	0.938516	60.123	73.8079	62.1589	68.0108	53.5677	80.5553	69.2492	67.4745	C_SHF	Degs1
701	22.6867	-0.133771	0.318869	-0.419516	0.674839	0.874266	25.8991	23.4843	22.6796	23.347	26.7839	30.4538	17.0086	11.8376	C_SHF	Fbxo28
702	33.5108	0.103329	0.251817	0.410335	0.68156	0.876925	28.674	30.8651	36.9593	32.4828	42.6107	30.4538	36.4469	29.5941	C_SHF	Trp53bp2
703	49.0907	-0.158862	0.215686	-0.736544	0.461399	0.752242	50.8733	49.6526	48.7191	58.875	37.7409	55.9957	35.232	55.6369	C_SHF	Capn2
704	4.29032	0.772705	0.706746	1.09333	0.27425	0.591135	0.924969	3.3549	3.35994	5.07543	6.08724	5.89429	6.07449	3.55129	C_SHF	Susd4
705	6.5984	0.00722896	0.576532	0.0125387	0.989996	0.997864	6.47478	8.72275	4.19993	7.1056	4.86979	11.7886	6.07449	3.55129	C_SHF	Disp1
706	18.4886	0.116005	0.337061	0.344164	0.730723	0.898032	14.7995	17.4455	19.3197	19.2866	15.8268	15.7181	20.6533	24.859	C_SHF	Brox
707	60.7462	-0.0517675	0.186497	-0.277578	0.781336	0.920102	61.048	59.0463	66.3588	60.9052	53.5677	58.9429	70.4641	55.6369	C_SHF	Aida
708	39.409	0.175978	0.241703	0.728075	0.466567	0.756178	44.3985	30.1941	27.7195	46.694	41.3932	43.2248	44.9512	36.6967	C_SHF	Mia3
709	8.90083	-0.463113	0.523837	-0.884078	0.376654	0.686392	4.62485	13.4196	5.8799	17.2565	9.73959	5.89429	7.28939	7.10258	C_SHF	Taf1a
710	4.97347	-0.906768	0.67381	-1.34573	0.178389	0.475843	4.62485	5.36785	5.8799	10.1509	3.65234	2.94714	2.4298	4.73505	C_SHF	Dusp10
711	1.74282	-1.02366	1.12998	-0.905904	0.364987	0.677345	2.77491	2.68392	0.839985	3.04526	1.21745	0.982382	1.2149	1.18376	C_SHF	1700056E22Rik
712	6.61395	-2.58479	0.761357	-3.39498	0.000686332	0.00941159	10.1747	15.4326	15.1197	5.07543	0	5.89429	1.2149	0	C_SHF	Hlx
713	37.0319	-0.498571	0.254108	-1.96204	0.0497578	0.222544	52.7232	36.9039	33.5994	50.7543	24.349	28.4891	30.3724	39.0642	C_SHF	2021-03-02
714	6.50109	-0.00948058	0.571366	-0.0165928	0.986761	0.99624	3.69988	9.39373	6.71988	6.09052	3.65234	6.87667	7.28939	8.28634	C_SHF	Mark1
715	8.25762	0.821377	0.512269	1.60341	0.108844	0.362044	3.69988	8.72275	5.03991	6.09052	10.957	8.84143	8.50428	14.2052	C_SHF	Rab3gap2
716	23.115	0.759176	0.305932	2.48152	0.0130824	0.0890596	11.0996	19.4584	17.6397	20.3017	25.5664	28.4891	31.5873	30.7778	C_SHF	Iars2
717	18.6665	0.576178	0.345118	1.66951	0.0950166	0.332411	15.7245	14.7616	18.4797	11.1659	19.4792	31.4362	15.7937	22.4915	C_SHF	Bpnt1
718	4.21471	-0.326106	0.704248	-0.463056	0.643325	0.858662	4.62485	4.69686	3.35994	6.09052	2.4349	2.94714	3.64469	5.91882	C_SHF	4930532G15Rik
719	264.528	0.622851	0.0955038	6.52174	6.94967e-11	5.41423e-09	205.343	198.61	238.556	190.836	310.449	337.939	323.163	311.33	C_SHF	Eprs
720	19.2509	0.132435	0.333296	0.397348	0.691111	0.88097	16.6494	21.4714	22.6796	12.181	19.4792	19.6476	18.2235	23.6753	C_SHF	Lyplal1
721	95.9973	-0.385698	0.159312	-2.42103	0.0154766	0.100373	136.895	103.331	101.638	93.3879	80.3516	83.5024	76.5386	92.3335	C_SHF	Tgfb2
722	118.872	0.272	0.136583	1.99146	0.0464305	0.213091	99.8967	115.409	96.5983	118.765	118.092	127.71	133.639	140.868	C_SHF	Rrp15
723	3.14774	0.814224	0.835098	0.975005	0.329558	0.648451	2.77491	2.01294	4.19993	0	3.65234	2.94714	4.85959	4.73505	C_SHF	A430105J06Rik
724	25.0255	0.50532	0.291534	1.73331	0.0830398	0.307959	21.2743	20.8004	26.0395	14.2112	30.4362	27.5067	29.1575	30.7778	C_SHF	Gpatch2
726	20.1144	-0.429745	0.350253	-1.22695	0.21984	0.529527	21.2743	21.4714	18.4797	31.4677	13.3919	16.7005	9.71918	28.4103	C_SHF	Kctd3
727	9.54515	-1.05768	0.520311	-2.03279	0.0420734	0.199713	14.7995	8.72275	12.5998	15.2263	6.08724	0.982382	7.28939	10.6539	C_SHF	Kcnk2
729	329.66	0.244085	0.104323	2.33971	0.0192986	0.116335	275.641	244.237	372.953	316.707	370.104	369.375	342.601	345.659	C_SHF	Cenpf
730	13.3797	0.680047	0.409006	1.66268	0.0963762	0.335661	9.24969	14.7616	7.55987	9.13577	10.957	15.7181	23.0831	16.5727	C_SHF	Ptpn14
731	63.1429	-0.171265	0.193152	-0.886685	0.375249	0.685072	79.5473	69.782	48.7191	70.0409	57.2201	65.8196	60.7449	53.2694	C_SHF	Smyd2
732	4.00524	0.877239	0.781049	1.12315	0.261372	0.578377	3.69988	4.69686	0.839985	2.03017	1.21745	8.84143	2.4298	8.28634	C_SHF	Prox1
733	1.11642	1.9642	1.6977	1.15698	0.247282	0.563009	0	0	0	2.03017	0	0.982382	0	5.91882	C_SHF	Prox1os
734	8.27958	0.466486	0.518075	0.900423	0.367895	0.679698	5.54981	4.69686	7.55987	10.1509	15.8268	6.87667	7.28939	8.28634	C_SHF	Rps6kc1
735	58.0772	-0.212969	0.198236	-1.07432	0.282681	0.599254	73.9975	58.3753	57.119	60.9052	43.8281	63.8548	46.1661	60.3719	C_SHF	Angel2
736	21.7093	-0.501629	0.311455	-1.6106	0.107268	0.359418	25.8991	23.4843	25.1996	27.4073	14.6094	18.6652	20.6533	17.7565	C_SHF	Vash2
737	7.01917	0.339892	0.570041	0.59626	0.551002	0.809656	7.39975	8.72275	4.19993	4.06034	10.957	3.92953	12.149	4.73505	C_SHF	Flvcr1
738	4.54395	-0.0453272	0.738654	-0.0613647	0.951069	0.983686	1.84994	6.70981	6.71988	3.04526	0	4.91191	3.64469	9.47011	C_SHF	Tatdn3
739	23.3324	-0.0755887	0.310134	-0.243729	0.807441	0.931077	19.4244	32.8781	17.6397	25.3772	26.7839	22.5948	20.6533	21.3077	C_SHF	Nsl1
740	13.1669	-0.348125	0.41788	-0.833075	0.404802	0.708451	16.6494	17.4455	18.4797	6.09052	10.957	11.7886	9.71918	14.2052	C_SHF	Batf3
741	12.5012	0.244287	0.427508	0.571421	0.567715	0.819362	5.54981	14.0906	10.9198	15.2263	15.8268	15.7181	7.28939	15.3889	C_SHF	Atf3
742	5.30942	0.503705	0.634535	0.793818	0.427301	0.727353	6.47478	5.36785	1.67997	4.06034	4.86979	6.87667	4.85959	8.28634	C_SHF	D730003I15Rik
743	141.696	-0.527099	0.131256	-4.01581	5.92417e-05	0.00122057	170.194	173.784	157.917	167.489	98.6133	117.886	103.266	144.419	C_SHF	Nenf
744	9.95245	-0.642627	0.472583	-1.35982	0.173887	0.469563	14.7995	9.39373	15.1197	9.13577	6.08724	5.89429	9.71918	9.47011	C_SHF	Tmem206
745	38.9558	0.832526	0.240301	3.46451	0.000531193	0.00759326	27.7491	30.1941	26.8795	27.4073	56.0026	61.89	40.0916	41.4317	C_SHF	Ppp2r5a
746	109.594	-0.0785842	0.151395	-0.519067	0.603714	0.837819	99.8967	117.422	99.1182	133.991	121.745	105.115	115.415	84.0472	C_SHF	Dtl
747	29.5983	0.354588	0.270852	1.30916	0.190481	0.492842	28.674	20.1294	24.3596	31.4677	38.9583	34.3834	31.5873	27.2266	C_SHF	Ints7
748	55.6733	0.26194	0.195691	1.33854	0.180721	0.478888	45.3235	55.0204	57.959	43.6487	56.0026	63.8548	64.3896	59.1882	C_SHF	Lpgat1
749	5.08631	-1.1506	0.697737	-1.64905	0.0991376	0.341462	6.47478	6.03883	8.39985	7.1056	2.4349	2.94714	7.28939	0	C_SHF	Gm38037
750	25.0023	0.269726	0.298275	0.904285	0.365844	0.678003	22.1993	20.1294	22.6796	26.3922	29.2188	36.3481	17.0086	26.0428	C_SHF	Nek2
751	5.86708	0.174232	0.58811	0.296257	0.767033	0.913544	7.39975	4.69686	5.03991	5.07543	6.08724	7.85905	4.85959	5.91882	C_SHF	Slc30a1
752	2.56655	-0.00214591	0.879841	-0.00243897	0.998054	0.999658	2.77491	2.01294	2.51996	3.04526	2.4349	2.94714	2.4298	2.36753	C_SHF	Gm26670
753	4.19673	-0.493342	0.7442	-0.662916	0.507385	0.783879	5.54981	8.05177	1.67997	4.06034	4.86979	0.982382	3.64469	4.73505	C_SHF	Traf5
754	14.0469	-0.31773	0.392053	-0.810426	0.417695	0.719976	17.5744	18.1165	14.2797	12.181	12.1745	11.7886	8.50428	17.7565	C_SHF	Rcor3
756	4.3259	-1.23803	0.733907	-1.68691	0.0916215	0.325839	5.54981	6.03883	7.55987	5.07543	3.65234	1.96476	1.2149	3.55129	C_SHF	Hhat
757	10.3608	0.0752312	0.45946	0.163739	0.869937	0.953047	12.9496	12.0777	5.03991	10.1509	13.3919	8.84143	12.149	8.28634	C_SHF	Sertad4
759	6.76275	-0.169453	0.554764	-0.30545	0.760024	0.910406	5.54981	8.05177	6.71988	8.12069	8.52214	3.92953	7.28939	5.91882	C_SHF	Syt14
760	13.8622	0.559091	0.401354	1.39301	0.163617	0.453039	12.9496	15.4326	5.03991	11.1659	15.8268	15.7181	17.0086	17.7565	C_SHF	Diexf
761	13.2161	0.497483	0.400153	1.24323	0.213782	0.520773	10.1747	14.7616	9.23984	9.13577	18.2617	11.7886	15.7937	16.5727	C_SHF	A130010J15Rik
763	13.6766	-0.651257	0.413122	-1.57643	0.114928	0.372581	14.7995	21.4714	16.7997	13.1961	12.1745	5.89429	8.50428	16.5727	C_SHF	G0s2
764	4.0611	-0.495743	0.761753	-0.650792	0.515181	0.787756	5.54981	4.02588	8.39985	1.01509	2.4349	3.92953	1.2149	5.91882	C_SHF	Camk1g
766	31.3293	0.558081	0.257428	2.16791	0.0301656	0.15932	28.674	23.4843	26.0395	23.347	37.7409	39.2953	40.0916	31.9616	C_SHF	Plxna2
767	2.31358	-0.0521129	0.932971	-0.0558569	0.955456	0.984722	2.77491	2.01294	1.67997	3.04526	2.4349	2.94714	2.4298	1.18376	C_SHF	Cd34
768	27.3266	-0.0693295	0.2768	-0.250468	0.802225	0.929172	32.3739	28.8522	23.5196	27.4073	28.0013	30.4538	25.5129	22.4915	C_SHF	Cr1l
769	15.0091	-0.169236	0.378012	-0.447699	0.654371	0.864152	16.6494	14.7616	14.2797	18.2715	8.52214	17.6829	12.149	17.7565	C_SHF	Fam171a1
770	27.6759	0.220141	0.280667	0.784349	0.432835	0.731738	26.8241	28.8522	21.8396	24.3621	24.349	24.5595	30.3724	40.248	C_SHF	Nmt2
771	15.4859	-0.247903	0.378317	-0.655278	0.512289	0.786029	11.0996	19.4584	19.3197	17.2565	12.1745	14.7357	9.71918	20.124	C_SHF	Rpp38
773	65.4582	0.0630923	0.182274	0.34614	0.729237	0.897595	72.1476	58.3753	56.279	70.0409	58.4375	66.8019	74.1088	67.4745	C_SHF	Suv39h2
774	80.8903	0.255031	0.162771	1.5668	0.11716	0.376222	71.2226	67.769	83.9985	72.0711	97.3959	84.4848	81.3982	88.7823	C_SHF	Hspa14
775	4.07785	-0.463304	0.718876	-0.644484	0.519262	0.79003	5.54981	4.02588	3.35994	6.09052	4.86979	3.92953	2.4298	2.36753	C_SHF	Gm45902
776	26.7834	0.0975242	0.284232	0.343115	0.731512	0.898032	19.4244	26.8392	25.1996	32.4828	25.5664	34.3834	25.5129	24.859	C_SHF	Fam107b
777	48.1863	-0.670306	0.21309	-3.14565	0.00165719	0.018861	64.7478	52.3365	57.119	62.9353	36.5234	36.3481	35.232	40.248	C_SHF	Frmd4a
778	19.6096	-0.0664174	0.326772	-0.203253	0.838937	0.941481	24.9742	16.1035	20.1596	19.2866	19.4792	19.6476	20.6533	16.5727	C_SHF	Prpf18
779	2.67441	-0.134728	0.892011	-0.151039	0.879945	0.95855	0.924969	4.69686	3.35994	2.03017	3.65234	1.96476	1.2149	3.55129	C_SHF	Bend7
780	71.0409	-0.221863	0.180208	-1.23115	0.218266	0.527061	81.3973	71.1239	77.2786	76.1315	66.9596	61.89	83.8279	49.7181	C_SHF	Sephs1
781	19.9062	-0.296408	0.325062	-0.911849	0.361848	0.67562	19.4244	24.1553	21.8396	22.3319	21.9141	19.6476	13.3639	16.5727	C_SHF	Phyh
782	36.5739	0.681472	0.248574	2.74153	0.00611539	0.0511256	28.674	27.5102	22.6796	33.4978	42.6107	34.3834	55.8853	47.3505	C_SHF	Mcm10
783	1.43465	-0.2068	1.24209	-0.166494	0.867768	0.952667	0.924969	2.68392	2.51996	0	1.21745	2.94714	0	1.18376	C_SHF	Optn
784	1.77774	-4.05954	1.36856	-2.96629	0.00301414	0.0298876	6.47478	1.34196	3.35994	3.04526	0	0	0	0	C_SHF	Ccdc3
785	157.265	0.16024	0.129611	1.23632	0.216339	0.524644	137.82	165.732	159.597	128.916	192.357	160.128	179.805	133.765	C_SHF	Cdc123
786	137.473	0.12157	0.124289	0.978123	0.328013	0.646827	130.421	131.512	123.478	142.112	133.919	149.322	145.788	143.235	C_SHF	Nudt5
787	55.0602	-0.0770779	0.1993	-0.386744	0.698946	0.884683	62.8979	59.0463	51.2391	52.7845	56.0026	52.0662	42.5214	63.9232	C_SHF	Sec61a2
788	1.54116	-0.819431	1.28357	-0.6384	0.523213	0.792709	4.62485	1.34196	0	2.03017	0	1.96476	0	2.36753	C_SHF	Dhtkd1
789	38.4179	0.33096	0.2373	1.39469	0.163109	0.452281	36.0738	35.562	27.7195	36.5431	41.3932	36.3481	53.4555	40.248	C_SHF	Upf2
790	7.55435	0.545448	0.531202	1.02682	0.304506	0.624071	4.62485	6.70981	5.03991	8.12069	7.30469	5.89429	9.71918	13.0214	C_SHF	Proser2
791	3.28832	0.78375	0.862313	0.908892	0.363407	0.676515	4.62485	0.670981	3.35994	1.01509	7.30469	0.982382	2.4298	5.91882	C_SHF	Echdc3
792	9.30463	0.590026	0.522753	1.12869	0.259029	0.575995	12.0246	7.38079	2.51996	8.12069	13.3919	16.7005	3.64469	10.6539	C_SHF	Usp6nl
793	43.1621	-0.144829	0.218911	-0.661588	0.508235	0.784091	41.6236	45.6267	51.2391	42.6336	40.1758	41.26	41.3065	41.4317	C_SHF	Celf2
794	16.2913	-0.434648	0.372337	-1.16735	0.243069	0.557266	11.0996	19.4584	26.0395	18.2715	12.1745	15.7181	13.3639	14.2052	C_SHF	Gata3
795	42.6309	0.267549	0.225479	1.18658	0.235393	0.547929	33.2989	42.9428	42.8392	35.528	36.5234	54.031	46.1661	49.7181	C_SHF	Taf3
796	588.46	-0.121614	0.0661815	-1.83758	0.0661246	0.267264	577.181	606.566	645.949	624.278	580.723	588.447	562.498	522.04	C_SHF	Atp5c1
797	52.7092	0.197032	0.199536	0.987448	0.323423	0.642436	47.1734	53.0075	47.0392	48.7241	49.9154	51.0838	63.1747	61.5557	C_SHF	Kin
798	4.46424	1.39889	0.737647	1.89642	0.057905	0.244839	1.84994	0.670981	2.51996	5.07543	8.52214	3.92953	4.85959	8.28634	C_SHF	Itih5
799	1.69755	-0.885744	1.19116	-0.743595	0.457121	0.750332	3.69988	1.34196	1.67997	2.03017	0	0	3.64469	1.18376	C_SHF	Sfmbt2
800	8.8137	0.813937	0.496038	1.64087	0.100823	0.344945	5.54981	4.69686	9.23984	6.09052	8.52214	8.84143	13.3639	14.2052	C_SHF	Pfkfb3
801	219.583	0.0492198	0.100954	0.487547	0.625871	0.850668	212.743	203.307	228.476	219.259	239.837	221.036	228.401	203.607	C_SHF	Rbm17
802	23.7738	-0.25209	0.301858	-0.83513	0.403645	0.70788	24.9742	24.8263	27.7195	25.3772	25.5664	13.7533	24.298	23.6753	C_SHF	Fbxo18
803	18.8991	-0.0216453	0.33785	-0.0640679	0.948916	0.982678	18.4994	19.4584	17.6397	20.3017	15.8268	12.771	20.6533	26.0428	C_SHF	Ankrd16
804	13.6823	-0.698258	0.407071	-1.71532	0.0862861	0.313939	21.2743	14.0906	15.9597	16.2414	15.8268	6.87667	9.71918	9.47011	C_SHF	Itga8
805	2.10485	-2.68016	1.27592	-2.10057	0.0356786	0.177114	5.54981	2.68392	3.35994	3.04526	1.21745	0.982382	0	0	C_SHF	E030013I19Rik
806	28.6113	0.69127	0.287278	2.40627	0.0161162	0.103179	24.0492	26.1682	19.3197	17.2565	45.0456	26.5243	26.7278	43.7992	C_SHF	Mindy3
807	19.2961	0.0364607	0.332852	0.10954	0.912774	0.967658	21.2743	24.1553	14.2797	16.2414	15.8268	20.63	20.6533	21.3077	C_SHF	Pter
808	1.42923	0.479297	1.23724	0.387393	0.698465	0.884344	1.84994	2.01294	0.839985	0	0	1.96476	1.2149	3.55129	C_SHF	C1ql3
809	77.4115	-0.105702	0.173675	-0.608621	0.542776	0.805641	70.2976	83.8726	74.7587	92.3728	75.4818	76.6258	57.1002	88.7823	C_SHF	Rsu1
810	4.89767	-0.0738936	0.687673	-0.107455	0.914428	0.968342	5.54981	6.70981	0.839985	7.1056	6.08724	6.87667	3.64469	2.36753	C_SHF	Trdmt1
811	445.355	-0.119267	0.0934973	-1.27562	0.202088	0.507767	400.512	549.533	479.632	421.261	377.409	408.671	466.521	459.3	C_SHF	Vim
812	83.6145	-0.0270697	0.167795	-0.161325	0.871837	0.954387	81.3973	88.5694	82.3185	86.2823	71.8294	104.132	65.6045	88.7823	C_SHF	Hacd1
813	23.7691	0.114332	0.297282	0.384592	0.700539	0.885891	23.1242	22.8133	19.3197	26.3922	23.1315	28.4891	27.9426	18.9402	C_SHF	Stam
815	3.60363	0.0037326	0.781337	0.0047772	0.996188	0.999395	5.54981	6.03883	1.67997	1.01509	3.65234	4.91191	2.4298	3.55129	C_SHF	Cacnb2
816	9.54558	0.0761432	0.468102	0.162664	0.870783	0.953643	9.24969	8.72275	10.9198	8.12069	7.30469	6.87667	12.149	13.0214	C_SHF	Nsun6
817	41.3871	0.0306534	0.234206	0.130882	0.895868	0.963466	49.0234	37.5749	40.3193	37.5582	28.0013	51.0838	43.7363	43.7992	C_SHF	Arl5b
818	16.1261	-1.33565	0.420107	-3.17931	0.00147625	0.0172946	17.5744	23.4843	22.6796	29.4375	2.4349	16.7005	4.85959	11.8376	C_SHF	Plxdc2
819	38.2219	1.93649	0.301611	6.42049	1.35841e-10	1.00193e-08	14.7995	13.4196	20.9996	14.2112	51.1328	58.9429	34.0171	98.2524	C_SHF	Nebl
820	9.52338	0.0657388	0.511233	0.128589	0.897683	0.963975	6.47478	10.0647	5.8799	15.2263	9.73959	15.7181	2.4298	10.6539	C_SHF	A930004D18Rik
821	10.4932	-0.176992	0.458672	-0.385879	0.699586	0.885275	14.7995	6.70981	10.0798	13.1961	12.1745	7.85905	7.28939	11.8376	C_SHF	Skida1
822	110.128	0.128116	0.142906	0.896502	0.369985	0.68132	108.221	95.2793	101.638	117.75	110.788	132.622	110.556	104.171	C_SHF	Mllt10
823	51.5669	0.294222	0.203234	1.4477	0.1477	0.428609	55.4981	44.9557	44.5192	40.6034	58.4375	61.89	49.8108	56.8206	C_SHF	Dnajc1
824	107.368	-0.774955	0.151229	-5.12438	2.98524e-07	1.14496e-05	139.67	136.209	152.877	112.675	92.5261	77.6081	69.2492	78.1284	C_SHF	Commd3
825	24.5576	-0.453583	0.293382	-1.54605	0.122092	0.386219	31.4489	30.1941	29.3995	22.3319	20.6966	21.6124	20.6533	20.124	C_SHF	Bmi1
826	6.72413	0.574989	0.559736	1.02725	0.304303	0.623871	5.54981	7.38079	3.35994	5.07543	10.957	5.89429	7.28939	8.28634	C_SHF	Pip4k2a
827	14.0344	-0.656848	0.39147	-1.6779	0.0933661	0.329332	18.4994	15.4326	18.4797	16.2414	14.6094	9.82382	9.71918	9.47011	C_SHF	Msrb2
828	2.73077	-0.749313	0.891741	-0.840282	0.40075	0.706193	3.69988	2.68392	4.19993	3.04526	3.65234	0.982382	1.2149	2.36753	C_SHF	Otud1
829	16.3568	0.325157	0.35553	0.91457	0.360418	0.674442	12.0246	14.0906	16.7997	15.2263	21.9141	19.6476	14.5788	16.5727	C_SHF	Etl4
830	16.0869	-0.0433996	0.387284	-0.112062	0.910775	0.967243	12.0246	17.4455	21.8396	14.2112	8.52214	24.5595	19.4384	10.6539	C_SHF	Arhgap21
832	6.96371	0.319135	0.547355	0.583049	0.55986	0.814219	9.24969	5.36785	4.19993	6.09052	7.30469	7.85905	9.71918	5.91882	C_SHF	Thnsl1
834	18.5413	-0.0424037	0.333779	-0.127041	0.898908	0.96411	21.2743	16.7745	20.9996	16.2414	15.8268	17.6829	18.2235	21.3077	C_SHF	Pdss1
835	28.6943	-0.308689	0.288295	-1.07074	0.284286	0.600941	35.1488	26.1682	36.9593	29.4375	14.6094	33.401	21.8682	31.9616	C_SHF	Abi1
836	16.1993	0.387917	0.373143	1.03959	0.298529	0.618096	20.3493	16.1035	9.23984	10.1509	21.9141	14.7357	15.7937	21.3077	C_SHF	Acbd5
837	11.2859	0.458011	0.424166	1.07979	0.280235	0.597231	9.24969	9.39373	8.39985	11.1659	10.957	14.7357	13.3639	13.0214	C_SHF	Mastl
838	63.2159	0.396498	0.186956	2.12081	0.0339376	0.171141	57.3481	50.3235	46.1992	64.9655	70.612	63.8548	81.3982	71.0258	C_SHF	Yme1l1
839	14.0529	0.0329714	0.402387	0.0819394	0.934695	0.978087	17.5744	12.0777	12.5998	13.1961	24.349	9.82382	12.149	10.6539	C_SHF	Spopl
842	115.573	0.223039	0.139073	1.60376	0.108767	0.361928	110.071	107.357	120.958	87.2974	122.962	122.798	131.209	121.928	C_SHF	Ehmt1
843	2.79018	-0.26343	0.871036	-0.302432	0.762322	0.911322	2.77491	1.34196	4.19993	4.06034	1.21745	3.92953	2.4298	2.36753	C_SHF	Arrdc1
844	46.7234	0.227741	0.236866	0.961478	0.336312	0.65543	49.0234	46.2977	34.4394	41.6185	49.9154	33.401	74.1088	44.983	C_SHF	Zmynd19
845	15.0912	-0.0794224	0.382589	-0.207592	0.835547	0.939848	16.6494	12.0777	20.9996	12.181	12.1745	11.7886	20.6533	14.2052	C_SHF	Dph7
846	104.18	-0.179449	0.148666	-1.20706	0.227408	0.53983	123.946	108.699	108.358	100.494	103.483	78.5905	105.696	104.171	C_SHF	Mrpl41
848	11.7672	-0.382813	0.421287	-0.908675	0.363522	0.676515	14.7995	14.7616	13.4398	10.1509	12.1745	10.8062	9.71918	8.28634	C_SHF	Nsmf
849	9.76377	1.79547	0.539771	3.32637	0.000879863	0.0114245	2.77491	9.39373	3.35994	1.01509	21.9141	10.8062	17.0086	11.8376	C_SHF	Nrarp
850	61.4153	-0.0101773	0.184908	-0.0550401	0.956107	0.984897	60.123	65.0851	62.1589	58.875	62.0899	60.9077	52.2406	69.842	C_SHF	Nelfb
851	319.372	0.316237	0.0962405	3.28591	0.00101655	0.0129036	249.742	269.734	322.554	296.405	385.931	351.693	301.295	377.621	C_SHF	Tubb4b
852	3.25496	0.237549	0.869881	0.273083	0.78479	0.921306	3.69988	4.02588	4.19993	0	4.86979	6.87667	0	2.36753	C_SHF	Rnf208
853	2.39886	-0.803592	1.03189	-0.778756	0.436124	0.734009	0.924969	4.02588	5.03991	2.03017	2.4349	0	0	4.73505	C_SHF	Ndor1
854	17.0443	-0.704986	0.37049	-1.90285	0.0570607	0.242669	24.9742	28.1812	15.9597	15.2263	9.73959	14.7357	12.149	15.3889	C_SHF	Tmem203
855	2.15021	0.232634	0.98246	0.236787	0.812822	0.931765	2.77491	1.34196	0.839985	3.04526	3.65234	1.96476	1.2149	2.36753	C_SHF	Tprn
856	175.746	-0.144299	0.116913	-1.23424	0.217112	0.525699	171.119	187.204	166.317	214.183	152.181	167.005	182.235	165.727	C_SHF	Ssna1
857	54.337	0.115137	0.198629	0.579658	0.562145	0.815353	57.3481	54.3494	47.0392	49.7392	65.7422	55.9957	58.3151	46.1668	C_SHF	Anapc2
858	1.27913	-0.936522	1.339	-0.69942	0.48429	0.769435	0.924969	2.01294	1.67997	2.03017	1.21745	0	0	2.36753	C_SHF	AA543186
859	28.8185	-0.232029	0.269624	-0.860562	0.389479	0.698139	34.2239	28.1812	31.9194	30.4526	20.6966	27.5067	29.1575	28.4103	C_SHF	Man1b1
860	7.27781	-0.0714446	0.535696	-0.133368	0.893902	0.963115	6.47478	8.72275	8.39985	6.09052	3.65234	6.87667	9.71918	8.28634	C_SHF	Dpp7
861	1.22647	-1.0023	1.44861	-0.691906	0.488997	0.773112	0.924969	4.69686	0.839985	0	0	0.982382	0	2.36753	C_SHF	Uap1l1
862	26.1277	-0.856153	0.323957	-2.64279	0.00822251	0.0634635	23.1242	24.8263	42.8392	43.6487	26.7839	11.7886	19.4384	16.5727	C_SHF	Sapcd2
863	4.64414	0.889582	0.680554	1.30714	0.191164	0.493959	4.62485	1.34196	4.19993	3.04526	4.86979	5.89429	6.07449	7.10258	C_SHF	Npdc1
864	1.33887	-0.382452	1.40828	-0.271573	0.78595	0.921668	0	3.3549	2.51996	0	3.65234	0	0	1.18376	C_SHF	Abca2
865	7.50493	-0.641918	0.579892	-1.10696	0.268311	0.585213	11.0996	7.38079	5.8799	12.181	3.65234	1.96476	4.85959	13.0214	C_SHF	Paxx
866	2.13812	-0.288492	1.00448	-0.287207	0.773954	0.917261	2.77491	4.69686	0.839985	1.01509	1.21745	2.94714	2.4298	1.18376	C_SHF	C8g
867	32.6744	-0.215988	0.293541	-0.735803	0.461851	0.752447	25.8991	39.5879	43.6792	30.4526	20.6966	21.6124	52.2406	27.2266	C_SHF	Fbxw5
868	21.7608	-0.498181	0.311609	-1.59874	0.109879	0.363565	24.0492	22.8133	27.7195	27.4073	19.4792	16.7005	15.7937	20.124	C_SHF	Traf2
869	369.964	-0.137844	0.0801515	-1.7198	0.0854692	0.312793	382.937	372.394	388.913	408.065	317.754	361.516	374.189	353.945	C_SHF	Edf1
871	79.0847	-0.711801	0.17919	-3.97232	7.11773e-05	0.00142134	85.0972	99.9761	125.998	81.2069	58.4375	60.9077	58.3151	62.7395	C_SHF	Phpt1
872	100.6	0.400361	0.143932	2.78161	0.00540907	0.046628	87.8721	87.8985	83.9985	87.2974	104.701	116.903	114.2	121.928	C_SHF	Rabl6
873	10.4241	-0.7941	0.478786	-1.65857	0.0972021	0.33703	5.54981	18.7875	15.1197	13.1961	7.30469	7.85905	7.28939	8.28634	C_SHF	Tmem141
874	77.6139	-0.0579683	0.16429	-0.352842	0.724207	0.894577	76.7724	77.8338	83.9985	78.1616	69.3945	76.6258	72.8939	85.231	C_SHF	Bmyc
875	40.2367	0.335637	0.233632	1.43661	0.15083	0.434277	43.4735	36.9039	35.2794	26.3922	52.3503	47.1543	40.0916	40.248	C_SHF	Camsap1
876	53.8915	0.04825	0.198024	0.243658	0.807496	0.931077	53.6482	53.0075	60.4789	44.6638	56.0026	58.9429	54.6704	49.7181	C_SHF	Ubac1
877	3.28407	-2.26393	0.999788	-2.26441	0.0235492	0.133004	7.39975	2.01294	8.39985	4.06034	2.4349	1.96476	0	0	C_SHF	Nacc2
878	10.5722	0.812826	0.467906	1.73716	0.0823596	0.306909	6.47478	10.7357	5.03991	8.12069	10.957	9.82382	10.9341	22.4915	C_SHF	Tmem250-ps
879	11.5556	0.920191	0.430241	2.13878	0.0324537	0.166956	8.32472	7.38079	10.0798	6.09052	19.4792	14.7357	12.149	14.2052	C_SHF	Qsox2
880	36.1402	-0.237087	0.240922	-0.984082	0.325075	0.644105	34.2239	40.2588	41.9993	39.5884	30.4362	29.4714	36.4469	36.6967	C_SHF	Gpsm1
881	82.8275	-0.26251	0.173654	-1.51169	0.130614	0.400221	90.647	75.1498	83.1585	113.69	86.4388	76.6258	76.5386	60.3719	C_SHF	Dnlz
882	4.81745	-0.560107	0.705436	-0.793987	0.427203	0.727353	11.0996	4.02588	5.03991	3.04526	4.86979	6.87667	1.2149	2.36753	C_SHF	Snapc4
883	43.1243	0.0928661	0.222042	0.418237	0.675774	0.87435	35.1488	42.9428	45.3592	43.6487	42.6107	49.1191	36.4469	49.7181	C_SHF	Sdccag3
884	72.8041	0.147416	0.174416	0.845201	0.397999	0.704939	77.6974	76.4918	62.9989	58.875	79.1341	83.5024	65.6045	78.1284	C_SHF	Pmpca
885	8.80766	-0.379221	0.517118	-0.733336	0.463354	0.754107	8.32472	8.05177	13.4398	10.1509	1.21745	8.84143	12.149	8.28634	C_SHF	Inpp5e
886	20.1809	0.0215759	0.332944	0.0648034	0.948331	0.982554	22.1993	16.7745	18.4797	23.347	20.6966	26.5243	10.9341	22.4915	C_SHF	Sec16a
887	12.5326	2.48839	0.487959	5.09958	3.40402e-07	1.2897e-05	0.924969	4.02588	5.03991	5.07543	18.2617	17.6829	27.9426	21.3077	C_SHF	Notch1
888	45.398	1.05118	0.263383	3.99108	6.57729e-05	0.00133311	32.3739	28.8522	22.6796	34.5129	35.306	53.0486	98.4067	58.0044	C_SHF	Egfl7
889	16.586	-0.947615	0.380441	-2.49083	0.0127445	0.0873347	21.2743	17.4455	21.8396	27.4073	8.52214	14.7357	6.07449	15.3889	C_SHF	Agpat2
890	31.9601	-1.14858	0.285433	-4.02399	5.72192e-05	0.00118086	40.6986	51.6655	34.4394	48.7241	15.8268	12.771	25.5129	26.0428	C_SHF	Fam69b
891	24.7858	-0.20411	0.3014	-0.677207	0.498275	0.778638	25.8991	21.4714	22.6796	36.5431	18.2617	20.63	27.9426	24.859	C_SHF	Surf6
892	46.0318	0.257705	0.217776	1.18335	0.23667	0.54931	46.2485	44.2847	35.2794	41.6185	46.263	43.2248	48.5959	62.7395	C_SHF	Med22
893	2152.68	0.0656037	0.0385191	1.70315	0.08854	0.318698	2140.38	2138.42	2046.2	2089.05	2216.97	2213.31	2245.13	2131.96	C_SHF	Rpl7a
894	30.7261	-0.289608	0.278297	-1.04065	0.29804	0.617736	33.2989	34.22	32.7594	34.5129	45.0456	21.6124	21.8682	22.4915	C_SHF	Surf1
895	47.632	-0.0166913	0.210774	-0.0791905	0.936881	0.978535	42.5486	44.9557	51.2391	52.7845	53.5677	41.26	46.1661	48.5343	C_SHF	Surf2
896	113.193	-0.250886	0.152233	-1.64804	0.0993441	0.341889	101.747	146.274	104.998	139.067	92.5261	115.921	100.837	104.171	C_SHF	Surf4
897	45.7759	-0.192537	0.225058	-0.855497	0.392276	0.700476	45.3235	51.6655	40.3193	57.8599	32.8711	37.3305	54.6704	46.1668	C_SHF	Rexo4
898	50.4984	-0.576276	0.205171	-2.80875	0.00497336	0.0437186	60.123	57.7043	62.1589	61.9202	45.0456	40.2776	38.8767	37.8804	C_SHF	Cacfd1
901	7.57169	0.688557	0.526011	1.30902	0.190529	0.492842	7.39975	7.38079	4.19993	4.06034	7.30469	9.82382	10.9341	9.47011	C_SHF	Vav2
902	3.72013	-0.673458	0.756114	-0.890683	0.373099	0.683542	5.54981	5.36785	4.19993	3.04526	3.65234	1.96476	2.4298	3.55129	C_SHF	Brd3os
903	275.044	-0.0363558	0.0888445	-0.409207	0.682388	0.877396	278.416	274.431	281.395	279.149	275.143	255.419	278.212	278.184	C_SHF	Brd3
904	58.841	0.13347	0.190894	0.699181	0.484439	0.769435	56.4231	63.0722	51.2391	52.7845	64.5248	52.0662	61.9598	68.6583	C_SHF	Wdr5
905	8.73703	-0.437956	0.504769	-0.867635	0.385594	0.694872	15.7245	10.7357	7.55987	6.09052	6.08724	6.87667	9.71918	7.10258	C_SHF	Rxra
906	24.6261	-0.327767	0.293977	-1.11494	0.264875	0.581798	25.8991	24.1553	27.7195	32.4828	20.6966	26.5243	18.2235	21.3077	C_SHF	Col5a1
907	18.968	0.14262	0.345639	0.412628	0.679879	0.876444	19.4244	20.8004	19.3197	12.181	14.6094	19.6476	30.3724	15.3889	C_SHF	Olfm1
908	1.62579	1.08637	1.18866	0.913945	0.360746	0.674673	0	1.34196	0.839985	2.03017	2.4349	3.92953	2.4298	0	C_SHF	Ppp1r26
909	1.46267	0.895619	1.21373	0.737904	0.460573	0.752242	0.924969	1.34196	0.839985	1.01509	2.4349	3.92953	1.2149	0	C_SHF	1700007K13Rik
910	31.4573	-0.318291	0.266423	-1.19468	0.232211	0.545105	28.674	42.9428	29.3995	38.5733	28.0013	32.4186	29.1575	22.4915	C_SHF	Mrps2
911	14.8231	-0.0802338	0.377912	-0.212308	0.831866	0.938862	18.4994	15.4326	12.5998	14.2112	13.3919	10.8062	19.4384	14.2052	C_SHF	Ralgds
912	17.4503	-0.487986	0.369375	-1.32111	0.186464	0.486147	24.9742	19.4584	15.9597	21.3168	6.08724	14.7357	14.5788	22.4915	C_SHF	Gtf3c5
913	13.4563	-0.356846	0.407791	-0.87507	0.381536	0.690553	21.2743	12.0777	10.0798	17.2565	9.73959	10.8062	14.5788	11.8376	C_SHF	Tsc1
914	1.78952	-0.100357	1.10333	-0.0909586	0.927525	0.975087	2.77491	2.68392	0.839985	1.01509	3.65234	0.982382	0	2.36753	C_SHF	Spaca9
916	27.1487	0.11381	0.280837	0.405254	0.685291	0.878847	23.1242	28.8522	28.5595	23.347	34.0885	27.5067	31.5873	20.124	C_SHF	Gtf3c4
917	11.311	0.0565961	0.431623	0.131124	0.895677	0.963464	8.32472	12.7486	11.7598	11.1659	15.8268	7.85905	12.149	10.6539	C_SHF	Ddx31
918	24.8118	0.0805611	0.319322	0.252288	0.800818	0.928665	24.9742	23.4843	18.4797	29.4375	23.1315	15.7181	20.6533	42.6155	C_SHF	Ttf1
919	26.4781	0.692326	0.299662	2.31036	0.0208684	0.122527	23.1242	21.4714	21.8396	14.2112	19.4792	32.4186	44.9512	34.3291	C_SHF	Setx
920	24.1116	-0.246709	0.305588	-0.807323	0.41948	0.720344	19.4244	30.8651	26.8795	27.4073	17.0443	25.5419	29.1575	16.5727	C_SHF	Med27
921	17.9304	0.0427684	0.350121	0.122153	0.902778	0.96433	12.9496	15.4326	21.8396	20.3017	19.4792	13.7533	24.298	15.3889	C_SHF	Rapgef1
922	30.3247	0.0988985	0.260409	0.379782	0.704107	0.886983	27.7491	27.5102	34.4394	27.4073	34.0885	31.4362	30.3724	29.5941	C_SHF	Trub2
923	31.548	-0.000214879	0.258165	-0.000832335	0.999336	0.9999	29.599	36.9039	26.0395	33.4978	31.6537	32.4186	27.9426	34.3291	C_SHF	Coq4
924	9.69524	-0.224909	0.47556	-0.472935	0.63626	0.854815	9.24969	12.0777	7.55987	13.1961	6.08724	13.7533	9.71918	5.91882	C_SHF	Slc27a4
925	63.6001	-0.363202	0.182296	-1.99237	0.0463304	0.212867	70.2976	70.453	77.2786	68.0108	51.1328	54.031	61.9598	55.6369	C_SHF	Urm1
927	4.31585	0.002326	0.691493	0.00336374	0.997316	0.999489	3.69988	3.3549	4.19993	6.09052	6.08724	3.92953	2.4298	4.73505	C_SHF	Cercam
928	35.9391	0.098245	0.251695	0.390333	0.69629	0.883425	28.674	30.1941	44.5192	35.528	28.0013	35.3657	46.1661	39.0642	C_SHF	Odf2
929	53.0824	-0.0821777	0.20668	-0.397608	0.690919	0.88097	56.4231	49.6526	47.8792	64.9655	40.1758	49.1191	63.1747	53.2694	C_SHF	Gle1
930	29.8247	-0.0197595	0.270091	-0.0731587	0.94168	0.980437	38.8487	27.5102	24.3596	29.4375	32.8711	25.5419	32.8022	27.2266	C_SHF	Sptan1
931	13.5662	-0.248278	0.400587	-0.619785	0.5354	0.801652	15.7245	12.7486	11.7598	19.2866	9.73959	17.6829	10.9341	10.6539	C_SHF	Wdr34
932	1478.04	0.396363	0.0452378	8.76176	1.92218e-18	3.0329e-16	1300.51	1274.19	1251.58	1280.02	1664.25	1708.36	1757.96	1587.43	C_SHF	Set
933	3.21605	0.424412	0.818715	0.518389	0.604187	0.838046	4.62485	2.01294	3.35994	1.01509	3.65234	3.92953	1.2149	5.91882	C_SHF	Pkn3
934	34.7812	-0.361148	0.247382	-1.45988	0.144323	0.422893	43.4735	43.6137	33.5994	35.528	28.0013	30.4538	32.8022	30.7778	C_SHF	Zdhhc12
935	8.94323	0.158035	0.487766	0.323998	0.745939	0.907211	11.0996	8.05177	7.55987	7.1056	4.86979	8.84143	13.3639	10.6539	C_SHF	Zer1
936	6.7536	-0.501631	0.59306	-0.845835	0.397645	0.704939	5.54981	8.72275	8.39985	9.13577	7.30469	8.84143	6.07449	0	C_SHF	Tbc1d13
937	25.9816	0.409378	0.293543	1.39461	0.163133	0.452281	18.4994	22.1424	17.6397	31.4677	31.6537	31.4362	21.8682	33.1454	C_SHF	Endog
938	49.9331	-0.184275	0.208602	-0.883381	0.377031	0.686587	57.3481	61.0592	42.8392	50.7543	47.4805	45.1895	49.8108	44.983	C_SHF	Spout1
939	2.81503	0.418508	0.875236	0.478166	0.632532	0.853093	2.77491	0.670981	4.19993	2.03017	3.65234	1.96476	4.85959	2.36753	C_SHF	Kyat1
941	21.7385	0.261615	0.328858	0.795525	0.426308	0.72684	21.2743	20.1294	12.5998	25.3772	15.8268	24.5595	34.0171	20.124	C_SHF	Lrrc8a
942	11.5501	-0.864441	0.450278	-1.91979	0.0548839	0.236607	12.0246	20.1294	9.23984	18.2715	7.30469	9.82382	8.50428	7.10258	C_SHF	Dolk
943	27.9305	0.0250719	0.279735	0.0896275	0.928583	0.975458	36.0738	24.8263	20.9996	29.4375	24.349	31.4362	26.7278	29.5941	C_SHF	Nup188
944	33.584	-0.105092	0.253325	-0.414853	0.67825	0.875326	27.7491	32.8781	42.8392	35.528	34.0885	28.4891	31.5873	35.5129	C_SHF	Sh3glb2
945	12.1047	-0.508996	0.422793	-1.20389	0.228633	0.54122	12.9496	14.7616	16.7997	12.181	13.3919	8.84143	6.07449	11.8376	C_SHF	Miga2
946	14.6676	-0.0472705	0.378964	-0.124736	0.900733	0.964294	14.7995	16.7745	13.4398	14.2112	18.2617	9.82382	17.0086	13.0214	C_SHF	Dolpp1
947	7.98204	-0.774575	0.539817	-1.43488	0.15132	0.434911	10.1747	14.0906	11.7598	4.06034	4.86979	6.87667	7.28939	4.73505	C_SHF	Crat
948	78.4081	0.032295	0.164124	0.196772	0.844006	0.943283	84.1722	71.7949	82.3185	72.0711	77.9167	80.5553	85.0428	73.3933	C_SHF	Ptpa
949	24.6912	-0.438502	0.294636	-1.48828	0.136676	0.410523	24.9742	25.4973	33.5994	29.4375	23.1315	17.6829	23.0831	20.124	C_SHF	Ier5l
951	2.5047	-0.318536	0.929346	-0.342752	0.731785	0.898032	1.84994	1.34196	5.03991	3.04526	1.21745	3.92953	2.4298	1.18376	C_SHF	1700001O22Rik
952	99.3189	-0.0962568	0.145637	-0.660937	0.508653	0.784091	98.9717	103.331	110.038	97.4483	98.6133	89.3967	102.051	94.7011	C_SHF	Ntmt1
953	17.0087	0.219564	0.35485	0.618754	0.536079	0.802194	19.4244	15.4326	10.9198	17.2565	20.6966	18.6652	20.6533	13.0214	C_SHF	Asb6
954	277.805	0.127586	0.0904173	1.41108	0.158222	0.445602	258.991	285.167	260.395	256.817	299.492	307.485	280.641	273.449	C_SHF	Prrx2
955	14.5192	1.07798	0.398996	2.70173	0.00689793	0.0556162	5.54981	10.0647	6.71988	15.2263	18.2617	19.6476	17.0086	23.6753	C_SHF	Ptges
956	28.7436	0.318857	0.277813	1.14774	0.251076	0.56667	32.3739	28.8522	22.6796	18.2715	26.7839	36.3481	27.9426	36.6967	C_SHF	Tor1b
957	60.9737	0.0238369	0.188134	0.126702	0.899176	0.964156	61.048	66.4271	57.119	56.8448	73.0469	62.8724	59.53	50.9018	C_SHF	Tor1a
958	61.9966	0.252742	0.191025	1.32308	0.185808	0.485675	55.4981	58.3753	44.5192	68.0108	79.1341	60.9077	65.6045	63.9232	C_SHF	BC005624
959	4.72376	-0.124254	0.661592	-0.18781	0.851026	0.946599	2.77491	6.70981	5.03991	5.07543	3.65234	4.91191	6.07449	3.55129	C_SHF	Usp20
960	7.81048	0.0321876	0.53815	0.0598116	0.952306	0.983777	8.32472	3.3549	9.23984	10.1509	10.957	4.91191	6.07449	9.47011	C_SHF	Fnbp1
961	20.4097	0.0759383	0.347925	0.21826	0.827226	0.937653	18.4994	17.4455	15.1197	29.4375	14.6094	33.401	17.0086	17.7565	C_SHF	Gpr107
962	19.9293	0.0872337	0.328054	0.265913	0.790307	0.923878	20.3493	18.7875	17.6397	20.3017	18.2617	13.7533	24.298	26.0428	C_SHF	Ncs1
963	1.563	1.45825	1.20503	1.21013	0.226229	0.537961	0.924969	0.670981	1.67997	0	2.4349	1.96476	3.64469	1.18376	C_SHF	Ass1
964	37.886	0.087862	0.256736	0.342227	0.73218	0.898032	35.1488	30.1941	36.9593	45.6789	26.7839	50.1015	49.8108	28.4103	C_SHF	Fubp3
965	59.9041	0.221455	0.189621	1.16788	0.242855	0.556878	60.123	59.7173	52.0791	48.7241	57.2201	60.9077	76.5386	63.9232	C_SHF	Exosc2
966	47.4965	-0.115801	0.214399	-0.54012	0.589114	0.829659	49.0234	44.9557	54.599	49.7392	49.9154	55.0134	37.6618	39.0642	C_SHF	Abl1
967	68.276	-0.0708064	0.188717	-0.375199	0.707512	0.888417	64.7478	75.1498	63.8389	77.1465	52.3503	89.3967	64.3896	59.1882	C_SHF	Aif1l
968	35.952	0.53536	0.244254	2.19182	0.0283924	0.152276	31.4489	26.8392	25.1996	34.5129	34.0885	43.2248	44.9512	47.3505	C_SHF	Nup214
969	1.68431	1.58611	1.27164	1.2473	0.212288	0.518436	0	0	3.35994	0	1.21745	2.94714	1.2149	4.73505	C_SHF	Fam78a
970	2.73361	-0.508578	0.909253	-0.559336	0.575932	0.823175	1.84994	2.68392	3.35994	5.07543	1.21745	2.94714	0	4.73505	C_SHF	Plpp7
971	72.1704	-0.0373715	0.172926	-0.216113	0.8289	0.93825	76.7724	73.1369	81.4786	60.9052	64.5248	76.6258	72.8939	71.0258	C_SHF	Prrc2b
973	11.6645	0.345983	0.445306	0.776957	0.437184	0.734767	7.39975	6.70981	10.0798	17.2565	10.957	9.82382	12.149	18.9402	C_SHF	Pomt1
974	33.0658	-0.168144	0.264456	-0.635812	0.524899	0.79377	32.3739	41.6008	29.3995	36.5431	35.306	34.3834	18.2235	36.6967	C_SHF	Uck1
975	669.885	-0.0121168	0.0592521	-0.204495	0.837966	0.941183	667.828	684.4	665.268	673.002	653.77	674.896	688.847	651.07	C_SHF	Swi5
976	12.1321	-0.255357	0.428145	-0.596427	0.55089	0.809656	12.0246	16.7745	12.5998	11.1659	12.1745	11.7886	15.7937	4.73505	C_SHF	Golga2
977	10.417	-1.21716	0.478554	-2.5434	0.0109779	0.0787804	15.7245	15.4326	16.7997	10.1509	9.73959	5.89429	4.85959	4.73505	C_SHF	Dnm1
978	23.5917	-0.337723	0.306928	-1.10033	0.271186	0.587985	26.8241	26.1682	20.1596	32.4828	26.7839	21.6124	14.5788	20.124	C_SHF	Ciz1
979	37.2626	-0.385857	0.246544	-1.56506	0.117568	0.376665	44.3985	31.5361	44.5192	48.7241	31.6537	26.5243	35.232	35.5129	C_SHF	1110008P14Rik
980	22.4714	-0.390019	0.306654	-1.27185	0.203425	0.509653	26.8241	27.5102	23.5196	24.3621	18.2617	24.5595	15.7937	18.9402	C_SHF	Ptges2
981	13.4672	-0.751961	0.407077	-1.84722	0.0647156	0.263793	17.5744	16.1035	11.7598	22.3319	9.73959	9.82382	10.9341	9.47011	C_SHF	Slc25a25
982	2.85422	-0.373653	0.865799	-0.431571	0.666054	0.870542	2.77491	4.02588	5.03991	1.01509	2.4349	3.92953	2.4298	1.18376	C_SHF	Naif1
983	7.71134	0.189099	0.53621	0.352658	0.724345	0.894577	10.1747	4.02588	7.55987	7.1056	8.52214	3.92953	9.71918	10.6539	C_SHF	Fam102a
984	59.6944	-0.628569	0.19514	-3.22112	0.0012769	0.0154831	65.6728	73.8079	73.0787	77.1465	60.8724	44.2072	42.5214	40.248	C_SHF	Dpm2
985	12.1054	-0.203943	0.420201	-0.485345	0.627431	0.851282	14.7995	8.72275	14.2797	14.2112	10.957	9.82382	14.5788	9.47011	C_SHF	St6galnac4
986	12.6061	-0.531181	0.418021	-1.27071	0.203833	0.509788	18.4994	10.0647	15.1197	16.2414	12.1745	10.8062	7.28939	10.6539	C_SHF	St6galnac6
987	26.7448	0.253271	0.286685	0.883447	0.376995	0.686587	26.8241	18.7875	20.1596	32.4828	26.7839	26.5243	32.8022	29.5941	C_SHF	Ak1
988	3.9898	0.938811	0.841798	1.11525	0.264745	0.581711	6.47478	2.68392	1.67997	0	1.21745	2.94714	13.3639	3.55129	C_SHF	Eng
989	19.4076	0.0071192	0.334487	0.0212839	0.983019	0.994469	22.1993	15.4326	18.4797	21.3168	23.1315	12.771	19.4384	22.4915	C_SHF	Fpgs
990	82.9702	0.0525998	0.170344	0.308785	0.757485	0.910112	70.2976	74.4789	104.998	76.1315	73.0469	87.432	85.0428	92.3335	C_SHF	Cdk9
991	11.1996	-0.859409	0.452884	-1.89764	0.0577442	0.244413	11.0996	19.4584	11.7598	15.2263	9.73959	7.85905	9.71918	4.73505	C_SHF	Sh2d3c
993	44.1311	-0.18228	0.222739	-0.818358	0.413153	0.715653	38.8487	53.0075	53.759	41.6185	41.3932	44.2072	35.232	44.983	C_SHF	Tor2a
994	6.4663	0.667095	0.600692	1.11054	0.266765	0.583967	3.69988	8.05177	5.03991	3.04526	4.86979	13.7533	9.71918	3.55129	C_SHF	Ptrh1
995	9.03761	-0.249419	0.497874	-0.500967	0.616394	0.84448	8.32472	10.0647	5.8799	15.2263	10.957	9.82382	7.28939	4.73505	C_SHF	Stxbp1
996	12.6837	-0.472989	0.411636	-1.14905	0.250537	0.566571	12.9496	16.1035	15.9597	14.2112	8.52214	15.7181	9.71918	8.28634	C_SHF	Fam129b
997	2.94413	-0.153105	0.847799	-0.180591	0.856689	0.948789	1.84994	4.02588	2.51996	4.06034	1.21745	3.92953	1.2149	4.73505	C_SHF	Lrsam1
998	2199.59	-0.146217	0.0399818	-3.65708	0.000255109	0.00409752	2322.6	2327.63	2246.12	2345.86	2076.97	2037.46	2211.11	2028.97	C_SHF	Rpl12
999	11.0972	-0.409299	0.453713	-0.90211	0.366999	0.679435	8.32472	13.4196	13.4398	15.2263	13.3919	6.87667	13.3639	4.73505	C_SHF	Slc2a8
1000	1.71344	-0.591091	1.12709	-0.524438	0.599974	0.83654	0.924969	2.01294	3.35994	2.03017	1.21745	2.94714	1.2149	0	C_SHF	Garnl3
1001	1.95	0.791668	1.06857	0.740864	0.458776	0.75101	1.84994	2.01294	0.839985	1.01509	1.21745	3.92953	0	4.73505	C_SHF	Ralgps1
1002	15.7757	-0.167171	0.365484	-0.457395	0.647387	0.859521	13.8745	14.0906	16.7997	22.3319	13.3919	15.7181	15.7937	14.2052	C_SHF	Angptl2
1003	5.72498	0.268854	0.649454	0.41397	0.678896	0.875807	6.47478	4.02588	5.03991	5.07543	13.3919	0.982382	6.07449	4.73505	C_SHF	Zbtb34
1004	8.29462	0.133313	0.508766	0.262032	0.793297	0.925439	9.24969	4.02588	7.55987	11.1659	8.52214	7.85905	8.50428	9.47011	C_SHF	Zbtb43
1006	13.3588	-0.292308	0.406579	-0.718944	0.472175	0.760619	18.4994	9.39373	15.1197	16.2414	8.52214	12.771	10.9341	15.3889	C_SHF	Mvb12b
1007	58.1309	-0.580836	0.192179	-3.02236	0.00250809	0.0259016	69.3727	65.7561	76.4386	66.9957	48.6979	44.2072	48.5959	44.983	C_SHF	Pbx3
1008	70.4885	-0.106694	0.175307	-0.608612	0.542781	0.805641	77.6974	81.1887	63.8389	69.0259	63.3073	64.8372	76.5386	67.4745	C_SHF	Mapkap1
1009	64.2755	0.301286	0.184312	1.63465	0.102123	0.348184	55.4981	57.7043	67.1988	49.7392	60.8724	74.661	68.0343	80.4959	C_SHF	Gapvd1
1010	801.435	0.324021	0.0630115	5.14225	2.71465e-07	1.06296e-05	675.227	752.169	726.587	693.304	824.212	986.311	897.809	855.861	C_SHF	Hspa5
1011	32.2421	-0.0622452	0.258799	-0.240515	0.809931	0.931077	29.599	35.562	37.7993	28.4224	28.0013	32.4186	40.0916	26.0428	C_SHF	Rabepk
1012	66.8045	-0.255726	0.187937	-1.3607	0.173608	0.469345	84.1722	75.1498	55.439	76.1315	58.4375	58.9429	72.8939	53.2694	C_SHF	Fbxw2
1013	68.3253	0.0783231	0.185746	0.421668	0.673268	0.873312	68.4477	66.4271	75.5987	54.8146	90.0912	68.7667	66.8194	55.6369	C_SHF	Psmd5
1015	43.8384	0.107097	0.222248	0.481878	0.629892	0.851843	42.5486	42.9428	41.1593	41.6185	54.7852	36.3481	52.2406	39.0642	C_SHF	Cntrl
1016	206.864	-0.0338866	0.105838	-0.320173	0.748837	0.907633	190.544	210.017	234.356	200.987	198.444	192.547	211.392	216.629	C_SHF	Rab14
1017	4.10025	-2.65648	0.918019	-2.89371	0.00380721	0.0357811	5.54981	7.38079	8.39985	7.1056	1.21745	1.96476	0	1.18376	C_SHF	Gsn
1018	4.04178	-0.641421	0.745958	-0.859862	0.389865	0.698265	3.69988	7.38079	3.35994	5.07543	6.08724	1.96476	1.2149	3.55129	C_SHF	Stom
1019	7.08801	1.21307	0.615825	1.96983	0.0488582	0.219545	0.924969	4.02588	5.03991	7.1056	3.65234	5.89429	18.2235	11.8376	C_SHF	Ggta1
1020	43.3322	0.00718857	0.222409	0.0323214	0.974216	0.991392	40.6986	44.2847	42.8392	45.6789	37.7409	55.0134	42.5214	37.8804	C_SHF	Dab2ip
1021	203.101	-0.130654	0.108867	-1.20013	0.23009	0.542751	209.043	209.346	205.796	226.364	214.271	213.177	183.45	163.359	C_SHF	Ndufa8
1022	1.66201	-3.98449	1.36544	-2.9181	0.00352173	0.0337508	1.84994	4.02588	3.35994	4.06034	0	0	0	0	C_SHF	Lhx6
1023	59.4203	-0.519166	0.193245	-2.68657	0.00721904	0.0575354	76.7724	69.782	73.0787	59.8901	52.3503	46.1719	55.8853	41.4317	C_SHF	Rbm18
1024	51.9656	0.201614	0.202477	0.995735	0.319379	0.639322	48.0984	53.0075	47.0392	44.6638	51.1328	54.031	68.0343	49.7181	C_SHF	Mrrf
1025	1.3916	-2.04855	1.43485	-1.42771	0.153375	0.437986	0.924969	2.01294	4.19993	2.03017	0	1.96476	0	0	C_SHF	Ptgs1
1026	29.5784	-0.0804165	0.269045	-0.298896	0.765019	0.912734	32.3739	25.4973	32.7594	31.4677	20.6966	31.4362	32.8022	29.5941	C_SHF	Pdcl
1027	31.7139	0.592687	0.272379	2.17596	0.0295581	0.156717	28.674	18.1165	32.7594	22.3319	32.8711	47.1543	30.3724	41.4317	C_SHF	Rc3h2
1028	8.02563	-0.284347	0.514102	-0.553094	0.580199	0.824284	10.1747	6.70981	9.23984	9.13577	7.30469	4.91191	6.07449	10.6539	C_SHF	Zbtb6
1029	12.4296	0.0928616	0.432697	0.214611	0.83007	0.938516	18.4994	7.38079	9.23984	13.1961	18.2617	8.84143	13.3639	10.6539	C_SHF	Zbtb26
1030	40.0875	0.527513	0.239656	2.20113	0.0277271	0.149489	33.2989	29.5231	41.9993	26.3922	46.263	45.1895	37.6618	60.3719	C_SHF	Rabgap1
1031	84.8277	0.447731	0.170655	2.62361	0.00870045	0.0661691	50.8733	81.1887	74.7587	79.1767	113.223	86.4496	92.3322	100.62	C_SHF	Strbp
1032	22.3584	0.087824	0.303005	0.289843	0.771936	0.915966	19.4244	23.4843	25.1996	18.2715	24.349	22.5948	21.8682	23.6753	C_SHF	Crb2
1033	13.3787	0.236312	0.404091	0.584799	0.558683	0.813739	13.8745	12.7486	7.55987	15.2263	8.52214	16.7005	17.0086	15.3889	C_SHF	Dennd1a
1034	1.45984	-0.639635	1.36555	-0.468408	0.639493	0.856496	0	6.03883	0.839985	0	1.21745	0	1.2149	2.36753	C_SHF	Lhx2
1035	39.6684	-0.414742	0.237608	-1.74549	0.0809	0.30361	39.7737	52.3365	48.7191	39.5884	37.7409	29.4714	41.3065	28.4103	C_SHF	Nek6
1036	477.486	0.275627	0.0742686	3.71121	0.000206267	0.00348365	380.162	466.332	436.792	442.578	541.764	525.574	522.406	504.283	C_SHF	Psmb7
1037	18.0608	2.61932	0.422065	6.20595	5.43661e-10	3.78589e-08	8.32472	6.03883	1.67997	4.06034	35.306	26.5243	38.8767	23.6753	C_SHF	Nr6a1
1038	1849.03	0.150909	0.0466765	3.23308	0.00122465	0.0150101	1797.21	1776.09	1591.77	1845.43	1945.48	1893.05	1991.22	1952.03	C_SHF	Rpl35
1039	155.971	0.0547491	0.123721	0.44252	0.658113	0.866297	143.37	155.668	140.278	172.565	143.659	145.392	184.664	162.176	C_SHF	Arpc5l
1040	20.2001	0.296468	0.324069	0.914828	0.360282	0.674311	14.7995	18.7875	17.6397	21.3168	15.8268	21.6124	27.9426	23.6753	C_SHF	Golga1
1041	14.8654	-0.138507	0.384061	-0.360638	0.71837	0.89277	18.4994	12.0777	15.9597	16.2414	17.0443	18.6652	12.149	8.28634	C_SHF	Scai
1042	38.8535	0.40841	0.232555	1.75619	0.0790563	0.29983	31.4489	35.562	36.1194	30.4526	42.6107	53.0486	42.5214	39.0642	C_SHF	Ppp6c
1044	5.40083	-0.253948	0.637893	-0.398104	0.690554	0.88097	5.54981	2.68392	9.23984	6.09052	6.08724	3.92953	6.07449	3.55129	C_SHF	Gtdc1
1045	28.5122	0.111124	0.290713	0.382247	0.702278	0.886022	36.0738	26.8392	30.2395	16.2414	21.9141	29.4714	40.0916	27.2266	C_SHF	Zeb2
1046	4.24068	0.416281	0.713976	0.583047	0.559862	0.814219	3.69988	3.3549	2.51996	5.07543	1.21745	4.91191	4.85959	8.28634	C_SHF	Zeb2os
1047	16.512	0.23808	0.379643	0.627115	0.530584	0.797507	13.8745	12.0777	10.0798	25.3772	12.1745	22.5948	15.7937	20.124	C_SHF	Acvr2a
1048	53.2213	0.179353	0.202968	0.883651	0.376885	0.686522	45.3235	44.9557	49.5591	60.9052	56.0026	65.8196	54.6704	48.5343	C_SHF	Orc4
1049	6.166	-0.212082	0.579994	-0.365662	0.714617	0.890404	5.54981	6.03883	5.8799	9.13577	3.65234	5.89429	6.07449	7.10258	C_SHF	Mbd5
1050	38.5259	-0.199744	0.242887	-0.822373	0.410865	0.713745	35.1488	44.2847	48.7191	36.5431	42.6107	42.2424	25.5129	33.1454	C_SHF	Epc2
1051	30.3286	0.80421	0.265596	3.02794	0.00246226	0.025513	22.1993	24.8263	22.6796	18.2715	45.0456	41.26	34.0171	34.3291	C_SHF	Kif5c
1052	1.13276	0.0754791	1.3524	0.0558112	0.955492	0.984722	0.924969	0.670981	0.839985	2.03017	0	0.982382	2.4298	1.18376	C_SHF	Lypd6b
1053	4.6539	0.507855	0.670572	0.757347	0.448842	0.743952	4.62485	2.68392	5.03991	3.04526	4.86979	4.91191	8.50428	3.55129	C_SHF	Lypd6
1054	100.574	-0.0991872	0.14435	-0.68713	0.492001	0.774831	99.8967	105.344	102.478	108.614	103.483	100.203	88.6875	95.8848	C_SHF	Mmadhc
1056	84.5691	0.547548	0.163582	3.34723	0.00081622	0.0107892	64.7478	73.1369	68.8788	68.0108	92.5261	107.08	82.613	119.56	C_SHF	Rnd3
1057	6.15275	-0.920492	0.613384	-1.50068	0.133439	0.405687	5.54981	6.03883	12.5998	8.12069	3.65234	4.91191	2.4298	5.91882	C_SHF	Rbm43
1058	1.67106	-1.49908	1.24524	-1.20386	0.228645	0.54122	3.69988	3.3549	1.67997	1.01509	2.4349	0	0	1.18376	C_SHF	Nmi
1059	8.29803	-1.29702	0.54397	-2.38435	0.0171093	0.107009	15.7245	14.0906	9.23984	8.12069	6.08724	5.89429	4.85959	2.36753	C_SHF	Tnfaip6
1060	105.457	1.03317	0.154355	6.69347	2.17944e-11	1.87356e-09	79.5473	57.0334	74.7587	65.9806	154.616	118.868	156.722	136.133	C_SHF	Rif1
1061	47.1078	0.0314419	0.216086	0.145506	0.884311	0.960292	38.8487	46.9686	43.6792	56.8448	43.8281	42.2424	57.1002	47.3505	C_SHF	Arl5a
1062	24.0735	0.67754	0.30281	2.23751	0.0252532	0.139471	18.4994	24.1553	11.7598	19.2866	28.0013	28.4891	32.8022	29.5941	C_SHF	Stam2
1063	18.3181	0.455487	0.34242	1.3302	0.183452	0.483145	14.7995	13.4196	11.7598	22.3319	18.2617	21.6124	21.8682	22.4915	C_SHF	Fmnl2
1064	334.967	0.320445	0.0882323	3.63183	0.000281419	0.00445811	271.941	315.361	287.275	315.692	362.8	354.64	423.999	348.026	C_SHF	Prpf40a
1065	98.1512	0.0539733	0.154032	0.350404	0.726036	0.895422	87.8721	110.712	87.3585	98.4633	92.5261	99.2205	120.275	88.7823	C_SHF	Arl6ip6
1066	6.52655	1.41269	1.12546	1.25521	0.209401	0.514919	1.84994	0	8.39985	4.06034	8.52214	3.92953	23.0831	2.36753	C_SHF	Rprm
1068	8.22648	-1.04964	0.535175	-1.9613	0.0498445	0.222612	13.8745	11.4067	10.0798	9.13577	7.30469	6.87667	1.2149	5.91882	C_SHF	Nr4a2
1069	28.0699	0.606053	0.299547	2.02323	0.0430491	0.202646	24.0492	20.8004	30.2395	13.1961	41.3932	21.6124	41.3065	31.9616	C_SHF	Gpd2
1070	1.80785	-1.73999	1.21211	-1.4355	0.151143	0.434803	1.84994	2.01294	3.35994	4.06034	0	1.96476	1.2149	0	C_SHF	Galnt5
1071	7.75594	-0.32927	0.544489	-0.604732	0.545357	0.806207	8.32472	8.05177	4.19993	14.2112	4.86979	6.87667	4.85959	10.6539	C_SHF	Acvr1
1072	6.51865	-0.377541	0.574405	-0.657274	0.511005	0.78538	10.1747	7.38079	5.8799	6.09052	7.30469	6.87667	6.07449	2.36753	C_SHF	Upp2
1073	1.51542	-0.0963907	1.20478	-0.0800071	0.936232	0.978535	2.77491	0	2.51996	1.01509	1.21745	0.982382	2.4298	1.18376	C_SHF	Ccdc148
1074	22.4581	1.33309	0.333087	4.00224	6.27448e-05	0.00127796	12.9496	8.72275	19.3197	10.1509	25.5664	27.5067	34.0171	41.4317	C_SHF	Pkp4
1075	1.34825	-0.0846506	1.33409	-0.063452	0.949407	0.982726	0.924969	2.68392	0	2.03017	1.21745	3.92953	0	0	C_SHF	Dapl1
1076	36.8943	-1.04688	0.255254	-4.10133	4.10781e-05	0.000901476	51.7983	53.0075	41.9993	51.7694	24.349	19.6476	19.4384	33.1454	C_SHF	Tanc1
1077	8.66891	-1.49092	0.540964	-2.75605	0.00585046	0.049341	16.6494	12.0777	14.2797	8.12069	4.86979	4.91191	6.07449	2.36753	C_SHF	Wdsub1
1078	94.1049	0.111367	0.149216	0.746349	0.455457	0.749079	86.9471	91.9243	95.7583	87.2974	96.1784	105.115	100.837	88.7823	C_SHF	Baz2b
1079	66.91	0.111957	0.178144	0.628461	0.529702	0.797336	72.1476	55.6914	66.3588	63.9504	68.1771	74.661	66.8194	67.4745	C_SHF	2021-03-07
1080	25.8031	-0.367935	0.298277	-1.23353	0.217377	0.52593	30.524	26.8392	24.3596	34.5129	23.1315	17.6829	32.8022	16.5727	C_SHF	Cd302
1081	10.8311	1.80352	0.479674	3.75988	0.000169994	0.00297191	2.77491	5.36785	4.19993	7.1056	13.3919	22.5948	17.0086	14.2052	C_SHF	Ly75
1082	1.74053	0.795872	1.29745	0.613414	0.539603	0.80389	0.924969	0	4.19993	0	4.86979	3.92953	0	0	C_SHF	Pla2r1
1083	217.241	-0.00847072	0.102172	-0.0829067	0.933926	0.977528	193.319	225.449	222.596	229.409	219.141	211.212	230.831	205.975	C_SHF	Rbms1
1084	14.7368	-0.104246	0.372963	-0.279509	0.779854	0.919855	15.7245	15.4326	17.6397	12.181	15.8268	14.7357	12.149	14.2052	C_SHF	Tank
1085	158.468	0.392664	0.117232	3.34945	0.000809716	0.0107259	124.871	140.235	147.837	135.006	185.052	190.582	172.515	171.646	C_SHF	Psmd14
1087	1.47174	-3.80632	1.39944	-2.71989	0.00653029	0.0536232	3.69988	2.68392	3.35994	2.03017	0	0	0	0	C_SHF	Gcg
1088	1.53372	-3.87671	1.40345	-2.76228	0.00573986	0.0487834	3.69988	3.3549	4.19993	1.01509	0	0	0	0	C_SHF	Fap
1089	2.145	0.534933	1.04568	0.511565	0.608955	0.840415	4.62485	0.670981	0.839985	1.01509	2.4349	3.92953	3.64469	0	C_SHF	Gca
1090	11.4436	0.59947	0.448094	1.33782	0.180955	0.479405	6.47478	14.0906	9.23984	6.09052	7.30469	14.7357	18.2235	15.3889	C_SHF	Kcnh7
1091	33.029	0.341997	0.261442	1.30812	0.190834	0.49331	28.674	30.1941	28.5595	29.4375	29.2188	47.1543	44.9512	26.0428	C_SHF	Fign
1092	4.15489	0.506927	0.711521	0.712455	0.476183	0.763352	3.69988	2.01294	5.03991	3.04526	6.08724	4.91191	6.07449	2.36753	C_SHF	Grb14
1093	8.76785	2.3161	0.561354	4.12591	3.69269e-05	0.0008249	3.69988	4.02588	0.839985	3.04526	14.6094	12.771	14.5788	16.5727	C_SHF	Cobll1
1094	7.70661	1.53133	0.584613	2.61938	0.00880885	0.0666759	3.69988	2.01294	3.35994	7.1056	8.52214	5.89429	10.9341	20.124	C_SHF	Scn3a
1096	8.08201	0.287822	0.505675	0.569184	0.569231	0.820188	4.62485	8.72275	8.39985	7.1056	8.52214	6.87667	10.9341	9.47011	C_SHF	Csrnp3
1097	1.39449	3.31586	1.46796	2.25883	0.0238941	0.134492	0	0	0.839985	0	1.21745	1.96476	1.2149	5.91882	C_SHF	Galnt3
1098	8.72872	0.665482	0.505129	1.31745	0.187688	0.488204	10.1747	7.38079	4.19993	5.07543	8.52214	6.87667	14.5788	13.0214	C_SHF	Ttc21b
1100	42.5694	0.207063	0.222557	0.930384	0.352172	0.666761	36.0738	44.9557	34.4394	42.6336	46.263	51.0838	41.3065	43.7992	C_SHF	Stk39
1101	16.0227	0.0784699	0.362575	0.216424	0.828657	0.93825	13.8745	19.4584	12.5998	16.2414	12.1745	16.7005	17.0086	20.124	C_SHF	Cers6
1103	115.157	-0.303391	0.14555	-2.08444	0.0371198	0.181664	119.321	118.764	155.397	115.72	102.266	111.009	88.6875	110.09	C_SHF	Spc25
1104	12.1809	0.958338	0.451881	2.12077	0.0339409	0.171141	1.84994	11.4067	7.55987	12.181	10.957	18.6652	19.4384	15.3889	C_SHF	Lrp2
1105	7.59319	-0.830197	0.576678	-1.43962	0.149975	0.432942	8.32472	13.4196	12.5998	4.06034	8.52214	2.94714	8.50428	2.36753	C_SHF	Bbs5
1106	9.98923	0.528803	0.460358	1.14868	0.250689	0.566588	7.39975	12.0777	5.8799	7.1056	10.957	13.7533	9.71918	13.0214	C_SHF	Fastkd1
1107	302.248	0.0903055	0.0875075	1.03198	0.302084	0.621335	288.59	284.496	294.835	303.511	283.665	298.644	329.237	335.005	C_SHF	Ppig
1108	6.95116	0.705317	0.560584	1.25818	0.208326	0.513515	6.47478	6.03883	2.51996	6.09052	10.957	7.85905	10.9341	4.73505	C_SHF	Ccdc173
1109	18.2641	-0.0414437	0.349097	-0.118717	0.9055	0.965683	12.0246	24.1553	20.9996	16.2414	21.9141	14.7357	20.6533	15.3889	C_SHF	Phospho2
1110	23.1171	0.325349	0.303831	1.07082	0.284249	0.600941	17.5744	25.4973	18.4797	20.3017	30.4362	29.4714	21.8682	21.3077	C_SHF	Klhl23
1111	661.332	0.335768	0.0657635	5.1057	3.29578e-07	1.25633e-05	556.831	632.064	600.589	544.086	788.906	708.297	750.807	709.074	C_SHF	Ssb
1112	31.6277	0.337614	0.262077	1.28823	0.197667	0.503253	35.1488	29.5231	22.6796	24.3621	28.0013	35.3657	38.8767	39.0642	C_SHF	Mettl5
1114	18.7554	-0.0824497	0.330854	-0.249203	0.803204	0.929441	22.1993	16.7745	20.1596	18.2715	15.8268	19.6476	18.2235	18.9402	C_SHF	Ubr3
1115	7.60972	1.63014	0.596066	2.73483	0.00624131	0.0519002	0.924969	1.34196	5.8799	7.1056	10.957	10.8062	7.28939	16.5727	C_SHF	Sp5
1118	97.0212	-0.251941	0.155954	-1.61548	0.106208	0.357237	98.0467	105.344	96.5983	121.81	93.7435	81.5377	105.696	73.3933	C_SHF	Gorasp2
1119	60.4672	0.525851	0.190556	2.75956	0.00578784	0.0489122	49.9483	48.9816	51.2391	47.709	62.0899	62.8724	88.6875	72.2096	C_SHF	Tlk1
1120	11.9029	-0.123533	0.433246	-0.285134	0.775541	0.917576	12.9496	11.4067	15.1197	10.1509	12.1745	10.8062	4.85959	17.7565	C_SHF	Mettl8
1121	24.751	0.410198	0.296457	1.38367	0.16646	0.458015	23.1242	17.4455	26.0395	18.2715	32.8711	22.5948	32.8022	24.859	C_SHF	Dcaf17
1122	1.92816	-0.0463781	1.087	-0.0426663	0.965968	0.988888	3.69988	0.670981	1.67997	2.03017	1.21745	4.91191	1.2149	0	C_SHF	Cybrd1
1123	105.85	-0.329198	0.146542	-2.24643	0.0246763	0.137256	128.571	114.738	108.358	120.795	104.701	104.132	83.8279	81.6797	C_SHF	Dync1i2
1124	6.56859	0.469184	0.561164	0.836092	0.403103	0.707403	5.54981	4.69686	5.8799	6.09052	4.86979	9.82382	9.71918	5.91882	C_SHF	Slc25a12
1125	153.203	0.498336	0.11915	4.18242	2.88427e-05	0.000670754	138.745	120.777	124.318	124.856	168.008	181.741	193.169	174.013	C_SHF	Hat1
1126	14.3974	-0.279196	0.39808	-0.701356	0.483081	0.76914	14.7995	10.7357	18.4797	19.2866	14.6094	9.82382	8.50428	18.9402	C_SHF	Metap1d
1127	1.85833	3.762	1.3705	2.74497	0.00605159	0.0507434	0	0.670981	0	0	2.4349	0.982382	4.85959	5.91882	C_SHF	Dlx1
1128	3.82216	1.14497	0.812335	1.40948	0.158693	0.446322	0	2.68392	0.839985	6.09052	4.86979	2.94714	4.85959	8.28634	C_SHF	Dlx2
1129	10.2356	1.69471	0.52651	3.21876	0.00128744	0.0155957	4.62485	3.3549	7.55987	4.06034	6.08724	27.5067	10.9341	17.7565	C_SHF	Itga6
1130	39.5168	0.898385	0.242589	3.70333	0.00021279	0.0035747	27.7491	24.1553	29.3995	29.4375	37.7409	51.0838	68.0343	48.5343	C_SHF	Pdk1
1132	6.88596	1.09459	0.585657	1.869	0.0616225	0.255191	5.54981	4.02588	5.8799	2.03017	3.65234	8.84143	9.71918	15.3889	C_SHF	Map3k20
1133	137.032	0.397704	0.140325	2.83417	0.0045945	0.0412612	120.246	116.751	108.358	126.886	155.833	119.851	196.813	151.522	C_SHF	Cdca7
1134	45.0248	0.0829187	0.214474	0.386613	0.699042	0.884716	43.4735	40.2588	42.8392	48.7241	51.1328	46.1719	46.1661	41.4317	C_SHF	Sp3
1135	24.5136	-0.106013	0.298984	-0.354579	0.722905	0.894038	31.4489	25.4973	17.6397	27.4073	19.4792	25.5419	21.8682	27.2266	C_SHF	Sp3os
1136	155.553	0.316623	0.122478	2.58513	0.00973413	0.0717964	143.37	132.854	131.038	148.203	181.4	185.67	181.02	140.868	C_SHF	Ola1
1137	48.7258	-0.262221	0.22131	-1.18486	0.236073	0.54867	44.3985	53.6785	58.799	55.8297	51.1328	47.1543	26.7278	52.0856	C_SHF	Cir1
1138	8.81803	0.340332	0.505893	0.672736	0.501115	0.779426	8.32472	4.02588	11.7598	7.1056	10.957	6.87667	7.28939	14.2052	C_SHF	Scrn3
1139	11.5016	-0.315362	0.450629	-0.699826	0.484036	0.769435	8.32472	18.1165	10.0798	14.2112	4.86979	8.84143	13.3639	14.2052	C_SHF	Wipf1
1140	1.2991	0.129117	1.25584	0.102813	0.918111	0.970181	1.84994	1.34196	0.839985	1.01509	0	2.94714	1.2149	1.18376	C_SHF	Chrna1os
1141	25.5835	0.035236	0.287851	0.122411	0.902574	0.96433	29.599	20.8004	27.7195	23.347	20.6966	28.4891	29.1575	24.859	C_SHF	Chn1
1142	44.6486	-0.03166	0.217085	-0.145842	0.884046	0.960292	46.2485	48.9816	46.1992	38.5733	49.9154	43.2248	46.1661	37.8804	C_SHF	Atf2
1143	476.64	0.204662	0.0768095	2.66454	0.00770931	0.0603622	449.535	428.086	432.592	462.879	495.501	502.979	455.587	585.963	C_SHF	Atp5g3
1144	35.2876	-0.151634	0.248325	-0.610628	0.541446	0.804681	28.674	42.2718	36.9593	40.6034	37.7409	37.3305	27.9426	30.7778	C_SHF	Lnpk
1147	3.94375	1.00665	0.761037	1.32274	0.185922	0.485819	1.84994	2.01294	1.67997	5.07543	4.86979	2.94714	3.64469	9.47011	C_SHF	Hoxd3
1149	4.01077	0.984974	0.769032	1.2808	0.200265	0.50607	0	4.02588	1.67997	5.07543	2.4349	6.87667	6.07449	5.91882	C_SHF	Hoxd1
1150	202.998	0.198872	0.110344	1.80229	0.0714993	0.281414	178.519	195.926	206.636	173.58	239.837	215.142	232.045	182.3	C_SHF	Mtx2
1151	667.451	-0.00473935	0.0628106	-0.0754545	0.939853	0.979538	690.027	658.232	702.228	623.263	703.685	676.861	636.606	648.702	C_SHF	Hnrnpa3
1152	34.5038	-0.62036	0.258994	-2.39527	0.0166082	0.105194	37.9237	44.2847	41.1593	44.6638	21.9141	39.2953	24.298	22.4915	C_SHF	Nfe2l2
1153	38.2267	0.347119	0.243503	1.42552	0.154006	0.438886	45.3235	31.5361	26.8795	31.4677	35.306	50.1015	44.9512	40.248	C_SHF	Agps
1154	1.92371	-0.817111	1.06544	-0.766923	0.443128	0.739334	2.77491	3.3549	1.67997	2.03017	1.21745	1.96476	0	2.36753	C_SHF	Ttc30b
1155	6.97389	-0.579909	0.575979	-1.00682	0.31402	0.634143	9.24969	6.03883	8.39985	10.1509	4.86979	9.82382	6.07449	1.18376	C_SHF	Ttc30a1
1156	5.41408	-0.156369	0.627169	-0.249325	0.803109	0.929417	5.54981	6.03883	4.19993	7.1056	3.65234	5.89429	8.50428	2.36753	C_SHF	Pde11a
1157	4.69066	0.649205	0.689827	0.941112	0.346647	0.662566	0.924969	2.68392	5.03991	6.09052	3.65234	5.89429	8.50428	4.73505	C_SHF	Rbm45
1158	7.31965	0.21429	0.537215	0.39889	0.689974	0.880863	4.62485	8.72275	7.55987	6.09052	10.957	9.82382	4.85959	5.91882	C_SHF	Osbpl6
1159	88.5416	-0.227409	0.162424	-1.4001	0.161484	0.449709	90.647	82.5306	93.2383	116.735	71.8294	80.5553	91.1173	81.6797	C_SHF	Prkra
1161	25.8563	-1.68284	0.326046	-5.16135	2.45173e-07	9.76386e-06	37.9237	46.9686	31.9194	40.6034	8.52214	9.82382	12.149	18.9402	C_SHF	Fkbp7
1162	16.5926	0.134756	0.356396	0.378107	0.705351	0.887639	17.5744	12.0777	16.7997	17.2565	19.4792	19.6476	12.149	17.7565	C_SHF	Plekha3
1163	89.9341	2.66264	0.951212	2.79921	0.00512283	0.0446234	8.32472	10.7357	63.8389	15.2263	34.0885	224.965	48.5959	313.697	C_SHF	Ttn
1164	44.6783	1.39912	0.257482	5.43385	5.51495e-08	2.5089e-06	24.9742	22.8133	21.8396	29.4375	49.9154	79.5729	40.0916	88.7823	C_SHF	Ccdc141
1165	14.6128	-0.147311	0.385268	-0.38236	0.702194	0.886022	19.4244	18.1165	12.5998	11.1659	9.73959	14.7357	13.3639	17.7565	C_SHF	Sestd1
1167	28.4849	0.240011	0.285709	0.840055	0.400877	0.706193	36.9988	20.1294	30.2395	17.2565	30.4362	30.4538	31.5873	30.7778	C_SHF	Cwc22
1168	287.646	-0.318109	0.0906301	-3.50997	0.000448152	0.00655659	299.69	315.361	326.754	335.993	277.578	267.208	244.194	234.385	C_SHF	Ube2e3
1169	3.94355	-1.28301	0.788995	-1.62613	0.103922	0.351914	3.69988	3.3549	9.23984	6.09052	1.21745	1.96476	2.4298	3.55129	C_SHF	Itga4
1170	4.89373	-0.0160004	0.644372	-0.0248309	0.98019	0.993177	6.47478	4.02588	4.19993	5.07543	3.65234	4.91191	6.07449	4.73505	C_SHF	Ssfa2
1171	3.67453	-4.3366	1.2049	-3.59914	0.000319271	0.00496223	6.47478	8.05177	2.51996	11.1659	0	0	0	1.18376	C_SHF	Pde1a
1172	67.3082	0.431893	0.178536	2.41908	0.01556	0.100861	60.123	50.3235	64.6789	54.8146	74.2643	84.4848	70.4641	79.3121	C_SHF	Dnajc10
1173	8.21339	0.358807	0.538241	0.666629	0.505009	0.782174	4.62485	4.02588	9.23984	11.1659	3.65234	7.85905	10.9341	14.2052	C_SHF	Frzb
1174	48.6325	0.098338	0.215671	0.455964	0.648416	0.860115	44.3985	46.9686	44.5192	51.7694	49.9154	40.2776	43.7363	67.4745	C_SHF	Nckap1
1175	20.7964	0.0202081	0.317818	0.063584	0.949301	0.982726	21.2743	15.4326	20.9996	25.3772	20.6966	20.63	20.6533	21.3077	C_SHF	Dusp19
1176	41.728	-0.0246395	0.243107	-0.101353	0.919271	0.971077	34.2239	50.3235	49.5591	33.4978	56.0026	44.2072	35.232	30.7778	C_SHF	Nup35
1178	289.635	0.310624	0.0925796	3.35521	0.000793047	0.01055	279.341	242.224	246.116	267.983	327.494	308.468	289.146	356.313	C_SHF	Zc3h15
1179	11.6897	0.406752	0.434195	0.936794	0.348865	0.664455	12.0246	10.7357	10.9198	6.09052	15.8268	7.85905	18.2235	11.8376	C_SHF	Itgav
1180	15.7692	-1.02355	0.390585	-2.62055	0.00877871	0.0665612	26.8241	15.4326	20.9996	21.3168	7.30469	7.85905	14.5788	11.8376	C_SHF	Fam171b
1181	3.09776	-0.298463	0.840805	-0.354973	0.72261	0.893966	4.62485	2.68392	2.51996	4.06034	0	4.91191	2.4298	3.55129	C_SHF	Calcrl
1182	33.5205	-0.386834	0.255233	-1.51561	0.129617	0.398343	44.3985	42.9428	32.7594	31.4677	28.0013	27.5067	27.9426	33.1454	C_SHF	Tfpi
1183	24.1237	0.170896	0.304141	0.561898	0.574185	0.822461	21.2743	20.8004	26.8795	22.3319	15.8268	34.3834	23.0831	28.4103	C_SHF	Ctnnd1
1184	852.092	0.0113838	0.0572616	0.198803	0.842417	0.94226	851.897	847.449	879.464	813.084	902.129	816.359	899.024	807.327	C_SHF	Selenoh
1185	60.0878	0.0797049	0.195161	0.408406	0.682976	0.877649	44.3985	63.0722	67.1988	58.875	68.1771	68.7667	51.0257	59.1882	C_SHF	Tmx2
1186	101.186	0.201543	0.148941	1.35318	0.175999	0.471994	90.647	86.5565	110.878	88.3125	119.31	104.132	97.1918	112.458	C_SHF	Med19
1187	13.2431	0.860716	0.410791	2.09527	0.0361474	0.178392	7.39975	12.0777	5.8799	12.181	12.1745	16.7005	18.2235	21.3077	C_SHF	Zdhhc5
1188	26.5028	0.303147	0.285015	1.06362	0.287501	0.605457	30.524	20.8004	25.1996	18.2715	32.8711	25.5419	31.5873	27.2266	C_SHF	Clp1
1190	9.11073	-1.85582	0.56417	-3.28947	0.00100377	0.0127673	18.4994	8.05177	16.7997	14.2112	2.4349	6.87667	3.64469	2.36753	C_SHF	Gm19426
1191	14.1419	-0.84821	0.400602	-2.11734	0.0342311	0.171811	13.8745	19.4584	16.7997	22.3319	12.1745	6.87667	12.149	9.47011	C_SHF	Serping1
1192	10.2413	-0.77256	0.470141	-1.64325	0.100331	0.343485	15.7245	12.7486	14.2797	9.13577	7.30469	10.8062	3.64469	8.28634	C_SHF	Ube2l6
1193	91.4257	0.113926	0.154416	0.737787	0.460644	0.752242	87.8721	89.9114	90.7184	82.222	98.6133	89.3967	81.3982	111.274	C_SHF	Timm10
1194	16.3741	-0.0933361	0.389253	-0.239783	0.810498	0.931225	18.4994	18.7875	15.1197	15.2263	12.1745	16.7005	6.07449	28.4103	C_SHF	Slc43a1
1195	28.5841	-0.601366	0.2849	-2.1108	0.0347897	0.17367	38.8487	38.2459	27.7195	32.4828	24.349	17.6829	31.5873	17.7565	C_SHF	Slc43a3
1197	407.977	0.363457	0.0941271	3.86134	0.000112768	0.00209486	394.962	367.026	324.234	340.054	512.546	438.142	516.332	370.518	C_SHF	Ssrp1
1198	9.67678	0.258309	0.466354	0.553892	0.579653	0.824284	5.54981	12.0777	10.0798	7.1056	10.957	8.84143	12.149	10.6539	C_SHF	Tnks1bp1
1199	16.7924	4.26172	0.596775	7.14126	9.24776e-13	9.60611e-11	0.924969	2.68392	0.839985	2.03017	29.2188	41.26	21.8682	35.5129	C_SHF	Aplnr
1200	3.1447	0.207923	0.903135	0.230223	0.817918	0.93364	1.84994	0.670981	3.35994	6.09052	1.21745	5.89429	6.07449	0	C_SHF	Ptprj
1201	17.3334	0.691206	0.347675	1.98808	0.0468027	0.21409	12.9496	14.7616	10.0798	15.2263	18.2617	20.63	23.0831	23.6753	C_SHF	Nup160
1202	53.8997	0.596837	0.195939	3.04603	0.00231881	0.0245354	41.6236	41.6008	42.8392	45.6789	60.8724	61.89	68.0343	68.6583	C_SHF	Fnbp4
1203	207.642	0.150776	0.106592	1.41451	0.157212	0.44376	200.718	207.333	206.636	170.534	208.184	209.247	245.409	213.077	C_SHF	Mtch2
1204	6.50181	-2.48894	0.722051	-3.44705	0.000566747	0.00804464	11.0996	10.0647	10.0798	13.1961	0	3.92953	3.64469	0	C_SHF	C1qtnf4
1205	197.373	-0.124208	0.109086	-1.13862	0.254861	0.570973	203.493	205.991	227.636	184.746	197.227	172.899	181.02	205.975	C_SHF	Ndufs3
1206	21.0943	-0.359782	0.325769	-1.10441	0.269416	0.586554	24.9742	22.1424	29.3995	18.2715	25.5664	19.6476	13.3639	15.3889	C_SHF	Kbtbd4
1207	114.074	0.274252	0.140228	1.95576	0.0504936	0.224619	111.921	99.9761	105.838	94.403	137.572	106.097	134.854	121.928	C_SHF	Celf1
1209	216.122	-0.0690206	0.100906	-0.684008	0.49397	0.77607	217.368	228.133	215.036	224.334	210.619	208.265	194.384	230.834	C_SHF	Psmc3
1210	8.74542	-0.763764	0.512186	-1.49119	0.135913	0.409748	16.6494	12.0777	9.23984	6.09052	4.86979	7.85905	6.07449	7.10258	C_SHF	Slc39a13
1211	9.2563	1.18178	0.515571	2.29218	0.0218954	0.126507	2.77491	4.69686	9.23984	6.09052	7.30469	17.6829	8.50428	17.7565	C_SHF	Mybpc3
1212	2.79352	-1.54179	0.945549	-1.63057	0.10298	0.350055	2.77491	4.02588	6.71988	3.04526	1.21745	0.982382	1.2149	2.36753	C_SHF	Madd
1213	1.08045	-0.760493	1.43064	-0.531575	0.59502	0.833399	0.924969	2.68392	0.839985	1.01509	0	1.96476	1.2149	0	C_SHF	Nr1h3
1214	15.3459	-0.862661	0.389604	-2.2142	0.0268151	0.145834	21.2743	20.8004	19.3197	18.2715	7.30469	16.7005	6.07449	13.0214	C_SHF	Acp2
1215	5.58706	-0.356441	0.620535	-0.574409	0.565691	0.817736	7.39975	6.03883	8.39985	3.04526	6.08724	2.94714	4.85959	5.91882	C_SHF	Ddb2
1216	2.92605	-0.67313	0.873335	-0.770757	0.440851	0.737809	1.84994	3.3549	4.19993	5.07543	0	2.94714	2.4298	3.55129	C_SHF	A330069E16Rik
1217	15.2962	-0.1992	0.37575	-0.53014	0.596015	0.834252	18.4994	16.1035	11.7598	19.2866	18.2617	15.7181	9.71918	13.0214	C_SHF	Pacsin3
1218	69.4489	-0.418125	0.176466	-2.36944	0.0178151	0.109828	73.0726	90.5824	77.2786	76.1315	57.2201	58.9429	63.1747	59.1882	C_SHF	Arfgap2
1219	32.0575	-0.396071	0.259157	-1.5283	0.126437	0.392833	39.7737	36.9039	34.4394	34.5129	26.7839	27.5067	35.232	21.3077	C_SHF	1110051M20Rik
1220	7.01066	0.835591	0.581718	1.43642	0.150883	0.434277	6.47478	5.36785	5.03991	3.04526	7.30469	5.89429	18.2235	4.73505	C_SHF	Lrp4
1221	95.7254	0.147144	0.155767	0.944641	0.344842	0.660286	77.6974	86.5565	103.318	95.4181	113.223	88.4143	89.9024	111.274	C_SHF	Ckap5
1222	6.07226	-0.198208	0.611696	-0.32403	0.745916	0.907211	5.54981	10.0647	5.03991	5.07543	3.65234	5.89429	10.9341	2.36753	C_SHF	Zfp408
1223	36.9302	0.0674507	0.260325	0.259101	0.795557	0.926326	41.6236	39.5879	28.5595	34.5129	36.5234	38.3129	21.8682	54.4531	C_SHF	Arhgap1
1224	11.6287	-0.266432	0.445112	-0.598572	0.549458	0.808618	19.4244	7.38079	15.1197	9.13577	12.1745	11.7886	9.71918	8.28634	C_SHF	Atg13
1225	11.2454	-0.103636	0.427095	-0.242654	0.808273	0.931077	12.0246	14.0906	10.0798	10.1509	12.1745	9.82382	12.149	9.47011	C_SHF	Harbi1
1226	9.50323	-0.0214148	0.47931	-0.0446784	0.964364	0.988197	9.24969	7.38079	12.5998	9.13577	8.52214	9.82382	14.5788	4.73505	C_SHF	Ambra1
1227	2931.68	-0.369318	0.0395234	-9.34427	9.25257e-21	1.72139e-18	3517.66	3244.86	3203.7	3252.34	2580.99	2462.83	2550.07	2640.98	C_SHF	Mdk
1228	33.597	-0.0886038	0.252302	-0.351182	0.725452	0.895422	36.0738	29.5231	34.4394	38.5733	30.4362	26.5243	38.8767	34.3291	C_SHF	Dgkz
1229	9.70912	-1.86541	0.542179	-3.44058	0.000580463	0.00820387	18.4994	18.7875	11.7598	12.181	2.4349	6.87667	1.2149	5.91882	C_SHF	Creb3l1
1230	49.6787	-0.594673	0.216467	-2.74718	0.0060111	0.0504568	73.0726	56.3624	60.4789	48.7241	47.4805	33.401	37.6618	40.248	C_SHF	Phf21a
1231	3.03157	0.000423428	0.829119	0.000510696	0.999593	0.999913	1.84994	4.02588	4.19993	2.03017	3.65234	4.91191	1.2149	2.36753	C_SHF	Large2
1232	13.1151	0.262791	0.397078	0.661811	0.508093	0.784091	11.0996	12.7486	13.4398	10.1509	12.1745	11.7886	14.5788	18.9402	C_SHF	Pex16
1233	21.7246	-0.339899	0.30916	-1.09943	0.271581	0.588229	25.8991	20.8004	25.1996	25.3772	18.2617	18.6652	20.6533	18.9402	C_SHF	Mapk8ip1
1234	10.6269	0.229304	0.442136	0.518627	0.604021	0.838046	9.24969	9.39373	8.39985	12.181	15.8268	10.8062	8.50428	10.6539	C_SHF	Cry2
1235	3.67649	-1.20642	0.816898	-1.47683	0.13972	0.416307	2.77491	6.70981	5.03991	6.09052	3.65234	3.92953	1.2149	0	C_SHF	Slc35c1
1236	3.9414	-0.05123	0.734037	-0.0697921	0.944359	0.981362	3.69988	6.70981	2.51996	3.04526	2.4349	5.89429	4.85959	2.36753	C_SHF	Chst1
1238	3.73959	-2.07226	0.892489	-2.32189	0.0202391	0.119905	5.54981	8.05177	3.35994	7.1056	3.65234	0.982382	1.2149	0	C_SHF	Prdm11
1239	24.8854	0.0258598	0.309638	0.083516	0.933441	0.977277	19.4244	26.8392	16.7997	35.528	32.8711	19.6476	24.298	23.6753	C_SHF	Trp53i11
1240	10.9658	0.616389	0.490523	1.2566	0.2089	0.514308	3.69988	7.38079	14.2797	9.13577	6.08724	9.82382	24.298	13.0214	C_SHF	Tspan18
1241	9.87916	0.0138257	0.469799	0.029429	0.976522	0.99258	9.24969	14.7616	5.8799	9.13577	13.3919	9.82382	8.50428	8.28634	C_SHF	Cd82
1242	5.8429	-2.26684	0.727245	-3.11703	0.00182686	0.0202863	7.39975	8.05177	10.0798	13.1961	3.65234	1.96476	1.2149	1.18376	C_SHF	Alx4
1243	32.8909	-0.283565	0.267474	-1.06016	0.289071	0.607737	32.3739	40.2588	33.5994	37.5582	38.9583	20.63	21.8682	37.8804	C_SHF	Ext2
1244	5.60833	-0.0314556	0.631841	-0.0497841	0.960294	0.98656	7.39975	3.3549	5.8799	6.09052	2.4349	2.94714	7.28939	9.47011	C_SHF	Accs
1245	1.65939	-0.844753	1.1867	-0.71185	0.476557	0.763533	1.84994	2.01294	2.51996	2.03017	1.21745	0	3.64469	0	C_SHF	Gm13889
1246	18.4264	0.112377	0.344747	0.32597	0.744447	0.906392	18.4994	19.4584	15.1197	17.2565	20.6966	10.8062	23.0831	22.4915	C_SHF	Alkbh3
1247	116.04	0.0821228	0.140271	0.585456	0.558241	0.813455	107.296	120.777	99.1182	122.825	124.18	102.168	131.209	120.744	C_SHF	Hsd17b12
1249	4.3502	-0.660087	0.707652	-0.932784	0.350931	0.666315	6.47478	6.70981	5.03991	3.04526	3.65234	3.92953	1.2149	4.73505	C_SHF	Ttc17
1250	87.7896	0.495752	0.154513	3.20848	0.00133437	0.0159778	74.9225	75.1498	73.0787	68.0108	108.353	105.115	92.3322	105.355	C_SHF	Api5
1251	38.1945	-0.185946	0.238513	-0.779603	0.435624	0.733494	31.4489	39.5879	48.7191	42.6336	38.9583	33.401	37.6618	33.1454	C_SHF	B230118H07Rik
1252	9.04133	0.418929	0.492046	0.851403	0.394546	0.702252	8.32472	7.38079	10.9198	4.06034	8.52214	7.85905	15.7937	9.47011	C_SHF	Traf6
1253	14.6068	1.34758	0.398133	3.38476	0.000712398	0.00969436	5.54981	10.7357	10.0798	6.09052	15.8268	20.63	23.0831	24.859	C_SHF	Prr5l
1254	57.5723	-0.125994	0.197654	-0.637447	0.523834	0.793003	61.048	61.0592	52.0791	65.9806	62.0899	50.1015	65.6045	42.6155	C_SHF	Commd9
1255	26.7633	0.110227	0.279279	0.394685	0.693076	0.88173	31.4489	24.8263	22.6796	24.3621	26.7839	32.4186	26.7278	24.859	C_SHF	Ldlrad3
1256	64.5598	-0.000638625	0.191285	-0.00333861	0.997336	0.999489	82.3222	53.0075	59.6389	63.9504	57.2201	58.9429	66.8194	74.5771	C_SHF	Trim44
1257	28.4857	-0.19943	0.273787	-0.728414	0.46636	0.756035	33.2989	27.5102	29.3995	31.4677	32.8711	20.63	24.298	28.4103	C_SHF	Fjx1
1259	3.82556	0.248845	0.810518	0.30702	0.758828	0.910112	1.84994	2.68392	1.67997	8.12069	0	7.85905	4.85959	3.55129	C_SHF	Cd44
1260	24.159	-0.0603221	0.291388	-0.207016	0.835997	0.940157	24.9742	26.1682	26.8795	20.3017	24.349	22.5948	25.5129	22.4915	C_SHF	Pdhx
1261	49.9511	-0.279388	0.207685	-1.34525	0.178545	0.476058	56.4231	61.0592	48.7191	52.7845	51.1328	49.1191	41.3065	39.0642	C_SHF	Apip
1262	50.4815	0.0360342	0.202685	0.177784	0.858892	0.949728	47.1734	48.9816	49.5591	53.7996	54.7852	51.0838	54.6704	43.7992	C_SHF	Cat
1263	5.27966	0.824774	0.663702	1.24269	0.213984	0.520958	4.62485	4.02588	1.67997	5.07543	7.30469	8.84143	1.2149	9.47011	C_SHF	Abtb2
1264	21.5188	1.02709	0.329178	3.12018	0.0018074	0.0201514	13.8745	16.7745	10.9198	15.2263	24.349	39.2953	31.5873	20.124	C_SHF	Nat10
1265	246.045	0.279665	0.103066	2.71345	0.00665865	0.0543562	245.117	195.926	217.556	233.47	228.88	289.803	279.426	278.184	C_SHF	Caprin1
1266	6.38711	1.11521	0.603787	1.84703	0.0647426	0.263817	3.69988	3.3549	4.19993	5.07543	2.4349	10.8062	8.50428	13.0214	C_SHF	Lmo2
1267	35.6763	-0.444946	0.251909	-1.7663	0.077346	0.296062	47.1734	40.9298	40.3193	35.528	40.1758	22.5948	26.7278	31.9616	C_SHF	Fbxo3
1268	2.15811	-0.179821	1.01252	-0.177597	0.859039	0.949728	3.69988	2.68392	1.67997	1.01509	3.65234	0.982382	0	3.55129	C_SHF	Cd59b
1269	3.82368	0.103459	0.741992	0.139434	0.889108	0.96171	3.69988	5.36785	2.51996	3.04526	1.21745	3.92953	6.07449	4.73505	C_SHF	Cd59a
1270	1.10665	2.95118	1.52339	1.93724	0.0527161	0.231457	0	0	0.839985	0	2.4349	1.96476	2.4298	1.18376	C_SHF	D430041D05Rik
1271	10.5255	0.395008	0.518935	0.761189	0.446544	0.742157	2.77491	9.39373	15.1197	9.13577	2.4349	17.6829	17.0086	10.6539	C_SHF	Hipk3
1272	71.5255	0.206109	0.176224	1.16959	0.242168	0.556229	60.123	69.782	67.1988	69.0259	82.7865	91.3615	66.8194	65.107	C_SHF	Cstf3
1273	24.5068	-0.493638	0.306477	-1.61068	0.107249	0.359418	35.1488	22.8133	35.2794	21.3168	21.9141	17.6829	18.2235	23.6753	C_SHF	Tcp11l1
1274	2.08315	-0.133566	1.04125	-0.128275	0.897931	0.963975	0.924969	2.01294	0.839985	5.07543	2.4349	2.94714	2.4298	0	C_SHF	Depdc7
1275	53.2848	0.764766	0.204855	3.73321	0.000189056	0.00324288	46.2485	36.233	34.4394	41.6185	70.612	69.7491	74.1088	53.2694	C_SHF	Qser1
1276	1.08696	3.81205	1.62064	2.35218	0.0186635	0.113705	0	0	0	0	0	3.92953	1.2149	3.55129	C_SHF	Prrg4
1277	384.966	0.0912194	0.0829096	1.10023	0.271233	0.587985	350.563	394.537	400.673	343.099	438.281	399.829	364.469	388.274	C_SHF	Eif3m
1278	29.9968	-1.51353	0.322427	-4.69416	2.67701e-06	8.34225e-05	51.7983	60.3883	33.5994	32.4828	13.3919	25.5419	10.9341	11.8376	C_SHF	Wt1
1280	157.011	-0.409206	0.122364	-3.34416	0.000825319	0.0108748	187.769	197.268	177.237	153.278	140.007	140.481	123.92	136.133	C_SHF	Rcn1
1281	8.76539	4.74404	0.98125	4.83468	1.33357e-06	4.48059e-05	0	0.670981	1.67997	0	13.3919	4.91191	36.4469	13.0214	C_SHF	Pax6
1282	29.9995	-0.128459	0.266892	-0.481315	0.630293	0.851941	36.0738	31.5361	31.9194	25.3772	31.6537	24.5595	34.0171	24.859	C_SHF	Elp4
1283	138.538	-0.311284	0.128297	-2.42628	0.0152544	0.0992646	147.07	146.945	153.717	166.474	137.572	124.762	128.779	102.987	C_SHF	Immp1l
1284	49.705	0.171408	0.204016	0.840172	0.400812	0.706193	40.6986	48.3106	52.0791	45.6789	49.9154	53.0486	53.4555	54.4531	C_SHF	Dnajc24
1285	177.935	-0.758222	0.113143	-6.70143	2.06393e-11	1.78659e-09	210.893	224.108	237.716	222.304	130.267	140.481	125.134	132.582	C_SHF	Mpped2
1286	20.1526	0.0587394	0.336379	0.174622	0.861376	0.950193	21.2743	18.7875	12.5998	26.3922	24.349	14.7357	18.2235	24.859	C_SHF	Arl14ep
1287	4.39903	-1.02055	0.724981	-1.4077	0.159221	0.446538	3.69988	6.70981	5.8799	7.1056	2.4349	0.982382	3.64469	4.73505	C_SHF	Mettl15
1288	23.7894	0.0466135	0.302229	0.154232	0.877426	0.957381	25.8991	20.1294	25.1996	22.3319	25.5664	20.63	32.8022	17.7565	C_SHF	Kif18a
1289	19.2787	-2.52131	0.443782	-5.68141	1.3359e-08	7.02616e-07	39.7737	40.9298	31.9194	18.2715	7.30469	2.94714	2.4298	10.6539	C_SHF	Bdnf
1290	45.1762	0.383307	0.21693	1.76696	0.077235	0.295953	35.1488	40.9298	38.6393	41.6185	53.5677	41.26	52.2406	58.0044	C_SHF	Lin7c
1291	10.293	0.00350934	0.4536	0.00773663	0.993827	0.999251	12.0246	8.05177	10.0798	11.1659	7.30469	9.82382	8.50428	15.3889	C_SHF	Lgr4
1292	310.644	-0.0914656	0.0878858	-1.04073	0.298	0.617736	320.964	303.283	353.634	303.511	322.624	288.82	294.005	298.308	C_SHF	Ccdc34
1294	2.84502	1.08561	0.891281	1.21803	0.223213	0.533835	1.84994	3.3549	0	2.03017	2.4349	5.89429	3.64469	3.55129	C_SHF	Ano3
1295	2.89395	2.0962	0.963991	2.1745	0.0296677	0.157031	0	0.670981	0.839985	3.04526	4.86979	2.94714	4.85959	5.91882	C_SHF	Lpcat4
1296	524.366	0.0964365	0.0680485	1.41717	0.156432	0.442562	502.258	514.642	493.071	515.664	532.025	504.944	579.506	552.818	C_SHF	Nop10
1297	2.84552	-1.20406	0.947799	-1.27037	0.203951	0.509821	7.39975	4.02588	3.35994	1.01509	0	0.982382	2.4298	3.55129	C_SHF	Slc12a6
1298	98.9216	0.124439	0.151365	0.822114	0.411012	0.713745	105.446	93.9373	89.0384	91.3577	98.6133	124.762	92.3322	95.8848	C_SHF	Emc4
1299	36.7336	0.00691222	0.24055	0.0287351	0.977076	0.992703	41.6236	36.233	31.9194	36.5431	36.5234	29.4714	41.3065	40.248	C_SHF	Katnbl1
1300	64.877	0.122931	0.187164	0.656811	0.511302	0.785401	55.4981	69.782	57.959	64.9655	49.9154	69.7491	77.7535	73.3933	C_SHF	Emc7
1301	16.7412	0.280988	0.354708	0.792168	0.428263	0.727959	20.3493	14.0906	10.9198	15.2263	19.4792	16.7005	18.2235	18.9402	C_SHF	Aven
1302	1.25271	-1.77625	1.46506	-1.2124	0.225357	0.536801	4.62485	1.34196	0.839985	1.01509	1.21745	0.982382	0	0	C_SHF	Ryr3
1303	1.76595	-0.178577	1.09786	-0.162658	0.870787	0.953643	1.84994	1.34196	3.35994	1.01509	0	2.94714	2.4298	1.18376	C_SHF	Fmn1
1304	14.639	0.601393	0.412791	1.45689	0.145146	0.424306	22.1993	6.70981	10.9198	7.1056	15.8268	19.6476	14.5788	20.124	C_SHF	Grem1
1305	2.71452	0.153435	0.856031	0.17924	0.857749	0.949177	2.77491	2.01294	2.51996	3.04526	2.4349	2.94714	2.4298	3.55129	C_SHF	Scg5
1306	26.4259	0.327979	0.287556	1.14057	0.254047	0.569944	22.1993	20.8004	29.3995	21.3168	30.4362	27.5067	21.8682	37.8804	C_SHF	Arhgap11a
1307	280.82	1.76029	0.751622	2.34199	0.0191812	0.11584	79.5473	95.9502	241.076	95.4181	372.539	483.332	59.53	819.164	C_SHF	Actc1
1308	40.4268	0.408881	0.241093	1.69594	0.0898967	0.322108	33.2989	26.1682	31.9194	48.7241	45.0456	48.1367	52.2406	37.8804	C_SHF	Aqr
1309	16.1231	0.0726129	0.362719	0.20019	0.841332	0.942161	12.9496	14.7616	15.1197	20.3017	19.4792	17.6829	10.9341	17.7565	C_SHF	Zfp770
1310	16.9321	-0.309971	0.364348	-0.850755	0.394906	0.702512	23.1242	20.1294	13.4398	18.2715	19.4792	15.7181	17.0086	8.28634	C_SHF	Dph6
1311	19.4844	-0.180487	0.329014	-0.548569	0.583301	0.826518	19.4244	22.1424	15.9597	25.3772	19.4792	18.6652	19.4384	15.3889	C_SHF	BC052040
1312	363.605	-0.17998	0.0797853	-2.25581	0.0240827	0.135256	390.337	369.039	390.593	395.884	337.233	332.045	324.378	369.334	C_SHF	Meis2
1313	15.9637	-0.156887	0.371674	-0.42211	0.672945	0.873312	19.4244	12.7486	13.4398	22.3319	13.3919	17.6829	10.9341	17.7565	C_SHF	2700033N17Rik
1314	6.37011	-0.788118	0.621105	-1.2689	0.204478	0.510374	10.1747	8.72275	5.03991	8.12069	10.957	1.96476	2.4298	3.55129	C_SHF	G630016G05Rik
1315	45.2598	0.722268	0.231557	3.11918	0.00181353	0.0201988	24.0492	34.22	36.9593	41.6185	59.655	60.9077	65.6045	39.0642	C_SHF	Spred1
1316	46.4532	0.816854	0.213969	3.81762	0.000134743	0.00243769	33.2989	31.5361	35.2794	34.5129	65.7422	55.9957	63.1747	52.0856	C_SHF	Fam98b
1317	6.208	-0.324671	0.648099	-0.50096	0.6164	0.84448	6.47478	7.38079	11.7598	2.03017	0	8.84143	6.07449	7.10258	C_SHF	Thbs1
1318	1.52489	-0.725196	1.2016	-0.603526	0.546159	0.806207	1.84994	1.34196	3.35994	1.01509	2.4349	0.982382	1.2149	0	C_SHF	Fsip1
1319	18.5612	0.277468	0.334841	0.828656	0.407299	0.710721	15.7245	15.4326	16.7997	19.2866	20.6966	19.6476	25.5129	15.3889	C_SHF	Eif2ak4
1320	239.324	-0.127489	0.096607	-1.31967	0.186946	0.486967	237.717	269.734	249.476	240.575	234.967	218.089	230.831	233.201	C_SHF	Srp14
1321	4.49212	0.11505	0.709556	0.162144	0.871193	0.954003	2.77491	8.05177	4.19993	2.03017	4.86979	6.87667	1.2149	5.91882	C_SHF	Bmf
1322	60.3722	0.142112	0.198795	0.714867	0.474691	0.762635	41.6236	69.111	57.959	59.8901	77.9167	58.9429	59.53	58.0044	C_SHF	Bub1b
1323	5.66715	0.0186549	0.629027	0.0296568	0.976341	0.99258	9.24969	2.68392	6.71988	4.06034	7.30469	6.87667	6.07449	2.36753	C_SHF	Inafm2
1324	101.257	-0.373304	0.152643	-2.4456	0.0144613	0.0953759	122.096	102.66	113.398	119.78	108.353	90.3791	72.8939	80.4959	C_SHF	Knstrn
1325	26.5098	0.0113594	0.281038	0.0404192	0.967759	0.989471	23.1242	27.5102	27.7195	27.4073	19.4792	30.4538	29.1575	27.2266	C_SHF	Ivd
1326	2.83482	-0.963746	0.941232	-1.02392	0.305873	0.624931	1.84994	2.01294	9.23984	2.03017	1.21745	3.92953	1.2149	1.18376	C_SHF	Bahd1
1327	15.1599	-0.913562	0.38119	-2.3966	0.0165478	0.104918	17.5744	19.4584	20.9996	21.3168	8.52214	11.7886	12.149	9.47011	C_SHF	Chst14
1328	23.4479	0.249989	0.29895	0.836225	0.403029	0.707403	23.1242	18.1165	22.6796	22.3319	25.5664	31.4362	20.6533	23.6753	C_SHF	Ccdc32
1329	2.69058	1.73385	0.977374	1.77399	0.0760645	0.293361	0.924969	2.01294	0.839985	1.01509	8.52214	0.982382	4.85959	2.36753	C_SHF	Rpusd2
1330	69.2808	0.496081	0.188898	2.62619	0.00863468	0.0658698	57.3481	44.2847	75.5987	52.7845	85.2214	68.7667	83.8279	86.4147	C_SHF	Knl1
1331	68.2594	0.425263	0.179356	2.37106	0.0177374	0.109562	54.5732	50.3235	64.6789	63.9504	90.0912	73.6786	77.7535	71.0258	C_SHF	Rad51
1332	34.4331	0.168413	0.246339	0.683662	0.494188	0.77616	32.3739	31.5361	30.2395	35.528	34.0885	32.4186	44.9512	34.3291	C_SHF	Rmdn3
1333	29.1701	-0.211781	0.276104	-0.767034	0.443061	0.739334	36.0738	23.4843	34.4394	31.4677	32.8711	24.5595	29.1575	21.3077	C_SHF	Dnajc17
1334	16.331	-0.579431	0.374515	-1.54715	0.121827	0.385719	24.0492	20.8004	20.9996	12.181	9.73959	11.7886	12.149	18.9402	C_SHF	Zfyve19
1335	2.12442	2.52147	1.26095	1.99966	0.0455369	0.210584	0	0	2.51996	0	0	4.91191	3.64469	5.91882	C_SHF	Spint1
1336	8.34574	-0.464257	0.522819	-0.887988	0.374547	0.684665	10.1747	10.0647	7.55987	11.1659	1.21745	9.82382	7.28939	9.47011	C_SHF	Vps18
1339	24.665	0.443341	0.308616	1.43654	0.150848	0.434277	27.7491	20.1294	19.3197	16.2414	20.6966	22.5948	29.1575	41.4317	C_SHF	Ino80
1340	40.1094	0.257743	0.244806	1.05285	0.292411	0.611329	32.3739	38.9169	47.8792	26.3922	31.6537	45.1895	54.6704	43.7992	C_SHF	Chp1
1341	121.08	0.196589	0.138182	1.42268	0.154829	0.440022	134.121	99.3051	111.718	106.584	132.702	116.903	129.994	137.317	C_SHF	1700020I14Rik
1342	14.4111	0.0394819	0.381945	0.103371	0.917669	0.970125	12.9496	14.7616	17.6397	11.1659	18.2617	11.7886	12.149	16.5727	C_SHF	Oip5
1343	109.303	-0.133306	0.174185	-0.76531	0.444087	0.740429	114.696	103.331	155.397	83.2371	121.745	96.2734	80.1833	119.56	C_SHF	Nusap1
1344	29.0897	-0.250249	0.280942	-0.89075	0.373063	0.683542	43.4735	24.1553	32.7594	26.3922	25.5664	27.5067	30.3724	22.4915	C_SHF	Ndufaf1
1345	212.847	0.061935	0.103086	0.600809	0.547968	0.807282	221.068	212.03	206.636	193.881	222.793	238.719	201.673	205.975	C_SHF	Rtf1
1347	16.0456	0.588743	0.366107	1.60812	0.107809	0.360093	9.24969	14.7616	11.7598	15.2263	23.1315	14.7357	17.0086	22.4915	C_SHF	Rpap1
1348	8.90096	0.476514	0.477373	0.998202	0.318181	0.63795	7.39975	6.70981	7.55987	8.12069	10.957	8.84143	12.149	9.47011	C_SHF	Tyro3
1349	62.3526	0.523835	0.187585	2.79252	0.0052299	0.0453974	52.7232	50.9945	55.439	45.6789	76.6992	86.4496	70.4641	60.3719	C_SHF	Mga
1350	3.10673	0.0157483	0.838001	0.0187927	0.985006	0.995575	5.54981	4.02588	1.67997	1.01509	4.86979	2.94714	1.2149	3.55129	C_SHF	Mapkbp1
1351	13.8476	-0.615157	0.403133	-1.52594	0.127024	0.393577	15.7245	18.7875	12.5998	20.3017	8.52214	15.7181	7.28939	11.8376	C_SHF	Jmjd7
1352	18.2666	1.2259	0.354908	3.45413	0.000552075	0.00785573	10.1747	10.7357	13.4398	9.13577	20.6966	19.6476	29.1575	33.1454	C_SHF	Ehd4
1353	6.12286	0.20188	0.582265	0.346715	0.728805	0.897506	2.77491	5.36785	7.55987	7.1056	7.30469	6.87667	6.07449	5.91882	C_SHF	Vps39
1354	6.17457	0.374058	0.595679	0.627952	0.530035	0.797415	9.24969	4.69686	2.51996	5.07543	7.30469	4.91191	9.71918	5.91882	C_SHF	Tmem87a
1355	6.04997	0.815854	0.610656	1.33603	0.18154	0.47999	8.32472	4.69686	3.35994	1.01509	7.30469	6.87667	9.71918	7.10258	C_SHF	Ganc
1357	153.795	0.855521	0.122744	6.96995	3.1706e-12	2.99406e-10	108.221	103.331	110.878	116.735	169.225	209.247	215.037	197.688	C_SHF	Zfp106
1358	80.8655	0.168257	0.161967	1.03883	0.298882	0.618453	80.4723	78.5047	73.9187	72.0711	77.9167	97.2558	87.4726	79.3121	C_SHF	Snap23
1359	14.0479	-0.253892	0.387077	-0.65592	0.511876	0.785586	17.5744	14.7616	11.7598	17.2565	9.73959	13.7533	12.149	15.3889	C_SHF	Lrrc57
1360	28.3251	0.341155	0.278854	1.22342	0.221172	0.531707	23.1242	31.5361	23.5196	21.3168	36.5234	34.3834	21.8682	34.3291	C_SHF	Haus2
1361	2.48356	-0.531592	0.972736	-0.546492	0.584728	0.827219	0.924969	0.670981	4.19993	6.09052	2.4349	1.96476	1.2149	2.36753	C_SHF	Stard9
1362	6.04625	-0.792434	0.627743	-1.26235	0.206821	0.512875	10.1747	5.36785	5.8799	9.13577	3.65234	0.982382	6.07449	7.10258	C_SHF	Cdan1
1363	10.2162	0.176956	0.460923	0.383917	0.70104	0.886022	12.9496	8.05177	8.39985	9.13577	9.73959	10.8062	6.07449	16.5727	C_SHF	Ttbk2
1364	19.3083	0.955952	0.342087	2.79447	0.00519848	0.0451616	15.7245	11.4067	12.5998	13.1961	21.9141	29.4714	17.0086	33.1454	C_SHF	Ubr1
1366	16.7176	0.272826	0.365711	0.746015	0.455658	0.749114	12.0246	17.4455	11.7598	19.2866	21.9141	16.7005	10.9341	23.6753	C_SHF	Ccndbp1
1367	8.81142	-0.376636	0.490914	-0.767215	0.442954	0.739334	6.47478	9.39373	10.9198	13.1961	7.30469	8.84143	6.07449	8.28634	C_SHF	Lcmt2
1368	8.79974	-0.140802	0.506346	-0.278076	0.780954	0.920094	8.32472	12.0777	8.39985	8.12069	2.4349	11.7886	12.149	7.10258	C_SHF	Adal
1369	7.9819	0.470945	0.517633	0.909804	0.362926	0.676378	8.32472	6.03883	8.39985	4.06034	4.86979	11.7886	9.71918	10.6539	C_SHF	Zscan29
1370	26.148	0.208877	0.298304	0.700216	0.483793	0.769435	29.599	27.5102	21.8396	17.2565	31.6537	17.6829	35.232	28.4103	C_SHF	Tubgcp4
1371	41.4324	0.165526	0.227679	0.727016	0.467216	0.75694	40.6986	34.891	45.3592	35.528	51.1328	47.1543	36.4469	40.248	C_SHF	Trp53bp1
1372	15.85	-0.240132	0.364736	-0.658372	0.510299	0.784698	13.8745	20.8004	19.3197	14.2112	14.6094	12.771	17.0086	14.2052	C_SHF	Map1a
1373	3.59504	-0.651583	0.912033	-0.71443	0.474961	0.762763	2.77491	0.670981	9.23984	5.07543	6.08724	4.91191	0	0	C_SHF	Ppip5k1
1374	1.6828	0.437751	1.11193	0.393684	0.693814	0.882057	1.84994	2.01294	0.839985	1.01509	0	2.94714	2.4298	2.36753	C_SHF	Catsper2
1375	448.269	0.367831	0.072774	5.05443	4.31682e-07	1.59257e-05	359.813	403.259	402.353	398.929	489.414	494.138	511.472	526.775	C_SHF	Pdia3
1376	979.732	-0.309402	0.0536144	-5.77087	7.88644e-09	4.42813e-07	1109.04	1060.82	1067.62	1100.35	848.561	841.901	861.363	948.195	C_SHF	Serf2
1377	202.108	-0.0461675	0.102664	-0.449697	0.652929	0.862877	207.193	206.662	199.916	207.078	197.227	188.617	207.748	202.424	C_SHF	Hypk
1378	27.9823	-0.199744	0.286988	-0.696	0.486429	0.770828	26.8241	33.549	39.4793	19.2866	24.349	27.5067	30.3724	22.4915	C_SHF	Mfap1b
1379	30.6649	0.129081	0.262024	0.492632	0.622272	0.848539	34.2239	22.8133	30.2395	30.4526	31.6537	32.4186	30.3724	33.1454	C_SHF	Mfap1a
1380	27.6995	1.05943	0.309359	3.4246	0.000615697	0.00857505	18.4994	20.8004	10.9198	21.3168	47.4805	25.5419	49.8108	27.2266	C_SHF	Wdr76
1381	4.34894	-0.224407	0.701814	-0.319753	0.749156	0.907633	4.62485	3.3549	6.71988	4.06034	7.30469	3.92953	2.4298	2.36753	C_SHF	Frmd5
1382	42.1297	0.0864124	0.234928	0.367825	0.713004	0.889934	51.7983	28.8522	42.8392	40.6034	41.3932	40.2776	51.0257	40.248	C_SHF	Casc4
1384	70.4878	0.131242	0.178199	0.736491	0.461432	0.752242	77.6974	63.0722	67.1988	61.9202	75.4818	86.4496	72.8939	59.1882	C_SHF	Ctdspl2
1385	173.752	0.330607	0.111209	2.97285	0.00295051	0.029399	155.395	153.655	162.957	143.127	191.139	192.547	206.533	184.667	C_SHF	Eif3j1
1386	6.69922	0.90593	0.574507	1.57688	0.114823	0.372581	3.69988	4.69686	5.03991	5.07543	7.30469	4.91191	14.5788	8.28634	C_SHF	Spg11
1387	68.3025	-0.161956	0.176777	-0.91616	0.359583	0.673851	78.6224	66.4271	68.0388	76.1315	66.9596	67.7843	66.8194	55.6369	C_SHF	B2m
1388	10.0418	-0.036314	0.461061	-0.0787618	0.937222	0.978535	7.39975	11.4067	12.5998	9.13577	7.30469	10.8062	14.5788	7.10258	C_SHF	Sord
1389	11.8355	-0.12379	0.422425	-0.293046	0.769487	0.914449	15.7245	12.0777	13.4398	8.12069	13.3919	12.771	8.50428	10.6539	C_SHF	Shf
1390	2.77963	0.948294	0.874132	1.08484	0.277992	0.594369	0.924969	2.01294	1.67997	3.04526	2.4349	4.91191	4.85959	2.36753	C_SHF	Gatm
1391	3.94718	-0.0497241	0.763063	-0.0651639	0.948044	0.982554	2.77491	2.68392	2.51996	8.12069	4.86979	0.982382	6.07449	3.55129	C_SHF	Slc30a4
1393	39.9542	-0.178704	0.226453	-0.789146	0.430026	0.728992	43.4735	41.6008	42.8392	41.6185	40.1758	34.3834	37.6618	37.8804	C_SHF	Bloc1s6
1395	7.61651	0.179008	0.526461	0.340021	0.733841	0.899	6.47478	6.70981	10.0798	5.07543	8.52214	4.91191	8.50428	10.6539	C_SHF	Sema6d
1396	38.5727	0.301176	0.245374	1.22742	0.219666	0.529314	45.3235	30.1941	29.3995	33.4978	34.0885	35.3657	49.8108	50.9018	C_SHF	Slc24a5
1397	74.9212	0.453364	0.17354	2.61244	0.00898975	0.0678313	78.6224	55.0204	62.9989	56.8448	77.9167	84.4848	92.3322	91.1498	C_SHF	Myef2
1398	496.926	0.330156	0.0678377	4.86685	1.1339e-06	3.86175e-05	433.81	444.86	436.792	444.608	577.07	532.451	561.283	544.531	C_SHF	Dut
1399	41.9226	-0.00309118	0.241983	-0.0127744	0.989808	0.997813	42.5486	33.549	48.7191	43.6487	38.9583	43.2248	26.7278	58.0044	C_SHF	Fbn1
1400	7.53709	0.398732	0.518819	0.768539	0.442167	0.738921	7.39975	6.70981	6.71988	5.07543	10.957	7.85905	7.28939	8.28634	C_SHF	Cep152
1401	1.39599	1.8301	1.33612	1.36971	0.170778	0.46481	0.924969	0.670981	0.839985	0	2.4349	3.92953	0	2.36753	C_SHF	Shc4
1402	189.372	-0.395209	0.115346	-3.4263	0.000611862	0.00854072	209.968	210.017	202.436	238.545	142.441	152.269	162.796	196.505	C_SHF	Eid1
1403	26.0163	-0.163463	0.286617	-0.570318	0.568462	0.81965	25.8991	25.4973	30.2395	28.4224	20.6966	23.5772	20.6533	33.1454	C_SHF	Secisbp2l
1404	109.037	0.0180236	0.144536	0.124699	0.900762	0.964294	88.797	114.738	120.118	108.614	118.092	100.203	106.911	114.825	C_SHF	Cops2
1405	24.8306	-0.370337	0.299126	-1.23806	0.215692	0.524196	27.7491	25.4973	25.1996	33.4978	24.349	15.7181	18.2235	28.4103	C_SHF	Galk2
1406	17.3376	-0.125714	0.350067	-0.359114	0.71951	0.892888	13.8745	20.8004	20.9996	16.2414	20.6966	13.7533	14.5788	17.7565	C_SHF	Dtwd1
1407	40.2237	0.0436005	0.231042	0.188712	0.850318	0.946434	40.6986	36.9039	43.6792	37.5582	47.4805	47.1543	32.8022	35.5129	C_SHF	Gabpb1
1408	3.13047	0.0360818	0.814179	0.0443168	0.964652	0.988197	2.77491	4.69686	1.67997	3.04526	4.86979	1.96476	3.64469	2.36753	C_SHF	Gm27003
1409	44.8706	0.693806	0.217395	3.19145	0.00141561	0.016694	33.2989	32.2071	35.2794	36.5431	49.9154	54.031	65.6045	52.0856	C_SHF	Usp8
1410	22.5513	0.557787	0.316708	1.7612	0.0782038	0.297705	16.6494	12.7486	21.8396	22.3319	25.5664	27.5067	19.4384	34.3291	C_SHF	Usp50
1411	55.2877	0.39836	0.215618	1.84753	0.0646708	0.263697	47.1734	56.3624	33.5994	53.7996	46.263	71.7138	77.7535	55.6369	C_SHF	Trpm7
1412	15.8328	0.0568454	0.371562	0.15299	0.878406	0.957779	12.0246	15.4326	14.2797	20.3017	23.1315	12.771	12.149	16.5727	C_SHF	Sppl2a
1413	4.83591	0.199849	0.652058	0.306489	0.759232	0.910223	6.47478	4.02588	2.51996	5.07543	4.86979	4.91191	6.07449	4.73505	C_SHF	Ap4e1
1414	13.4245	-0.456478	0.396824	-1.15033	0.250009	0.565789	18.4994	15.4326	15.1197	13.1961	12.1745	13.7533	10.9341	8.28634	C_SHF	Blvra
1415	33.9631	-0.0507682	0.250747	-0.202468	0.839551	0.941507	34.2239	34.22	35.2794	34.5129	41.3932	34.3834	34.0171	23.6753	C_SHF	Ncaph
1416	6.24835	0.248348	0.615256	0.403649	0.686471	0.879159	10.1747	6.03883	1.67997	5.07543	7.30469	8.84143	8.50428	2.36753	C_SHF	Itpripl1
1417	3.46344	0.496162	0.777567	0.638096	0.523411	0.792709	2.77491	1.34196	2.51996	5.07543	4.86979	3.92953	3.64469	3.55129	C_SHF	1810024B03Rik
1418	60.8824	0.547672	0.189989	2.88264	0.00394352	0.0367384	53.6482	53.0075	42.8392	47.709	74.2643	61.89	85.0428	68.6583	C_SHF	Snrnp200
1419	33.7943	-0.149274	0.247997	-0.601917	0.54723	0.806863	32.3739	37.5749	38.6393	33.4978	34.0885	35.3657	31.5873	27.2266	C_SHF	Ciao1
1420	7.87789	-0.81191	0.535479	-1.51623	0.129461	0.398216	7.39975	12.7486	6.71988	13.1961	4.86979	4.91191	6.07449	7.10258	C_SHF	Tmem127
1421	55.4708	0.0665557	0.197872	0.336358	0.736601	0.901142	61.9729	53.0075	54.599	46.694	66.9596	50.1015	59.53	50.9018	C_SHF	Stard7
1422	2.84861	1.39384	0.932884	1.49412	0.135145	0.408993	0.924969	0.670981	0.839985	4.06034	6.08724	2.94714	6.07449	1.18376	C_SHF	Dusp2
1423	10.3008	-0.551722	0.475171	-1.1611	0.245601	0.560868	9.24969	16.7745	8.39985	14.2112	6.08724	4.91191	10.9341	11.8376	C_SHF	Fahd2a
1424	4.02331	0.787284	0.718538	1.09567	0.273221	0.58986	4.62485	2.68392	2.51996	2.03017	4.86979	5.89429	3.64469	5.91882	C_SHF	Kcnip3
1425	3.03854	-0.140323	0.816724	-0.171813	0.863585	0.95078	2.77491	3.3549	2.51996	4.06034	3.65234	1.96476	2.4298	3.55129	C_SHF	Zfp661
1426	117.523	0.245777	0.13455	1.82666	0.0677505	0.271024	96.1968	107.357	112.558	113.69	129.05	119.851	133.639	127.846	C_SHF	Mrps5
1427	26.031	-0.047852	0.289203	-0.165462	0.868581	0.952667	21.2743	22.8133	29.3995	32.4828	21.9141	21.6124	29.1575	29.5941	C_SHF	Nphp1
1428	33.6364	0.177279	0.247836	0.715308	0.474419	0.7625	34.2239	30.8651	33.5994	27.4073	31.6537	33.401	38.8767	39.0642	C_SHF	1500011K16Rik
1429	75.4691	0.213233	0.167415	1.27367	0.202779	0.508784	70.2976	73.1369	74.7587	60.9052	71.8294	82.52	86.2577	84.0472	C_SHF	Bub1
1430	20.155	0.30477	0.319572	0.953683	0.340244	0.657962	19.4244	20.1294	15.1197	17.2565	25.5664	20.63	19.4384	23.6753	C_SHF	Bcl2l11
1431	48.2424	0.116378	0.208652	0.55776	0.577009	0.823364	46.2485	46.2977	47.8792	44.6638	56.0026	49.1191	40.0916	55.6369	C_SHF	Anapc1
1432	2.77189	-0.497483	0.883403	-0.563144	0.573337	0.821959	4.62485	2.01294	3.35994	3.04526	1.21745	1.96476	1.2149	4.73505	C_SHF	Mertk
1433	14.4981	0.44501	0.384637	1.15696	0.247288	0.563009	13.8745	11.4067	10.9198	13.1961	19.4792	20.63	17.0086	9.47011	C_SHF	Tmem87b
1434	2.4763	-0.114762	0.977972	-0.117347	0.906585	0.965954	0.924969	1.34196	5.8799	2.03017	3.65234	0	2.4298	3.55129	C_SHF	Fbln7
1435	15.8266	0.717365	0.370594	1.93572	0.0529024	0.231948	14.7995	10.7357	7.55987	15.2263	21.9141	21.6124	17.0086	17.7565	C_SHF	Zc3h8
1436	9.7926	-0.255786	0.462983	-0.552474	0.580624	0.824501	12.0246	12.0777	10.0798	8.12069	9.73959	5.89429	10.9341	9.47011	C_SHF	Gm10762
1437	1.91348	1.00219	1.05621	0.948861	0.342691	0.659094	0.924969	0.670981	2.51996	1.01509	1.21745	2.94714	3.64469	2.36753	C_SHF	Zc3h6
1438	26.8949	-0.140684	0.279456	-0.50342	0.614669	0.843537	27.7491	24.8263	30.2395	30.4526	19.4792	28.4891	25.5129	28.4103	C_SHF	Ttl
1439	13.005	0.505443	0.412699	1.22473	0.220679	0.530727	9.24969	15.4326	12.5998	5.07543	15.8268	14.7357	13.3639	17.7565	C_SHF	Polr1b
1440	44.5103	0.114639	0.227809	0.503223	0.614807	0.843634	41.6236	44.2847	49.5591	35.528	52.3503	55.0134	30.3724	47.3505	C_SHF	Chchd5
1441	23.7058	-0.284448	0.300021	-0.948091	0.343083	0.659192	27.7491	24.8263	24.3596	27.4073	15.8268	22.5948	27.9426	18.9402	C_SHF	Slc20a1
1442	69.2649	-0.400993	0.185003	-2.16749	0.0301976	0.159343	84.1722	68.44	83.9985	79.1767	75.4818	59.9253	43.7363	59.1882	C_SHF	Ckap2l
1443	7.13269	0.475422	0.589468	0.806527	0.419939	0.720389	6.47478	8.05177	5.03991	4.06034	1.21745	5.89429	10.9341	15.3889	C_SHF	Sirpa
1444	10.0425	-0.0863157	0.459337	-0.187914	0.850944	0.946599	6.47478	10.7357	10.9198	13.1961	8.52214	8.84143	13.3639	8.28634	C_SHF	Stk35
1445	977.897	0.110434	0.0619568	1.78243	0.0746784	0.289809	885.195	978.961	943.303	951.136	1051.88	967.646	1135.93	909.13	C_SHF	Snrpb
1446	321.792	0.374185	0.0919679	4.06865	4.72872e-05	0.00101802	261.766	309.322	247.796	301.481	376.191	361.516	326.808	389.458	C_SHF	Nop56
1447	112.158	-0.359026	0.141362	-2.53976	0.0110929	0.0794218	135.045	121.447	117.598	130.946	94.961	102.168	83.8279	111.274	C_SHF	Idh3b
1448	1.18335	-0.752485	1.44129	-0.52209	0.601608	0.837227	3.69988	1.34196	0.839985	0	1.21745	0	0	2.36753	C_SHF	Ebf4
1449	30.4239	0.0763992	0.265632	0.287612	0.773644	0.917115	36.0738	26.1682	32.7594	23.347	30.4362	27.5067	31.5873	35.5129	C_SHF	Cpxm1
1450	7.25228	-0.13905	0.582232	-0.238822	0.811244	0.931368	8.32472	4.02588	10.0798	8.12069	14.6094	6.87667	2.4298	3.55129	C_SHF	Pced1a
1451	23.5147	0.541498	0.29852	1.81394	0.0696864	0.276637	17.5744	22.1424	17.6397	19.2866	25.5664	34.3834	24.298	27.2266	C_SHF	Vps16
1452	72.4588	0.0267484	0.174157	0.153587	0.877935	0.957662	80.4723	69.111	66.3588	71.056	64.5248	63.8548	82.613	81.6797	C_SHF	Ptpra
1453	108.424	0.0256567	0.150804	0.170133	0.864905	0.951508	108.221	122.118	98.2783	101.509	87.6563	133.604	114.2	101.804	C_SHF	Mrps26
1454	8.73784	-0.161982	0.500041	-0.323937	0.745986	0.907211	14.7995	7.38079	5.8799	9.13577	8.52214	9.82382	6.07449	8.28634	C_SHF	Ubox5
1455	8.5108	-0.577866	0.507956	-1.13763	0.255275	0.571377	7.39975	8.72275	12.5998	12.181	4.86979	7.85905	9.71918	4.73505	C_SHF	Fastkd5
1456	47.9835	-0.364097	0.217524	-1.67382	0.0941661	0.330829	50.8733	68.44	45.3592	50.7543	38.9583	43.2248	40.0916	46.1668	C_SHF	Ddrgk1
1457	151.227	-0.100512	0.126002	-0.797702	0.425043	0.725975	165.569	146.274	164.637	149.218	176.53	137.533	144.573	125.479	C_SHF	Itpa
1458	14.7972	-0.521031	0.382443	-1.36237	0.17308	0.468295	18.4994	15.4326	19.3197	16.2414	14.6094	7.85905	14.5788	11.8376	C_SHF	4930402H24Rik
1459	9.94852	-0.233095	0.476447	-0.489235	0.624675	0.849806	13.8745	12.7486	4.19993	12.181	8.52214	8.84143	10.9341	8.28634	C_SHF	Atrn
1460	6.05273	-0.289249	0.620454	-0.466189	0.641081	0.857687	8.32472	6.70981	5.8799	6.09052	1.21745	11.7886	4.85959	3.55129	C_SHF	Gfra4
1462	10.4041	-0.190475	0.44747	-0.42567	0.670348	0.87286	12.0246	9.39373	10.9198	12.181	6.08724	9.82382	12.149	10.6539	C_SHF	Hspa12b
1463	63.7365	0.0527068	0.192474	0.273839	0.784208	0.921276	67.5227	74.4789	61.3189	45.6789	77.9167	61.89	59.53	61.5557	C_SHF	1700037H04Rik
1464	1.65686	-0.325385	1.19114	-0.273171	0.784722	0.921306	0	3.3549	0.839985	3.04526	1.21745	0	2.4298	2.36753	C_SHF	Spef1
1465	33.9251	-0.0973674	0.249792	-0.389793	0.696689	0.88352	38.8487	29.5231	33.5994	38.5733	31.6537	28.4891	34.0171	36.6967	C_SHF	Cenpb
1466	13.4135	-0.285981	0.410606	-0.696485	0.486125	0.770543	21.2743	12.7486	11.7598	13.1961	15.8268	9.82382	7.28939	15.3889	C_SHF	Cdc25b
1467	10.618	-0.350881	0.46112	-0.760931	0.446698	0.742214	13.8745	8.05177	13.4398	12.181	12.1745	4.91191	7.28939	13.0214	C_SHF	Ap5s1
1468	8.0159	-0.761745	0.530108	-1.43696	0.150729	0.434277	12.9496	12.7486	8.39985	6.09052	3.65234	5.89429	7.28939	7.10258	C_SHF	Mavs
1469	47.3773	-0.179554	0.216737	-0.828441	0.407421	0.710721	45.3235	42.2718	60.4789	53.7996	42.6107	47.1543	37.6618	49.7181	C_SHF	Pank2
1470	4.17476	-0.941415	0.751674	-1.25242	0.210415	0.515999	6.47478	6.70981	1.67997	7.1056	3.65234	2.94714	3.64469	1.18376	C_SHF	Rnf24
1471	10.5071	-0.337472	0.449171	-0.751323	0.452459	0.747501	9.24969	12.0777	12.5998	13.1961	9.73959	12.771	8.50428	5.91882	C_SHF	Smox
1472	18.1266	-1.33893	0.397244	-3.37054	0.000750208	0.0101204	28.674	36.233	25.1996	13.1961	9.73959	7.85905	17.0086	7.10258	C_SHF	Prnp
1473	1.78518	2.30395	1.30347	1.76755	0.077136	0.295755	0	1.34196	0.839985	0	6.08724	0	3.64469	2.36753	C_SHF	Rassf2
1474	3.6582	0.740753	0.756417	0.979293	0.327435	0.64611	3.69988	2.68392	2.51996	2.03017	4.86979	3.92953	2.4298	7.10258	C_SHF	Slc23a2
1475	37.8362	-0.367065	0.236017	-1.55525	0.119886	0.381219	40.6986	40.2588	47.0392	42.6336	37.7409	34.3834	29.1575	30.7778	C_SHF	Tmem230
1476	162.948	0.286626	0.13358	2.14574	0.0318941	0.165238	146.145	179.152	128.518	130.946	219.141	166.022	178.59	155.073	C_SHF	Pcna
1477	5.78168	0.753781	0.625399	1.20528	0.228095	0.540717	3.69988	6.70981	3.35994	3.04526	6.08724	2.94714	10.9341	9.47011	C_SHF	AV099323
1478	14.858	0.699178	0.385831	1.81214	0.0699649	0.277213	12.0246	11.4067	13.4398	8.12069	13.3919	13.7533	21.8682	24.859	C_SHF	Cds2
1479	10.1164	-0.177349	0.454245	-0.390427	0.696221	0.883425	11.0996	10.0647	13.4398	8.12069	10.957	6.87667	9.71918	10.6539	C_SHF	Gpcpd1
1480	13.6639	-0.710682	0.409141	-1.73701	0.0823851	0.306913	17.5744	12.7486	19.3197	18.2715	15.8268	8.84143	6.07449	10.6539	C_SHF	1110034G24Rik
1481	92.549	0.583019	0.152835	3.8147	0.00013635	0.00246319	73.9975	76.4918	72.2387	73.0862	102.266	100.203	116.63	125.479	C_SHF	Trmt6
1482	21.4624	1.02588	0.321711	3.18883	0.00142852	0.0168303	17.5744	13.4196	15.1197	10.1509	34.0885	22.5948	29.1575	29.5941	C_SHF	Mcm8
1483	32.0101	-0.041167	0.259514	-0.158631	0.873959	0.955773	28.674	28.1812	39.4793	33.4978	32.8711	28.4891	37.6618	27.2266	C_SHF	Crls1
1484	22.1352	0.852182	0.335612	2.53919	0.011111	0.07946	11.0996	20.8004	15.9597	15.2263	19.4792	44.2072	23.0831	27.2266	C_SHF	Lrrn4
1485	3.8557	1.624	2.29369	0.708028	0.478928	0.76556	0	0	7.55987	0	0	13.7533	2.4298	7.10258	C_SHF	Fermt1
1486	10.2891	0.01413	0.481345	0.0293552	0.976581	0.99258	12.0246	9.39373	12.5998	7.1056	9.73959	15.7181	13.3639	2.36753	C_SHF	Bmp2
1487	19.9851	-0.157559	0.33065	-0.476513	0.633709	0.853597	24.9742	15.4326	20.9996	23.347	14.6094	19.6476	24.298	16.5727	C_SHF	Tmx4
1488	14.0773	0.839861	0.394694	2.12788	0.033347	0.169738	12.9496	10.7357	6.71988	10.1509	14.6094	22.5948	20.6533	14.2052	C_SHF	Plcb1
1489	6.46913	0.445452	0.625263	0.712423	0.476203	0.763352	2.77491	2.68392	12.5998	4.06034	4.86979	12.771	6.07449	5.91882	C_SHF	Plcb4
1490	1.83218	-0.661236	1.10215	-0.599953	0.548537	0.807695	1.84994	2.68392	3.35994	1.01509	0	0.982382	1.2149	3.55129	C_SHF	Pak7
1491	13.9202	-0.0505495	0.393244	-0.128545	0.897718	0.963975	20.3493	10.0647	13.4398	13.1961	13.3919	15.7181	13.3639	11.8376	C_SHF	Mkks
1492	13.2899	0.474236	0.398334	1.19055	0.233831	0.546545	11.0996	11.4067	10.0798	12.181	9.73959	20.63	15.7937	15.3889	C_SHF	Slx4ip
1493	15.8542	0.563054	0.393147	1.43217	0.152095	0.436532	10.1747	6.03883	14.2797	21.3168	19.4792	14.7357	21.8682	18.9402	C_SHF	Jag1
1494	14.0521	0.266652	0.403465	0.660907	0.508672	0.784091	12.0246	19.4584	10.0798	9.13577	14.6094	20.63	17.0086	9.47011	C_SHF	Btbd3
1495	4.19995	-1.04025	0.763404	-1.36264	0.172994	0.468295	7.39975	4.69686	6.71988	4.06034	0	5.89429	3.64469	1.18376	C_SHF	Ism1
1496	15.6394	-0.233499	0.370144	-0.630833	0.52815	0.795768	12.9496	19.4584	18.4797	16.2414	15.8268	9.82382	14.5788	17.7565	C_SHF	Tasp1
1497	154.547	0.333019	0.118858	2.80182	0.00508157	0.0443881	124.871	142.248	141.118	139.067	161.921	187.635	176.16	163.359	C_SHF	Esf1
1498	21.4609	-0.685472	0.328499	-2.08668	0.0369172	0.180885	24.0492	23.4843	30.2395	28.4224	9.73959	19.6476	23.0831	13.0214	C_SHF	Ndufaf5
1499	21.7255	-0.346482	0.309435	-1.11973	0.26283	0.57989	23.1242	22.1424	27.7195	24.3621	17.0443	18.6652	19.4384	21.3077	C_SHF	Macrod2
1500	72.8555	-0.422358	0.18108	-2.33244	0.0196775	0.117819	91.5719	76.4918	76.4386	90.3427	74.2643	71.7138	54.6704	47.3505	C_SHF	Flrt3
1501	7.74451	0.328744	0.514824	0.638556	0.523112	0.792709	9.24969	5.36785	5.8799	7.1056	7.30469	7.85905	9.71918	9.47011	C_SHF	Kif16b
1502	257.395	0.019455	0.0919647	0.211549	0.832459	0.938908	262.691	254.973	245.276	259.862	267.839	257.384	267.278	243.855	C_SHF	Snrpb2
1503	3.59483	-0.0974786	0.761661	-0.127982	0.898163	0.963975	3.69988	2.68392	2.51996	6.09052	3.65234	2.94714	2.4298	4.73505	C_SHF	Otor
1504	1.30491	-0.9544	1.31814	-0.72405	0.469035	0.758698	0.924969	2.01294	0.839985	3.04526	1.21745	0	1.2149	1.18376	C_SHF	Bfsp1
1505	373.108	-0.0243967	0.0825998	-0.29536	0.767719	0.914091	357.038	401.246	393.113	353.25	353.06	405.724	343.816	377.621	C_SHF	Dstn
1506	200.651	-0.256518	0.105214	-2.43805	0.0147668	0.0968273	221.068	210.017	227.636	216.213	164.356	195.494	181.02	189.402	C_SHF	Rrbp1
1507	228.135	0.358334	0.0977118	3.66725	0.000245173	0.00398967	195.168	199.281	203.276	203.017	253.229	276.049	240.55	254.509	C_SHF	Snx5
1508	23.6877	0.502153	0.298621	1.68157	0.0926516	0.328284	20.3493	17.4455	17.6397	23.347	26.7839	26.5243	23.0831	34.3291	C_SHF	Mgme1
1509	22.4964	0.206646	0.304224	0.679256	0.496975	0.77785	22.1993	18.1165	25.1996	18.2715	24.349	27.5067	20.6533	23.6753	C_SHF	Kat14
1511	27.0482	-0.453146	0.293317	-1.5449	0.12237	0.386359	39.7737	28.1812	23.5196	33.4978	20.6966	16.7005	29.1575	24.859	C_SHF	Polr3f
1512	37.8475	-0.243888	0.238038	-1.02458	0.305563	0.624605	36.0738	43.6137	46.1992	37.5582	34.0885	28.4891	38.8767	37.8804	C_SHF	Rbbp9
1513	30.5513	0.318083	0.267223	1.19033	0.233917	0.546545	30.524	30.8651	29.3995	17.2565	35.306	31.4362	37.6618	31.9616	C_SHF	Sec23b
1514	26.8314	-0.265559	0.291664	-0.910496	0.362561	0.676108	31.4489	34.22	29.3995	21.3168	34.0885	18.6652	20.6533	24.859	C_SHF	Smim26
1515	37.5245	0.146213	0.239737	0.609891	0.541934	0.804958	33.2989	42.2718	35.2794	31.4677	35.306	47.1543	32.8022	42.6155	C_SHF	Dtd1
1517	6.20387	-0.933925	0.609675	-1.53184	0.125561	0.391526	8.32472	8.72275	8.39985	7.1056	1.21745	3.92953	3.64469	8.28634	C_SHF	Rin2
1518	111.968	0.21724	0.144103	1.50753	0.131674	0.402327	98.0467	116.751	107.518	91.3577	113.223	136.551	103.266	129.03	C_SHF	Naa20
1519	40.5843	0.548937	0.229356	2.39338	0.016694	0.10563	36.9988	32.8781	30.2395	31.4677	43.8281	41.26	57.1002	50.9018	C_SHF	Crnkl1
1520	6.06137	0.334137	0.59184	0.564574	0.572363	0.821408	1.84994	6.70981	6.71988	6.09052	4.86979	7.85905	7.28939	7.10258	C_SHF	Ralgapa2
1521	13.5549	-0.450925	0.395981	-1.13875	0.254806	0.570973	12.9496	16.1035	14.2797	19.2866	14.6094	10.8062	10.9341	9.47011	C_SHF	Kiz
1522	164.787	0.37583	0.114545	3.28106	0.00103417	0.0131005	130.421	147.616	147.837	147.187	178.965	177.811	191.954	196.505	C_SHF	Xrn2
1523	2.91072	4.43602	1.94524	2.28045	0.022581	0.129293	0	0	0.839985	0	0	0.982382	6.07449	15.3889	C_SHF	Pax1
1524	1.77604	0.850963	1.2788	0.665437	0.505771	0.782868	0	0	5.03991	0	3.65234	1.96476	0	3.55129	C_SHF	Foxa2
1525	2.53656	-0.541513	0.999145	-0.541976	0.587835	0.828981	5.54981	2.68392	1.67997	2.03017	0	0	2.4298	5.91882	C_SHF	Thbd
1526	2.45798	1.55225	1.03918	1.49372	0.135248	0.408993	0.924969	0.670981	3.35994	0	0	3.92953	4.85959	5.91882	C_SHF	Cd93
1527	126.879	0.330882	0.135937	2.43408	0.0149298	0.0975223	108.221	126.815	115.918	96.4332	154.616	129.674	155.507	127.846	C_SHF	Nxt1
1528	28.9104	0.370765	0.27283	1.35896	0.17416	0.469995	26.8241	28.8522	25.1996	19.2866	38.9583	28.4891	36.4469	27.2266	C_SHF	Gzf1
1529	3.99254	-0.202542	0.715237	-0.283182	0.777037	0.918308	5.54981	3.3549	4.19993	4.06034	2.4349	3.92953	4.85959	3.55129	C_SHF	Napb
1530	234.783	-0.182734	0.109511	-1.66864	0.0951896	0.332923	234.017	246.921	257.035	262.907	188.704	261.313	185.879	241.488	C_SHF	Cst3
1532	12.3446	-0.275833	0.417538	-0.660619	0.508857	0.784091	9.24969	12.0777	18.4797	14.2112	12.1745	9.82382	9.71918	13.0214	C_SHF	Zfp120
1533	9.75823	0.119608	0.475333	0.25163	0.801327	0.928665	6.47478	12.0777	9.23984	9.13577	13.3919	4.91191	13.3639	9.47011	C_SHF	Zfp937
1534	1.43809	0.995496	1.27413	0.781317	0.434616	0.732573	0	2.01294	1.67997	0	2.4349	2.94714	2.4298	0	C_SHF	Gm21994
1535	1.44815	0.468068	1.19499	0.39169	0.695287	0.883279	0.924969	1.34196	2.51996	0	2.4349	1.96476	1.2149	1.18376	C_SHF	3300002I08Rik
1536	15.3202	0.317205	0.384375	0.825248	0.409231	0.712598	15.7245	13.4196	9.23984	16.2414	26.7839	14.7357	14.5788	11.8376	C_SHF	Zfp442
1537	19.0591	0.313499	0.33665	0.931229	0.351735	0.666579	21.2743	12.0777	15.9597	19.2866	24.349	23.5772	17.0086	18.9402	C_SHF	Apmap
1539	15.116	0.535581	0.383772	1.39557	0.162844	0.451882	10.1747	15.4326	15.1197	8.12069	18.2617	17.6829	24.298	11.8376	C_SHF	Entpd6
1540	19.8742	-0.29369	0.329743	-0.890663	0.37311	0.683542	27.7491	24.8263	17.6397	17.2565	18.2617	19.6476	18.2235	15.3889	C_SHF	Pygb
1541	22.3685	-0.386557	0.320906	-1.20458	0.228366	0.54097	28.674	26.1682	26.0395	20.3017	24.349	19.6476	24.298	9.47011	C_SHF	Abhd12
1542	42.615	0.450092	0.227593	1.97762	0.0479721	0.216814	39.7737	36.233	36.9593	30.4526	54.7852	37.3305	47.381	58.0044	C_SHF	Gins1
1543	19.0153	0.719166	0.333131	2.15881	0.030865	0.16172	17.5744	14.7616	10.0798	15.2263	23.1315	24.5595	24.298	22.4915	C_SHF	Ninl
1544	179.18	0.0791653	0.116007	0.682416	0.494976	0.776417	147.07	179.152	187.317	183.731	181.4	199.423	193.169	162.176	C_SHF	Nsfl1c
1545	1.13247	-0.667178	1.43029	-0.466463	0.640884	0.857577	2.77491	0	0.839985	2.03017	1.21745	0.982382	1.2149	0	C_SHF	Gm14167
1546	619.473	0.103361	0.0631334	1.63719	0.101591	0.346749	607.705	579.056	575.39	630.368	626.986	662.125	617.168	656.989	C_SHF	Fkbp1a
1548	1.39379	-0.606574	1.30301	-0.465516	0.641562	0.857774	2.77491	2.01294	0	2.03017	0	1.96476	0	2.36753	C_SHF	Tmem74b
1549	35.1009	-0.296625	0.260051	-1.14064	0.254019	0.569944	24.0492	40.2588	41.9993	48.7241	34.0885	35.3657	26.7278	29.5941	C_SHF	Psmf1
1550	2.092	-4.33086	1.3157	-3.29168	0.000995925	0.0126935	2.77491	7.38079	2.51996	4.06034	0	0	0	0	C_SHF	Rspo4
1551	3.42669	0.916042	0.834357	1.0979	0.272247	0.588751	0	4.69686	2.51996	2.03017	7.30469	4.91191	1.2149	4.73505	C_SHF	Angpt4
1552	23.1686	-0.830368	0.314816	-2.63763	0.00834872	0.0641595	32.3739	28.1812	25.1996	33.4978	14.6094	21.6124	10.9341	18.9402	C_SHF	Fam110a
1553	5.44844	-0.213786	0.660932	-0.323461	0.746346	0.907211	4.62485	2.01294	6.71988	10.1509	7.30469	1.96476	6.07449	4.73505	C_SHF	Srxn1
1554	2.99922	-2.06031	0.986462	-2.08859	0.036745	0.180168	5.54981	2.68392	5.03991	6.09052	1.21745	0.982382	2.4298	0	C_SHF	Tcf15
1555	111.687	0.226454	0.137535	1.64652	0.0996576	0.342499	97.1218	108.028	107.518	98.4633	129.05	120.833	110.556	121.928	C_SHF	Csnk2a1
1556	25.1695	-0.128049	0.297126	-0.430957	0.6665	0.870613	32.3739	25.4973	25.1996	22.3319	18.2617	27.5067	18.2235	31.9616	C_SHF	Tbc1d20
1557	51.4803	-0.0940241	0.206691	-0.454902	0.64918	0.860487	55.4981	61.0592	44.5192	50.7543	53.5677	42.2424	47.381	56.8206	C_SHF	Rbck1
1559	1.2958	-0.878048	1.38625	-0.633396	0.526475	0.794493	1.84994	0	0.839985	4.06034	1.21745	0	1.2149	1.18376	C_SHF	Nrsn2
1560	50.4874	-0.266959	0.209894	-1.27188	0.203416	0.509653	67.5227	46.2977	56.279	50.7543	51.1328	43.2248	42.5214	46.1668	C_SHF	Sox12
1561	183.384	-0.159665	0.113023	-1.41267	0.157751	0.444606	190.544	207.333	191.517	184.746	174.095	189.6	144.573	184.667	C_SHF	Zcchc3
1562	1.93653	-1.26435	1.14107	-1.10803	0.267848	0.58451	3.69988	0.670981	1.67997	5.07543	1.21745	1.96476	0	1.18376	C_SHF	6820408C15Rik
1564	6.47362	-0.144537	0.577381	-0.250332	0.802331	0.929172	4.62485	6.03883	6.71988	10.1509	3.65234	9.82382	4.85959	5.91882	C_SHF	Rem1
1565	91.6861	-0.364635	0.152511	-2.39088	0.016808	0.105853	103.597	98.6342	102.478	108.614	85.2214	82.52	81.3982	71.0258	C_SHF	H13
1566	47.3651	0.194518	0.208818	0.931521	0.351584	0.666438	45.3235	44.2847	43.6792	43.6487	51.1328	55.9957	52.2406	42.6155	C_SHF	Mcts2
1567	508.659	-0.614242	0.0681667	-9.01087	2.04426e-19	3.44348e-17	610.48	597.844	621.589	632.399	400.54	402.776	410.635	393.009	C_SHF	Id1
1568	23.1736	0.0477325	0.308285	0.154832	0.876954	0.957116	28.674	24.1553	16.7997	21.3168	23.1315	18.6652	21.8682	30.7778	C_SHF	Cox4i2
1569	27.278	-0.0983714	0.278906	-0.352704	0.72431	0.894577	30.524	29.5231	22.6796	30.4526	21.9141	30.4538	23.0831	29.5941	C_SHF	Bcl2l1
1570	198.893	0.20039	0.109721	1.82636	0.0677962	0.271119	181.294	176.468	217.556	164.444	221.576	210.23	205.318	214.261	C_SHF	Tpx2
1571	72.6416	-0.282029	0.173191	-1.62843	0.103435	0.350728	72.1476	82.5306	76.4386	88.3125	57.2201	73.6786	69.2492	61.5557	C_SHF	Pdrg1
1572	33.8138	-0.376612	0.253049	-1.4883	0.136673	0.410523	34.2239	42.9428	32.7594	42.6336	35.306	27.5067	26.7278	28.4103	C_SHF	Tm9sf4
1573	3.30247	-1.83854	0.919	-2.00058	0.0454374	0.210307	6.47478	2.68392	8.39985	3.04526	2.4349	0.982382	1.2149	1.18376	C_SHF	Tspyl3
1574	31.1354	0.123171	0.256558	0.480089	0.631164	0.85215	33.2989	27.5102	30.2395	28.4224	29.2188	34.3834	35.232	30.7778	C_SHF	Plagl2
1575	15.3398	0.265789	0.397615	0.668459	0.503841	0.78153	10.1747	9.39373	19.3197	17.2565	20.6966	19.6476	7.28939	18.9402	C_SHF	Pofut1
1576	10.1382	0.334694	0.449233	0.745034	0.456251	0.749366	11.0996	9.39373	9.23984	6.09052	9.73959	12.771	10.9341	11.8376	C_SHF	Kif3b
1577	39.3626	0.319504	0.235442	1.35704	0.174768	0.470614	37.9237	30.1941	42.8392	29.4375	38.9583	48.1367	38.8767	48.5343	C_SHF	Asxl1
1578	15.3592	0.0399094	0.368325	0.108354	0.913715	0.968065	16.6494	14.0906	12.5998	17.2565	18.2617	12.771	18.2235	13.0214	C_SHF	Nol4l
1579	68.8063	-0.0661609	0.178448	-0.370757	0.710818	0.88957	83.2472	61.0592	69.7188	68.0108	60.8724	64.8372	71.679	71.0258	C_SHF	Commd7
1580	35.8563	1.03611	0.248257	4.17352	2.99934e-05	0.000693249	20.3493	23.4843	20.1596	30.4526	46.263	50.1015	52.2406	43.7992	C_SHF	Dnmt3b
1581	286.64	0.0654019	0.0939225	0.69634	0.486216	0.770589	259.916	286.509	319.194	253.772	292.188	301.591	273.352	306.595	C_SHF	Mapre1
1582	5.49604	0.418836	0.618455	0.67723	0.49826	0.778638	2.77491	4.02588	5.03991	7.1056	7.30469	6.87667	7.28939	3.55129	C_SHF	Cdk5rap1
1583	10.5615	-0.732389	0.462116	-1.58486	0.112998	0.369012	9.24969	12.0777	13.4398	18.2715	4.86979	9.82382	7.28939	9.47011	C_SHF	Snta1
1584	23.2386	0.209538	0.307867	0.680613	0.496117	0.776977	16.6494	21.4714	22.6796	25.3772	25.5664	21.6124	18.2235	34.3291	C_SHF	Cbfa2t2
1585	1.37774	3.3028	1.44414	2.28703	0.0221942	0.127783	0	0	0.839985	0	3.65234	2.94714	1.2149	2.36753	C_SHF	1700003F12Rik
1586	28.1865	-0.231402	0.284915	-0.812182	0.416687	0.718993	38.8487	28.8522	23.5196	30.4526	21.9141	20.63	35.232	26.0428	C_SHF	E2f1
1587	10.9228	-0.662757	0.470048	-1.40998	0.158547	0.446114	16.6494	16.1035	12.5998	8.12069	2.4349	9.82382	13.3639	8.28634	C_SHF	Pxmp4
1588	2.90869	-0.089265	0.87641	-0.101853	0.918873	0.97074	5.54981	2.01294	2.51996	2.03017	0	3.92953	4.85959	2.36753	C_SHF	Zfp341
1589	147.011	-0.153194	0.129816	-1.18009	0.237966	0.550835	172.044	156.338	156.237	135.006	112.005	155.216	154.292	134.949	C_SHF	Chmp4b
1590	471.419	-0.397706	0.0744356	-5.34296	9.14428e-08	3.99942e-06	526.307	548.862	498.111	570.478	443.151	399.829	406.991	377.621	C_SHF	Raly
1591	2.83254	-2.06108	1.02966	-2.0017	0.0453169	0.209991	7.39975	4.02588	5.03991	2.03017	1.21745	2.94714	0	0	C_SHF	a
1592	571.939	0.0675092	0.0696277	0.969574	0.332259	0.650786	543.882	549.533	523.311	620.218	577.07	602.2	615.953	543.347	C_SHF	Eif2s2
1593	8.39022	-0.647925	0.512245	-1.26487	0.205916	0.512103	7.39975	14.7616	8.39985	10.1509	8.52214	5.89429	6.07449	5.91882	C_SHF	Gm14226
1594	34.6639	-0.315913	0.253143	-1.24796	0.212044	0.518358	35.1488	41.6008	39.4793	37.5582	37.7409	34.3834	19.4384	31.9616	C_SHF	Ahcy
1595	36.1162	0.0881662	0.248775	0.354401	0.723038	0.894114	43.4735	24.8263	36.9593	35.528	32.8711	37.3305	38.8767	39.0642	C_SHF	Itch
1596	370.497	-0.263033	0.0817805	-3.21633	0.0012984	0.0156827	437.51	405.943	367.073	406.034	326.276	324.186	358.395	338.556	C_SHF	Dynlrb1
1597	126.755	-0.725858	0.135944	-5.3394	9.32526e-08	4.06431e-06	145.22	169.758	164.637	151.248	99.8308	89.3967	85.0428	108.906	C_SHF	Map1lc3a
1598	21.5218	-0.33429	0.338931	-0.986309	0.323981	0.642755	26.8241	22.8133	21.8396	24.3621	29.2188	13.7533	8.50428	24.859	C_SHF	Pigu
1599	6.36194	-0.216963	0.570018	-0.380624	0.703482	0.886661	7.39975	8.05177	5.8799	6.09052	3.65234	7.85905	4.85959	7.10258	C_SHF	Trp53inp2
1600	28.9636	0.171497	0.266993	0.642327	0.520661	0.791244	23.1242	26.8392	29.3995	29.4375	30.4362	26.5243	32.8022	33.1454	C_SHF	Ncoa6
1601	2.49612	-0.200374	0.949336	-0.211067	0.832835	0.938973	4.62485	4.02588	0.839985	1.01509	3.65234	0.982382	3.64469	1.18376	C_SHF	Ggt7
1602	2.9182	-0.610061	0.879899	-0.693331	0.488102	0.772115	3.69988	3.3549	5.8799	1.01509	1.21745	0.982382	3.64469	3.55129	C_SHF	Acss2
1603	7.89801	0.0872167	0.54011	0.16148	0.871716	0.954387	12.9496	4.02588	6.71988	7.1056	4.86979	5.89429	12.149	9.47011	C_SHF	Gss
1604	56.7154	-0.377858	0.20143	-1.87588	0.0606724	0.252768	52.7232	61.7302	63.8389	78.1616	45.0456	43.2248	49.8108	59.1882	C_SHF	Trpc4ap
1605	22.0486	-0.0453278	0.321654	-0.140921	0.887932	0.961468	13.8745	28.8522	25.1996	21.3168	23.1315	25.5419	23.0831	15.3889	C_SHF	Edem2
1606	4.18079	-3.76676	1.16197	-3.2417	0.00118818	0.0146941	8.32472	7.38079	3.35994	12.181	1.21745	0.982382	0	0	C_SHF	Procr
1607	9.44795	-0.73051	0.485022	-1.50614	0.132032	0.402784	14.7995	10.0647	8.39985	14.2112	7.30469	8.84143	4.85959	7.10258	C_SHF	BC029722
1608	235.607	0.277877	0.101846	2.7284	0.00636428	0.0527465	197.943	226.12	196.557	231.44	259.316	269.173	278.212	226.099	C_SHF	Eif6
1609	32.1597	-0.123927	0.258374	-0.479642	0.631482	0.85215	29.599	35.562	28.5595	40.6034	34.0885	32.4186	31.5873	24.859	C_SHF	Uqcc1
1610	17.6264	0.129052	0.370606	0.348218	0.727676	0.896653	15.7245	17.4455	13.4398	21.3168	8.52214	28.4891	21.8682	14.2052	C_SHF	Cep250
1612	147.1	-0.31851	0.124767	-2.55285	0.0106846	0.0771632	152.62	166.403	154.557	180.685	121.745	146.375	134.854	119.56	C_SHF	Ergic3
1613	4.75	-0.246162	0.663065	-0.371249	0.710452	0.88957	6.47478	4.69686	3.35994	6.09052	3.65234	2.94714	4.85959	5.91882	C_SHF	Spag4
1614	22.1258	0.308707	0.31211	0.989099	0.322615	0.64182	17.5744	18.7875	19.3197	23.347	29.2188	20.63	30.3724	17.7565	C_SHF	Rbm12
1615	23.7531	0.385839	0.294455	1.31035	0.190077	0.492307	17.5744	18.7875	21.8396	24.3621	25.5664	25.5419	27.9426	28.4103	C_SHF	Nfs1
1616	177.905	0.0497655	0.110277	0.451276	0.651791	0.862258	182.219	168.416	173.877	175.61	169.225	186.652	195.599	171.646	C_SHF	Romo1
1617	769.959	-0.116968	0.060979	-1.91817	0.0550893	0.236871	820.448	778.338	755.147	855.718	726.817	791.799	702.211	729.198	C_SHF	Rbm39
1618	56.0646	0.177253	0.193695	0.915114	0.360132	0.674131	52.7232	57.7043	49.5591	49.7392	68.1771	53.0486	60.7449	56.8206	C_SHF	Phf20
1619	155.889	-0.451328	0.11949	-3.77713	0.000158649	0.00279711	171.119	171.1	188.997	188.806	140.007	120.833	134.854	131.398	C_SHF	Scand1
1621	82.6538	0.163909	0.16264	1.0078	0.313548	0.633757	72.1476	74.4789	80.6386	84.2521	97.3959	74.661	95.9769	81.6797	C_SHF	2900097C17Rik
1622	4.47336	-1.13628	0.733027	-1.55012	0.121113	0.383947	8.32472	6.03883	3.35994	7.1056	1.21745	4.91191	3.64469	1.18376	C_SHF	Epb41l1
1623	22.1462	-0.292452	0.315912	-0.92574	0.354581	0.669217	24.0492	20.8004	21.8396	31.4677	23.1315	23.5772	13.3639	18.9402	C_SHF	Aar2
1624	92.3491	-0.513416	0.166223	-3.08872	0.0020102	0.0219606	107.296	101.318	120.118	104.554	97.3959	57.9605	85.0428	65.107	C_SHF	Dlgap4
1625	135.812	-0.240436	0.289305	-0.831081	0.405928	0.709463	151.695	129.499	184.797	122.825	98.6133	153.252	76.5386	169.278	C_SHF	Myl9
1627	69.6668	-0.0362223	0.179192	-0.202143	0.839805	0.941552	76.7724	60.3883	71.3987	74.1013	81.569	65.8196	70.4641	56.8206	C_SHF	Tgif2
1629	287.421	0.0956655	0.0929572	1.02914	0.303416	0.622975	270.091	289.193	266.275	287.269	260.534	332.045	312.229	281.736	C_SHF	1110008F13Rik
1630	20.1974	0.187378	0.360812	0.519324	0.603535	0.837819	33.2989	12.7486	13.4398	16.2414	28.0013	14.7357	19.4384	23.6753	C_SHF	Ndrg3
1631	12.7892	-0.457815	0.427042	-1.07206	0.283692	0.600582	17.5744	10.7357	18.4797	12.181	17.0443	5.89429	10.9341	9.47011	C_SHF	Dsn1
1632	7.30865	-0.881626	0.553167	-1.59378	0.110985	0.365721	5.54981	10.0647	10.0798	12.181	6.08724	4.91191	4.85959	4.73505	C_SHF	Soga1
1633	35.954	0.759102	0.252456	3.00687	0.00263956	0.0270799	21.2743	29.5231	36.1194	19.2866	41.3932	50.1015	44.9512	44.983	C_SHF	Samhd1
1634	12.1916	-0.425946	0.425403	-1.00128	0.316693	0.636706	12.0246	17.4455	11.7598	14.2112	14.6094	5.89429	10.9341	10.6539	C_SHF	Rbl1
1635	176.829	0.199717	0.120551	1.6567	0.0975797	0.338151	160.945	185.191	136.078	176.625	168.008	210.23	182.235	195.321	C_SHF	Rpn2
1636	84.0593	-0.341329	0.160949	-2.12072	0.0339452	0.171141	103.597	87.8985	85.6785	99.4784	66.9596	76.6258	74.1088	78.1284	C_SHF	Manbal
1637	17.2809	-0.773597	0.36227	-2.13542	0.032727	0.167867	14.7995	23.4843	22.6796	26.3922	9.73959	14.7357	14.5788	11.8376	C_SHF	Src
1638	27.7168	-0.421455	0.279749	-1.50655	0.131927	0.402661	26.8241	27.5102	34.4394	38.5733	23.1315	24.5595	20.6533	26.0428	C_SHF	Blcap
1639	446.942	-0.473239	0.0819164	-5.77711	7.59965e-09	4.30589e-07	461.56	508.603	558.59	550.177	384.714	374.287	328.022	409.582	C_SHF	Nnat
1641	65.0135	0.0842548	0.183288	0.459686	0.645741	0.859036	61.9729	61.0592	68.8788	59.8901	81.569	55.9957	66.8194	63.9232	C_SHF	Ctnnbl1
1643	11.1498	1.28611	0.45082	2.85283	0.0043332	0.0395239	7.39975	6.03883	8.39985	4.06034	12.1745	18.6652	19.4384	13.0214	C_SHF	Tti1
1644	48.4839	0.212736	0.212047	1.00325	0.315739	0.635403	45.3235	37.5749	49.5591	47.709	47.4805	52.0662	63.1747	44.983	C_SHF	Rprd1b
1645	2.79317	0.422123	0.86831	0.486143	0.626866	0.851282	1.84994	1.34196	3.35994	3.04526	2.4349	1.96476	2.4298	5.91882	C_SHF	Tgm2
1648	15.2126	0.107546	0.37573	0.286233	0.7747	0.917576	18.4994	11.4067	18.4797	10.1509	17.0443	13.7533	15.7937	16.5727	C_SHF	Snhg11
1649	8.0913	0.180177	0.581972	0.309598	0.756867	0.910036	0.924969	8.72275	12.5998	8.12069	8.52214	13.7533	9.71918	2.36753	C_SHF	Ralgapb
1650	2.72634	4.36448	1.25295	3.48337	0.000495136	0.00715149	0	0.670981	0	0	4.86979	7.85905	4.85959	3.55129	C_SHF	Slc32a1
1651	14.4191	0.324877	0.39735	0.81761	0.41358	0.715941	12.9496	8.05177	20.1596	10.1509	18.2617	15.7181	18.2235	11.8376	C_SHF	Actr5
1652	1.18807	3.08707	1.62502	1.89971	0.057471	0.243669	0	0	0.839985	0	0	3.92953	0	4.73505	C_SHF	Ppp1r16b
1653	20.8273	-1.08696	0.338579	-3.21036	0.00132568	0.0159044	29.599	21.4714	35.2794	27.4073	12.1745	16.7005	12.149	11.8376	C_SHF	Fam83d
1654	7.84135	0.0909019	0.547638	0.165989	0.868166	0.952667	5.54981	5.36785	12.5998	7.1056	10.957	12.771	3.64469	4.73505	C_SHF	Dhx35
1656	11.7645	-2.74179	0.590866	-4.6403	3.47909e-06	0.000105004	29.599	27.5102	10.9198	14.2112	0	5.89429	2.4298	3.55129	C_SHF	Mafb
1657	425.498	-0.250363	0.0742995	-3.36965	0.000752638	0.0101204	444.91	459.622	465.352	481.151	395.671	412.6	372.974	371.702	C_SHF	Top1
1658	26.0636	0.234631	0.289525	0.810399	0.417711	0.719976	26.8241	22.1424	26.8795	20.3017	31.6537	36.3481	21.8682	22.4915	C_SHF	Plcg1
1659	4.53451	-0.32583	0.695075	-0.468769	0.639235	0.856412	5.54981	2.68392	5.03991	7.1056	2.4349	3.92953	2.4298	7.10258	C_SHF	Zhx3
1661	62.8463	0.220217	0.185678	1.18602	0.235616	0.548135	45.3235	65.7561	58.799	61.9202	66.9596	69.7491	65.6045	68.6583	C_SHF	Chd6
1662	411.306	-0.0756354	0.0748273	-1.0108	0.312112	0.632084	410.686	434.795	413.273	429.381	423.672	408.671	389.982	379.988	C_SHF	Srsf6
1663	34.8735	0.1149	0.264207	0.434887	0.663645	0.868738	26.8241	35.562	42.8392	28.4224	47.4805	39.2953	21.8682	36.6967	C_SHF	Ift52
1664	32.9394	0.7279	0.257089	2.83132	0.00463564	0.0415207	21.2743	22.8133	31.9194	23.347	38.9583	46.1719	35.232	43.7992	C_SHF	Mybl2
1665	1.99909	4.67078	1.3259	3.52273	0.00042713	0.00630278	0	0	0	0	3.65234	3.92953	4.85959	3.55129	C_SHF	Tox2
1666	3.67388	0.679242	0.77778	0.873309	0.382495	0.69169	4.62485	1.34196	2.51996	3.04526	1.21745	5.89429	3.64469	7.10258	C_SHF	Jph2
1667	67.006	0.0218919	0.179316	0.122086	0.902831	0.96433	76.7724	63.7432	66.3588	58.875	62.0899	61.89	74.1088	72.2096	C_SHF	Oser1
1668	4.64083	0.181498	0.66855	0.271479	0.786022	0.921668	5.54981	3.3549	2.51996	6.09052	6.08724	3.92953	4.85959	4.73505	C_SHF	2900093K20Rik
1669	1.5453	-2.11062	1.36187	-1.54979	0.121192	0.3841	1.84994	3.3549	1.67997	3.04526	1.21745	0	1.2149	0	C_SHF	Gdap1l1
1670	5.83287	-0.0417573	0.613922	-0.0680173	0.945772	0.982142	7.39975	2.01294	8.39985	6.09052	6.08724	5.89429	4.85959	5.91882	C_SHF	Fitm2
1671	7.75295	0.403036	0.528446	0.762683	0.445653	0.741664	6.47478	6.70981	6.71988	7.1056	6.08724	15.7181	7.28939	5.91882	C_SHF	Ttpal
1672	21.4489	0.961802	0.315995	3.04373	0.00233665	0.0246207	13.8745	15.4326	12.5998	16.2414	32.8711	26.5243	30.3724	23.6753	C_SHF	Serinc3
1673	177.772	-0.0967421	0.115807	-0.835377	0.403506	0.70781	173.894	191.229	207.476	160.384	166.79	159.146	178.59	184.667	C_SHF	Pkig
1674	5.369	0.172724	0.612947	0.281793	0.778103	0.918993	3.69988	4.69686	6.71988	5.07543	6.08724	5.89429	4.85959	5.91882	C_SHF	Ada
1676	361.064	-0.229541	0.0798571	-2.87439	0.00404803	0.0375157	392.187	412.653	386.393	365.431	338.451	323.204	330.452	339.74	C_SHF	Ywhab
1678	40.6917	-0.0311389	0.231658	-0.134417	0.893073	0.963115	50.8733	38.9169	34.4394	40.6034	47.4805	41.26	36.4469	35.5129	C_SHF	Tomm34
1679	24.3399	0.675439	0.295923	2.28248	0.022461	0.128902	20.3493	15.4326	20.9996	18.2715	30.4362	24.5595	29.1575	35.5129	C_SHF	Stk4
1680	6.03168	2.85496	0.734722	3.88577	0.000102006	0.00192361	1.84994	1.34196	2.51996	0	12.1745	8.84143	8.50428	13.0214	C_SHF	Matn4
1681	14.4083	-0.396333	0.412925	-0.959818	0.337147	0.656027	24.9742	8.72275	16.7997	15.2263	15.8268	9.82382	8.50428	15.3889	C_SHF	Sdc4
1682	122.764	-0.199025	0.134955	-1.47475	0.14028	0.417324	129.496	146.274	132.718	114.705	110.788	107.08	121.49	119.56	C_SHF	Sys1
1683	1.88118	-1.26181	1.1274	-1.11921	0.263048	0.580101	2.77491	4.02588	0.839985	3.04526	0	1.96476	1.2149	1.18376	C_SHF	Dbndd2
1684	40.9825	-0.474742	0.227866	-2.08343	0.0372123	0.181902	49.9483	49.6526	43.6792	47.709	34.0885	39.2953	29.1575	34.3291	C_SHF	Pigt
1685	46.6207	0.728855	0.217111	3.35706	0.000787767	0.0105022	33.2989	36.233	41.9993	28.4224	56.0026	60.9077	49.8108	66.2908	C_SHF	Wfdc2
1686	48.9717	-0.322388	0.214546	-1.50265	0.132929	0.40453	57.3481	46.9686	65.5188	47.709	45.0456	40.2776	51.0257	37.8804	C_SHF	Dnttip1
1687	500.541	-0.461944	0.199733	-2.31281	0.0207331	0.121905	482.834	516.655	698.868	622.248	456.543	465.649	291.575	469.954	C_SHF	Ube2c
1688	13.0693	-0.368477	0.404466	-0.91102	0.362285	0.676019	12.0246	12.0777	16.7997	18.2715	12.1745	12.771	12.149	8.28634	C_SHF	Snx21
1689	11.9001	-0.358032	0.423492	-0.845429	0.397871	0.704939	9.24969	17.4455	13.4398	13.1961	9.73959	11.7886	8.50428	11.8376	C_SHF	Acot8
1690	4.44896	1.11082	0.72145	1.5397	0.123634	0.388169	0	4.69686	3.35994	3.04526	4.86979	8.84143	4.85959	5.91882	C_SHF	Zswim3
1691	7.85442	-0.435639	0.567651	-0.767442	0.442819	0.7393	15.7245	7.38079	3.35994	10.1509	3.65234	11.7886	4.85959	5.91882	C_SHF	Zswim1
1692	4.35201	0.69178	0.707969	0.977133	0.328503	0.647194	1.84994	4.69686	1.67997	5.07543	6.08724	5.89429	2.4298	7.10258	C_SHF	Neurl2
1693	42.2708	-0.304518	0.223497	-1.36252	0.173035	0.468295	49.9483	44.2847	41.9993	50.7543	41.3932	35.3657	40.0916	34.3291	C_SHF	Ctsa
1694	8.02477	-1.24749	0.549531	-2.27009	0.0232021	0.1317	11.0996	10.7357	13.4398	10.1509	4.86979	7.85905	4.85959	1.18376	C_SHF	Pltp
1695	73.3551	-0.210425	0.172665	-1.21869	0.222962	0.533747	72.1476	79.8467	77.2786	86.2823	56.0026	78.5905	68.0343	68.6583	C_SHF	Pcif1
1696	4.45631	-0.62841	0.712695	-0.881737	0.377919	0.687401	5.54981	6.03883	6.71988	3.04526	6.08724	0.982382	4.85959	2.36753	C_SHF	Zfp335
1697	3.32117	-1.25969	0.854623	-1.47397	0.140491	0.417545	4.62485	6.70981	3.35994	4.06034	3.65234	2.94714	1.2149	0	C_SHF	Zfp335os
1698	1.30346	1.76486	1.3706	1.28765	0.197866	0.503347	0	1.34196	0.839985	0	2.4349	0.982382	3.64469	1.18376	C_SHF	Mmp9
1699	1.20211	-0.145423	1.33712	-0.108758	0.913394	0.967967	0	1.34196	1.67997	2.03017	0	0.982382	1.2149	2.36753	C_SHF	Slc12a5
1700	31.1499	-0.429228	0.271564	-1.58058	0.113975	0.371044	44.3985	26.8392	37.7993	34.5129	21.9141	27.5067	23.0831	33.1454	C_SHF	Ncoa5
1701	5.5344	0.96471	0.650485	1.48306	0.138058	0.413101	7.39975	3.3549	4.19993	0	6.08724	8.84143	7.28939	7.10258	C_SHF	Cd40
1702	31.0998	0.0453486	0.266626	0.170083	0.864945	0.951508	27.7491	34.22	31.0794	29.4375	35.306	39.2953	31.5873	20.124	C_SHF	Slc35c2
1703	20.3023	-0.613677	0.343021	-1.78903	0.0736094	0.28709	31.4489	26.8392	25.1996	14.2112	17.0443	11.7886	14.5788	21.3077	C_SHF	Elmo2
1704	1.19263	-0.891979	1.42192	-0.627306	0.530459	0.797415	0.924969	2.68392	2.51996	0	0	0.982382	2.4298	0	C_SHF	Zfp663
1705	18.7285	0.0132951	0.337209	0.0394268	0.96855	0.989913	22.1993	16.1035	15.9597	20.3017	23.1315	13.7533	19.4384	18.9402	C_SHF	Zfp334
1706	43.4648	-0.0728978	0.224131	-0.325247	0.744994	0.906882	53.6482	47.6396	34.4394	42.6336	43.8281	45.1895	40.0916	40.248	C_SHF	Trp53rka
1708	1.79377	1.76436	1.18543	1.48837	0.136653	0.410523	0	0.670981	2.51996	0	1.21745	3.92953	3.64469	2.36753	C_SHF	Eya2
1709	57.2238	0.332814	0.194272	1.71313	0.086688	0.314759	54.5732	45.6267	48.7191	54.8146	57.2201	74.661	55.8853	66.2908	C_SHF	Zmynd8
1710	12.6131	0.183715	0.404984	0.453634	0.650092	0.861176	12.9496	8.72275	11.7598	14.2112	10.957	14.7357	13.3639	14.2052	C_SHF	Ncoa3
1711	81.5096	-0.697825	0.164974	-4.22992	2.33774e-05	0.000558237	95.2718	92.5953	107.518	108.614	63.3073	64.8372	60.7449	59.1882	C_SHF	Sulf2
1712	9.55485	0.280327	0.49904	0.561733	0.574298	0.822461	4.62485	10.7357	6.71988	12.181	10.957	5.89429	18.2235	7.10258	C_SHF	Prex1
1713	23.2394	0.0924674	0.300454	0.307759	0.758265	0.910112	25.8991	25.4973	19.3197	19.2866	20.6966	28.4891	21.8682	24.859	C_SHF	Trp53rkb
1714	4.07066	0.792103	0.719426	1.10102	0.270888	0.587949	3.69988	2.01294	4.19993	2.03017	4.86979	4.91191	7.28939	3.55129	C_SHF	Arfgef2
1715	72.0569	0.374863	0.175699	2.13356	0.0328792	0.168243	63.8229	61.0592	66.3588	59.8901	84.0039	87.432	92.3322	61.5557	C_SHF	Cse1l
1716	55.0116	-0.535255	0.198062	-2.70246	0.0068829	0.055567	56.4231	69.111	69.7188	64.9655	45.0456	46.1719	41.3065	47.3505	C_SHF	Stau1
1717	95.7234	0.640674	0.15209	4.21247	2.52591e-05	0.000598582	80.4723	69.111	65.5188	85.2672	115.658	116.903	125.134	107.722	C_SHF	Ddx27
1718	1.9943	-1.34741	1.12112	-1.20184	0.229424	0.542446	3.69988	1.34196	2.51996	4.06034	0	1.96476	0	2.36753	C_SHF	Znfx1
1720	25.9129	0.0109617	0.28131	0.0389666	0.968917	0.990048	27.7491	24.1553	26.0395	25.3772	23.1315	24.5595	25.5129	30.7778	C_SHF	Ptgis
1721	9.53128	-0.0646736	0.476005	-0.135868	0.891926	0.963002	7.39975	7.38079	14.2797	10.1509	8.52214	11.7886	6.07449	10.6539	C_SHF	B4galt5
1722	9.92925	-0.0620582	0.463995	-0.133748	0.893602	0.963115	9.24969	7.38079	10.0798	14.2112	6.08724	10.8062	12.149	9.47011	C_SHF	Slc9a8
1723	9.83629	-0.345158	0.462086	-0.746956	0.45509	0.748749	12.0246	10.7357	10.9198	10.1509	12.1745	5.89429	8.50428	8.28634	C_SHF	Spata2
1724	74.3015	0.0295855	0.171051	0.172963	0.862681	0.950527	65.6728	72.4659	68.8788	87.2974	81.569	69.7491	77.7535	71.0258	C_SHF	Rnf114
1725	66.2625	-1.37155	0.206576	-6.63945	3.14861e-11	2.6165e-09	71.2226	120.106	100.798	89.3276	36.5234	35.3657	38.8767	37.8804	C_SHF	Snai1
1726	6.26623	0.0996055	0.567747	0.17544	0.860734	0.949978	5.54981	6.03883	7.55987	5.07543	4.86979	7.85905	6.07449	7.10258	C_SHF	Ube2v1
1727	25.4642	0.20281	0.293976	0.689888	0.490264	0.773831	22.1993	26.8392	19.3197	26.3922	19.4792	28.4891	24.298	36.6967	C_SHF	Tmem189
1728	12.991	-0.487664	0.429166	-1.13631	0.255828	0.572	18.4994	12.7486	13.4398	16.2414	13.3919	11.7886	2.4298	15.3889	C_SHF	Cebpb
1729	68.9352	0.172102	0.175831	0.978796	0.327681	0.646493	68.4477	72.4659	59.6389	57.8599	80.3516	68.7667	74.1088	69.842	C_SHF	Ptpn1
1730	2.74042	0.493139	0.878635	0.561256	0.574623	0.822747	1.84994	2.68392	3.35994	1.01509	3.65234	0.982382	3.64469	4.73505	C_SHF	Ripor3
1731	16.8092	0.675666	0.362325	1.8648	0.0622089	0.256936	16.6494	12.0777	9.23984	14.2112	20.6966	24.5595	13.3639	23.6753	C_SHF	Pard6b
1732	9.4386	-0.618218	0.483845	-1.27772	0.201349	0.507032	16.6494	8.72275	8.39985	12.181	7.30469	7.85905	7.28939	7.10258	C_SHF	Adnp
1733	41.5635	-0.401184	0.22984	-1.74549	0.0808992	0.30361	46.2485	39.5879	56.279	47.709	35.306	40.2776	31.5873	35.5129	C_SHF	Dpm1
1734	8.46718	0.542446	0.493138	1.09999	0.271337	0.588007	6.47478	7.38079	8.39985	5.07543	12.1745	7.85905	9.71918	10.6539	C_SHF	Mocs3
1735	1.42994	0.626955	1.23273	0.508589	0.61104	0.841681	0.924969	0.670981	0	3.04526	2.4349	1.96476	1.2149	1.18376	C_SHF	Kcng1
1736	4.27988	-1.41235	0.787663	-1.79309	0.0729583	0.285359	3.69988	4.69686	9.23984	7.1056	4.86979	0.982382	3.64469	0	C_SHF	Atp9a
1737	25.6124	1.43263	0.312646	4.58226	4.59987e-06	0.000134633	15.7245	14.0906	8.39985	17.2565	35.306	26.5243	46.1661	41.4317	C_SHF	Sall4
1738	24.1972	-0.179341	0.295593	-0.606717	0.544039	0.80596	21.2743	23.4843	28.5595	29.4375	26.7839	19.6476	23.0831	21.3077	C_SHF	Zfp64
1739	132.217	-0.746177	0.137309	-5.43429	5.5016e-08	2.5089e-06	168.344	152.313	176.397	165.459	102.266	88.4143	82.613	121.928	C_SHF	Tshz2
1740	7.96385	0.342343	0.523532	0.653911	0.513169	0.786699	8.32472	4.69686	8.39985	7.1056	6.08724	14.7357	6.07449	8.28634	C_SHF	Zfp217
1742	166.516	0.261798	0.117929	2.21997	0.0264207	0.144318	146.145	165.732	140.278	153.278	199.662	191.564	156.722	178.748	C_SHF	Pfdn4
1743	2.88727	1.13764	0.896388	1.26914	0.204392	0.510374	0.924969	2.68392	3.35994	0	2.4349	2.94714	3.64469	7.10258	C_SHF	Dok5
1744	8.6368	-1.60979	0.543974	-2.95932	0.00308318	0.0303424	12.0246	14.7616	15.9597	9.13577	6.08724	3.92953	3.64469	3.55129	C_SHF	Fam210b
1745	112.729	-0.194587	0.149943	-1.29774	0.194377	0.498131	108.221	114.067	150.357	108.614	118.092	111.991	88.6875	101.804	C_SHF	Aurka
1746	28.3408	0.300635	0.274428	1.0955	0.273298	0.58986	31.4489	23.4843	25.1996	21.3168	37.7409	27.5067	32.8022	27.2266	C_SHF	Cstf1
1747	63.1795	0.280603	0.189208	1.48304	0.138065	0.413101	47.1734	61.7302	55.439	63.9504	59.655	72.6962	60.7449	84.0472	C_SHF	Rtf2
1748	1.20772	2.1697	1.53829	1.41046	0.158403	0.44591	1.84994	0	0	0	2.4349	2.94714	2.4298	0	C_SHF	Tfap2c
1749	22.816	0.864095	0.31725	2.72371	0.00645535	0.0532534	12.0246	17.4455	15.1197	20.3017	37.7409	34.3834	20.6533	24.859	C_SHF	Bmp7
1750	123.753	0.228932	0.133009	1.72118	0.0852188	0.312335	130.421	109.37	103.318	113.69	133.919	141.463	129.994	127.846	C_SHF	Rae1
1751	37.1993	0.105712	0.242983	0.435058	0.66352	0.868738	36.0738	35.562	38.6393	32.4828	42.6107	30.4538	49.8108	31.9616	C_SHF	Rbm38
1752	6.9938	-1.45858	0.605935	-2.40715	0.0160774	0.103089	7.39975	13.4196	11.7598	8.12069	7.30469	1.96476	2.4298	3.55129	C_SHF	Pmepa1
1753	39.8904	-0.345804	0.232795	-1.48544	0.137427	0.411983	41.6236	44.2847	51.2391	41.6185	32.8711	39.2953	27.9426	40.248	C_SHF	Rab22a
1754	121.844	0.0150428	0.145279	0.103544	0.917531	0.970067	102.672	119.435	113.398	149.218	116.875	102.168	134.854	136.133	C_SHF	Vapb
1755	57.3752	-0.251709	0.202938	-1.24033	0.214855	0.522365	66.5978	54.3494	79.7986	48.7241	56.0026	54.031	48.5959	50.9018	C_SHF	Stx16
1756	24.9997	0.0902855	0.290364	0.310939	0.755847	0.909336	23.1242	28.1812	20.1596	25.3772	28.0013	28.4891	19.4384	27.2266	C_SHF	Npepl1
1757	9.78367	0.27204	0.46363	0.586761	0.557364	0.812864	8.32472	10.0647	6.71988	10.1509	13.3919	6.87667	9.71918	13.0214	C_SHF	Nespas
1758	1468.07	-0.464976	0.0481509	-9.65664	4.60708e-22	1.04413e-19	1690.84	1711	1779.09	1627.18	1151.71	1215.21	1275.64	1293.85	C_SHF	Gnas
1759	75.2724	-0.072069	0.170711	-0.42217	0.672901	0.873312	86.9471	76.4918	76.4386	68.0108	71.8294	62.8724	83.8279	75.7609	C_SHF	Nelfcd
1760	74.7687	0.0725136	0.171957	0.421695	0.673248	0.873312	64.7478	67.0981	82.3185	77.1465	81.569	66.8019	86.2577	72.2096	C_SHF	Ctsz
1761	375.567	-0.428478	0.0786954	-5.44477	5.18732e-08	2.39481e-06	437.51	424.731	408.233	454.759	311.667	327.133	326.808	313.697	C_SHF	Atp5e
1762	101.404	-0.250876	0.148617	-1.68807	0.0913977	0.325414	104.522	112.054	96.5983	127.901	94.961	90.3791	98.4067	86.4147	C_SHF	Prelid3b
1763	13.9053	-0.200535	0.410747	-0.48822	0.625394	0.850391	14.7995	10.7357	20.1596	14.2112	4.86979	17.6829	14.5788	14.2052	C_SHF	Edn3
1765	10.808	0.758689	0.440738	1.72141	0.0851767	0.312273	7.39975	10.7357	7.55987	6.09052	10.957	13.7533	14.5788	15.3889	C_SHF	Gm4631
1766	4.71774	-0.430774	0.682245	-0.631407	0.527774	0.79549	3.69988	6.70981	5.03991	6.09052	7.30469	2.94714	1.2149	4.73505	C_SHF	Zfp968
1768	19.7865	-0.513228	0.334451	-1.53454	0.124897	0.390284	17.5744	20.8004	23.5196	31.4677	18.2617	16.7005	14.5788	15.3889	C_SHF	Gm6710
1770	11.5465	-0.402041	0.431405	-0.931934	0.351371	0.666438	10.1747	12.0777	14.2797	16.2414	10.957	11.7886	10.9341	5.91882	C_SHF	Gm14305
1771	8.60043	0.0482717	0.517371	0.093302	0.925664	0.973917	9.24969	4.69686	5.03991	15.2263	9.73959	6.87667	8.50428	9.47011	C_SHF	Gm14295
1772	7.69485	0.000771323	0.575885	0.00133937	0.998931	0.999874	3.69988	14.7616	5.03991	7.1056	2.4349	11.7886	6.07449	10.6539	C_SHF	Gm14296
1773	2.26932	-1.16583	1.05029	-1.11	0.266997	0.583967	3.69988	0.670981	3.35994	5.07543	1.21745	2.94714	0	1.18376	C_SHF	Gm14419
1774	8.12866	-0.587834	0.520766	-1.12879	0.258988	0.575995	9.24969	10.0647	12.5998	7.1056	9.73959	7.85905	4.85959	3.55129	C_SHF	Gm14418
1775	1.77341	0.252449	1.13517	0.222388	0.824012	0.936533	2.77491	2.68392	0	1.01509	0	2.94714	1.2149	3.55129	C_SHF	Gm14403
1776	1.62837	-0.98436	1.17887	-0.835003	0.403716	0.70788	0.924969	4.02588	1.67997	2.03017	1.21745	1.96476	0	1.18376	C_SHF	Gm14322
1777	1.60802	0.300388	1.25052	0.240211	0.810166	0.931077	0.924969	1.34196	3.35994	0	4.86979	0	0	2.36753	C_SHF	Gm14325
1778	2.00398	-0.571546	1.05677	-0.540842	0.588616	0.829332	0.924969	3.3549	3.35994	2.03017	1.21745	3.92953	1.2149	0	C_SHF	Gm14327
1779	3.1784	1.02003	0.926714	1.1007	0.271027	0.587949	3.69988	2.68392	0	2.03017	0	3.92953	2.4298	10.6539	C_SHF	Gm14326
1780	2.04367	-1.99149	1.17429	-1.69591	0.0899024	0.322108	4.62485	4.02588	2.51996	2.03017	0	1.96476	0	1.18376	C_SHF	Zfp971
1781	11.7365	-0.778212	0.449572	-1.73101	0.0834507	0.30876	17.5744	9.39373	20.1596	12.181	6.08724	6.87667	12.149	9.47011	C_SHF	Zfp931
1782	2.84586	0.36666	0.859328	0.426682	0.669611	0.872264	1.84994	3.3549	2.51996	2.03017	2.4349	0.982382	4.85959	4.73505	C_SHF	Phactr3
1783	4.53121	0.542936	0.716293	0.75798	0.448463	0.743513	3.69988	5.36785	2.51996	3.04526	3.65234	4.91191	1.2149	11.8376	C_SHF	Ppp1r3d
1784	8.14311	-0.458326	0.519787	-0.881757	0.377908	0.687401	8.32472	10.7357	8.39985	10.1509	9.73959	5.89429	2.4298	9.47011	C_SHF	Fam217b
1785	2.72517	1.13815	0.903746	1.25937	0.207897	0.51308	0.924969	1.34196	2.51996	2.03017	6.08724	2.94714	1.2149	4.73505	C_SHF	Cdh4
1786	8.34594	0.113795	0.511903	0.222297	0.824082	0.936533	12.0246	6.03883	5.03991	9.13577	9.73959	6.87667	6.07449	11.8376	C_SHF	Taf4
1787	35.7166	0.184022	0.257697	0.714103	0.475164	0.762763	24.0492	39.5879	35.2794	34.5129	40.1758	39.2953	24.298	48.5343	C_SHF	Lsm14b
1788	849.372	0.232221	0.0615837	3.77082	0.000162709	0.0028606	763.099	810.545	802.186	744.058	967.871	858.601	999.861	848.758	C_SHF	Psma7
1789	3.193	0.499835	0.828987	0.602947	0.546544	0.806328	2.77491	3.3549	4.19993	0	4.86979	1.96476	3.64469	4.73505	C_SHF	Ss18l1
1790	25.8752	-0.0206949	0.286624	-0.0722021	0.942441	0.980677	34.2239	23.4843	24.3596	22.3319	25.5664	25.5419	23.0831	28.4103	C_SHF	Mtg2
1791	14.692	-0.432691	0.388709	-1.11315	0.265644	0.582762	18.4994	12.0777	17.6397	19.2866	12.1745	7.85905	15.7937	14.2052	C_SHF	Osbpl2
1792	170.112	0.146838	0.119434	1.22945	0.218903	0.528189	154.47	155.668	178.917	157.338	143.659	190.582	195.599	184.667	C_SHF	Adrm1
1793	8.98786	0.5686	0.48387	1.17511	0.239952	0.553264	8.32472	6.70981	6.71988	7.1056	14.6094	6.87667	9.71918	11.8376	C_SHF	Lama5
1794	908.885	0.0210354	0.0561943	0.374332	0.708157	0.888672	945.318	880.327	876.104	907.487	926.478	887.09	986.497	861.78	C_SHF	Rps21
1795	13.2028	-0.405213	0.408069	-0.992999	0.32071	0.640444	14.7995	15.4326	10.9198	19.2866	7.30469	12.771	9.71918	15.3889	C_SHF	Cables2
1796	30.3896	0.513423	0.298201	1.72173	0.0851176	0.31221	14.7995	29.5231	32.7594	22.3319	51.1328	30.4538	21.8682	40.248	C_SHF	Gata5
1797	6.29933	1.9686	0.661344	2.97666	0.00291406	0.0291991	2.77491	1.34196	4.19993	2.03017	18.2617	9.82382	4.85959	7.10258	C_SHF	B230312C02Rik
1798	37.9667	0.132232	0.241756	0.546965	0.584403	0.826969	36.9988	45.6267	32.7594	28.4224	38.9583	33.401	44.9512	42.6155	C_SHF	Mrgbp
1799	89.4983	-0.277478	0.160591	-1.72786	0.0840135	0.309831	116.546	93.2663	94.9183	88.3125	75.4818	91.3615	86.2577	69.842	C_SHF	Ogfr
1800	1.47438	-0.735125	1.20341	-0.610869	0.541286	0.804681	1.84994	2.01294	2.51996	1.01509	1.21745	1.96476	1.2149	0	C_SHF	Col9a3
1801	1.10477	0.124485	1.40467	0.0886219	0.929382	0.975805	0	0.670981	2.51996	1.01509	2.4349	0.982382	1.2149	0	C_SHF	Tcfl5
1802	39.9987	0.255948	0.240336	1.06496	0.286894	0.604701	42.5486	32.8781	37.7993	33.4978	35.306	59.9253	42.5214	35.5129	C_SHF	Dido1
1803	41.1355	-0.362505	0.231941	-1.56292	0.118071	0.37776	47.1734	40.2588	47.8792	49.7392	31.6537	28.4891	40.0916	43.7992	C_SHF	Gid8
1804	57.9053	-0.210155	0.191788	-1.09577	0.273181	0.58986	58.2731	60.3883	60.4789	70.0409	51.1328	60.9077	54.6704	47.3505	C_SHF	Ythdf1
1805	34.3369	-1.18383	0.276866	-4.27583	1.90425e-05	0.000467253	54.5732	40.9298	46.1992	49.7392	24.349	25.5419	8.50428	24.859	C_SHF	Nkain4
1806	25.2872	-0.29562	0.29381	-1.00616	0.314337	0.634426	20.3493	30.8651	33.5994	26.3922	19.4792	23.5772	26.7278	21.3077	C_SHF	Arfgap1
1807	1.57528	0.681249	1.16707	0.583724	0.559406	0.814132	0.924969	2.01294	0.839985	1.01509	1.21745	2.94714	3.64469	0	C_SHF	Chrna4
1808	286.008	-0.776556	0.105676	-7.34847	2.00483e-13	2.25137e-11	399.587	373.736	353.634	315.692	259.316	193.529	213.822	178.748	C_SHF	Ppdpf
1810	7.85665	0.560217	0.519951	1.07744	0.281282	0.598546	5.54981	8.05177	8.39985	3.04526	12.1745	8.84143	8.50428	8.28634	C_SHF	Gmeb2
1811	2.58602	2.06863	1.12384	1.84069	0.0656673	0.266279	0	2.01294	1.67997	0	8.52214	0	7.28939	1.18376	C_SHF	Stmn3
1812	15.0645	0.455228	0.379668	1.19902	0.230521	0.542979	14.7995	9.39373	10.9198	16.2414	21.9141	19.6476	14.5788	13.0214	C_SHF	Rtel1
1813	76.2757	-0.0889481	0.165127	-0.538664	0.590119	0.830254	77.6974	80.5177	83.9985	72.0711	69.3945	76.6258	75.3237	74.5771	C_SHF	Arfrp1
1814	11.1813	-0.334466	0.448273	-0.746121	0.455594	0.749107	12.9496	16.7745	11.7598	8.12069	10.957	9.82382	4.85959	14.2052	C_SHF	Zgpat
1815	6.6605	-0.444813	0.563845	-0.788893	0.430175	0.729045	8.32472	8.05177	9.23984	5.07543	7.30469	6.87667	4.85959	3.55129	C_SHF	Zbtb46
1816	124.484	-0.24193	0.134266	-1.80187	0.0715656	0.281428	151.695	132.183	122.638	133.991	118.092	122.798	100.837	113.641	C_SHF	Tpd52l2
1817	75.9726	-0.0353677	0.168471	-0.209933	0.83372	0.939206	72.1476	68.44	87.3585	80.1918	69.3945	75.6434	74.1088	80.4959	C_SHF	Dnajc5
1818	11.9127	-0.51259	0.430094	-1.19181	0.233336	0.546307	11.0996	15.4326	19.3197	10.1509	8.52214	12.771	9.71918	8.28634	C_SHF	Uckl1
1819	15.1794	-0.411023	0.375844	-1.0936	0.27413	0.59108	18.4994	14.7616	17.6397	18.2715	13.3919	8.84143	17.0086	13.0214	C_SHF	Zfp512b
1820	50.2271	0.144227	0.204762	0.704361	0.481208	0.767537	54.5732	49.6526	42.8392	43.6487	56.0026	53.0486	55.8853	46.1668	C_SHF	Prpf6
1821	5.43559	-0.275607	0.648176	-0.425204	0.670688	0.873029	9.24969	4.02588	8.39985	2.03017	4.86979	2.94714	4.85959	7.10258	C_SHF	Samd10
1823	2.40516	-1.2338	0.990422	-1.24573	0.212863	0.519342	1.84994	2.68392	5.8799	3.04526	1.21745	0.982382	1.2149	2.36753	C_SHF	Tcea2
1824	53.2146	-0.595096	0.20493	-2.90391	0.00368539	0.0348282	67.5227	58.3753	60.4789	70.0409	34.0885	39.2953	47.381	48.5343	C_SHF	Rgs19
1825	1.43971	-0.823557	1.32995	-0.61924	0.535758	0.801996	1.84994	4.69686	0.839985	0	0	2.94714	0	1.18376	C_SHF	Oprl1
1826	15.336	-0.352863	0.380664	-0.926967	0.353944	0.668572	21.2743	12.0777	18.4797	17.2565	9.73959	12.771	12.149	18.9402	C_SHF	Pcmtd2
1827	198.308	-0.0248451	0.107677	-0.230737	0.817519	0.933367	180.369	210.688	214.196	193.881	185.052	201.388	215.037	185.851	C_SHF	Polr3k
1828	12.9582	0.821384	0.411714	1.99504	0.0460389	0.211684	7.39975	9.39373	8.39985	12.181	17.0443	10.8062	21.8682	16.5727	C_SHF	Nudt11
1829	10.9953	0.398815	0.434817	0.9172	0.359038	0.673499	9.24969	10.0647	7.55987	11.1659	15.8268	13.7533	8.50428	11.8376	C_SHF	Nudt10
1830	5.25105	0.23138	0.62916	0.36776	0.713052	0.889934	5.54981	4.69686	5.03991	4.06034	3.65234	5.89429	3.64469	9.47011	C_SHF	Shroom4
1831	3.04037	1.45506	0.874011	1.66481	0.0959509	0.334798	0	2.68392	1.67997	2.03017	4.86979	5.89429	2.4298	4.73505	C_SHF	Dgkk
1832	34.1902	0.336021	0.264987	1.26806	0.204775	0.510374	20.3493	29.5231	31.0794	40.6034	31.6537	46.1719	29.1575	44.983	C_SHF	Clcn5
1833	2.31018	1.00054	1.02577	0.975404	0.32936	0.648329	0	3.3549	2.51996	0	1.21745	2.94714	6.07449	2.36753	C_SHF	Usp27x
1834	2.97191	0.482797	0.845816	0.570807	0.568131	0.819552	3.69988	3.3549	1.67997	1.01509	2.4349	1.96476	6.07449	3.55129	C_SHF	Ppp1r3f
1835	22.0204	0.00854841	0.321817	0.0265629	0.978808	0.992942	24.9742	17.4455	18.4797	27.4073	15.8268	20.63	19.4384	31.9616	C_SHF	Ccdc22
1836	4.65409	-1.02208	0.723376	-1.41293	0.157676	0.444568	5.54981	4.02588	7.55987	8.12069	3.65234	5.89429	2.4298	0	C_SHF	Prickle3
1837	123.624	-0.676866	0.140566	-4.81529	1.46983e-06	4.89878e-05	130.421	170.429	146.997	160.384	80.3516	100.203	98.4067	101.804	C_SHF	Plp2
1838	12.6706	0.498107	0.413668	1.20412	0.228542	0.54122	12.0246	9.39373	11.7598	9.13577	12.1745	21.6124	15.7937	9.47011	C_SHF	Gpkow
1839	9.95157	-0.954967	0.481301	-1.98414	0.0472405	0.214997	12.0246	17.4455	11.7598	11.1659	6.08724	7.85905	9.71918	3.55129	C_SHF	Wdr45
1840	72.6218	-0.538298	0.184388	-2.91938	0.00350725	0.0337069	71.2226	97.2922	76.4386	98.4633	74.2643	53.0486	52.2406	58.0044	C_SHF	Praf2
1841	4.76451	0.0399339	0.664108	0.0601317	0.952051	0.983691	6.47478	4.02588	3.35994	5.07543	7.30469	5.89429	2.4298	3.55129	C_SHF	Ccdc120
1842	12.3162	0.12902	0.414429	0.31132	0.755557	0.909118	16.6494	12.0777	10.0798	8.12069	15.8268	11.7886	12.149	11.8376	C_SHF	Tfe3
1843	23.0163	0.0968555	0.300895	0.321891	0.747535	0.907595	24.9742	19.4584	25.1996	19.2866	24.349	21.6124	27.9426	21.3077	C_SHF	Gripap1
1844	31.491	-0.0454962	0.254984	-0.178428	0.858387	0.949489	29.599	31.5361	34.4394	32.4828	32.8711	33.401	30.3724	27.2266	C_SHF	Otud5
1845	1.87423	0.998111	1.05545	0.945671	0.344316	0.66009	1.84994	1.34196	0.839985	1.01509	2.4349	3.92953	1.2149	2.36753	C_SHF	Pim2
1846	16.7095	-0.208696	0.372954	-0.559576	0.575769	0.823175	13.8745	23.4843	22.6796	11.1659	19.4792	16.7005	9.71918	16.5727	C_SHF	Slc35a2
1847	61.3886	-0.418234	0.188979	-2.21313	0.0268886	0.146106	71.2226	66.4271	78.1186	64.9655	52.3503	49.1191	46.1661	62.7395	C_SHF	Pqbp1
1848	136.908	-0.444572	0.128981	-3.44679	0.000567287	0.00804464	182.219	151.642	153.717	144.142	113.223	118.868	116.63	114.825	C_SHF	Timm17b
1849	1.12189	-2.43681	1.66816	-1.46078	0.144077	0.422685	3.69988	0	0	4.06034	0	0	1.2149	0	C_SHF	Pcsk1n
1850	15.5646	0.0868691	0.370593	0.234406	0.81467	0.932237	13.8745	13.4196	15.9597	17.2565	9.73959	14.7357	18.2235	21.3077	C_SHF	Hdac6
1851	42.3928	0.111152	0.222781	0.498929	0.61783	0.845176	32.3739	43.6137	46.1992	40.6034	43.8281	46.1719	43.7363	42.6155	C_SHF	Suv39h1
1852	7.40109	0.305845	0.547084	0.559045	0.576131	0.823175	9.24969	5.36785	5.03991	7.1056	9.73959	10.8062	2.4298	9.47011	C_SHF	Wdr13
1853	717.053	-0.109386	0.059007	-1.85378	0.0637704	0.261308	747.375	729.356	740.867	761.315	697.598	711.244	707.071	641.6	C_SHF	Rbm3
1854	2.01014	-0.407156	1.00834	-0.403789	0.686368	0.879131	1.84994	2.68392	2.51996	2.03017	1.21745	0.982382	2.4298	2.36753	C_SHF	Rbm3os
1855	5.16345	0.226136	0.660408	0.342419	0.732036	0.898032	1.84994	4.02588	5.03991	8.12069	4.86979	2.94714	9.71918	4.73505	C_SHF	Tbc1d25
1856	24.6248	-0.241207	0.29193	-0.826251	0.408662	0.712244	24.9742	22.8133	26.8795	32.4828	20.6966	23.5772	23.0831	22.4915	C_SHF	Ebp
1857	4.00684	-0.377707	0.753806	-0.501067	0.616324	0.84448	2.77491	2.68392	7.55987	5.07543	1.21745	1.96476	4.85959	5.91882	C_SHF	Porcn
1858	31.3696	-0.461806	0.275881	-1.67393	0.0941434	0.330829	38.8487	28.1812	41.9993	36.5431	30.4362	25.5419	34.0171	15.3889	C_SHF	Ftsj1
1859	4.4055	-2.03614	0.816217	-2.49461	0.0126096	0.0869395	6.47478	8.05177	7.55987	6.09052	4.86979	0.982382	1.2149	0	C_SHF	Slc38a5
1860	8.84138	-1.22179	0.551132	-2.21687	0.0266323	0.145219	14.7995	12.0777	11.7598	11.1659	0	8.84143	9.71918	2.36753	C_SHF	B630019K06Rik
1862	20.2273	0.015725	0.329396	0.0477388	0.961924	0.987295	15.7245	23.4843	21.8396	19.2866	20.6966	22.5948	12.149	26.0428	C_SHF	Dynlt3
1863	1.77778	-1.67553	1.26109	-1.32864	0.183967	0.483353	6.47478	2.68392	1.67997	0	1.21745	0.982382	0	1.18376	C_SHF	Srpx
1864	20.1755	0.427011	0.318433	1.34097	0.179929	0.477654	18.4994	18.7875	15.1197	16.2414	26.7839	21.6124	21.8682	22.4915	C_SHF	Rpgr
1865	19.1045	0.0370439	0.334504	0.110743	0.91182	0.967305	21.2743	14.0906	21.8396	18.2715	19.4792	14.7357	20.6533	22.4915	C_SHF	Tspan7
1866	20.1794	-0.904697	0.348662	-2.59477	0.00946553	0.0703146	33.2989	32.2071	21.8396	17.2565	15.8268	9.82382	15.7937	15.3889	C_SHF	Mid1ip1
1867	26.6997	0.083094	0.279238	0.297574	0.766028	0.913109	28.674	28.8522	24.3596	21.3168	29.2188	23.5772	30.3724	27.2266	C_SHF	Bcor
1868	28.0363	-0.106569	0.281439	-0.378657	0.704942	0.887601	29.599	21.4714	36.9593	28.4224	28.0013	23.5772	24.298	31.9616	C_SHF	Atp6ap2
1869	30.9176	0.0743103	0.267054	0.278259	0.780814	0.920015	25.8991	38.9169	23.5196	31.4677	31.6537	27.5067	35.232	33.1454	C_SHF	1810030O07Rik
1870	10.6561	-0.0604755	0.452269	-0.133716	0.893627	0.963115	9.24969	10.7357	9.23984	14.2112	7.30469	6.87667	15.7937	11.8376	C_SHF	Med14
1871	69.2506	0.447321	0.17354	2.57763	0.00994814	0.0731153	60.123	55.6914	64.6789	53.7996	79.1341	78.5905	85.0428	76.9446	C_SHF	Usp9x
1872	219.573	0.284505	0.1038	2.74089	0.00612728	0.0511907	191.469	187.875	216.716	196.927	209.401	254.437	239.335	260.428	C_SHF	Ddx3x
1873	16.3466	-0.200103	0.389214	-0.514121	0.607167	0.839383	20.3493	13.4196	15.1197	21.3168	25.5664	15.7181	13.3639	5.91882	C_SHF	Cask
1874	27.3478	0.549645	0.277066	1.98381	0.0472775	0.215078	22.1993	22.8133	25.1996	18.2715	38.9583	31.4362	27.9426	31.9616	C_SHF	Maoa
1875	2.31674	0.474555	0.983346	0.482592	0.629385	0.851823	2.77491	1.34196	2.51996	1.01509	4.86979	0	3.64469	2.36753	C_SHF	Maob
1876	1.76958	3.64834	1.44974	2.51655	0.0118511	0.0836017	0	0	0	1.01509	4.86979	0.982382	7.28939	0	C_SHF	Ndp
1878	43.9453	-0.0710073	0.226074	-0.314088	0.753454	0.908914	57.3481	37.5749	45.3592	40.6034	38.9583	50.1015	43.7363	37.8804	C_SHF	Fundc1
1879	18.8702	0.127127	0.348077	0.365226	0.714943	0.890405	16.6494	15.4326	23.5196	16.2414	20.6966	11.7886	18.2235	28.4103	C_SHF	Kdm6a
1880	1.9992	0.491015	1.11028	0.442245	0.658312	0.866419	0	2.68392	0.839985	3.04526	0	0.982382	6.07449	2.36753	C_SHF	Chst7
1881	5.80795	0.33797	0.641597	0.526764	0.598358	0.8356	5.54981	2.68392	3.35994	9.13577	7.30469	2.94714	3.64469	11.8376	C_SHF	Rp2
1882	10.197	0.455208	0.457092	0.995878	0.31931	0.639322	12.0246	5.36785	10.0798	7.1056	12.1745	10.8062	13.3639	10.6539	C_SHF	Jade3
1884	284.743	-0.270296	0.090668	-2.98117	0.00287151	0.0289357	309.865	316.032	305.755	314.677	226.445	273.102	252.699	279.368	C_SHF	Ndufb11
1885	75.234	0.256163	0.171951	1.48974	0.136291	0.410027	72.1476	65.7561	78.1186	57.8599	88.8737	80.5553	89.9024	68.6583	C_SHF	Rbm10
1886	117.958	-0.0678432	0.138124	-0.491176	0.623302	0.849122	123.946	120.106	122.638	115.72	116.875	110.027	137.283	97.0686	C_SHF	Uba1
1887	72.5697	-0.396477	0.17735	-2.23556	0.0253807	0.139987	93.4219	77.1628	77.2786	82.222	49.9154	58.9429	75.3237	66.2908	C_SHF	Cdk16
1888	17.9783	-0.480933	0.347132	-1.38545	0.165916	0.457048	18.4994	22.8133	26.0395	16.2414	14.6094	15.7181	12.149	17.7565	C_SHF	Usp11
1889	42.17	-0.493846	0.229587	-2.15102	0.0314745	0.163886	45.3235	45.6267	56.279	49.7392	32.8711	28.4891	35.232	43.7992	C_SHF	Araf
1890	26.4129	-1.20683	0.301381	-4.00435	6.21889e-05	0.00126871	33.2989	44.9557	36.1194	32.4828	19.4792	13.7533	17.0086	14.2052	C_SHF	Timp1
1891	1.3282	-0.974377	1.38999	-0.700996	0.483306	0.769204	2.77491	0.670981	2.51996	1.01509	0	0	3.64469	0	C_SHF	Cfp
1892	10.4861	-0.341788	0.463363	-0.737625	0.460742	0.752242	12.0246	11.4067	15.9597	7.1056	9.73959	4.91191	9.71918	13.0214	C_SHF	Elk1
1893	43.1052	0.0515269	0.220223	0.233976	0.815004	0.932448	47.1734	39.5879	42.8392	39.5884	41.3932	38.3129	48.5959	47.3505	C_SHF	Uxt
1894	2.12303	0.542988	0.994966	0.545736	0.585248	0.827579	1.84994	0.670981	2.51996	2.03017	1.21745	3.92953	1.2149	3.55129	C_SHF	Zfp182
1895	2.04619	0.320225	1.0129	0.316146	0.751892	0.908345	0.924969	2.68392	2.51996	1.01509	1.21745	1.96476	4.85959	1.18376	C_SHF	Zfp300
1896	15.5729	0.314324	0.389117	0.807788	0.419212	0.720344	18.4994	14.0906	15.9597	7.1056	10.957	25.5419	18.2235	14.2052	C_SHF	Klhl13
1897	2.47467	0.365637	0.952025	0.384063	0.700932	0.886022	2.77491	1.34196	1.67997	3.04526	0	4.91191	4.85959	1.18376	C_SHF	Wdr44
1898	18.5923	0.091513	0.336546	0.271918	0.785685	0.921668	16.6494	13.4196	20.9996	21.3168	19.4792	19.6476	20.6533	16.5727	C_SHF	Dock11
1899	1.4946	0.520162	1.28135	0.40595	0.684779	0.878809	0.924969	1.34196	2.51996	0	2.4349	0	0	4.73505	C_SHF	Il13ra1
1900	3.21065	-1.1231	0.867096	-1.29524	0.195237	0.499475	5.54981	1.34196	6.71988	4.06034	2.4349	1.96476	2.4298	1.18376	C_SHF	Zcchc12
1901	247.097	-0.241996	0.0955052	-2.53385	0.0112816	0.0804336	277.491	266.379	257.875	271.028	217.923	249.525	221.111	215.445	C_SHF	Pgrmc1
1902	6.68722	-0.108124	0.609294	-0.177457	0.859149	0.949728	3.69988	9.39373	10.0798	4.06034	8.52214	0.982382	7.28939	9.47011	C_SHF	Akap17b
1903	1021.58	0.372655	0.05467	6.81645	9.33182e-12	8.36842e-10	815.823	940.044	875.264	927.789	1163.88	1140.54	1193.03	1116.29	C_SHF	Slc25a5
1904	5.35594	-0.453932	0.666874	-0.680687	0.49607	0.776977	1.84994	8.72275	5.03991	9.13577	4.86979	4.91191	1.2149	7.10258	C_SHF	Mdrl
1905	24.8019	0.156389	0.297012	0.526542	0.598512	0.835624	24.9742	31.5361	19.3197	17.2565	26.7839	24.5595	27.9426	26.0428	C_SHF	C330007P06Rik
1906	111.201	0.0793385	0.141226	0.561786	0.574262	0.822461	112.846	103.331	104.158	112.675	108.353	113.956	134.854	99.4361	C_SHF	Ube2a
1907	9.32423	0.26132	0.482301	0.541819	0.587943	0.82904	4.62485	8.72275	9.23984	11.1659	12.1745	5.89429	10.9341	11.8376	C_SHF	Nkrf
1908	40.9288	-0.39669	0.246321	-1.61046	0.107298	0.359418	49.0234	44.2847	54.599	37.5582	47.4805	29.4714	42.5214	22.4915	C_SHF	2021-09-06
1909	1945.45	-0.0671773	0.0399877	-1.67995	0.0929675	0.328895	2069.16	1963.96	1951.29	1979.42	1884.61	1884.21	1951.13	1879.82	C_SHF	Rpl39
1910	75.2226	-0.0839153	0.177773	-0.472035	0.636902	0.855125	77.6974	61.7302	87.3585	83.2371	88.8737	63.8548	66.8194	72.2096	C_SHF	Upf3b
1911	54.9998	0.212129	0.199192	1.06495	0.286899	0.604701	48.0984	53.6785	41.1593	60.9052	59.655	53.0486	59.53	63.9232	C_SHF	Nkap
1912	106.727	0.23875	0.142506	1.67537	0.0938619	0.330505	109.146	91.9243	100.798	90.3427	122.962	122.798	108.126	107.722	C_SHF	Ndufa1
1913	9.42115	0.681745	0.506578	1.34578	0.178372	0.475843	6.47478	10.0647	10.0798	2.03017	9.73959	16.7005	6.07449	14.2052	C_SHF	Rnf113a1
1914	5.57769	-1.48916	0.718547	-2.07245	0.0382231	0.185388	8.32472	4.02588	14.2797	6.09052	7.30469	0.982382	2.4298	1.18376	C_SHF	Rhox5
1915	8.61461	0.0454061	0.501006	0.0906298	0.927787	0.975279	7.39975	9.39373	10.9198	6.09052	12.1745	9.82382	3.64469	9.47011	C_SHF	Zbtb33
1916	38.0981	-0.367637	0.240591	-1.52806	0.126498	0.392921	44.3985	42.9428	39.4793	45.6789	29.2188	43.2248	25.5129	34.3291	C_SHF	Lamp2
1917	39.1524	0.457543	0.251139	1.82187	0.0684745	0.273186	25.8991	35.562	40.3193	29.4375	47.4805	35.3657	35.232	63.9232	C_SHF	Cul4b
1918	53.9515	-0.50332	0.201003	-2.50404	0.0122783	0.0856856	65.6728	68.44	57.959	60.9052	40.1758	47.1543	52.2406	39.0642	C_SHF	Mcts1
1919	9.95629	-0.160475	0.46387	-0.345949	0.729381	0.897595	11.0996	13.4196	10.0798	7.1056	12.1745	7.85905	6.07449	11.8376	C_SHF	C1galt1c1
1920	4.47534	-0.819549	0.751093	-1.09114	0.27521	0.592224	6.47478	5.36785	9.23984	2.03017	1.21745	7.85905	2.4298	1.18376	C_SHF	Gria3
1921	123.123	0.312435	0.137053	2.27966	0.0226277	0.129502	108.221	94.6083	119.278	117.75	153.398	120.833	131.209	139.684	C_SHF	Thoc2
1922	35.1007	-0.0398139	0.247083	-0.161135	0.871987	0.954387	34.2239	33.549	33.5994	41.6185	37.7409	41.26	31.5873	27.2266	C_SHF	Xiap
1923	57.6179	0.392576	0.197427	1.98846	0.0467605	0.214054	49.0234	50.9945	45.3592	54.8146	58.4375	83.5024	63.1747	55.6369	C_SHF	Stag2
1924	2.05673	-1.37396	1.09141	-1.25888	0.208072	0.51308	2.77491	2.01294	5.03991	2.03017	0	0.982382	2.4298	1.18376	C_SHF	Dcaf12l2
1925	9.9253	-0.776941	0.509049	-1.52626	0.126945	0.393429	16.6494	16.7745	13.4398	3.04526	7.30469	7.85905	4.85959	9.47011	C_SHF	Dcaf12l1
1926	32.2933	-0.0104782	0.273085	-0.0383698	0.969393	0.990162	31.4489	36.233	38.6393	23.347	24.349	44.2072	36.4469	23.6753	C_SHF	Smarca1
1927	9.40966	-0.515784	0.488427	-1.05601	0.290963	0.609761	14.7995	12.0777	10.0798	7.1056	12.1745	5.89429	4.85959	8.28634	C_SHF	Ocrl
1928	1.31213	-1.02391	1.35668	-0.754715	0.45042	0.745318	0	1.34196	1.67997	4.06034	1.21745	0.982382	1.2149	0	C_SHF	Apln
1929	1.1352	1.39983	1.46097	0.958151	0.337987	0.656333	1.84994	0.670981	0	0	0	2.94714	2.4298	1.18376	C_SHF	Xpnpep2
1930	6.06128	-1.00861	0.626728	-1.60932	0.107546	0.359594	8.32472	5.36785	6.71988	12.181	2.4349	3.92953	2.4298	7.10258	C_SHF	Zdhhc9
1931	58.5696	0.670052	0.199025	3.36668	0.000760791	0.010219	45.3235	47.6396	51.2391	35.528	88.8737	61.89	75.3237	62.7395	C_SHF	Utp14a
1932	11.1376	0.408643	0.44097	0.926691	0.354087	0.668741	5.54981	13.4196	11.7598	7.1056	10.957	12.771	12.149	15.3889	C_SHF	Bcorl1
1933	3.68173	-1.142	0.845738	-1.3503	0.176921	0.473345	8.32472	8.05177	1.67997	2.03017	2.4349	0.982382	1.2149	4.73505	C_SHF	Elf4
1934	50.1718	0.0755061	0.2103	0.35904	0.719565	0.892888	42.5486	44.2847	53.759	55.8297	43.8281	62.8724	46.1661	52.0856	C_SHF	Aifm1
1935	4.98374	-1.03042	0.726716	-1.41792	0.156215	0.442501	2.77491	10.7357	9.23984	4.06034	0	5.89429	2.4298	4.73505	C_SHF	Rab33a
1936	15.8059	0.767622	0.367338	2.08969	0.0366456	0.179979	9.24969	13.4196	11.7598	12.181	24.349	20.63	20.6533	14.2052	C_SHF	Zfp280c
1937	13.9265	-0.241282	0.41924	-0.575521	0.564939	0.817028	14.7995	11.4067	10.0798	24.3621	18.2617	9.82382	7.28939	15.3889	C_SHF	Slc25a14
1938	40.0507	0.2192	0.237031	0.924772	0.355084	0.669915	30.524	48.3106	33.5994	34.5129	49.9154	38.3129	46.1661	39.0642	C_SHF	Rbmx2
1939	4.59621	0.843831	0.695758	1.21282	0.225198	0.536523	0.924969	3.3549	6.71988	2.03017	4.86979	6.87667	6.07449	5.91882	C_SHF	Enox2
1942	20.5165	-0.771639	0.339319	-2.27408	0.0229613	0.130711	25.8991	22.8133	35.2794	19.2866	14.6094	13.7533	20.6533	11.8376	C_SHF	Stk26
1943	45.6912	0.0637174	0.217307	0.293214	0.769358	0.914383	42.5486	47.6396	50.3991	37.5582	38.9583	45.1895	55.8853	47.3505	C_SHF	Rap2c
1944	12.9993	-0.184595	0.400228	-0.461225	0.644637	0.858779	10.1747	17.4455	14.2797	13.1961	10.957	12.771	12.149	13.0214	C_SHF	Mbnl3
1945	47.9217	0.243232	0.213887	1.1372	0.255456	0.571485	41.6236	42.2718	47.0392	44.6638	37.7409	50.1015	60.7449	59.1882	C_SHF	Hs6st2
1946	3.95747	-0.284665	0.733034	-0.388338	0.697766	0.883802	4.62485	4.69686	4.19993	4.06034	2.4349	6.87667	1.2149	3.55129	C_SHF	Gpc4
1947	302.736	-0.433362	0.0901274	-4.80833	1.52197e-06	5.05903e-05	380.162	348.239	346.914	315.692	278.796	260.331	250.269	241.488	C_SHF	Gpc3
1948	3.49011	-0.0042654	0.781232	-0.00545983	0.995644	0.999363	4.62485	2.01294	3.35994	4.06034	6.08724	2.94714	3.64469	1.18376	C_SHF	Ccdc160
1949	49.4135	0.325752	0.211159	1.54269	0.122906	0.387266	35.1488	44.2847	47.0392	48.7241	59.655	51.0838	64.3896	44.983	C_SHF	Phf6
1950	72.7673	0.707396	0.179432	3.94241	8.0666e-05	0.0015638	55.4981	49.6526	60.4789	55.8297	110.788	91.3615	88.6875	69.842	C_SHF	Hprt
1951	6.86783	-0.0013918	0.556521	-0.00250089	0.998005	0.999658	4.62485	9.39373	4.19993	9.13577	6.08724	5.89429	8.50428	7.10258	C_SHF	Plac1
1952	7.2032	0.0714558	0.562099	0.127123	0.898843	0.96411	9.24969	4.69686	5.03991	9.13577	7.30469	2.94714	12.149	7.10258	C_SHF	Fam122b
1953	27.6651	-0.520543	0.284	-1.8329	0.0668177	0.268592	35.1488	35.562	24.3596	35.528	20.6966	25.5419	26.7278	17.7565	C_SHF	Mospd1
1954	34.2363	-0.178271	0.249423	-0.714734	0.474773	0.762635	36.9988	38.2459	36.1194	33.4978	30.4362	25.5419	32.8022	40.248	C_SHF	Rtl8a
1955	30.6242	-0.415347	0.26368	-1.57519	0.115212	0.37292	35.1488	40.9298	31.9194	31.4677	25.5664	23.5772	29.1575	27.2266	C_SHF	Rtl8b
1956	1.72522	0.0226403	1.24757	0.0181475	0.985521	0.995746	0.924969	4.69686	0	1.01509	0	0	2.4298	4.73505	C_SHF	3830403N18Rik
1957	9.68872	0.109429	0.497657	0.219889	0.825958	0.93694	13.8745	10.7357	2.51996	10.1509	8.52214	8.84143	14.5788	8.28634	C_SHF	Zfp449
1958	6.30139	-1.46269	0.626863	-2.33335	0.0196299	0.117638	10.1747	10.7357	10.0798	6.09052	3.65234	4.91191	1.2149	3.55129	C_SHF	Smim10l2a
1959	7.41678	0.679186	0.561094	1.21047	0.2261	0.537953	10.1747	4.69686	4.19993	4.06034	8.52214	15.7181	4.85959	7.10258	C_SHF	Ints6l
1960	17.524	-0.0022839	0.364625	-0.00626369	0.995002	0.999251	15.7245	20.8004	9.23984	24.3621	17.0443	14.7357	15.7937	22.4915	C_SHF	Mmgt1
1961	5.77251	0.301891	0.622015	0.485343	0.627433	0.851282	6.47478	5.36785	5.8799	3.04526	6.08724	9.82382	1.2149	8.28634	C_SHF	Slc9a6
1962	52.6464	0.738205	0.209444	3.52459	0.000424135	0.00627146	38.8487	36.9039	33.5994	48.7241	71.8294	51.0838	65.6045	74.5771	C_SHF	Fhl1
1963	4.09669	0.361612	0.731779	0.494155	0.621197	0.848014	1.84994	4.69686	1.67997	6.09052	4.86979	3.92953	7.28939	2.36753	C_SHF	Map7d3
1964	130.121	0.253494	0.12785	1.98274	0.0473966	0.215384	110.071	117.422	125.158	121.81	138.789	132.622	151.862	143.235	C_SHF	Htatsf1
1965	130.805	-0.351429	0.133943	-2.62373	0.00869738	0.0661691	142.445	140.906	140.278	163.429	136.354	112.974	112.985	97.0686	C_SHF	Rbmx
1966	8.59988	0.53516	0.497695	1.07528	0.282251	0.598954	10.1747	5.36785	6.71988	6.09052	6.08724	12.771	10.9341	10.6539	C_SHF	Fgf13
1967	17.5192	0.429248	0.353298	1.21497	0.224376	0.535384	12.9496	16.1035	12.5998	18.2715	17.0443	22.5948	13.3639	27.2266	C_SHF	Atp11c
1968	3.63011	5.52376	1.2007	4.60044	4.21606e-06	0.00012483	0	0	0	0	8.52214	4.91191	8.50428	7.10258	C_SHF	Sox3
1970	2.19624	-1.03812	1.02219	-1.01559	0.309823	0.629602	1.84994	3.3549	2.51996	4.06034	2.4349	0.982382	0	2.36753	C_SHF	Slitrk4
1972	87.8529	0.421006	0.160543	2.62239	0.00873159	0.066325	88.797	70.453	78.1186	62.9353	109.57	97.2558	106.911	88.7823	C_SHF	Fmr1
1974	8.46794	-0.723199	0.521396	-1.38704	0.165428	0.456373	9.24969	14.7616	10.0798	8.12069	3.65234	9.82382	8.50428	3.55129	C_SHF	Aff2
1975	1.84333	-1.66231	1.22876	-1.35284	0.176108	0.472185	3.69988	1.34196	5.03991	1.01509	2.4349	0	1.2149	0	C_SHF	Ids
1976	27.8548	-0.0618602	0.277059	-0.223274	0.823322	0.936279	32.3739	24.8263	27.7195	29.4375	25.5664	32.4186	30.3724	20.124	C_SHF	1110012L19Rik
1977	19.6443	0.48263	0.342837	1.40775	0.159204	0.446538	24.9742	15.4326	15.1197	10.1509	15.8268	26.5243	23.0831	26.0428	C_SHF	Tmem185a
1979	3.42648	0.778184	0.808174	0.962892	0.335602	0.654727	4.62485	2.01294	3.35994	0	6.08724	2.94714	3.64469	4.73505	C_SHF	Mtmr1
1980	19.815	-0.722253	0.340024	-2.12412	0.0336599	0.170696	18.4994	22.1424	31.0794	27.4073	12.1745	19.6476	13.3639	14.2052	C_SHF	Cd99l2
1981	742.266	0.150274	0.0589229	2.55035	0.0107614	0.0775829	700.202	675.677	708.107	732.892	829.082	783.94	743.517	764.711	C_SHF	Hmgb3
1982	63.7651	0.0852804	0.186689	0.456805	0.647812	0.859722	61.9729	71.7949	58.799	53.7996	62.0899	59.9253	80.1833	61.5557	C_SHF	Vma21
1983	5.45608	0.264867	0.607606	0.435919	0.662896	0.868738	5.54981	6.03883	5.03991	3.04526	6.08724	5.89429	6.07449	5.91882	C_SHF	Prrg3
1984	1.8469	-1.24577	1.16938	-1.06533	0.286727	0.604542	3.69988	2.01294	0.839985	4.06034	0	2.94714	1.2149	0	C_SHF	Gabre
1986	70.2798	-0.152881	0.187645	-0.814737	0.415223	0.717659	64.7478	75.1498	78.9586	76.1315	57.2201	48.1367	81.3982	80.4959	C_SHF	Cetn2
1987	31.0843	-0.311288	0.277884	-1.12021	0.262626	0.579737	27.7491	32.2071	37.7993	39.5884	38.9583	20.63	32.8022	18.9402	C_SHF	Nsdhl
1988	4.67649	0.810804	0.744142	1.08958	0.275897	0.592702	3.69988	6.03883	2.51996	1.01509	9.73959	5.89429	8.50428	0	C_SHF	Zfp185
1990	4.11396	-1.61577	0.915541	-1.76483	0.0775926	0.29614	7.39975	3.3549	0	14.2112	0	1.96476	2.4298	3.55129	C_SHF	Xlr3a
1991	10.3888	-0.281499	0.520209	-0.541127	0.58842	0.829243	6.47478	17.4455	3.35994	18.2715	4.86979	9.82382	14.5788	8.28634	C_SHF	Xlr3b
1992	7.43922	6.13862e-05	0.544038	0.000112834	0.99991	0.999964	4.62485	10.7357	9.23984	5.07543	6.08724	11.7886	4.85959	7.10258	C_SHF	F8a
1993	12.8541	-0.0595063	0.420306	-0.141578	0.887413	0.961377	12.0246	10.0647	15.9597	14.2112	18.2617	5.89429	14.5788	11.8376	C_SHF	Zfp275
1994	55.3896	-0.232958	0.194583	-1.19722	0.231222	0.543572	55.4981	66.4271	56.279	60.9052	52.3503	52.0662	52.2406	47.3505	C_SHF	Haus7
1995	23.5625	-1.25234	0.320637	-3.9058	9.39137e-05	0.0017845	39.7737	36.233	30.2395	26.3922	10.957	13.7533	14.5788	16.5727	C_SHF	Bgn
1996	83.7144	0.498051	0.162828	3.05875	0.00222259	0.0237604	73.9975	67.0981	74.7587	61.9202	81.569	105.115	110.556	94.7011	C_SHF	Dusp9
1997	2.54183	-0.987751	0.934473	-1.05701	0.290505	0.609357	4.62485	2.68392	4.19993	2.03017	1.21745	1.96476	2.4298	1.18376	C_SHF	Pnck
1998	7.80434	0.0515932	0.517549	0.0996875	0.920592	0.971894	6.47478	10.0647	5.8799	8.12069	8.52214	7.85905	4.85959	10.6539	C_SHF	Slc6a8
1999	117.454	0.24562	0.142452	1.72423	0.0846669	0.311227	86.9471	116.751	106.678	118.765	148.529	119.851	116.63	125.479	C_SHF	Bcap31
2000	3.53731	-1.07503	0.819533	-1.31176	0.189603	0.491862	5.54981	3.3549	3.35994	7.1056	0	2.94714	2.4298	3.55129	C_SHF	Abcd1
2001	119.245	-0.0671684	0.136164	-0.493291	0.621807	0.848476	123.021	113.396	132.718	118.765	108.353	108.062	133.639	116.009	C_SHF	Idh3g
2002	145.402	-0.0882761	0.125062	-0.705859	0.480276	0.766676	135.045	143.59	168.837	152.263	130.267	146.375	153.077	133.765	C_SHF	Ssr4
2003	4.07923	0.241526	0.74873	0.322581	0.747013	0.907467	3.69988	1.34196	5.8799	4.06034	8.52214	1.96476	2.4298	4.73505	C_SHF	Pdzd4
2004	126.02	0.125372	0.129864	0.965411	0.334339	0.653584	118.396	127.486	111.718	123.84	133.919	121.815	134.854	136.133	C_SHF	Naa10
2005	7.09525	-1.24933	0.592437	-2.1088	0.0349616	0.174249	12.0246	9.39373	6.71988	12.181	1.21745	6.87667	2.4298	5.91882	C_SHF	Renbp
2006	78.9084	0.352661	0.174613	2.01968	0.0434169	0.203992	86.0221	64.4141	56.279	71.056	76.6992	83.5024	105.696	87.5985	C_SHF	Hcfc1
2007	29.5238	0.422795	0.264593	1.5979	0.110064	0.363912	27.7491	23.4843	24.3596	25.3772	38.9583	31.4362	35.232	29.5941	C_SHF	Irak1
2008	24.8274	0.179811	0.29808	0.603231	0.546355	0.806207	19.4244	28.1812	16.7997	28.4224	25.5664	22.5948	31.5873	26.0428	C_SHF	Mecp2
2009	116.881	-0.434764	0.135904	-3.19906	0.00137878	0.0162905	124.871	135.538	141.957	135.006	93.7435	100.203	97.1918	106.539	C_SHF	Flna
2010	139.385	-0.148831	0.12427	-1.19763	0.231059	0.543423	145.22	148.287	139.438	153.278	140.007	127.71	120.275	140.868	C_SHF	Emd
2011	4103.29	-0.13994	0.0325902	-4.29394	1.75528e-05	0.000435847	4288.16	4316.42	4372.96	4227.83	3928.71	3876.48	4041.96	3773.84	C_SHF	Rpl10
2012	3.47807	-0.0952031	0.82419	-0.115511	0.90804	0.966586	0.924969	4.69686	7.55987	1.01509	4.86979	3.92953	3.64469	1.18376	C_SHF	Dnase1l1
2013	30.4259	-0.154987	0.278236	-0.557032	0.577506	0.823364	32.3739	34.22	22.6796	39.5884	18.2617	36.3481	29.1575	30.7778	C_SHF	Taz
2014	38.1277	0.203414	0.231282	0.879504	0.379128	0.688495	32.3739	38.2459	35.2794	35.528	40.1758	38.3129	41.3065	43.7992	C_SHF	Atp6ap1
2015	47.5708	-0.456369	0.217383	-2.09938	0.0357835	0.177352	47.1734	50.9945	66.3588	55.8297	35.306	43.2248	46.1661	35.5129	C_SHF	Gdi1
2016	52.4218	-0.00879322	0.203191	-0.0432756	0.965482	0.988723	52.7232	55.0204	57.959	44.6638	54.7852	61.89	46.1661	46.1668	C_SHF	Fam50a
2017	5.25107	-0.388382	0.641453	-0.605472	0.544866	0.806207	6.47478	6.70981	8.39985	2.03017	4.86979	3.92953	4.85959	4.73505	C_SHF	Plxna3
2018	131.266	-0.0305844	0.129654	-0.235893	0.813516	0.932029	132.271	132.183	129.358	138.052	112.005	147.357	125.134	133.765	C_SHF	Lage3
2019	90.1821	-0.0416431	0.154361	-0.269777	0.787332	0.922375	84.1722	97.2922	83.9985	100.494	92.5261	91.3615	91.1173	80.4959	C_SHF	Ubl4a
2020	6.24969	-0.535858	0.5825	-0.919929	0.35761	0.671934	7.39975	10.0647	5.8799	6.09052	6.08724	4.91191	3.64469	5.91882	C_SHF	Slc10a3
2021	13.4333	-0.479457	0.441306	-1.08645	0.27728	0.593878	22.1993	8.72275	23.5196	8.12069	9.73959	8.84143	10.9341	15.3889	C_SHF	Fam3a
2022	10.023	0.283199	0.452864	0.62535	0.531741	0.798476	9.24969	9.39373	7.55987	10.1509	7.30469	13.7533	10.9341	11.8376	C_SHF	Ikbkg
2023	15.5484	-0.0612147	0.367577	-0.166536	0.867735	0.952667	14.7995	18.1165	15.9597	14.2112	20.6966	11.7886	15.7937	13.0214	C_SHF	G6pdx
2024	188.822	0.658742	0.115937	5.68189	1.33217e-08	7.02616e-07	142.445	149.629	151.197	141.097	275.143	209.247	241.765	200.056	C_SHF	Dkc1
2025	14.4506	-0.737263	0.387043	-1.90486	0.0567981	0.242047	21.2743	16.7745	15.1197	19.2866	10.957	11.7886	10.9341	9.47011	C_SHF	Mpp1
2026	2.85488	-0.581386	0.909903	-0.638954	0.522853	0.792709	2.77491	1.34196	7.55987	2.03017	1.21745	1.96476	1.2149	4.73505	C_SHF	F8
2027	143.778	-0.550921	0.12791	-4.30711	1.65403e-05	0.000414838	187.769	150.3	177.237	169.519	103.483	120.833	122.705	118.376	C_SHF	Fundc2
2028	18.3849	-0.522809	0.36804	-1.42052	0.155455	0.441301	16.6494	25.4973	23.5196	20.3017	21.9141	7.85905	21.8682	9.47011	C_SHF	Cmc4
2029	2.91764	-0.966511	0.882809	-1.09481	0.273598	0.59024	4.62485	2.01294	5.8799	3.04526	1.21745	2.94714	2.4298	1.18376	C_SHF	Mtcp1
2030	66.4975	0.430122	0.187988	2.28803	0.0221355	0.127532	59.198	56.3624	61.3189	49.7392	87.6563	85.4672	78.9684	53.2694	C_SHF	Brcc3
2031	128.19	-0.0994073	0.129363	-0.768436	0.442228	0.738924	125.796	124.131	141.118	140.082	129.05	126.727	119.06	119.56	C_SHF	Vbp1
2032	7.927	0.948909	0.537297	1.76608	0.0773824	0.296062	6.47478	6.70981	5.03991	3.04526	10.957	5.89429	17.0086	8.28634	C_SHF	Rab39b
2033	93.2007	-0.204528	0.154275	-1.32574	0.184927	0.484911	87.8721	112.725	99.1182	98.4633	79.1341	83.5024	97.1918	87.5985	C_SHF	Pls3
2034	139.894	0.310426	0.124987	2.48366	0.013004	0.0888679	130.421	124.131	127.678	116.735	155.833	147.357	174.945	142.052	C_SHF	Tbl1x
2035	9.72418	0.236036	0.497581	0.474367	0.635238	0.854209	5.54981	8.72275	10.0798	11.1659	6.08724	4.91191	19.4384	11.8376	C_SHF	Prkx
2036	5.30354	-0.261925	0.643868	-0.406799	0.684155	0.87836	7.39975	8.05177	2.51996	5.07543	7.30469	4.91191	2.4298	4.73505	C_SHF	Prrg1
2038	40.2282	0.783344	0.244662	3.20174	0.00136602	0.0161961	40.6986	27.5102	23.5196	26.3922	57.2201	37.3305	55.8853	53.2694	C_SHF	Tmem47
2039	5.33119	0.0456647	0.626064	0.0729394	0.941854	0.980437	6.47478	4.69686	6.71988	3.04526	4.86979	4.91191	3.64469	8.28634	C_SHF	Dmd
2040	4.19746	0.520767	0.710815	0.732633	0.463782	0.754364	3.69988	2.01294	5.03991	3.04526	6.08724	2.94714	3.64469	7.10258	C_SHF	Tab3
2041	5.42059	0.0404705	0.621457	0.0651219	0.948077	0.982554	5.54981	5.36785	3.35994	7.1056	7.30469	3.92953	3.64469	7.10258	C_SHF	Gk
2043	40.4862	0.439392	0.247586	1.77471	0.0759463	0.29307	51.7983	27.5102	31.9194	26.3922	52.3503	40.2776	51.0257	42.6155	C_SHF	Pola1
2044	4.68649	-0.903248	0.762333	-1.18485	0.236078	0.54867	3.69988	2.01294	7.55987	11.1659	7.30469	0.982382	1.2149	3.55129	C_SHF	Pcyt1b
2045	74.906	0.208625	0.167061	1.2488	0.21174	0.518127	70.2976	66.4271	69.7188	72.0711	87.6563	84.4848	70.4641	78.1284	C_SHF	Pdk3
2046	33.6109	0.260102	0.277664	0.936754	0.348885	0.664455	48.0984	25.4973	28.5595	20.3017	35.306	33.401	30.3724	47.3505	C_SHF	Zfx
2047	75.082	0.314705	0.171864	1.83113	0.0670805	0.269294	70.2976	70.453	55.439	71.056	86.4388	71.7138	94.762	80.4959	C_SHF	Eif2s3x
2048	4.26111	0.31932	0.723674	0.441248	0.659033	0.866658	3.69988	5.36785	5.8799	0	3.65234	5.89429	4.85959	4.73505	C_SHF	Klhl15
2049	71.6163	-0.0105135	0.175112	-0.0600386	0.952125	0.983691	77.6974	79.8467	72.2387	56.8448	68.1771	71.7138	77.7535	68.6583	C_SHF	Apoo
2051	401.938	-0.376762	0.0760836	-4.95195	7.34752e-07	2.61677e-05	452.31	464.99	430.912	468.97	356.712	359.552	331.667	350.394	C_SHF	Maged1
2052	6.76413	0.508405	0.560243	0.907473	0.364157	0.676885	4.62485	4.69686	4.19993	9.13577	6.08724	9.82382	6.07449	9.47011	C_SHF	Gspt2
2053	2.52298	0.667678	0.970259	0.688144	0.491362	0.774441	0	4.69686	0.839985	2.03017	6.08724	2.94714	1.2149	2.36753	C_SHF	Zxdb
2054	4.60231	-0.150924	0.675496	-0.223426	0.823204	0.936244	5.54981	4.69686	5.8799	3.04526	6.08724	1.96476	4.85959	4.73505	C_SHF	Spin4
2055	5.44451	-0.322391	0.619974	-0.520007	0.603058	0.837819	4.62485	7.38079	5.03991	7.1056	3.65234	4.91191	7.28939	3.55129	C_SHF	Arhgef9
2056	53.7425	0.538081	0.204019	2.6374	0.00835435	0.0641632	50.8733	44.2847	31.9194	48.7241	64.5248	63.8548	57.1002	68.6583	C_SHF	Amer1
2057	1.64866	3.5981	1.43321	2.51052	0.0120553	0.0847544	0	0.670981	0	0	3.65234	2.94714	0	5.91882	C_SHF	Asb12
2058	16.883	-0.320588	0.36239	-0.884647	0.376347	0.685943	16.6494	18.7875	15.1197	24.3621	19.4792	11.7886	18.2235	10.6539	C_SHF	Zc4h2
2059	3.05215	-1.0497	0.866745	-1.21109	0.225862	0.537566	4.62485	6.03883	1.67997	4.06034	2.4349	1.96476	2.4298	1.18376	C_SHF	Zc3h12b
2060	71.9562	0.783625	0.178269	4.39576	1.10388e-05	0.000291523	60.123	41.6008	52.0791	58.875	101.048	84.4848	87.4726	89.966	C_SHF	Las1l
2061	51.4639	0.555493	0.211941	2.62098	0.00876762	0.0665175	36.0738	43.6137	43.6792	43.6487	42.6107	73.6786	68.0343	60.3719	C_SHF	Msn
2062	9.95253	0.310782	0.470364	0.660727	0.508787	0.784091	12.9496	9.39373	5.8799	7.1056	15.8268	6.87667	10.9341	10.6539	C_SHF	Heph
2063	1.62127	-0.40837	1.18709	-0.34401	0.730839	0.898032	1.84994	1.34196	4.19993	0	0	1.96476	2.4298	1.18376	C_SHF	Eda2r
2065	5.41591	-0.163544	0.624338	-0.261949	0.793361	0.925439	4.62485	4.02588	9.23984	5.07543	6.08724	5.89429	3.64469	4.73505	C_SHF	Ophn1
2066	14.1578	0.328538	0.38742	0.848014	0.39643	0.704376	11.0996	15.4326	14.2797	9.13577	19.4792	18.6652	12.149	13.0214	C_SHF	Yipf6
2067	19.8236	1.41474	0.339209	4.17071	3.03653e-05	0.000698346	12.0246	10.0647	9.23984	12.181	24.349	28.4891	26.7278	35.5129	C_SHF	Stard8
2068	49.7545	-0.642996	0.21575	-2.98028	0.00287987	0.0289965	63.8229	59.0463	54.599	65.9806	26.7839	45.1895	36.4469	46.1668	C_SHF	Efnb1
2069	109.945	-0.004903	0.143453	-0.0341785	0.972735	0.991392	118.396	105.344	115.078	102.524	116.875	125.745	103.266	92.3335	C_SHF	Pja1
2072	75.6423	-0.268263	0.172687	-1.55347	0.120311	0.382181	83.2472	75.1498	84.8385	87.2974	74.2643	60.9077	82.613	56.8206	C_SHF	Igbp1
2073	105.27	-0.415536	0.14588	-2.84848	0.00439285	0.0399102	114.696	129.499	118.438	117.75	80.3516	82.52	93.5471	105.355	C_SHF	Pdzd11
2074	41.6835	0.261601	0.240413	1.08813	0.276537	0.593114	32.3739	35.562	50.3991	33.4978	47.4805	55.9957	47.381	30.7778	C_SHF	Kif4
2075	11.3853	0.0948897	0.436898	0.217189	0.828061	0.937896	15.7245	9.39373	11.7598	7.1056	8.52214	9.82382	13.3639	15.3889	C_SHF	Dlg3
2076	63.0601	0.0398797	0.187971	0.212158	0.831983	0.938862	60.123	56.3624	77.2786	54.8146	66.9596	62.8724	69.2492	56.8206	C_SHF	Snx12
2077	20.6435	0.318709	0.337775	0.943555	0.345397	0.660989	21.2743	21.4714	15.1197	15.2263	28.0013	20.63	31.5873	11.8376	C_SHF	Foxo4
2079	11.925	-0.401432	0.421021	-0.953472	0.340351	0.657962	12.0246	14.0906	16.7997	11.1659	8.52214	8.84143	10.9341	13.0214	C_SHF	Med12
2080	1.9737	0.841668	1.08415	0.776341	0.437548	0.735002	0	2.01294	2.51996	1.01509	2.4349	2.94714	4.85959	0	C_SHF	Nlgn3
2081	18.8914	-0.82114	0.341875	-2.40187	0.0163113	0.104	28.674	24.8263	22.6796	20.3017	12.1745	13.7533	12.149	16.5727	C_SHF	Zmym3
2082	490.922	-0.0775299	0.0795895	-0.974122	0.329996	0.648646	493.933	489.145	522.471	509.573	567.331	434.213	431.289	479.424	C_SHF	Nono
2083	1.81445	0.421166	1.12627	0.373949	0.708442	0.888851	1.84994	0.670981	1.67997	2.03017	6.08724	0.982382	1.2149	0	C_SHF	Itgb1bp2
2084	43.052	0.325587	0.242778	1.34109	0.179892	0.477654	44.3985	28.1812	43.6792	36.5431	57.2201	33.401	60.7449	40.248	C_SHF	Taf1
2085	73.1496	-0.236326	0.174624	-1.35335	0.175945	0.471952	75.8475	70.453	78.1186	93.3879	57.2201	74.661	68.0343	67.4745	C_SHF	Ogt
2086	31.9936	-0.220176	0.267103	-0.824312	0.409762	0.712904	47.1734	30.1941	31.9194	28.4224	25.5664	25.5419	32.8022	34.3291	C_SHF	Nhsl2
2087	1.96664	-0.703086	1.07427	-0.654478	0.512804	0.786356	2.77491	1.34196	2.51996	3.04526	3.65234	0	1.2149	1.18376	C_SHF	Rtl5
2088	113.67	-0.000662855	0.145224	-0.00456436	0.996358	0.999395	104.522	124.802	107.518	116.735	104.701	101.185	143.358	106.539	C_SHF	Pin4
2089	15.1929	0.44778	0.393946	1.13665	0.255684	0.571779	12.0246	8.05177	17.6397	14.2112	14.6094	21.6124	9.71918	23.6753	C_SHF	Ercc6l
2090	4669.93	-0.187325	0.0322508	-5.8084	6.30717e-09	3.63976e-07	5154.85	4878.7	4855.95	5002.34	4388.9	4280.24	4461.1	4337.31	C_SHF	Rps4x
2091	40.3713	0.232199	0.284408	0.816429	0.414255	0.716482	22.1993	48.3106	31.9194	45.6789	70.612	43.2248	25.5129	35.5129	C_SHF	Cited1
2092	8.5914	-0.784579	0.531884	-1.47509	0.140187	0.417149	12.0246	16.1035	5.8799	9.13577	3.65234	3.92953	9.71918	8.28634	C_SHF	Hdac8
2093	2.58625	-1.33958	1.00892	-1.32774	0.184266	0.483599	3.69988	6.03883	0.839985	4.06034	3.65234	0	1.2149	1.18376	C_SHF	Phka1
2094	3.98424	-0.377137	0.733087	-0.51445	0.606937	0.839383	5.54981	4.02588	3.35994	5.07543	6.08724	2.94714	3.64469	1.18376	C_SHF	Nap1l2
2095	8.76695	0.464361	0.498976	0.930627	0.352047	0.666761	11.0996	8.05177	3.35994	7.1056	10.957	12.771	8.50428	8.28634	C_SHF	Chic1
2096	245.38	-0.836711	0.123043	-6.80013	1.04526e-11	9.24053e-10	325.589	325.426	331.794	274.073	125.397	156.199	215.037	209.526	C_SHF	Xist
2097	3.10732	-0.804664	0.916137	-0.878323	0.379769	0.689056	1.84994	6.03883	0.839985	7.1056	1.21745	2.94714	4.85959	0	C_SHF	Jpx
2098	4.23745	0.175491	0.744725	0.235646	0.813708	0.932046	9.24969	4.02588	1.67997	1.01509	4.86979	5.89429	2.4298	4.73505	C_SHF	Ftx
2099	5.43136	-1.27183	0.662043	-1.92107	0.0547229	0.236191	5.54981	6.70981	9.23984	9.13577	4.86979	1.96476	2.4298	3.55129	C_SHF	Slc16a2
2100	44.1317	-0.330906	0.226948	-1.45807	0.14482	0.423852	46.2485	56.3624	36.1194	57.8599	41.3932	38.3129	38.8767	37.8804	C_SHF	Rlim
2101	11.6918	0.728624	0.451668	1.61318	0.106705	0.35851	8.32472	10.0647	7.55987	9.13577	4.86979	12.771	21.8682	18.9402	C_SHF	Abcb7
2102	1.56749	-0.214629	1.29385	-0.165884	0.868248	0.952667	1.84994	0	0	5.07543	2.4349	1.96476	1.2149	0	C_SHF	Uprt
2103	8.3182	0.145762	0.508848	0.286454	0.77453	0.917555	7.39975	8.05177	5.8799	10.1509	13.3919	4.91191	7.28939	9.47011	C_SHF	Zdhhc15
2104	1.83117	0.398315	1.0938	0.364157	0.715741	0.890924	1.84994	0.670981	0.839985	3.04526	1.21745	0.982382	4.85959	1.18376	C_SHF	Magee2
2105	201.577	0.113377	0.11126	1.01903	0.308189	0.628042	199.793	196.597	185.637	190.836	237.402	170.934	205.318	226.099	C_SHF	Pbdc1
2106	6.61367	0.355655	0.567574	0.626624	0.530906	0.797624	9.24969	3.3549	6.71988	4.06034	7.30469	7.85905	6.07449	8.28634	C_SHF	Magee1
2107	4.17389	0.735287	0.717247	1.02515	0.305292	0.624605	4.62485	4.02588	1.67997	2.03017	7.30469	2.94714	4.85959	5.91882	C_SHF	5330434G04Rik
2108	279.25	0.166513	0.0942372	1.76696	0.0772348	0.295953	286.74	257.657	272.155	234.485	303.145	266.225	292.79	320.8	C_SHF	Atrx
2109	96.2589	0.00253472	0.158143	0.016028	0.987212	0.996356	97.1218	104.002	84.8385	99.4784	80.3516	116.903	105.696	81.6797	C_SHF	Magt1
2110	459.933	-0.0389291	0.0739239	-0.526611	0.598464	0.835624	472.659	442.847	480.471	471	413.932	473.508	436.148	488.894	C_SHF	Cox7b
2111	21.1725	-0.498674	0.331173	-1.50578	0.132124	0.402967	23.1242	22.8133	31.0794	22.3319	19.4792	21.6124	20.6533	8.28634	C_SHF	Atp7a
2112	757.223	0.725701	0.0633993	11.4465	2.4478e-30	9.84252e-28	557.756	560.94	538.43	626.308	988.568	865.478	979.208	941.092	C_SHF	Pgk1
2113	6.66219	-0.701803	0.572817	-1.22518	0.220508	0.530521	5.54981	10.0647	9.23984	8.12069	2.4349	5.89429	6.07449	5.91882	C_SHF	Taf9b
2114	52.9325	-0.0596569	0.201432	-0.296164	0.767105	0.913544	57.3481	59.0463	45.3592	53.7996	51.1328	45.1895	58.3151	53.2694	C_SHF	Fndc3c1
2115	2.71174	-1.13248	0.958022	-1.1821	0.237166	0.549953	4.62485	5.36785	0.839985	4.06034	3.65234	1.96476	0	1.18376	C_SHF	Cysltr1
2116	2.08276	-4.29381	1.33162	-3.2245	0.00126192	0.0153462	3.69988	1.34196	7.55987	4.06034	0	0	0	0	C_SHF	Gm5127
2118	22.67	-0.474357	0.31719	-1.4955	0.134785	0.408682	25.8991	29.5231	19.3197	30.4526	14.6094	14.7357	25.5129	21.3077	C_SHF	Lpar4
2119	197.718	-1.33155	0.240134	-5.54502	2.93924e-08	1.45387e-06	257.141	307.309	330.954	236.515	92.5261	114.939	80.1833	162.176	C_SHF	Itm2a
2120	13.6773	0.0437498	0.390019	0.112174	0.910686	0.967243	12.9496	12.7486	15.1197	13.1961	14.6094	15.7181	8.50428	16.5727	C_SHF	2610002M06Rik
2121	28.7361	0.814344	0.275686	2.95388	0.00313804	0.0307513	16.6494	24.8263	21.8396	19.2866	43.8281	31.4362	38.8767	33.1454	C_SHF	Brwd3
2122	70.0806	0.310353	0.180552	1.71891	0.0856302	0.313198	58.2731	54.3494	73.9187	63.9504	70.612	70.7315	74.1088	94.7011	C_SHF	Hmgn5
2123	130.843	-0.299495	0.137326	-2.1809	0.0291909	0.155299	173.894	143.59	135.238	124.856	103.483	118.868	115.415	131.398	C_SHF	Sh3bgrl
2124	2.41652	2.78044	1.13915	2.4408	0.0146546	0.0963447	0	1.34196	0	1.01509	3.65234	4.91191	4.85959	3.55129	C_SHF	Pou3f4
2125	47.5542	0.685038	0.219814	3.11645	0.00183044	0.0202994	46.2485	29.5231	41.1593	29.4375	52.3503	62.8724	64.3896	54.4531	C_SHF	Rps6ka6
2126	6.6793	0.461699	0.561188	0.822716	0.410669	0.713648	7.39975	4.02588	4.19993	7.1056	4.86979	7.85905	8.50428	9.47011	C_SHF	Hdx
2127	69.117	-0.434184	0.179063	-2.42475	0.0153189	0.0995566	76.7724	84.5436	89.8784	65.9806	59.655	60.9077	60.7449	54.4531	C_SHF	Apool
2128	10.5681	0.224368	0.477398	0.469981	0.638369	0.856011	11.0996	9.39373	3.35994	15.2263	10.957	6.87667	15.7937	11.8376	C_SHF	Zfp711
2129	17.6218	0.658215	0.354469	1.8569	0.0633248	0.260166	16.6494	18.1165	8.39985	11.1659	23.1315	21.6124	18.2235	23.6753	C_SHF	Chm
2130	8.49504	-2.69198	0.6485	-4.15109	3.309e-05	0.00074858	13.8745	12.0777	16.7997	16.2414	3.65234	2.94714	0	2.36753	C_SHF	Dach2
2131	2.36658	0.722647	1.0051	0.718979	0.472154	0.760619	3.69988	0.670981	0.839985	2.03017	3.65234	1.96476	6.07449	0	C_SHF	Klhl4
2132	4.85467	-1.95897	0.754328	-2.59697	0.00940499	0.0699526	8.32472	6.03883	7.55987	9.13577	1.21745	2.94714	2.4298	1.18376	C_SHF	Pcdh11x
2133	3.26084	0.113027	0.796449	0.141913	0.887149	0.961258	4.62485	2.68392	4.19993	1.01509	3.65234	3.92953	2.4298	3.55129	C_SHF	Nap1l3
2134	9.84186	-0.998238	0.482345	-2.06955	0.0384943	0.186053	11.0996	14.0906	10.0798	17.2565	8.52214	6.87667	6.07449	4.73505	C_SHF	Cldn34c1
2135	5.14722	0.945955	0.644698	1.46728	0.142299	0.419624	3.69988	4.02588	4.19993	2.03017	8.52214	7.85905	7.28939	3.55129	C_SHF	Diaph2
2136	2.32011	0.0321833	0.991636	0.0324548	0.974109	0.991392	0.924969	0.670981	1.67997	6.09052	1.21745	1.96476	3.64469	2.36753	C_SHF	Pcdh19
2137	161.624	-0.0312425	0.117749	-0.265331	0.790755	0.924052	156.32	172.442	167.997	155.308	171.66	152.269	174.945	142.052	C_SHF	Tspan6
2139	32.0843	0.465619	0.258086	1.80412	0.0712123	0.280717	26.8241	32.2071	20.1596	28.4224	38.9583	39.2953	37.6618	33.1454	C_SHF	Cstf2
2140	7.27258	-1.41323	0.588521	-2.40133	0.0163357	0.104058	11.0996	8.05177	15.1197	8.12069	2.4349	4.91191	6.07449	2.36753	C_SHF	Trmt2b
2141	3.87719	-1.47032	0.903194	-1.62791	0.103543	0.35082	7.39975	4.02588	4.19993	7.1056	0	0	0	8.28634	C_SHF	Tmem35a
2142	9.53676	0.308281	0.507793	0.607101	0.543784	0.805858	16.6494	4.02588	6.71988	7.1056	9.73959	12.771	13.3639	5.91882	C_SHF	Cenpi
2144	173.083	0.357511	0.120317	2.9714	0.00296441	0.0294668	143.37	165.732	133.558	163.429	174.095	180.758	228.401	195.321	C_SHF	Timm8a1
2145	1866.37	0.0105167	0.0397638	0.264478	0.791412	0.924376	1906.36	1823.05	1846.29	1863.7	1887.04	1852.77	1908.6	1843.12	C_SHF	Rpl36a
2146	9.08063	0.497376	0.496909	1.00094	0.316856	0.636828	3.69988	4.69686	11.7598	10.1509	10.957	9.82382	9.71918	11.8376	C_SHF	Gla
2147	109.143	0.0852323	0.143834	0.592574	0.553467	0.810809	117.471	112.725	95.7583	97.4483	120.527	117.886	116.63	94.7011	C_SHF	Hnrnph2
2148	21.9411	-0.448658	0.319804	-1.40292	0.160642	0.448968	27.7491	20.1294	26.8795	26.3922	18.2617	11.7886	20.6533	23.6753	C_SHF	Armcx4
2149	38.0404	-0.369355	0.241181	-1.53145	0.125659	0.391682	48.0984	42.2718	46.1992	34.5129	31.6537	29.4714	42.5214	29.5941	C_SHF	Armcx1
2150	11.3715	-0.517248	0.431593	-1.19846	0.230737	0.543023	12.9496	12.0777	12.5998	16.2414	9.73959	11.7886	7.28939	8.28634	C_SHF	Armcx6
2151	41.6561	-0.709077	0.237199	-2.98937	0.00279549	0.0283823	42.5486	47.6396	51.2391	65.9806	35.306	35.3657	27.9426	27.2266	C_SHF	Armcx3
2152	76.8555	-0.345473	0.171158	-2.01844	0.0435454	0.204288	80.4723	95.2793	73.9187	94.403	74.2643	71.7138	65.6045	59.1882	C_SHF	Armcx2
2153	6.19423	-0.460243	0.619992	-0.742337	0.457883	0.750693	10.1747	5.36785	10.9198	2.03017	7.30469	2.94714	6.07449	4.73505	C_SHF	Zmat1
2154	2.20274	-2.69863	1.31594	-2.05072	0.0402941	0.192661	4.62485	2.68392	0.839985	7.1056	0	0	0	2.36753	C_SHF	Tceal6
2155	28.521	-0.145032	0.286569	-0.506098	0.612788	0.84244	24.9742	27.5102	43.6792	23.347	31.6537	25.5419	21.8682	29.5941	C_SHF	Gprasp1
2156	11.5042	0.16498	0.436169	0.378246	0.705247	0.887612	11.0996	12.0777	12.5998	7.1056	15.8268	6.87667	15.7937	10.6539	C_SHF	Armcx5
2157	44.2281	-0.109867	0.226691	-0.484657	0.62792	0.851318	37.9237	47.6396	39.4793	58.875	47.4805	42.2424	34.0171	46.1668	C_SHF	Bhlhb9
2158	10.2245	-0.706657	0.491967	-1.43639	0.150891	0.434277	13.8745	15.4326	7.55987	14.2112	8.52214	13.7533	6.07449	2.36753	C_SHF	Gprasp2
2159	58.5701	-0.146411	0.189924	-0.770895	0.440769	0.737771	65.6728	66.4271	52.9191	60.9052	58.4375	55.0134	57.1002	52.0856	C_SHF	Arxes2
2160	60.3982	-0.17766	0.189353	-0.938248	0.348117	0.664118	73.9975	59.7173	61.3189	61.9202	47.4805	58.9429	55.8853	63.9232	C_SHF	Arxes1
2161	291.958	-0.182189	0.0944848	-1.92824	0.0538252	0.234182	308.015	297.915	351.954	284.224	284.883	297.662	262.418	248.59	C_SHF	Bex2
2162	274.214	0.344743	0.107211	3.21557	0.00130186	0.0156941	243.267	231.488	290.635	199.972	333.581	312.397	321.948	260.428	C_SHF	Bex4
2163	466.101	-0.0642686	0.0722364	-0.889698	0.373628	0.684014	480.984	474.383	499.791	451.713	440.716	491.191	455.587	434.441	C_SHF	Tceal8
2164	14.3107	-0.159308	0.390247	-0.408225	0.683108	0.877649	13.8745	11.4067	21.8396	13.1961	14.6094	10.8062	13.3639	15.3889	C_SHF	Tceal5
[truncated: 19,018 more rows]

## Sheet: SHF
	baseMean	log2FoldChange	lfcSE	stat	pvalue	padj	:Control_e9_5#counts_S1	:Control_e9_5#counts_S2	:Control_e9_5#counts_S3	:Control_e9_5#counts_S4	:Diabetes_e9_5#counts_S1	:Diabetes_e9_5#counts_S2	:Diabetes_e9_5#counts_S3	:Diabetes_e9_5#counts_S4	Cluster_Genenames
6015	705.011	-3.15012	0.0818596	-38.4819	0	0	1270.91	1230.58	1250.74	1316.57	147.311	136.551	129.994	157.441	C_SHF	Hbb-y
5782	2162.21	0.951202	0.0432989	21.9683	5.79524e-107	3.61188e-103	1441.1	1478.17	1430.49	1548.01	2957.18	2816.49	2948.56	2677.67	C_SHF	Ldha
8643	165.668	2.72609	0.141462	19.2708	9.43904e-83	3.92192e-79	42.5486	37.5749	44.5192	50.7543	295.84	258.366	289.146	306.595	C_SHF	Prtg
6014	212.577	-2.34885	0.126462	-18.5735	5.26328e-77	1.64017e-73	320.039	366.355	372.113	361.371	73.0469	58.9429	76.5386	72.2096	C_SHF	Hbb-bh1
9116	182.025	-2.63336	0.143178	-18.3922	1.51692e-75	3.78169e-72	311.715	338.845	278.875	323.812	57.2201	46.1719	51.0257	48.5343	C_SHF	Hba-x
4778	921.086	-1.98475	0.116285	-17.0681	2.5661e-65	5.33107e-62	1440.18	1760.65	1259.98	1420.11	384.714	349.728	387.552	365.783	C_SHF	Ptn
9117	142.926	-2.83658	0.170458	-16.6409	3.52034e-62	6.26872e-59	223.843	243.566	248.636	287.269	42.6107	35.3657	21.8682	40.248	C_SHF	Hba-a1
10262	119.27	-4.16526	0.257416	-16.181	6.86162e-59	1.06913e-55	270.091	185.191	194.877	253.772	7.30469	12.771	21.8682	8.28634	C_SHF	Barx1
310	2012.64	0.775981	0.0496549	15.6275	4.72996e-55	6.55099e-52	1365.25	1477.5	1469.13	1627.18	2606.56	2575.8	2618.1	2361.61	C_SHF	Ncl
3605	1024.71	-0.899282	0.0614908	-14.6247	1.95528e-48	2.43725e-45	1406.88	1289.62	1364.98	1272.92	765.775	681.773	782.394	633.313	C_SHF	Id3
13483	3601.58	-0.717828	0.0500571	-14.3402	1.22755e-46	1.27512e-43	4547.15	4400.96	4297.36	4675.49	2360.63	2741.83	2932.76	2856.42	C_SHF	mt-Nd1
13489	5015.91	-0.609436	0.042489	-14.3434	1.17213e-46	1.27512e-43	6065.95	6005.28	6150.37	6023.52	3539.12	4222.28	3977.58	4143.17	C_SHF	mt-Co3
13495	3188.17	-0.614068	0.0431305	-14.2374	5.36553e-46	5.14472e-43	3813.65	3822.58	3841.25	3953.76	2252.28	2620.01	2556.14	2645.71	C_SHF	mt-Cytb
9420	153.099	-2.01427	0.143488	-14.0379	9.14199e-45	8.13963e-42	254.366	244.237	216.716	266.968	74.2643	63.8548	54.6704	49.7181	C_SHF	6330403K07Rik
161	1188.74	0.758328	0.0545764	13.8948	6.81192e-44	5.66071e-41	849.122	921.256	887.864	871.959	1560.77	1502.06	1573.29	1343.57	C_SHF	Hspd1
4667	165.091	-1.91749	0.140275	-13.6695	1.54517e-42	1.20379e-39	307.09	248.934	242.756	246.666	54.7852	77.6081	78.9684	63.9232	C_SHF	Col1a2
4942	2682.27	-0.550667	0.04044	-13.6169	3.17777e-42	2.33006e-39	3331.74	3142.87	3019.75	3261.47	2084.27	2187.76	2195.32	2234.95	C_SHF	Tmsb10
11035	2659.29	0.715103	0.0536827	13.3209	1.74943e-40	1.21148e-37	1829.59	2117.61	2173.88	1926.63	3500.16	3296.87	3439.38	2990.19	C_SHF	Hsp90aa1
8550	2133.36	0.529533	0.0398779	13.2788	3.07131e-40	2.01494e-37	1745.42	1753.94	1716.09	1768.28	2654.04	2475.6	2520.91	2432.63	C_SHF	Pkm
13492	1886.44	-0.634164	0.0479594	-13.2229	6.46968e-40	4.03223e-37	2303.17	2285.36	2285.6	2308.31	1346.5	1560.02	1406.85	1595.71	C_SHF	mt-Nd4
6764	154.317	-1.8058	0.136715	-13.2085	7.83787e-40	4.65234e-37	225.692	224.108	262.075	247.681	80.3516	63.8548	68.0343	62.7395	C_SHF	Aes
6919	752.982	-0.826506	0.06286	-13.1484	1.739e-39	9.85302e-37	971.218	1000.43	983.623	895.306	583.158	560.94	527.266	501.916	C_SHF	Hmga2
13484	1445.76	-0.57638	0.0445418	-12.9402	2.66888e-38	1.44641e-35	1775.94	1700.94	1698.45	1751.02	1132.23	1182.79	1148.08	1176.66	C_SHF	mt-Nd2
8745	387.534	-1.07933	0.0838872	-12.8665	6.95084e-38	3.61009e-35	536.482	511.287	511.551	548.146	248.359	279.979	247.839	216.629	C_SHF	Rbp1
9294	179.499	-1.59866	0.125072	-12.7819	2.06822e-37	1.03121e-34	289.515	264.366	248.636	277.118	107.135	88.4143	85.0428	75.7609	C_SHF	Mfap4
9118	75.3471	-2.90875	0.233238	-12.4711	1.07293e-35	5.14385e-33	119.321	146.945	115.078	150.233	15.8268	15.7181	23.0831	16.5727	C_SHF	Hba-a2
10002	4259.44	-0.593829	0.0477976	-12.4238	1.94109e-35	8.96139e-33	4775.62	5359.79	4986.15	5377.93	3472.16	3698.67	3272.93	3132.24	C_SHF	Actg1
12678	156.877	-1.64212	0.134709	-12.1901	3.50882e-34	1.56205e-31	243.267	240.211	245.276	221.289	57.2201	73.6786	94.762	79.3121	C_SHF	Gm47283
2112	757.223	0.725701	0.0633993	11.4465	2.4478e-30	9.84252e-28	557.756	560.94	538.43	626.308	988.568	865.478	979.208	941.092	C_SHF	Pgk1
9388	364.466	-0.932271	0.0815319	-11.4344	2.81355e-30	1.09596e-27	476.359	477.738	485.511	474.045	230.098	255.419	247.839	268.714	C_SHF	Gabarap
9087	52.778	-4.04966	0.357195	-11.3374	8.56702e-30	3.236e-27	86.9471	103.331	116.758	90.3427	7.30469	1.96476	7.28939	8.28634	C_SHF	Bcl11a
4862	55.8856	-3.88177	0.343939	-11.2862	1.53497e-29	5.62748e-27	145.22	98.6342	89.0384	86.2823	8.52214	9.82382	3.64469	5.91882	C_SHF	Hoxa5
7283	263.903	-1.16641	0.103621	-11.2565	2.15054e-29	7.65899e-27	352.413	367.697	394.793	345.129	180.182	161.111	128.779	181.116	C_SHF	Jund
11792	292.163	-1.14067	0.101463	-11.2423	2.52697e-29	8.74964e-27	439.36	403.93	379.673	384.718	225.228	180.758	156.722	166.911	C_SHF	Hes1
13393	393.367	0.877394	0.0790771	11.0954	1.32028e-28	4.44792e-26	293.215	250.947	273.835	294.375	501.589	504.944	528.481	499.548	C_SHF	Npm3
3218	81.4824	-2.21189	0.203521	-10.8681	1.63571e-27	5.36557e-25	160.945	118.764	126.838	130.946	29.2188	37.3305	18.2235	29.5941	C_SHF	Nfib
7942	231.593	1.09773	0.102011	10.7609	5.26476e-27	1.6827e-24	138.745	151.642	151.197	147.187	304.362	294.714	354.75	310.146	C_SHF	Supt16
128	167.621	-1.35427	0.126611	-10.6963	1.05961e-26	3.30199e-24	269.166	224.108	233.516	237.53	110.788	94.3086	88.6875	82.8634	C_SHF	Col3a1
10678	667.166	-0.764504	0.0720243	-10.6145	2.55059e-26	7.75441e-24	856.521	880.327	794.626	829.325	552.721	533.433	422.784	467.587	C_SHF	Id2
11340	587.268	-1.53368	0.145293	-10.5558	4.77649e-26	1.41759e-23	957.343	878.985	791.266	865.868	236.185	344.816	270.922	352.761	C_SHF	Lgals1
6430	180.51	2.54845	0.243531	10.4646	1.25583e-25	3.64044e-23	61.9729	38.9169	70.5588	39.5884	357.93	282.926	242.98	349.21	C_SHF	Arg1
3394	116.703	1.54011	0.147866	10.4156	2.10543e-25	5.74107e-23	46.2485	65.7561	68.8788	56.8448	155.833	182.723	178.59	178.748	C_SHF	Slc2a1
3651	338.285	-0.903651	0.0867515	-10.4165	2.0838e-25	5.74107e-23	470.809	418.692	420.833	454.759	253.229	240.683	223.541	223.731	C_SHF	Mfap2
8138	479.452	-0.811036	0.0778721	-10.415	2.11865e-25	5.74107e-23	656.728	605.225	572.87	611.082	300.71	378.217	343.816	366.967	C_SHF	Tsc22d1
11533	1247.9	-0.561101	0.0543812	-10.3179	5.84741e-25	1.55081e-22	1466.08	1484.88	1527.09	1466.8	1116.4	904.773	1018.08	999.096	C_SHF	Tuba1a
3354	703.446	0.634409	0.0624646	10.1563	3.10676e-24	8.06787e-22	557.756	578.385	552.71	512.618	900.912	853.69	878.371	793.121	C_SHF	Nasp
2212	195.75	-1.22933	0.121108	-10.1507	3.28949e-24	8.36805e-22	236.792	315.361	281.395	263.922	113.223	129.674	120.275	105.355	C_SHF	Maged2
3730	1443.57	0.509594	0.0506922	10.0527	8.93877e-24	2.18474e-21	1182.11	1251.38	1152.46	1173.44	1838.35	1594.41	1726.37	1630.04	C_SHF	Eno1
9850	282.735	-0.904948	0.0912039	-9.92225	3.33174e-23	7.98656e-21	372.763	379.104	367.073	354.265	209.401	189.6	193.169	196.505	C_SHF	Limd2
5075	231.086	-1.06476	0.1082	-9.84068	7.52e-23	1.76862e-20	346.863	293.89	331.794	278.134	164.356	148.34	139.713	145.603	C_SHF	Foxp1
11096	91.8959	-1.72617	0.176986	-9.75311	1.78908e-22	4.1298e-20	136.895	138.893	157.077	132.976	45.0456	55.9957	31.5873	36.6967	C_SHF	Oxct1
2165	316.933	1.00518	0.104655	9.60468	7.63951e-22	1.67064e-19	215.518	197.939	238.556	192.866	385.931	522.627	398.486	383.539	C_SHF	Bex1
3568	34.3009	3.00057	0.314876	9.52937	1.58244e-21	3.34323e-19	6.47478	6.70981	7.55987	10.1509	56.0026	62.8724	59.53	65.107	C_SHF	Lin28a
4850	309.976	0.899055	0.0943731	9.52661	1.62507e-21	3.37609e-19	227.542	218.069	180.597	240.575	393.236	393.935	445.867	379.988	C_SHF	Cbx3
9639	170.289	-1.24978	0.131747	-9.48622	2.39562e-21	4.89531e-19	265.466	240.211	225.956	228.394	102.266	110.027	69.2492	120.744	C_SHF	Col1a1
9226	544.704	-0.767681	0.0811344	-9.46184	3.02571e-21	6.08315e-19	604.005	730.027	711.467	701.424	343.32	457.79	411.85	397.745	C_SHF	Sparc
670	880.082	0.529813	0.0562484	9.41917	4.54673e-21	8.99603e-19	697.427	760.892	728.267	689.243	1049.44	999.082	1098.27	1018.04	C_SHF	Hnrnpu
10330	63.6762	-2.04257	0.216901	-9.41707	4.63848e-21	9.03416e-19	103.597	101.318	87.3585	117.75	30.4362	24.5595	23.0831	21.3077	C_SHF	Tgfbi
10469	38.4955	2.9648	0.315458	9.3984	5.53982e-21	1.06237e-18	12.9496	3.3549	15.1197	4.06034	73.0469	69.7491	71.679	58.0044	C_SHF	Hapln1
4273	73.2008	-1.81704	0.194384	-9.34768	8.95912e-21	1.69205e-18	118.396	108.028	110.038	120.795	32.8711	40.2776	29.1575	26.0428	C_SHF	Tmem119
12368	336.85	-0.775519	0.0839352	-9.23949	2.47666e-20	4.41022e-18	437.51	415.337	435.112	413.14	262.969	246.578	230.831	253.325	C_SHF	Ddah2
5277	171.112	-1.18401	0.129287	-9.15802	5.28574e-20	9.27983e-18	218.293	239.54	268.795	223.319	129.05	103.15	81.3982	105.355	C_SHF	Ldhb
8587	178.447	1.06285	0.116858	9.09521	9.44059e-20	1.6344e-17	102.672	107.357	126.838	125.871	269.056	231.842	227.186	236.753	C_SHF	Igdcc3
1567	508.659	-0.614242	0.0681667	-9.01087	2.04426e-19	3.44348e-17	610.48	597.844	621.589	632.399	400.54	402.776	410.635	393.009	C_SHF	Id1
7454	90.6726	1.44279	0.160629	8.9821	2.65646e-19	4.36544e-17	44.3985	44.9557	49.5591	56.8448	133.919	125.745	140.928	129.03	C_SHF	Irx3
11049	728.999	0.605631	0.0674281	8.98189	2.66164e-19	4.36544e-17	509.658	595.16	593.029	612.097	925.261	799.659	930.612	866.515	C_SHF	Eif5
11576	174.404	1.13489	0.1271	8.92917	4.29235e-19	6.94859e-17	88.797	132.854	114.238	97.4483	244.707	224.965	222.326	269.898	C_SHF	Krt18
2728	180.104	-0.992279	0.114525	-8.66429	4.54342e-18	6.90655e-16	221.068	250.947	248.636	237.53	126.615	119.851	116.63	119.56	C_SHF	Rhoc
7918	226.587	0.901838	0.105767	8.52664	1.50663e-17	2.20943e-15	134.121	146.945	173.877	177.64	306.797	276.049	302.51	294.757	C_SHF	Ktn1
6138	335.222	0.716145	0.0849006	8.4351	3.30916e-17	4.79636e-15	241.417	236.185	280.555	257.832	424.889	426.354	420.355	394.193	C_SHF	Eif3c
3765	24.7936	5.02017	0.602175	8.33674	7.63674e-17	1.09416e-14	0.924969	2.01294	0	3.04526	51.1328	34.3834	58.3151	48.5343	C_SHF	Hes5
5730	178.599	-1.0048	0.12103	-8.30207	1.02315e-16	1.43298e-14	223.843	272.418	215.876	241.59	112.005	131.639	115.415	116.009	C_SHF	Rcn3
10115	220.455	0.994346	0.119761	8.30274	1.0174e-16	1.43298e-14	150.77	177.139	146.997	111.659	253.229	320.256	318.303	285.287	C_SHF	Hist1h1b
4835	56.9366	-1.79997	0.219552	-8.19838	2.4365e-16	3.37455e-14	96.1968	75.8208	89.0384	93.3879	26.7839	27.5067	23.0831	23.6753	C_SHF	Tmem176b
6809	39.7392	-2.38552	0.293528	-8.12706	4.39819e-16	5.95906e-14	49.9483	65.7561	76.4386	75.1164	7.30469	15.7181	15.7937	11.8376	C_SHF	Igf1
9353	97.1215	-1.40495	0.174284	-8.06123	7.5531e-16	1.00159e-13	172.044	124.131	153.717	113.69	49.9154	47.1543	58.3151	58.0044	C_SHF	Chd3
12367	316.446	-0.711525	0.0886037	-8.03042	9.71378e-16	1.27455e-13	378.312	395.879	409.073	389.793	214.271	264.261	252.699	227.283	C_SHF	Clic1
4963	95.4601	-1.26543	0.159901	-7.91386	2.49535e-15	3.24006e-13	127.646	134.196	143.637	133.991	49.9154	56.9781	51.0257	66.2908	C_SHF	Wbp1
10350	230.439	-0.854209	0.10811	-7.90127	2.76083e-15	3.54781e-13	301.54	303.954	262.075	321.782	154.616	192.547	154.292	152.705	C_SHF	Gas1
6805	848.107	0.525984	0.0678462	7.75258	9.00431e-15	1.13373e-12	608.63	750.827	743.387	676.047	921.608	1092.41	1003.51	988.442	C_SHF	Hsp90b1
12491	82.6683	-1.31844	0.173434	-7.60195	2.91698e-14	3.60002e-12	123.021	104.673	124.318	120.795	52.3503	51.0838	41.3065	43.7992	C_SHF	Mdfi
3071	73.3886	-1.41685	0.187703	-7.54838	4.40701e-14	5.28205e-12	109.146	105.344	99.9582	113.69	35.306	49.1191	44.9512	29.5941	C_SHF	Il11ra1
5285	67.1424	1.44272	0.19172	7.52515	5.26611e-14	6.25162e-12	34.2239	32.2071	38.6393	39.5884	113.223	83.5024	109.341	86.4147	C_SHF	Bcat1
11136	539.88	-0.504735	0.0670949	-7.5227	5.36549e-14	6.30951e-12	628.054	633.406	645.949	626.308	476.022	456.807	422.784	429.706	C_SHF	Basp1
5196	227.278	-0.818663	0.109658	-7.4656	8.292e-14	9.57035e-12	307.09	285.838	254.515	314.677	181.4	180.758	153.077	140.868	C_SHF	Ptms
1808	286.008	-0.776556	0.105676	-7.34847	2.00483e-13	2.25137e-11	399.587	373.736	353.634	315.692	259.316	193.529	213.822	178.748	C_SHF	Ppdpf
10279	26.0839	-2.87251	0.391211	-7.34263	2.0944e-13	2.33096e-11	61.048	45.6267	34.4394	42.6336	4.86979	6.87667	6.07449	7.10258	C_SHF	S1pr3
4700	53.2906	-1.64419	0.226995	-7.24327	4.38006e-13	4.78925e-11	87.8721	63.0722	83.9985	88.3125	26.7839	23.5772	24.298	28.4103	C_SHF	Foxp2
7355	363.282	0.591547	0.0822604	7.19116	6.42431e-13	6.96339e-11	268.241	299.928	289.795	300.465	471.152	434.213	447.082	395.377	C_SHF	Smarca5
6326	722.618	-0.923777	0.128611	-7.18272	6.83376e-13	7.28059e-11	983.242	872.946	939.943	988.694	427.324	422.424	573.432	572.941	C_SHF	Cdkn1c
9201	233.888	0.719538	0.100591	7.15311	8.48365e-13	8.88645e-11	180.369	168.416	184.797	173.58	283.665	285.873	329.237	265.163	C_SHF	Hspa4
1199	16.7924	4.26172	0.596775	7.14126	9.24776e-13	9.60611e-11	0.924969	2.68392	0.839985	2.03017	29.2188	41.26	21.8682	35.5129	C_SHF	Aplnr
11001	19.8123	-7.56502	1.06137	-7.12757	1.02157e-12	1.05238e-10	47.1734	53.6785	30.2395	27.4073	0	0	0	0	C_SHF	Gsc
7924	59.323	2.68702	0.380728	7.0576	1.69404e-12	1.73083e-10	10.1747	21.4714	20.1596	11.1659	65.7422	78.5905	128.779	138.5	C_SHF	3632451O06Rik
6012	20.7099	-3.34073	0.475617	-7.02399	2.15627e-12	2.1852e-10	43.4735	32.2071	33.5994	41.6185	4.86979	3.92953	2.4298	3.55129	C_SHF	Hbb-bt
10654	354.207	0.568227	0.0809394	7.02039	2.21244e-12	2.22404e-10	278.416	283.154	272.155	309.601	410.28	444.036	426.429	409.582	C_SHF	Odc1
7393	245.082	-0.710947	0.101521	-7.00296	2.50611e-12	2.49909e-10	331.139	285.167	293.155	308.586	200.879	183.705	159.152	198.872	C_SHF	Ier2
12216	46.4255	-1.70262	0.243277	-6.9987	2.58356e-12	2.55588e-10	72.1476	85.2145	70.5588	55.8297	21.9141	22.5948	20.6533	22.4915	C_SHF	Dusp1
3205	101.229	-1.10923	0.158546	-6.99625	2.62899e-12	2.58034e-10	130.421	159.022	121.798	142.112	70.612	70.7315	58.3151	56.8206	C_SHF	Tnc
10928	155.818	-0.918178	0.131362	-6.9897	2.75475e-12	2.68265e-10	239.567	183.178	188.997	204.032	119.31	103.15	91.1173	117.193	C_SHF	Fos
8635	79.0379	1.24437	0.178146	6.98511	2.8464e-12	2.73083e-10	45.3235	51.6655	42.8392	47.709	85.2214	118.868	106.911	133.765	C_SHF	Cgnl1
12417	43.9153	1.6649	0.238536	6.97966	2.95905e-12	2.81562e-10	21.2743	21.4714	27.7195	13.1961	60.8724	73.6786	66.8194	66.2908	C_SHF	Gm26917
1357	153.795	0.855521	0.122744	6.96995	3.1706e-12	2.99406e-10	108.221	103.331	110.878	116.735	169.225	209.247	215.037	197.688	C_SHF	Zfp106
10525	194.874	-0.775365	0.111517	-6.95289	3.57883e-12	3.32912e-10	255.291	265.037	242.756	219.259	137.572	135.569	156.722	146.787	C_SHF	Serf1
12589	162.191	0.819068	0.117881	6.94828	3.69762e-12	3.41413e-10	113.771	123.46	122.638	108.614	224.01	215.142	201.673	188.218	C_SHF	Smchd1
9092	33.0909	-2.24345	0.324025	-6.9237	4.40007e-12	4.03286e-10	49.9483	64.4141	36.9593	68.0108	8.52214	17.6829	9.71918	9.47011	C_SHF	Efemp1
8182	263.457	0.653141	0.094405	6.9185	4.56441e-12	4.15295e-10	221.068	187.875	204.956	206.062	327.494	294.714	331.667	333.821	C_SHF	Gm10076
10585	69.146	1.36103	0.197622	6.88702	5.69716e-12	5.14602e-10	35.1488	32.2071	57.119	30.4526	99.8308	105.115	105.696	87.5985	C_SHF	Emb
2353	17.7262	4.28801	0.630181	6.80441	1.01461e-11	9.03366e-10	1.84994	0	3.35994	2.03017	18.2617	17.6829	60.7449	37.8804	C_SHF	Sox2
2096	245.38	-0.836711	0.123043	-6.80013	1.04526e-11	9.24053e-10	325.589	325.426	331.794	274.073	125.397	156.199	215.037	209.526	C_SHF	Xist
2450	50.9387	-1.71398	0.253933	-6.74974	1.48109e-11	1.29104e-09	65.6728	112.054	62.9989	71.056	17.0443	23.5772	25.5129	29.5941	C_SHF	Mlf1
1285	177.935	-0.758222	0.113143	-6.70143	2.06393e-11	1.78659e-09	210.893	224.108	237.716	222.304	130.267	140.481	125.134	132.582	C_SHF	Mpped2
1060	105.457	1.03317	0.154355	6.69347	2.17944e-11	1.87356e-09	79.5473	57.0334	74.7587	65.9806	154.616	118.868	156.722	136.133	C_SHF	Rif1
3445	32.9243	-2.31608	0.34839	-6.64796	2.97183e-11	2.48903e-09	83.2472	46.2977	49.5591	39.5884	19.4792	4.91191	7.28939	13.0214	C_SHF	Rspo1
10462	56.5202	1.45806	0.219317	6.64817	2.96762e-11	2.48903e-09	26.8241	32.2071	25.1996	36.5431	62.0899	76.6258	81.3982	111.274	C_SHF	Mef2c
13493	308.082	-0.596236	0.0896894	-6.64779	2.97526e-11	2.48903e-09	383.862	350.252	351.954	399.944	222.793	258.366	242.98	254.509	C_SHF	mt-Nd5
1725	66.2625	-1.37155	0.206576	-6.63945	3.14861e-11	2.6165e-09	71.2226	120.106	100.798	89.3276	36.5234	35.3657	38.8767	37.8804	C_SHF	Snai1
2480	48.6142	-1.55308	0.23443	-6.62494	3.47394e-11	2.86772e-09	65.6728	69.782	68.0388	86.2823	32.8711	20.63	25.5129	20.124	C_SHF	Pdgfc
7009	263.87	-0.648977	0.0983309	-6.59993	4.11358e-11	3.37341e-09	308.94	347.568	312.474	320.767	178.965	228.895	193.169	220.18	C_SHF	Cd63
11503	327.615	0.590977	0.0899583	6.56945	5.05005e-11	4.06122e-09	283.041	255.644	270.475	237.53	385.931	438.142	402.131	348.026	C_SHF	Scaf11
5770	17.388	-4.04004	0.616889	-6.54906	5.79011e-11	4.62652e-09	24.0492	36.9039	33.5994	36.5431	0	1.96476	4.85959	1.18376	C_SHF	Emp3
6650	80.9014	1.27881	0.195333	6.5468	5.87816e-11	4.66696e-09	30.524	39.5879	57.119	62.9353	97.3959	128.692	97.1918	133.765	C_SHF	Col18a1
6278	36.9635	-1.91526	0.29278	-6.54164	6.08483e-11	4.80047e-09	72.1476	45.6267	51.2391	64.9655	23.1315	14.7357	7.28939	16.5727	C_SHF	Ifitm1
7955	92.8424	-1.07463	0.164497	-6.53282	6.45428e-11	5.05991e-09	117.471	112.054	138.598	135.006	59.655	49.1191	70.4641	60.3719	C_SHF	Mmp14
719	264.528	0.622851	0.0955038	6.52174	6.94967e-11	5.41423e-09	205.343	198.61	238.556	190.836	310.449	337.939	323.163	311.33	C_SHF	Eprs
3591	330.661	0.534716	0.0822012	6.50497	7.77102e-11	6.01651e-09	271.941	274.431	261.235	273.058	377.409	403.759	408.206	375.253	C_SHF	Srrm1
241	251.008	0.767645	0.118203	6.49428	8.34323e-11	6.41965e-09	164.644	181.836	181.437	217.228	250.794	358.569	281.856	371.702	C_SHF	Igfbp2
9185	410.256	0.500575	0.0772349	6.4812	9.0997e-11	6.95876e-09	320.039	333.477	347.754	358.325	482.109	476.455	519.976	443.911	C_SHF	Nhp2
4863	24.3787	-7.85111	1.21322	-6.47132	9.71509e-11	7.33931e-09	83.2472	22.1424	27.7195	61.9202	0	0	0	0	C_SHF	Hoxa7
11758	289.505	0.612947	0.0948537	6.46202	1.03313e-10	7.7578e-09	218.293	219.411	242.756	236.515	367.669	378.217	359.61	293.573	C_SHF	Eif4g1
3662	41.9536	-1.80022	0.279521	-6.44039	1.1917e-10	8.84264e-09	71.2226	65.7561	62.1589	61.9202	29.2188	23.5772	18.2235	3.55129	C_SHF	Fblim1
11667	236.248	0.653085	0.101405	6.44037	1.19179e-10	8.84264e-09	198.868	182.507	183.117	170.534	303.145	310.433	292.79	248.59	C_SHF	Gspt1
819	38.2219	1.93649	0.301611	6.42049	1.35841e-10	1.00193e-08	14.7995	13.4196	20.9996	14.2112	51.1328	58.9429	34.0171	98.2524	C_SHF	Nebl
8964	35.5927	-1.74757	0.274448	-6.36759	1.92027e-10	1.40801e-08	51.7983	61.7302	50.3991	54.8146	18.2617	11.7886	17.0086	18.9402	C_SHF	Tmem158
11134	33.3447	1.77388	0.279018	6.35759	2.0494e-10	1.4939e-08	14.7995	12.0777	15.9597	18.2715	36.5234	58.9429	49.8108	60.3719	C_SHF	Cdh6
8531	38.6503	1.59501	0.252485	6.31726	2.66234e-10	1.92942e-08	17.5744	19.4584	23.5196	16.2414	46.263	68.7667	53.4555	63.9232	C_SHF	Arid3b
7280	62.7127	-1.24473	0.197885	-6.29017	3.17123e-10	2.28493e-08	92.4969	83.2016	85.6785	91.3577	48.6979	34.3834	30.3724	35.5129	C_SHF	Ssbp4
7478	39.5612	1.6102	0.256819	6.26978	3.61547e-10	2.59005e-08	19.4244	14.7616	15.9597	29.4375	51.1328	70.7315	54.6704	60.3719	C_SHF	Dok4
12681	302.833	-0.566765	0.0905492	-6.2592	3.86956e-10	2.75623e-08	369.988	354.278	325.914	397.914	234.967	251.49	246.624	241.488	C_SHF	Bambi
6850	111.064	-0.939229	0.15015	-6.25526	3.9686e-10	2.81072e-08	160.02	129.499	137.758	157.338	64.5248	73.6786	91.1173	74.5771	C_SHF	Btg1
10034	145.837	0.771587	0.123617	6.24174	4.32727e-10	3.04742e-08	97.1218	108.028	110.038	115.72	177.747	175.846	178.59	203.607	C_SHF	Slc16a3
9658	284.301	0.554408	0.0891191	6.22098	4.94071e-10	3.45988e-08	221.993	222.095	249.476	228.394	331.146	350.71	346.246	324.351	C_SHF	Igf2bp1
1037	18.0608	2.61932	0.422065	6.20595	5.43661e-10	3.78589e-08	8.32472	6.03883	1.67997	4.06034	35.306	26.5243	38.8767	23.6753	C_SHF	Nr6a1
11051	70.7142	1.23164	0.198843	6.19405	5.86378e-10	4.06067e-08	36.0738	38.2459	41.1593	53.7996	131.484	75.6434	88.6875	100.62	C_SHF	Ckb
4004	345.245	0.534953	0.0864069	6.19109	5.97499e-10	4.11482e-08	268.241	263.695	271.315	326.858	405.41	394.917	436.148	395.377	C_SHF	Lyar
5817	102.473	0.937099	0.151734	6.17594	6.57714e-10	4.48e-08	63.8229	59.7173	87.3585	71.056	129.05	136.551	137.283	134.949	C_SHF	Mphosph10
2816	67.2963	1.18654	0.192472	6.16472	7.06058e-10	4.7351e-08	34.2239	46.9686	32.7594	50.7543	82.7865	111.009	89.9024	89.966	C_SHF	Arhgap29
5843	93.7518	-1.0072	0.163384	-6.16461	7.06561e-10	4.7351e-08	134.121	130.841	125.998	109.629	75.4818	63.8548	46.1661	63.9232	C_SHF	Nr2f2
12483	233.876	-0.651653	0.105969	-6.14946	7.7747e-10	5.18244e-08	255.291	316.032	278.035	294.375	158.268	203.353	179.805	185.851	C_SHF	Ccnd3
4002	51.268	-1.42611	0.232469	-6.13464	8.53522e-10	5.65701e-08	88.797	57.7043	75.5987	77.1465	29.2188	27.5067	35.232	18.9402	C_SHF	Nsg1
11598	15.6282	-3.86278	0.629747	-6.13386	8.57742e-10	5.65701e-08	41.6236	23.4843	29.3995	22.3319	3.65234	0.982382	0	3.55129	C_SHF	Hoxc5
9439	166.406	-0.711521	0.116751	-6.09435	1.09884e-09	7.20897e-08	219.218	201.965	190.677	215.198	129.05	125.745	123.92	125.479	C_SHF	Tax1bp3
9664	10.128	-6.58686	1.08167	-6.08951	1.13259e-09	7.39148e-08	19.4244	19.4584	21.8396	20.3017	0	0	0	0	C_SHF	Hoxb8
4727	375.095	-0.505036	0.0829837	-6.08597	1.15792e-09	7.5174e-08	454.16	444.189	456.952	404.004	278.796	303.556	313.444	345.659	C_SHF	Arf5
7503	69.6526	-1.14738	0.188845	-6.07577	1.2339e-09	7.92815e-08	99.8967	102.66	83.9985	96.4332	42.6107	33.401	44.9512	53.2694	C_SHF	Cmtm3
4408	301.559	-0.535658	0.0885777	-6.04732	1.47272e-09	9.36607e-08	368.138	365.013	358.674	334.978	227.663	245.595	270.922	241.488	C_SHF	Cdk2ap1
2421	96.8208	-0.95594	0.158722	-6.02274	1.71491e-09	1.08509e-07	135.045	122.118	121.798	131.961	60.8724	60.9077	85.0428	56.8206	C_SHF	Pfn2
12787	55.3995	-1.46938	0.244736	-6.00393	1.92603e-09	1.19443e-07	92.4969	97.2922	54.599	80.1918	23.1315	18.6652	41.3065	35.5129	C_SHF	Egr1
12419	17.5795	2.43744	0.407223	5.98551	2.15708e-09	1.33109e-07	7.39975	5.36785	5.8799	3.04526	35.306	23.5772	34.0171	26.0428	C_SHF	AY036118
2848	72.8507	-1.10162	0.18423	-5.97958	2.23712e-09	1.37368e-07	92.4969	108.699	99.9582	95.4181	57.2201	41.26	52.2406	35.5129	C_SHF	Casp6
9171	294.113	0.582075	0.0975418	5.96744	2.40998e-09	1.47257e-07	192.394	269.734	236.876	241.59	353.06	378.217	337.742	343.291	C_SHF	Canx
8148	19.2447	-2.52817	0.427507	-5.91375	3.34408e-09	2.03336e-07	32.3739	30.8651	27.7195	40.6034	2.4349	6.87667	2.4298	10.6539	C_SHF	Rgcc
9974	73.8815	-1.0843	0.183584	-5.90627	3.49937e-09	2.11014e-07	104.522	105.344	95.7583	96.4332	30.4362	53.0486	52.2406	53.2694	C_SHF	Timp2
11600	19.5226	-2.45345	0.415413	-5.90604	3.5042e-09	2.11014e-07	39.7737	29.5231	36.1194	26.3922	3.65234	3.92953	8.50428	8.28634	C_SHF	Hoxc4
12880	109.651	-0.88201	0.149769	-5.88916	3.88171e-09	2.3151e-07	135.045	148.287	151.197	135.006	63.3073	94.3086	81.3982	68.6583	C_SHF	Ppic
13457	30.3744	1.73864	0.295895	5.87586	4.20643e-09	2.49681e-07	8.32472	17.4455	18.4797	11.1659	42.6107	59.9253	38.8767	46.1668	C_SHF	Ablim1
4106	63.5571	1.13263	0.193502	5.85335	4.81783e-09	2.84617e-07	35.1488	48.3106	36.1194	38.5733	99.8308	83.5024	94.762	72.2096	C_SHF	Ppat
13400	222.845	0.659636	0.112715	5.85225	4.84966e-09	2.85147e-07	186.844	171.771	166.317	165.459	292.188	254.437	324.378	221.364	C_SHF	Nolc1
9669	92.2452	-0.961349	0.164632	-5.83938	5.23942e-09	3.06617e-07	144.295	106.686	120.958	116.735	65.7422	69.7491	52.2406	61.5557	C_SHF	Hoxb4
4861	14.4882	-3.54957	0.609292	-5.82573	5.68646e-09	3.31223e-07	41.6236	20.8004	25.1996	19.2866	2.4349	2.94714	2.4298	1.18376	C_SHF	Hoxa4
4816	182.594	0.65217	0.111992	5.82335	5.76788e-09	3.34403e-07	143.37	144.261	122.638	158.353	231.315	216.124	215.037	229.65	C_SHF	Cul1
8052	84.5233	-1.01679	0.175284	-5.80084	6.59835e-09	3.79025e-07	133.196	97.9632	115.078	107.599	57.2201	65.8196	41.3065	58.0044	C_SHF	Fdft1
4138	278.038	0.556812	0.0960793	5.79534	6.81826e-09	3.89861e-07	201.643	218.74	251.996	226.364	350.625	294.714	352.32	327.902	C_SHF	G3bp2
8556	50.0445	1.26244	0.218063	5.78933	7.0669e-09	4.02233e-07	30.524	21.4714	28.5595	38.5733	71.8294	67.7843	75.3237	66.2908	C_SHF	Uaca
2653	347.714	0.513184	0.0889225	5.77114	7.8739e-09	4.42813e-07	273.791	301.941	300.715	267.983	469.935	420.459	366.899	379.988	C_SHF	Anp32e
8898	25.1332	1.77424	0.308311	5.75472	8.67846e-09	4.78659e-07	10.1747	11.4067	12.5998	11.1659	43.8281	36.3481	37.6618	37.8804	C_SHF	Trim71
11900	149.549	0.683901	0.119297	5.73277	9.88041e-09	5.40173e-07	111.921	120.106	116.758	109.629	188.704	189.6	177.375	182.3	C_SHF	Bbx
10146	224.442	0.625929	0.109405	5.7212	1.05773e-08	5.75749e-07	184.994	207.333	167.157	143.127	272.708	262.296	291.575	266.347	C_SHF	Hist1h1e
13392	13.6885	5.99775	1.05008	5.71172	1.11841e-08	6.06127e-07	0	0.670981	0	1.01509	18.2617	27.5067	19.4384	42.6155	C_SHF	Fgf8
5177	55.1145	2.45935	0.432022	5.69265	1.25081e-08	6.72043e-07	12.9496	10.7357	31.0794	13.1961	54.7852	127.71	87.4726	102.987	C_SHF	Slc2a3
12621	58.3436	-1.23892	0.217811	-5.68806	1.28491e-08	6.84462e-07	82.3222	81.1887	78.1186	87.2974	17.0443	44.2072	31.5873	44.983	C_SHF	Cdc42ep3
1289	19.2787	-2.52131	0.443782	-5.68141	1.3359e-08	7.02616e-07	39.7737	40.9298	31.9194	18.2715	7.30469	2.94714	2.4298	10.6539	C_SHF	Bdnf
2024	188.822	0.658742	0.115937	5.68189	1.33217e-08	7.02616e-07	142.445	149.629	151.197	141.097	275.143	209.247	241.765	200.056	C_SHF	Dkc1
602	254.558	-0.548074	0.0970499	-5.64735	1.62944e-08	8.49831e-07	337.614	289.193	297.355	286.254	208.184	215.142	194.384	208.342	C_SHF	Pbx1
9665	7.76252	-6.20016	1.10075	-5.63264	1.77472e-08	9.21744e-07	14.7995	13.4196	17.6397	16.2414	0	0	0	0	C_SHF	Hoxb7
6629	154.599	0.667068	0.118867	5.6119	2.00118e-08	1.03505e-06	123.946	116.08	121.798	116.735	186.27	199.423	171.301	201.24	C_SHF	Ddt
2841	34.6951	-1.52159	0.271715	-5.59996	2.14401e-08	1.10434e-06	49.0234	45.6267	58.799	52.7845	14.6094	19.6476	14.5788	22.4915	C_SHF	Pitx2
12845	69.547	1.02175	0.18269	5.59278	2.23466e-08	1.1463e-06	49.9483	48.9816	51.2391	32.4828	97.3959	96.2734	97.1918	82.8634	C_SHF	Lars
137	18.2873	2.24	0.402778	5.56137	2.67669e-08	1.36487e-06	5.54981	4.69686	5.8799	10.1509	25.5664	44.2072	20.6533	29.5941	C_SHF	Nabp1
12066	91.0996	0.887098	0.159522	5.56098	2.68265e-08	1.36487e-06	55.4981	79.1757	60.4789	58.875	125.397	117.886	117.845	113.641	C_SHF	Afdn
10410	126.29	0.741017	0.133288	5.5595	2.70549e-08	1.37089e-06	107.296	98.6342	89.0384	82.222	163.138	147.357	164.011	158.624	C_SHF	Nsun2
683	207.101	0.622553	0.112211	5.54806	2.88853e-08	1.44094e-06	201.643	147.616	147.837	156.323	253.229	236.754	263.633	249.774	C_SHF	Parp1
8981	52.2178	-1.27629	0.230075	-5.54728	2.90153e-08	1.44094e-06	77.6974	74.4789	67.1988	77.1465	20.6966	40.2776	41.3065	18.9402	C_SHF	Selenom
11522	32.7351	-1.52413	0.27471	-5.54813	2.88735e-08	1.44094e-06	49.0234	48.9816	45.3592	50.7543	18.2617	14.7357	17.0086	17.7565	C_SHF	Cacnb3
2119	197.718	-1.33155	0.240134	-5.54502	2.93924e-08	1.45387e-06	257.141	307.309	330.954	236.515	92.5261	114.939	80.1833	162.176	C_SHF	Itm2a
6687	55.987	1.09365	0.197812	5.52875	3.22529e-08	1.5766e-06	33.2989	35.562	34.4394	39.5884	84.0039	68.7667	74.1088	78.1284	C_SHF	Arid3a
11013	12.5654	-3.7505	0.679654	-5.51824	3.42402e-08	1.6672e-06	24.0492	17.4455	29.3995	22.3319	3.65234	0	3.64469	0	C_SHF	Bcl11b
4758	38.8442	1.31932	0.239523	5.50812	3.62687e-08	1.75229e-06	24.9742	20.1294	22.6796	21.3168	51.1328	53.0486	57.1002	60.3719	C_SHF	Podxl
3254	16.9319	-2.47824	0.450056	-5.50651	3.66016e-08	1.76154e-06	34.2239	21.4714	26.8795	32.4828	8.52214	5.89429	2.4298	3.55129	C_SHF	Nfia
9567	18.716	2.26453	0.411962	5.49694	3.8643e-08	1.85148e-06	3.69988	7.38079	7.55987	7.1056	21.9141	41.26	17.0086	43.7992	C_SHF	Car4
13333	142.752	0.747451	0.13599	5.49638	3.87674e-08	1.85148e-06	114.696	97.9632	99.1182	114.705	180.182	147.357	219.896	168.094	C_SHF	Hells
7446	13.7303	2.8735	0.522996	5.49431	3.92243e-08	1.86615e-06	1.84994	3.3549	7.55987	0	19.4792	27.5067	14.5788	35.5129	C_SHF	Sall1
9667	7.17555	-6.0833	1.10767	-5.49196	3.97509e-08	1.88401e-06	14.7995	12.7486	12.5998	17.2565	0	0	0	0	C_SHF	Hoxb6
9207	79.6232	0.931599	0.170453	5.46541	4.61831e-08	2.16418e-06	56.4231	46.2977	56.279	60.9052	124.18	96.2734	97.1918	99.4361	C_SHF	Rad50
8726	240.64	0.515568	0.0944522	5.45851	4.80148e-08	2.24159e-06	195.168	201.294	201.596	193.881	283.665	286.855	291.575	271.082	C_SHF	U2surp
6857	27.3937	1.76394	0.323875	5.44637	5.14095e-08	2.38223e-06	5.54981	9.39373	21.8396	13.1961	43.8281	45.1895	32.8022	47.3505	C_SHF	Kitl
332	45.5945	1.23487	0.226874	5.44298	5.23973e-08	2.41008e-06	29.599	22.1424	29.3995	28.4224	52.3503	68.7667	58.3151	75.7609	C_SHF	Lrrfip1
4866	17.801	-2.38739	0.439146	-5.43643	5.43582e-08	2.49109e-06	27.7491	26.1682	41.1593	24.3621	9.73959	4.91191	1.2149	7.10258	C_SHF	Creb5
1164	44.6783	1.39912	0.257482	5.43385	5.51495e-08	2.5089e-06	24.9742	22.8133	21.8396	29.4375	49.9154	79.5729	40.0916	88.7823	C_SHF	Ccdc141
1739	132.217	-0.746177	0.137309	-5.43429	5.5016e-08	2.5089e-06	168.344	152.313	176.397	165.459	102.266	88.4143	82.613	121.928	C_SHF	Tshz2
343	90.8498	-0.908917	0.167373	-5.43049	5.62004e-08	2.54741e-06	117.471	106.686	122.638	127.901	81.569	64.8372	59.53	46.1668	C_SHF	Twist2
2604	137.293	-0.784525	0.144526	-5.42827	5.69032e-08	2.56992e-06	187.769	196.597	170.517	140.082	86.4388	115.921	83.8279	117.193	C_SHF	S100a11
13111	5554.52	-0.509249	0.0938435	-5.42658	5.74451e-08	2.58503e-06	6989.07	6121.36	7010.52	5978.86	4653.09	4669.26	3959.35	5054.67	C_SHF	Malat1
9688	237.168	0.589099	0.108702	5.41941	5.97961e-08	2.66199e-06	197.018	171.1	220.076	168.504	277.578	246.578	313.444	303.043	C_SHF	Kpnb1
12770	85.0905	-0.982393	0.182262	-5.39	7.04591e-08	3.12553e-06	133.196	95.2793	128.518	94.403	60.8724	45.1895	52.2406	71.0258	C_SHF	Nrep
2547	189.826	-0.614928	0.114329	-5.37859	7.50732e-08	3.30667e-06	216.443	233.501	215.036	253.772	163.138	143.428	127.564	165.727	C_SHF	Fdps
55	29.6667	-1.57534	0.293788	-5.36215	8.22391e-08	3.60954e-06	49.0234	38.9169	47.0392	42.6336	17.0443	12.771	12.149	17.7565	C_SHF	Col9a1
1597	126.755	-0.725858	0.135944	-5.3394	9.32526e-08	4.06431e-06	145.22	169.758	164.637	151.248	99.8308	89.3967	85.0428	108.906	C_SHF	Map1lc3a
10996	164.943	0.631382	0.118298	5.33721	9.43858e-08	4.09937e-06	122.096	138.893	131.038	123.84	230.098	182.723	193.169	197.688	C_SHF	Ddx24
12253	199.79	0.561669	0.105392	5.32933	9.85772e-08	4.26655e-06	173.894	150.3	167.997	154.293	233.75	246.578	245.409	226.099	C_SHF	Srpk1
10139	212.254	0.640161	0.120237	5.32415	1.01429e-07	4.35969e-06	131.346	203.978	176.397	149.218	266.621	280.961	255.129	234.385	C_SHF	Hist1h2ae
284	48.9668	-1.36246	0.257864	-5.28362	1.26659e-07	5.36168e-06	97.1218	50.9945	73.0787	61.9202	21.9141	37.3305	32.8022	16.5727	C_SHF	Epha4
12531	101.051	0.801982	0.151796	5.28328	1.26891e-07	5.36168e-06	59.198	71.1239	89.8784	74.1013	126.615	124.762	136.069	126.663	C_SHF	Safb
10476	103.27	-0.775922	0.146901	-5.28195	1.27816e-07	5.38253e-06	131.346	133.525	136.918	119.78	71.8294	80.5553	72.8939	79.3121	C_SHF	Ssbp2
5667	81.6652	0.944412	0.179088	5.27345	1.33885e-07	5.61912e-06	59.198	59.7173	55.439	47.709	125.397	83.5024	131.209	91.1498	C_SHF	Ccne1
43	164.732	0.650249	0.12338	5.27028	1.36216e-07	5.69774e-06	117.471	126.815	119.278	149.218	203.314	170.934	228.401	202.424	C_SHF	Mcm3
11344	312.802	-0.544406	0.103478	-5.26107	1.43223e-07	5.97082e-06	368.138	383.13	373.793	359.34	197.227	253.454	242.98	324.351	C_SHF	H1f0
9606	87.3556	0.869959	0.165849	5.24549	1.55868e-07	6.4548e-06	56.4231	61.7302	66.3588	61.9202	107.135	91.3615	115.415	138.5	C_SHF	Msi2
7638	20.3308	-2.03696	0.388626	-5.24145	1.59319e-07	6.57585e-06	24.0492	27.5102	36.9593	42.6336	9.73959	9.82382	3.64469	8.28634	C_SHF	Crispld2
10453	69.9967	-0.961916	0.183731	-5.23545	1.64585e-07	6.74852e-06	97.1218	87.2275	94.9183	91.3577	36.5234	51.0838	43.7363	58.0044	C_SHF	Nr2f1
3017	8.26826	5.96994	1.1412	5.23128	1.6834e-07	6.87986e-06	0	0.670981	0	0	18.2617	2.94714	18.2235	26.0428	C_SHF	Pou3f2
3307	66.9225	-0.986248	0.18935	-5.2086	1.90269e-07	7.70032e-06	95.2718	92.5953	71.3987	96.4332	43.8281	42.2424	49.8108	43.7992	C_SHF	Gpx7
27	11.6275	-3.42439	0.658262	-5.20217	1.96979e-07	7.94611e-06	33.2989	19.4584	19.3197	13.1961	1.21745	2.94714	1.2149	2.36753	C_SHF	Msc
4147	142.718	0.697057	0.134887	5.1677	2.36995e-07	9.5295e-06	131.346	108.028	93.2383	103.539	144.876	182.723	199.243	178.748	C_SHF	2021-09-11
8385	15.2241	-2.42124	0.468969	-5.1629	2.43152e-07	9.74562e-06	33.2989	22.1424	24.3596	23.347	3.65234	7.85905	1.2149	5.91882	C_SHF	CT025619.1
1161	25.8563	-1.68284	0.326046	-5.16135	2.45173e-07	9.76386e-06	37.9237	46.9686	31.9194	40.6034	8.52214	9.82382	12.149	18.9402	C_SHF	Fkbp7
11376	184.985	-0.570094	0.110442	-5.16194	2.44402e-07	9.76386e-06	204.418	220.082	229.316	230.425	149.746	146.375	139.713	159.808	C_SHF	Atf4
11506	94.3468	0.839242	0.162742	5.15688	2.51099e-07	9.96799e-06	63.8229	69.782	68.0388	69.0259	150.964	130.657	94.762	107.722	C_SHF	Slc38a4
9376	153.853	-0.634086	0.123	-5.15516	2.53413e-07	1.00279e-05	191.469	183.178	187.317	185.761	115.658	105.115	120.275	142.052	C_SHF	Tmem256
10958	64.8091	-0.979466	0.190064	-5.15335	2.55877e-07	1.00934e-05	89.722	91.2534	89.0384	74.1013	41.3932	50.1015	46.1661	36.6967	C_SHF	Flrt2
6845	41.936	-1.37873	0.267601	-5.15218	2.57471e-07	1.01242e-05	72.1476	46.2977	79.7986	43.6487	28.0013	17.6829	21.8682	26.0428	C_SHF	Socs2
3464	79.1412	0.888377	0.172773	5.14186	2.72029e-07	1.06296e-05	62.8979	59.7173	45.3592	53.7996	102.266	101.185	121.49	86.4147	C_SHF	Clspn
112	9.66281	4.87842	0.949363	5.13863	2.76753e-07	1.07548e-05	0.924969	0.670981	0.839985	0	24.349	4.91191	24.298	21.3077	C_SHF	Pantr1
10869	191.284	-0.608456	0.118412	-5.13849	2.76958e-07	1.07548e-05	257.141	206.662	222.596	240.575	144.876	175.846	125.134	157.441	C_SHF	Zfp36l1
231	107.686	0.72889	0.141894	5.13685	2.79381e-07	1.08152e-05	74.9225	89.2404	76.4386	83.2371	132.702	143.428	134.854	126.663	C_SHF	Atic
2519	109.805	-0.748849	0.145842	-5.13464	2.82686e-07	1.09092e-05	149.845	121.447	134.398	146.172	75.4818	85.4672	88.6875	76.9446	C_SHF	Naxe
260	24.2861	1.97678	0.385481	5.1281	2.92682e-07	1.12601e-05	4.62485	6.70981	13.4398	15.2263	14.6094	51.0838	38.8767	49.7181	C_SHF	Wnt6
824	107.368	-0.774955	0.151229	-5.12438	2.98524e-07	1.14496e-05	139.67	136.209	152.877	112.675	92.5261	77.6081	69.2492	78.1284	C_SHF	Commd3
5140	171.025	-0.650079	0.126899	-5.12279	3.01049e-07	1.1511e-05	214.593	190.559	192.357	238.545	158.268	122.798	143.358	107.722	C_SHF	Zfp422
7410	34.3224	-1.38983	0.272284	-5.10436	3.31923e-07	1.26141e-05	56.4231	48.3106	47.8792	45.6789	28.0013	14.7357	15.7937	17.7565	C_SHF	Junb
887	12.5326	2.48839	0.487959	5.09958	3.40402e-07	1.2897e-05	0.924969	4.02588	5.03991	5.07543	18.2617	17.6829	27.9426	21.3077	C_SHF	Notch1
13502	4.80944	5.92818	1.16311	5.09684	3.45367e-07	1.30455e-05	0	0	0	0	13.3919	5.89429	9.71918	9.47011	C_SHF	Mir124-2hg
8001	35.1268	-1.3726	0.269388	-5.09525	3.48277e-07	1.31156e-05	52.7232	44.9557	52.9191	52.7845	18.2617	23.5772	10.9341	24.859	C_SHF	Nfatc4
7141	13.0038	2.42857	0.478428	5.07615	3.8516e-07	1.44175e-05	6.47478	2.68392	3.35994	4.06034	31.6537	18.6652	17.0086	20.124	C_SHF	Nrg1
9455	92.6807	-0.843889	0.166349	-5.07299	3.91619e-07	1.46154e-05	134.121	115.409	98.2783	129.931	65.7422	80.5553	54.6704	62.7395	C_SHF	Serpinf1
13513	4.70096	5.90542	1.16446	5.07139	3.94915e-07	1.46944e-05	0	0	0	0	13.3919	9.82382	7.28939	7.10258	C_SHF	Foxb1
9744	50.2298	-1.09456	0.216273	-5.06102	4.1703e-07	1.54711e-05	60.123	74.4789	73.0787	65.9806	35.306	35.3657	26.7278	30.7778	C_SHF	Fkbp10
8202	136.866	0.651668	0.128932	5.05436	4.3184e-07	1.59257e-05	109.146	106.015	106.678	104.554	166.79	184.688	177.375	139.684	C_SHF	Ipo5
9592	48.5761	1.0734	0.212413	5.05339	4.34038e-07	1.59595e-05	35.1488	29.5231	29.3995	31.4677	58.4375	67.7843	74.1088	62.7395	C_SHF	Trim37
4843	120.52	0.677074	0.134014	5.05226	4.36621e-07	1.59604e-05	83.2472	89.2404	96.5983	102.524	149.746	151.287	150.647	140.868	C_SHF	Mpp6
5532	22.9328	-1.69588	0.335655	-5.05244	4.362e-07	1.59604e-05	35.1488	34.22	34.4394	36.5431	7.30469	11.7886	13.3639	10.6539	C_SHF	Blvrb
4057	198.271	0.546036	0.10866	5.02516	5.03014e-07	1.83335e-05	158.17	169.087	166.317	149.218	258.099	217.106	253.914	214.261	C_SHF	Rfc1
5914	58.4301	-0.997095	0.19871	-5.01785	5.22521e-07	1.8989e-05	75.8475	79.8467	81.4786	74.1013	47.4805	40.2776	36.4469	31.9616	C_SHF	Tlnrd1
11890	21.9501	-1.75125	0.349481	-5.01102	5.4142e-07	1.96186e-05	38.8487	35.562	31.0794	29.4375	13.3919	6.87667	10.9341	9.47011	C_SHF	Tagln3
10247	13.2396	2.44826	0.491101	4.98524	6.18835e-07	2.22941e-05	1.84994	5.36785	6.71988	2.03017	21.9141	27.5067	10.9341	29.5941	C_SHF	Rbm24
11027	883.836	-0.579904	0.116848	-4.9629	6.94475e-07	2.48965e-05	1094.24	982.987	1086.1	1075.99	665.944	865.478	607.449	692.502	C_SHF	Meg3
12863	58.3571	-1.02568	0.206981	-4.95544	7.21651e-07	2.57747e-05	73.9975	77.8338	63.8389	97.4483	36.5234	34.3834	44.9512	37.8804	C_SHF	Cdo1
12578	44.7726	-1.13952	0.230497	-4.94374	7.66366e-07	2.72158e-05	64.7478	59.7173	63.8389	58.875	21.9141	36.3481	25.5129	27.2266	C_SHF	Epb41l3
8090	26.1496	-3.1101	0.629732	-4.93877	7.8618e-07	2.77613e-05	21.2743	35.562	99.1182	31.4677	4.86979	4.91191	6.07449	5.91882	C_SHF	Nefm
12788	145.399	0.620339	0.126116	4.91881	8.70726e-07	3.06599e-05	99.8967	130.841	109.198	116.735	176.53	164.058	190.739	175.197	C_SHF	Etf1
12000	12.8784	2.60255	0.530121	4.90934	9.13817e-07	3.19964e-05	3.69988	1.34196	7.55987	2.03017	30.4362	15.7181	31.5873	10.6539	C_SHF	Ripply3
9668	22.1471	-1.81863	0.372942	-4.87643	1.08024e-06	3.71966e-05	47.1734	20.1294	34.4394	36.5431	9.73959	8.84143	7.28939	13.0214	C_SHF	Hoxb5
2909	229.802	-0.518959	0.106435	-4.87583	1.08351e-06	3.72065e-05	239.567	295.902	271.315	276.103	185.052	205.318	160.367	204.791	C_SHF	Cyr61
2864	42.2176	1.11692	0.229382	4.86927	1.12013e-06	3.83583e-05	31.4489	26.1682	20.9996	28.4224	53.5677	60.9077	54.6704	61.5557	C_SHF	Npnt
4340	51.1318	-1.12291	0.230666	-4.86812	1.12662e-06	3.8475e-05	65.6728	81.1887	73.9187	58.875	48.6979	30.4538	20.6533	29.5941	C_SHF	Tbx5
7175	150.177	0.603787	0.124101	4.86528	1.14295e-06	3.88197e-05	120.246	113.396	133.558	109.629	165.573	181.741	171.301	205.975	C_SHF	Pcm1
13501	4.81489	5.92234	1.22261	4.84403	1.27229e-06	4.28623e-05	0	0	0	0	14.6094	0.982382	17.0086	5.91882	C_SHF	Zic1
1281	8.76539	4.74404	0.98125	4.83468	1.33357e-06	4.48059e-05	0	0.670981	1.67997	0	13.3919	4.91191	36.4469	13.0214	C_SHF	Pax6
7424	16.0858	1.91558	0.397608	4.81776	1.45177e-06	4.85154e-05	3.69988	6.70981	8.39985	8.12069	24.349	23.5772	21.8682	31.9616	C_SHF	Mylk3
1837	123.624	-0.676866	0.140566	-4.81529	1.46983e-06	4.89878e-05	130.421	170.429	146.997	160.384	80.3516	100.203	98.4067	101.804	C_SHF	Plp2
8025	14.8811	-2.45171	0.51295	-4.77962	1.75626e-06	5.76098e-05	12.0246	32.8781	15.9597	39.5884	6.08724	2.94714	3.64469	5.91882	C_SHF	Fgf9
11903	49.1484	-1.19214	0.249678	-4.7747	1.79974e-06	5.85739e-05	79.5473	85.2145	60.4789	48.7241	17.0443	42.2424	29.1575	30.7778	C_SHF	Alcam
4865	175.393	0.55477	0.116371	4.76724	1.86764e-06	6.06255e-05	136.895	151.642	158.757	118.765	225.228	200.406	211.392	200.056	C_SHF	Tax1bp1
12048	58.9898	-0.934325	0.196088	-4.76482	1.8902e-06	6.11984e-05	81.3973	73.1369	83.1585	72.0711	43.8281	39.2953	35.232	43.7992	C_SHF	Mpc1
7457	51.486	-1.06384	0.225069	-4.72673	2.28163e-06	7.29243e-05	61.048	72.4659	56.279	89.3276	25.5664	35.3657	31.5873	40.248	C_SHF	Mmp2
10060	188.325	0.52026	0.110137	4.72373	2.31553e-06	7.38185e-05	144.295	169.087	149.517	154.293	247.142	208.265	213.822	220.18	C_SHF	Gtpbp4
10361	26.5518	-1.46126	0.309811	-4.71663	2.39787e-06	7.62486e-05	42.5486	45.6267	30.2395	37.5582	10.957	16.7005	14.5788	14.2052	C_SHF	2010111I01Rik
10494	65.8695	-0.868247	0.184266	-4.71192	2.4539e-06	7.76343e-05	90.647	80.5177	83.9985	85.2672	53.5677	44.2072	44.9512	43.7992	C_SHF	Zbed3
9504	40.2791	1.08813	0.230985	4.7108	2.46741e-06	7.7864e-05	26.8241	24.1553	26.8795	25.3772	53.5677	54.031	51.0257	60.3719	C_SHF	2610507B11Rik
4161	9.37843	-3.94964	0.838548	-4.71009	2.47602e-06	7.79383e-05	10.1747	30.1941	12.5998	17.2565	2.4349	0	0	2.36753	C_SHF	Fgf5
9854	82.3977	0.768871	0.163291	4.70859	2.49431e-06	7.83163e-05	64.7478	59.0463	66.3588	53.7996	99.8308	114.939	108.126	92.3335	C_SHF	Ftsj3
1278	29.9968	-1.51353	0.322427	-4.69416	2.67701e-06	8.34225e-05	51.7983	60.3883	33.5994	32.4828	13.3919	25.5419	10.9341	11.8376	C_SHF	Wt1
6783	152.866	0.579104	0.123363	4.6943	2.67526e-06	8.34225e-05	122.096	125.473	112.558	129.931	205.749	172.899	195.599	158.624	C_SHF	Txnrd1
6147	56.6773	-0.980756	0.209105	-4.69025	2.72874e-06	8.48222e-05	85.0972	74.4789	76.4386	64.9655	45.0456	39.2953	24.298	43.7992	C_SHF	Ypel3
3962	113.395	0.661747	0.141378	4.6807	2.85899e-06	8.86499e-05	89.722	85.8855	87.3585	88.3125	150.964	134.586	155.507	114.825	C_SHF	Nsd2
4355	60.3966	-0.9426	0.201419	-4.6798	2.8715e-06	8.88169e-05	90.647	62.4012	80.6386	85.2672	36.5234	46.1719	40.0916	41.4317	C_SHF	Aldh2
9037	23.5545	-1.75645	0.375798	-4.67393	2.95495e-06	9.08718e-05	37.9237	44.2847	21.8396	40.6034	20.6966	3.92953	8.50428	10.6539	C_SHF	Igfbp3
11299	15.1651	-2.09598	0.448472	-4.67359	2.9598e-06	9.08718e-05	18.4994	22.8133	29.3995	27.4073	9.73959	3.92953	2.4298	7.10258	C_SHF	Scx
5238	208.959	0.505422	0.108208	4.67085	2.99949e-06	9.1864e-05	160.02	164.39	199.916	165.459	249.577	220.053	264.848	247.407	C_SHF	Ybx3
13096	66.5484	-0.909505	0.194821	-4.66841	3.03537e-06	9.25082e-05	80.4723	94.6083	68.8788	103.539	37.7409	45.1895	52.2406	49.7181	C_SHF	Efemp2
2179	23.4236	-1.6688	0.358405	-4.65618	3.2213e-06	9.7697e-05	37.9237	28.1812	42.8392	33.4978	8.52214	7.85905	6.07449	22.4915	C_SHF	Nrk
1656	11.7645	-2.74179	0.590866	-4.6403	3.47909e-06	0.000105004	29.599	27.5102	10.9198	14.2112	0	5.89429	2.4298	3.55129	C_SHF	Mafb
9573	31.8422	-1.28946	0.278232	-4.63449	3.57814e-06	0.000107559	44.3985	47.6396	35.2794	53.7996	15.8268	20.63	18.2235	18.9402	C_SHF	Tbx2
11078	93.5516	1.50506	0.324764	4.63433	3.58098e-06	0.000107559	60.123	38.9169	60.4789	35.528	97.3959	128.692	114.2	213.077	C_SHF	Crip2
12765	20.5392	-1.65862	0.358023	-4.63272	3.60894e-06	0.000108138	33.2989	38.2459	26.8795	26.3922	7.30469	11.7886	10.9341	9.47011	C_SHF	Gypc
5634	4.54565	-5.41538	1.17649	-4.60298	4.16485e-06	0.000123902	11.0996	3.3549	11.7598	10.1509	0	0	0	0	C_SHF	Fxyd7
6401	9.48066	2.56438	0.557244	4.6019	4.18649e-06	0.000124249	2.77491	2.68392	2.51996	3.04526	10.957	16.7005	18.2235	18.9402	C_SHF	Perp
1968	3.63011	5.52376	1.2007	4.60044	4.21606e-06	0.00012483	0	0	0	0	8.52214	4.91191	8.50428	7.10258	C_SHF	Sox3
4677	51.7096	0.954553	0.207863	4.59222	4.38553e-06	0.000129539	27.7491	39.5879	41.1593	31.4677	68.1771	67.7843	63.1747	74.5771	C_SHF	Slc25a13
7801	142.503	0.581277	0.126719	4.58714	4.49356e-06	0.000132417	100.822	124.802	120.118	109.629	187.487	171.917	173.73	151.522	C_SHF	Adk
1737	25.6124	1.43263	0.312646	4.58226	4.59987e-06	0.000134633	15.7245	14.0906	8.39985	17.2565	35.306	26.5243	46.1661	41.4317	C_SHF	Sall4
7273	4.26989	-5.34548	1.16635	-4.58308	4.58179e-06	0.000134633	5.54981	9.39373	10.0798	9.13577	0	0	0	0	C_SHF	Crlf1
8632	47.4875	-1.19331	0.260423	-4.5822	4.60119e-06	0.000134633	82.3222	67.0981	58.799	55.8297	45.0456	25.5419	10.9341	34.3291	C_SHF	Aldh1a2
10572	159.802	-0.55758	0.121891	-4.57441	4.77558e-06	0.000139083	176.669	206.662	181.437	195.912	110.788	127.71	133.639	145.603	C_SHF	Gpx8
9743	98.8801	-0.749954	0.164079	-4.5707	4.86108e-06	0.000141243	110.071	140.906	114.238	131.961	58.4375	96.2734	71.679	67.4745	C_SHF	P3h4
8379	8.88277	-4.92757	1.07873	-4.56795	4.92519e-06	0.000142515	21.2743	22.1424	14.2797	11.1659	1.21745	0.982382	0	0	C_SHF	AW551984
9945	145.467	-0.596719	0.130635	-4.56784	4.92772e-06	0.000142515	172.969	178.481	189.837	158.353	107.135	108.062	104.481	144.419	C_SHF	Ubald2
12084	151.392	0.551607	0.121524	4.5391	5.64958e-06	0.00016189	126.721	115.409	117.598	131.961	197.227	167.005	188.309	166.911	C_SHF	Chd1
13508	3.71731	5.54959	1.22444	4.53237	5.83254e-06	0.000166368	0	0	0	0	8.52214	1.96476	12.149	7.10258	C_SHF	Rfx4
6759	12.2274	-2.38833	0.527589	-4.52688	5.98619e-06	0.000170361	16.6494	26.8392	23.5196	15.2263	1.21745	5.89429	7.28939	1.18376	C_SHF	Nfic
9249	31.0904	-1.3218	0.292724	-4.5155	6.31661e-06	0.000179354	48.0984	36.233	43.6792	50.7543	12.1745	25.5419	10.9341	21.3077	C_SHF	Hist3h2a
2757	10.7718	-2.57991	0.572004	-4.5103	6.47349e-06	0.000182975	17.5744	14.0906	24.3596	18.2715	1.21745	5.89429	1.2149	3.55129	C_SHF	Gstm7
13247	10.6429	-2.54694	0.565741	-4.50195	6.73326e-06	0.000189887	13.8745	16.7745	20.9996	21.3168	3.65234	4.91191	2.4298	1.18376	C_SHF	Aldh1a7
5144	64.7197	-0.922781	0.205005	-4.50125	6.75543e-06	0.000190082	86.9471	79.8467	81.4786	92.3728	47.4805	64.8372	34.0171	30.7778	C_SHF	Zfp637
2319	177.995	0.659289	0.146504	4.50016	6.79037e-06	0.000190635	110.996	156.338	137.758	147.187	202.096	263.278	149.432	256.877	C_SHF	Gyg
5558	14.7342	-1.95779	0.435127	-4.49936	6.8158e-06	0.000190919	24.9742	22.1424	20.1596	26.3922	4.86979	4.91191	8.50428	5.91882	C_SHF	Zfp36
12593	126.383	0.594213	0.132493	4.48487	7.29567e-06	0.000203903	106.371	106.686	91.5584	97.4483	154.616	143.428	170.086	140.868	C_SHF	Wdr43
6426	9.40244	-2.8536	0.636678	-4.48201	7.39434e-06	0.000206198	13.8745	20.1294	17.6397	14.2112	1.21745	0.982382	2.4298	4.73505	C_SHF	Moxd1
3757	39.1782	-1.09487	0.244468	-4.47859	7.51366e-06	0.000208592	55.4981	59.7173	50.3991	47.709	21.9141	25.5419	21.8682	30.7778	C_SHF	Smim1
8091	17.7992	-1.94362	0.434396	-4.4743	7.66613e-06	0.000212352	25.8991	27.5102	45.3592	14.2112	6.08724	8.84143	10.9341	3.55129	C_SHF	Nefl
5615	19.9973	-1.67446	0.374471	-4.47152	7.76641e-06	0.000214653	35.1488	33.549	20.1596	32.4828	9.73959	4.91191	12.149	11.8376	C_SHF	Aplp1
2861	57.0713	-0.977445	0.218801	-4.46728	7.92217e-06	0.000218473	57.3481	67.0981	103.318	75.1164	32.8711	39.2953	40.0916	41.4317	C_SHF	Dkk2
12903	8.82347	-2.96923	0.665013	-4.46492	8.00986e-06	0.000220404	14.7995	15.4326	15.1197	17.2565	1.21745	1.96476	2.4298	2.36753	C_SHF	Synpo
8962	123.821	0.60776	0.136161	4.46355	8.0614e-06	0.000221333	84.1722	95.2793	115.918	96.4332	149.746	139.498	160.367	149.154	C_SHF	Exosc7
7456	44.8775	1.01003	0.226528	4.45874	8.24442e-06	0.000225861	30.524	20.8004	34.4394	34.5129	54.7852	62.8724	59.53	61.5557	C_SHF	Irx5
2822	19.666	-1.63788	0.367525	-4.45652	8.33027e-06	0.000227712	34.2239	28.8522	25.1996	31.4677	7.30469	14.7357	6.07449	9.47011	C_SHF	Pde5a
6535	7.64495	3.75255	0.842582	4.45363	8.44318e-06	0.000230294	2.77491	1.34196	0	0	21.9141	4.91191	24.298	5.91882	C_SHF	Fabp7
4702	43.4384	-1.14094	0.256866	-4.44176	8.92271e-06	0.000242842	61.9729	51.6655	48.7191	76.1315	31.6537	13.7533	34.0171	29.5941	C_SHF	Tes
9248	25.158	-1.50782	0.339683	-4.43889	9.04236e-06	0.000245562	42.5486	34.22	26.0395	45.6789	14.6094	5.89429	12.149	20.124	C_SHF	Hist3h2ba
113	3.2928	5.38967	1.21482	4.43658	9.13989e-06	0.000247671	0	0	0	0	6.08724	5.89429	6.07449	8.28634	C_SHF	Pou3f3
13319	34.3007	1.14974	0.259394	4.43242	9.31815e-06	0.000251954	21.2743	25.4973	18.4797	19.2866	45.0456	40.2776	60.7449	43.7992	C_SHF	Ide
9515	123.479	-0.619297	0.139738	-4.43186	9.34248e-06	0.000252065	153.545	154.997	131.878	158.353	76.6992	101.185	110.556	100.62	C_SHF	Ift20
12288	93.7712	0.71629	0.161717	4.42929	9.45459e-06	0.000254539	65.6728	72.4659	64.6789	81.2069	107.135	114.939	147.003	97.0686	C_SHF	Rrp1b
6371	11.157	-2.33197	0.527513	-4.4207	9.83817e-06	0.00026316	19.4244	20.1294	17.6397	17.2565	2.4349	3.92953	6.07449	2.36753	C_SHF	Samd5
7574	118.937	-0.65048	0.147427	-4.41223	1.02311e-05	0.000273086	174.819	130.841	136.078	141.097	76.6992	105.115	85.0428	101.804	C_SHF	Zfhx3
591	16.0538	1.88238	0.426811	4.41033	1.03211e-05	0.000274899	8.32472	4.69686	9.23984	5.07543	26.7839	11.7886	37.6618	24.859	C_SHF	Ildr2
12418	261.404	0.52305	0.118646	4.40851	1.04084e-05	0.000276632	251.592	216.727	182.277	209.108	245.925	363.481	348.676	273.449	C_SHF	Gm42418
2443	55.4892	0.948634	0.215216	4.40782	1.04417e-05	0.000276927	32.3739	51.6655	39.4793	26.3922	59.655	78.5905	72.8939	82.8634	C_SHF	Tiparp
10978	11.097	-2.50527	0.569094	-4.40221	1.07156e-05	0.000283587	14.7995	28.1812	12.5998	20.3017	2.4349	6.87667	1.2149	2.36753	C_SHF	Fbln5
2060	71.9562	0.783625	0.178269	4.39576	1.10388e-05	0.000291523	60.123	41.6008	52.0791	58.875	101.048	84.4848	87.4726	89.966	C_SHF	Las1l
9720	27.269	-1.33152	0.303387	-4.38885	1.13951e-05	0.000299032	49.0234	37.5749	32.7594	36.5431	20.6966	12.771	14.5788	14.2052	C_SHF	Thra
5697	60.8463	-0.850076	0.194435	-4.37202	1.23101e-05	0.000321016	73.9975	81.1887	84.8385	73.0862	51.1328	48.1367	38.8767	35.5129	C_SHF	2410002F23Rik
10938	26.9102	-1.32154	0.302649	-4.36657	1.26212e-05	0.000327076	41.6236	34.891	42.8392	34.5129	20.6966	16.7005	13.3639	10.6539	C_SHF	Irf2bpl
12941	162.36	0.601063	0.137709	4.36472	1.27285e-05	0.00032917	102.672	157.68	127.678	125.871	171.66	191.564	244.194	177.565	C_SHF	Lman1
6246	45.2952	-1.01178	0.231979	-4.36154	1.2915e-05	0.000333304	69.3727	63.0722	50.3991	59.8901	35.306	36.3481	24.298	23.6753	C_SHF	Ebf3
4680	4.7018	5.13506	1.18135	4.34679	1.38143e-05	0.000355042	0	0	0.839985	0	13.3919	2.94714	12.149	8.28634	C_SHF	Dlx6
11551	54.3006	0.864447	0.19926	4.33829	1.43593e-05	0.00036829	42.5486	34.891	37.7993	39.5884	65.7422	79.5729	65.6045	68.6583	C_SHF	Larp4
9377	50.6576	-0.916962	0.211566	-4.33417	1.46312e-05	0.000374492	58.2731	73.1369	62.1589	71.056	35.306	33.401	35.232	36.6967	C_SHF	Plscr3
10993	3.24108	5.35459	1.23779	4.32592	1.51897e-05	0.000387197	0	0	0	0	10.957	2.94714	7.28939	4.73505	C_SHF	Fam181a
11228	116.236	0.633166	0.146454	4.32331	1.53709e-05	0.00039022	95.2718	93.9373	89.8784	85.2672	119.31	149.322	176.16	120.744	C_SHF	Atad2
13445	3.78599	-5.16761	1.1964	-4.31931	1.56516e-05	0.000395735	11.0996	8.72275	3.35994	7.1056	0	0	0	0	C_SHF	Adra2a
478	242.356	0.897602	0.207978	4.31585	1.58986e-05	0.000401167	122.096	199.952	183.957	170.534	272.708	327.133	259.988	402.48	C_SHF	Tnni1
12426	10.2326	2.44229	0.566455	4.31153	1.6213e-05	0.000407449	4.62485	2.01294	5.03991	1.01509	28.0013	13.7533	7.28939	20.124	C_SHF	Pla2g7
2027	143.778	-0.550921	0.12791	-4.30711	1.65403e-05	0.000414838	187.769	150.3	177.237	169.519	103.483	120.833	122.705	118.376	C_SHF	Fundc2
4809	84.9032	-0.731908	0.170118	-4.30235	1.68999e-05	0.000423007	99.8967	106.686	110.878	107.599	68.1771	81.5377	57.1002	47.3505	C_SHF	Zyx
4047	3.68203	-5.12778	1.19433	-4.29343	1.75936e-05	0.000435991	3.69988	7.38079	9.23984	9.13577	0	0	0	0	C_SHF	Nwd2
11153	36.0937	-1.12791	0.262996	-4.2887	1.79718e-05	0.000443601	49.0234	38.9169	60.4789	49.7392	20.6966	19.6476	20.6533	29.5941	C_SHF	Snhg18
9808	37.5883	-1.12611	0.262621	-4.28796	1.80319e-05	0.000444205	42.5486	47.6396	66.3588	49.7392	17.0443	23.5772	20.6533	33.1454	C_SHF	Grn
1805	34.3369	-1.18383	0.276866	-4.27583	1.90425e-05	0.000467253	54.5732	40.9298	46.1992	49.7392	24.349	25.5419	8.50428	24.859	C_SHF	Nkain4
10345	63.7532	0.778667	0.182295	4.27147	1.94192e-05	0.00047556	44.3985	45.6267	45.3592	52.7845	76.6992	78.5905	78.9684	87.5985	C_SHF	Golm1
3914	7.60943	2.78621	0.653428	4.26399	2.00807e-05	0.000490795	2.77491	0.670981	3.35994	1.01509	18.2617	10.8062	12.149	11.8376	C_SHF	Dpysl5
8097	71.083	0.873489	0.20522	4.25635	2.07788e-05	0.000506864	57.3481	46.2977	55.439	41.6185	58.4375	84.4848	97.1918	127.846	C_SHF	Loxl2
2195	17.1651	-1.76441	0.4148	-4.25365	2.10316e-05	0.000510309	34.2239	16.7745	33.5994	21.3168	7.30469	4.91191	9.71918	9.47011	C_SHF	Kcne1l
3717	63.679	0.789163	0.185513	4.25395	2.10033e-05	0.000510309	47.1734	46.9686	50.3991	41.6185	71.8294	72.6962	92.3322	86.4147	C_SHF	Kif1b
7221	31.3816	1.15667	0.271931	4.25353	2.10428e-05	0.000510309	14.7995	24.8263	21.8396	15.2263	41.3932	39.2953	52.2406	41.4317	C_SHF	Clcn3
4509	110.346	-0.619587	0.145771	-4.2504	2.13385e-05	0.000516475	129.496	138.222	127.678	138.052	104.701	70.7315	87.4726	86.4147	C_SHF	Znhit1
3252	17.4643	1.57665	0.371248	4.24689	2.16754e-05	0.000523613	6.47478	9.39373	10.0798	9.13577	23.1315	33.401	29.1575	18.9402	C_SHF	Hook1
11684	29.3862	-1.20854	0.284818	-4.24322	2.20337e-05	0.000531238	43.4735	36.233	36.9593	47.709	20.6966	17.6829	14.5788	17.7565	C_SHF	Snai2
5262	14.603	-3.73885	0.882079	-4.23868	2.24838e-05	0.000541044	28.674	46.9686	22.6796	10.1509	1.21745	0	1.2149	5.91882	C_SHF	Mgp
3286	148.99	-0.570639	0.134743	-4.23502	2.28533e-05	0.000548877	199.793	155.668	172.197	186.776	115.658	139.498	129.994	92.3335	C_SHF	Ssbp3
10206	140.684	0.521566	0.123173	4.23441	2.29148e-05	0.000549295	110.996	110.041	115.078	126.886	158.268	166.022	170.086	168.094	C_SHF	Ssr1
1711	81.5096	-0.697825	0.164974	-4.22992	2.33774e-05	0.000558237	95.2718	92.5953	107.518	108.614	63.3073	64.8372	60.7449	59.1882	C_SHF	Sulf2
12516	101.97	-0.62557	0.148026	-4.22609	2.37785e-05	0.000566728	120.246	123.46	123.478	128.916	75.4818	94.3086	74.1088	75.7609	C_SHF	Mpnd
6259	3.12093	5.31614	1.25993	4.21938	2.44977e-05	0.000581646	0	0	0	0	10.957	6.87667	1.2149	5.91882	C_SHF	Nkx6-2
1717	95.7234	0.640674	0.15209	4.21247	2.52591e-05	0.000598582	80.4723	69.111	65.5188	85.2672	115.658	116.903	125.134	107.722	C_SHF	Ddx27
11920	29.5061	-1.45133	0.3446	-4.21164	2.53528e-05	0.000599663	54.5732	44.9557	50.3991	22.3319	26.7839	10.8062	6.07449	20.124	C_SHF	Filip1l
5714	110.101	-0.599465	0.142577	-4.2045	2.61658e-05	0.000617721	127.646	135.538	125.998	142.112	93.7435	96.2734	80.1833	79.3121	C_SHF	Akt1s1
4095	51.1344	-0.953858	0.226897	-4.20393	2.62314e-05	0.0006181	81.3973	73.1369	56.279	59.8901	31.6537	49.1191	30.3724	27.2266	C_SHF	Pdgfra
5976	81.1275	0.682879	0.162615	4.19936	2.67667e-05	0.000629524	59.198	66.4271	58.799	63.9504	104.701	88.4143	106.911	100.62	C_SHF	Pold3
7133	15.2793	1.77621	0.424118	4.18801	2.81415e-05	0.000659368	7.39975	5.36785	10.9198	4.06034	20.6966	34.3834	13.3639	26.0428	C_SHF	Rab11fip1
6373	15.2586	-1.74452	0.416929	-4.18421	2.86163e-05	0.000666801	20.3493	26.1682	23.5196	24.3621	4.86979	10.8062	6.07449	5.91882	C_SHF	Rab32
9040	8.34467	5.9872	1.43091	4.18418	2.86192e-05	0.000666801	0.924969	0	0	0	40.1758	2.94714	8.50428	14.2052	C_SHF	Upp1
503	23.3523	-1.34389	0.321489	-4.18022	2.91233e-05	0.000676019	37.9237	31.5361	31.9194	32.4828	15.8268	10.8062	10.9341	15.3889	C_SHF	Hmcn1
4914	13.0642	1.93907	0.464203	4.17721	2.95112e-05	0.00068375	7.39975	6.03883	5.8799	2.03017	14.6094	19.6476	14.5788	34.3291	C_SHF	Smyd1
1580	35.8563	1.03611	0.248257	4.17352	2.99934e-05	0.000693249	20.3493	23.4843	20.1596	30.4526	46.263	50.1015	52.2406	43.7992	C_SHF	Dnmt3b
2067	19.8236	1.41474	0.339209	4.17071	3.03653e-05	0.000698346	12.0246	10.0647	9.23984	12.181	24.349	28.4891	26.7278	35.5129	C_SHF	Stard8
13078	26.2902	-1.23656	0.296472	-4.17092	3.03369e-05	0.000698346	36.9988	38.9169	36.1194	35.528	15.8268	15.7181	17.0086	14.2052	C_SHF	Cd248
2399	45.1575	-1.03192	0.247675	-4.16641	3.09437e-05	0.000710338	76.7724	59.0463	42.8392	64.9655	20.6966	38.3129	24.298	34.3291	C_SHF	Lhfp
8185	9.20186	-2.79434	0.671009	-4.16439	3.12182e-05	0.000715321	19.4244	14.7616	6.71988	23.347	0	0.982382	3.64469	4.73505	C_SHF	Slitrk5
13196	76.7206	0.762008	0.183046	4.16293	3.14189e-05	0.000718599	73.0726	53.6785	46.1992	55.8297	73.0469	112.974	95.9769	102.987	C_SHF	Ahnak
12120	61.0001	-0.849461	0.204252	-4.15889	3.19791e-05	0.000727408	81.3973	79.8467	72.2387	81.2069	31.6537	52.0662	31.5873	58.0044	C_SHF	Hcfc1r1
2930	30.8398	1.33119	0.320637	4.1517	3.30019e-05	0.000747944	8.32472	18.7875	29.3995	13.1961	42.6107	52.0662	25.5129	56.8206	C_SHF	Nexn
2130	8.49504	-2.69198	0.6485	-4.15109	3.309e-05	0.00074858	13.8745	12.0777	16.7997	16.2414	3.65234	2.94714	0	2.36753	C_SHF	Dach2
7350	31.9444	1.14872	0.277108	4.14539	3.3923e-05	0.000766034	12.9496	17.4455	27.7195	21.3168	56.0026	42.2424	36.4469	41.4317	C_SHF	Otud4
11039	69.0601	0.780973	0.188423	4.14479	3.4012e-05	0.000766654	51.7983	57.0334	56.279	36.5431	108.353	74.661	81.3982	86.4147	C_SHF	Cinp
453	8.29855	-2.88873	0.699553	-4.12939	3.63724e-05	0.000815436	9.24969	20.8004	9.23984	19.2866	2.4349	2.94714	2.4298	0	C_SHF	Fmod
1093	8.76785	2.3161	0.561354	4.12591	3.69269e-05	0.0008249	3.69988	4.02588	0.839985	3.04526	14.6094	12.771	14.5788	16.5727	C_SHF	Cobll1
8452	42.8351	-0.969765	0.235678	-4.1148	3.87521e-05	0.000857984	52.7232	62.4012	51.2391	59.8901	38.9583	23.5772	24.298	29.5941	C_SHF	Ncam1
472	62.8288	-0.776537	0.18877	-4.11367	3.89424e-05	0.000860668	81.3973	77.8338	73.9187	84.2521	51.1328	45.1895	51.0257	37.8804	C_SHF	Shisa4
1076	36.8943	-1.04688	0.255254	-4.10133	4.10781e-05	0.000901476	51.7983	53.0075	41.9993	51.7694	24.349	19.6476	19.4384	33.1454	C_SHF	Tanc1
4618	52.9133	-0.880761	0.214845	-4.09952	4.14003e-05	0.000905359	59.198	73.1369	66.3588	75.1164	28.0013	31.4362	49.8108	40.248	C_SHF	Arpc1b
12637	151.416	0.501174	0.12232	4.09723	4.18129e-05	0.000912782	110.996	129.499	140.278	119.78	161.921	175.846	189.524	183.483	C_SHF	Eml4
2916	11.2789	2.01815	0.493834	4.0867	4.37561e-05	0.000950208	2.77491	8.05177	3.35994	3.04526	10.957	17.6829	21.8682	22.4915	C_SHF	Lpar3
11482	22.3623	1.31463	0.322764	4.07304	4.64028e-05	0.00100245	13.8745	9.39373	13.4398	15.2263	29.2188	34.3834	24.298	39.0642	C_SHF	Kif21a
13491	57.9449	-0.810712	0.199247	-4.06888	4.72405e-05	0.00101802	68.4477	78.5047	66.3588	82.222	32.8711	45.1895	46.1661	43.7992	C_SHF	mt-Nd4l
12662	65.7879	0.751764	0.18514	4.06052	4.89636e-05	0.00105048	56.4231	39.5879	48.7191	52.7845	85.2214	91.3615	72.8939	79.3121	C_SHF	Msh2
8178	5.64875	3.59005	0.884947	4.0568	4.97507e-05	0.00106158	0	0	1.67997	2.03017	10.957	8.84143	14.5788	7.10258	C_SHF	Ednrb
9235	69.1743	0.718055	0.177045	4.05577	4.9969e-05	0.00106158	49.0234	47.6396	49.5591	63.9504	85.2214	86.4496	88.6875	82.8634	C_SHF	Larp1
12077	3.14932	5.31049	1.3094	4.05567	4.99917e-05	0.00106158	0	0	0	0	3.65234	0.982382	17.0086	3.55129	C_SHF	Dll1
12423	55.7328	0.821135	0.202406	4.05688	4.97326e-05	0.00106158	36.9988	41.6008	49.5591	32.4828	63.3073	74.661	64.3896	82.8634	C_SHF	Cd2ap
12497	18.9595	-1.47015	0.362478	-4.05583	4.99561e-05	0.00106158	26.8241	26.8392	31.0794	26.3922	9.73959	6.87667	9.71918	14.2052	C_SHF	Daam2
6279	34.6328	-1.08876	0.268587	-4.05365	5.04237e-05	0.00106893	40.6986	39.5879	57.959	50.7543	14.6094	25.5419	21.8682	26.0428	C_SHF	Ifitm3
8382	122.027	-0.594374	0.146642	-4.05325	5.05119e-05	0.00106898	137.82	126.815	157.917	166.474	102.266	109.044	72.8939	102.987	C_SHF	Clmp
10170	421.797	-0.631466	0.156109	-4.04505	5.23128e-05	0.00110335	455.085	515.984	546.83	531.905	430.977	288.82	272.137	332.638	C_SHF	Sox4
8939	4.11027	4.96488	1.22869	4.04079	5.32716e-05	0.00112167	0	0	0.839985	0	2.4349	11.7886	2.4298	15.3889	C_SHF	Cck
5411	13.0506	-1.85332	0.459064	-4.03718	5.40985e-05	0.00113525	21.2743	21.4714	15.9597	23.347	3.65234	7.85905	7.28939	3.55129	C_SHF	Inafm1
2516	331.456	0.996847	0.246978	4.03618	5.43279e-05	0.00113815	233.092	189.217	234.356	228.394	525.938	286.855	588.011	365.783	C_SHF	Crabp2
4854	18.0226	1.43447	0.355799	4.03169	5.53776e-05	0.00115625	9.24969	9.39373	9.23984	11.1659	21.9141	24.5595	25.5129	33.1454	C_SHF	Hoxa1
8271	112.968	0.588586	0.146075	4.02934	5.5934e-05	0.00116592	98.9717	95.9502	80.6386	84.2521	158.268	117.886	148.218	119.56	C_SHF	Dnmt1
604	52.1673	0.925911	0.230035	4.02508	5.69552e-05	0.00118086	33.2989	28.1812	53.759	28.4224	63.3073	58.9429	88.6875	62.7395	C_SHF	Rgs5
890	31.9601	-1.14858	0.285433	-4.02399	5.72192e-05	0.00118086	40.6986	51.6655	34.4394	48.7241	15.8268	12.771	25.5129	26.0428	C_SHF	Fam69b
3968	42.6244	-0.949765	0.236023	-4.02404	5.72094e-05	0.00118086	59.198	57.0334	54.599	53.7996	21.9141	27.5067	25.5129	41.4317	C_SHF	Mxd4
743	141.696	-0.527099	0.131256	-4.01581	5.92417e-05	0.00122057	170.194	173.784	157.917	167.489	98.6133	117.886	103.266	144.419	C_SHF	Nenf
8830	36.5998	-1.05573	0.263001	-4.01415	5.96599e-05	0.00122716	47.1734	47.6396	64.6789	37.5582	21.9141	18.6652	27.9426	27.2266	C_SHF	Fam212a
12584	106.498	-0.576825	0.143787	-4.01168	6.02891e-05	0.00123806	125.796	137.551	121.798	124.856	87.6563	92.3439	85.0428	76.9446	C_SHF	Myl12b
4141	54.2221	0.834088	0.207951	4.01098	6.04664e-05	0.00123826	42.5486	34.22	31.0794	48.7241	81.569	58.9429	68.0343	68.6583	C_SHF	Sdad1
1890	26.4129	-1.20683	0.301381	-4.00435	6.21889e-05	0.00126871	33.2989	44.9557	36.1194	32.4828	19.4792	13.7533	17.0086	14.2052	C_SHF	Timp1
1074	22.4581	1.33309	0.333087	4.00224	6.27448e-05	0.00127796	12.9496	8.72275	19.3197	10.1509	25.5664	27.5067	34.0171	41.4317	C_SHF	Pkp4
6047	73.9643	0.671591	0.167832	4.00157	6.29243e-05	0.00127953	57.3481	55.0204	57.119	58.875	94.961	87.432	86.2577	94.7011	C_SHF	Ipo7
3166	19.0948	1.41949	0.355629	3.9915	6.56578e-05	0.00133294	9.24969	8.72275	14.2797	9.13577	29.2188	18.6652	29.1575	34.3291	C_SHF	Ctnnal1
888	45.398	1.05118	0.263383	3.99108	6.57729e-05	0.00133311	32.3739	28.8522	22.6796	34.5129	35.306	53.0486	98.4067	58.0044	C_SHF	Egfl7
6075	15.8644	1.61621	0.405279	3.98789	6.66622e-05	0.00134894	7.39975	10.0647	8.39985	5.07543	25.5664	33.401	12.149	24.859	C_SHF	Plekha7
5819	6.94012	2.80169	0.702879	3.98603	6.71892e-05	0.0013574	2.77491	0.670981	1.67997	2.03017	13.3919	4.91191	18.2235	11.8376	C_SHF	Apba2
3027	131.343	0.523902	0.131476	3.98475	6.75499e-05	0.00136247	120.246	107.357	96.5983	106.584	166.79	143.428	168.871	140.868	C_SHF	Casp8ap2
11382	49.1738	-0.868365	0.21824	-3.97894	6.92225e-05	0.00139396	68.4477	65.0851	57.959	61.9202	45.0456	26.5243	36.4469	31.9616	C_SHF	Slc25a17
871	79.0847	-0.711801	0.17919	-3.97232	7.11773e-05	0.00142134	85.0972	99.9761	125.998	81.2069	58.4375	60.9077	58.3151	62.7395	C_SHF	Phpt1
5165	26.8114	1.16299	0.292718	3.97306	7.09545e-05	0.00142134	16.6494	18.1165	15.9597	15.2263	43.8281	37.3305	42.5214	24.859	C_SHF	Cecr2
5187	51.5226	-0.887388	0.223319	-3.97363	7.07867e-05	0.00142134	65.6728	61.0592	56.279	84.2521	46.263	25.5419	35.232	37.8804	C_SHF	Grcc10
5638	24.8657	-1.22991	0.309551	-3.97321	7.09095e-05	0.00142134	28.674	34.891	35.2794	40.6034	12.1745	13.7533	15.7937	17.7565	C_SHF	Gramd1a
8189	68.3683	-0.735392	0.185159	-3.97168	7.13672e-05	0.00142134	77.6974	92.5953	88.1984	83.2371	62.0899	57.9605	43.7363	41.4317	C_SHF	Gpc6
10649	70.0404	0.714166	0.17978	3.97244	7.11407e-05	0.00142134	50.8733	48.3106	60.4789	52.7845	69.3945	85.4672	94.762	98.2524	C_SHF	Rock2
133	93.0927	0.597546	0.150719	3.96462	7.35117e-05	0.00145312	77.6974	71.7949	71.3987	76.1315	112.005	118.868	100.837	116.009	C_SHF	Slc39a10
2704	110.217	0.60762	0.153266	3.96447	7.35592e-05	0.00145312	71.2226	82.5306	98.2783	98.4633	109.57	152.269	119.06	150.338	C_SHF	Atp1a1
3076	15.6224	-1.61834	0.408153	-3.96503	7.3387e-05	0.00145312	24.9742	17.4455	26.8795	25.3772	6.08724	9.82382	7.28939	7.10258	C_SHF	Galt
7806	118.361	-0.543969	0.137202	-3.96473	7.34795e-05	0.00145312	136.895	134.867	142.797	147.187	107.135	94.3086	100.837	82.8634	C_SHF	Zfp503
13317	41.1133	0.925302	0.233392	3.96459	7.3522e-05	0.00145312	27.7491	27.5102	33.5994	24.3621	42.6107	53.0486	64.3896	55.6369	C_SHF	Btaf1
4681	5.55497	3.28541	0.829561	3.96041	7.48197e-05	0.00147335	0	2.01294	0.839985	1.01509	9.73959	6.87667	10.9341	13.0214	C_SHF	Dlx5
2793	13.5391	-1.81419	0.458606	-3.95587	7.62567e-05	0.00149927	24.9742	17.4455	16.7997	25.3772	8.52214	6.87667	1.2149	7.10258	C_SHF	Vcam1
5982	12.5042	-1.85886	0.469948	-3.95545	7.63912e-05	0.00149955	21.2743	19.4584	18.4797	19.2866	1.21745	5.89429	8.50428	5.91882	C_SHF	Ucp2
12518	88.2543	0.634553	0.160545	3.95249	7.73416e-05	0.00151582	76.7724	66.4271	62.1589	71.056	114.44	87.432	110.556	117.193	C_SHF	Chaf1a
3852	8.89662	-2.39514	0.606041	-3.9521	7.74676e-05	0.00151591	19.4244	14.0906	9.23984	17.2565	2.4349	3.92953	2.4298	2.36753	C_SHF	Lrrc17
8448	8.1943	2.38729	0.604361	3.95011	7.8116e-05	0.0015262	3.69988	1.34196	0.839985	5.07543	12.1745	8.84143	17.0086	16.5727	C_SHF	Zbtb16
8195	7.05968	2.73725	0.693932	3.94455	7.99493e-05	0.00155957	0.924969	3.3549	0.839985	2.03017	13.3919	15.7181	3.64469	16.5727	C_SHF	Cldn10
1950	72.7673	0.707396	0.179432	3.94241	8.0666e-05	0.0015638	55.4981	49.6526	60.4789	55.8297	110.788	91.3615	88.6875	69.842	C_SHF	Hprt
3121	17.9151	1.43889	0.364909	3.94314	8.04203e-05	0.0015638	11.0996	8.05177	6.71988	13.1961	34.0885	24.5595	24.298	21.3077	C_SHF	Igfbpl1
4806	10.7479	-2.0245	0.513465	-3.94283	8.05262e-05	0.0015638	21.2743	17.4455	14.2797	16.2414	3.65234	5.89429	3.64469	3.55129	C_SHF	Gstk1
12007	87.6379	0.636841	0.161536	3.94241	8.06679e-05	0.0015638	64.7478	59.7173	79.7986	71.056	110.788	116.903	108.126	89.966	C_SHF	Psmg1
8391	59.8161	-0.798806	0.202666	-3.9415	8.09751e-05	0.00156732	72.1476	85.2145	65.5188	81.2069	36.5234	50.1015	54.6704	33.1454	C_SHF	Oaf
8909	40.926	-0.96717	0.245422	-3.94084	8.11967e-05	0.00156917	54.5732	51.6655	66.3588	43.6487	30.4362	24.5595	20.6533	35.5129	C_SHF	Rbms3
11939	29.4047	-1.10904	0.281611	-3.93821	8.20931e-05	0.00158404	46.2485	38.2459	39.4793	36.5431	15.8268	15.7181	21.8682	21.3077	C_SHF	Robo1
8535	7.58615	-2.71374	0.689332	-3.93677	8.25851e-05	0.00159107	9.24969	15.4326	12.5998	15.2263	1.21745	0.982382	2.4298	3.55129	C_SHF	Islr
481	103.458	-0.57796	0.14692	-3.93384	8.35997e-05	0.00160604	115.621	116.751	135.238	128.916	76.6992	91.3615	81.3982	81.6797	C_SHF	Tmem9
2717	45.1278	-0.883343	0.224636	-3.93232	8.41289e-05	0.00161333	51.7983	53.6785	63.8389	64.9655	29.2188	30.4538	30.3724	36.6967	C_SHF	Olfml3
2483	24.2418	-1.2704	0.323766	-3.92382	8.71551e-05	0.0016688	30.524	33.549	38.6393	34.5129	6.08724	14.7357	14.5788	21.3077	C_SHF	Gucy1a1
13148	61.4566	-0.761616	0.19429	-3.91999	8.85531e-05	0.00169037	69.3727	85.8855	77.2786	76.1315	58.4375	44.2072	40.0916	40.248	C_SHF	Bad
6510	7.5269	2.58123	0.660065	3.91057	9.20771e-05	0.00175496	1.84994	1.34196	2.51996	3.04526	9.73959	5.89429	12.149	23.6753	C_SHF	Prdm1
7139	99.7613	0.585076	0.1497	3.90832	9.29384e-05	0.00176867	70.2976	82.5306	79.7986	86.2823	107.135	113.956	139.713	118.376	C_SHF	Mak16
1995	23.5625	-1.25234	0.320637	-3.9058	9.39137e-05	0.0017845	39.7737	36.233	30.2395	26.3922	10.957	13.7533	14.5788	16.5727	C_SHF	Bgn
3164	60.9003	0.753378	0.193286	3.89775	9.70917e-05	0.00184208	49.0234	44.2847	41.9993	45.6789	86.4388	58.9429	86.2577	74.5771	C_SHF	Ikbkap
4532	51.0524	-0.808557	0.207569	-3.89537	9.80481e-05	0.0018574	61.048	65.0851	63.8389	70.0409	32.8711	36.3481	41.3065	37.8804	C_SHF	Tsc22d4
6013	15.2341	1.59496	0.410026	3.88991	0.000100282	0.00189683	8.32472	8.72275	5.8799	7.1056	17.0443	14.7357	34.0171	26.0428	C_SHF	Hbb-bs
1680	6.03168	2.85496	0.734722	3.88577	0.000102006	0.00192361	1.84994	1.34196	2.51996	0	12.1745	8.84143	8.50428	13.0214	C_SHF	Matn4
13173	53.8003	-0.796186	0.204891	-3.8859	0.000101951	0.00192361	68.4477	65.7561	67.1988	72.0711	46.263	41.26	29.1575	40.248	C_SHF	Stx5a
7985	92.8627	-0.632273	0.163028	-3.87832	0.00010518	0.00197749	93.4219	126.815	124.318	106.584	82.7865	79.5729	60.7449	68.6583	C_SHF	Psme2
2751	31.8933	-1.072	0.276674	-3.87459	0.000106802	0.00200002	49.0234	44.2847	44.5192	35.528	17.0443	26.5243	13.3639	24.859	C_SHF	Alx3
4674	125.295	-0.656947	0.169558	-3.87446	0.00010686	0.00200002	160.02	189.888	150.357	112.675	62.0899	114.939	111.771	100.62	C_SHF	Asb4
10192	209.043	-0.503247	0.129874	-3.8749	0.00010667	0.00200002	239.567	215.385	270.475	253.772	224.01	131.639	189.524	147.97	C_SHF	Tubb2b
3882	101.051	0.566468	0.146846	3.85755	0.000114528	0.00212438	87.8721	85.8855	82.3185	69.0259	131.484	122.798	114.2	114.825	C_SHF	Abcf2
5530	33.3564	-1.01696	0.263698	-3.85655	0.000115001	0.00212999	46.2485	42.9428	50.3991	38.5733	26.7839	18.6652	24.298	18.9402	C_SHF	Shkbp1
9429	121.836	0.515302	0.133711	3.85386	0.000116269	0.00215029	103.597	96.6212	94.0783	107.599	131.484	142.445	160.367	138.5	C_SHF	Mybbp1a
12192	75.095	0.710033	0.184598	3.84638	0.000119877	0.00221373	59.198	44.9557	59.6389	64.9655	114.44	84.4848	102.051	71.0258	C_SHF	Metrn
10775	77.243	0.690583	0.179648	3.8441	0.000120997	0.0022311	50.8733	58.3753	71.3987	55.8297	69.3945	108.062	108.126	95.8848	C_SHF	Mia2
12398	62.8566	-0.723651	0.188585	-3.83727	0.000124409	0.00228726	87.8721	72.4659	73.0787	80.1918	48.6979	47.1543	41.3065	52.0856	C_SHF	Atat1
5149	57.1416	0.788461	0.205516	3.8365	0.000124802	0.0022911	48.0984	32.2071	52.9191	34.5129	76.6992	63.8548	80.1833	68.6583	C_SHF	Bms1
5081	11.139	-1.97051	0.51443	-3.83047	0.000127898	0.00234448	15.7245	22.1424	10.9198	22.3319	6.08724	5.89429	3.64469	2.36753	C_SHF	Gxylt2
8914	24.6247	1.16815	0.305068	3.82916	0.000128584	0.00235014	16.6494	12.0777	13.4398	19.2866	25.5664	39.2953	32.8022	37.8804	C_SHF	Itga9
5610	35.3046	-0.99255	0.259268	-3.82828	0.000129039	0.00235422	55.4981	40.2588	45.3592	46.694	21.9141	18.6652	30.3724	23.6753	C_SHF	Clip3
7137	27.914	-1.13038	0.295855	-3.82073	0.000133056	0.00241769	41.6236	35.562	46.1992	29.4375	19.4792	13.7533	21.8682	15.3889	C_SHF	Rnf122
11932	32.4561	-1.0929	0.286207	-3.81857	0.000134227	0.00243189	55.4981	46.2977	33.5994	41.6185	19.4792	24.5595	27.9426	10.6539	C_SHF	Epha3
13427	37.063	0.941671	0.24659	3.81877	0.000134117	0.00243189	19.4244	29.5231	27.7195	24.3621	38.9583	52.0662	57.1002	47.3505	C_SHF	Slk
1316	46.4532	0.816854	0.213969	3.81762	0.000134743	0.00243769	33.2989	31.5361	35.2794	34.5129	65.7422	55.9957	63.1747	52.0856	C_SHF	Fam98b
1481	92.549	0.583019	0.152835	3.8147	0.00013635	0.00246319	73.9975	76.4918	72.2387	73.0862	102.266	100.203	116.63	125.479	C_SHF	Trmt6
5263	20.7907	-1.49082	0.39085	-3.81431	0.000136562	0.00246345	27.7491	43.6137	15.1197	36.5431	6.08724	15.7181	7.28939	14.2052	C_SHF	Arhgdib
11048	81.1032	0.670965	0.176203	3.80791	0.000140144	0.00251715	67.5227	57.0334	57.959	69.0259	108.353	111.991	68.0343	108.906	C_SHF	Gm266
6702	69.2919	-0.679804	0.178687	-3.80443	0.000142128	0.00254545	81.3973	87.2275	78.9586	93.3879	59.655	48.1367	54.6704	50.9018	C_SHF	Efna2
6168	83.7306	-0.628821	0.165341	-3.80318	0.000142852	0.00255474	88.797	97.9632	104.998	115.72	70.612	70.7315	57.1002	63.9232	C_SHF	Zfp771
2285	35.1704	-1.13097	0.297507	-3.80148	0.000143832	0.00256858	73.0726	38.9169	41.1593	39.5884	30.4362	12.771	17.0086	28.4103	C_SHF	Zfhx4
9569	93.097	0.574709	0.151345	3.79733	0.00014626	0.00260821	68.4477	75.8208	81.4786	73.0862	101.048	111.009	119.06	114.825	C_SHF	Appbp2
11054	70.3624	0.666538	0.17581	3.79125	0.000149893	0.00266916	51.7983	56.3624	50.3991	58.875	102.266	82.52	80.1833	80.4959	C_SHF	Apopt1
8093	8.6338	2.42006	0.638475	3.79038	0.000150415	0.00267465	4.62485	2.01294	4.19993	0	2.4349	18.6652	17.0086	20.124	C_SHF	Nkx2-6
12314	21.6605	-1.30502	0.34447	-3.78848	0.000151574	0.00269142	27.7491	33.549	33.5994	28.4224	6.08724	13.7533	20.6533	9.47011	C_SHF	Angptl4
8465	70.7078	1.46051	0.385974	3.78397	0.000154347	0.00273285	38.8487	32.8781	37.7993	41.6185	75.4818	136.551	48.5959	153.889	C_SHF	Cryab
9727	38.2938	0.925027	0.244455	3.78404	0.000154301	0.00273285	26.8241	31.5361	25.1996	21.3168	64.5248	48.1367	47.381	41.4317	C_SHF	Cdc6
13334	44.5905	1.05036	0.277771	3.78139	0.000155954	0.00275739	19.4244	22.8133	50.3991	23.347	36.5234	57.9605	71.679	74.5771	C_SHF	Pdlim1
6975	42.0642	-0.882016	0.233494	-3.77747	0.00015843	0.00279711	57.3481	56.3624	56.279	48.7241	24.349	38.3129	26.7278	28.4103	C_SHF	Rbms2
9666	2.88453	-4.75721	1.2625	-3.76809	0.000164503	0.00288807	9.24969	4.02588	1.67997	8.12069	0	0	0	0	C_SHF	Hoxb5os
9556	13.5742	1.632	0.433303	3.76642	0.000165606	0.00289927	7.39975	4.69686	8.39985	6.09052	21.9141	14.7357	14.5788	30.7778	C_SHF	Dusp14
1081	10.8311	1.80352	0.479674	3.75988	0.000169994	0.00297191	2.77491	5.36785	4.19993	7.1056	13.3919	22.5948	17.0086	14.2052	C_SHF	Ly75
7983	84.0505	-0.619646	0.164911	-3.75746	0.000171643	0.00299236	87.8721	103.331	99.9582	116.735	58.4375	71.7138	69.2492	65.107	C_SHF	Psme1
10326	7.26761	-2.89837	0.771309	-3.75773	0.000171463	0.00299236	24.0492	8.05177	10.0798	9.13577	0	1.96476	4.85959	0	C_SHF	Pitx1
392	36.8547	0.919371	0.245168	3.74996	0.000176864	0.00307138	27.7491	26.1682	22.6796	25.3772	36.5234	47.1543	57.1002	52.0856	C_SHF	Epb41l5
13007	4.37456	4.28023	1.14143	3.74989	0.000176915	0.00307138	0.924969	0	0.839985	0	7.30469	7.85905	12.149	5.91882	C_SHF	Sall3
11147	75.7842	-0.664677	0.177322	-3.74841	0.000177956	0.00308515	86.0221	95.2793	78.9586	111.659	59.655	56.9781	66.8194	50.9018	C_SHF	Dap
9789	34.454	0.960876	0.256408	3.74745	0.000178642	0.00309275	26.8241	25.4973	25.1996	15.2263	43.8281	38.3129	51.0257	49.7181	C_SHF	Dhx8
173	33.9587	0.945417	0.252372	3.74613	0.000179587	0.0030962	18.4994	22.8133	24.3596	27.4073	41.3932	46.1719	41.3065	49.7181	C_SHF	Spats2l
7401	72.6471	0.654408	0.174679	3.74636	0.000179421	0.0030962	49.9483	57.7043	68.8788	48.7241	84.0039	93.3262	86.2577	92.3335	C_SHF	Rad23a
11198	11.9699	-1.75951	0.471077	-3.73508	0.000187653	0.00322633	17.5744	14.0906	20.9996	21.3168	6.08724	4.91191	4.85959	5.91882	C_SHF	Angpt1
1275	53.2848	0.764766	0.204855	3.73321	0.000189056	0.00324288	46.2485	36.233	34.4394	41.6185	70.612	69.7491	74.1088	53.2694	C_SHF	Qser1
12492	59.6872	-0.723023	0.193679	-3.7331	0.000189135	0.00324288	76.7724	79.1757	73.9187	66.9957	52.3503	44.2072	47.381	36.6967	C_SHF	Foxp4
8173	19.6039	-1.46692	0.393176	-3.73094	0.000190765	0.00326563	48.0984	24.8263	18.4797	24.3621	9.73959	15.7181	8.50428	7.10258	C_SHF	Kctd12
4554	32.0913	1.01556	0.272351	3.72887	0.000192339	0.00327976	16.6494	18.1165	24.3596	26.3922	29.2188	46.1719	43.7363	52.0856	C_SHF	Pdgfa
8644	20.3827	-1.33925	0.359222	-3.72819	0.000192862	0.00328418	24.9742	22.1424	30.2395	39.5884	15.8268	9.82382	13.3639	7.10258	C_SHF	Pygo1
2676	27.179	-1.08533	0.291933	-3.71775	0.000201004	0.00339964	35.1488	40.2588	39.4793	32.4828	15.8268	14.7357	17.0086	22.4915	C_SHF	Pex11b
6683	26.8964	-1.19321	0.32095	-3.71775	0.000201006	0.00339964	39.7737	44.9557	39.4793	25.3772	10.957	17.6829	9.71918	27.2266	C_SHF	Plppr3
1130	39.5168	0.898385	0.242589	3.70333	0.00021279	0.0035747	27.7491	24.1553	29.3995	29.4375	37.7409	51.0838	68.0343	48.5343	C_SHF	Pdk1
10981	76.6283	0.621675	0.167929	3.70202	0.000213892	0.00358837	50.8733	59.7173	67.1988	63.9504	91.3086	100.203	86.2577	93.5173	C_SHF	Cpsf2
9496	94.2366	-0.569257	0.153896	-3.69898	0.000216471	0.00362189	126.721	105.344	106.678	111.659	80.3516	69.7491	72.8939	80.4959	C_SHF	Traf4
10641	87.0096	0.622326	0.16827	3.69838	0.000216976	0.00362548	51.7983	68.44	75.5987	78.1616	114.44	98.2382	87.4726	121.928	C_SHF	Mycn
2447	7.49826	-2.48396	0.671797	-3.69748	0.000217748	0.0036335	11.0996	14.0906	7.55987	18.2715	2.4349	2.94714	1.2149	2.36753	C_SHF	Ptx3
697	65.5157	0.675932	0.18291	3.69544	0.000219503	0.00365789	49.0234	48.9816	48.7191	54.8146	82.7865	65.8196	91.1173	82.8634	C_SHF	Lbr
8161	25.9568	1.08798	0.294534	3.69389	0.00022085	0.00367543	15.7245	15.4326	14.2797	21.3168	29.2188	31.4362	36.4469	43.7992	C_SHF	Dach1
130	72.426	0.663853	0.179849	3.69117	0.000223223	0.00370996	46.2485	67.769	52.0791	56.8448	104.701	82.52	91.1173	78.1284	C_SHF	Wdr75
12906	92.5255	0.589082	0.159728	3.68804	0.000225992	0.00375098	77.6974	85.8855	74.7587	55.8297	118.092	117.886	112.985	97.0686	C_SHF	Tcof1
12865	104.747	-0.546317	0.148214	-3.68601	0.000227794	0.00377587	136.895	121.447	107.518	131.961	79.1341	82.52	82.613	95.8848	C_SHF	Ap3s1
12910	39.2944	-0.943128	0.256293	-3.67988	0.00023334	0.00385754	59.198	63.7432	41.9993	41.6185	26.7839	30.4538	32.8022	17.7565	C_SHF	Pdgfrb
6265	14.6859	-1.55766	0.423517	-3.67793	0.000235139	0.00388213	24.9742	24.8263	19.3197	18.2715	13.3919	5.89429	6.07449	4.73505	C_SHF	Fuom
5346	29.5513	-1.03669	0.28199	-3.67632	0.000236619	0.00389625	37.9237	42.2718	36.1194	42.6336	20.6966	20.63	24.298	11.8376	C_SHF	Cox6b2
2902	75.8905	-0.638998	0.173903	-3.67445	0.000238362	0.00390945	92.4969	94.6083	92.3984	89.3276	63.3073	48.1367	53.4555	73.3933	C_SHF	Lmo4
11688	98.4729	0.568973	0.15484	3.67458	0.00023824	0.00390945	76.7724	71.1239	81.4786	88.3125	115.658	108.062	144.573	101.804	C_SHF	Mcm4
5361	34.8865	-0.943686	0.256954	-3.67259	0.000240108	0.0039329	52.7232	51.6655	39.4793	39.5884	24.349	24.5595	21.8682	24.859	C_SHF	Zfp580
3597	107.897	-0.529118	0.14414	-3.67086	0.000241735	0.00395436	129.496	121.447	128.518	129.931	85.2214	75.6434	91.1173	101.804	C_SHF	Pnrc2
4150	29.6749	-1.01428	0.276371	-3.67001	0.000242537	0.00396228	36.0738	36.9039	45.3592	40.6034	20.6966	20.63	17.0086	20.124	C_SHF	Ccng2
7045	39.9912	0.933317	0.254388	3.66887	0.000243622	0.00397481	24.0492	23.4843	31.0794	31.4677	36.5234	40.2776	64.3896	68.6583	C_SHF	Col4a1
328	4.96861	3.07604	0.838703	3.66762	0.000244823	0.00398918	0	1.34196	0.839985	2.03017	7.30469	7.85905	9.71918	10.6539	C_SHF	Gbx2
11140	5.58412	-3.56129	0.971203	-3.66688	0.000245526	0.0039902	9.24969	6.70981	10.9198	14.2112	0	0	1.2149	2.36753	C_SHF	2021-03-11
6831	18.2273	-1.43848	0.39276	-3.66248	0.000249783	0.00403832	24.0492	24.1553	22.6796	35.528	3.65234	6.87667	18.2235	10.6539	C_SHF	Elk3
11104	24.6344	1.14891	0.313806	3.66121	0.000251029	0.00405321	22.1993	16.7745	10.9198	11.1659	31.6537	31.4362	27.9426	44.983	C_SHF	Rictor
13260	26.0341	1.0658	0.291416	3.65731	0.000254877	0.00409752	17.5744	15.4326	15.1197	19.2866	41.3932	27.5067	36.4469	35.5129	C_SHF	Tjp2
4759	20.3156	1.29963	0.355474	3.65605	0.000256132	0.0041037	5.54981	14.7616	15.1197	11.1659	17.0443	35.3657	30.3724	33.1454	C_SHF	Plxna4
10813	34.0121	-0.976217	0.26772	-3.64641	0.000265929	0.00424431	46.2485	42.2718	52.9191	38.5733	19.4792	19.6476	34.0171	18.9402	C_SHF	Dact1
24	92.0052	0.582036	0.159723	3.64404	0.000268388	0.00426716	83.2472	72.4659	57.119	82.222	115.658	96.2734	115.415	113.641	C_SHF	Tram1
11978	89.1922	0.571074	0.156969	3.63813	0.000274627	0.0043608	82.3222	66.4271	66.3588	73.0862	101.048	117.886	109.341	97.0686	C_SHF	Gart
11818	29.6017	0.994757	0.273903	3.63178	0.000281471	0.00445811	21.2743	15.4326	21.8396	21.3168	31.6537	46.1719	38.8767	40.248	C_SHF	Tfrc
11628	75.6653	-0.625041	0.172385	-3.62585	0.000288012	0.00455015	82.3222	93.2663	99.1182	92.3728	54.7852	60.9077	70.4641	52.0856	C_SHF	Hmox2
6518	6.4653	2.71141	0.749361	3.6183	0.000296549	0.0046791	0	0.670981	3.35994	3.04526	2.4349	14.7357	9.71918	17.7565	C_SHF	Vgll2
12527	125.452	0.50193	0.138867	3.61446	0.000300979	0.004737	118.396	92.5953	106.678	97.4483	165.573	121.815	155.507	145.603	C_SHF	Uhrf1
6514	35.0539	0.926401	0.256388	3.61328	0.000302352	0.00474663	28.674	23.4843	27.7195	16.2414	56.0026	38.3129	47.381	42.6155	C_SHF	Lin28b
10933	5.97838	-2.88554	0.798916	-3.61182	0.000304057	0.00476739	11.0996	7.38079	12.5998	11.1659	1.21745	1.96476	1.2149	1.18376	C_SHF	Tgfb3
10158	49.8319	0.756984	0.210081	3.6033	0.000314206	0.00490184	40.6986	36.9039	37.7993	32.4828	58.4375	58.9429	77.7535	55.6369	C_SHF	Hist1h1a
2898	13.713	1.58283	0.439406	3.6022	0.000315536	0.00491645	5.54981	6.03883	13.4398	2.03017	20.6966	17.6829	18.2235	26.0428	C_SHF	Pdlim5
2860	42.558	-0.817341	0.226995	-3.6007	0.000317356	0.00493863	57.3481	53.0075	57.959	48.7241	30.4362	29.4714	30.3724	33.1454	C_SHF	Papss1
1171	3.67453	-4.3366	1.2049	-3.59914	0.000319271	0.00496223	6.47478	8.05177	2.51996	11.1659	0	0	0	1.18376	C_SHF	Pde1a
11633	73.6037	-0.640556	0.178327	-3.59204	0.000328101	0.00507416	77.6974	104.673	97.4383	78.1616	54.7852	60.9077	59.53	55.6369	C_SHF	Nudt16l1
12432	3.72955	-4.34486	1.20951	-3.59225	0.000327833	0.00507416	12.9496	2.68392	5.8799	7.1056	1.21745	0	0	0	C_SHF	Runx2
4836	28.2824	-1.06837	0.297673	-3.58909	0.00033184	0.00512564	46.2485	34.22	41.9993	31.4677	18.2617	26.5243	12.149	15.3889	C_SHF	Tmem176a
6349	19.4491	1.23528	0.344529	3.58542	0.00033654	0.00518538	12.0246	11.4067	12.5998	10.1509	35.306	23.5772	31.5873	18.9402	C_SHF	Mthfd1l
11575	144.497	0.868318	0.242233	3.58463	0.000337555	0.0051946	79.5473	136.88	102.478	89.3276	147.311	208.265	151.862	240.304	C_SHF	Krt8
8444	119.563	0.536356	0.149667	3.58367	0.000338803	0.00520737	87.8721	115.409	88.1984	97.4483	140.007	136.551	177.375	113.641	C_SHF	Rexo2
5919	6.77521	-2.56757	0.716885	-3.58157	0.000341533	0.00523642	9.24969	14.7616	8.39985	14.2112	2.4349	3.92953	1.2149	0	C_SHF	Fah
6380	73.778	-0.72034	0.201119	-3.58165	0.000341429	0.00523642	78.6224	112.054	93.2383	81.2069	64.5248	34.3834	74.1088	52.0856	C_SHF	Plagl1
270	91.1813	-0.549543	0.153546	-3.57901	0.000344905	0.00527513	103.597	108.028	111.718	109.629	79.1341	69.7491	77.7535	69.842	C_SHF	Stk16
7233	38.7217	0.85088	0.237941	3.57601	0.000348885	0.00532947	23.1242	33.549	28.5595	24.3621	56.0026	48.1367	52.2406	43.7992	C_SHF	Naf1
5193	25.1059	-1.1139	0.311578	-3.57501	0.000350212	0.00534319	37.9237	33.549	26.8795	39.5884	9.73959	19.6476	14.5788	18.9402	C_SHF	P3h3
11562	4.41725	3.68665	1.03328	3.56792	0.000359827	0.00548319	1.84994	0.670981	0	0	4.86979	3.92953	13.3639	10.6539	C_SHF	Smagp
564	15.2515	-1.43135	0.401409	-3.56581	0.000362732	0.0055207	22.1993	22.1424	24.3596	20.3017	12.1745	8.84143	6.07449	5.91882	C_SHF	Dnm3os
6949	44.6997	-0.812119	0.22788	-3.56379	0.000365535	0.00555657	66.5978	55.6914	50.3991	54.8146	32.8711	27.5067	41.3065	28.4103	C_SHF	Dtx3
69	94.8745	0.565335	0.158757	3.56101	0.000369428	0.0056021	66.5978	93.2663	69.7188	75.1164	132.702	112.974	103.266	105.355	C_SHF	Imp4
5953	98.8962	0.547416	0.153786	3.5596	0.000371427	0.00561873	88.797	81.1887	67.1988	84.2521	105.918	108.062	140.928	114.825	C_SHF	Rsf1
12955	80.9766	0.575691	0.161828	3.55742	0.000374514	0.00565856	67.5227	67.769	58.799	65.9806	88.8737	97.2558	106.911	94.7011	C_SHF	Seh1l
4851	26.9833	1.02735	0.289113	3.55346	0.000380193	0.00573742	18.4994	19.4584	18.4797	14.2112	36.5234	33.401	27.9426	47.3505	C_SHF	Snx10
9527	47.4192	0.782202	0.220247	3.55147	0.000383085	0.00576709	34.2239	40.9298	36.9593	26.3922	64.5248	60.9077	69.2492	46.1668	C_SHF	Atad5
2250	96.8627	0.540345	0.152414	3.54523	0.000392265	0.00588397	80.4723	82.5306	62.9989	90.3427	110.788	118.868	109.341	119.56	C_SHF	Pdha1
13271	85.2385	0.571826	0.161335	3.54434	0.000393592	0.00589678	58.2731	67.0981	68.8788	80.1918	114.44	96.2734	102.051	94.7011	C_SHF	Pum3
4655	50.1228	0.777288	0.219464	3.54175	0.000397482	0.00594222	44.3985	35.562	41.9993	25.3772	53.5677	61.89	80.1833	58.0044	C_SHF	Brca2
3385	108.978	0.537836	0.151942	3.53976	0.000400495	0.00597865	95.2718	87.8985	101.638	70.0409	103.483	125.745	142.143	145.603	C_SHF	Ptprf
8184	2.41988	-4.50653	1.27442	-3.53615	0.000406008	0.00605369	7.39975	2.68392	4.19993	5.07543	0	0	0	0	C_SHF	Slitrk6
11656	40.4345	-0.838997	0.237402	-3.53408	0.000409204	0.00609406	54.5732	44.2847	52.9191	55.8297	24.349	25.5419	34.0171	31.9616	C_SHF	Dexi
9101	95.564	0.562185	0.159119	3.5331	0.000410712	0.00610922	77.6974	75.8208	86.5185	69.0259	85.2214	131.639	117.845	120.744	C_SHF	Sptbn1
2657	5.76891	-2.85337	0.808048	-3.53119	0.000413702	0.00614636	12.0246	8.72275	10.9198	9.13577	1.21745	2.94714	0	1.18376	C_SHF	Mtmr11
9447	53.5731	0.713363	0.202172	3.5285	0.000417929	0.00620177	33.2989	40.9298	46.1992	41.6185	65.7422	63.8548	77.7535	59.1882	C_SHF	Tsr1
8541	32.7344	0.895671	0.253917	3.52741	0.000419644	0.00621243	24.0492	23.4843	24.3596	19.2866	46.263	39.2953	42.5214	42.6155	C_SHF	Nptn
1962	52.6464	0.738205	0.209444	3.52459	0.000424135	0.00627146	38.8487	36.9039	33.5994	48.7241	71.8294	51.0838	65.6045	74.5771	C_SHF	Fhl1
1665	1.99909	4.67078	1.3259	3.52273	0.00042713	0.00630278	0	0	0	0	3.65234	3.92953	4.85959	3.55129	C_SHF	Tox2
2729	17.7442	-1.28802	0.36564	-3.52264	0.000427264	0.00630278	25.8991	24.8263	23.5196	26.3922	7.30469	8.84143	12.149	13.0214	C_SHF	Mov10
526	66.2158	-0.638368	0.181444	-3.51827	0.000434368	0.00639244	78.6224	75.1498	80.6386	88.3125	48.6979	49.1191	57.1002	52.0856	C_SHF	Ier5
11333	10.1167	-1.88523	0.536115	-3.51646	0.000437339	0.00642857	15.7245	10.0647	22.6796	15.2263	3.65234	3.92953	7.28939	2.36753	C_SHF	C1qtnf6
8307	2.87919	4.40803	1.25467	3.51331	0.000442566	0.00649774	0.924969	0	0	0	8.52214	3.92953	7.28939	2.36753	C_SHF	Elavl3
11046	8.24219	2.02875	0.577928	3.51038	0.000447472	0.00655659	3.69988	2.68392	1.67997	5.07543	17.0443	6.87667	18.2235	10.6539	C_SHF	Exoc3l4
6979	61.8723	0.696775	0.198557	3.5092	0.000449457	0.00656798	39.7737	62.4012	43.6792	41.6185	80.3516	80.5553	85.0428	61.5557	C_SHF	Timeless
4348	89.437	0.544319	0.155185	3.50755	0.000452258	0.00660116	84.1722	73.1369	63.8389	70.0409	103.483	106.097	110.556	104.171	C_SHF	Ptpn11
8756	31.524	0.915817	0.261197	3.50623	0.000454507	0.00662623	19.4244	20.8004	20.9996	26.3922	46.263	40.2776	42.5214	35.5129	C_SHF	Dzip1l
3236	38.3252	-0.913135	0.261005	-3.49854	0.000467821	0.00680442	36.0738	50.9945	51.2391	61.9202	34.0885	26.5243	30.3724	15.3889	C_SHF	Mllt3
11718	34.0093	-0.94147	0.269382	-3.49492	0.0004742	0.00688916	39.7737	45.6267	33.5994	59.8901	24.349	19.6476	25.5129	23.6753	C_SHF	Scarf2
12636	131.894	-0.526755	0.150801	-3.49304	0.000477558	0.00692987	184.994	140.906	120.118	177.64	131.484	102.168	98.4067	99.4361	C_SHF	Pkdcc
2387	47.4214	-0.786771	0.225447	-3.48983	0.000483323	0.00700537	68.4477	58.3753	68.8788	44.6638	34.0885	40.2776	27.9426	36.6967	C_SHF	Pcdh18
1650	2.72634	4.36448	1.25295	3.48337	0.000495136	0.00715149	0	0.670981	0	0	4.86979	7.85905	4.85959	3.55129	C_SHF	Slc32a1
9896	56.8827	-0.705706	0.20261	-3.48307	0.000495699	0.00715149	76.7724	62.4012	82.3185	60.9052	45.0456	47.1543	44.9512	35.5129	C_SHF	Cdc42ep4
11453	11.5937	1.55926	0.447782	3.48218	0.00049734	0.00716688	6.47478	6.03883	5.8799	5.07543	12.1745	18.6652	21.8682	16.5727	C_SHF	Fam19a5
3427	105.188	0.518336	0.149077	3.47697	0.000507119	0.00729935	67.5227	91.9243	84.8385	101.509	127.832	121.815	132.424	113.641	C_SHF	Pabpc4
12127	23.8441	-1.14939	0.330752	-3.47507	0.000510722	0.00733427	49.0234	30.1941	26.0395	26.3922	10.957	15.7181	18.2235	14.2052	C_SHF	Flywch2
5220	60.9908	0.653901	0.188199	3.47453	0.000511757	0.00734069	44.3985	53.0075	50.3991	40.6034	81.569	66.8019	77.7535	73.3933	C_SHF	Rad51ap1
5723	79.378	-0.591741	0.170681	-3.46693	0.000526434	0.00753387	113.771	82.5306	92.3984	93.3879	65.7422	58.9429	61.9598	66.2908	C_SHF	Bcl2l12
745	38.9558	0.832526	0.240301	3.46451	0.000531193	0.00759326	27.7491	30.1941	26.8795	27.4073	56.0026	61.89	40.0916	41.4317	C_SHF	Ppp2r5a
9822	5.72557	-2.81916	0.814357	-3.46182	0.000536536	0.00765208	7.39975	7.38079	14.2797	11.1659	0	1.96476	2.4298	1.18376	C_SHF	C1ql1
1352	18.2666	1.2259	0.354908	3.45413	0.000552075	0.00785573	10.1747	10.7357	13.4398	9.13577	20.6966	19.6476	29.1575	33.1454	C_SHF	Ehd4
7514	72.0369	-0.613006	0.177733	-3.44902	0.000562618	0.00799662	94.3468	95.2793	74.7587	83.2371	58.4375	49.1191	60.7449	60.3719	C_SHF	Cbfb
1204	6.50181	-2.48894	0.722051	-3.44705	0.000566747	0.00804464	11.0996	10.0647	10.0798	13.1961	0	3.92953	3.64469	0	C_SHF	C1qtnf4
1229	9.70912	-1.86541	0.542179	-3.44058	0.000580463	0.00820387	18.4994	18.7875	11.7598	12.181	2.4349	6.87667	1.2149	5.91882	C_SHF	Creb3l1
10601	16.7996	1.25726	0.365423	3.44057	0.000580491	0.00820387	13.8745	9.39373	9.23984	7.1056	26.7839	23.5772	24.298	20.124	C_SHF	1110002L01Rik
3226	40.119	-0.813884	0.236677	-3.43879	0.000584316	0.00823926	49.9483	55.0204	49.5591	49.7392	32.8711	28.4891	34.0171	21.3077	C_SHF	Cntln
9791	26.6322	1.16461	0.338848	3.43696	0.000588283	0.00828581	18.4994	12.7486	23.5196	11.1659	32.8711	45.1895	15.7937	53.2694	C_SHF	Meox1
5248	37.4029	-0.867864	0.252725	-3.43403	0.000594686	0.00835861	42.5486	39.5879	52.0791	59.8901	26.7839	30.4538	20.6533	27.2266	C_SHF	Lockd
9641	30.0822	-0.992609	0.289055	-3.43398	0.000594793	0.00835861	55.4981	32.2071	36.9593	35.528	20.6966	17.6829	25.5129	16.5727	C_SHF	Samd14
4701	16.9375	-1.36127	0.397039	-3.42855	0.000606813	0.00848925	31.4489	16.7745	20.1596	29.4375	10.957	8.84143	4.85959	13.0214	C_SHF	Mdfic
2994	77.4018	-0.596549	0.174137	-3.42575	0.00061311	0.00854856	101.747	99.3051	81.4786	89.3276	75.4818	52.0662	55.8853	63.9232	C_SHF	Runx1t1
1380	27.6995	1.05943	0.309359	3.4246	0.000615697	0.00857505	18.4994	20.8004	10.9198	21.3168	47.4805	25.5419	49.8108	27.2266	C_SHF	Wdr76
13312	16.7179	1.28777	0.37641	3.42118	0.000623507	0.00867412	10.1747	12.0777	8.39985	8.12069	14.6094	32.4186	23.0831	24.859	C_SHF	Pcgf5
11268	4.15689	3.56171	1.04119	3.4208	0.000624383	0.00867662	0	0	1.67997	1.01509	6.08724	2.94714	8.50428	13.0214	C_SHF	Ly6h
13232	33.4826	0.866266	0.25365	3.4152	0.00063735	0.00883712	24.0492	26.8392	26.0395	17.2565	47.4805	42.2424	42.5214	41.4317	C_SHF	Cep78
3715	52.3614	0.732522	0.214664	3.41242	0.000643892	0.00890801	35.1488	38.2459	36.1194	47.709	84.0039	48.1367	65.6045	63.9232	C_SHF	Cenps
4113	57.3698	0.658078	0.19302	3.40938	0.000651099	0.00899773	42.5486	47.6396	45.3592	41.6185	77.9167	59.9253	74.1088	69.842	C_SHF	Polr2b
8481	40.1425	-0.801268	0.235402	-3.40383	0.000664469	0.00916218	47.1734	56.3624	55.439	44.6638	28.0013	29.4714	32.8022	27.2266	C_SHF	Acat1
7978	71.4903	-0.610772	0.179462	-3.40335	0.00066566	0.00916846	88.797	84.5436	94.0783	77.1465	64.5248	44.2072	55.8853	62.7395	C_SHF	Dhrs4
6066	19.509	1.20108	0.353045	3.40207	0.000668783	0.0092013	9.24969	10.7357	15.1197	12.181	19.4792	23.5772	24.298	41.4317	C_SHF	Spon1
712	6.61395	-2.58479	0.761357	-3.39498	0.000686332	0.00941159	10.1747	15.4326	15.1197	5.07543	0	5.89429	1.2149	0	C_SHF	Hlx
6974	36.6574	0.861277	0.254164	3.38866	0.00070235	0.00958905	29.599	22.8133	34.4394	17.2565	52.3503	54.031	42.5214	40.248	C_SHF	Baz2a
13358	14.2986	-1.48473	0.438332	-3.38723	0.000706024	0.00962865	19.4244	18.1165	14.2797	32.4828	8.52214	5.89429	10.9341	4.73505	C_SHF	Marveld1
4952	37.4341	0.86034	0.254098	3.38585	0.000709569	0.00966642	26.8241	33.549	25.1996	20.3017	37.7409	60.9077	55.8853	39.0642	C_SHF	Hk2
1253	14.6068	1.34758	0.398133	3.38476	0.000712398	0.00969436	5.54981	10.7357	10.0798	6.09052	15.8268	20.63	23.0831	24.859	C_SHF	Prr5l
5119	14.4285	-1.40887	0.416684	-3.38116	0.000721817	0.00981183	20.3493	20.8004	16.7997	26.3922	7.30469	11.7886	6.07449	5.91882	C_SHF	Irak2
9045	3.24833	-4.16685	1.23391	-3.37694	0.000732962	0.00995248	2.77491	5.36785	12.5998	4.06034	0	0	0	1.18376	C_SHF	Cobl
67	29.1132	1.0005	0.296378	3.37577	0.000736099	0.0099842	16.6494	20.1294	26.8795	13.1961	57.2201	30.4538	35.232	33.1454	C_SHF	Dst
3174	65.4255	-0.637226	0.188823	-3.37473	0.000738885	0.0100002	85.0972	87.8985	81.4786	63.9504	45.0456	56.9781	44.9512	58.0044	C_SHF	Lpar1
5952	26.9613	-0.98535	0.292216	-3.37199	0.000746277	0.0100893	36.9988	34.22	41.1593	30.4526	20.6966	13.7533	20.6533	17.7565	C_SHF	Aamdc
1472	18.1266	-1.33893	0.397244	-3.37054	0.000750208	0.0101204	28.674	36.233	25.1996	13.1961	9.73959	7.85905	17.0086	7.10258	C_SHF	Prnp
5703	6.70677	2.26239	0.671292	3.3702	0.00075113	0.0101204	1.84994	2.68392	0.839985	4.06034	6.08724	16.7005	4.85959	16.5727	C_SHF	5430431A17Rik
12767	26.1898	0.97342	0.288865	3.36981	0.00075219	0.0101204	16.6494	20.8004	16.7997	16.2414	36.5234	41.26	34.0171	27.2266	C_SHF	Wdr36
1931	58.5696	0.670052	0.199025	3.36668	0.000760791	0.010219	45.3235	47.6396	51.2391	35.528	88.8737	61.89	75.3237	62.7395	C_SHF	Utp14a
6421	14.7899	-1.4007	0.416366	-3.36411	0.000767904	0.0102937	20.3493	17.4455	24.3596	24.3621	6.08724	13.7533	4.85959	7.10258	C_SHF	Eya4
41	45.378	0.752952	0.224169	3.35885	0.000782666	0.0104677	37.9237	28.1812	33.5994	36.5431	42.6107	67.7843	60.7449	55.6369	C_SHF	Crispld1
8885	44.7671	-0.772935	0.230145	-3.35848	0.000783736	0.0104708	54.5732	56.3624	52.9191	62.9353	35.306	42.2424	20.6533	33.1454	C_SHF	Pth1r
1685	46.6207	0.728855	0.217111	3.35706	0.000787767	0.0105022	33.2989	36.233	41.9993	28.4224	56.0026	60.9077	49.8108	66.2908	C_SHF	Wfdc2
11156	38.0562	-0.818035	0.2438	-3.35535	0.000792653	0.01055	50.8733	48.3106	41.1593	53.7996	31.6537	23.5772	24.298	30.7778	C_SHF	Sdc2
9537	71.8719	-0.613651	0.18295	-3.3542	0.000795956	0.0105774	94.3468	102.66	76.4386	74.1013	57.2201	65.8196	54.6704	49.7181	C_SHF	Tmem98
11397	31.0806	0.923688	0.275436	3.35355	0.000797824	0.0105909	16.6494	29.5231	20.1596	18.2715	41.3932	31.4362	48.5959	42.6155	C_SHF	Pmm1
9309	20.721	-1.18947	0.354938	-3.35122	0.000804571	0.0106691	37.9237	19.4584	27.7195	30.4526	7.30469	11.7886	13.3639	17.7565	C_SHF	Cenpv
12799	4.43989	-3.83606	1.14551	-3.34878	0.000811683	0.0107406	8.32472	6.03883	7.55987	11.1659	0	0	2.4298	0	C_SHF	Tmem173
1056	84.5691	0.547548	0.163582	3.34723	0.00081622	0.0107892	64.7478	73.1369	68.8788	68.0108	92.5261	107.08	82.613	119.56	C_SHF	Rnd3
9644	1.92632	4.60224	1.3752	3.34661	0.000818073	0.0108022	0	0	0	0	2.4349	0.982382	6.07449	5.91882	C_SHF	Dlx3
13061	6.46488	2.18641	0.653703	3.34465	0.000823865	0.0108672	4.62485	1.34196	2.51996	1.01509	9.73959	15.7181	7.28939	9.47011	C_SHF	Sptbn2
6851	16.7066	-1.37693	0.411921	-3.34271	0.000829658	0.0108957	25.8991	22.8133	31.9194	15.2263	9.73959	2.94714	9.71918	15.3889	C_SHF	Dcn
7889	13.3096	1.36503	0.408378	3.34256	0.000830101	0.0108957	7.39975	6.03883	8.39985	8.12069	17.0443	18.6652	21.8682	18.9402	C_SHF	AC160336.1
10070	30.4739	0.919533	0.275107	3.34246	0.000830395	0.0108957	27.7491	16.7745	15.9597	24.3621	40.1758	32.4186	43.7363	42.6155	C_SHF	Heatr1
9198	20.3731	1.09299	0.327184	3.3406	0.000835976	0.0109573	10.1747	13.4196	14.2797	14.2112	28.0013	31.4362	21.8682	29.5941	C_SHF	Tcf7
12901	54.9993	-0.672598	0.201429	-3.33913	0.000840411	0.0109924	77.6974	69.111	58.799	64.9655	37.7409	44.2072	41.3065	46.1668	C_SHF	Dctn4
2896	41.078	-0.815744	0.244716	-3.33343	0.000857828	0.0111733	39.7737	63.0722	60.4789	45.6789	35.306	30.4538	23.0831	30.7778	C_SHF	Unc5c
4867	30.8621	-1.01779	0.305772	-3.32858	0.000872905	0.0113578	58.2731	33.549	39.4793	34.5129	14.6094	23.5772	10.9341	31.9616	C_SHF	Tril
849	9.76377	1.79547	0.539771	3.32637	0.000879863	0.0114245	2.77491	9.39373	3.35994	1.01509	21.9141	10.8062	17.0086	11.8376	C_SHF	Nrarp
2518	90.6413	0.519875	0.156397	3.32407	0.00088714	0.011495	73.9975	73.1369	69.7188	81.2069	124.18	101.185	110.556	91.1498	C_SHF	Gpatch4
4950	4.68895	-3.32792	1.00112	-3.32419	0.000886742	0.011495	9.24969	7.38079	13.4398	4.06034	0	0.982382	1.2149	1.18376	C_SHF	Eva1a
11338	22.5734	-1.10037	0.331128	-3.32311	0.000890203	0.0115108	28.674	33.549	26.8795	34.5129	17.0443	19.6476	6.07449	14.2052	C_SHF	Sh3bp1
13222	1.86398	4.56851	1.37528	3.32188	0.000894144	0.0115497	0	0	0	0	1.21745	2.94714	3.64469	7.10258	C_SHF	Ms4a4d
8774	82.4929	0.577587	0.173975	3.31995	0.000900347	0.0116058	67.5227	85.8855	52.0791	57.8599	91.3086	99.2205	95.9769	110.09	C_SHF	Tmem108
11943	21.3404	1.09687	0.330696	3.31686	0.000910351	0.0117111	14.7995	10.0647	19.3197	10.1509	35.306	23.5772	26.7278	30.7778	C_SHF	Usp25
7152	74.7715	-0.580934	0.175271	-3.31449	0.000918094	0.011798	86.9471	96.6212	83.1585	91.3577	74.2643	58.9429	59.53	47.3505	C_SHF	Dctn6
13253	69.0266	0.588034	0.177482	3.3132	0.000922336	0.0118403	59.198	50.3235	61.3189	49.7392	74.2643	78.5905	93.5471	85.231	C_SHF	Smc5
6271	29.4705	-0.936292	0.282885	-3.30979	0.000933654	0.0119609	35.1488	37.5749	46.1992	36.5431	17.0443	28.4891	17.0086	17.7565	C_SHF	Bet1l
7885	92.4891	0.510432	0.154212	3.30993	0.000933205	0.0119609	91.5719	70.453	68.8788	75.1164	110.788	111.991	108.126	102.987	C_SHF	Fam213a
5228	35.8319	0.86527	0.261681	3.30659	0.000944392	0.0120861	29.599	25.4973	22.6796	24.3621	29.2188	62.8724	49.8108	42.6155	C_SHF	Tspan9
2245	39.8438	0.791706	0.239857	3.30074	0.000964318	0.0123245	23.1242	34.22	22.6796	36.5431	46.263	48.1367	48.5959	59.1882	C_SHF	Rps6ka3
6686	65.0688	-0.603714	0.182914	-3.30054	0.000964999	0.0123245	87.8721	75.8208	71.3987	79.1767	52.3503	52.0662	48.5959	53.2694	C_SHF	R3hdm4
1550	2.092	-4.33086	1.3157	-3.29168	0.000995925	0.0126935	2.77491	7.38079	2.51996	4.06034	0	0	0	0	C_SHF	Rspo4
10551	38.1781	0.807888	0.245458	3.29135	0.000997081	0.0126952	24.9742	22.1424	35.2794	29.4375	42.6107	59.9253	42.5214	48.5343	C_SHF	Ipo11
1190	9.11073	-1.85582	0.56417	-3.28947	0.00100377	0.0127673	18.4994	8.05177	16.7997	14.2112	2.4349	6.87667	3.64469	2.36753	C_SHF	Gm19426
7499	4.01054	3.56243	1.08334	3.28837	0.00100769	0.0128041	0.924969	0.670981	0.839985	0	0	6.87667	10.9341	11.8376	C_SHF	Cdh5
477	49.5101	-0.728357	0.221706	-3.28524	0.00101897	0.0129211	73.9975	55.6914	66.3588	51.7694	32.8711	48.1367	37.6618	29.5941	C_SHF	Phlda3
3702	39.5306	-0.784112	0.239228	-3.27768	0.00104664	0.0132316	44.3985	53.6785	46.1992	55.8297	31.6537	29.4714	21.8682	33.1454	C_SHF	Mad2l2
2291	43.5703	-0.762633	0.232965	-3.27359	0.00106189	0.0134108	60.123	44.9557	50.3991	63.9504	36.5234	25.5419	30.3724	36.6967	C_SHF	Hey1
10239	5.58421	-2.82594	0.863417	-3.27298	0.00106421	0.0134265	11.0996	4.69686	17.6397	6.09052	1.21745	3.92953	0	0	C_SHF	Cd83
5046	26.9395	-1.01084	0.308957	-3.27178	0.00106872	0.0134698	36.0738	42.9428	31.0794	34.5129	10.957	26.5243	10.9341	22.4915	C_SHF	Fbln2
10180	12.0544	-1.67461	0.512875	-3.26514	0.00109411	0.0137475	27.7491	13.4196	20.9996	11.1659	13.3919	4.91191	2.4298	2.36753	C_SHF	Foxf2
8065	51.0347	0.685387	0.209973	3.26416	0.00109788	0.0137677	37.9237	36.233	36.9593	45.6789	80.3516	55.9957	58.3151	56.8206	C_SHF	Fzd3
12899	2.09478	-4.29777	1.31689	-3.26358	0.00110016	0.0137824	2.77491	2.01294	5.8799	6.09052	0	0	0	0	C_SHF	Iigp1
6482	53.9096	0.658581	0.202163	3.25767	0.00112332	0.0140213	36.0738	44.9557	42.8392	42.6336	75.4818	55.9957	74.1088	59.1882	C_SHF	Amd1
6927	30.3197	0.87352	0.268151	3.25756	0.00112373	0.0140213	20.3493	16.7745	21.8396	27.4073	35.306	39.2953	42.5214	39.0642	C_SHF	Xpot
10077	23.3575	1.00087	0.307778	3.25192	0.00114627	0.0142883	15.7245	12.7486	15.9597	18.2715	28.0013	32.4186	38.8767	24.859	C_SHF	B3galnt2
3804	71.8263	0.568254	0.174912	3.2488	0.00115895	0.0143887	55.4981	53.6785	64.6789	57.8599	76.6992	88.4143	100.837	76.9446	C_SHF	Noc2l
4684	50.7797	0.756706	0.232885	3.24926	0.00115705	0.0143887	25.8991	41.6008	40.3193	43.6487	54.7852	89.3967	65.6045	44.983	C_SHF	Asns
10759	58.1978	-0.658634	0.2027	-3.2493	0.00115688	0.0143887	69.3727	62.4012	66.3588	88.3125	37.7409	55.0134	44.9512	41.4317	C_SHF	Nfkbia
3028	34.3602	0.84368	0.259983	3.24513	0.00117397	0.0145607	26.8241	20.1294	27.7195	24.3621	29.2188	53.0486	48.5959	44.983	C_SHF	Mdn1
1606	4.18079	-3.76676	1.16197	-3.2417	0.00118818	0.0146941	8.32472	7.38079	3.35994	12.181	1.21745	0.982382	0	0	C_SHF	Procr
8165	52.0737	0.672147	0.207386	3.24105	0.00119091	0.0147123	37.9237	46.2977	36.1194	39.5884	52.3503	57.9605	75.3237	71.0258	C_SHF	Dis3
11940	28.1323	-0.977518	0.301802	-3.23894	0.00119975	0.0148068	36.0738	26.1682	49.5591	37.5582	20.6966	17.6829	24.298	13.0214	C_SHF	Robo2
7285	20.0453	-1.11638	0.344764	-3.2381	0.0012033	0.0148306	29.599	31.5361	23.5196	25.3772	8.52214	16.7005	9.71918	15.3889	C_SHF	Mpv17l2
9784	28.329	0.898391	0.27746	3.23792	0.00120406	0.0148306	23.1242	17.4455	19.3197	19.2866	36.5234	29.4714	37.6618	43.7992	C_SHF	Brca1
221	7.07833	-2.16648	0.669334	-3.23677	0.00120889	0.0148632	14.7995	8.72275	6.71988	16.2414	0	2.94714	3.64469	3.55129	C_SHF	Map2
9042	26.791	-1.01007	0.312341	-3.23386	0.00122128	0.0149836	28.674	40.2588	48.7191	25.3772	15.8268	19.6476	12.149	23.6753	C_SHF	Ddc
8250	86.2225	0.505893	0.156516	3.23221	0.00122837	0.0150409	67.5227	67.769	72.2387	78.1616	103.483	104.132	91.1173	105.355	C_SHF	Smco4
219	65.3982	-0.596633	0.184756	-3.22931	0.00124088	0.0151703	70.2976	87.8985	75.5987	80.1918	58.4375	45.1895	54.6704	50.9018	C_SHF	Idh1
3167	25.1644	1.00249	0.310447	3.22916	0.00124152	0.0151703	10.1747	16.7745	20.1596	20.3017	26.7839	47.1543	30.3724	29.5941	C_SHF	Tmem245
8715	57.3646	-0.629629	0.194997	-3.22892	0.00124259	0.0151703	67.5227	71.7949	66.3588	73.0862	37.7409	45.1895	52.2406	44.983	C_SHF	Tmed3
5106	47.4379	-0.710149	0.220058	-3.2271	0.00125051	0.0152521	70.2976	63.7432	51.2391	49.7392	36.5234	32.4186	37.6618	37.8804	C_SHF	Camk1
8111	28.1834	-0.909784	0.28204	-3.22573	0.00125654	0.0153106	40.6986	34.22	36.1194	36.5431	20.6966	23.5772	18.2235	15.3889	C_SHF	Bmp1
4932	13.647	1.31812	0.408664	3.22543	0.00125783	0.0153113	6.47478	7.38079	9.23984	8.12069	14.6094	17.6829	26.7278	18.9402	C_SHF	Vamp5
2116	2.08276	-4.29381	1.33162	-3.2245	0.00126192	0.0153462	3.69988	1.34196	7.55987	4.06034	0	0	0	0	C_SHF	Gm5127
7637	82.4992	0.542911	0.16846	3.22279	0.0012695	0.0154233	84.1722	69.111	59.6389	55.8297	88.8737	107.08	91.1173	104.171	C_SHF	Usp10
984	59.6944	-0.628569	0.19514	-3.22112	0.0012769	0.0154831	65.6728	73.8079	73.0787	77.1465	60.8724	44.2072	42.5214	40.248	C_SHF	Dpm2
4285	43.2073	-0.737236	0.228866	-3.22126	0.00127628	0.0154831	48.0984	51.6655	58.799	57.8599	26.7839	36.3481	38.8767	27.2266	C_SHF	Mvk
1129	10.2356	1.69471	0.52651	3.21876	0.00128744	0.0155957	4.62485	3.3549	7.55987	4.06034	6.08724	27.5067	10.9341	17.7565	C_SHF	Itga6
12556	1.77931	4.48707	1.39466	3.21733	0.0012939	0.0156587	0	0	0	0	6.08724	0.982382	2.4298	4.73505	C_SHF	Pdzph1
6405	4.16458	3.12446	0.97157	3.21589	0.00130042	0.0156919	0	0.670981	0.839985	2.03017	1.21745	6.87667	14.5788	7.10258	C_SHF	Map7
6197	53.4579	-0.692767	0.215541	-3.21408	0.00130864	0.0157454	57.3481	63.0722	68.8788	76.1315	28.0013	55.0134	42.5214	36.6967	C_SHF	Vkorc1
11996	33.6371	0.82234	0.255895	3.21358	0.0013109	0.0157574	28.674	26.8392	20.1596	21.3168	34.0885	43.2248	49.8108	44.983	C_SHF	Morc3
1653	20.8273	-1.08696	0.338579	-3.21036	0.00132568	0.0159044	29.599	21.4714	35.2794	27.4073	12.1745	16.7005	12.149	11.8376	C_SHF	Fam83d
12628	56.2441	0.649956	0.202449	3.21046	0.00132522	0.0159044	36.0738	54.3494	42.8392	40.6034	80.3516	64.8372	72.8939	58.0044	C_SHF	Gemin6
10310	12.8657	-1.39202	0.433913	-3.20806	0.00133633	0.015986	14.7995	21.4714	21.8396	16.2414	7.30469	6.87667	7.28939	7.10258	C_SHF	Mxd3
13179	90.006	0.501916	0.15653	3.20651	0.00134356	0.0160416	70.2976	72.4659	74.7587	81.2069	86.4388	111.991	105.696	117.193	C_SHF	Hnrnpul2
2259	24.9535	-1.03386	0.322539	-3.20538	0.00134882	0.0160891	36.0738	27.5102	32.7594	38.5733	21.9141	23.5772	10.9341	8.28634	C_SHF	Ctps2
6852	17.2671	-1.3157	0.4108	-3.20277	0.00136111	0.0161892	19.4244	27.5102	26.0395	26.3922	4.86979	20.63	9.71918	3.55129	C_SHF	Lum
2038	40.2282	0.783344	0.244662	3.20174	0.00136602	0.0161961	40.6986	27.5102	23.5196	26.3922	57.2201	37.3305	55.8853	53.2694	C_SHF	Tmem47
7596	76.8659	0.541668	0.169177	3.20178	0.00136583	0.0161961	62.8979	57.0334	71.3987	58.875	90.0912	82.52	105.696	86.4147	C_SHF	Glg1
8469	57.0407	0.614712	0.192004	3.20155	0.00136689	0.0161961	49.9483	44.2847	45.3592	40.6034	62.0899	67.7843	71.679	74.5771	C_SHF	Ppp2r1b
10583	100.311	-0.572274	0.17874	-3.20171	0.00136613	0.0161961	93.4219	121.447	157.917	105.569	80.3516	61.89	76.5386	105.355	C_SHF	Isl1
13482	11.8163	-1.47169	0.460556	-3.19546	0.0013961	0.0164795	15.7245	14.0906	23.5196	16.2414	4.86979	6.87667	7.28939	5.91882	C_SHF	Csf2ra
1409	44.8706	0.693806	0.217395	3.19145	0.00141561	0.016694	33.2989	32.2071	35.2794	36.5431	49.9154	54.031	65.6045	52.0856	C_SHF	Usp8
1482	21.4624	1.02588	0.321711	3.18883	0.00142852	0.0168303	17.5744	13.4196	15.1197	10.1509	34.0885	22.5948	29.1575	29.5941	C_SHF	Mcm8
6933	55.7257	0.619689	0.194401	3.18769	0.00143415	0.0168807	38.8487	48.3106	45.3592	42.6336	73.0469	66.8019	69.2492	61.5557	C_SHF	Usp15
11985	68.7212	-0.574168	0.180221	-3.18591	0.00144297	0.0169685	80.4723	74.4789	78.1186	96.4332	57.2201	55.0134	58.3151	49.7181	C_SHF	Mrps6
6517	6.60432	-2.30063	0.7224	-3.1847	0.00144903	0.0170237	3.69988	18.7875	14.2797	7.1056	1.21745	2.94714	2.4298	2.36753	C_SHF	Fam162b
8638	73.1393	0.573526	0.180256	3.18173	0.00146398	0.017167	51.7983	66.4271	60.4789	54.8146	101.048	65.8196	94.762	89.966	C_SHF	Mns1
818	16.1261	-1.33565	0.420107	-3.17931	0.00147625	0.0172946	17.5744	23.4843	22.6796	29.4375	2.4349	16.7005	4.85959	11.8376	C_SHF	Plxdc2
2972	2.74206	-3.91622	1.23255	-3.17734	0.00148632	0.0173799	4.62485	6.03883	4.19993	6.09052	0	0.982382	0	0	C_SHF	Clvs1
4503	65.9029	-0.58898	0.185437	-3.17618	0.00149227	0.0174331	77.6974	69.111	89.8784	80.1918	59.655	50.1015	44.9512	55.6369	C_SHF	Cux1
3271	60.7369	-0.627169	0.197501	-3.17551	0.00149571	0.017457	78.6224	84.5436	69.7188	60.9052	42.6107	40.2776	58.3151	50.9018	C_SHF	Leprot
11693	10.6726	1.74658	0.550082	3.17513	0.0014977	0.0174639	0	6.03883	9.23984	4.06034	18.2617	21.6124	4.85959	21.3077	C_SHF	Pkp2
10274	55.4069	0.677911	0.213543	3.17459	0.00150049	0.0174801	39.7737	34.891	52.0791	43.6487	79.1341	53.0486	85.0428	55.6369	C_SHF	Nol8
9450	4.93251	-2.95523	0.931226	-3.17348	0.00150624	0.0175306	12.0246	3.3549	6.71988	13.1961	1.21745	2.94714	0	0	C_SHF	Hic1
599	24.3678	-0.991113	0.312508	-3.17148	0.00151663	0.0175999	30.524	33.549	39.4793	26.3922	10.957	21.6124	18.2235	14.2052	C_SHF	Mgst3
9745	79.6378	-0.530568	0.167298	-3.17139	0.00151712	0.0175999	86.9471	90.5824	94.0783	104.554	74.2643	55.9957	64.3896	66.2908	C_SHF	Nt5c3b
11390	33.3267	0.793881	0.250337	3.17125	0.00151784	0.0175999	26.8241	22.8133	21.8396	26.3922	42.6107	42.2424	40.0916	43.7992	C_SHF	Zc3h7b
3623	34.9195	0.811744	0.256129	3.16928	0.00152819	0.0177034	27.7491	29.5231	20.1596	23.347	48.6979	35.3657	38.8767	55.6369	C_SHF	Ece1
6328	15.1312	1.3633	0.430636	3.16579	0.00154662	0.0179003	4.62485	8.72275	9.23984	11.1659	12.1745	13.7533	38.8767	22.4915	C_SHF	Phlda2
9049	17.8234	-1.15096	0.363634	-3.16517	0.00154992	0.0179218	22.1993	21.4714	28.5595	26.3922	12.1745	13.7533	10.9341	7.10258	C_SHF	Cnrip1
2303	1.94386	-4.21837	1.33359	-3.16318	0.00156054	0.0180112	2.77491	4.02588	6.71988	2.03017	0	0	0	0	C_SHF	Ralyl
9316	95.8073	0.561113	0.177613	3.15919	0.00158207	0.018226	68.4477	96.6212	56.279	88.3125	86.4388	137.533	123.92	108.906	C_SHF	Pmp22
12743	38.0744	0.745899	0.236189	3.15805	0.00158826	0.0182635	26.8241	28.8522	34.4394	23.347	48.6979	50.1015	46.1661	46.1668	C_SHF	Rprd1a
195	29.2708	-0.921676	0.292044	-3.15595	0.00159975	0.018328	37.9237	35.562	36.1194	44.6638	10.957	29.4714	15.7937	23.6753	C_SHF	Bmpr2
561	18.4679	-1.11782	0.35415	-3.15634	0.00159763	0.018328	25.8991	20.8004	29.3995	25.3772	10.957	13.7533	9.71918	11.8376	C_SHF	Pigc
4072	5.29912	-2.67216	0.846825	-3.1555	0.00160223	0.0183395	15.7245	6.70981	10.0798	4.06034	3.65234	0.982382	0	1.18376	C_SHF	Shisa3
6367	63.064	0.578922	0.183607	3.15305	0.00161576	0.0184775	45.3235	48.9816	48.7191	59.8901	71.8294	78.5905	78.9684	72.2096	C_SHF	Ppil4
353	3.98136	-3.6896	1.17041	-3.15239	0.00161941	0.0185023	5.54981	11.4067	3.35994	9.13577	0	0	1.2149	1.18376	C_SHF	Sned1
2283	6.07067	-2.31048	0.732997	-3.15209	0.00162105	0.018504	8.32472	12.7486	5.8799	13.1961	2.4349	0	2.4298	3.55129	C_SHF	Gm21887
8464	11.8887	1.63532	0.518882	3.15162	0.00162366	0.0185168	5.54981	6.70981	7.55987	3.04526	9.73959	13.7533	8.50428	40.248	C_SHF	Hspb2
777	48.1863	-0.670306	0.21309	-3.14565	0.00165719	0.018861	64.7478	52.3365	57.119	62.9353	36.5234	36.3481	35.232	40.248	C_SHF	Frmd4a
13462	4.30517	2.82189	0.897212	3.14517	0.00165989	0.018861	2.77491	0.670981	0.839985	0	12.1745	5.89429	9.71918	2.36753	C_SHF	Pnliprp1
9694	49.9091	0.658284	0.209347	3.14447	0.00166389	0.0188892	33.2989	40.9298	39.4793	40.6034	69.3945	53.0486	69.2492	53.2694	C_SHF	Epop
6865	58.1818	-0.629376	0.200186	-3.14395	0.00166682	0.0189036	87.8721	63.7432	59.6389	72.0711	42.6107	47.1543	47.381	44.983	C_SHF	Alx1
9511	2.76202	4.34623	1.38309	3.1424	0.00167571	0.0189716	0.924969	0	0	0	1.21745	0.982382	1.2149	17.7565	C_SHF	Vtn
2600	4.55929	-3.30346	1.05183	-3.14066	0.00168566	0.019034	7.39975	3.3549	18.4797	4.06034	0	1.96476	1.2149	0	C_SHF	Lor
2674	34.8266	-0.818869	0.260733	-3.14064	0.0016858	0.019034	49.0234	44.9557	44.5192	39.5884	21.9141	28.4891	15.7937	34.3291	C_SHF	Lix1l
2247	8.39809	1.69295	0.539242	3.13949	0.00169241	0.0190913	2.77491	4.69686	4.19993	4.06034	10.957	12.771	19.4384	8.28634	C_SHF	Map7d2
5359	5.93517	-2.28641	0.728543	-3.13833	0.00169913	0.0191497	11.0996	11.4067	7.55987	9.13577	3.65234	0.982382	3.64469	0	C_SHF	Ccdc106
3952	5.13784	-2.6434	0.842836	-3.13632	0.00171084	0.0192644	12.9496	7.38079	10.0798	5.07543	3.65234	1.96476	0	0	C_SHF	Spon2
2178	21.544	1.00753	0.321612	3.13274	0.00173183	0.0194831	16.6494	13.4196	15.9597	11.1659	24.349	29.4714	37.6618	23.6753	C_SHF	Fam199x
6217	30.0991	0.85957	0.274696	3.12917	0.00175303	0.0197039	22.1993	20.8004	21.8396	20.3017	40.1758	25.5419	44.9512	44.983	C_SHF	Ate1
10248	13.3632	1.29698	0.414582	3.12839	0.00175765	0.0197202	7.39975	7.38079	10.9198	5.07543	17.0443	19.6476	14.5788	24.859	C_SHF	Cap2
12959	65.0046	0.567557	0.181535	3.12643	0.00176945	0.0198347	55.4981	50.3235	55.439	48.7241	79.1341	89.3967	71.679	69.842	C_SHF	Rnmt
6284	55.1297	-0.630004	0.201613	-3.12482	0.00177915	0.0199255	66.5978	73.1369	69.7188	57.8599	48.6979	41.26	35.232	48.5343	C_SHF	Rnh1
6342	3.19629	3.76734	1.20597	3.1239	0.00178468	0.01996	0.924969	0	0	1.01509	7.30469	1.96476	6.07449	8.28634	C_SHF	Fgf15
9709	25.5309	-0.945359	0.302633	-3.12378	0.00178543	0.01996	34.2239	32.8781	34.4394	33.4978	12.1745	23.5772	12.149	21.3077	C_SHF	Stard3
419	4.56602	-2.80964	0.899681	-3.12293	0.00179063	0.0200002	9.24969	7.38079	9.23984	6.09052	1.21745	0.982382	0	2.36753	C_SHF	Cd55
1264	21.5188	1.02709	0.329178	3.12018	0.0018074	0.0201514	13.8745	16.7745	10.9198	15.2263	24.349	39.2953	31.5873	20.124	C_SHF	Nat10
1315	45.2598	0.722268	0.231557	3.11918	0.00181353	0.0201988	24.0492	34.22	36.9593	41.6185	59.655	60.9077	65.6045	39.0642	C_SHF	Spred1
11181	12.4554	1.39274	0.446539	3.11896	0.0018149	0.0201988	5.54981	8.72275	5.03991	8.12069	25.5664	22.5948	14.5788	9.47011	C_SHF	Rrm2b
1242	5.8429	-2.26684	0.727245	-3.11703	0.00182686	0.0202863	7.39975	8.05177	10.0798	13.1961	3.65234	1.96476	1.2149	1.18376	C_SHF	Alx4
7032	92.0668	-0.511182	0.164003	-3.1169	0.00182764	0.0202863	123.021	93.2663	117.598	98.4633	81.569	62.8724	89.9024	69.842	C_SHF	Ctxn1
2125	47.5542	0.685038	0.219814	3.11645	0.00183044	0.0202994	46.2485	29.5231	41.1593	29.4375	52.3503	62.8724	64.3896	54.4531	C_SHF	Rps6ka6
8714	4.19243	2.74142	0.880186	3.1146	0.00184198	0.0204011	1.84994	0	0.839985	2.03017	3.65234	10.8062	6.07449	8.28634	C_SHF	AF529169
10591	46.2541	0.692141	0.222235	3.11445	0.00184289	0.0204011	31.4489	37.5749	35.2794	37.5582	43.8281	72.6962	60.7449	50.9018	C_SHF	Paip1
3020	91.7806	0.501795	0.161314	3.11067	0.00186664	0.0206273	77.6974	91.2534	68.0388	64.9655	121.745	93.3262	115.415	101.804	C_SHF	Ndufaf4
11199	9.36657	-1.75999	0.565762	-3.11083	0.00186561	0.0206273	11.0996	22.1424	15.1197	9.13577	1.21745	2.94714	9.71918	3.55129	C_SHF	Rspo2
12310	32.8566	-0.817915	0.263083	-3.10896	0.00187745	0.0207101	40.6986	42.9428	49.5591	34.5129	24.349	26.5243	18.2235	26.0428	C_SHF	Zfp414
11102	82.5275	0.527748	0.169788	3.10827	0.00188184	0.0207401	70.2976	80.5177	56.279	62.9353	97.3959	111.991	80.1833	100.62	C_SHF	Dab2
6745	3.41697	3.92552	1.2631	3.10785	0.00188453	0.0207515	0	0	1.67997	0	1.21745	13.7533	1.2149	9.47011	C_SHF	Atcayos
11813	34.0991	0.793832	0.255571	3.10611	0.00189567	0.0208373	23.1242	20.1294	30.2395	26.3922	48.6979	35.3657	48.5959	40.248	C_SHF	Rnf168
8538	22.6321	-1.02899	0.331977	-3.09959	0.00193787	0.0212637	32.3739	35.562	21.8396	31.4677	9.73959	11.7886	15.7937	22.4915	C_SHF	Loxl1
8749	1.77647	4.51695	1.45897	3.09599	0.0019616	0.0214862	0	0	0	0	0	5.89429	1.2149	7.10258	C_SHF	Foxl2
225	29.9646	2.11815	0.685564	3.08965	0.00200393	0.0219114	9.24969	10.0647	13.4398	12.181	47.4805	55.9957	6.07449	85.231	C_SHF	Myl1
1624	92.3491	-0.513416	0.166223	-3.08872	0.0020102	0.0219606	107.296	101.318	120.118	104.554	97.3959	57.9605	85.0428	65.107	C_SHF	Dlgap4
4419	6.47298	-2.05716	0.666885	-3.08473	0.00203738	0.0222187	11.0996	11.4067	8.39985	11.1659	1.21745	4.91191	1.2149	2.36753	C_SHF	Ccdc92
6765	6.32774	-2.2016	0.713832	-3.0842	0.00204101	0.0222388	11.0996	12.7486	12.5998	5.07543	0	1.96476	1.2149	5.91882	C_SHF	Tle2
10243	6.98738	-1.97106	0.639214	-3.08357	0.00204531	0.0222661	14.7995	10.0647	12.5998	7.1056	1.21745	2.94714	2.4298	4.73505	C_SHF	Mylip
8179	63.1592	0.568271	0.184338	3.08277	0.00205081	0.0223065	48.0984	57.7043	52.0791	44.6638	79.1341	72.6962	68.0343	82.8634	C_SHF	Rnf219
12920	10.2612	1.48965	0.483574	3.0805	0.00206652	0.0224579	7.39975	3.3549	5.8799	5.07543	13.3919	9.82382	18.2235	18.9402	C_SHF	Afap1l1
6936	21.6827	-1.01873	0.33079	-3.07969	0.00207215	0.0224994	27.7491	28.1812	29.3995	31.4677	10.957	20.63	8.50428	16.5727	C_SHF	Lrig3
8192	1.60521	4.34457	1.41124	3.07855	0.00208011	0.0225662	0	0	0	0	2.4349	1.96476	6.07449	2.36753	C_SHF	Sox21
10257	36.8501	-0.810522	0.263584	-3.07501	0.00210498	0.0228162	43.4735	58.3753	46.1992	39.5884	29.2188	31.4362	13.3639	33.1454	C_SHF	Id4
7818	26.4958	0.876635	0.285119	3.07463	0.00210764	0.0228251	23.1242	18.7875	17.6397	15.2263	30.4362	38.3129	37.6618	30.7778	C_SHF	Dennd6a
2550	13.9773	-1.26594	0.411816	-3.07405	0.00211176	0.0228499	19.4244	20.8004	17.6397	21.3168	4.86979	9.82382	7.28939	10.6539	C_SHF	Fam189b
7683	15.0468	-1.24237	0.404293	-3.07294	0.00211962	0.0229151	14.7995	23.4843	23.5196	22.3319	9.73959	4.91191	10.9341	10.6539	C_SHF	Vps9d1
32	41.0346	0.913864	0.297442	3.07241	0.00212339	0.0229161	28.674	18.7875	29.3995	37.5582	97.3959	43.2248	40.0916	33.1454	C_SHF	Rdh10
12027	84.2315	-0.508372	0.16546	-3.07248	0.00212286	0.0229161	104.522	85.8855	100.798	104.554	74.2643	58.9429	64.3896	80.4959	C_SHF	Tmem242
9651	8.26445	-1.78675	0.581827	-3.07093	0.00213394	0.02301	12.9496	10.0647	15.1197	13.1961	7.30469	3.92953	0	3.55129	C_SHF	Ngfr
3418	53.4465	0.638387	0.20814	3.06711	0.00216138	0.0232657	35.1488	44.2847	33.5994	54.8146	58.4375	70.7315	59.53	71.0258	C_SHF	Rlf
7599	47.7006	-0.69773	0.227675	-3.06459	0.00217971	0.0234427	70.2976	54.3494	52.0791	58.875	51.1328	26.5243	34.0171	34.3291	C_SHF	Znrf1
12979	62.1216	-0.575782	0.187899	-3.06431	0.00218172	0.0234441	79.5473	72.4659	73.0787	73.0862	43.8281	57.9605	43.7363	53.2694	C_SHF	Smad7
8609	9.19981	1.59282	0.520279	3.06148	0.00220249	0.0236197	2.77491	5.36785	5.03991	5.07543	20.6966	16.7005	7.28939	10.6539	C_SHF	Fbxl22
11862	37.9666	0.770732	0.251766	3.0613	0.00220375	0.0236197	24.0492	31.5361	23.5196	33.4978	35.306	58.9429	38.8767	58.0044	C_SHF	Popdc2
368	3.73286	-3.57142	1.16734	-3.05944	0.00221753	0.0237266	7.39975	5.36785	7.55987	7.1056	0	0	2.4298	0	C_SHF	St8sia4
5212	23.2142	-0.980647	0.320728	-3.05756	0.00223145	0.0238346	29.599	22.8133	36.9593	34.5129	15.8268	19.6476	12.149	14.2052	C_SHF	Tnfrsf1a
13231	84.164	0.533055	0.174439	3.05583	0.00224441	0.023932	49.9483	73.1369	74.7587	77.1465	101.048	106.097	115.415	75.7609	C_SHF	Psat1
12530	70.3406	0.532328	0.17457	3.04937	0.00229322	0.0243483	49.9483	59.0463	56.279	64.9655	76.6992	84.4848	78.9684	92.3335	C_SHF	Safb2
3887	47.9363	-0.692343	0.227199	-3.0473	0.00230905	0.0244747	62.8979	59.0463	56.279	57.8599	52.3503	26.5243	41.3065	27.2266	C_SHF	Wdr86
9525	47.8826	0.6329	0.207686	3.04739	0.00230839	0.0244747	37.9237	35.562	41.1593	35.528	58.4375	56.9781	57.1002	60.3719	C_SHF	Suz12
1202	53.8997	0.596837	0.195939	3.04603	0.00231881	0.0245354	41.6236	41.6008	42.8392	45.6789	60.8724	61.89	68.0343	68.6583	C_SHF	Fnbp4
2559	3.60478	-3.55538	1.16748	-3.04535	0.00232406	0.0245354	6.47478	8.05177	5.03991	7.1056	0	0.982382	0	1.18376	C_SHF	Efna3
3031	31.4402	0.79931	0.262475	3.04528	0.00232461	0.0245354	24.0492	20.8004	26.8795	20.3017	32.8711	45.1895	36.4469	44.983	C_SHF	Rragd
8690	83.4548	-0.510648	0.167679	-3.0454	0.00232374	0.0245354	103.597	96.6212	94.0783	98.4633	85.2214	75.6434	60.7449	53.2694	C_SHF	Hmgn3
5471	49.3344	0.747394	0.245474	3.0447	0.00232915	0.0245625	24.9742	45.6267	36.1194	40.6034	34.0885	82.52	66.8194	63.9232	C_SHF	Bcam
1672	21.4489	0.961802	0.315995	3.04373	0.00233665	0.0246207	13.8745	15.4326	12.5998	16.2414	32.8711	26.5243	30.3724	23.6753	C_SHF	Serinc3
9736	3.61138	3.01065	0.989607	3.04227	0.00234802	0.024717	0	2.01294	0.839985	0	8.52214	7.85905	7.28939	2.36753	C_SHF	Krt20
4639	7.85949	1.76598	0.580821	3.04049	0.00236193	0.0247823	7.39975	4.02588	1.67997	1.01509	12.1745	7.85905	12.149	16.5727	C_SHF	Flt1
10454	8.17232	-1.73428	0.570541	-3.03971	0.00236808	0.024826	14.7995	9.39373	11.7598	14.2112	4.86979	1.96476	3.64469	4.73505	C_SHF	A830082K12Rik
3103	68.6455	-0.574905	0.189308	-3.03688	0.0023904	0.0249608	83.2472	75.1498	70.5588	100.494	46.263	55.0134	48.5959	69.842	C_SHF	Glipr2
3633	2.9745	3.69087	1.21538	3.03681	0.00239095	0.0249608	0.924969	0	0	1.01509	3.65234	9.82382	3.64469	4.73505	C_SHF	Pla2g5
5097	37.1973	0.7508	0.247197	3.03726	0.00238739	0.0249608	29.599	21.4714	31.9194	28.4224	59.655	46.1719	40.0916	40.248	C_SHF	Rad18
5731	6.0465	-2.12305	0.69906	-3.03701	0.00238935	0.0249608	12.0246	9.39373	10.9198	7.1056	0	2.94714	2.4298	3.55129	C_SHF	Fcgrt
10733	4.40238	-2.75231	0.906473	-3.03628	0.00239517	0.0249655	5.54981	8.72275	9.23984	7.1056	2.4349	0.982382	0	1.18376	C_SHF	3110039M20Rik
12392	23.3662	0.938358	0.309052	3.03625	0.00239541	0.0249655	12.9496	13.4196	16.7997	21.3168	37.7409	29.4714	30.3724	24.859	C_SHF	Mdc1
13050	3.66698	-3.539	1.16605	-3.03503	0.00240513	0.0250041	7.39975	4.69686	6.71988	8.12069	0	0	1.2149	1.18376	C_SHF	Clcf1
2650	6.9951	-2.01609	0.664506	-3.03398	0.00241354	0.0250706	7.39975	12.0777	18.4797	7.1056	2.4349	4.91191	0	3.55129	C_SHF	BC028528
437	1.62228	4.35668	1.43755	3.03062	0.00244048	0.0253294	0	0	0	0	1.21745	0.982382	4.85959	5.91882	C_SHF	Klhdc8a
1051	30.3286	0.80421	0.265596	3.02794	0.00246226	0.025513	22.1993	24.8263	22.6796	18.2715	45.0456	41.26	34.0171	34.3291	C_SHF	Kif5c
2759	12.0659	-1.34511	0.444531	-3.0259	0.00247891	0.0256641	17.5744	19.4584	15.9597	16.2414	6.08724	6.87667	4.85959	9.47011	C_SHF	Gstm2
3024	23.6168	-0.9631	0.318578	-3.02312	0.00250182	0.0258609	41.6236	32.8781	27.7195	22.3319	18.2617	13.7533	15.7937	16.5727	C_SHF	Epha7
1007	58.1309	-0.580836	0.192179	-3.02236	0.00250809	0.0259016	69.3727	65.7561	76.4386	66.9957	48.6979	44.2072	48.5959	44.983	C_SHF	Pbx3
8680	22.1002	-0.966317	0.320145	-3.01837	0.00254141	0.0262024	26.8241	32.8781	26.0395	31.4677	12.1745	18.6652	13.3639	15.3889	C_SHF	Col12a1
12217	66.8626	-0.54954	0.182193	-3.01626	0.00255917	0.0263419	85.0972	77.1628	83.1585	72.0711	64.5248	51.0838	46.1661	55.6369	C_SHF	Ergic1
9624	48.8317	-0.672994	0.223165	-3.01568	0.00256404	0.0263703	54.5732	71.7949	54.599	57.8599	35.306	26.5243	47.381	42.6155	C_SHF	Nme2
1633	35.954	0.759102	0.252456	3.00687	0.00263956	0.0270799	21.2743	29.5231	36.1194	19.2866	41.3932	50.1015	44.9512	44.983	C_SHF	Samhd1
11870	4.31867	-3.15549	1.04987	-3.00561	0.00265048	0.0271473	0.924969	9.39373	8.39985	12.181	2.4349	0	1.2149	0	C_SHF	Upk1b
13505	1.63817	4.36714	1.45566	3.00011	0.00269886	0.0276201	0	0	0	0	2.4349	0.982382	8.50428	1.18376	C_SHF	Hes3
8866	28.567	-0.891397	0.297215	-2.99916	0.00270724	0.0276831	45.3235	32.8781	29.3995	40.6034	19.4792	11.7886	20.6533	28.4103	C_SHF	Shisa5
3744	6.87439	1.95729	0.65282	2.99821	0.00271572	0.027747	1.84994	0	7.55987	2.03017	12.1745	9.82382	9.71918	11.8376	C_SHF	Espn
10537	20.6158	-1.02578	0.342224	-2.9974	0.00272291	0.0277977	36.0738	28.8522	23.5196	22.3319	17.0443	16.7005	10.9341	9.47011	C_SHF	Pik3r1
13079	10.019	-1.5536	0.518645	-2.9955	0.00273995	0.0279488	14.7995	23.4843	10.0798	11.1659	4.86979	4.91191	7.28939	3.55129	C_SHF	Tmem151a
13507	10.3902	7.04845	2.35485	2.99317	0.00276099	0.0281174	0	0	0	0	19.4792	0	35.232	28.4103	C_SHF	Msx3
3899	32.4669	-0.816075	0.272874	-2.99067	0.00278368	0.0283254	44.3985	40.9298	33.5994	46.694	35.306	21.6124	19.4384	17.7565	C_SHF	Insig1
11913	1.74664	-4.03867	1.3507	-2.99004	0.00278937	0.0283601	3.69988	2.01294	4.19993	4.06034	0	0	0	0	C_SHF	Abi3bp
2151	41.6561	-0.709077	0.237199	-2.98937	0.00279549	0.0283823	42.5486	47.6396	51.2391	65.9806	35.306	35.3657	27.9426	27.2266	C_SHF	Armcx3
2452	27.161	-0.873589	0.292238	-2.98931	0.00279611	0.0283823	26.8241	41.6008	36.9593	34.5129	19.4792	14.7357	21.8682	21.3077	C_SHF	Lxn
11649	44.302	0.670374	0.224314	2.98855	0.00280301	0.0284061	26.8241	30.8651	36.1194	43.6487	52.3503	58.9429	58.3151	47.3505	C_SHF	Usp7
2282	38.6406	-0.739387	0.247615	-2.98603	0.00282623	0.0285989	56.4231	38.2459	51.2391	47.709	21.9141	26.5243	30.3724	36.6967	C_SHF	Mid1
9237	26.7636	0.874168	0.292757	2.98599	0.00282663	0.0285989	14.7995	18.1165	24.3596	18.2715	31.6537	38.3129	43.7363	24.859	C_SHF	Gemin5
3125	62.7008	0.556413	0.18654	2.98281	0.00285619	0.0288278	51.7983	49.6526	51.2391	50.7543	79.1341	84.4848	76.5386	58.0044	C_SHF	Ncbp1
7911	25.3758	0.880824	0.295295	2.98286	0.0028557	0.0288278	16.6494	16.7745	21.8396	16.2414	23.1315	36.3481	38.8767	33.1454	C_SHF	Wdhd1
2068	49.7545	-0.642996	0.21575	-2.98028	0.00287987	0.0289965	63.8229	59.0463	54.599	65.9806	26.7839	45.1895	36.4469	46.1668	C_SHF	Efnb1
608	27.6887	-1.01136	0.33941	-2.97976	0.00288471	0.0290204	55.4981	28.1812	28.5595	36.5431	10.957	25.5419	27.9426	8.28634	C_SHF	Ddr2
4469	5.94662	-2.13882	0.717838	-2.97953	0.00288691	0.0290204	7.39975	12.7486	11.7598	7.1056	1.21745	4.91191	2.4298	0	C_SHF	Eln
275	41.3765	-0.692474	0.232462	-2.97887	0.0028931	0.0290358	43.4735	51.6655	61.3189	47.709	34.0885	30.4538	29.1575	33.1454	C_SHF	Speg
8352	13.2333	-1.3017	0.436973	-2.97889	0.00289291	0.0290358	17.5744	24.8263	12.5998	20.3017	4.86979	8.84143	10.9341	5.91882	C_SHF	St3gal4
5961	1.74599	-4.03888	1.35665	-2.9771	0.00290993	0.0291813	5.54981	2.01294	3.35994	3.04526	0	0	0	0	C_SHF	Lrrc32
1797	6.29933	1.9686	0.661344	2.97666	0.00291406	0.0291991	2.77491	1.34196	4.19993	2.03017	18.2617	9.82382	4.85959	7.10258	C_SHF	B230312C02Rik
4119	30.6581	0.816814	0.274525	2.97538	0.00292629	0.0292519	27.7491	17.4455	27.7195	16.2414	32.8711	44.2072	35.232	43.7992	C_SHF	Uba6
7873	3.8742	-3.02833	1.01764	-2.97584	0.00292192	0.0292519	5.54981	9.39373	7.55987	5.07543	1.21745	0.982382	1.2149	0	C_SHF	Gdf10
11599	1.79864	-4.09344	1.37621	-2.97442	0.00293543	0.0292955	0.924969	2.68392	6.71988	4.06034	0	0	0	0	C_SHF	Hoxc6
6188	95.3429	-0.508456	0.171015	-2.97316	0.00294748	0.0293922	110.996	119.435	88.1984	129.931	59.655	87.432	99.6216	67.4745	C_SHF	Bcl7c
3514	4.77782	-2.53482	0.852765	-2.97247	0.00295418	0.029412	5.54981	6.70981	8.39985	12.181	2.4349	2.94714	0	0	C_SHF	Serinc2
12867	13.8507	-1.26176	0.42455	-2.97201	0.00295862	0.0294327	22.1993	18.7875	25.1996	12.181	6.08724	10.8062	6.07449	9.47011	C_SHF	Sema6a
3030	10.7799	1.39663	0.470112	2.97083	0.00296993	0.0294982	3.69988	4.69686	8.39985	7.1056	14.6094	16.7005	9.71918	21.3077	C_SHF	Ankrd6
11157	13.1428	-1.31022	0.441398	-2.96835	0.00299405	0.0297141	21.2743	20.1294	23.5196	10.1509	4.86979	10.8062	7.28939	7.10258	C_SHF	Cpq
784	1.77774	-4.05954	1.36856	-2.96629	0.00301414	0.0298876	6.47478	1.34196	3.35994	3.04526	0	0	0	0	C_SHF	Ccdc3
7007	58.3612	0.574866	0.193814	2.96607	0.00301633	0.0298876	55.4981	38.2459	46.1992	48.7241	68.1771	74.661	63.1747	72.2096	C_SHF	Ormdl2
3163	23.1057	-0.945404	0.319308	-2.96079	0.00306856	0.0302635	34.2239	35.562	22.6796	29.4375	12.1745	19.6476	13.3639	17.7565	C_SHF	Klf4
12153	25.5338	-0.922776	0.311669	-2.96076	0.00306884	0.0302635	36.0738	27.5102	34.4394	35.528	10.957	11.7886	24.298	23.6753	C_SHF	Slc9a3r2
4360	26.9386	-0.890229	0.300775	-2.95979	0.00307852	0.030335	24.0492	34.891	34.4394	46.694	20.6966	18.6652	21.8682	14.2052	C_SHF	Fam109a
1744	8.6368	-1.60979	0.543974	-2.95932	0.00308318	0.0303424	12.0246	14.7616	15.9597	9.13577	6.08724	3.92953	3.64469	3.55129	C_SHF	Fam210b
10519	65.9387	0.537271	0.181573	2.95898	0.00308657	0.0303424	53.6482	51.6655	59.6389	50.7543	73.0469	92.3439	77.7535	68.6583	C_SHF	Tnpo1
11565	22.7499	0.916058	0.309576	2.95907	0.00308569	0.0303424	15.7245	12.0777	19.3197	16.2414	34.0885	29.4714	24.298	30.7778	C_SHF	Fignl2
11118	54.1146	0.636664	0.215424	2.9554	0.0031226	0.0306482	36.9988	53.6785	38.6393	38.5733	80.3516	50.1015	77.7535	56.8206	C_SHF	Dnajc21
2121	28.7361	0.814344	0.275686	2.95388	0.00313804	0.0307513	16.6494	24.8263	21.8396	19.2866	43.8281	31.4362	38.8767	33.1454	C_SHF	Brwd3
4020	7.18767	-1.82243	0.617481	-2.9514	0.00316339	0.0309754	13.8745	10.0647	12.5998	8.12069	2.4349	1.96476	6.07449	2.36753	C_SHF	Ldb2
12876	1.78535	-4.11972	1.39674	-2.94952	0.00318263	0.0311393	1.84994	8.72275	1.67997	2.03017	0	0	0	0	C_SHF	Lox
12663	41.418	0.676811	0.229516	2.94886	0.00318949	0.031182	37.9237	28.1812	31.9194	29.4375	57.2201	42.2424	55.8853	48.5343	C_SHF	Msh6
11660	76.7809	-0.531018	0.180198	-2.94686	0.00321016	0.0313349	113.771	95.2793	70.5588	83.2371	60.8724	60.9077	69.2492	60.3719	C_SHF	Litaf
5156	14.1576	-1.37881	0.468527	-2.94287	0.0032519	0.0316926	13.8745	22.1424	10.0798	35.528	6.08724	3.92953	12.149	9.47011	C_SHF	Wnt5b
9715	4.43225	2.54102	0.86374	2.94188	0.00326223	0.0317686	0.924969	0	3.35994	1.01509	13.3919	5.89429	8.50428	2.36753	C_SHF	Grb7
224	29.5547	-0.907525	0.308612	-2.94066	0.00327512	0.0318691	41.6236	42.2718	36.1194	34.5129	21.9141	25.5419	4.85959	29.5941	C_SHF	Acadl
4751	15.4957	-1.15423	0.392553	-2.94033	0.00327868	0.0318789	19.4244	24.1553	22.6796	19.2866	13.3919	11.7886	8.50428	4.73505	C_SHF	Cpa2
13043	50.3091	-0.631741	0.214944	-2.9391	0.00329167	0.0319553	53.6482	60.3883	68.8788	61.9202	26.7839	43.2248	47.381	40.248	C_SHF	Aip
11155	3.46312	-3.47063	1.18187	-2.93656	0.00331879	0.0321685	8.32472	3.3549	6.71988	7.1056	1.21745	0.982382	0	0	C_SHF	Gm32618
6636	24.6952	-0.877915	0.299107	-2.93512	0.00333417	0.0322924	31.4489	34.22	27.7195	34.5129	15.8268	16.7005	17.0086	20.124	C_SHF	Mmp11
9103	63.8555	0.529884	0.180761	2.9314	0.00337433	0.032656	51.7983	57.0334	46.1992	53.7996	77.9167	76.6258	72.8939	74.5771	C_SHF	Psme4
12896	81.0948	0.504974	0.172319	2.93046	0.00338464	0.0327305	70.2976	59.0463	69.7188	69.0259	114.44	77.6081	108.126	80.4959	C_SHF	Isoc1
2654	53.5564	-0.634438	0.216533	-2.92998	0.00338986	0.0327555	73.9975	57.0334	68.8788	59.8901	43.8281	27.5067	55.8853	41.4317	C_SHF	Plekho1
2740	1.45398	4.20322	1.43608	2.92687	0.00342389	0.0330331	0	0	0	0	4.86979	1.96476	2.4298	2.36753	C_SHF	Tmigd3
3241	1.89693	-4.1512	1.41916	-2.9251	0.00344341	0.0331957	3.69988	3.3549	0	8.12069	0	0	0	0	C_SHF	Cdkn2b
51	29.462	-0.845295	0.289426	-2.92059	0.00349367	0.033605	44.3985	37.5749	36.9593	32.4828	10.957	21.6124	31.5873	20.124	C_SHF	Ogfrl1
78	30.0938	-0.797482	0.273057	-2.92057	0.00349395	0.033605	37.9237	35.562	36.9593	42.6336	15.8268	22.5948	27.9426	21.3077	C_SHF	Kansl3
1840	72.6218	-0.538298	0.184388	-2.91938	0.00350725	0.0337069	71.2226	97.2922	76.4386	98.4633	74.2643	53.0486	52.2406	58.0044	C_SHF	Praf2
1022	1.66201	-3.98449	1.36544	-2.9181	0.00352173	0.0337508	1.84994	4.02588	3.35994	4.06034	0	0	0	0	C_SHF	Lhx6
10273	1.66201	-3.98449	1.36544	-2.9181	0.00352173	0.0337508	1.84994	4.02588	3.35994	4.06034	0	0	0	0	C_SHF	Ogn
6567	5.10392	-2.27409	0.779526	-2.91728	0.00353101	0.0337873	8.32472	8.72275	8.39985	8.12069	2.4349	0	3.64469	1.18376	C_SHF	Aifm2
3069	13.2495	-1.27224	0.436338	-2.91572	0.0035487	0.0339222	20.3493	16.1035	20.1596	18.2715	14.6094	6.87667	6.07449	3.55129	C_SHF	Enho
7373	2.40998	-3.69372	1.26774	-2.91363	0.0035725	0.0340453	6.47478	4.02588	2.51996	5.07543	0	0	0	1.18376	C_SHF	Adgre5
8528	64.7597	-0.536693	0.184199	-2.91366	0.00357214	0.0340453	85.0972	66.4271	81.4786	74.1013	53.5677	53.0486	53.4555	50.9018	C_SHF	Csk
12546	23.5487	0.916596	0.314541	2.91407	0.00356745	0.0340453	17.5744	22.8133	10.9198	13.1961	35.306	28.4891	35.232	24.859	C_SHF	Khsrp
7337	11.9351	-1.3436	0.461395	-2.91204	0.00359073	0.0341407	15.7245	18.1165	17.6397	17.2565	2.4349	9.82382	10.9341	3.55129	C_SHF	Hmox1
10505	12.4155	1.2478	0.428463	2.91227	0.00358809	0.0341407	9.24969	4.02588	7.55987	9.13577	17.0443	18.6652	19.4384	14.2052	C_SHF	Fam169a
[truncated: 97 more rows]

## Sheet: AVC_CM
	baseMean	log2FoldChange	lfcSE	stat	pvalue	padj	:Control_e9_5#counts_S1	:Control_e9_5#counts_S2	:Control_e9_5#counts_S3	:Control_e9_5#counts_S4	:Diabetes_e9_5#counts_S1	:Diabetes_e9_5#counts_S2	:Diabetes_e9_5#counts_S3	:Diabetes_e9_5#counts_S4	Cluster_Genenames
[truncated: 5 more rows]

[truncated: 3 more sheets: BMP, Atr_CM, Ven_CM]
