# Supplementary material for: Single-cell transcriptomic profiling unveils dysregulation of cardiac progenitor cells and cardiomyocytes in a mouse model of maternal hyperglycemia
Source: Commun Biol. 2022 Aug 15;5:820. doi: 10.1038/s42003-022-03779-x (PMC9378651; doi:10.1038/s42003-022-03779-x)
Supplement: Supplementary file 9 — Supplementary Data 6. [file 42003_2022_3779_MOESM9_ESM.xlsx]

## Sheet: DE analysis of_MPMyocardium_E11
	baseMean	log2FoldChange	lfcSE	stat	pvalue	padj	:Control_e11_5#counts_S1	:Control_e11_5#counts_S2	:Control_e11_5#counts_S3	:Control_e11_5#counts_S4	:Diabetes_e11_5#counts_S1	:Diabetes_e11_5#counts_S2	:Diabetes_e11_5#counts_S3	:Diabetes_e11_5#counts_S4	Cluster_Genenames
1	83.9486	0.0919407	0.162487	0.565833	0.571507	0.824802	69.7066	79.7761	87.0309	88.7569	88.9497	94.1457	75.1614	88.061	C_SHF	Mrpl15
2	26.4752	-0.0296542	0.285129	-0.104003	0.917167	0.977786	28.9551	21.5865	26.4877	30.5718	33.5659	26.7669	23.2116	20.6563	C_SHF	Lypla1
3	68.4839	0.134397	0.185261	0.725446	0.468179	0.769405	80.4307	58.1896	69.0572	54.2404	72.1668	82.1468	71.8455	59.7945	C_SHF	Tcea1
4	15.7135	0.200524	0.378965	0.529135	0.596712	0.83698	16.0861	11.2625	11.3519	19.7238	10.0698	22.1519	16.5797	18.4819	C_SHF	Atp6v1h
5	27.3355	-0.111381	0.279116	-0.399049	0.689857	0.887317	31.0999	30.9719	21.7577	29.5856	26.8527	20.3059	29.8435	28.2665	C_SHF	Rb1cc1
6	2.5139	-0.9982	0.955924	-1.04423	0.296381	NA	1.07241	7.50834	2.83797	1.97238	2.51744	0.922997	1.10531	2.17434	C_SHF	4732440D04Rik
7	21.0335	-0.172154	0.322315	-0.534118	0.59326	0.834815	20.3758	24.4021	17.0278	27.6133	26.0136	16.614	21.001	15.2204	C_SHF	Pcmtd1
8	0.615433	-0.614744	1.83647	-0.334742	0.73782	NA	1.07241	0.938542	0	0.986188	0.839148	0	0	1.08717	C_SHF	Gm26901
9	56.2829	0.163113	0.196137	0.831628	0.405619	0.725219	57.9101	48.8042	52.0294	54.2404	58.7404	71.0708	56.371	51.0971	C_SHF	Rrs1
10	0.832033	-1.30188	1.83572	-0.709193	0.478205	NA	0	0	4.72994	0	0.839148	0	0	1.08717	C_SHF	Adhfe1
11	1.37246	-1.38596	1.3164	-1.05284	0.292415	NA	2.14482	1.87708	2.83797	0.986188	0	0.922997	2.21063	0	C_SHF	Mybl1
12	11.284	-0.581618	0.427878	-1.35931	0.174049	0.507248	15.0137	14.0781	15.1358	9.86188	9.23063	8.30698	9.94783	8.69738	C_SHF	Vcpip1
13	6.31493	0.210997	0.570428	0.369892	0.711463	NA	4.28964	4.69271	8.5139	5.91713	6.71319	8.30698	7.7372	4.34869	C_SHF	Sgk3
14	69.0365	-0.167062	0.182712	-0.914346	0.360535	0.690234	70.7791	61.0053	86.085	74.9503	69.6493	74.7628	55.2657	59.7945	C_SHF	Snhg6
15	1.59785	-4.1446	1.38481	-2.9929	0.0027634	NA	3.21723	1.87708	4.72994	2.95856	0	0	0	0	C_SHF	Tcf24
16	95.2542	0.328661	0.161761	2.03177	0.0421767	0.241663	78.2859	91.9772	94.5988	71.9917	98.1804	95.9917	98.373	132.635	C_SHF	Cops5
17	34.2547	-0.536356	0.262284	-2.04494	0.0408604	0.237386	50.4033	29.0948	50.1374	32.5442	26.8527	25.8439	27.6329	31.528	C_SHF	Cspp1
18	21.7629	-0.649752	0.31489	-2.06343	0.0390721	0.230976	27.8827	26.2792	31.2176	20.71	15.1047	15.691	15.4744	21.7434	C_SHF	Arfgef1
19	15.6324	-1.59264	0.392153	-4.06127	4.88058e-05	0.00151598	20.3758	25.3406	26.4877	21.6961	8.39148	7.38398	9.94783	5.43586	C_SHF	Prex2
20	1.59753	-2.47332	1.35004	-1.83204	0.066946	NA	3.21723	3.75417	1.89198	1.97238	0.839148	0	1.10531	0	C_SHF	A830018L16Rik
21	47.2781	-0.399133	0.232107	-1.7196	0.0855044	0.353061	67.5618	52.5584	47.2994	47.337	28.531	45.2269	34.2648	55.4458	C_SHF	Sulf1
22	2.56393	-0.169466	0.903975	-0.187467	0.851294	NA	3.21723	0.938542	2.83797	3.94475	1.6783	4.61499	1.10531	2.17434	C_SHF	Slco5a1
23	12.5454	-0.165937	0.410802	-0.403935	0.68626	0.886717	10.7241	17.8323	9.45988	14.7928	10.9089	9.22997	14.3691	13.0461	C_SHF	Ncoa2
24	44.3764	-0.216922	0.217945	-0.995305	0.319588	0.65456	43.9688	46.9271	52.9754	46.3508	35.2442	39.6889	43.1073	46.7484	C_SHF	Tram1
25	3.3194	-0.0655506	0.845143	-0.0775615	0.938177	NA	0	5.63125	2.83797	4.93094	0.839148	4.61499	5.52657	2.17434	C_SHF	Lactb2
26	5.5402	0.0930707	0.621925	0.149649	0.881041	NA	5.36205	6.5698	4.72994	4.93094	7.55233	6.46098	1.10531	7.61021	C_SHF	Eya1
27	16.3267	-0.362635	0.373639	-0.970549	0.331773	0.663742	22.5206	16.8938	19.8658	14.7928	20.1396	16.614	13.2638	6.52303	C_SHF	Msc
28	2.82729	-0.666743	0.869608	-0.766717	0.44325	NA	4.28964	1.87708	2.83797	4.93094	3.35659	0.922997	3.31594	1.08717	C_SHF	Kcnb2
29	29.365	-0.13908	0.284165	-0.489433	0.624535	0.853029	23.593	21.5865	38.7855	39.4475	30.2093	34.1509	24.3169	22.8306	C_SHF	Terf1
30	2.97372	0.583421	0.925886	0.630121	0.528615	NA	0	4.69271	3.78395	0.986188	5.03489	2.76899	0	6.52303	C_SHF	Sbspon
31	0.811069	1.27128	1.72381	0.737486	0.460827	NA	0	1.87708	0	0	1.6783	1.84599	0	1.08717	C_SHF	4930444P10Rik
32	1805.14	-0.257672	0.0551578	-4.67154	2.98955e-06	0.000126778	1887.44	2019.74	1938.33	2021.69	1769.76	1672.47	1559.6	1572.05	C_SHF	Rpl7
33	24.9873	0.814154	0.30607	2.66003	0.00781338	0.0791622	22.5206	13.1396	14.1898	22.6823	25.1744	33.2279	28.7382	40.2254	C_SHF	Rdh10
34	19.3934	0.178658	0.339672	0.525972	0.598907	0.838234	13.9413	21.5865	17.9738	18.7376	17.6221	14.768	30.9488	19.5691	C_SHF	Stau2
35	23.5383	0.543971	0.308521	1.76316	0.077874	0.336216	18.231	15.9552	19.8658	22.6823	28.531	31.3819	34.2648	17.3948	C_SHF	Ube2w
36	190.995	0.325542	0.116193	2.80174	0.00508279	0.0573482	166.224	176.446	167.44	169.624	236.64	233.518	182.377	195.691	C_SHF	Eloc
37	37.5602	0.170487	0.247043	0.69011	0.490125	0.77885	38.6068	23.4636	36.8936	42.4061	32.7268	45.2269	43.1073	38.051	C_SHF	Tmem70
38	5.67525	0.634876	0.613226	1.0353	0.300527	NA	4.28964	2.81563	4.72994	5.91713	4.19574	9.22997	5.52657	8.69738	C_SHF	Ly96
39	2.02317	-1.06499	1.14823	-0.927512	0.353661	NA	2.14482	3.75417	1.89198	2.95856	0	0	0	5.43586	C_SHF	Jph1
40	1.32952	-0.859029	1.25185	-0.68621	0.492581	NA	2.14482	0.938542	1.89198	1.97238	1.6783	0.922997	0	1.08717	C_SHF	Gm16070
41	11.5054	-0.503528	0.460647	-1.09309	0.274356	0.61351	5.36205	21.5865	10.4059	16.7652	12.5872	11.076	7.7372	6.52303	C_SHF	Crispld1
42	1.759	1.4588	3.00361	0.485682	0.627193	NA	0	3.75417	0	0	9.23063	0	0	1.08717	C_SHF	Tfap2b
43	60.474	0.250199	0.194956	1.28336	0.199365	0.542721	48.2584	66.6365	54.8673	50.2956	57.0621	61.8408	80.688	64.1432	C_SHF	Mcm3
44	1.82036	0.10882	1.09662	0.0992327	0.920954	NA	4.28964	0	1.89198	0.986188	3.35659	1.84599	1.10531	1.08717	C_SHF	Paqr8
45	6.73596	0.167881	0.564561	0.297365	0.766188	NA	2.14482	6.5698	6.62192	9.86188	5.03489	8.30698	7.7372	7.61021	C_SHF	Tram2
46	4.94679	-0.859584	0.715109	-1.20203	0.229351	NA	9.65169	8.44688	3.78395	3.94475	7.55233	1.84599	0	4.34869	C_SHF	Tmem14a
47	3.61982	-0.112171	0.768214	-0.146015	0.88391	NA	5.36205	1.87708	1.89198	5.91713	2.51744	3.69199	5.52657	2.17434	C_SHF	Kcnq5
48	1.56285	0.642562	1.19404	0.538141	0.59048	NA	1.07241	1.87708	0	1.97238	1.6783	3.69199	2.21063	0	C_SHF	Rims1
49	1.25952	0.69795	1.36668	0.510689	0.609569	NA	1.07241	0	1.89198	0.986188	3.35659	2.76899	0	0	C_SHF	Gm29107
50	27.6585	-0.384573	0.282817	-1.35979	0.173896	0.507011	31.0999	31.9104	32.1636	29.5856	15.9438	26.7669	32.0541	21.7434	C_SHF	Ogfrl1
51	81.6237	-0.246491	0.170628	-1.44461	0.148568	0.465145	96.5169	76.9605	96.4908	84.8122	88.1106	59.9948	70.7401	79.3636	C_SHF	Smap1
52	45.9093	-0.0969372	0.218725	-0.443193	0.657626	0.871014	54.6929	42.2344	41.6235	51.2818	46.1532	35.9969	43.1073	52.1843	C_SHF	Sdhaf4
53	11.8699	-0.305539	0.437989	-0.697595	0.485431	0.777696	10.7241	9.38542	16.0818	16.7652	15.9438	12.922	5.52657	7.61021	C_SHF	Fam135a
54	21.3589	-0.38703	0.336254	-1.151	0.24973	0.594044	19.3034	25.3406	26.4877	25.6409	11.7481	29.5359	12.1585	20.6563	C_SHF	Col9a1
55	8.73849	0.295596	0.493798	0.598616	0.549429	NA	6.43446	9.38542	10.4059	4.93094	8.39148	7.38398	8.84252	14.1332	C_SHF	Lmbrd1
56	1.84047	1.44809	1.17279	1.23475	0.216925	NA	1.07241	0	1.89198	0.986188	4.19574	0	3.31594	3.26152	C_SHF	Adgrb3
57	61.9994	-0.609696	0.190927	-3.19335	0.00140631	0.0226867	70.7791	81.6532	82.301	64.1022	45.314	43.3809	50.8445	57.6201	C_SHF	Phf3
58	98.4282	0.244734	0.154902	1.57994	0.114122	0.4116	77.2135	91.9772	106.897	83.826	104.894	107.991	93.9517	120.676	C_SHF	Ptp4a1
59	5.50761	1.14172	0.689137	1.65673	0.0975732	NA	5.36205	6.5698	0	1.97238	12.5872	5.53798	4.42126	7.61021	C_SHF	Khdrbs2
60	11.5279	-0.0238398	0.427334	-0.0557873	0.955511	0.989484	11.7965	9.38542	14.1898	10.8481	9.23063	8.30698	12.1585	16.3076	C_SHF	Prim2
61	10.9629	-0.220686	0.433147	-0.509495	0.610405	0.846298	9.65169	13.1396	12.2979	11.8343	8.39148	8.30698	9.94783	14.1332	C_SHF	Rab23
62	20.2715	-0.0307883	0.316278	-0.0973458	0.922452	0.979582	24.6654	19.7094	18.9198	18.7376	19.3004	20.3059	18.7903	21.7434	C_SHF	Bag2
63	28.6298	-0.146169	0.275807	-0.52997	0.596133	0.836837	32.1723	24.4021	33.1096	30.5718	29.3702	20.3059	24.3169	34.7895	C_SHF	Zfp451
64	15.0352	-1.22548	0.399384	-3.06844	0.00215183	0.0307863	17.1586	19.7094	21.7577	25.6409	6.71319	12.922	4.42126	11.9589	C_SHF	Dst
65	0.6177	-0.61471	1.83512	-0.33497	0.737648	NA	1.07241	0.938542	0	0.986188	0.839148	0	1.10531	0	C_SHF	Gm37233
66	29.8102	0.0798398	0.272634	0.292846	0.76964	0.92524	28.9551	31.9104	22.7037	32.5442	26.8527	39.6889	23.2116	32.6152	C_SHF	Ccdc115
67	37.2086	-0.0414877	0.240491	-0.172513	0.863034	0.960705	33.2447	45.05	38.7855	33.5304	37.7617	31.3819	44.2126	33.7023	C_SHF	Imp4
68	4.03251	-0.0359454	0.746237	-0.0481689	0.961582	NA	1.07241	5.63125	2.83797	6.90332	5.87404	5.53798	3.31594	1.08717	C_SHF	Ptpn18
69	1.8105	-1.49715	1.13857	-1.31494	0.188531	NA	3.21723	3.75417	2.83797	0.986188	1.6783	0.922997	0	1.08717	C_SHF	Arhgef4
70	40.9951	0.0195971	0.227489	0.0861453	0.931351	0.981944	39.6792	41.2959	41.6235	40.4337	49.5097	33.2279	39.7913	42.3997	C_SHF	Fam168b
71	2.62142	1.00744	0.933751	1.07891	0.280627	NA	2.14482	0.938542	1.89198	1.97238	0.839148	5.53798	2.21063	5.43586	C_SHF	Plekhb2
72	4.43622	-0.452013	0.721644	-0.626366	0.531075	NA	3.21723	7.50834	7.56791	1.97238	3.35659	0.922997	4.42126	6.52303	C_SHF	Hs6st1
73	15.0086	-0.690699	0.376523	-1.83441	0.0665928	0.311909	23.593	15.9552	18.9198	15.779	10.0698	13.845	9.94783	11.9589	C_SHF	Uggt1
74	1.15959	0.380233	1.38606	0.274327	0.783833	NA	1.07241	0	1.89198	0.986188	0	0.922997	3.31594	1.08717	C_SHF	Arid5a
75	20.8107	-0.162436	0.315711	-0.514509	0.606896	0.843414	23.593	16.8938	22.7037	24.6547	19.3004	16.614	19.8957	22.8306	C_SHF	Kansl3
76	19.5427	0.112333	0.340847	0.329571	0.741724	0.911485	19.3034	16.8938	18.9198	19.7238	18.4613	13.845	16.5797	32.6152	C_SHF	Lman2l
77	3.49644	0.0097681	0.774923	0.0126052	0.989943	NA	3.21723	1.87708	2.83797	5.91713	1.6783	3.69199	3.31594	5.43586	C_SHF	Cnnm4
78	4.21875	-0.968099	0.739667	-1.30883	0.190592	NA	5.36205	3.75417	10.4059	2.95856	3.35659	4.61499	2.21063	1.08717	C_SHF	Cnnm3
79	11.1187	0.0676695	0.431007	0.157003	0.875242	0.963775	13.9413	9.38542	8.5139	11.8343	14.2655	10.153	12.1585	8.69738	C_SHF	Ankrd39
80	9.06089	-0.814385	0.481021	-1.69303	0.090449	NA	11.7965	9.38542	13.2438	11.8343	7.55233	5.53798	5.52657	7.61021	C_SHF	Sema4c
81	315.412	0.208496	0.0932242	2.2365	0.025319	0.177385	312.071	296.579	280.959	283.036	348.247	376.583	307.277	318.542	C_SHF	Cox5b
82	37.0156	0.257453	0.249099	1.03354	0.301353	0.639169	45.0412	24.4021	34.0556	31.558	32.7268	46.1499	39.7913	42.3997	C_SHF	Actr1b
83	13.2983	-0.146144	0.390642	-0.374112	0.708321	0.897701	11.7965	12.2011	14.1898	17.7514	13.4264	12.922	11.0531	13.0461	C_SHF	Tmem131
84	4.45738	-0.309066	0.675881	-0.457279	0.64747	NA	4.28964	6.5698	3.78395	4.93094	2.51744	3.69199	5.52657	4.34869	C_SHF	Inpp4a
85	11.658	-0.454892	0.427988	-1.06286	0.287845	0.62608	9.65169	12.2011	17.0278	14.7928	9.23063	7.38398	8.84252	14.1332	C_SHF	Coa5
86	39.5682	0.0157657	0.235981	0.0668094	0.946733	0.987191	34.3171	38.4802	36.8936	47.337	31.0485	45.2269	37.5807	45.6612	C_SHF	Unc50
87	1.57731	-0.251943	1.13607	-0.221768	0.824495	NA	1.07241	0.938542	0.945988	3.94475	1.6783	1.84599	1.10531	1.08717	C_SHF	Mgat4a
88	1.57256	0.202899	1.15313	0.175954	0.86033	NA	1.07241	2.81563	0	1.97238	2.51744	0.922997	1.10531	2.17434	C_SHF	2010300C02Rik
89	2.20958	-0.672217	0.977555	-0.687652	0.491672	NA	3.21723	1.87708	2.83797	2.95856	1.6783	1.84599	0	3.26152	C_SHF	Tsga10
90	2.3722	-0.465404	0.942739	-0.493672	0.621538	NA	4.28964	0.938542	3.78395	1.97238	0.839148	2.76899	2.21063	2.17434	C_SHF	Lipt1
91	12.6119	1.22698	0.439359	2.79266	0.00522766	0.0583029	3.21723	7.50834	8.5139	10.8481	16.783	22.1519	21.001	10.8717	C_SHF	Mitd1
92	129.036	0.138346	0.134594	1.02787	0.304009	0.640771	120.11	119.195	128.654	123.274	134.264	135.681	156.955	114.153	C_SHF	Mrpl30
93	96.3498	-0.0110069	0.153896	-0.0715213	0.942983	0.986761	104.024	99.4855	85.139	98.6188	101.537	93.2227	108.321	80.4508	C_SHF	Txndc9
94	166.481	0.0249757	0.119256	0.209429	0.834113	0.951544	155.499	160.491	164.602	178.5	158.599	158.756	192.325	163.076	C_SHF	Eif5b
95	13.9877	-0.273483	0.401404	-0.681315	0.495672	0.780479	12.8689	15.0167	12.2979	20.71	10.0698	10.153	21.001	9.78455	C_SHF	Rev1
96	11.5697	-1.18028	0.446613	-2.64273	0.00822408	0.0820323	18.231	13.1396	15.1358	17.7514	8.39148	4.61499	4.42126	10.8717	C_SHF	Aff3
97	5.63797	-0.931468	0.631357	-1.47534	0.140121	NA	10.7241	8.44688	7.56791	2.95856	4.19574	4.61499	4.42126	2.17434	C_SHF	Gm16152
98	1.25841	-0.540029	1.38032	-0.391233	0.695625	NA	1.07241	0	2.83797	1.97238	0	0.922997	0	3.26152	C_SHF	Lonrf2
99	2.41141	-0.724041	0.97241	-0.744584	0.456523	NA	2.14482	1.87708	2.83797	4.93094	0	0.922997	3.31594	3.26152	C_SHF	Chst10
100	55.0368	0.0767995	0.204802	0.374993	0.707665	0.897662	62.1998	56.3125	46.3534	50.2956	66.2927	58.1488	40.8966	59.7945	C_SHF	Pdcl3
101	1224.38	-0.200464	0.0541571	-3.70153	0.000214306	0.00504598	1316.92	1268.91	1327.22	1325.44	1178.16	1117.75	1152.84	1107.83	C_SHF	Rpl31
102	1.24022	2.00749	1.49339	1.34425	0.178869	NA	0	0	0.945988	0.986188	2.51744	0	2.21063	3.26152	C_SHF	Tbc1d8
103	31.3784	0.251982	0.262775	0.958929	0.337595	0.66933	20.3758	26.2792	30.2716	37.4752	33.5659	35.0739	35.3701	32.6152	C_SHF	Cnot11
104	25.5529	-0.116065	0.295026	-0.393405	0.69402	0.890569	26.8102	17.8323	27.4337	34.5166	24.3353	28.6129	18.7903	26.0921	C_SHF	Rnf149
105	49.1345	-0.607759	0.207425	-2.93002	0.0033894	0.0430947	60.055	60.0667	55.8133	61.1437	36.9225	36.9199	37.5807	44.5741	C_SHF	Map4k4
106	1.23786	0.56314	1.32292	0.425679	0.670342	NA	2.14482	1.87708	0	0	1.6783	0.922997	1.10531	2.17434	C_SHF	Il1r1
107	0.844763	-2.29758	1.63604	-1.40436	0.160213	NA	1.07241	0.938542	2.83797	0.986188	0	0.922997	0	0	C_SHF	Mfsd9
108	33.4478	-0.0638197	0.278467	-0.229182	0.818727	0.94578	31.0999	20.6479	34.0556	51.2818	33.5659	37.8429	23.2116	35.8767	C_SHF	Mrps9
109	3.96398	0.185717	0.748736	0.248041	0.804103	NA	3.21723	1.87708	4.72994	4.93094	5.03489	0.922997	7.7372	3.26152	C_SHF	Gpr45
110	3.20709	-0.425518	0.809617	-0.525579	0.599181	NA	2.14482	4.69271	3.78395	3.94475	0.839148	3.69199	2.21063	4.34869	C_SHF	Tgfbrap1
111	10.6966	0.149739	0.460244	0.325346	0.744919	0.913826	4.28964	14.0781	11.3519	10.8481	12.5872	13.845	5.52657	13.0461	C_SHF	AI597479
112	11.5465	0.944333	0.4411	2.14086	0.0322854	0.204879	7.50687	9.38542	8.5139	5.91713	10.9089	12.922	15.4744	21.7434	C_SHF	Fhl2
113	4.73509	-0.704431	0.671513	-1.04902	0.294169	NA	5.36205	7.50834	2.83797	7.88951	4.19574	4.61499	2.21063	3.26152	C_SHF	Nck2
114	14.5698	0.468218	0.389652	1.20163	0.229506	0.577419	11.7965	9.38542	11.3519	16.7652	24.3353	16.614	13.2638	13.0461	C_SHF	Uxs1
115	30.181	-0.62494	0.272001	-2.29757	0.0215864	0.160504	39.6792	29.0948	41.6235	36.489	23.4962	30.4589	23.2116	17.3948	C_SHF	Tpp2
116	0.652817	0.677756	1.88482	0.359587	0.719156	NA	0	0.938542	0	0.986188	0	0	2.21063	1.08717	C_SHF	Mettl21c
117	0.598898	1.69479	1.95402	0.867338	0.385757	NA	0	0.938542	0	0	1.6783	0	0	2.17434	C_SHF	Gm8251
118	28.8822	0.443714	0.277205	1.60067	0.10945	0.404554	24.6654	18.7708	21.7577	32.5442	26.8527	34.1509	34.2648	38.051	C_SHF	Tex30
119	16.7919	0.425627	0.352468	1.20756	0.227216	0.574899	15.0137	12.2011	14.1898	15.779	14.2655	21.2289	21.001	20.6563	C_SHF	Kdelc1
120	7.83948	-0.487758	0.592175	-0.823671	0.410127	NA	10.7241	16.8938	2.83797	5.91713	3.35659	6.46098	13.2638	3.26152	C_SHF	Bivm
121	13.8387	0.00425535	0.389103	0.0109363	0.991274	0.997231	15.0137	16.8938	13.2438	9.86188	10.0698	13.845	15.4744	16.3076	C_SHF	Ercc5
122	16.2468	-0.459517	0.358615	-1.28137	0.200065	0.543483	13.9413	23.4636	19.8658	17.7514	12.5872	13.845	15.4744	13.0461	C_SHF	Gulp1
123	261.441	-0.179761	0.110148	-1.63199	0.102682	0.390334	268.102	306.903	249.741	285.008	230.766	242.748	298.435	209.824	C_SHF	Col3a1
124	40.8255	-0.35663	0.252858	-1.4104	0.158423	0.483391	61.1274	48.8042	33.1096	40.4337	37.7617	29.5359	49.7392	26.0921	C_SHF	Col5a2
125	24.4009	-0.0577131	0.301089	-0.191681	0.847992	0.954254	20.3758	23.4636	32.1636	23.6685	25.1744	28.6129	26.5276	15.2204	C_SHF	Wdr75
126	3.05866	-1.35199	0.860564	-1.57105	0.11617	NA	3.21723	5.63125	5.67593	2.95856	1.6783	0.922997	2.21063	2.17434	C_SHF	Dnah7b
127	53.3952	-0.578522	0.201819	-2.86653	0.00414994	0.0498134	57.9101	75.0834	56.7593	66.0746	44.4749	42.4579	42.002	42.3997	C_SHF	Slc39a10
128	0.873508	-2.30519	1.67479	-1.3764	0.168697	NA	1.07241	0	2.83797	1.97238	0	0	1.10531	0	C_SHF	Gm28151
129	2.05614	0.816499	1.10948	0.735933	0.461772	NA	3.21723	0	2.83797	0	2.51744	4.61499	0	3.26152	C_SHF	Tmeff2
130	12.3743	-0.640363	0.431466	-1.48416	0.137768	0.449204	13.9413	15.9552	14.1898	16.7652	17.6221	7.38398	5.52657	7.61021	C_SHF	Cavin2
131	2.13844	0.927612	1.06771	0.868785	0.384965	NA	1.07241	3.75417	0.945988	0	1.6783	0.922997	2.21063	6.52303	C_SHF	Nabp1
132	45.2065	-0.533813	0.228038	-2.34089	0.0192376	0.14988	52.5481	40.3573	61.4893	60.1575	46.9923	33.2279	34.2648	32.6152	C_SHF	Myo1b
133	0.733075	-0.0366685	1.65258	-0.0221886	0.982298	NA	1.07241	0.938542	0	0.986188	0.839148	0.922997	1.10531	0	C_SHF	Gm31812
134	4.02026	0.399199	0.743926	0.536611	0.591537	NA	3.21723	4.69271	3.78395	1.97238	2.51744	2.76899	9.94783	3.26152	C_SHF	Stat1
135	12.2893	0.156073	0.412917	0.377976	0.705448	0.897429	13.9413	8.44688	10.4059	13.8066	15.1047	9.22997	12.1585	15.2204	C_SHF	Gls
136	7.91014	-0.15721	0.542075	-0.290016	0.771804	NA	6.43446	12.2011	8.5139	5.91713	5.03489	5.53798	4.42126	15.2204	C_SHF	Nab1
137	3.44828	-1.07114	0.798402	-1.34161	0.179723	NA	3.21723	5.63125	2.83797	6.90332	1.6783	1.84599	2.21063	3.26152	C_SHF	Nemp2
138	0.762839	-2.06247	1.68442	-1.22444	0.220786	NA	2.14482	0.938542	0.945988	0.986188	0	0	0	1.08717	C_SHF	Mfsd6
139	8.78796	-0.453242	0.491517	-0.922128	0.356462	NA	5.36205	11.2625	13.2438	10.8481	9.23063	8.30698	5.52657	6.52303	C_SHF	Inpp1
140	11.6248	0.192979	0.41774	0.461959	0.644111	0.864675	13.9413	9.38542	11.3519	8.87569	12.5872	13.845	11.0531	11.9589	C_SHF	Hibch
141	1.20532	-0.638033	1.30173	-0.490144	0.624032	NA	2.14482	1.87708	0.945988	0.986188	1.6783	0.922997	0	1.08717	C_SHF	1700019D03Rik
142	1.06766	0.292125	1.49925	0.194848	0.845512	NA	0	1.87708	0	1.97238	2.51744	0	0	2.17434	C_SHF	Mstn
143	5.93158	0.0202379	0.617961	0.0327495	0.973874	NA	3.21723	2.81563	10.4059	6.90332	5.03489	3.69199	9.94783	5.43586	C_SHF	Pms1
144	18.5752	0.407097	0.33603	1.21149	0.225707	0.572394	12.8689	16.8938	17.0278	16.7652	18.4613	19.3829	27.6329	19.5691	C_SHF	Ormdl1
145	14.0872	-0.198788	0.40633	-0.489227	0.624681	0.853064	8.57928	18.7708	19.8658	12.8204	15.9438	9.22997	18.7903	8.69738	C_SHF	Osgepl1
146	0.627958	2.78302	1.89944	1.46518	0.142872	NA	0	0	0	0	0.839148	0.922997	0	3.26152	C_SHF	Gm28551
147	48.2383	0.236765	0.209287	1.13129	0.257932	0.600091	47.186	46.9271	38.7855	44.3785	54.5446	49.8419	58.5817	45.6612	C_SHF	Asnsd1
148	3.27379	-0.126416	0.823258	-0.153556	0.87796	NA	3.21723	5.63125	1.89198	2.95856	4.19574	2.76899	5.52657	0	C_SHF	Dnah7a
149	4.53142	0.661742	0.710342	0.931582	0.351553	NA	4.28964	0.938542	2.83797	5.91713	3.35659	4.61499	9.94783	4.34869	C_SHF	Stk17b
150	1.57334	0.180584	1.23294	0.146466	0.883554	NA	2.14482	0.938542	1.89198	0.986188	0	5.53798	0	1.08717	C_SHF	Hecw2
151	16.0653	-0.482394	0.36497	-1.32173	0.186256	0.524927	22.5206	23.4636	13.2438	15.779	14.2655	12.922	14.3691	11.9589	C_SHF	Gtf3c3
152	7.35459	-0.597739	0.527827	-1.13245	0.257445	NA	9.65169	7.50834	10.4059	7.88951	5.03489	7.38398	5.52657	5.43586	C_SHF	Pgap1
153	11.5193	-1.63812	0.478654	-3.42235	0.000620827	0.0122422	20.3758	16.8938	23.6497	8.87569	4.19574	8.30698	4.42126	5.43586	C_SHF	Ankrd44
154	183.192	-0.341212	0.113573	-3.00434	0.00266158	0.0363887	209.12	198.971	210.955	200.196	161.956	166.14	177.956	140.245	C_SHF	Sf3b1
155	14.1363	-0.0517887	0.426052	-0.121555	0.903252	0.972878	16.0861	15.0167	15.1358	10.8481	10.9089	4.61499	15.4744	25.005	C_SHF	Coq10b
156	431.839	-0.0202647	0.10432	-0.194255	0.845977	0.954254	466.498	423.283	443.669	408.282	430.483	529.8	420.02	332.675	C_SHF	Hspd1
157	713.101	-0.0777418	0.0859163	-0.904855	0.365542	0.693854	779.642	718.924	711.383	721.89	683.906	829.775	683.084	576.201	C_SHF	Hspe1
158	73.6764	0.245891	0.170742	1.44014	0.149829	0.468264	76.1411	64.7594	64.3272	65.0884	85.5931	81.2238	70.7401	81.5379	C_SHF	Mob4
159	5.10171	0.256387	0.63433	0.404185	0.686077	NA	4.28964	4.69271	4.72994	4.93094	7.55233	3.69199	3.31594	7.61021	C_SHF	Rftn2
160	2.07274	1.29609	1.08498	1.19457	0.232255	NA	1.07241	0.938542	1.89198	0.986188	6.71319	2.76899	2.21063	0	C_SHF	Gm10561
161	2.05171	0.155138	1.00983	0.153628	0.877903	NA	1.07241	0.938542	3.78395	1.97238	3.35659	0.922997	1.10531	3.26152	C_SHF	Mars2
162	2.82743	0.387846	0.859997	0.450985	0.652	NA	2.14482	2.81563	3.78395	0.986188	1.6783	4.61499	4.42126	2.17434	C_SHF	Plcl1
163	1.20122	-0.63642	1.34507	-0.473152	0.636105	NA	2.14482	0.938542	2.83797	0	1.6783	0.922997	0	1.08717	C_SHF	Satb2
164	0.919568	-0.796245	1.54434	-0.51559	0.606141	NA	0	1.87708	1.89198	0.986188	1.6783	0.922997	0	0	C_SHF	4930558J18Rik
165	3.15663	0.647585	0.83612	0.774512	0.438628	NA	3.21723	1.87708	2.83797	1.97238	5.87404	1.84599	1.10531	6.52303	C_SHF	1700066M21Rik
166	9.32493	-0.228118	0.467868	-0.487569	0.625855	0.85346	8.57928	11.2625	10.4059	9.86188	5.87404	11.076	8.84252	8.69738	C_SHF	Tyw5
167	29.634	0.397076	0.269157	1.47526	0.140143	0.452732	25.7378	29.0948	18.9198	28.5995	31.0485	37.8429	36.4754	29.3537	C_SHF	Maip1
168	32.7612	0.207762	0.268898	0.772642	0.439734	0.750868	32.1723	28.1563	35.0016	25.6409	22.657	34.1509	36.4754	47.8356	C_SHF	Spats2l
169	5.63448	-0.386426	0.633034	-0.610434	0.541574	NA	4.28964	2.81563	7.56791	10.8481	4.19574	5.53798	2.21063	7.61021	C_SHF	Kctd18
170	26.0122	-0.945198	0.306397	-3.08488	0.00203637	0.029492	31.0999	24.4021	43.5155	38.4613	25.1744	14.768	14.3691	16.3076	C_SHF	Sgo2a
171	174.595	0.362368	0.115378	3.1407	0.00168547	0.0259047	150.137	167.999	146.628	146.942	208.109	202.136	182.377	192.43	C_SHF	Bzw1
172	44.3969	0.347823	0.233835	1.48748	0.136889	0.448189	33.2447	29.0948	47.2994	46.3508	52.0272	38.7659	46.4232	61.9688	C_SHF	Clk1
173	34.715	0.288652	0.248156	1.16319	0.244753	0.59098	33.2447	27.2177	29.3256	35.5028	40.2791	39.6889	43.1073	29.3537	C_SHF	Ppil3
174	22.5523	0.415309	0.311778	1.33206	0.182839	0.521227	24.6654	16.8938	14.1898	21.6961	23.4962	26.7669	32.0541	20.6563	C_SHF	Nif3l1
175	26.9137	-0.439241	0.281835	-1.55851	0.119113	0.419325	32.1723	29.0948	29.3256	33.5304	24.3353	23.9979	27.6329	15.2204	C_SHF	Orc2
176	6.50864	0.165926	0.581422	0.28538	0.775353	NA	5.36205	10.324	2.83797	5.91713	5.87404	6.46098	4.42126	10.8717	C_SHF	Fam126b
177	107.855	0.0114269	0.152587	0.0748875	0.940304	0.986101	113.675	90.1001	113.519	112.425	118.32	87.6847	126.006	101.107	C_SHF	Ndufb3
178	16.6396	-0.440577	0.368517	-1.19554	0.231877	0.579058	13.9413	24.4021	15.1358	22.6823	10.9089	11.999	21.001	13.0461	C_SHF	Cflar
179	9.10437	1.0006	0.502285	1.99209	0.0463615	0.253912	2.14482	6.5698	9.45988	5.91713	10.9089	14.768	14.3691	8.69738	C_SHF	Casp8
180	3.54128	-0.916242	0.786464	-1.16501	0.244013	NA	3.21723	5.63125	6.62192	2.95856	1.6783	2.76899	1.10531	4.34869	C_SHF	Trak2
181	9.36063	0.698026	0.484568	1.44051	0.149723	0.468264	9.65169	8.44688	4.72994	5.91713	15.9438	8.30698	8.84252	13.0461	C_SHF	Stradb
182	21.34	0.114009	0.316417	0.360313	0.718613	0.902814	23.593	19.7094	22.7037	15.779	20.1396	19.3829	29.8435	19.5691	C_SHF	Tmem237
183	3.18478	-0.690137	0.81307	-0.848804	0.395991	NA	3.21723	3.75417	2.83797	5.91713	3.35659	0.922997	2.21063	3.26152	C_SHF	G730003C15Rik
184	2.07664	0.513941	1.02513	0.501342	0.61613	NA	1.07241	1.87708	1.89198	1.97238	2.51744	1.84599	0	5.43586	C_SHF	Als2
185	15.8718	-0.222074	0.373081	-0.595244	0.551681	0.815488	20.3758	15.9552	18.9198	12.8204	10.0698	14.768	22.1063	11.9589	C_SHF	Fzd7
186	321.796	0.372413	0.0911935	4.08376	4.43125e-05	0.00139476	298.13	285.317	254.471	285.995	392.721	368.276	342.648	346.808	C_SHF	Sumo1
187	110.3	0.0809964	0.14824	0.546386	0.584801	0.831728	104.024	106.994	100.275	118.343	111.607	138.45	96.1624	106.543	C_SHF	Nop58
188	27.1143	-0.923378	0.287559	-3.21109	0.00132233	0.0217143	34.3171	34.7261	45.4074	27.6133	19.3004	19.3829	17.685	18.4819	C_SHF	Bmpr2
189	9.03895	-0.82287	0.508486	-1.61827	0.105603	NA	7.50687	16.8938	9.45988	11.8343	3.35659	4.61499	9.94783	8.69738	C_SHF	Fam117b
190	32.9495	0.0609994	0.261016	0.2337	0.815218	0.944794	24.6654	38.4802	35.0016	30.5718	30.2093	38.7659	40.8966	25.005	C_SHF	Wdr12
191	4.39536	-0.15981	0.696101	-0.229578	0.818419	NA	3.21723	8.44688	1.89198	4.93094	4.19574	3.69199	5.52657	3.26152	C_SHF	Carf
192	18.2501	-0.686009	0.340247	-2.01621	0.0437781	0.246648	20.3758	23.4636	19.8658	26.6271	16.783	14.768	12.1585	11.9589	C_SHF	Nbeal1
193	16.3278	0.171834	0.379293	0.453037	0.650522	0.867133	16.0861	17.8323	13.2438	13.8066	10.9089	14.768	29.8435	14.1332	C_SHF	Cyp20a1
194	21.8562	-0.556941	0.309747	-1.79805	0.0721687	0.32492	27.8827	23.4636	28.3797	24.6547	17.6221	22.1519	15.4744	15.2204	C_SHF	Abi2
195	13.5192	0.271971	0.409356	0.664387	0.506443	0.786368	10.7241	7.50834	17.0278	13.8066	11.7481	22.1519	11.0531	14.1332	C_SHF	Raph1
196	9.9991	-0.645566	0.463645	-1.39237	0.16381	0.491985	9.65169	12.2011	17.9738	8.87569	6.71319	9.22997	7.7372	7.61021	C_SHF	Pard3b
197	28.523	-0.997931	0.32495	-3.07103	0.00213321	0.0305818	28.9551	39.4188	52.0294	30.5718	15.1047	8.30698	32.0541	21.7434	C_SHF	Nrp2
198	12.8394	-0.280615	0.399406	-0.702582	0.482316	0.776796	15.0137	11.2625	16.0818	13.8066	10.0698	10.153	14.3691	11.9589	C_SHF	Ino80d
199	1.08814	-0.327575	1.4581	-0.224659	0.822244	NA	1.07241	0.938542	2.83797	0	0	2.76899	0	1.08717	C_SHF	Ino80dos
200	4.49813	-0.341429	0.690065	-0.494778	0.620757	NA	9.65169	3.75417	3.78395	2.95856	3.35659	3.69199	5.52657	3.26152	C_SHF	Gm20342
201	30.6358	-0.0264082	0.264178	-0.0999635	0.920373	0.979053	30.0275	26.2792	35.0016	32.5442	27.6919	38.7659	25.4222	29.3537	C_SHF	Ndufs1
202	740.795	-0.416681	0.0662123	-6.29311	3.11161e-10	3.01869e-08	886.883	789.314	840.984	872.777	661.249	620.254	614.555	640.345	C_SHF	Eef1b2
203	25.5668	-0.600871	0.295397	-2.03411	0.0419401	0.240502	30.0275	36.6032	32.1636	24.6547	26.8527	14.768	19.8957	19.5691	C_SHF	Zdbf2
204	3.1926	0.670506	0.831879	0.806015	0.420234	NA	3.21723	2.81563	2.83797	0.986188	2.51744	5.53798	1.10531	6.52303	C_SHF	Adam23
205	10.9914	0.436716	0.439974	0.992595	0.320907	0.655514	10.7241	13.1396	5.67593	7.88951	13.4264	12.922	14.3691	9.78455	C_SHF	Fastkd2
206	15.2198	-0.0236868	0.41559	-0.0569956	0.954549	0.989484	24.6654	12.2011	6.62192	17.7514	10.0698	11.999	24.3169	14.1332	C_SHF	Klf7
207	27.2911	-0.48869	0.277793	-1.75919	0.0785456	0.337127	27.8827	30.9719	36.8936	31.558	19.3004	26.7669	23.2116	21.7434	C_SHF	Creb1
208	8.4755	-0.184787	0.489358	-0.377611	0.70572	NA	7.50687	9.38542	10.4059	8.87569	10.9089	6.46098	7.7372	6.52303	C_SHF	Mettl21a
209	3.98479	0.386418	0.746956	0.517323	0.60493	NA	3.21723	3.75417	4.72994	1.97238	2.51744	3.69199	2.21063	9.78455	C_SHF	Ccnyl1
210	1.89039	0.209861	1.03412	0.202936	0.839185	NA	2.14482	0.938542	1.89198	1.97238	0.839148	1.84599	3.31594	2.17434	C_SHF	Plekhm3
211	37.2107	0.474658	0.246127	1.92851	0.0537918	0.274318	37.5343	21.5865	31.2176	34.5166	41.1183	45.2269	36.4754	50.0099	C_SHF	Idh1
212	6.17835	-0.185657	0.600204	-0.309322	0.757076	NA	3.21723	3.75417	8.5139	10.8481	7.55233	4.61499	3.31594	7.61021	C_SHF	Pikfyve
213	2.3964	0.50967	0.95707	0.532532	0.594358	NA	1.07241	2.81563	1.89198	1.97238	0.839148	1.84599	2.21063	6.52303	C_SHF	Map2
214	20.985	-0.0621567	0.320303	-0.194056	0.846132	0.954254	25.7378	27.2177	17.0278	15.779	21.8179	17.5369	22.1063	20.6563	C_SHF	Rpe
215	8.34824	-0.305099	0.496271	-0.614783	0.538698	NA	5.36205	11.2625	9.45988	10.8481	8.39148	8.30698	6.63189	6.52303	C_SHF	Kansl1l
216	20.8954	0.550633	0.340114	1.61897	0.105454	0.39746	11.7965	14.0781	22.7037	18.7376	18.4613	21.2289	22.1063	38.051	C_SHF	Acadl
217	10.9885	2.20118	0.536678	4.10149	4.10503e-05	0.00131173	1.07241	3.75417	6.62192	3.94475	10.9089	15.691	15.4744	30.4408	C_SHF	Myl1
218	20.0753	0.532578	0.332001	1.60415	0.108682	0.403591	11.7965	15.9552	18.9198	18.7376	21.8179	23.0749	17.685	32.6152	C_SHF	Lancl1
219	1.24146	-1.21772	1.32858	-0.916558	0.359374	NA	2.14482	1.87708	1.89198	0.986188	0.839148	0	1.10531	1.08717	C_SHF	Erbb4
220	4.97345	-0.304847	0.676923	-0.450342	0.652464	NA	2.14482	7.50834	8.5139	3.94475	7.55233	4.61499	4.42126	1.08717	C_SHF	Ikzf2
221	4.94514	-0.58027	0.647438	-0.896256	0.370116	NA	6.43446	5.63125	7.56791	3.94475	3.35659	2.76899	4.42126	5.43586	C_SHF	Bard1
222	42.5591	-0.0655001	0.236606	-0.276832	0.781909	0.930329	47.186	28.1563	52.0294	47.337	44.4749	48.9189	37.5807	34.7895	C_SHF	Atic
223	118.326	-0.525165	0.150482	-3.48989	0.000483221	0.00989067	125.472	133.273	153.25	144.97	87.2714	81.2238	93.9517	127.199	C_SHF	Fn1
224	0.649634	-0.556372	1.81763	-0.306098	0.75953	NA	1.07241	0	0.945988	0.986188	0	0	1.10531	1.08717	C_SHF	Apol7d
225	1.87172	0.604806	1.05044	0.575767	0.564773	NA	1.07241	0.938542	1.89198	1.97238	0.839148	2.76899	3.31594	2.17434	C_SHF	D230017M19Rik
226	12.7379	-0.173615	0.414428	-0.418928	0.675269	0.880872	16.0861	11.2625	12.2979	14.7928	12.5872	18.4599	6.63189	9.78455	C_SHF	Pecr
227	0.994823	-0.694183	1.48281	-0.468154	0.639674	NA	0	0.938542	0.945988	2.95856	0	0.922997	1.10531	1.08717	C_SHF	Tmem169
228	23.3373	0.280862	0.308703	0.909814	0.362921	0.6929	19.3034	23.4636	15.1358	26.6271	30.2093	24.9209	17.685	29.3537	C_SHF	Xrcc5
229	6.77609	0.390042	0.554481	0.703436	0.481784	NA	6.43446	5.63125	7.56791	3.94475	8.39148	10.153	7.7372	4.34869	C_SHF	Smarcal1
230	0.619958	-0.569326	1.8999	-0.29966	0.764436	NA	1.07241	1.87708	0	0	0	0.922997	0	1.08717	C_SHF	Gm39662
231	1658.06	0.205734	0.0539747	3.81168	0.000138027	0.00347867	1586.09	1515.75	1478.58	1579.87	1815.08	1676.16	1870.19	1742.74	C_SHF	Rpl37a
232	81.5652	0.284265	0.203786	1.39492	0.163041	0.490394	55.7653	84.4688	75.6791	77.9089	65.4536	123.682	64.1082	105.456	C_SHF	Igfbp2
233	302.101	-0.906812	0.24069	-3.76756	0.00016485	0.00408207	354.968	523.707	429.479	267.257	161.956	221.519	212.22	245.701	C_SHF	Igfbp5
234	12.9772	-0.314781	0.424842	-0.740937	0.458731	0.762447	15.0137	15.9552	12.2979	13.8066	8.39148	5.53798	12.1585	20.6563	C_SHF	Tns1
235	189.366	0.517169	0.11553	4.47649	7.58794e-06	0.000292053	164.079	148.29	157.98	151.873	203.913	206.751	224.379	257.66	C_SHF	Arpc2
236	99.8575	0.406819	0.161965	2.51178	0.0120124	0.107823	90.0824	76.0219	83.247	94.6741	104.894	140.296	121.585	88.061	C_SHF	Aamp
237	67.3564	-0.0749708	0.184732	-0.405835	0.684864	0.886368	65.417	76.9605	77.5711	56.2127	62.097	69.2248	55.2657	76.1021	C_SHF	Pnkd
238	7.35837	-1.21488	0.554315	-2.19168	0.0284029	NA	7.50687	13.1396	9.45988	10.8481	2.51744	5.53798	4.42126	5.43586	C_SHF	Tmbim1
239	0.748572	0.0117614	1.64445	0.00715216	0.994293	NA	1.07241	0.938542	0.945988	0	0.839148	0	1.10531	1.08717	C_SHF	Catip
240	29.6544	0.059408	0.265417	0.223829	0.82289	0.947268	27.8827	27.2177	34.0556	26.6271	26.0136	28.6129	30.9488	35.8767	C_SHF	Ctdsp1
241	19.5512	-0.88907	0.342687	-2.59441	0.00947539	0.0918155	24.6654	18.7708	26.4877	31.558	15.9438	8.30698	14.3691	16.3076	C_SHF	Usp37
242	16.3996	-0.359837	0.35535	-1.01263	0.311239	0.647341	19.3034	15.9552	20.8117	17.7514	12.5872	18.4599	14.3691	11.9589	C_SHF	Cnot9
243	3.96344	-0.222985	0.746223	-0.298818	0.765079	NA	8.57928	3.75417	0.945988	3.94475	4.19574	3.69199	4.42126	2.17434	C_SHF	Zfp142
244	9.39657	0.0433144	0.481123	0.0900277	0.928265	0.98099	5.36205	12.2011	10.4059	8.87569	5.87404	13.845	7.7372	10.8717	C_SHF	Bcs1l
245	10.1443	0.0718779	0.458922	0.156623	0.875542	0.963775	15.0137	8.44688	8.5139	7.88951	10.0698	14.768	8.84252	7.61021	C_SHF	Rnf25
246	2.08548	-0.502853	1.00654	-0.499586	0.617367	NA	2.14482	4.69271	1.89198	0.986188	1.6783	0.922997	1.10531	3.26152	C_SHF	Stk36
247	7.95246	-0.30181	0.514968	-0.586076	0.557825	NA	9.65169	8.44688	9.45988	7.88951	9.23063	10.153	5.52657	3.26152	C_SHF	Ttll4
248	0.729388	-3.01818	1.72821	-1.74642	0.0807378	NA	1.07241	0.938542	2.83797	0.986188	0	0	0	0	C_SHF	Cyp27a1
249	0.753398	-2.04586	1.74357	-1.17338	0.240645	NA	1.07241	1.87708	0	1.97238	0	0	1.10531	0	C_SHF	Wnt6
250	3.13922	0.643875	0.819427	0.785762	0.432007	NA	3.21723	3.75417	0.945988	1.97238	4.19574	5.53798	3.31594	2.17434	C_SHF	Nhej1
251	14.5797	0.64734	0.410745	1.57601	0.115023	0.4116	11.7965	15.9552	10.4059	6.90332	13.4264	11.999	29.8435	16.3076	C_SHF	Cnppd1
252	13.9419	0.87658	0.393082	2.23002	0.0257461	0.178934	9.65169	9.38542	9.45988	10.8481	15.1047	23.0749	18.7903	15.2204	C_SHF	Retreg2
253	16.8975	0.385175	0.364979	1.05534	0.291272	0.628324	8.57928	19.7094	14.1898	15.779	19.3004	13.845	17.685	26.0921	C_SHF	Zfand2b
254	3.15291	-0.0964021	0.832006	-0.115867	0.907758	NA	3.21723	0.938542	2.83797	5.91713	1.6783	1.84599	5.52657	3.26152	C_SHF	Abcb6
255	5.44715	0.00404921	0.610876	0.00662853	0.994711	NA	5.36205	4.69271	5.67593	5.91713	4.19574	4.61499	4.42126	8.69738	C_SHF	Atg9a
256	8.67136	0.186589	0.499779	0.373343	0.708893	NA	10.7241	11.2625	7.56791	2.95856	10.0698	9.22997	9.94783	7.61021	C_SHF	Ankzf1
257	1.65555	-0.175946	1.18779	-0.148129	0.882241	NA	2.14482	0	3.78395	0.986188	0.839148	0	3.31594	2.17434	C_SHF	Glb1l
258	56.1269	0.0964456	0.19793	0.487271	0.626066	0.853475	60.055	50.6813	60.5433	45.3647	51.188	57.2258	67.4242	56.533	C_SHF	Stk16
259	1.38682	0.288683	1.21083	0.238417	0.811558	NA	1.07241	0.938542	0.945988	1.97238	0.839148	0.922997	3.31594	1.08717	C_SHF	Tuba4a
260	9.66301	-0.0624289	0.486782	-0.128248	0.897953	0.971254	9.65169	9.38542	12.2979	7.88951	10.0698	2.76899	14.3691	10.8717	C_SHF	Dnajb2
261	55.8168	0.226542	0.209327	1.08224	0.279147	0.618174	67.5618	43.173	42.5695	52.268	48.6706	56.3028	71.8455	64.1432	C_SHF	Dnpep
262	29.982	0.40145	0.270934	1.48173	0.138413	0.450234	26.8102	28.1563	27.4337	20.71	31.8876	30.4589	28.7382	45.6612	C_SHF	Des
263	23.3451	-0.143148	0.330348	-0.433324	0.664779	0.874437	32.1723	23.4636	27.4337	14.7928	24.3353	12.922	33.1594	18.4819	C_SHF	Speg
264	11.1855	0.0280669	0.429212	0.0653917	0.947862	0.987606	11.7965	15.0167	8.5139	8.87569	10.0698	11.076	13.2638	10.8717	C_SHF	Gmppa
265	10.1287	1.44526	0.499077	2.89585	0.00378128	0.0468489	5.36205	1.87708	6.62192	7.88951	10.0698	18.4599	18.7903	11.9589	C_SHF	Chpf
266	21.2574	0.127461	0.315147	0.40445	0.685882	0.886552	21.4482	24.4021	18.9198	16.7652	26.8527	22.1519	23.2116	16.3076	C_SHF	Obsl1
267	1.40467	-0.730941	1.30581	-0.559762	0.575642	NA	2.14482	2.81563	1.89198	0	0	0	2.21063	2.17434	C_SHF	Inha
268	3.12621	-0.551941	0.821274	-0.672055	0.501549	NA	3.21723	3.75417	4.72994	2.95856	0.839148	1.84599	3.31594	4.34869	C_SHF	Stk11ip
269	6.39598	-0.77086	0.621397	-1.24053	0.214781	NA	7.50687	7.50834	4.72994	12.8204	5.87404	8.30698	4.42126	0	C_SHF	Slc4a3
270	31.7593	-0.861398	0.269693	-3.194	0.00140316	0.0226867	45.0412	34.7261	40.6775	44.3785	30.2093	23.9979	15.4744	19.5691	C_SHF	Epha4
271	36.4528	0.276158	0.245209	1.12622	0.260074	0.601993	36.4619	29.0948	35.0016	31.558	37.7617	47.0729	45.3179	29.3537	C_SHF	Farsb
272	36.9817	-0.366208	0.241949	-1.51358	0.130133	0.437832	42.8964	46.9271	40.6775	35.5028	25.1744	32.3049	37.5807	34.7895	C_SHF	Acsl3
273	10.774	-0.152144	0.44251	-0.34382	0.730981	0.906939	8.57928	10.324	12.2979	13.8066	6.71319	9.22997	14.3691	10.8717	C_SHF	Utp14b
274	1.09046	-3.59897	1.61806	-2.22426	0.0261312	NA	1.07241	4.69271	0	2.95856	0	0	0	0	C_SHF	Scg2
275	1.74051	-0.860816	1.11814	-0.769866	0.441379	NA	3.21723	0.938542	2.83797	1.97238	1.6783	0	1.10531	2.17434	C_SHF	Ap1s3
276	3.21024	-0.778392	0.8289	-0.939067	0.347697	NA	1.07241	6.5698	5.67593	2.95856	3.35659	2.76899	1.10531	2.17434	C_SHF	Wdfy1
277	29.753	-0.16792	0.263797	-0.636548	0.524419	0.796269	33.2447	29.0948	32.1636	31.558	25.1744	34.1509	27.6329	25.005	C_SHF	Mrpl44
278	67.6248	0.238253	0.191266	1.24566	0.212888	0.558673	58.9825	48.8042	70.0031	70.0194	59.5795	82.1468	87.3199	64.1432	C_SHF	Serpine2
279	27.9916	-0.653865	0.289039	-2.2622	0.023685	0.170464	37.5343	43.173	24.5957	31.558	25.1744	14.768	23.2116	23.9178	C_SHF	Cul3
280	1.62651	-0.174624	1.15294	-0.15146	0.879613	NA	1.07241	0.938542	3.78395	0.986188	0	1.84599	2.21063	2.17434	C_SHF	Dock10
281	8.09875	0.871589	0.528223	1.65004	0.0989349	NA	7.50687	3.75417	5.67593	5.91713	5.87404	11.999	8.84252	15.2204	C_SHF	Irs1
282	2.24275	-1.33265	1.02077	-1.30553	0.191712	NA	2.14482	4.69271	2.83797	2.95856	0	0.922997	2.21063	2.17434	C_SHF	Rhbdd1
283	83.4037	0.0943928	0.165579	0.570077	0.568625	0.823014	81.5032	91.0386	85.139	65.0884	84.754	93.2227	75.1614	91.3225	C_SHF	Mff
284	17.6922	-0.769278	0.351888	-2.18614	0.028805	0.193546	20.3758	18.7708	25.5417	24.6547	16.783	10.153	15.4744	9.78455	C_SHF	Agfg1
285	3.66197	-1.96896	0.880275	-2.23675	0.0253026	NA	2.14482	11.2625	2.83797	6.90332	0.839148	0.922997	2.21063	2.17434	C_SHF	Sphkap
286	4.11937	0.110254	0.801746	0.137518	0.890622	NA	4.28964	6.5698	0.945988	3.94475	0	7.38398	2.21063	7.61021	C_SHF	Pid1
287	45.9517	-0.743694	0.22761	-3.2674	0.0010854	0.0187482	64.3446	44.1115	64.3272	57.1989	27.6919	39.6889	40.8966	29.3537	C_SHF	Trip12
288	2.6063	0.694189	0.900836	0.770605	0.440941	NA	3.21723	2.81563	0.945988	0.986188	3.35659	1.84599	4.42126	3.26152	C_SHF	Fbxo36
289	24.142	-0.0989307	0.305005	-0.324358	0.745667	0.91428	34.3171	19.7094	24.5957	21.6961	22.657	29.5359	24.3169	16.3076	C_SHF	Cab39
290	62.7422	0.0661816	0.188536	0.351029	0.725566	0.904818	70.7791	51.6198	61.4893	61.1437	55.3838	64.6098	61.8976	75.0149	C_SHF	Itm2c
291	59.6929	0.576666	0.214123	2.69315	0.007078	0.0730705	46.1136	42.2344	55.8133	48.3232	102.376	60.9178	66.3189	55.4458	C_SHF	Psmd1
292	8.21997	-0.0654117	0.509068	-0.128493	0.897759	NA	11.7965	6.5698	9.45988	5.91713	9.23063	7.38398	11.0531	4.34869	C_SHF	Armc9
293	4.19025	-0.28673	0.723874	-0.396105	0.692028	NA	3.21723	6.5698	1.89198	6.90332	5.03489	5.53798	1.10531	3.26152	C_SHF	B3gnt7
294	717.73	-0.44552	0.0811801	-5.48804	4.06426e-08	2.56992e-06	891.173	820.286	807.874	794.868	631.879	692.248	597.975	505.535	C_SHF	Ncl
295	4365.28	0.107521	0.059419	1.80953	0.0703685	0.320768	4474.09	4077.97	3981.67	4283.02	4940.91	4741.44	4092.98	4330.21	C_SHF	Ptma
296	40.3846	0.292995	0.2361	1.24098	0.214614	0.561188	36.4619	28.1563	41.6235	38.4613	39.44	36.9199	55.2657	46.7484	C_SHF	Pde6d
297	21.7015	0.222242	0.323885	0.686176	0.492602	0.780431	24.6654	11.2625	19.8658	24.6547	22.657	27.6899	25.4222	17.3948	C_SHF	Cops7b
298	8.66577	0.105565	0.494915	0.213299	0.831094	NA	7.50687	4.69271	10.4059	10.8481	9.23063	10.153	11.0531	5.43586	C_SHF	Dis3l2
299	85.2857	0.299721	0.163393	1.83436	0.0666004	0.311909	87.9376	84.4688	64.3272	69.0332	88.1106	93.2227	101.689	93.4968	C_SHF	Eif4e2
300	33.5225	-0.523959	0.2512	-2.08582	0.0369949	0.222598	41.824	44.1115	37.8395	34.5166	30.2093	24.9209	24.3169	30.4408	C_SHF	Gigyf2
301	7.01534	-0.495479	0.586376	-0.844985	0.398119	NA	1.07241	11.2625	7.56791	12.8204	5.03489	7.38398	6.63189	4.34869	C_SHF	Atg16l1
302	2.86977	0.985993	0.888605	1.1096	0.267173	NA	1.07241	2.81563	3.78395	0	5.03489	3.69199	2.21063	4.34869	C_SHF	Sag
303	8.83188	-0.156181	0.487277	-0.320518	0.748576	NA	10.7241	6.5698	10.4059	9.86188	10.9089	10.153	4.42126	7.61021	C_SHF	Dgkd
304	18.0751	-0.190109	0.35512	-0.535336	0.592417	0.834314	11.7965	27.2177	17.9738	19.7238	17.6221	12.922	23.2116	14.1332	C_SHF	Usp40
305	8.44467	-0.312476	0.514019	-0.607907	0.543249	NA	6.43446	11.2625	9.45988	9.86188	2.51744	8.30698	8.84252	10.8717	C_SHF	Dnajb3
306	62.4116	-0.788554	0.189057	-4.17099	3.03278e-05	0.000998985	71.8515	80.7147	83.247	79.8813	41.9574	46.1499	55.2657	40.2254	C_SHF	Hjurp
307	26.4755	0.496636	0.301215	1.64877	0.0991942	0.380962	19.3034	24.4021	15.1358	28.5995	26.8527	23.0749	30.9488	43.4869	C_SHF	Arl4c
308	6.43162	0.3457	0.609562	0.567129	0.570626	NA	7.50687	3.75417	6.62192	4.93094	12.5872	1.84599	4.42126	9.78455	C_SHF	Sh3bp4
309	16.2084	-0.451961	0.364679	-1.23934	0.21522	0.561629	12.8689	20.6479	18.9198	22.6823	15.1047	17.5369	9.94783	11.9589	C_SHF	Agap1
310	14.3067	0.0776474	0.395888	0.196135	0.844504	0.954254	9.65169	19.7094	12.2979	13.8066	10.0698	19.3829	11.0531	18.4819	C_SHF	Ackr3
311	94.3032	0.416959	0.151491	2.75237	0.00591652	0.0632943	81.5032	75.0834	85.139	81.8536	111.607	115.375	100.584	103.281	C_SHF	Cops8
312	5.1366	-0.629913	0.675184	-0.93295	0.350846	NA	7.50687	5.63125	4.72994	6.90332	2.51744	2.76899	9.94783	1.08717	C_SHF	Col6a3
313	18.9632	-0.568137	0.33059	-1.71855	0.0856959	0.353109	26.8102	20.6479	21.7577	21.6961	16.783	16.614	13.2638	14.1332	C_SHF	Lrrfip1
314	3.76689	0.0900773	0.799976	0.1126	0.910348	NA	1.07241	0.938542	6.62192	5.91713	5.87404	0.922997	5.52657	3.26152	C_SHF	Ramp1
315	39.3042	-0.0663592	0.233097	-0.284685	0.775885	0.928248	46.1136	35.6646	41.6235	37.4752	41.9574	30.4589	42.002	39.1382	C_SHF	Ube2f
316	3.21303	-0.124324	0.825776	-0.150554	0.880327	NA	1.07241	5.63125	3.78395	2.95856	2.51744	6.46098	1.10531	2.17434	C_SHF	Scly
317	57.9478	-0.0525335	0.208099	-0.252445	0.800697	0.938675	69.7066	50.6813	65.2732	51.2818	75.5233	47.0729	46.4232	57.6201	C_SHF	Ilkap
318	25.5206	0.69205	0.310153	2.23132	0.0256602	0.178688	24.6654	9.38542	22.7037	21.6961	39.44	24.9209	28.7382	32.6152	C_SHF	Hes6
319	8.72653	-0.22179	0.497695	-0.445633	0.655862	NA	10.7241	3.75417	11.3519	11.8343	7.55233	9.22997	8.84252	6.52303	C_SHF	Traf3ip1
320	1.96857	-0.656772	1.13946	-0.576391	0.564351	NA	0	5.63125	2.83797	0.986188	0.839148	0	1.10531	4.34869	C_SHF	Asb1
321	1.72697	0.402545	1.12329	0.358362	0.720072	NA	2.14482	1.87708	0.945988	0.986188	2.51744	0.922997	4.42126	0	C_SHF	Gm29100
322	47.7358	-0.0748594	0.219573	-0.340931	0.733155	0.907094	50.4033	43.173	50.1374	53.2542	58.7404	51.6879	34.2648	40.2254	C_SHF	Twist2
323	7.22424	-0.442071	0.551615	-0.801413	0.422893	NA	6.43446	12.2011	5.67593	8.87569	4.19574	8.30698	8.84252	3.26152	C_SHF	Hdac4
324	129.236	0.182034	0.135986	1.33862	0.180694	0.518548	112.603	140.781	117.303	113.412	140.138	137.527	152.533	119.589	C_SHF	Ndufa10
325	112.67	0.29127	0.144746	2.01228	0.0441908	0.248104	92.2273	115.441	85.139	112.425	124.194	127.374	129.322	115.24	C_SHF	Cops9
326	7.30754	-0.258937	0.536899	-0.482283	0.629605	NA	4.28964	9.38542	10.4059	7.88951	9.23063	7.38398	5.52657	4.34869	C_SHF	Gpc1
327	4.75731	-0.429588	0.670363	-0.640829	0.521634	NA	4.28964	4.69271	5.67593	6.90332	1.6783	2.76899	5.52657	6.52303	C_SHF	Dusp28
328	17.4148	0.134394	0.351372	0.382482	0.702104	0.895264	20.3758	15.9552	12.2979	17.7514	19.3004	11.999	19.8957	21.7434	C_SHF	Rnpepl1
329	1.76084	-3.45312	1.39664	-2.47246	0.0134187	NA	5.36205	0.938542	0.945988	5.91713	0	0.922997	0	0	C_SHF	9430060I03Rik
330	11.2565	-0.245944	0.44861	-0.548236	0.58353	0.831312	13.9413	9.38542	10.4059	14.7928	8.39148	4.61499	15.4744	13.0461	C_SHF	Capn10
331	3.22926	0.000987895	0.829933	0.00119033	0.99905	NA	2.14482	0.938542	1.89198	7.88951	2.51744	2.76899	4.42126	3.26152	C_SHF	Kif1a
332	7.8769	0.0163549	0.520144	0.0314431	0.974916	NA	4.28964	11.2625	6.62192	8.87569	6.71319	5.53798	8.84252	10.8717	C_SHF	Sned1
333	12.5309	0.0659178	0.400907	0.164422	0.869399	0.962991	12.8689	14.0781	12.2979	9.86188	14.2655	13.845	12.1585	10.8717	C_SHF	Mterf4
334	0.624999	-1.75617	1.85338	-0.947548	0.34336	NA	2.14482	0	0.945988	0.986188	0	0.922997	0	0	C_SHF	Gm28535
335	6.43014	-0.00583185	0.568082	-0.0102659	0.991809	NA	7.50687	4.69271	6.62192	6.90332	6.71319	3.69199	5.52657	9.78455	C_SHF	Pask
336	33.9258	-0.179763	0.259927	-0.691591	0.489194	0.77885	30.0275	39.4188	35.9476	38.4613	24.3353	40.6119	38.686	23.9178	C_SHF	Ppp1r7
337	95.4312	-0.758313	0.160355	-4.72897	2.25661e-06	9.8045e-05	134.051	116.379	125.816	102.564	62.097	63.6868	74.0561	84.7995	C_SHF	Hdlbp
338	1.87579	-0.985103	1.13606	-0.867122	0.385875	NA	2.14482	1.87708	0.945988	4.93094	0	1.84599	0	3.26152	C_SHF	2021-09-02
339	1.62045	0.241841	1.11693	0.216522	0.828581	NA	1.07241	0.938542	1.89198	1.97238	0.839148	1.84599	3.31594	1.08717	C_SHF	Farp2
340	40.5639	0.360933	0.230237	1.56766	0.116961	0.413951	37.5343	30.0334	35.9476	38.4613	44.4749	40.6119	42.002	55.4458	C_SHF	Stk25
341	22.1462	0.539058	0.341258	1.57962	0.114194	0.4116	18.231	15.9552	18.9198	18.7376	10.9089	34.1509	28.7382	31.528	C_SHF	Bok
342	17.4162	-0.0596353	0.3614	-0.165012	0.868935	0.962991	25.7378	17.8323	11.3519	16.7652	20.1396	21.2289	11.0531	15.2204	C_SHF	Thap4
343	24.2465	-0.0385362	0.304499	-0.126556	0.899292	0.972037	20.3758	30.0334	25.5417	22.6823	32.7268	23.0749	24.3169	15.2204	C_SHF	Atg4b
344	138.97	0.18686	0.131314	1.423	0.154735	0.475455	140.486	133.273	118.249	128.204	132.585	170.755	139.27	148.943	C_SHF	Dtymk
345	9.95705	-0.0425928	0.473787	-0.0898986	0.928368	0.98099	11.7965	9.38542	12.2979	6.90332	8.39148	10.153	4.42126	16.3076	C_SHF	Ing5
346	2.2913	-0.47597	0.987171	-0.482156	0.629695	NA	2.14482	4.69271	1.89198	1.97238	0.839148	4.61499	0	2.17434	C_SHF	D2hgdh
347	27.078	0.318596	0.275641	1.15583	0.247749	0.592956	23.593	24.4021	22.7037	25.6409	30.2093	28.6129	35.3701	26.0921	C_SHF	Fam174a
348	9.46835	-0.482216	0.512551	-0.940816	0.346799	0.679212	17.1586	3.75417	8.5139	14.7928	6.71319	8.30698	12.1585	4.34869	C_SHF	St8sia4
349	6.36337	1.02187	0.61036	1.67421	0.0940891	NA	3.21723	3.75417	4.72994	4.93094	3.35659	10.153	6.63189	14.1332	C_SHF	D1Ertd622e
350	14.5857	-1.09896	0.408398	-2.69091	0.00712578	0.07335	26.8102	13.1396	15.1358	24.6547	7.55233	12.922	9.94783	6.52303	C_SHF	Ppip5k2
351	9.3541	-0.101975	0.49416	-0.206361	0.836509	0.95259	9.65169	10.324	5.67593	12.8204	5.87404	7.38398	16.5797	6.52303	C_SHF	Gin1
352	23.7894	-1.14142	0.307216	-3.71536	0.000202913	0.00485482	36.4619	32.849	30.2716	31.558	17.6221	11.999	12.1585	17.3948	C_SHF	Pam
353	7.71154	-0.956269	0.546332	-1.75034	0.0800589	NA	11.7965	10.324	9.45988	8.87569	3.35659	3.69199	3.31594	10.8717	C_SHF	Pign
354	9.52296	-0.708337	0.470978	-1.50397	0.132589	0.441384	15.0137	10.324	11.3519	10.8481	9.23063	7.38398	4.42126	7.61021	C_SHF	2310035C23Rik
355	3.336	-0.205609	0.832146	-0.247083	0.804844	NA	0	5.63125	5.67593	2.95856	2.51744	5.53798	1.10531	3.26152	C_SHF	Zcchc2
356	3.14499	0.378765	0.861598	0.439608	0.660221	NA	2.14482	1.87708	2.83797	3.94475	3.35659	0	7.7372	3.26152	C_SHF	Phlpp1
357	21.3597	-0.33345	0.318933	-1.04552	0.295784	0.633619	20.3758	26.2792	23.6497	24.6547	18.4613	15.691	27.6329	14.1332	C_SHF	Bcl2
358	8.33278	-0.141385	0.5148	-0.274641	0.783592	NA	6.43446	11.2625	10.4059	6.90332	11.7481	4.61499	4.42126	10.8717	C_SHF	Kdsr
359	30.0695	-0.142558	0.2803	-0.50859	0.611039	0.84648	22.5206	35.6646	43.5155	24.6547	36.0834	27.6899	25.4222	25.005	C_SHF	Vps4b
360	6.82515	-0.318586	0.553711	-0.575365	0.565044	NA	7.50687	9.38542	9.45988	3.94475	5.03489	8.30698	5.52657	5.43586	C_SHF	Dsel
361	169.055	-0.00668197	0.116905	-0.0571572	0.95442	0.989484	173.73	177.385	163.656	162.721	152.725	184.599	169.113	168.512	C_SHF	Tsn
362	51.588	0.216906	0.208423	1.0407	0.298016	0.636598	55.7653	49.7428	48.2454	37.4752	52.0272	66.4558	48.6338	54.3586	C_SHF	Nifk
363	25.4036	-0.690919	0.291683	-2.36873	0.0178491	0.143156	32.1723	25.3406	30.2716	37.4752	16.783	18.4599	19.8957	22.8306	C_SHF	Clasp1
364	3.95422	0.178326	0.713232	0.250025	0.802568	NA	4.28964	2.81563	4.72994	2.95856	4.19574	2.76899	5.52657	4.34869	C_SHF	2900060B14Rik
365	7.46524	0.00277319	0.532988	0.00520311	0.995849	NA	8.57928	4.69271	7.56791	8.87569	4.19574	8.30698	6.63189	10.8717	C_SHF	Gli2
366	0.681751	2.90247	3.43901	0.843983	0.398679	NA	0	0	0	0	0	0	1.10531	4.34869	C_SHF	Gm26831
367	71.0908	-0.542871	0.185393	-2.92821	0.00340917	0.0432683	81.5032	76.9605	83.247	94.6741	55.3838	45.2269	77.372	54.3586	C_SHF	Ralb
368	0.561659	0.479578	2.04255	0.234794	0.814369	NA	0	0	1.89198	0	1.6783	0.922997	0	0	C_SHF	Gm27184
369	14.1743	-0.0280525	0.39213	-0.0715387	0.942969	0.986761	19.3034	8.44688	17.9738	11.8343	15.1047	16.614	12.1585	11.9589	C_SHF	Tmem185b
370	12.8292	-0.00687624	0.408986	-0.0168129	0.986586	0.996671	6.43446	16.8938	13.2438	14.7928	14.2655	12.922	9.94783	14.1332	C_SHF	Epb41l5
371	4.15826	-0.644968	0.738872	-0.872909	0.382713	NA	10.7241	3.75417	1.89198	3.94475	2.51744	2.76899	3.31594	4.34869	C_SHF	Ptpn4
372	5.53202	0.750307	0.620778	1.20866	0.226795	NA	3.21723	6.5698	3.78395	2.95856	7.55233	9.22997	4.42126	6.52303	C_SHF	Tmem177
373	3.77816	1.5202	0.786175	1.93366	0.0531548	NA	1.07241	2.81563	1.89198	1.97238	6.71319	3.69199	6.63189	5.43586	C_SHF	Tmem37
374	261.252	0.0211563	0.0990826	0.213522	0.83092	0.950776	262.74	236.513	275.283	262.326	253.423	257.516	247.59	294.624	C_SHF	Dbi
375	6.87549	-0.496922	0.565713	-0.878399	0.379727	NA	8.57928	9.38542	7.56791	6.90332	10.0698	3.69199	6.63189	2.17434	C_SHF	3110009E18Rik
376	0.765009	0.0223794	1.63594	0.0136798	0.989085	NA	1.07241	0	0.945988	0.986188	0	0.922997	1.10531	1.08717	C_SHF	Steap3
377	1.2495	0.0505823	1.37581	0.0367656	0.970672	NA	1.07241	2.81563	0.945988	0	0	1.84599	3.31594	0	C_SHF	En1
378	15.7413	0.128476	0.368597	0.348553	0.727425	0.905541	15.0137	9.38542	18.9198	16.7652	15.9438	14.768	21.001	14.1332	C_SHF	Insig2
379	2.85602	-0.431959	0.907803	-0.475829	0.634196	NA	6.43446	1.87708	0	4.93094	3.35659	1.84599	3.31594	1.08717	C_SHF	Ccdc93
380	58.6916	0.145594	0.195768	0.743706	0.457055	0.762046	53.6205	57.2511	62.4352	50.2956	70.4885	70.1478	56.371	48.9228	C_SHF	Ddx18
381	96.2807	0.273393	0.153388	1.78236	0.0746898	0.32865	95.4445	77.899	94.5988	80.8674	94.8238	117.221	106.11	103.281	C_SHF	Actr3
382	9.79639	-0.156245	0.477329	-0.327332	0.743417	0.912299	12.8689	10.324	14.1898	3.94475	8.39148	11.076	11.0531	6.52303	C_SHF	Slc35f5
383	0.567895	1.62901	1.99762	0.815475	0.4148	NA	0	0.938542	0	0	2.51744	0	0	1.08717	C_SHF	Gpr39
384	0.611042	-0.549893	1.90667	-0.288404	0.773037	NA	0	0	1.89198	0.986188	0	0.922997	0	1.08717	C_SHF	Lypd1
385	1.08689	-1.01272	1.38768	-0.729793	0.465517	NA	1.07241	1.87708	1.89198	0.986188	0.839148	0.922997	1.10531	0	C_SHF	Nckap5
386	3.13574	-0.139961	0.936618	-0.149433	0.881212	NA	5.36205	0	1.89198	5.91713	4.19574	0	6.63189	1.08717	C_SHF	Mgat5
387	2.31603	-0.162376	0.945086	-0.171811	0.863586	NA	1.07241	0.938542	2.83797	4.93094	2.51744	1.84599	2.21063	2.17434	C_SHF	2900009J06Rik
388	39.9133	-0.276137	0.237708	-1.16167	0.24537	0.591237	34.3171	47.8657	46.3534	45.3647	26.8527	34.1509	42.002	42.3997	C_SHF	Ccnt2
389	9.93743	-0.256313	0.46638	-0.54958	0.582608	0.830838	15.0137	9.38542	9.45988	9.86188	11.7481	11.999	4.42126	7.61021	C_SHF	Rab3gap1
390	6.63289	-0.00377348	0.554778	-0.00680179	0.994573	NA	6.43446	4.69271	9.45988	5.91713	5.87404	6.46098	5.52657	8.69738	C_SHF	Zranb3
391	58.2164	-0.391089	0.200573	-1.94986	0.0511931	0.268158	68.6342	69.4521	69.0572	57.1989	61.2578	35.9969	51.9498	52.1843	C_SHF	R3hdm1
392	84.0064	-0.117425	0.166863	-0.703722	0.481606	0.776402	99.7341	78.8376	87.9769	82.8398	69.6493	83.9928	97.2677	71.7534	C_SHF	Ubxn4
393	71.8356	0.305871	0.173524	1.76271	0.0779502	0.336216	57.9101	63.8209	61.4893	73.9641	87.2714	75.6858	76.2667	78.2764	C_SHF	Mcm6
394	49.2521	0.293385	0.222222	1.32023	0.186757	0.525456	42.8964	41.2959	55.8133	37.4752	56.2229	69.2248	51.9498	39.1382	C_SHF	Dars
395	0.997387	-0.72559	1.47086	-0.49331	0.621793	NA	1.07241	0.938542	0.945988	1.97238	0.839148	0	2.21063	0	C_SHF	Cxcr4
396	0.597785	-1.725	1.80469	-0.955845	0.33915	NA	1.07241	0.938542	0.945988	0.986188	0.839148	0	0	0	C_SHF	Thsd7b
397	0.609493	-1.74806	1.946	-0.898282	0.369035	NA	2.14482	0	1.89198	0	0.839148	0	0	0	C_SHF	Gm15675
398	12.8397	-1.54123	0.505834	-3.0469	0.00231212	0.0324889	23.593	9.38542	18.9198	24.6547	10.9089	0.922997	12.1585	2.17434	C_SHF	Cd55
399	1.01597	0.0209801	1.44776	0.0144915	0.988438	NA	1.07241	0	0.945988	1.97238	0.839148	0	2.21063	1.08717	C_SHF	Pfkfb2
400	6.98236	-0.296822	0.555941	-0.533909	0.593405	NA	8.57928	8.44688	6.62192	6.90332	5.03489	2.76899	6.63189	10.8717	C_SHF	Yod1
401	20.0721	-0.405645	0.323681	-1.25323	0.210123	0.555674	25.7378	22.525	22.7037	20.71	15.9438	21.2289	12.1585	19.5691	C_SHF	Mapkapk2
402	1.69544	1.88396	1.24275	1.51596	0.129528	NA	0	1.87708	0.945988	0	2.51744	2.76899	1.10531	4.34869	C_SHF	Dyrk3
403	16.4859	-0.166291	0.361953	-0.459426	0.645928	0.865551	11.7965	18.7708	15.1358	23.6685	13.4264	12.922	17.685	18.4819	C_SHF	Eif2d
404	1.0984	-0.922338	1.5239	-0.605248	0.545014	NA	0	2.81563	2.83797	0	0	0.922997	2.21063	0	C_SHF	Ikbke
405	14.594	-0.764197	0.382365	-1.99861	0.0456506	0.252614	20.3758	20.6479	16.0818	16.7652	14.2655	11.076	8.84252	8.69738	C_SHF	Srgap2
406	4.14972	-0.0191	0.706307	-0.0270421	0.978426	NA	4.28964	3.75417	3.78395	4.93094	4.19574	4.61499	1.10531	6.52303	C_SHF	Fam72a
407	5.21237	0.26752	0.67288	0.397575	0.690944	NA	5.36205	0.938542	4.72994	7.88951	4.19574	6.46098	9.94783	2.17434	C_SHF	Slc41a1
408	2.23677	1.85244	1.05686	1.75278	0.0796395	NA	1.07241	0.938542	0.945988	0.986188	5.87404	3.69199	2.21063	2.17434	C_SHF	Rab29
409	205.79	-0.177994	0.107536	-1.65521	0.0978821	0.378462	245.582	210.234	202.442	215.975	188.808	191.983	193.43	197.865	C_SHF	Nucks1
410	8.85705	-0.414708	0.478984	-0.865807	0.386596	NA	11.7965	11.2625	7.56791	9.86188	6.71319	8.30698	7.7372	7.61021	C_SHF	Elk4
411	0.631564	-0.509766	1.97467	-0.258153	0.796289	NA	0	0	1.89198	0.986188	0	0	0	2.17434	C_SHF	Mfsd4a
412	1.58491	0.211422	1.11119	0.190266	0.849101	NA	1.07241	0.938542	1.89198	1.97238	1.6783	1.84599	1.10531	2.17434	C_SHF	Cdk18
413	0.699707	1.97784	1.77175	1.11632	0.264284	NA	0	0	0	0.986188	1.6783	1.84599	0	1.08717	C_SHF	Nuak2
414	1.86677	-0.590318	1.04999	-0.562215	0.57397	NA	3.21723	2.81563	0.945988	1.97238	0.839148	1.84599	2.21063	1.08717	C_SHF	Tmcc2
415	6.83284	-0.419181	0.554219	-0.756346	0.449442	NA	6.43446	6.5698	12.2979	5.91713	5.87404	5.53798	4.42126	7.61021	C_SHF	Dstyk
416	9.13833	-0.0810337	0.478326	-0.169411	0.865473	0.961305	9.65169	9.38542	6.62192	11.8343	5.87404	11.076	11.0531	7.61021	C_SHF	Rbbp5
417	0.649212	0.67237	1.98176	0.33928	0.734399	NA	0	0	0.945988	0.986188	0	0	0	3.26152	C_SHF	Tmem81
418	1.67456	0.736805	1.20565	0.611125	0.541117	NA	1.07241	0	1.89198	1.97238	0	1.84599	5.52657	1.08717	C_SHF	Lrrn2
419	24.2605	-0.994907	0.321516	-3.09443	0.00197192	0.0288058	33.2447	31.9104	27.4337	37.4752	26.8527	11.999	9.94783	15.2204	C_SHF	Mdm4
420	1.49838	1.02429	1.21044	0.846211	0.397435	NA	1.07241	1.87708	0.945988	0	1.6783	0.922997	3.31594	2.17434	C_SHF	Pik3c2b
421	12.4427	-0.400887	0.415958	-0.963768	0.335162	0.666721	11.7965	18.7708	16.0818	9.86188	11.7481	8.30698	8.84252	14.1332	C_SHF	Ppp1r15b
422	1.14356	-1.82954	1.53499	-1.19189	0.233304	NA	4.28964	0.938542	1.89198	0	0	0.922997	1.10531	0	C_SHF	Plekha6
423	1.32727	1.38726	1.3001	1.06704	0.285952	NA	1.07241	0.938542	0.945988	0	2.51744	1.84599	2.21063	1.08717	C_SHF	Sox13
424	500.696	0.0686432	0.077109	0.89021	0.373353	0.699702	485.802	465.517	507.996	498.025	551.32	529.8	500.708	466.397	C_SHF	Snrpe
425	1.52457	0.9693	1.24016	0.781594	0.434453	NA	3.21723	0	0	0.986188	0.839148	2.76899	2.21063	2.17434	C_SHF	Zc3h11a
426	8.4584	-0.574623	0.496468	-1.15742	0.2471	NA	12.8689	7.50834	10.4059	9.86188	7.55233	7.38398	7.7372	4.34869	C_SHF	Atp2b4
427	3.15822	0.23033	0.851655	0.27045	0.786814	NA	0	4.69271	0.945988	5.91713	2.51744	4.61499	3.31594	3.26152	C_SHF	Fmod
428	46.6457	-0.440007	0.246889	-1.78221	0.0747156	0.32865	32.1723	60.0667	59.5973	62.1299	41.9574	23.9979	50.8445	42.3997	C_SHF	Btg2
429	1.33284	-0.232542	1.28541	-0.180909	0.856439	NA	0	1.87708	2.83797	0.986188	0	2.76899	1.10531	1.08717	C_SHF	Ppfia4
430	41.9681	0.327645	0.2247	1.45814	0.144801	0.460455	38.6068	36.6032	36.8936	36.489	37.7617	50.7649	47.5285	51.0971	C_SHF	Tmem183a
431	9.34972	0.567953	0.476326	1.19236	0.233119	0.581116	4.28964	11.2625	8.5139	5.91713	10.9089	11.999	9.94783	11.9589	C_SHF	Cyb5r1
432	50.9476	0.268013	0.209228	1.28096	0.200209	0.543664	38.6068	46.9271	46.3534	53.2542	55.3838	67.3788	45.3179	54.3586	C_SHF	Adipor1
433	12.6411	-0.128633	0.410117	-0.31365	0.753787	0.920241	9.65169	13.1396	10.4059	19.7238	14.2655	11.999	12.1585	9.78455	C_SHF	Klhl12
434	21.0367	0.0409105	0.342272	0.119526	0.904858	0.973744	18.231	26.2792	17.0278	20.71	15.1047	12.922	24.3169	33.7023	C_SHF	Rabif
435	88.1467	-0.719326	0.162325	-4.43139	9.36297e-06	0.000354591	123.327	106.994	117.303	91.7155	71.3276	67.3788	61.8976	65.2303	C_SHF	Kdm5b
436	0.703825	-2.00156	1.85859	-1.07693	0.281513	NA	0	2.81563	1.89198	0	0	0.922997	0	0	C_SHF	Syt2
437	5.64363	-0.619332	0.614945	-1.00713	0.31387	NA	4.28964	9.38542	8.5139	4.93094	3.35659	3.69199	6.63189	4.34869	C_SHF	Ppp1r12b
438	15.2131	-0.0457303	0.369248	-0.123847	0.901436	0.972333	17.1586	15.9552	15.1358	13.8066	18.4613	13.845	9.94783	17.3948	C_SHF	Ube2t
439	0.731558	-0.961528	1.80307	-0.533271	0.593846	NA	0	0	2.83797	0.986188	0	0.922997	1.10531	0	C_SHF	Lgr6
440	11.2456	-0.0520289	0.48659	-0.106926	0.914848	0.977218	9.65169	13.1396	6.62192	16.7652	19.3004	10.153	12.1585	2.17434	C_SHF	Arl8a
441	0.592744	-0.562762	2.02078	-0.278487	0.780638	NA	0	2.81563	0	0	0.839148	0	0	1.08717	C_SHF	Gm15445
442	0.708134	-1.02285	1.74255	-0.586986	0.557213	NA	1.07241	0.938542	1.89198	0	0.839148	0.922997	0	0	C_SHF	Elf3
443	18.4338	0.316592	0.349294	0.906377	0.364736	0.693313	9.65169	16.8938	17.0278	21.6961	20.1396	13.845	23.2116	25.005	C_SHF	Rnpep
444	67.2385	0.22331	0.181525	1.23018	0.218628	0.56467	57.9101	66.6365	67.1652	56.2127	73.8451	70.1478	85.1092	60.8817	C_SHF	Timm17a
445	2.81136	0.640939	0.968335	0.661898	0.508036	NA	2.14482	0.938542	5.67593	0	0.839148	7.38398	4.42126	1.08717	C_SHF	Lmod1
446	34.6057	-0.154542	0.255507	-0.604846	0.545281	0.81196	39.6792	45.05	34.0556	26.6271	28.531	29.5359	32.0541	41.3126	C_SHF	Shisa4
447	28.9626	0.426347	0.280626	1.51927	0.128694	0.435875	24.6654	27.2177	31.2176	15.779	40.2791	26.7669	33.1594	32.6152	C_SHF	Ipo9
448	22.336	-0.132344	0.31309	-0.422704	0.672512	0.879056	25.7378	23.4636	18.9198	25.6409	20.9787	27.6899	23.2116	13.0461	C_SHF	Nav1
449	0.827395	-2.28774	1.69441	-1.35017	0.176963	NA	1.07241	2.81563	1.89198	0	0.839148	0	0	0	C_SHF	Gm38399
450	60.2109	0.840209	0.200679	4.18684	2.82865e-05	0.00095393	42.8964	48.8042	40.6775	39.4475	62.9361	69.2248	96.1624	81.5379	C_SHF	Csrp1
451	33.3906	0.497637	0.275556	1.80594	0.0709285	0.322537	28.9551	35.6646	17.9738	27.6133	30.2093	32.3049	55.2657	39.1382	C_SHF	Phlda3
452	74.9054	1.32883	0.362832	3.66239	0.000249876	0.00578307	32.1723	48.8042	58.6513	30.5718	73.0059	102.453	82.8986	170.686	C_SHF	Tnni1
453	1.83002	-0.970793	1.10691	-0.877031	0.38047	NA	0	2.81563	2.83797	3.94475	0.839148	0.922997	1.10531	2.17434	C_SHF	Lad1
454	56.4157	2.07221	0.430537	4.81309	1.48612e-06	6.79117e-05	22.5206	20.6479	23.6497	19.7238	54.5446	65.5328	71.8455	172.86	C_SHF	Tnnt2
455	62.0948	0.188818	0.19076	0.989815	0.322264	0.656015	57.9101	59.1282	60.5433	54.2404	57.0621	71.0708	55.2657	81.5379	C_SHF	Tmem9
456	5.83121	0.69223	0.612845	1.12953	0.258672	NA	7.50687	3.75417	1.89198	4.93094	8.39148	9.22997	4.42126	6.52303	C_SHF	Kif21b
457	7.03807	0.482419	0.5642	0.855051	0.392523	NA	8.57928	5.63125	4.72994	4.93094	12.5872	11.076	4.42126	4.34869	C_SHF	5730559C18Rik
458	11.9724	-1.11953	0.439598	-2.54672	0.0108742	0.100145	12.8689	14.0781	18.9198	19.7238	5.03489	11.999	6.63189	6.52303	C_SHF	Camsap2
459	3.97737	0.928502	0.758965	1.22338	0.221187	NA	4.28964	3.75417	0.945988	1.97238	5.87404	1.84599	5.52657	7.61021	C_SHF	Ddx59
460	6.34067	-0.437442	0.601759	-0.726939	0.467264	NA	8.57928	6.5698	9.45988	4.93094	7.55233	9.22997	3.31594	1.08717	C_SHF	Kif14
461	22.828	0.138572	0.310849	0.445785	0.655753	0.869964	24.6654	27.2177	16.0818	18.7376	21.8179	20.3059	32.0541	21.7434	C_SHF	Zfp281
462	1.77571	0.141562	1.12519	0.125811	0.899881	NA	1.07241	0	3.78395	1.97238	3.35659	1.84599	0	2.17434	C_SHF	A430106G13Rik
463	11.9442	-0.142558	0.41362	-0.344659	0.730351	0.906769	9.65169	13.1396	13.2438	13.8066	9.23063	10.153	14.3691	11.9589	C_SHF	Nek7
464	0.966275	-2.49229	1.65708	-1.50403	0.132575	NA	0	4.69271	0.945988	0.986188	0	0	1.10531	0	C_SHF	Lhx9
465	34.0962	-0.204669	0.258587	-0.791489	0.428659	0.740592	24.6654	45.05	38.7855	37.4752	38.6008	26.7669	33.1594	28.2665	C_SHF	2310009B15Rik
466	3.91355	-0.374416	0.724684	-0.516661	0.605393	NA	4.28964	6.5698	1.89198	4.93094	3.35659	3.69199	3.31594	3.26152	C_SHF	Dennd1b
467	8.06098	-1.49605	0.549352	-2.7233	0.00646335	NA	11.7965	7.50834	12.2979	15.779	3.35659	2.76899	6.63189	4.34869	C_SHF	Zbtb41
468	22.1818	-0.632599	0.309992	-2.0407	0.0412809	0.239044	27.8827	30.9719	21.7577	27.6133	20.9787	17.5369	16.5797	14.1332	C_SHF	Aspm
469	15.7277	-0.581922	0.379746	-1.5324	0.125425	0.431113	19.3034	21.5865	19.8658	14.7928	14.2655	11.999	5.52657	18.4819	C_SHF	Cdc73
470	39.0249	0.100974	0.232836	0.43367	0.664528	0.874284	33.2447	40.3573	37.8395	39.4475	41.9574	47.0729	32.0541	40.2254	C_SHF	Glrx2
471	18.2724	-0.690477	0.348901	-1.979	0.0478155	0.258102	23.593	17.8323	25.5417	23.6685	15.1047	18.4599	14.3691	7.61021	C_SHF	Trove2
472	38.1209	0.542355	0.246229	2.20264	0.0276199	0.18772	32.1723	29.0948	35.0016	28.5995	56.2229	52.6108	36.4754	34.7895	C_SHF	Uchl5
473	13.2298	-0.307428	0.415773	-0.739414	0.459656	0.76254	9.65169	22.525	15.1358	10.8481	8.39148	12.922	16.5797	9.78455	C_SHF	Rgs2
474	4.4747	-0.650006	0.687944	-0.944853	0.344734	NA	6.43446	6.5698	2.83797	5.91713	2.51744	2.76899	3.31594	5.43586	C_SHF	Pla2g4a
475	20.8102	-0.352035	0.316225	-1.11324	0.265605	0.607759	22.5206	24.4021	21.7577	24.6547	20.9787	13.845	16.5797	21.7434	C_SHF	BC003331
476	193.966	-0.281788	0.111587	-2.52527	0.0115608	0.105029	229.496	206.479	227.037	189.348	185.452	176.292	169.113	168.512	C_SHF	Tpr
477	23.4775	-0.46217	0.310492	-1.48851	0.136617	0.448189	27.8827	23.4636	22.7037	34.5166	14.2655	21.2289	16.5797	27.1793	C_SHF	Hmcn1
478	10.6937	-0.132141	0.44161	-0.299226	0.764767	0.922681	13.9413	10.324	10.4059	9.86188	8.39148	7.38398	14.3691	10.8717	C_SHF	Gm10138
479	67.9965	0.434504	0.189214	2.29637	0.021655	0.160504	71.8515	52.5584	54.8673	53.2542	86.4323	92.2997	70.7401	61.9688	C_SHF	Ivns1abp
480	23.3143	-0.613244	0.305188	-2.0094	0.0444949	0.248905	33.2447	23.4636	29.3256	26.6271	18.4613	14.768	24.3169	16.3076	C_SHF	Swt1
481	17.237	-0.128397	0.362838	-0.35387	0.723437	0.903935	17.1586	15.9552	15.1358	23.6685	10.0698	23.0749	13.2638	19.5691	C_SHF	Trmt1l
482	45.2767	0.425279	0.22411	1.89764	0.0577435	0.284281	51.4757	34.7261	35.0016	33.5304	43.6357	55.3798	50.8445	57.6201	C_SHF	Rnf2
483	0.732767	-2.06506	1.75593	-1.17605	0.239574	NA	2.14482	0	1.89198	0.986188	0.839148	0	0	0	C_SHF	Fam129a
484	0.684002	-0.0770554	1.73396	-0.0444389	0.964555	NA	0	0.938542	0.945988	0.986188	1.6783	0.922997	0	0	C_SHF	2810414N06Rik
485	2.93541	-1.59634	0.90824	-1.75762	0.0788118	NA	4.28964	3.75417	5.67593	3.94475	0.839148	2.76899	2.21063	0	C_SHF	Edem3
486	31.5213	-0.272737	0.289391	-0.942449	0.345963	0.677761	42.8964	30.9719	40.6775	22.6823	20.9787	19.3829	39.7913	34.7895	C_SHF	1700025G04Rik
487	48.6961	-0.0419285	0.216773	-0.193421	0.846629	0.954254	47.186	59.1282	44.4615	47.337	59.5795	44.3039	36.4754	51.0971	C_SHF	Tsen15
488	6.07672	0.905545	0.619826	1.46097	0.144025	NA	4.28964	4.69271	4.72994	2.95856	3.35659	5.53798	13.2638	9.78455	C_SHF	Rgl1
489	85.9126	0.286785	0.184054	1.55815	0.119197	0.419325	92.2273	93.8542	57.7053	65.0884	76.3625	84.9158	114.953	102.194	C_SHF	Arpc5
490	9.3238	0.0701144	0.477135	0.146949	0.883173	0.966344	7.50687	4.69271	12.2979	11.8343	8.39148	10.153	8.84252	10.8717	C_SHF	Smg7
491	0.598699	-0.578671	1.91608	-0.302008	0.762646	NA	0	1.87708	0	0.986188	0.839148	0	0	1.08717	C_SHF	Lamc2
492	20.7423	0.32049	0.316853	1.01148	0.311788	0.647912	20.3758	14.0781	19.8658	19.7238	26.8527	21.2289	19.8957	23.9178	C_SHF	Lamc1
493	65.7832	-0.455699	0.180626	-2.52288	0.0116397	0.105547	78.2859	76.9605	66.2192	82.8398	54.5446	54.4568	59.687	53.2714	C_SHF	Dhx9
494	2.9229	1.24832	0.911649	1.3693	0.170905	NA	1.07241	2.81563	1.89198	0.986188	0.839148	3.69199	7.7372	4.34869	C_SHF	Npl
495	1.59529	3.3019	1.39657	2.36429	0.0180645	NA	0	0	0.945988	0	3.35659	1.84599	5.52657	1.08717	C_SHF	Rgs16
496	4.07677	-0.465869	0.732208	-0.636252	0.524612	NA	8.57928	4.69271	4.72994	0.986188	3.35659	3.69199	3.31594	3.26152	C_SHF	Rnasel
497	43.5188	0.638358	0.22866	2.79173	0.00524272	0.0583788	31.0999	38.4802	42.5695	23.6685	52.8663	49.8419	55.2657	54.3586	C_SHF	Glul
498	49.9025	0.641761	0.223683	2.86907	0.00411683	0.049584	36.4619	29.0948	37.8395	52.268	50.3489	63.6868	75.1614	54.3586	C_SHF	Ier5
499	1.62135	-0.675095	1.26762	-0.532567	0.594333	NA	3.21723	0	4.72994	0	0.839148	0.922997	0	3.26152	C_SHF	Mr1
500	32.9761	-0.259098	0.267425	-0.96886	0.332615	0.663802	41.824	41.2959	25.5417	35.5028	36.9225	25.8439	21.001	35.8767	C_SHF	Stx6
501	2.18134	-0.0623922	0.991602	-0.0629206	0.94983	NA	4.28964	0.938542	2.83797	0.986188	4.19574	0.922997	1.10531	2.17434	C_SHF	BC034090
502	8.22162	-0.642535	0.53333	-1.20476	0.228295	NA	10.7241	9.38542	10.4059	9.86188	12.5872	1.84599	5.52657	5.43586	C_SHF	Xpr1
503	59.6889	-0.268394	0.187496	-1.43147	0.152297	0.472043	65.417	70.3907	66.2192	59.1713	56.2229	58.1488	50.8445	51.0971	C_SHF	Acbd6
504	9.05641	-0.574344	0.520415	-1.10363	0.269755	NA	13.9413	9.38542	14.1898	5.91713	10.0698	4.61499	12.1585	2.17434	C_SHF	Qsox1
505	16.13	-1.0594	0.372734	-2.84223	0.0044799	0.0527898	20.3758	20.6479	26.4877	19.7238	8.39148	14.768	9.94783	8.69738	C_SHF	Cep350
506	27.2434	-0.317131	0.280151	-1.132	0.257635	0.600091	33.2447	28.1563	31.2176	28.5995	22.657	31.3819	17.685	25.005	C_SHF	Tor1aip1
507	47.8497	0.458735	0.210119	2.18322	0.0290197	0.194115	36.4619	41.2959	41.6235	41.4199	53.7055	49.8419	63.0029	55.4458	C_SHF	Tor1aip2
508	43.1745	0.365418	0.221624	1.64882	0.0991845	0.380962	35.3895	36.6032	35.9476	43.3923	52.8663	53.5338	42.002	45.6612	C_SHF	Gm2000
509	20.3403	-0.769447	0.328827	-2.33997	0.0192851	0.149995	25.7378	25.3406	26.4877	24.6547	10.9089	15.691	12.1585	21.7434	C_SHF	Soat1
510	4.79119	-0.387411	0.674554	-0.574321	0.565751	NA	6.43446	5.63125	3.78395	5.91713	1.6783	8.30698	3.31594	3.26152	C_SHF	Abl2
511	0.746008	0.0536309	1.6962	0.0316182	0.974777	NA	0	0.938542	0.945988	0.986188	0	0.922997	0	2.17434	C_SHF	Tor3a
512	6.95626	-1.039	0.588271	-1.76619	0.077364	NA	6.43446	8.44688	14.1898	7.88951	1.6783	2.76899	6.63189	7.61021	C_SHF	Fam20b
513	34.553	-0.395638	0.254574	-1.55411	0.120157	0.421293	42.8964	27.2177	41.6235	45.3647	31.8876	24.9209	33.1594	29.3537	C_SHF	Ralgps2
514	6.82778	-0.401638	0.590515	-0.680148	0.496411	NA	7.50687	3.75417	14.1898	5.91713	10.0698	5.53798	2.21063	5.43586	C_SHF	Angptl1
515	4.00965	-1.0108	0.748806	-1.34989	0.177052	NA	5.36205	7.50834	6.62192	1.97238	2.51744	3.69199	3.31594	1.08717	C_SHF	Rasal2
516	5.53876	0.123611	0.676244	0.18279	0.854963	NA	0	4.69271	7.56791	8.87569	8.39148	2.76899	3.31594	8.69738	C_SHF	Cryzl2
517	0.982305	0.0504411	1.56861	0.0321565	0.974347	NA	0	2.81563	0	0.986188	0	1.84599	2.21063	0	C_SHF	Sec16b
518	2.73849	-1.44047	0.944874	-1.52451	0.12738	NA	5.36205	2.81563	0.945988	6.90332	1.6783	0.922997	1.10531	2.17434	C_SHF	Astn1
519	36.4604	-0.277188	0.251393	-1.10261	0.270198	0.610266	48.2584	33.7875	47.2994	30.5718	36.9225	25.8439	30.9488	38.051	C_SHF	Cop1
520	2.8113	-0.668696	0.869529	-0.769032	0.441874	NA	4.28964	2.81563	2.83797	3.94475	2.51744	2.76899	3.31594	0	C_SHF	4930523C07Rik
521	141.095	-0.00911539	0.12491	-0.0729756	0.941826	0.986688	146.92	137.027	144.736	138.066	141.816	150.449	140.375	129.374	C_SHF	Mrps14
522	214.736	0.0520631	0.105101	0.495363	0.620344	0.85077	209.12	204.602	222.307	208.086	216.5	241.825	207.799	207.65	C_SHF	Cacybp
523	5.44099	-0.588098	0.634941	-0.926226	0.354329	NA	2.14482	7.50834	7.56791	8.87569	5.87404	2.76899	5.52657	3.26152	C_SHF	Rabgap1l
524	9.08191	0.138979	0.497819	0.279175	0.78011	0.93001	8.57928	9.38542	10.4059	5.91713	3.35659	11.999	11.0531	11.9589	C_SHF	Rc3h1
525	9.11233	-0.768697	0.502395	-1.53006	0.126001	0.431578	17.1586	9.38542	12.2979	6.90332	5.03489	4.61499	6.63189	10.8717	C_SHF	Zbtb37
526	6.92225	-0.271522	0.558078	-0.48653	0.626592	NA	5.36205	6.5698	7.56791	10.8481	7.55233	6.46098	8.84252	2.17434	C_SHF	Dars2
527	13.2368	0.575367	0.403752	1.42505	0.154143	0.47442	12.8689	11.2625	11.3519	6.90332	10.9089	17.5369	16.5797	18.4819	C_SHF	Cenpl
528	6.4354	-0.167999	0.564116	-0.29781	0.765848	NA	4.28964	6.5698	10.4059	5.91713	6.71319	5.53798	5.52657	6.52303	C_SHF	Klhl20
529	0.87904	1.32993	1.64417	0.808876	0.418586	NA	0	0	0	1.97238	0.839148	0.922997	2.21063	1.08717	C_SHF	Ankrd45
530	234.111	0.330237	0.127805	2.58391	0.00976875	0.0932376	214.482	204.602	204.334	207.1	250.066	315.665	292.908	183.732	C_SHF	Prdx6
531	18.3632	-0.742903	0.343792	-2.16091	0.0307024	0.199481	21.4482	23.4636	22.7037	24.6547	16.783	14.768	15.4744	7.61021	C_SHF	Suco
532	16.8316	-0.442341	0.351032	-1.26012	0.207628	0.552374	19.3034	17.8323	17.0278	23.6685	15.9438	15.691	11.0531	14.1332	C_SHF	Pigc
533	3.96561	0.175751	0.721432	0.243614	0.80753	NA	4.28964	3.75417	1.89198	4.93094	4.19574	2.76899	6.63189	3.26152	C_SHF	Dnm3
534	2.2876	1.09681	0.97733	1.12225	0.261754	NA	1.07241	1.87708	1.89198	0.986188	4.19574	2.76899	4.42126	1.08717	C_SHF	2810442N19Rik
535	27.0443	-1.24732	0.298302	-4.18142	2.89699e-05	0.000963217	42.8964	44.1115	30.2716	34.5166	15.1047	11.076	19.8957	18.4819	C_SHF	Dnm3os
536	13.0331	0.379259	0.393655	0.963429	0.335332	0.666721	11.7965	12.2011	11.3519	9.86188	13.4264	13.845	15.4744	16.3076	C_SHF	Mettl13
537	24.57	-0.115304	0.287201	-0.401476	0.68807	0.887113	25.7378	26.2792	22.7037	27.6133	26.0136	22.1519	24.3169	21.7434	C_SHF	Vamp4
538	206.081	-0.815772	0.115696	-7.05098	1.77656e-12	2.41954e-10	284.189	256.222	273.391	238.658	143.494	176.292	148.112	128.286	C_SHF	Prrc2c
539	46.0512	-0.621558	0.220686	-2.81648	0.00485534	0.0557302	47.186	68.5136	47.2994	60.1575	36.9225	35.9969	35.3701	36.9639	C_SHF	Prrx1
540	4.45019	-0.348925	0.685956	-0.50867	0.610983	NA	7.50687	1.87708	4.72994	5.91713	4.19574	3.69199	4.42126	3.26152	C_SHF	Gm26523
541	10.7973	-0.0716924	0.476095	-0.150584	0.880304	0.965213	12.8689	10.324	16.0818	4.93094	10.9089	9.22997	17.685	4.34869	C_SHF	Gorab
542	41.0062	-0.528149	0.241451	-2.1874	0.0287134	0.193113	49.3309	50.6813	49.1914	45.3647	45.314	33.2279	35.3701	19.5691	C_SHF	Kifap3
543	4.51873	0.238101	0.681628	0.349312	0.726855	NA	3.21723	5.63125	5.67593	1.97238	5.03489	3.69199	3.31594	7.61021	C_SHF	Scyl3
544	8.00546	0.174012	0.519548	0.33493	0.737678	NA	7.50687	9.38542	7.56791	5.91713	12.5872	10.153	3.31594	7.61021	C_SHF	BC055324
545	3.42347	-0.199288	0.797487	-0.249895	0.802669	NA	3.21723	5.63125	4.72994	0.986188	2.51744	3.69199	5.52657	1.08717	C_SHF	Mettl18
546	1.98657	0.376518	1.04058	0.361836	0.717475	NA	2.14482	1.87708	2.83797	0	1.6783	1.84599	4.42126	1.08717	C_SHF	Slc19a2
547	4.48386	-0.47059	0.683082	-0.688921	0.490873	NA	5.36205	4.69271	5.67593	4.93094	1.6783	3.69199	3.31594	6.52303	C_SHF	Ccdc181
548	10.1596	-0.0743505	0.488281	-0.15227	0.878974	0.964773	13.9413	3.75417	8.5139	15.779	10.9089	11.999	4.42126	11.9589	C_SHF	Blzf1
549	16.1016	-0.0953428	0.353523	-0.269693	0.787396	0.933591	13.9413	18.7708	17.9738	15.779	15.9438	15.691	16.5797	14.1332	C_SHF	Nme7
550	14.1124	0.629031	0.418288	1.50382	0.132627	0.441384	16.0861	10.324	7.56791	10.8481	24.3353	17.5369	6.63189	19.5691	C_SHF	Atp1b1
551	2.29373	-0.18059	0.998825	-0.180802	0.856523	NA	3.21723	4.69271	1.89198	0	2.51744	2.76899	0	3.26152	C_SHF	Sft2d2
552	39.0963	0.248697	0.238816	1.04138	0.297701	0.63656	25.7378	36.6032	45.4074	34.5166	36.9225	41.5349	44.2126	47.8356	C_SHF	Tiprl
553	3.32397	-0.0978972	0.788132	-0.124214	0.901146	NA	3.21723	5.63125	2.83797	1.97238	2.51744	2.76899	2.21063	5.43586	C_SHF	Gpr161
554	3.78852	-0.12758	0.738924	-0.172657	0.862921	NA	6.43446	3.75417	3.78395	1.97238	5.03489	2.76899	2.21063	4.34869	C_SHF	Dcaf6
555	73.9515	-0.184241	0.168908	-1.09078	0.275369	0.614179	76.1411	76.0219	84.193	77.9089	68.8102	62.7638	71.8455	73.9277	C_SHF	Mpc2
556	68.1629	0.0690952	0.177659	0.388921	0.697334	0.892976	57.9101	66.6365	70.9491	70.0194	63.7753	69.2248	67.4242	79.3636	C_SHF	Mpzl1
557	16.0998	-0.524805	0.376255	-1.39481	0.163072	0.490394	18.231	17.8323	24.5957	14.7928	10.0698	9.22997	21.001	13.0461	C_SHF	Rcsd1
558	21.7119	0.558096	0.330219	1.69008	0.091013	0.365221	20.3758	14.0781	23.6497	11.8343	18.4613	24.9209	35.3701	25.005	C_SHF	Creg1
559	16.0655	-0.153622	0.364454	-0.421512	0.673381	0.879477	17.1586	11.2625	21.7577	17.7514	16.783	17.5369	11.0531	15.2204	C_SHF	Pou2f1
560	0.853906	0.399115	1.61482	0.247157	0.804786	NA	1.07241	0.938542	0.945988	0	0	2.76899	1.10531	0	C_SHF	Dusp27
561	3.2943	-1.0283	0.832814	-1.23473	0.216933	NA	4.28964	5.63125	0.945988	6.90332	2.51744	2.76899	2.21063	1.08717	C_SHF	Ildr2
562	1.32582	-0.275522	1.26222	-0.218283	0.827208	NA	1.07241	3.75417	0	0.986188	1.6783	0.922997	1.10531	1.08717	C_SHF	Gm15853
563	24.6334	0.474927	0.300719	1.5793	0.114266	0.4116	21.4482	25.3406	17.0278	18.7376	33.5659	24.9209	35.3701	20.6563	C_SHF	Tada1
564	17.803	-0.67792	0.345089	-1.96448	0.0494744	0.263244	23.593	22.525	21.7577	19.7238	12.5872	14.768	17.685	9.78455	C_SHF	Pogk
565	0.615335	1.71699	1.85998	0.923119	0.355945	NA	0	0	0	0.986188	0.839148	0.922997	0	2.17434	C_SHF	Fam78b
566	28.6649	-0.442822	0.301855	-1.467	0.142375	0.456245	51.4757	21.5865	36.8936	22.6823	27.6919	23.9979	25.4222	19.5691	C_SHF	Uck2
567	54.787	0.395791	0.19747	2.00431	0.0450372	0.250749	42.8964	48.8042	47.2994	50.2956	62.9361	66.4558	67.4242	52.1843	C_SHF	Tmco1
568	18.4995	-0.226194	0.33496	-0.675288	0.499493	0.782472	22.5206	22.525	15.1358	19.7238	18.4613	15.691	14.3691	19.5691	C_SHF	Aldh9a1
569	19.4772	0.496454	0.339507	1.46228	0.143664	0.458303	22.5206	15.0167	13.2438	13.8066	19.3004	20.3059	32.0541	19.5691	C_SHF	Mgst3
570	3.26423	0.943721	0.840161	1.12326	0.261326	NA	2.14482	1.87708	2.83797	1.97238	2.51744	2.76899	2.21063	9.78455	C_SHF	Rxrg
571	261.966	-0.503558	0.11098	-4.53738	5.69577e-06	0.000225349	362.475	299.395	280.013	285.995	202.235	190.137	222.168	253.311	C_SHF	Pbx1
572	27.181	-0.106781	0.290146	-0.368026	0.712854	0.899898	39.6792	26.2792	23.6497	23.6685	33.5659	21.2289	27.6329	21.7434	C_SHF	Nuf2
573	16.3165	-1.27783	0.426809	-2.99391	0.0027543	0.0371561	33.2447	10.324	17.0278	32.5442	14.2655	11.076	5.52657	6.52303	C_SHF	Rgs5
574	1.2549	-2.92406	1.60839	-1.818	0.0690635	NA	5.36205	3.75417	0	0	0	0.922997	0	0	C_SHF	Rgs4
575	6.88605	0.225539	0.552915	0.407909	0.683341	NA	5.36205	6.5698	4.72994	8.87569	9.23063	8.30698	3.31594	8.69738	C_SHF	Hsd17b7
576	3.94415	-0.395353	0.73918	-0.534853	0.592751	NA	7.50687	3.75417	2.83797	3.94475	2.51744	5.53798	1.10531	4.34869	C_SHF	3110045C21Rik
577	22.1606	-0.234603	0.318634	-0.736278	0.461562	0.764269	28.9551	30.0334	16.0818	20.71	21.8179	14.768	21.001	23.9178	C_SHF	Ddr2
578	23.9068	0.232364	0.297107	0.782089	0.434162	0.745721	24.6654	22.525	17.9738	22.6823	20.9787	27.6899	23.2116	31.528	C_SHF	Uap1
579	5.39461	0.3981	0.61497	0.647348	0.517407	NA	3.21723	3.75417	6.62192	4.93094	5.03489	6.46098	5.52657	7.61021	C_SHF	Uhmk1
580	1.21951	-2.87111	1.48679	-1.93108	0.0534727	NA	1.07241	3.75417	2.83797	0.986188	0	0	1.10531	0	C_SHF	Gm7694
581	6.19022	-0.198009	0.622593	-0.31804	0.750455	NA	2.14482	5.63125	8.5139	9.86188	5.03489	1.84599	11.0531	5.43586	C_SHF	Nos1ap
582	4.28584	0.386537	0.705031	0.548255	0.583517	NA	4.28964	1.87708	1.89198	6.90332	5.03489	5.53798	3.31594	5.43586	C_SHF	Olfml2b
583	7.1095	-1.05666	0.563291	-1.87587	0.0606734	NA	10.7241	10.324	7.56791	9.86188	6.71319	1.84599	3.31594	6.52303	C_SHF	Atf6
584	21.0415	0.413698	0.329173	1.25678	0.208833	0.553737	8.57928	19.7094	22.7037	20.71	20.1396	24.9209	28.7382	22.8306	C_SHF	Dusp12
585	80.6037	0.359504	0.165783	2.16853	0.0301187	0.198051	79.3583	67.5751	74.7331	61.1437	99.0195	82.1468	89.5305	91.3225	C_SHF	Sdhc
586	1.60349	-0.212434	1.15557	-0.183835	0.854143	NA	2.14482	3.75417	0.945988	0	0.839148	1.84599	2.21063	1.08717	C_SHF	Pcp4l1
587	11.7568	-0.115225	0.428335	-0.269008	0.787924	0.93404	8.57928	10.324	18.9198	10.8481	9.23063	11.999	14.3691	9.78455	C_SHF	Tomm40l
588	1.82839	0.162257	1.06496	0.15236	0.878903	NA	2.14482	0.938542	1.89198	1.97238	2.51744	1.84599	3.31594	0	C_SHF	Apoa2
589	1.39391	-1.35577	1.32739	-1.02138	0.307077	NA	2.14482	0.938542	3.78395	0.986188	0	0	2.21063	1.08717	C_SHF	Fcer1g
590	126.792	-0.100415	0.141604	-0.709124	0.478248	0.774972	123.327	122.011	158.926	120.315	115.802	134.758	133.743	105.456	C_SHF	Ndufs2
591	2.41503	1.16326	1.02359	1.13645	0.255768	NA	3.21723	1.87708	0	0.986188	5.03489	2.76899	0	5.43586	C_SHF	Adamts4
592	17.7225	0.653779	0.345364	1.89301	0.0583562	0.285611	15.0137	10.324	17.0278	12.8204	22.657	21.2289	18.7903	23.9178	C_SHF	B4galt3
593	12.7791	0.521147	0.415624	1.25389	0.209882	0.555449	5.36205	14.0781	13.2438	8.87569	11.7481	13.845	17.685	17.3948	C_SHF	Ppox
594	10.4604	0.166312	0.44488	0.373835	0.708527	0.897701	10.7241	12.2011	8.5139	7.88951	11.7481	7.38398	13.2638	11.9589	C_SHF	Usp21
595	77.1457	-0.0967147	0.170969	-0.565685	0.571608	0.824802	79.3583	69.4521	87.0309	83.826	84.754	74.7628	60.7923	77.1892	C_SHF	Ufc1
596	2.99993	-0.619686	0.829699	-0.746881	0.455135	NA	3.21723	3.75417	4.72994	2.95856	4.19574	1.84599	2.21063	1.08717	C_SHF	Gm20045
597	13.942	0.438627	0.39456	1.11169	0.266273	0.608022	10.7241	8.44688	14.1898	13.8066	14.2655	13.845	23.2116	13.0461	C_SHF	Dedd
598	15.0931	-0.0146515	0.384935	-0.0380623	0.969638	0.992357	11.7965	11.2625	18.9198	18.7376	20.1396	9.22997	13.2638	17.3948	C_SHF	Nit1
599	173.132	0.268695	0.121411	2.21311	0.0268902	0.184306	175.875	159.552	157.034	137.08	193.843	213.212	166.903	181.558	C_SHF	Pfdn2
600	19.5332	0.0405849	0.325775	0.124579	0.900856	0.972333	23.593	18.7708	17.0278	17.7514	16.783	23.9979	17.685	20.6563	C_SHF	Usf1
601	0.863013	-1.39017	1.65674	-0.839101	0.401413	NA	3.21723	0.938542	0	0.986188	0.839148	0.922997	0	0	C_SHF	Tstd1
602	4.73303	0.465359	0.691931	0.672551	0.501233	NA	5.36205	6.5698	0.945988	2.95856	5.03489	2.76899	5.52657	8.69738	C_SHF	F11r
603	2.66274	0.804581	0.901375	0.892614	0.372064	NA	1.07241	2.81563	2.83797	0.986188	3.35659	3.69199	1.10531	5.43586	C_SHF	B930036N10Rik
604	8.39446	0.17436	0.496258	0.351349	0.725327	NA	7.50687	10.324	5.67593	7.88951	5.87404	10.153	9.94783	9.78455	C_SHF	Alyref2
605	1.78976	3.46417	2.84652	1.21699	0.223609	NA	1.07241	0	0	0	0	0	12.1585	1.08717	C_SHF	Slamf1
606	28.7561	0.0876125	0.272514	0.321497	0.747834	0.916121	26.8102	30.0334	26.4877	28.5995	32.7268	35.9969	28.7382	20.6563	C_SHF	Vangl2
607	11.7284	0.370727	0.434517	0.853195	0.393551	0.715554	9.65169	9.38542	9.45988	12.8204	20.9787	12.922	7.7372	10.8717	C_SHF	Ncstn
608	50.6458	-0.00911545	0.218554	-0.0417081	0.966731	0.992357	65.417	55.374	34.0556	48.3232	43.6357	49.8419	54.1604	54.3586	C_SHF	Copa
609	56.8647	0.511086	0.192415	2.65617	0.00790344	0.0798462	43.9688	48.8042	45.4074	49.3094	63.7753	71.0708	63.0029	69.579	C_SHF	Pex19
610	51.7458	-0.29938	0.202719	-1.47683	0.139723	0.452309	57.9101	57.2511	50.1374	63.116	44.4749	47.9959	40.8966	52.1843	C_SHF	Dcaf8
611	18.883	0.327618	0.334014	0.980851	0.326666	0.660144	17.1586	15.9552	15.1358	18.7376	24.3353	14.768	24.3169	20.6563	C_SHF	Pea15a
612	0.848324	1.29158	1.65537	0.78024	0.43525	NA	1.07241	0.938542	0	0	1.6783	0.922997	0	2.17434	C_SHF	Casq1
613	11.634	0.383884	0.418216	0.91791	0.358666	0.688366	10.7241	9.38542	9.45988	10.8481	15.1047	10.153	13.2638	14.1332	C_SHF	Igsf8
614	3.18967	-0.0894465	0.870082	-0.102802	0.91812	NA	4.28964	0.938542	1.89198	5.91713	0	3.69199	5.52657	3.26152	C_SHF	Atp1a2
615	10.9038	-0.324255	0.451063	-0.71887	0.472221	0.771992	15.0137	11.2625	16.0818	5.91713	6.71319	9.22997	11.0531	11.9589	C_SHF	Pigm
616	14.1086	-0.212065	0.385267	-0.550438	0.582019	0.830838	12.8689	17.8323	15.1358	14.7928	13.4264	14.768	7.7372	16.3076	C_SHF	Igsf9
617	41.0819	-0.142362	0.246734	-0.576985	0.563949	0.820646	43.9688	34.7261	44.4615	49.3094	45.314	29.5359	54.1604	27.1793	C_SHF	Tagln2
618	5.49961	-0.658403	0.649442	-1.0138	0.310679	NA	9.65169	4.69271	9.45988	2.95856	3.35659	1.84599	4.42126	7.61021	C_SHF	Dusp23
619	1.64159	0.684502	1.16069	0.589736	0.555367	NA	2.14482	0	1.89198	0.986188	1.6783	0.922997	4.42126	1.08717	C_SHF	Cadm3
620	3.22718	-0.342031	0.805475	-0.424633	0.671104	NA	2.14482	4.69271	5.67593	1.97238	4.19574	2.76899	1.10531	3.26152	C_SHF	Aim2
621	2.26858	-0.518613	0.979963	-0.529217	0.596655	NA	2.14482	2.81563	0.945988	4.93094	4.19574	0.922997	1.10531	1.08717	C_SHF	Fmn2
622	1.08183	1.76553	1.55837	1.13294	0.257241	NA	1.07241	0	0.945988	0	3.35659	0	1.10531	2.17434	C_SHF	Grem2
623	50.7216	0.0723585	0.202925	0.356578	0.721408	0.90329	50.4033	45.05	51.0834	51.2818	53.7055	48.9189	58.5817	46.7484	C_SHF	Fh1
624	3.46993	0.91092	0.800377	1.13811	0.255073	NA	0	1.87708	3.78395	3.94475	5.87404	4.61499	3.31594	4.34869	C_SHF	Opn3
625	3.3553	-0.33357	0.777398	-0.429086	0.667861	NA	5.36205	2.81563	2.83797	3.94475	2.51744	2.76899	4.42126	2.17434	C_SHF	Chml
626	21.0111	-0.235188	0.343828	-0.68403	0.493956	0.780479	15.0137	24.4021	23.6497	27.6133	13.4264	27.6899	25.4222	10.8717	C_SHF	Exo1
627	2.20457	-0.513549	1.06855	-0.480603	0.630799	NA	0	2.81563	4.72994	2.95856	2.51744	4.61499	0	0	C_SHF	Rbm8a2
628	24.2353	-0.405994	0.314433	-1.29119	0.196636	0.538989	19.3034	24.4021	29.3256	37.4752	27.6919	12.922	22.1063	20.6563	C_SHF	Cep170
629	5.48791	-0.873842	0.633922	-1.37847	0.168058	NA	7.50687	6.5698	9.45988	4.93094	3.35659	5.53798	1.10531	5.43586	C_SHF	Sdccag8
630	10.3844	-1.01459	0.477207	-2.12611	0.0334945	0.209919	16.0861	18.7708	12.2979	8.87569	10.9089	7.38398	3.31594	5.43586	C_SHF	Akt3
631	1.39963	0.415548	1.21839	0.341064	0.733056	NA	1.07241	0.938542	1.89198	0.986188	3.35659	1.84599	1.10531	0	C_SHF	Zbtb18
632	58.3651	-0.122351	0.221968	-0.551209	0.58149	0.830687	81.5032	53.4969	55.8133	53.2542	48.6706	77.5318	59.687	36.9639	C_SHF	Adss
633	32.9082	0.0628516	0.257366	0.244211	0.807068	0.941652	32.1723	37.5417	34.0556	24.6547	29.3702	33.2279	29.8435	42.3997	C_SHF	Desi2
634	0.734418	-1.02668	1.78816	-0.574157	0.565861	NA	2.14482	0.938542	0.945988	0	0	1.84599	0	0	C_SHF	B230369F24Rik
635	58.8918	-0.00202869	0.191924	-0.0105703	0.991566	0.997231	65.417	45.9886	62.4352	62.1299	59.5795	57.2258	57.4764	60.8817	C_SHF	Cox20
636	384.916	-0.224537	0.0862844	-2.60228	0.00926049	0.090459	417.167	430.791	421.911	390.531	373.421	366.43	372.491	306.583	C_SHF	Hnrnpu
637	5.51511	0.8463	0.640389	1.32154	0.186321	NA	5.36205	6.5698	1.89198	1.97238	5.03489	10.153	5.52657	7.61021	C_SHF	Efcab2
638	15.108	-0.414664	0.387038	-1.07138	0.284	0.621417	21.4482	14.0781	22.7037	10.8481	15.1047	9.22997	16.5797	10.8717	C_SHF	Kif26b
639	14.8132	0.653344	0.379103	1.7234	0.0848171	0.351466	8.57928	11.2625	14.1898	11.8343	18.4613	14.768	16.5797	22.8306	C_SHF	Smyd3
640	16.6058	0.323944	0.351513	0.92157	0.356753	0.686919	17.1586	15.0167	15.1358	11.8343	18.4613	21.2289	18.7903	15.2204	C_SHF	Tfb2m
641	3.91144	-0.526049	0.747847	-0.703418	0.481795	NA	1.07241	4.69271	6.62192	5.91713	2.51744	2.76899	5.52657	2.17434	C_SHF	Cnst
642	21.3489	0.236567	0.310116	0.762835	0.445562	0.753095	17.1586	21.5865	17.9738	21.6961	23.4962	23.9979	18.7903	26.0921	C_SHF	Sccpdh
643	26.6398	-0.510787	0.292698	-1.7451	0.0809681	0.343158	23.593	33.7875	34.0556	33.5304	24.3353	15.691	17.685	30.4408	C_SHF	Ahctf1
644	9.78714	-0.439041	0.459179	-0.956144	0.339	0.670613	8.57928	11.2625	12.2979	12.8204	6.71319	10.153	9.94783	6.52303	C_SHF	Cdc42bpa
645	3.12438	-0.0301663	0.935981	-0.0322296	0.974289	NA	1.07241	4.69271	6.62192	0	0	2.76899	3.31594	6.52303	C_SHF	Psen2
646	5.53673	-0.663385	0.682006	-0.972697	0.330704	NA	5.36205	13.1396	2.83797	5.91713	6.71319	3.69199	6.63189	0	C_SHF	Itpkb
647	0.960418	-0.750677	1.49683	-0.50151	0.616012	NA	1.07241	2.81563	0.945988	0	0.839148	0.922997	0	1.08717	C_SHF	Stum
648	94.6717	-0.632846	0.165043	-3.83443	0.000125853	0.00324107	119.038	109.809	105.951	127.218	88.1106	80.3008	50.8445	76.1021	C_SHF	Parp1
649	13.1634	-0.198207	0.393712	-0.503431	0.614661	0.847553	16.0861	15.0167	12.2979	12.8204	12.5872	10.153	15.4744	10.8717	C_SHF	Lin9
650	0.769423	-0.88999	3.44619	-0.258254	0.796211	NA	0	0	0	3.94475	0	0	2.21063	0	C_SHF	Mixl1
651	22.8452	-0.197618	0.302719	-0.65281	0.513879	0.789986	25.7378	19.7094	24.5957	27.6133	17.6221	25.8439	19.8957	21.7434	C_SHF	Acbd3
652	1312.06	-0.0388076	0.0556184	-0.697748	0.485335	0.777696	1353.38	1315.84	1291.27	1359.95	1338.44	1268.2	1218.06	1351.36	C_SHF	H3f3a
653	36.602	0.0563364	0.236486	0.238223	0.811709	0.943169	35.3895	36.6032	33.1096	38.4613	38.6008	35.0739	34.2648	41.3126	C_SHF	Sde2
654	37.7582	0.0281685	0.257864	0.109238	0.913014	0.976745	38.6068	31.9104	44.4615	35.5028	46.1532	51.6879	28.7382	25.005	C_SHF	Pycr2
655	0.907587	-0.26887	3.39915	-0.0790991	0.936954	NA	0	0	0	3.94475	0	0	3.31594	0	C_SHF	Lefty1
656	1.34123	0.264777	1.24263	0.213077	0.831267	NA	1.07241	0.938542	2.83797	0	1.6783	0.922997	1.10531	2.17434	C_SHF	Tmem63a
657	36.0174	-0.334849	0.244187	-1.37128	0.170287	0.502061	39.6792	38.4802	40.6775	42.4061	38.6008	32.3049	33.1594	22.8306	C_SHF	Nvl
658	58.0142	0.010661	0.193102	0.0552092	0.955972	0.98965	54.6929	53.4969	58.6513	64.1022	58.7404	52.6108	69.6348	52.1843	C_SHF	Cnih4
659	37.3911	-0.272817	0.245711	-1.11032	0.266862	0.60867	36.4619	39.4188	39.7315	47.337	30.2093	24.9209	36.4754	44.5741	C_SHF	Wdr26
660	29.0235	0.223934	0.276382	0.810234	0.417806	0.734583	36.4619	22.525	18.9198	29.5856	31.8876	31.3819	33.1594	28.2665	C_SHF	Lbr
661	61.1295	-0.541451	0.201757	-2.68368	0.00728165	0.074629	67.5618	54.4355	90.8149	76.9227	53.7055	42.4579	57.4764	45.6612	C_SHF	Enah
662	159.314	-0.137884	0.124008	-1.11189	0.266184	0.608022	180.165	141.72	170.278	175.542	143.494	155.064	168.008	140.245	C_SHF	Srp9
663	33.2336	0.410036	0.260628	1.57326	0.115658	0.411859	20.3758	24.4021	36.8936	32.5442	41.1183	41.5349	30.9488	38.051	C_SHF	Degs1
664	13.6754	0.394496	0.404251	0.975869	0.329129	0.662382	15.0137	12.2011	11.3519	8.87569	13.4264	22.1519	17.685	8.69738	C_SHF	Fbxo28
665	19.2118	-0.195592	0.345466	-0.566169	0.571279	0.824802	17.1586	18.7708	17.9738	28.5995	26.8527	14.768	13.2638	16.3076	C_SHF	Trp53bp2
666	26.3185	0.414424	0.281751	1.47088	0.141322	0.45431	19.3034	23.4636	24.5957	22.6823	26.0136	34.1509	33.1594	27.1793	C_SHF	Capn2
667	2.28392	-3.0503	1.33302	-2.28826	0.0221223	NA	10.7241	1.87708	2.83797	0.986188	0	1.84599	0	0	C_SHF	Susd4
668	3.29256	0.0978013	0.792732	0.123372	0.901812	NA	2.14482	4.69271	0.945988	4.93094	3.35659	3.69199	3.31594	3.26152	C_SHF	Disp1
669	9.4721	-0.285762	0.471543	-0.606014	0.544505	0.811146	13.9413	9.38542	6.62192	11.8343	7.55233	11.076	8.84252	6.52303	C_SHF	Brox
670	32.6714	-0.255061	0.267122	-0.954848	0.339655	0.670957	30.0275	39.4188	33.1096	40.4337	39.44	35.0739	23.2116	20.6563	C_SHF	Aida
671	24.2674	-0.408117	0.309756	-1.31754	0.187657	0.526381	25.7378	20.6479	30.2716	33.5304	12.5872	23.0749	27.6329	20.6563	C_SHF	Mia3
672	6.35353	0.117372	0.574952	0.204143	0.838242	NA	3.21723	4.69271	10.4059	5.91713	5.87404	6.46098	7.7372	6.52303	C_SHF	Taf1a
673	7.50041	1.07392	0.555203	1.93428	0.053079	NA	2.14482	4.69271	6.62192	5.91713	13.4264	12.922	8.84252	5.43586	C_SHF	Dusp10
674	1.0795	0.338405	1.44688	0.233885	0.815074	NA	0	0.938542	2.83797	0	0.839148	1.84599	0	2.17434	C_SHF	1700056E22Rik
675	9.07034	0.640638	0.537919	1.19096	0.233671	NA	6.43446	14.0781	4.72994	2.95856	12.5872	6.46098	18.7903	6.52303	C_SHF	Hlx
676	25.2064	0.0144283	0.287422	0.0501992	0.959964	0.990434	27.8827	28.1563	22.7037	21.6961	23.4962	29.5359	21.001	27.1793	C_SHF	2021-03-02
677	2.11568	0.952068	1.04679	0.909514	0.363079	NA	1.07241	2.81563	0.945988	0.986188	3.35659	5.53798	2.21063	0	C_SHF	Mark1
678	3.67314	-0.309126	0.767599	-0.402718	0.687155	NA	1.07241	6.5698	3.78395	4.93094	5.87404	2.76899	2.21063	2.17434	C_SHF	Rab3gap2
679	12.6826	0.064002	0.409596	0.156256	0.875831	0.963775	17.1586	11.2625	8.5139	12.8204	14.2655	11.076	16.5797	9.78455	C_SHF	Iars2
680	10.8965	-0.0140599	0.448403	-0.0313554	0.974986	0.993361	15.0137	4.69271	12.2979	11.8343	10.9089	8.30698	12.1585	11.9589	C_SHF	Bpnt1
681	1.26181	-2.01519	1.49569	-1.34733	0.177875	NA	4.28964	0.938542	2.83797	0	0	0.922997	1.10531	0	C_SHF	4930532G15Rik
682	115.362	-0.475075	0.143287	-3.31555	0.00091464	0.0164403	127.617	132.334	138.114	139.053	89.7889	117.221	95.0571	83.7123	C_SHF	Eprs
683	12.03	-0.117763	0.425755	-0.276598	0.782089	0.930329	9.65169	11.2625	14.1898	14.7928	13.4264	5.53798	12.1585	15.2204	C_SHF	Lyplal1
684	74.2828	-0.4183	0.187134	-2.2353	0.0253979	0.177385	96.5169	89.1615	74.7331	78.8951	51.188	66.4558	86.2145	51.0971	C_SHF	Tgfb2
685	48.9787	-0.0308694	0.217881	-0.14168	0.887332	0.967676	54.6929	52.5584	43.5155	48.3232	58.7404	57.2258	40.8966	35.8767	C_SHF	Rrp15
686	1.35857	-0.268536	1.3824	-0.194253	0.845978	NA	2.14482	0	3.78395	0	1.6783	0	0	3.26152	C_SHF	A430105J06Rik
687	14.2911	-0.628684	0.412897	-1.52262	0.127855	0.434609	20.3758	19.7094	18.9198	10.8481	12.5872	16.614	3.31594	11.9589	C_SHF	Gpatch2
688	0.957456	1.5549	1.58874	0.978695	0.327731	NA	0	0.938542	0	0.986188	1.6783	1.84599	2.21063	0	C_SHF	Esrrg
689	13.8084	-0.204545	0.390587	-0.523686	0.600497	0.839463	18.231	15.9552	9.45988	15.779	13.4264	15.691	11.0531	10.8717	C_SHF	Kctd3
690	7.60399	1.12543	0.572111	1.96715	0.0491663	NA	9.65169	2.81563	1.89198	4.93094	10.9089	6.46098	15.4744	8.69738	C_SHF	Kcnk2
691	134.825	-0.696257	0.172467	-4.03703	5.4131e-05	0.00165955	189.817	127.642	199.604	151.873	113.285	138.45	84.0039	73.9277	C_SHF	Cenpf
692	7.55595	-0.394523	0.520276	-0.758295	0.448274	NA	9.65169	10.324	7.56791	6.90332	6.71319	8.30698	6.63189	4.34869	C_SHF	Ptpn14
693	39.8934	0.385595	0.232509	1.65841	0.0972348	0.377324	37.5343	28.1563	31.2176	41.4199	42.7966	41.5349	49.7392	46.7484	C_SHF	Smyd2
694	1.10801	-1.07101	1.4676	-0.729771	0.46553	NA	3.21723	1.87708	0	0.986188	1.6783	0	1.10531	0	C_SHF	Prox1
695	5.12853	0.545434	0.640762	0.851227	0.394643	NA	3.21723	2.81563	4.72994	5.91713	5.87404	6.46098	3.31594	8.69738	C_SHF	Rps6kc1
696	35.6111	-0.295696	0.2406	-1.22899	0.219074	0.564921	34.3171	40.3573	39.7315	42.4061	31.0485	32.3049	35.3701	29.3537	C_SHF	Angel2
697	19.8816	0.619565	0.336331	1.84213	0.0654563	0.308629	18.231	14.0781	14.1898	16.7652	32.7268	25.8439	15.4744	21.7434	C_SHF	Vash2
698	2.78665	-0.913353	0.868167	-1.05205	0.292778	NA	2.14482	4.69271	3.78395	3.94475	1.6783	2.76899	1.10531	2.17434	C_SHF	Flvcr1
699	3.20263	-0.949953	0.844217	-1.12525	0.260484	NA	6.43446	5.63125	0.945988	3.94475	3.35659	0.922997	2.21063	2.17434	C_SHF	Tatdn3
700	6.75636	0.35081	0.548301	0.639813	0.522294	NA	7.50687	4.69271	4.72994	6.90332	8.39148	6.46098	8.84252	6.52303	C_SHF	Nsl1
701	14.0329	0.204663	0.404781	0.505614	0.613128	0.847553	12.8689	7.50834	14.1898	17.7514	16.783	14.768	7.7372	20.6563	C_SHF	Batf3
702	2.53618	-0.703388	0.936559	-0.751034	0.452632	NA	1.07241	4.69271	2.83797	3.94475	3.35659	0	2.21063	2.17434	C_SHF	Atf3
703	3.8742	-0.0559306	0.747163	-0.0748572	0.940328	NA	3.21723	3.75417	6.62192	1.97238	1.6783	2.76899	6.63189	4.34869	C_SHF	D730003I15Rik
704	106.741	-0.338588	0.155392	-2.17892	0.0293376	0.195455	95.4445	115.441	130.546	134.122	89.7889	81.2238	114.953	92.4097	C_SHF	Nenf
705	4.03982	0.411298	0.753885	0.545572	0.58536	NA	4.28964	3.75417	0	5.91713	4.19574	6.46098	5.52657	2.17434	C_SHF	Tmem206
706	12.4049	-0.721535	0.434	-1.66253	0.0964075	0.376041	12.8689	15.9552	20.8117	11.8343	10.0698	4.61499	15.4744	7.61021	C_SHF	Ppp2r5a
707	45.7962	-0.686522	0.266319	-2.57782	0.00994265	0.0942622	63.2722	42.2344	55.8133	65.0884	52.0272	15.691	29.8435	42.3997	C_SHF	Dtl
708	19.5302	0.0543107	0.337724	0.160814	0.87224	0.962991	16.0861	22.525	16.0818	21.6961	20.9787	12.922	17.685	28.2665	C_SHF	Ints7
709	22.19	0.166775	0.31333	0.532266	0.594542	0.835757	23.593	18.7708	27.4337	13.8066	20.9787	25.8439	21.001	26.0921	C_SHF	Lpgat1
710	2.7269	0.858576	0.891007	0.963603	0.335245	NA	2.14482	1.87708	2.83797	0.986188	5.87404	3.69199	3.31594	1.08717	C_SHF	Gm38037
711	9.57065	-0.498605	0.477899	-1.04333	0.296797	0.635403	8.57928	8.44688	15.1358	12.8204	7.55233	11.999	4.42126	7.61021	C_SHF	Nek2
712	1.82591	-1.4543	1.13382	-1.28265	0.199614	NA	1.07241	2.81563	2.83797	3.94475	0.839148	0.922997	0	2.17434	C_SHF	Slc30a1
713	3.16203	-0.841557	0.854341	-0.985036	0.324606	NA	8.57928	3.75417	1.89198	1.97238	0.839148	2.76899	3.31594	2.17434	C_SHF	Gm26670
714	5.64033	-0.267675	0.595582	-0.449434	0.653119	NA	6.43446	4.69271	5.67593	7.88951	5.03489	5.53798	4.42126	5.43586	C_SHF	Traf5
715	11.9015	-0.153993	0.418183	-0.368244	0.712692	0.899898	11.7965	10.324	16.0818	11.8343	12.5872	7.38398	12.1585	13.0461	C_SHF	Rcor3
716	2.50899	1.29973	0.957223	1.35781	0.174523	NA	0	0.938542	1.89198	2.95856	4.19574	4.61499	2.21063	3.26152	C_SHF	Hhat
717	5.89323	0.478838	0.607664	0.787999	0.430697	NA	5.36205	6.5698	3.78395	3.94475	8.39148	3.69199	11.0531	4.34869	C_SHF	Sertad4
718	3.08514	-0.313097	0.836595	-0.374252	0.708217	NA	2.14482	5.63125	4.72994	0.986188	1.6783	1.84599	3.31594	4.34869	C_SHF	Syt14
719	4.71574	-0.0887208	0.656528	-0.135136	0.892504	NA	3.21723	3.75417	7.56791	4.93094	5.03489	5.53798	4.42126	3.26152	C_SHF	Diexf
720	9.94707	0.0229567	0.462952	0.0495876	0.960451	0.990522	12.8689	10.324	10.4059	5.91713	7.55233	13.845	11.0531	7.61021	C_SHF	A130010J15Rik
721	0.652391	-0.559941	1.95781	-0.286004	0.774875	NA	1.07241	0	0	1.97238	0	0	0	2.17434	C_SHF	Hsd11b1
722	15.2475	-0.582639	0.39201	-1.48629	0.137203	0.448189	27.8827	13.1396	13.2438	18.7376	7.55233	12.922	14.3691	14.1332	C_SHF	G0s2
723	4.90187	0.0252016	0.663893	0.0379603	0.969719	NA	3.21723	3.75417	3.78395	8.87569	8.39148	4.61499	3.31594	3.26152	C_SHF	Camk1g
724	13.2719	-0.61549	0.444053	-1.38607	0.165724	0.493756	16.0861	14.0781	7.56791	26.6271	7.55233	15.691	5.52657	13.0461	C_SHF	Plxna2
725	0.80684	1.22227	1.76098	0.694086	0.487628	NA	1.07241	0.938542	0	0	3.35659	0	0	1.08717	C_SHF	Cd34
726	0.705145	0.917914	1.8273	0.502334	0.615432	NA	1.07241	0	0.945988	0	2.51744	0	1.10531	0	C_SHF	Cd46
727	18.9806	0.0752309	0.347146	0.216713	0.828432	0.949192	21.4482	21.5865	19.8658	10.8481	12.5872	24.9209	22.1063	18.4819	C_SHF	Cr1l
728	8.36979	0.0212104	0.490689	0.0432258	0.965522	NA	7.50687	7.50834	9.45988	8.87569	9.23063	10.153	5.52657	8.69738	C_SHF	Fam171a1
729	17.1973	0.00778109	0.353682	0.0220003	0.982448	0.994525	22.5206	13.1396	12.2979	20.71	14.2655	18.4599	18.7903	17.3948	C_SHF	Nmt2
730	7.22142	-0.0622555	0.525181	-0.118541	0.905639	NA	7.50687	6.5698	7.56791	7.88951	7.55233	6.46098	5.52657	8.69738	C_SHF	Rpp38
731	0.606099	-1.67962	1.96319	-0.855557	0.392243	NA	0	2.81563	0.945988	0	0	0	0	1.08717	C_SHF	Dclre1c
732	21.7739	0.0725247	0.311639	0.232721	0.815978	0.944794	23.593	19.7094	19.8658	21.6961	21.8179	19.3829	17.685	30.4408	C_SHF	Suv39h2
733	38.1096	0.389298	0.240379	1.61952	0.105335	0.397224	35.3895	36.6032	24.5957	35.5028	40.2791	47.9959	48.6338	35.8767	C_SHF	Hspa14
734	5.04745	-0.626264	0.661519	-0.946705	0.343789	NA	3.21723	6.5698	6.62192	7.88951	4.19574	0.922997	5.52657	5.43586	C_SHF	Gm45902
735	11.9365	0.18779	0.424406	0.442478	0.658143	0.871535	16.0861	9.38542	9.45988	9.86188	15.1047	9.22997	16.5797	9.78455	C_SHF	Fam107b
736	42.072	-0.0693822	0.223679	-0.310186	0.756419	0.921549	41.824	45.9886	41.6235	42.4061	35.2442	40.6119	49.7392	39.1382	C_SHF	Frmd4a
737	11.9653	0.512616	0.431051	1.18922	0.234352	0.582489	11.7965	10.324	5.67593	11.8343	15.1047	14.768	7.7372	18.4819	C_SHF	Prpf18
738	0.563602	-0.611744	2.03553	-0.300533	0.763771	NA	0	0.938542	1.89198	0	1.6783	0	0	0	C_SHF	Bend7
739	44.0835	-0.538449	0.231923	-2.32167	0.0202507	0.154267	58.9825	49.7428	58.6513	41.4199	37.7617	29.5359	28.7382	47.8356	C_SHF	Sephs1
740	14.0622	0.032088	0.381844	0.0840341	0.933029	0.98199	10.7241	15.9552	12.2979	16.7652	16.783	14.768	12.1585	13.0461	C_SHF	Phyh
741	10.69	-0.207605	0.467934	-0.443662	0.657287	0.87089	11.7965	8.44688	13.2438	11.8343	5.03489	5.53798	16.5797	13.0461	C_SHF	Mcm10
742	1.07222	0.32448	1.46975	0.220772	0.82527	NA	0	0	3.78395	0	1.6783	0.922997	1.10531	1.08717	C_SHF	Optn
743	1.09602	-0.279994	1.44085	-0.194326	0.845921	NA	0	2.81563	0.945988	0.986188	0	1.84599	0	2.17434	C_SHF	Ccdc3
744	0.61331	-0.549952	1.90511	-0.288672	0.772832	NA	0	0	1.89198	0.986188	0	0.922997	1.10531	0	C_SHF	Camk1d
745	74.4229	0.289198	0.174012	1.66194	0.0965251	0.376041	54.6929	65.698	72.8411	73.9641	72.1668	84.9158	91.7411	79.3636	C_SHF	Cdc123
746	62.4286	-0.22387	0.186035	-1.20337	0.228832	0.576517	68.6342	70.3907	65.2732	65.0884	58.7404	61.8408	45.3179	64.1432	C_SHF	Nudt5
747	36.2556	-0.189992	0.261796	-0.725723	0.468009	0.769405	42.8964	23.4636	48.2454	40.4337	40.2791	33.2279	37.5807	23.9178	C_SHF	Sec61a2
748	0.614322	-1.69385	1.85939	-0.910974	0.362309	NA	0	1.87708	0.945988	0.986188	0	0	1.10531	0	C_SHF	Dhtkd1
749	23.3228	-0.0706555	0.304717	-0.231872	0.816637	0.944794	19.3034	20.6479	25.5417	29.5856	19.3004	18.4599	28.7382	25.005	C_SHF	Upf2
750	2.23263	0.0164656	1.02961	0.015992	0.987241	NA	2.14482	2.81563	1.89198	1.97238	0	4.61499	4.42126	0	C_SHF	Proser2
751	1.87272	0.574086	1.12696	0.509411	0.610464	NA	3.21723	2.81563	0	0	2.51744	0.922997	4.42126	1.08717	C_SHF	Echdc3
752	6.1608	0.253669	0.573887	0.442019	0.658475	NA	6.43446	5.63125	6.62192	3.94475	9.23063	6.46098	5.52657	5.43586	C_SHF	Usp6nl
753	47.1085	0.00946484	0.221861	0.0426611	0.965972	0.992357	46.1136	45.9886	42.5695	53.2542	49.5097	44.3039	33.1594	61.9688	C_SHF	Celf2
754	9.50301	0.440278	0.495245	0.88901	0.373998	0.70018	9.65169	5.63125	12.2979	4.93094	14.2655	13.845	11.0531	4.34869	C_SHF	Gata3
755	25.5032	-0.490244	0.296724	-1.65219	0.0984955	0.379926	24.6654	29.0948	26.4877	38.4613	20.1396	14.768	24.3169	26.0921	C_SHF	Taf3
756	338.316	0.278499	0.0869735	3.20212	0.00136421	0.0221083	286.333	322.859	291.364	321.497	355.799	376.583	383.544	368.551	C_SHF	Atp5c1
757	24.0336	0.128037	0.299084	0.428097	0.668581	0.876834	31.0999	21.5865	22.7037	16.7652	24.3353	28.6129	25.4222	21.7434	C_SHF	Kin
758	1.37161	0.254647	1.22688	0.207556	0.835575	NA	2.14482	1.87708	0	0.986188	0.839148	1.84599	1.10531	2.17434	C_SHF	Itih5
759	1.61573	0.210567	1.14853	0.183335	0.854535	NA	2.14482	0.938542	0.945988	1.97238	0.839148	2.76899	3.31594	0	C_SHF	Sfmbt2
760	4.05982	-1.02724	0.765941	-1.34114	0.179874	NA	8.57928	6.5698	4.72994	1.97238	4.19574	0.922997	4.42126	1.08717	C_SHF	Pfkfb3
761	118.053	0.0640663	0.139602	0.458921	0.646291	0.865551	107.241	117.318	105.005	132.149	117.481	128.297	128.216	108.717	C_SHF	Rbm17
762	17.0569	-0.499139	0.371724	-1.34277	0.179347	0.516314	17.1586	20.6479	17.0278	24.6547	14.2655	6.46098	22.1063	14.1332	C_SHF	Fbxo18
763	9.35779	-0.144097	0.471162	-0.305833	0.759731	0.921894	7.50687	9.38542	12.2979	9.86188	7.55233	7.38398	13.2638	7.61021	C_SHF	Ankrd16
764	7.26496	-1.08716	0.544637	-1.99612	0.0459206	NA	11.7965	9.38542	9.45988	8.87569	5.03489	3.69199	5.52657	4.34869	C_SHF	Itga8
765	1.81257	0.89647	1.16225	0.771322	0.440516	NA	2.14482	1.87708	0	0.986188	0	1.84599	2.21063	5.43586	C_SHF	E030013I19Rik
766	9.58032	0.827459	0.481259	1.71936	0.0855482	0.353061	6.43446	3.75417	7.56791	9.86188	11.7481	11.999	16.5797	8.69738	C_SHF	Mindy3
767	7.3978	0.585244	0.525653	1.11337	0.265551	NA	5.36205	5.63125	5.67593	6.90332	7.55233	8.30698	11.0531	8.69738	C_SHF	Pter
768	0.578701	2.69793	1.92033	1.40493	0.160042	NA	0	0	0	0	1.6783	1.84599	1.10531	0	C_SHF	C1ql3
769	56.8898	0.454723	0.193546	2.34943	0.0188021	0.147624	47.186	46.9271	51.0834	46.3508	62.097	59.9948	75.1614	66.3175	C_SHF	Rsu1
770	3.60479	0.427219	0.82365	0.51869	0.603977	NA	0	6.5698	2.83797	2.95856	6.71319	6.46098	2.21063	1.08717	C_SHF	Trdmt1
771	240.037	0.0470707	0.114683	0.410442	0.681482	0.885387	197.323	243.083	280.959	220.906	228.248	223.365	278.539	247.875	C_SHF	Vim
772	33.4679	0.389397	0.255361	1.52489	0.127286	0.434429	31.0999	36.6032	23.6497	24.6547	39.44	38.7659	42.002	31.528	C_SHF	Hacd1
773	10.6277	-0.114895	0.44555	-0.257873	0.796505	0.937329	10.7241	7.50834	14.1898	11.8343	11.7481	9.22997	13.2638	6.52303	C_SHF	Stam
774	2.32301	-1.11284	1.01063	-1.10113	0.270839	NA	2.14482	5.63125	0.945988	3.94475	1.6783	0.922997	3.31594	0	C_SHF	Cacnb2
775	4.15609	-0.70316	0.74063	-0.949408	0.342413	NA	4.28964	7.50834	1.89198	6.90332	4.19574	1.84599	5.52657	1.08717	C_SHF	Nsun6
776	24.1005	-0.362859	0.296185	-1.22511	0.220533	0.566022	30.0275	22.525	33.1096	22.6823	20.1396	19.3829	22.1063	22.8306	C_SHF	Arl5b
777	19.0477	-0.187778	0.339917	-0.552424	0.580658	0.829745	16.0861	27.2177	18.9198	18.7376	15.9438	20.3059	23.2116	11.9589	C_SHF	Plxdc2
778	9.91111	0.61255	0.491293	1.24681	0.212467	0.558408	4.28964	14.0781	4.72994	7.88951	6.71319	11.999	14.3691	15.2204	C_SHF	Nebl
779	6.22751	0.857523	0.603528	1.42085	0.15536	NA	3.21723	5.63125	5.67593	2.95856	3.35659	9.22997	11.0531	8.69738	C_SHF	A930004D18Rik
780	7.90151	-0.258721	0.523416	-0.494293	0.621099	NA	10.7241	10.324	3.78395	9.86188	9.23063	8.30698	6.63189	4.34869	C_SHF	Skida1
781	52.0591	-0.425835	0.205598	-2.0712	0.0383399	0.227979	58.9825	71.3292	51.0834	57.1989	46.9923	38.7659	48.6338	43.4869	C_SHF	Mllt10
782	30.4362	-0.00560709	0.273908	-0.0204707	0.983668	0.99494	37.5343	31.9104	35.0016	17.7514	34.4051	27.6899	29.8435	29.3537	C_SHF	Dnajc1
783	89.9232	0.246666	0.158604	1.55523	0.119891	0.420747	83.648	79.7761	73.7871	92.7017	104.054	108.914	89.5305	86.9738	C_SHF	Commd3
784	17.3738	0.507816	0.36568	1.38869	0.164927	0.492833	21.4482	14.0781	12.2979	9.86188	26.8527	13.845	23.2116	17.3948	C_SHF	Bmi1
785	2.80008	-0.3748	0.887959	-0.422092	0.672958	NA	2.14482	3.75417	4.72994	1.97238	2.51744	1.84599	0	5.43586	C_SHF	Pip4k2a
786	17.1059	0.0669787	0.411273	0.162857	0.870631	0.962991	6.43446	28.1563	18.9198	12.8204	19.3004	7.38398	21.001	22.8306	C_SHF	Msrb2
787	3.70748	1.19259	0.8452	1.41102	0.15824	NA	2.14482	0	2.83797	3.94475	3.35659	0.922997	8.84252	7.61021	C_SHF	Otud1
788	9.8833	-0.0446154	0.483826	-0.0922138	0.926528	0.980671	6.43446	14.0781	12.2979	6.90332	8.39148	4.61499	15.4744	10.8717	C_SHF	Etl4
789	9.5704	-0.447857	0.468362	-0.956221	0.33896	0.670613	8.57928	13.1396	8.5139	13.8066	6.71319	8.30698	6.63189	10.8717	C_SHF	Arhgap21
790	2.65117	-0.262135	0.959575	-0.273179	0.784716	NA	2.14482	6.5698	2.83797	0	0.839148	5.53798	1.10531	2.17434	C_SHF	Thnsl1
791	0.835933	-1.31321	1.70446	-0.770459	0.441028	NA	1.07241	1.87708	1.89198	0	0	1.84599	0	0	C_SHF	Apbb1ip
792	9.04656	0.553681	0.492483	1.12426	0.260901	NA	3.21723	7.50834	6.62192	11.8343	9.23063	11.999	13.2638	8.69738	C_SHF	Pdss1
793	17.8579	0.260001	0.3492	0.744563	0.456536	0.762005	17.1586	17.8323	17.9738	11.8343	15.1047	20.3059	15.4744	27.1793	C_SHF	Abi1
794	8.50978	-0.316318	0.496203	-0.637476	0.523815	NA	13.9413	9.38542	5.67593	8.87569	8.39148	6.46098	7.7372	7.61021	C_SHF	Acbd5
795	4.30135	-0.575004	0.702472	-0.818544	0.413047	NA	3.21723	3.75417	7.56791	5.91713	3.35659	1.84599	3.31594	5.43586	C_SHF	Mastl
796	40.179	-0.264158	0.231283	-1.14214	0.253394	0.598435	40.7516	44.1115	52.9754	37.4752	38.6008	34.1509	32.0541	41.3126	C_SHF	Yme1l1
797	10.8216	-0.962412	0.446608	-2.15494	0.0311667	0.200474	15.0137	14.0781	11.3519	16.7652	5.87404	9.22997	7.7372	6.52303	C_SHF	Spopl
798	61.7644	-0.438365	0.186235	-2.35383	0.0185813	0.146866	69.7066	76.0219	70.0031	68.047	49.5097	48.9189	61.8976	50.0099	C_SHF	Ehmt1
799	1.80402	0.209616	1.11272	0.188382	0.850577	NA	0	4.69271	0.945988	0.986188	2.51744	0.922997	1.10531	3.26152	C_SHF	Arrdc1
800	18.4787	0.686859	0.351725	1.95283	0.0508398	0.267097	6.43446	15.0167	16.0818	18.7376	20.1396	22.1519	21.001	28.2665	C_SHF	Zmynd19
801	9.44933	-0.0255368	0.486658	-0.0524738	0.958151	0.990343	10.7241	8.44688	14.1898	4.93094	11.7481	10.153	11.0531	4.34869	C_SHF	Dph7
802	65.1402	0.0503441	0.181995	0.276624	0.782069	0.930329	56.8377	72.2678	67.1652	59.1713	63.7753	63.6868	75.1614	63.056	C_SHF	Mrpl41
803	1.46944	-1.03712	1.22466	-0.846862	0.397072	NA	3.21723	2.81563	0.945988	0.986188	0.839148	1.84599	1.10531	0	C_SHF	Pnpla7
804	10.3839	-0.18124	0.441151	-0.410835	0.681194	0.885339	9.65169	9.38542	12.2979	12.8204	9.23063	11.076	7.7372	10.8717	C_SHF	Nsmf
805	2.16964	3.00223	1.34266	2.23602	0.0253504	NA	0	0.938542	0	0.986188	5.87404	7.38398	0	2.17434	C_SHF	Nrarp
806	35.5583	0.0844528	0.250528	0.337099	0.736042	0.907571	37.5343	41.2959	32.1636	27.6133	41.9574	42.4579	34.2648	27.1793	C_SHF	Nelfb
807	123.92	-0.0594922	0.158168	-0.376133	0.706818	0.897662	119.038	111.687	130.546	145.956	124.194	160.602	89.5305	109.804	C_SHF	Tubb4b
808	0.869597	0.479694	1.66653	0.287841	0.773469	NA	0	0	2.83797	0	0.839148	0	1.10531	2.17434	C_SHF	Rnf208
809	1.77274	-0.283708	1.12045	-0.253209	0.800107	NA	3.21723	1.87708	1.89198	0.986188	2.51744	3.69199	0	0	C_SHF	Ndor1
810	8.63908	0.0799017	0.486318	0.164299	0.869495	NA	8.57928	7.50834	7.56791	9.86188	5.87404	11.076	9.94783	8.69738	C_SHF	Tmem203
811	1.73148	-0.377303	1.09164	-0.345629	0.729621	NA	1.07241	3.75417	1.89198	0.986188	0.839148	0.922997	2.21063	2.17434	C_SHF	Tprn
812	95.3137	0.102631	0.150156	0.683494	0.494295	0.780479	91.1548	90.1001	87.0309	99.605	95.6629	107.068	99.4783	92.4097	C_SHF	Ssna1
813	27.6736	-0.113568	0.280627	-0.404693	0.685703	0.886484	32.1723	26.2792	36.8936	19.7238	27.6919	24.9209	26.5276	27.1793	C_SHF	Anapc2
814	0.568627	-0.62265	1.94419	-0.320262	0.748769	NA	0	0.938542	0.945988	0.986188	1.6783	0	0	0	C_SHF	AA543186
815	11.2028	-0.0885429	0.432272	-0.204832	0.837704	0.952854	10.7241	14.0781	13.2438	7.88951	7.55233	11.999	13.2638	10.8717	C_SHF	Man1b1
816	4.24376	-1.15664	0.72026	-1.60586	0.108305	NA	6.43446	7.50834	4.72994	4.93094	3.35659	3.69199	2.21063	1.08717	C_SHF	Dpp7
817	1.47046	1.56474	1.26597	1.236	0.216459	NA	1.07241	0.938542	0	0.986188	2.51744	1.84599	3.31594	1.08717	C_SHF	Uap1l1
818	9.21796	-0.0455449	0.499908	-0.0911067	0.927408	0.98099	8.57928	9.38542	6.62192	12.8204	10.0698	5.53798	4.42126	16.3076	C_SHF	Sapcd2
819	4.56735	0.579791	0.697856	0.830818	0.406076	NA	3.21723	2.81563	3.78395	4.93094	10.0698	1.84599	5.52657	4.34869	C_SHF	Npdc1
820	0.833985	-2.28317	1.69102	-1.35017	0.176961	NA	0	0.938542	2.83797	1.97238	0	0.922997	0	0	C_SHF	Abca2
821	5.93165	-0.351911	0.587681	-0.598813	0.549298	NA	5.36205	5.63125	8.5139	6.90332	4.19574	3.69199	6.63189	6.52303	C_SHF	Paxx
822	1.33816	-0.264652	1.20793	-0.219095	0.826576	NA	1.07241	1.87708	1.89198	0.986188	0.839148	1.84599	1.10531	1.08717	C_SHF	C8g
823	22.141	0.531977	0.312077	1.70463	0.0882632	0.358113	13.9413	18.7708	24.5957	14.7928	24.3353	25.8439	29.8435	25.005	C_SHF	Fbxw5
824	12.5158	0.0502778	0.406748	0.123609	0.901625	0.972333	10.7241	10.324	12.2979	15.779	10.0698	15.691	14.3691	10.8717	C_SHF	Traf2
825	179.474	-0.0139282	0.120251	-0.115826	0.90779	0.974825	203.758	193.34	169.332	154.832	175.382	168.909	169.113	201.127	C_SHF	Edf1
826	66.8427	0.596708	0.187248	3.18673	0.0014389	0.023055	48.2584	45.9886	69.0572	49.3094	78.8799	83.0698	88.4252	71.7534	C_SHF	Phpt1
827	46.3654	-0.0909765	0.21586	-0.421461	0.673419	0.879477	45.0412	42.2344	52.9754	51.2818	51.188	40.6119	37.5807	50.0099	C_SHF	Rabl6
828	10.6359	-0.00425846	0.4395	-0.00968932	0.992269	0.997286	11.7965	8.44688	9.45988	12.8204	7.55233	11.999	11.0531	11.9589	C_SHF	Tmem141
829	48.7578	-0.236492	0.21174	-1.1169	0.264039	0.605546	53.6205	52.5584	52.9754	51.2818	44.4749	33.2279	49.7392	52.1843	C_SHF	Bmyc
830	14.8033	-0.216617	0.378677	-0.572036	0.567297	0.822567	11.7965	13.1396	21.7577	16.7652	14.2655	11.076	16.5797	13.0461	C_SHF	Camsap1
831	30.4272	0.376421	0.266448	1.41274	0.157732	0.48193	25.7378	30.0334	20.8117	29.5856	37.7617	36.9199	36.4754	26.0921	C_SHF	Ubac1
832	4.95212	-0.321783	0.725289	-0.443662	0.657287	NA	4.28964	1.87708	5.67593	9.86188	1.6783	0.922997	5.52657	9.78455	C_SHF	Nacc2
833	10.1271	0.141542	0.457832	0.309157	0.757202	0.921709	9.65169	12.2011	5.67593	10.8481	10.0698	7.38398	11.0531	14.1332	C_SHF	Tmem250-ps
834	0.687515	0.926006	1.91459	0.483659	0.628628	NA	0	0	1.89198	0	0.839148	2.76899	0	0	C_SHF	Lhx3
835	4.62294	0.300246	0.689209	0.435638	0.663099	NA	2.14482	1.87708	7.56791	4.93094	6.71319	2.76899	6.63189	4.34869	C_SHF	Qsox2
836	16.7006	0.783702	0.368263	2.1281	0.0333285	0.209249	12.8689	9.38542	10.4059	16.7652	29.3702	17.5369	18.7903	18.4819	C_SHF	Gpsm1
837	54.5978	0.0342642	0.202819	0.16894	0.865844	0.961497	54.6929	50.6813	47.2994	63.116	57.9012	48.9189	67.4242	46.7484	C_SHF	Dnlz
838	1.52876	-1.59279	1.29808	-1.22703	0.21981	NA	4.28964	0.938542	0.945988	2.95856	0	0.922997	0	2.17434	C_SHF	Card9
839	2.66952	-0.567442	0.878737	-0.645747	0.518443	NA	3.21723	2.81563	1.89198	4.93094	3.35659	1.84599	2.21063	1.08717	C_SHF	Snapc4
840	24.9976	0.159281	0.295912	0.538271	0.59039	0.834175	23.593	19.7094	26.4877	24.6547	31.0485	17.5369	25.4222	31.528	C_SHF	Sdccag3
841	33.0101	0.290923	0.256251	1.1353	0.256249	0.600091	28.9551	32.849	21.7577	35.5028	41.9574	35.0739	35.3701	32.6152	C_SHF	Pmpca
842	5.90678	0.144608	0.598208	0.241735	0.808986	NA	6.43446	5.63125	7.56791	2.95856	9.23063	5.53798	6.63189	3.26152	C_SHF	Inpp5e
843	11.2759	-0.785806	0.433243	-1.81378	0.0697123	0.319627	15.0137	10.324	17.0278	14.7928	9.23063	7.38398	7.7372	8.69738	C_SHF	Sec16a
844	5.34741	0.0927466	0.629746	0.147276	0.882914	NA	3.21723	4.69271	6.62192	5.91713	4.19574	2.76899	8.84252	6.52303	C_SHF	Notch1
845	16.0394	-0.0938004	0.386648	-0.242599	0.808316	0.941994	15.0137	15.0167	9.45988	26.6271	16.783	9.22997	18.7903	17.3948	C_SHF	Egfl7
846	9.37319	0.0292964	0.500004	0.0585923	0.953277	0.988883	3.21723	11.2625	10.4059	11.8343	4.19574	11.076	9.94783	13.0461	C_SHF	Agpat2
847	28.1592	0.282586	0.287302	0.983585	0.32532	0.659356	24.6654	29.0948	18.9198	28.5995	20.1396	36.9199	37.5807	29.3537	C_SHF	Fam69b
848	12.7704	-0.45333	0.408591	-1.10949	0.267217	0.608813	12.8689	15.0167	11.3519	19.7238	8.39148	12.922	8.84252	13.0461	C_SHF	Surf6
849	19.3479	0.378501	0.34589	1.09428	0.273832	0.612919	17.1586	18.7708	17.0278	14.7928	33.5659	18.4599	13.2638	21.7434	C_SHF	Med22
850	1048.21	-0.439513	0.0604044	-7.27618	3.434e-13	5.06658e-11	1252.57	1181.62	1175.86	1219.91	911.315	946.072	870.988	827.338	C_SHF	Rpl7a
851	17.6478	0.339765	0.343964	0.987792	0.323254	0.657464	17.1586	15.0167	12.2979	17.7514	15.9438	20.3059	18.7903	23.9178	C_SHF	Surf1
852	21.5911	-0.185964	0.315972	-0.588547	0.556165	0.816155	30.0275	17.8323	23.6497	20.71	22.657	18.4599	15.4744	23.9178	C_SHF	Surf2
853	53.5918	-0.0832393	0.216743	-0.384046	0.700944	0.894767	58.9825	59.1282	52.0294	49.3094	41.9574	36.9199	63.0029	67.4047	C_SHF	Surf4
854	20.0868	0.205942	0.346401	0.594518	0.552166	0.815546	23.593	13.1396	20.8117	16.7652	10.9089	23.9979	23.2116	28.2665	C_SHF	Rexo4
855	26.4308	0.146113	0.288828	0.505881	0.61294	0.84749	16.0861	31.9104	29.3256	22.6823	29.3702	23.9979	27.6329	30.4408	C_SHF	Cacfd1
856	3.25061	-0.405478	0.834964	-0.485624	0.627234	NA	3.21723	6.5698	2.83797	1.97238	1.6783	0.922997	6.63189	2.17434	C_SHF	Sardh
857	3.89013	0.0479927	0.747669	0.0641898	0.948819	NA	1.07241	4.69271	4.72994	4.93094	6.71319	4.61499	1.10531	3.26152	C_SHF	Vav2
858	3.99642	0.913363	0.755686	1.20865	0.226796	NA	5.36205	0.938542	0.945988	3.94475	3.35659	6.46098	5.52657	5.43586	C_SHF	Brd3os
859	155.814	-0.105471	0.121654	-0.86698	0.385953	0.708514	175.875	147.351	171.224	151.873	147.69	152.295	141.48	158.727	C_SHF	Brd3
860	21.6541	0.247797	0.307334	0.80628	0.420081	0.73639	17.1586	20.6479	23.6497	17.7514	26.0136	23.0749	22.1063	22.8306	C_SHF	Wdr5
861	7.18522	-0.370205	0.5471	-0.676668	0.498617	NA	10.7241	9.38542	8.5139	3.94475	6.71319	8.30698	6.63189	3.26152	C_SHF	Rxra
862	18.3977	-0.27968	0.360136	-0.776597	0.437397	0.748169	16.0861	27.2177	12.2979	24.6547	10.0698	18.4599	21.001	17.3948	C_SHF	Col5a1
863	9.22611	0.495109	0.481205	1.02889	0.30353	0.640333	8.57928	6.5698	6.62192	8.87569	10.0698	10.153	6.63189	16.3076	C_SHF	Olfm1
864	2.43593	-1.24401	0.97532	-1.27549	0.202137	NA	4.28964	4.69271	3.78395	0.986188	1.6783	1.84599	2.21063	0	C_SHF	Ppp1r26
865	0.731442	0.000953243	1.76578	0.000539841	0.999569	NA	0	0	0.945988	1.97238	0	1.84599	0	1.08717	C_SHF	1700007K13Rik
866	13.7088	0.257521	0.390128	0.660094	0.509193	0.787375	11.7965	12.2011	10.4059	15.779	16.783	17.5369	9.94783	15.2204	C_SHF	Mrps2
867	10.0409	0.19438	0.458604	0.423851	0.671674	0.878511	9.65169	7.50834	7.56791	12.8204	10.0698	12.922	13.2638	6.52303	C_SHF	Ralgds
868	8.64806	-0.304218	0.483944	-0.628623	0.529596	NA	8.57928	7.50834	10.4059	11.8343	9.23063	7.38398	6.63189	7.61021	C_SHF	Gtf3c5
869	8.23196	-0.262044	0.511534	-0.512271	0.608461	NA	4.28964	10.324	10.4059	10.8481	9.23063	6.46098	9.94783	4.34869	C_SHF	Tsc1
870	15.4722	-0.449656	0.375073	-1.19885	0.230588	0.578116	16.0861	16.8938	20.8117	17.7514	15.1047	12.922	17.685	6.52303	C_SHF	Gtf3c4
871	4.8798	0.579747	0.662396	0.875227	0.38145	NA	3.21723	4.69271	4.72994	2.95856	7.55233	2.76899	4.42126	8.69738	C_SHF	Ddx31
872	11.593	0.0584379	0.434085	0.134623	0.89291	0.970509	9.65169	6.5698	11.3519	17.7514	10.0698	11.076	11.0531	15.2204	C_SHF	Ttf1
873	18.3994	-0.990205	0.347712	-2.84778	0.0044026	0.0522265	25.7378	21.5865	21.7577	28.5995	9.23063	12.922	11.0531	16.3076	C_SHF	Setx
874	10.6259	0.349983	0.443563	0.789026	0.430097	0.742223	9.65169	7.50834	9.45988	10.8481	10.0698	16.614	12.1585	8.69738	C_SHF	Med27
875	6.83745	0.382201	0.563155	0.678679	0.497342	NA	8.57928	1.87708	7.56791	5.91713	8.39148	9.22997	5.52657	7.61021	C_SHF	Rapgef1
876	10.0774	-0.359333	0.47054	-0.76366	0.44507	0.752935	17.1586	9.38542	12.2979	6.90332	11.7481	11.076	5.52657	6.52303	C_SHF	Trub2
877	19.65	-0.0715079	0.338956	-0.210965	0.832914	0.951116	26.8102	19.7094	20.8117	13.8066	22.657	24.9209	13.2638	15.2204	C_SHF	Coq4
878	4.85663	0.855737	0.687691	1.24436	0.213366	NA	3.21723	6.5698	0.945988	2.95856	5.03489	3.69199	7.7372	8.69738	C_SHF	Slc27a4
879	33.7809	-0.107769	0.280625	-0.384031	0.700956	0.894767	26.8102	43.173	40.6775	28.5995	30.2093	18.4599	47.5285	34.7895	C_SHF	Urm1
880	1.12937	0.297477	1.37937	0.215661	0.829252	NA	2.14482	0	0.945988	0.986188	1.6783	0	1.10531	2.17434	C_SHF	2600006K01Rik
881	2.89616	-0.0238715	0.829103	-0.0287919	0.977031	NA	2.14482	3.75417	1.89198	3.94475	3.35659	3.69199	2.21063	2.17434	C_SHF	Cercam
882	21.0245	-0.443855	0.318495	-1.3936	0.163438	0.491284	23.593	23.4636	23.6497	26.6271	21.8179	19.3829	18.7903	10.8717	C_SHF	Odf2
883	31.4864	0.0296646	0.273336	0.108528	0.913577	0.976828	35.3895	22.525	27.4337	39.4475	32.7268	29.5359	42.002	22.8306	C_SHF	Gle1
884	17.2759	0.345277	0.342591	1.00784	0.313532	0.64963	13.9413	17.8323	15.1358	13.8066	18.4613	18.4599	21.001	19.5691	C_SHF	Sptan1
885	11.9037	0.380772	0.416936	0.913263	0.361104	0.690488	10.7241	9.38542	11.3519	9.86188	15.1047	9.22997	13.2638	16.3076	C_SHF	Wdr34
886	597.094	-0.100585	0.0810763	-1.24062	0.214745	0.561188	653.098	637.27	628.136	555.224	573.977	656.251	515.077	557.719	C_SHF	Set
887	1.02069	1.61404	1.53661	1.05039	0.293538	NA	1.07241	0	0.945988	0	0.839148	0.922997	2.21063	2.17434	C_SHF	Pkn3
888	14.6815	0.204606	0.376627	0.543258	0.586952	0.833025	9.65169	13.1396	18.9198	12.8204	17.6221	15.691	15.4744	14.1332	C_SHF	Zdhhc12
889	7.27373	-1.48455	0.581953	-2.55097	0.0107423	NA	8.57928	14.0781	6.62192	13.8066	5.03489	4.61499	1.10531	4.34869	C_SHF	Zer1
890	3.38341	-0.225756	0.785008	-0.287585	0.773665	NA	3.21723	5.63125	2.83797	2.95856	2.51744	5.53798	1.10531	3.26152	C_SHF	Tbc1d13
891	12.4859	-0.0594776	0.4012	-0.148249	0.882146	0.965738	10.7241	13.1396	15.1358	11.8343	10.9089	12.922	13.2638	11.9589	C_SHF	Endog
892	27.6699	0.0542304	0.275248	0.197024	0.843809	0.954041	26.8102	27.2177	29.3256	25.6409	31.0485	34.1509	25.4222	21.7434	C_SHF	Spout1
893	1.78158	0.497382	1.15679	0.429966	0.66722	NA	0	0.938542	2.83797	1.97238	0.839148	0	3.31594	4.34869	C_SHF	Kyat1
894	0.89906	-0.409756	1.53616	-0.26674	0.789669	NA	2.14482	0	0.945988	0.986188	0	0.922997	1.10531	1.08717	C_SHF	1700084E18Rik
895	18.3333	-0.053304	0.355463	-0.149957	0.880799	0.96553	9.65169	23.4636	26.4877	14.7928	15.9438	21.2289	18.7903	16.3076	C_SHF	Lrrc8a
896	6.20426	0.267349	0.579997	0.460948	0.644836	NA	5.36205	6.5698	4.72994	5.91713	5.03489	11.076	4.42126	6.52303	C_SHF	Dolk
897	15.0604	-0.151553	0.371796	-0.407623	0.68355	0.885639	20.3758	15.0167	14.1898	13.8066	10.9089	16.614	13.2638	16.3076	C_SHF	Nup188
898	19.2717	0.301502	0.333027	0.905336	0.365287	0.693742	16.0861	20.6479	13.2438	18.7376	17.6221	18.4599	27.6329	21.7434	C_SHF	Sh3glb2
899	5.5597	-0.171641	0.622139	-0.275889	0.782633	NA	4.28964	4.69271	10.4059	3.94475	3.35659	4.61499	7.7372	5.43586	C_SHF	Miga2
900	4.21874	0.141663	0.790109	0.179296	0.857705	NA	5.36205	1.87708	0	8.87569	4.19574	4.61499	7.7372	1.08717	C_SHF	Dolpp1
901	7.12886	0.582554	0.551975	1.0554	0.291243	NA	6.43446	6.5698	5.67593	3.94475	5.87404	5.53798	9.94783	13.0461	C_SHF	Crat
902	38.6483	0.516968	0.245817	2.10306	0.0354608	0.216318	37.5343	28.1563	36.8936	24.6547	46.1532	40.6119	36.4754	58.7073	C_SHF	Ptpa
903	9.43555	0.585693	0.48154	1.21629	0.223874	0.570468	4.28964	7.50834	8.5139	9.86188	14.2655	10.153	14.3691	6.52303	C_SHF	Ier5l
904	1.32439	0.79573	1.26077	0.631146	0.527945	NA	0	0.938542	0.945988	1.97238	2.51744	0.922997	2.21063	1.08717	C_SHF	1700001O22Rik
905	52.4646	0.0617622	0.203698	0.303205	0.761734	0.921894	58.9825	50.6813	41.6235	54.2404	47.8315	59.9948	55.2657	51.0971	C_SHF	Ntmt1
906	7.82422	0.446564	0.526893	0.847543	0.396693	NA	7.50687	10.324	5.67593	2.95856	9.23063	8.30698	6.63189	11.9589	C_SHF	Asb6
907	77.9011	0.00253193	0.169901	0.0149024	0.98811	0.996671	75.0687	71.3292	76.6251	88.7569	76.3625	91.3767	77.372	66.3175	C_SHF	Prrx2
908	4.23815	0.52626	0.702944	0.748651	0.454068	NA	4.28964	3.75417	3.78395	1.97238	2.51744	5.53798	5.52657	6.52303	C_SHF	Ptges
909	11.8852	-0.192627	0.438252	-0.439535	0.660274	0.872562	12.8689	10.324	13.2438	14.7928	14.2655	17.5369	5.52657	6.52303	C_SHF	Tor1b
910	31.0902	0.0383151	0.260902	0.146856	0.883246	0.966344	33.2447	30.9719	32.1636	26.6271	35.2442	31.3819	23.2116	35.8767	C_SHF	Tor1a
911	31.0907	-0.231622	0.263493	-0.879044	0.379377	0.704103	36.4619	30.9719	35.9476	30.5718	26.0136	23.0749	27.6329	38.051	C_SHF	BC005624
912	3.47638	0.4866	0.782488	0.621863	0.534032	NA	1.07241	3.75417	3.78395	2.95856	6.71319	1.84599	4.42126	3.26152	C_SHF	Usp20
913	8.19026	0.455653	0.50819	0.896619	0.369922	NA	7.50687	3.75417	6.62192	9.86188	11.7481	7.38398	9.94783	8.69738	C_SHF	Fnbp1
914	12.5839	-0.377125	0.406401	-0.927963	0.353427	0.685181	13.9413	13.1396	17.9738	11.8343	10.9089	11.999	13.2638	7.61021	C_SHF	Gpr107
915	14.9931	-0.00410591	0.380346	-0.0107952	0.991387	0.997231	17.1586	14.0781	10.4059	18.7376	15.1047	20.3059	14.3691	9.78455	C_SHF	Ncs1
916	18.8078	-0.508591	0.335247	-1.51707	0.12925	0.436335	21.4482	24.4021	17.0278	25.6409	17.6221	14.768	12.1585	17.3948	C_SHF	Fubp3
917	31.305	0.324112	0.274778	1.17954	0.238184	0.58622	20.3758	39.4188	26.4877	24.6547	29.3702	44.3039	36.4754	29.3537	C_SHF	Exosc2
918	29.6023	-0.368415	0.284313	-1.2958	0.195043	0.536994	38.6068	26.2792	39.7315	28.5995	28.531	14.768	30.9488	29.3537	C_SHF	Abl1
919	0.839209	-0.431037	1.60792	-0.26807	0.788645	NA	0	0	1.89198	1.97238	0.839148	0.922997	0	1.08717	C_SHF	Lamc3
920	27.3545	0.623579	0.288628	2.1605	0.0307341	0.199504	16.0861	15.9552	25.5417	28.5995	37.7617	31.3819	27.6329	35.8767	C_SHF	Aif1l
921	17.607	-0.79174	0.35822	-2.21021	0.0270908	0.18519	22.5206	18.7708	30.2716	17.7514	14.2655	11.999	16.5797	8.69738	C_SHF	Nup214
922	0.609379	1.71701	1.86438	0.920953	0.357075	NA	0	0.938542	0	0	0.839148	0.922997	0	2.17434	C_SHF	Fam78a
923	1.74203	0.416978	1.14087	0.365491	0.714745	NA	2.14482	2.81563	0	0.986188	2.51744	0	2.21063	3.26152	C_SHF	Plpp7
924	40.8002	-0.381368	0.22602	-1.68732	0.0915415	0.366203	48.2584	48.8042	42.5695	45.3647	38.6008	35.9969	29.8435	36.9639	C_SHF	Prrc2b
925	5.87314	-0.35641	0.602469	-0.591582	0.55413	NA	5.36205	10.324	6.62192	3.94475	4.19574	5.53798	7.7372	3.26152	C_SHF	Pomt1
926	16.9065	0.203415	0.35124	0.579134	0.562499	0.819843	16.0861	20.6479	14.1898	11.8343	18.4613	15.691	17.685	20.6563	C_SHF	Uck1
927	345.536	0.307218	0.0843463	3.64235	0.000270165	0.00619194	306.709	307.842	314.068	307.691	388.526	400.581	372.491	366.377	C_SHF	Swi5
928	7.81978	-0.187777	0.511803	-0.366893	0.713699	NA	7.50687	6.5698	12.2979	6.90332	6.71319	8.30698	7.7372	6.52303	C_SHF	Golga2
929	9.1326	0.0793366	0.486383	0.163115	0.870428	0.962991	10.7241	5.63125	6.62192	12.8204	13.4264	7.38398	8.84252	7.61021	C_SHF	Dnm1
930	16.4716	0.4154	0.379844	1.09361	0.274128	0.613388	8.57928	10.324	15.1358	22.6823	25.1744	20.3059	13.2638	16.3076	C_SHF	Ciz1
931	20.8946	-0.410311	0.31993	-1.2825	0.199667	0.542819	24.6654	21.5865	20.8117	28.5995	16.783	23.9979	16.5797	14.1332	C_SHF	1110008P14Rik
932	12.8286	0.180622	0.422958	0.427045	0.669347	0.877348	12.8689	15.9552	10.4059	8.87569	17.6221	7.38398	9.94783	19.5691	C_SHF	Ptges2
933	8.1007	0.00433896	0.506252	0.00857074	0.993162	NA	6.43446	7.50834	11.3519	6.90332	5.87404	9.22997	6.63189	10.8717	C_SHF	Slc25a25
934	1.03596	-1.05314	1.50937	-0.697734	0.485344	NA	0	3.75417	0.945988	0.986188	1.6783	0.922997	0	0	C_SHF	Naif1
935	4.41272	0.777833	0.724435	1.07371	0.282953	NA	7.50687	1.87708	2.83797	0.986188	5.03489	8.30698	3.31594	5.43586	C_SHF	Fam102a
936	34.7158	0.121686	0.247776	0.491111	0.623348	0.852264	33.2447	36.6032	32.1636	30.5718	35.2442	27.6899	40.8966	41.3126	C_SHF	Dpm2
937	12.8359	-0.0832447	0.399986	-0.208119	0.835136	0.951945	10.7241	17.8323	13.2438	10.8481	11.7481	11.999	12.1585	14.1332	C_SHF	St6galnac4
938	9.74141	-0.296996	0.481305	-0.617065	0.537192	0.806466	16.0861	9.38542	9.45988	7.88951	5.87404	7.38398	6.63189	15.2204	C_SHF	St6galnac6
939	12.7284	0.391015	0.413325	0.946023	0.344137	0.676118	9.65169	6.5698	14.1898	13.8066	19.3004	11.999	13.2638	13.0461	C_SHF	Ak1
940	3.44133	0.413472	0.782134	0.528646	0.597051	NA	3.21723	4.69271	1.89198	1.97238	2.51744	5.53798	5.52657	2.17434	C_SHF	Eng
941	9.543	0.283597	0.488749	0.580251	0.561746	0.819575	8.57928	10.324	5.67593	9.86188	13.4264	6.46098	16.5797	5.43586	C_SHF	Fpgs
942	33.3417	-0.0768856	0.257277	-0.298843	0.76506	0.922681	34.3171	30.9719	41.6235	30.5718	36.9225	39.6889	27.6329	25.005	C_SHF	Cdk9
943	8.11571	0.114651	0.525497	0.218176	0.827292	NA	2.14482	9.38542	10.4059	8.87569	5.87404	7.38398	12.1585	8.69738	C_SHF	Sh2d3c
944	25.9994	0.221488	0.292659	0.756812	0.449162	0.755421	34.3171	18.7708	23.6497	19.7238	30.2093	27.6899	22.1063	31.528	C_SHF	Tor2a
945	2.93669	-0.498243	0.862998	-0.57734	0.56371	NA	4.28964	3.75417	4.72994	0.986188	3.35659	0.922997	1.10531	4.34869	C_SHF	Ptrh1
946	5.88375	-0.153263	0.613084	-0.249986	0.802598	NA	9.65169	7.50834	2.83797	4.93094	8.39148	2.76899	6.63189	4.34869	C_SHF	Stxbp1
947	9.73067	0.551949	0.464068	1.18937	0.234294	0.582489	7.50687	8.44688	5.67593	9.86188	8.39148	13.845	12.1585	11.9589	C_SHF	Fam129b
948	0.968641	-0.754686	1.44632	-0.521799	0.60181	NA	1.07241	1.87708	0.945988	0.986188	0.839148	0.922997	1.10531	0	C_SHF	Lrsam1
949	1046.56	-0.655838	0.0611498	-10.7251	7.75875e-27	3.43422e-24	1311.56	1248.26	1246.81	1315.58	790.478	851.927	856.619	751.236	C_SHF	Rpl12
950	5.40641	0.527828	0.633198	0.833592	0.404511	NA	5.36205	4.69271	6.62192	0.986188	6.71319	4.61499	7.7372	6.52303	C_SHF	Slc2a8
951	2.78515	-0.644948	0.887965	-0.726322	0.467641	NA	2.14482	2.81563	5.67593	2.95856	1.6783	3.69199	3.31594	0	C_SHF	Garnl3
952	0.863947	0.412726	1.51173	0.273015	0.784842	NA	1.07241	0.938542	0.945988	0	0.839148	0.922997	1.10531	1.08717	C_SHF	Ralgps1
953	12.948	0.428335	0.399378	1.0725	0.283493	0.621092	9.65169	10.324	11.3519	12.8204	14.2655	16.614	17.685	10.8717	C_SHF	Angptl2
954	3.37142	-0.642814	0.829377	-0.775057	0.438306	NA	3.21723	2.81563	9.45988	0.986188	3.35659	2.76899	1.10531	3.26152	C_SHF	Zbtb34
955	6.42261	0.114557	0.602814	0.190037	0.84928	NA	5.36205	1.87708	9.45988	7.88951	3.35659	9.22997	4.42126	9.78455	C_SHF	Zbtb43
956	8.43366	0.103216	0.491382	0.210053	0.833627	NA	9.65169	5.63125	8.5139	8.87569	8.39148	11.076	6.63189	8.69738	C_SHF	Mvb12b
957	38.7883	-0.610952	0.237892	-2.56819	0.010223	0.096276	47.186	41.2959	42.5695	56.2127	26.0136	32.3049	35.3701	29.3537	C_SHF	Pbx3
958	41.3941	-0.341381	0.237276	-1.43875	0.150222	0.469079	37.5343	50.6813	55.8133	40.4337	38.6008	25.8439	43.1073	39.1382	C_SHF	Mapkap1
959	35.0781	-0.484022	0.252668	-1.91564	0.0554108	0.279533	38.6068	30.0334	47.2994	47.337	26.8527	25.8439	30.9488	33.7023	C_SHF	Gapvd1
960	377.268	-0.220297	0.0893068	-2.46675	0.0136347	0.117614	406.443	423.283	436.101	359.959	380.134	359.969	328.278	323.977	C_SHF	Hspa5
961	16.9991	0.106842	0.360182	0.296633	0.766746	0.923643	9.65169	19.7094	15.1358	20.71	13.4264	21.2289	15.4744	20.6563	C_SHF	Rabepk
962	41.6513	-0.0570876	0.231302	-0.24681	0.805056	0.940826	37.5343	40.3573	45.4074	46.3508	42.7966	33.2279	34.2648	53.2714	C_SHF	Fbxw2
963	35.379	0.47079	0.25205	1.86784	0.0617843	0.295447	28.9551	30.0334	35.9476	23.6685	43.6357	40.6119	49.7392	30.4408	C_SHF	Psmd5
964	26.9211	-0.501426	0.288812	-1.73617	0.0825345	0.347081	36.4619	25.3406	40.6775	23.6685	20.1396	23.0749	21.001	25.005	C_SHF	Cntrl
965	122.487	-0.0780325	0.136143	-0.573168	0.566531	0.821998	130.834	122.949	123.924	125.246	104.054	133.835	124.901	114.153	C_SHF	Rab14
966	21.538	1.07336	0.359672	2.98428	0.00284243	0.0379813	13.9413	7.50834	19.8658	13.8066	15.9438	27.6899	43.1073	30.4408	C_SHF	Gsn
967	3.40017	-0.298364	0.794086	-0.375733	0.707115	NA	4.28964	1.87708	4.72994	3.94475	0.839148	2.76899	3.31594	5.43586	C_SHF	Stom
968	2.68464	0.230572	0.895782	0.257398	0.796872	NA	3.21723	0	3.78395	2.95856	2.51744	4.61499	2.21063	2.17434	C_SHF	Ggta1
969	31.2752	-0.714867	0.276009	-2.59001	0.0095972	0.0921266	51.4757	30.0334	40.6775	33.5304	28.531	16.614	25.4222	23.9178	C_SHF	Dab2ip
970	118.842	0.0640101	0.14499	0.441479	0.658866	0.872166	107.241	107.932	114.465	136.094	125.033	143.988	110.531	105.456	C_SHF	Ndufa8
971	0.692099	0.913622	1.83451	0.49802	0.61847	NA	0	0	0.945988	0.986188	2.51744	0	0	1.08717	C_SHF	Lhx6
972	37.6799	0.156108	0.237714	0.656704	0.511371	0.788468	41.824	31.9104	38.7855	30.5718	42.7966	44.3039	35.3701	35.8767	C_SHF	Rbm18
973	25.3263	0.162751	0.295766	0.550269	0.582135	0.830838	18.231	28.1563	21.7577	27.6133	27.6919	34.1509	26.5276	18.4819	C_SHF	Mrrf
974	0.79311	0.0485171	1.81709	0.0267004	0.978699	NA	2.14482	0.938542	0	0	0	0	0	3.26152	C_SHF	Gm13431
975	3.45023	0.372991	0.871613	0.427932	0.6687	NA	2.14482	2.81563	0	6.90332	1.6783	0.922997	5.52657	7.61021	C_SHF	Ptgs1
976	18.3592	0.340951	0.33376	1.02155	0.306996	0.643049	13.9413	14.0781	18.9198	17.7514	20.9787	18.4599	21.001	21.7434	C_SHF	Pdcl
977	21.2091	-0.725749	0.31426	-2.30939	0.0209219	0.157292	23.593	25.3406	28.3797	28.5995	18.4613	15.691	15.4744	14.1332	C_SHF	Rc3h2
978	5.56726	-1.255	0.683156	-1.83707	0.0661997	NA	15.0137	6.5698	5.67593	3.94475	2.51744	0.922997	6.63189	3.26152	C_SHF	Zbtb6
979	7.02225	-0.773874	0.549586	-1.4081	0.159101	NA	8.57928	8.44688	11.3519	6.90332	4.19574	4.61499	7.7372	4.34869	C_SHF	Zbtb26
980	25.0291	-0.605139	0.294464	-2.05506	0.0398736	0.233956	39.6792	27.2177	29.3256	24.6547	18.4613	20.3059	22.1063	18.4819	C_SHF	Rabgap1
981	36.8109	-0.327523	0.249384	-1.31332	0.189074	0.527568	48.2584	28.1563	46.3534	41.4199	35.2442	31.3819	37.5807	26.0921	C_SHF	Strbp
982	5.31831	0.480021	0.657886	0.729641	0.46561	NA	3.21723	5.63125	0.945988	7.88951	4.19574	6.46098	4.42126	9.78455	C_SHF	Crb2
983	7.07834	-0.340147	0.569549	-0.597222	0.550359	NA	5.36205	8.44688	3.78395	13.8066	4.19574	4.61499	6.63189	9.78455	C_SHF	Dennd1a
984	21.5996	0.6358	0.346651	1.83412	0.0666363	0.311909	18.231	16.8938	11.3519	20.71	13.4264	23.0749	37.5807	31.528	C_SHF	Nek6
985	235.925	0.109763	0.103721	1.05825	0.28994	0.627535	231.641	207.418	239.335	230.768	262.653	253.824	247.59	214.173	C_SHF	Psmb7
986	0.888906	2.3424	1.62279	1.44345	0.148895	NA	0	0	0.945988	0	0.839148	0.922997	3.31594	1.08717	C_SHF	Nr6a1
987	1087.17	0.670847	0.0590116	11.3681	6.03194e-30	3.28602e-27	802.163	853.135	810.712	889.542	1339.28	1374.34	1352.91	1275.25	C_SHF	Rpl35
988	80.2612	0.0498515	0.163832	0.304284	0.760911	0.921894	81.5032	76.0219	71.8951	85.7984	73.0059	83.9928	82.8986	86.9738	C_SHF	Arpc5l
989	12.9985	-0.700818	0.405986	-1.72621	0.0843089	0.350663	17.1586	13.1396	16.0818	17.7514	8.39148	7.38398	9.94783	14.1332	C_SHF	Golga1
990	10.9525	-0.847012	0.442381	-1.91466	0.0555353	0.279756	15.0137	10.324	13.2438	17.7514	8.39148	6.46098	7.7372	8.69738	C_SHF	Scai
991	23.1078	0.690832	0.303152	2.27883	0.0226771	0.165226	16.0861	19.7094	15.1358	19.7238	31.0485	23.9979	27.6329	31.528	C_SHF	Ppp6c
992	6.27	-0.349572	0.575683	-0.60723	0.543698	NA	4.28964	8.44688	8.5139	6.90332	7.55233	4.61499	3.31594	6.52303	C_SHF	Gtdc1
993	48.7297	-0.15718	0.23857	-0.658843	0.509997	0.787685	35.3895	47.8657	60.5433	61.1437	51.188	28.6129	44.2126	60.8817	C_SHF	Zeb2
994	5.29678	0.718425	0.661909	1.08538	0.277752	NA	5.36205	1.87708	4.72994	3.94475	4.19574	3.69199	5.52657	13.0461	C_SHF	Zeb2os
995	0.633832	-0.516881	1.89317	-0.273025	0.784834	NA	0	0	1.89198	0.986188	0	0	1.10531	1.08717	C_SHF	Gm13470
996	6.09286	-0.556078	0.593973	-0.9362	0.34917	NA	11.7965	6.5698	3.78395	6.90332	5.03489	3.69199	5.52657	5.43586	C_SHF	Acvr2a
997	21.8757	0.345748	0.31285	1.10516	0.269092	0.609419	16.0861	18.7708	21.7577	20.71	31.0485	24.9209	24.3169	17.3948	C_SHF	Orc4
998	5.57299	-0.596603	0.612451	-0.974124	0.329995	NA	9.65169	7.50834	4.72994	4.93094	4.19574	3.69199	5.52657	4.34869	C_SHF	Mbd5
999	23.7806	-0.610714	0.299215	-2.04106	0.0412452	0.239044	30.0275	32.849	30.2716	21.6961	17.6221	19.3829	21.001	17.3948	C_SHF	Epc2
1000	5.40761	-0.609322	0.630936	-0.965742	0.334173	NA	5.36205	9.38542	7.56791	3.94475	6.71319	3.69199	4.42126	2.17434	C_SHF	Kif5c
1001	0.663919	1.79166	1.92133	0.93251	0.351073	NA	1.07241	0	0	0	0	0.922997	3.31594	0	C_SHF	Lypd6b
1002	2.71728	0.237958	0.867357	0.274348	0.783817	NA	4.28964	0.938542	2.83797	1.97238	2.51744	3.69199	3.31594	2.17434	C_SHF	Lypd6
1003	53.3913	0.255455	0.205177	1.24505	0.213115	0.558992	52.5481	41.2959	47.2994	53.2542	57.0621	45.2269	65.2136	65.2303	C_SHF	Mmadhc
1004	0.897217	0.465642	1.53876	0.302608	0.762189	NA	1.07241	0.938542	0.945988	0	0	0.922997	2.21063	1.08717	C_SHF	Gm13483
1005	37.7434	-0.48072	0.241901	-1.98726	0.0468941	0.255268	49.3309	50.6813	36.8936	39.4475	31.8876	37.8429	25.4222	30.4408	C_SHF	Rnd3
1006	5.16362	-0.408677	0.670815	-0.609225	0.542375	NA	5.36205	11.2625	1.89198	4.93094	5.03489	1.84599	6.63189	4.34869	C_SHF	Rbm43
1007	1.8094	-1.02869	1.13039	-0.910033	0.362805	NA	1.07241	0.938542	2.83797	4.93094	0.839148	2.76899	0	1.08717	C_SHF	Nmi
1008	3.64104	-0.594777	0.745242	-0.798099	0.424813	NA	3.21723	4.69271	5.67593	3.94475	3.35659	2.76899	2.21063	3.26152	C_SHF	Tnfaip6
1009	46.2532	-0.683174	0.233429	-2.92669	0.00342594	0.0434035	71.8515	36.6032	59.5973	60.1575	36.9225	31.3819	40.8966	32.6152	C_SHF	Rif1
1010	25.3872	-0.449613	0.285253	-1.57619	0.114982	0.4116	33.2447	26.2792	31.2176	26.6271	20.9787	23.0749	22.1063	19.5691	C_SHF	Arl5a
1011	0.72836	-0.963109	1.73031	-0.556609	0.577794	NA	0	0.938542	1.89198	0.986188	0	0.922997	0	1.08717	C_SHF	Cacnb4
1012	14.8682	-0.198167	0.375013	-0.528426	0.597204	0.837338	12.8689	19.7094	14.1898	16.7652	11.7481	18.4599	12.1585	13.0461	C_SHF	Stam2
1013	10.9081	-0.375832	0.444595	-0.845336	0.397923	0.718718	12.8689	7.50834	14.1898	14.7928	11.7481	6.46098	7.7372	11.9589	C_SHF	Fmnl2
1014	154.071	-0.0820969	0.120455	-0.681556	0.49552	0.780479	164.079	154.86	157.034	158.776	152.725	163.371	141.48	140.245	C_SHF	Prpf40a
1015	46.0679	0.210151	0.221212	0.949998	0.342113	0.673574	37.5343	37.5417	51.0834	44.3785	52.0272	40.6119	60.7923	44.5741	C_SHF	Arl6ip6
1016	12.1844	1.64562	0.485901	3.38673	0.000707301	0.0134524	2.14482	1.87708	5.67593	13.8066	15.1047	19.3829	21.001	18.4819	C_SHF	Rprm
1017	5.1994	-0.271807	0.642326	-0.423161	0.672178	NA	4.28964	2.81563	5.67593	9.86188	3.35659	4.61499	6.63189	4.34869	C_SHF	Nr4a2
1018	6.90321	0.244604	0.55046	0.444362	0.656781	NA	3.21723	6.5698	7.56791	7.88951	8.39148	7.38398	4.42126	9.78455	C_SHF	Gpd2
1019	1.81013	-0.168721	1.10149	-0.153175	0.87826	NA	0	1.87708	4.72994	0.986188	0.839148	2.76899	1.10531	2.17434	C_SHF	Galnt5
1020	4.95159	-0.105099	0.64285	-0.163489	0.870133	NA	6.43446	5.63125	5.67593	2.95856	5.87404	6.46098	3.31594	3.26152	C_SHF	Acvr1
1021	7.94806	-0.371105	0.514148	-0.721786	0.470426	NA	11.7965	5.63125	8.5139	9.86188	6.71319	4.61499	8.84252	7.61021	C_SHF	Upp2
1022	0.712229	-1.03003	1.74051	-0.591796	0.553987	NA	1.07241	1.87708	0	0.986188	0.839148	0.922997	0	0	C_SHF	Ccdc148
1023	9.12571	0.313188	0.49658	0.63069	0.528243	0.79958	9.65169	8.44688	10.4059	3.94475	10.0698	7.38398	16.5797	6.52303	C_SHF	Pkp4
1024	32.4714	-0.161718	0.273117	-0.592121	0.553769	0.815621	32.1723	38.4802	24.5957	41.4199	26.0136	26.7669	45.3179	25.005	C_SHF	Tanc1
1025	8.38621	0.720814	0.527779	1.36575	0.172018	NA	5.36205	8.44688	9.45988	1.97238	13.4264	6.46098	13.2638	8.69738	C_SHF	Wdsub1
1026	55.2907	-0.567363	0.203734	-2.78482	0.0053557	0.0590796	66.4894	55.374	69.0572	72.9779	46.9923	35.0739	42.002	54.3586	C_SHF	Baz2b
1027	40.2518	-0.137393	0.242825	-0.565812	0.571521	0.824802	46.1136	35.6646	40.6775	46.3508	39.44	35.0739	25.4222	53.2714	C_SHF	2021-03-07
1028	23.9428	0.0307218	0.310403	0.0989738	0.921159	0.979233	31.0999	17.8323	18.9198	26.6271	16.783	22.1519	30.9488	27.1793	C_SHF	Cd302
1029	2.10242	-1.07086	1.05667	-1.01343	0.310857	NA	1.07241	2.81563	3.78395	3.94475	3.35659	1.84599	0	0	C_SHF	Ly75
1030	1.73497	1.86635	1.22083	1.52875	0.126327	NA	1.07241	0	0.945988	0.986188	3.35659	0.922997	4.42126	2.17434	C_SHF	Pla2r1
1031	112.791	0.0796151	0.143547	0.554628	0.579149	0.82876	113.675	112.625	111.627	101.577	120.837	127.374	92.8464	121.763	C_SHF	Rbms1
1032	9.0979	0.685208	0.499918	1.37064	0.170487	0.502237	8.57928	5.63125	3.78395	9.86188	8.39148	10.153	17.685	8.69738	C_SHF	Tank
1033	75.474	0.318728	0.169493	1.88047	0.0600436	0.290357	75.0687	61.0053	72.8411	60.1575	84.754	87.6847	84.0039	78.2764	C_SHF	Psmd14
1034	1.48187	0.503625	1.23044	0.409305	0.682316	NA	0	0	1.89198	2.95856	1.6783	0.922997	3.31594	1.08717	C_SHF	Dpp4
1035	4.2391	-0.708624	0.855841	-0.827985	0.407679	NA	4.28964	14.0781	1.89198	0.986188	4.19574	7.38398	0	1.08717	C_SHF	Gcg
1036	3.02492	2.01178	0.999984	2.01182	0.0442392	NA	1.07241	2.81563	0.945988	0	8.39148	5.53798	0	5.43586	C_SHF	Fap
1037	0.742219	-0.02061	1.69818	-0.0121365	0.990317	NA	1.07241	0	0.945988	0.986188	0	1.84599	0	1.08717	C_SHF	Gca
1038	1.09141	-2.69295	1.56044	-1.72577	0.0843897	NA	0	2.81563	2.83797	1.97238	0	0	1.10531	0	C_SHF	Kcnh7
1039	11.1225	-0.103672	0.44552	-0.232698	0.815996	0.944794	9.65169	6.5698	17.0278	12.8204	8.39148	14.768	11.0531	8.69738	C_SHF	Fign
1040	5.0254	0.648192	0.640254	1.0124	0.311347	NA	2.14482	4.69271	3.78395	4.93094	5.03489	6.46098	6.63189	6.52303	C_SHF	Grb14
1041	0.766021	-0.961866	1.71436	-0.561064	0.574754	NA	1.07241	1.87708	0	0.986188	0	0	1.10531	1.08717	C_SHF	Cobll1
1042	1.93193	-1.15167	1.15256	-0.999231	0.317683	NA	0	0.938542	2.83797	6.90332	1.6783	0.922997	0	2.17434	C_SHF	Scn3a
1043	0.60448	0.593554	1.9204	0.309079	0.757261	NA	0	0.938542	0.945988	0	0	1.84599	1.10531	0	C_SHF	Scn2a
1044	2.58104	-0.705023	0.91429	-0.771115	0.440639	NA	3.21723	2.81563	3.78395	2.95856	1.6783	1.84599	0	4.34869	C_SHF	Csrnp3
1045	6.78838	-1.04887	0.564869	-1.85684	0.0633337	NA	9.65169	7.50834	7.56791	11.8343	4.19574	3.69199	4.42126	5.43586	C_SHF	Ttc21b
1046	1.39809	1.4781	1.33695	1.10557	0.268913	NA	0	1.87708	0	0.986188	0.839148	0.922997	2.21063	4.34869	C_SHF	B3galt1
1047	18.2128	0.129524	0.335181	0.386431	0.699177	0.894109	15.0137	18.7708	18.9198	16.7652	17.6221	20.3059	15.4744	22.8306	C_SHF	Stk39
1048	11.8436	-0.181349	0.415435	-0.436528	0.662454	0.873357	13.9413	14.0781	12.2979	9.86188	9.23063	10.153	11.0531	14.1332	C_SHF	Cers6
1049	1.07672	-0.343198	1.39365	-0.246257	0.805483	NA	1.07241	1.87708	1.89198	0	0.839148	1.84599	0	1.08717	C_SHF	Nostrin
1050	62.6215	0.359276	0.199548	1.80045	0.0717899	0.323853	56.8377	48.8042	54.8673	60.1575	86.4323	82.1468	50.8445	60.8817	C_SHF	Spc25
1051	1.29977	-1.39785	1.41783	-0.985911	0.324177	NA	0	4.69271	2.83797	0	0.839148	0.922997	1.10531	0	C_SHF	Lrp2
1052	3.4947	0.211985	0.767393	0.276241	0.782363	NA	4.28964	3.75417	1.89198	2.95856	1.6783	4.61499	4.42126	4.34869	C_SHF	Bbs5
1053	5.26003	-0.377744	0.640144	-0.590092	0.555129	NA	8.57928	2.81563	5.67593	6.90332	6.71319	3.69199	5.52657	2.17434	C_SHF	Fastkd1
1054	154.488	0.0725901	0.121545	0.597227	0.550356	0.815052	134.051	154.86	147.574	165.68	158.599	161.525	163.587	150.03	C_SHF	Ppig
1055	2.90021	-1.02663	0.951747	-1.07867	0.280733	NA	3.21723	2.81563	5.67593	3.94475	0	6.46098	0	1.08717	C_SHF	Ccdc173
1056	8.22744	0.291327	0.508929	0.572432	0.567029	NA	7.50687	5.63125	6.62192	9.86188	6.71319	11.999	5.52657	11.9589	C_SHF	Phospho2
1057	11.9974	-0.524579	0.425711	-1.23224	0.217858	0.563916	17.1586	11.2625	9.45988	18.7376	10.0698	7.38398	9.94783	11.9589	C_SHF	Klhl23
1058	296.382	-0.0145479	0.104169	-0.139657	0.888931	0.968274	314.216	256.222	337.718	285.008	308.807	323.972	291.803	253.311	C_SHF	Ssb
1059	18.658	0.323403	0.338458	0.955518	0.339316	0.670677	13.9413	20.6479	17.9738	13.8066	22.657	23.9979	22.1063	14.1332	C_SHF	Mettl5
1060	1.11502	-1.83803	1.52452	-1.20564	0.227956	NA	3.21723	0.938542	0.945988	1.97238	0	1.84599	0	0	C_SHF	Mettl5os
1061	11.4947	-0.726972	0.441067	-1.64821	0.0993089	0.38117	9.65169	20.6479	11.3519	15.779	10.9089	8.30698	5.52657	9.78455	C_SHF	Ubr3
1062	4.48963	-0.0897221	0.718977	-0.124791	0.900689	NA	2.14482	1.87708	6.62192	7.88951	2.51744	8.30698	2.21063	4.34869	C_SHF	Sp5
1063	0.717912	2.01558	1.87426	1.0754	0.282195	NA	0	0	0.945988	0	0	3.69199	1.10531	0	C_SHF	Erich2
1064	55.4735	0.279782	0.204446	1.36849	0.17116	0.50331	50.4033	52.5584	61.4893	35.5028	53.7055	61.8408	66.3189	61.9688	C_SHF	Gorasp2
1065	30.6394	-0.505666	0.267222	-1.89231	0.0584498	0.285667	34.3171	41.2959	28.3797	39.4475	23.4962	21.2289	25.4222	31.528	C_SHF	Tlk1
1066	6.18432	-0.0203327	0.575862	-0.0353083	0.971834	NA	9.65169	4.69271	4.72994	5.91713	6.71319	4.61499	6.63189	6.52303	C_SHF	Mettl8
1067	7.31688	-0.676342	0.563659	-1.19991	0.230173	NA	3.21723	12.2011	6.62192	13.8066	4.19574	6.46098	4.42126	7.61021	C_SHF	Dcaf17
1068	1.32932	-2.1944	1.40536	-1.56145	0.118417	NA	2.14482	1.87708	1.89198	2.95856	0.839148	0.922997	0	0	C_SHF	Cybrd1
1069	75.3787	-0.105273	0.177939	-0.591624	0.554102	0.815621	92.2273	72.2678	89.8689	58.1851	72.1668	69.2248	75.1614	73.9277	C_SHF	Dync1i2
1070	5.84758	0.838244	0.610085	1.37398	0.169448	NA	6.43446	4.69271	2.83797	2.95856	6.71319	11.076	6.63189	5.43586	C_SHF	Slc25a12
1071	64.7901	0.0848765	0.182466	0.465165	0.641813	0.863772	53.6205	68.5136	70.9491	58.1851	64.6144	71.9938	65.2136	65.2303	C_SHF	Hat1
1072	11.1143	0.283834	0.446171	0.636155	0.524676	0.796269	6.43446	8.44688	13.2438	11.8343	14.2655	8.30698	17.685	8.69738	C_SHF	Metap1d
1073	3.45331	0.633361	0.873163	0.725364	0.468229	NA	5.36205	1.87708	3.78395	0	5.03489	8.30698	0	3.26152	C_SHF	Itga6
1074	9.06946	-0.620388	0.487554	-1.27245	0.203213	NA	6.43446	13.1396	13.2438	10.8481	5.03489	7.38398	9.94783	6.52303	C_SHF	Pdk1
1075	6.98394	-0.463889	0.540082	-0.858924	0.390382	NA	6.43446	6.5698	9.45988	9.86188	5.03489	6.46098	5.52657	6.52303	C_SHF	Map3k20
1076	70.8908	0.262363	0.179347	1.46288	0.1435	0.457985	79.3583	67.5751	52.0294	59.1713	77.2016	72.9168	75.1614	83.7123	C_SHF	Cdca7
1077	32.0273	-0.621453	0.255454	-2.43274	0.0149849	0.125293	41.824	39.4188	35.9476	38.4613	26.8527	27.6899	22.1063	23.9178	C_SHF	Sp3
1078	14.6956	0.295819	0.385778	0.766812	0.443194	0.752416	7.50687	16.8938	12.2979	15.779	11.7481	19.3829	15.4744	18.4819	C_SHF	Sp3os
1079	62.5628	-0.163412	0.194191	-0.841503	0.400066	0.720823	58.9825	55.374	87.9769	62.1299	61.2578	61.8408	58.5817	54.3586	C_SHF	Ola1
1080	32.6846	-0.440349	0.254198	-1.73231	0.0832182	0.348173	41.824	41.2959	32.1636	35.5028	26.8527	32.3049	26.5276	25.005	C_SHF	Cir1
1081	3.52977	0.876007	0.811862	1.07901	0.280583	NA	2.14482	2.81563	0.945988	3.94475	2.51744	2.76899	3.31594	9.78455	C_SHF	Scrn3
1082	7.74284	-0.114713	0.514484	-0.222967	0.823561	NA	8.57928	9.38542	9.45988	4.93094	9.23063	8.30698	5.52657	6.52303	C_SHF	Wipf1
1083	2.46249	0.297329	0.911367	0.326245	0.744239	NA	2.14482	3.75417	1.89198	0.986188	2.51744	1.84599	2.21063	4.34869	C_SHF	Chrna1os
1084	12.084	-0.152059	0.425161	-0.357652	0.720604	0.902814	9.65169	12.2011	15.1358	13.8066	14.2655	6.46098	8.84252	16.3076	C_SHF	Chn1
1085	29.9973	0.192417	0.291258	0.660643	0.508841	0.787375	31.0999	30.9719	27.4337	22.6823	42.7966	19.3829	23.2116	42.3997	C_SHF	Atf2
1086	207.03	-0.00666638	0.105997	-0.0628922	0.949852	0.988561	199.468	213.988	202.442	214.003	201.396	214.135	190.114	220.696	C_SHF	Atp5g3
1087	25.0386	-0.37482	0.290332	-1.29101	0.196702	0.538989	31.0999	27.2177	25.5417	29.5856	25.1744	22.1519	24.3169	15.2204	C_SHF	Lnpk
1088	0.58536	-0.660724	1.93025	-0.3423	0.732125	NA	1.07241	0	0.945988	0.986188	1.6783	0	0	0	C_SHF	Hoxd8
1089	0.644593	0.693243	1.97014	0.351874	0.724932	NA	0	1.87708	0	0	0	0	1.10531	2.17434	C_SHF	Hoxd3
1090	96.9675	0.706541	0.155775	4.53565	5.7427e-06	0.000225943	72.9239	66.6365	72.8411	82.8398	116.642	140.296	108.321	115.24	C_SHF	Mtx2
1091	343.541	0.151495	0.0874714	1.73194	0.0832846	0.348173	339.954	310.658	341.502	310.649	368.386	366.43	381.334	329.413	C_SHF	Hnrnpa3
1092	19.6072	0.0227355	0.329854	0.0689258	0.945049	0.986765	18.231	14.0781	18.9198	26.6271	21.8179	16.614	21.001	19.5691	C_SHF	Nfe2l2
1093	17.5239	-0.557105	0.354071	-1.57343	0.11562	0.411859	15.0137	26.2792	25.5417	16.7652	16.783	15.691	12.1585	11.9589	C_SHF	Agps
1094	3.4613	-0.329268	0.774827	-0.424956	0.670869	NA	2.14482	3.75417	5.67593	3.94475	5.03489	2.76899	1.10531	3.26152	C_SHF	Ttc30b
1095	4.18853	-0.886002	0.712692	-1.24318	0.213803	NA	5.36205	4.69271	3.78395	7.88951	3.35659	1.84599	3.31594	3.26152	C_SHF	Ttc30a1
1096	1.55863	-4.1188	1.45241	-2.83584	0.00457048	NA	0	3.75417	3.78395	4.93094	0	0	0	0	C_SHF	Pde11a
1097	2.25126	-2.31981	1.14368	-2.02836	0.0425234	NA	5.36205	3.75417	2.83797	2.95856	0	0.922997	0	2.17434	C_SHF	Rbm45
1098	7.3846	-0.872639	0.562597	-1.55109	0.12088	NA	10.7241	5.63125	11.3519	10.8481	10.0698	2.76899	4.42126	3.26152	C_SHF	Osbpl6
1099	51.2144	0.152287	0.203788	0.747284	0.454892	0.760632	52.5481	50.6813	49.1914	41.4199	49.5097	54.4568	61.8976	50.0099	C_SHF	Prkra
1100	31.4395	0.231184	0.277104	0.834285	0.404121	0.723819	28.9551	27.2177	41.6235	17.7514	28.531	40.6119	30.9488	35.8767	C_SHF	Fkbp7
1101	7.52423	-0.746311	0.53647	-1.39115	0.164179	NA	11.7965	7.50834	5.67593	12.8204	5.87404	5.53798	6.63189	4.34869	C_SHF	Plekha3
1102	9.6363	-0.242933	0.476184	-0.510166	0.609935	0.845811	8.57928	11.2625	12.2979	9.86188	9.23063	13.845	3.31594	8.69738	C_SHF	Ttn
1103	21.7836	-0.850899	0.326466	-2.60639	0.00915012	0.0897523	24.6654	34.7261	22.7037	29.5856	9.23063	19.3829	16.5797	17.3948	C_SHF	Ccdc141
1104	9.90101	-0.348002	0.465831	-0.747058	0.455029	0.760632	15.0137	9.38542	13.2438	6.90332	11.7481	6.46098	8.84252	7.61021	C_SHF	Sestd1
1105	1.36794	-0.193144	1.27905	-0.151006	0.879971	NA	0	1.87708	2.83797	0.986188	0.839148	0	3.31594	1.08717	C_SHF	Zfp385b
1106	12.3487	-0.398613	0.442404	-0.901016	0.36758	0.695671	12.8689	6.5698	23.6497	12.8204	8.39148	9.22997	15.4744	9.78455	C_SHF	Cwc22
1107	176.841	0.124182	0.120542	1.0302	0.302916	0.639611	160.861	141.72	175.954	198.224	185.452	175.369	192.325	184.819	C_SHF	Ube2e3
1108	6.55361	-0.732078	0.585977	-1.24933	0.211545	NA	8.57928	7.50834	3.78395	12.8204	4.19574	4.61499	3.31594	7.61021	C_SHF	Itga4
1109	4.26615	0.389339	0.697008	0.558585	0.576445	NA	4.28964	3.75417	1.89198	4.93094	4.19574	7.38398	4.42126	3.26152	C_SHF	Ssfa2
1110	14.2452	-1.50093	0.455693	-3.29374	0.000988656	0.0175042	25.7378	25.3406	25.5417	7.88951	12.5872	3.69199	7.7372	5.43586	C_SHF	Pde1a
1111	42.5143	-0.678569	0.2294	-2.95802	0.00309626	0.0400872	50.4033	47.8657	55.8133	55.2265	28.531	39.6889	37.5807	25.005	C_SHF	Dnajc10
1112	3.08089	2.38302	0.994247	2.39681	0.0165384	NA	1.07241	0	0.945988	1.97238	5.87404	2.76899	3.31594	8.69738	C_SHF	Frzb
1113	25.7593	-0.325945	0.289644	-1.12533	0.26045	0.601993	28.9551	21.5865	27.4337	36.489	21.8179	19.3829	24.3169	26.0921	C_SHF	Nckap1
1114	12.5871	-0.281699	0.413063	-0.681976	0.495254	0.780479	16.0861	10.324	10.4059	18.7376	11.7481	14.768	8.84252	9.78455	C_SHF	Dusp19
1115	15.0892	0.479653	0.386321	1.24159	0.214387	0.561188	9.65169	15.0167	15.1358	10.8481	21.8179	23.0749	9.94783	15.2204	C_SHF	Nup35
1116	1.1384	-0.203564	1.51482	-0.134382	0.893101	NA	0	3.75417	0	0.986188	0	0	1.10531	3.26152	C_SHF	Zfp804a
1117	130.306	-0.11426	0.130172	-0.877758	0.380075	0.704767	130.834	133.273	134.33	143.983	126.711	136.604	114.953	121.763	C_SHF	Zc3h15
1118	8.37515	-0.216904	0.55381	-0.391657	0.695312	NA	8.57928	6.5698	12.2979	8.87569	16.783	1.84599	5.52657	6.52303	C_SHF	Itgav
1119	9.55437	-0.193216	0.488682	-0.395381	0.692562	0.889326	9.65169	12.2011	8.5139	10.8481	12.5872	13.845	5.52657	3.26152	C_SHF	Fam171b
1120	1.90352	-0.0511438	1.07847	-0.0474223	0.962177	NA	1.07241	0.938542	1.89198	3.94475	1.6783	4.61499	0	1.08717	C_SHF	Calcrl
1121	40.7838	0.228731	0.267604	0.854738	0.392696	0.715066	43.9688	33.7875	41.6235	30.5718	30.2093	52.6108	66.3189	27.1793	C_SHF	Tfpi
1122	17.5343	-0.0405454	0.355449	-0.114068	0.909184	0.975434	22.5206	14.0781	18.9198	15.779	22.657	10.153	17.685	18.4819	C_SHF	Ctnnd1
1123	359.69	-0.0112661	0.0868784	-0.129677	0.896822	0.970849	367.837	362.277	353.8	362.917	396.078	369.199	334.91	330.5	C_SHF	Selenoh
1124	25.8403	0.409588	0.29185	1.40342	0.160493	0.486173	21.4482	25.3406	24.5957	17.7514	38.6008	28.6129	22.1063	28.2665	C_SHF	Tmx2
1125	44.858	0.275679	0.222786	1.23741	0.215933	0.561807	43.9688	32.849	46.3534	39.4475	52.8663	47.0729	38.686	57.6201	C_SHF	Med19
1126	7.231	-0.360947	0.563314	-0.640757	0.521681	NA	7.50687	3.75417	9.45988	11.8343	8.39148	3.69199	9.94783	3.26152	C_SHF	Zdhhc5
1127	14.2063	0.242004	0.394837	0.612921	0.539929	0.807821	15.0137	15.9552	15.1358	5.91713	14.2655	16.614	18.7903	11.9589	C_SHF	Clp1
1128	8.42726	-0.297399	0.511026	-0.581965	0.56059	NA	5.36205	6.5698	11.3519	13.8066	8.39148	5.53798	5.52657	10.8717	C_SHF	Gm19426
1129	16.7746	-0.426342	0.354024	-1.20428	0.228483	0.576215	18.231	15.9552	21.7577	20.71	10.0698	15.691	15.4744	16.3076	C_SHF	Serping1
1130	5.97118	0.237394	0.598877	0.396399	0.691811	NA	7.50687	5.63125	2.83797	5.91713	4.19574	7.38398	9.94783	4.34869	C_SHF	Ube2l6
1131	37.9182	-0.229674	0.239084	-0.960641	0.336733	0.668369	38.6068	41.2959	39.7315	44.3785	33.5659	43.3809	25.4222	36.9639	C_SHF	Timm10
1132	6.96962	0.556479	0.552035	1.00805	0.313431	NA	4.28964	7.50834	2.83797	7.88951	9.23063	6.46098	8.84252	8.69738	C_SHF	Slc43a1
1133	18.7062	0.204221	0.346208	0.589878	0.555272	0.815621	24.6654	10.324	15.1358	19.7238	20.1396	21.2289	23.2116	15.2204	C_SHF	Slc43a3
1134	0.835521	-0.417404	1.5622	-0.26719	0.789323	NA	0	0.938542	1.89198	0.986188	0.839148	0.922997	1.10531	0	C_SHF	P2rx3
1135	172.816	-0.0864428	0.115587	-0.747862	0.454544	0.760632	175.875	168.938	183.522	184.417	180.417	167.986	172.429	148.943	C_SHF	Ssrp1
1136	7.66523	-0.736383	0.529288	-1.39127	0.164143	NA	11.7965	10.324	6.62192	9.86188	8.39148	5.53798	5.52657	3.26152	C_SHF	Tnks1bp1
1137	0.841351	0.409578	1.66311	0.246272	0.805471	NA	0	0	1.89198	0.986188	1.6783	0	0	2.17434	C_SHF	Ptprj
1138	8.23938	-0.713783	0.524138	-1.36182	0.173254	NA	13.9413	5.63125	11.3519	9.86188	3.35659	6.46098	5.52657	9.78455	C_SHF	Nup160
1139	24.4639	-0.385974	0.306203	-1.26052	0.207483	0.552374	22.5206	30.0334	30.2716	28.5995	31.8876	18.4599	14.3691	19.5691	C_SHF	Fnbp4
1140	94.6655	0.44898	0.152957	2.93534	0.00333177	0.0424381	75.0687	77.899	83.247	83.826	110.768	107.068	122.69	96.7583	C_SHF	Mtch2
1141	9.8879	-0.409631	0.451364	-0.90754	0.364122	0.693313	11.7965	12.2011	11.3519	9.86188	8.39148	10.153	7.7372	7.61021	C_SHF	C1qtnf4
1142	112.597	0.294682	0.149299	1.97376	0.0484088	0.260703	102.951	90.1001	122.033	89.7431	116.642	145.834	116.058	117.415	C_SHF	Ndufs3
1143	16.9912	0.745025	0.360204	2.06834	0.038608	0.229189	12.8689	15.9552	9.45988	12.8204	26.8527	23.9979	16.5797	17.3948	C_SHF	Kbtbd4
1144	54.1501	-0.135365	0.196164	-0.69006	0.490156	0.77885	58.9825	58.1896	53.9213	56.2127	57.9012	52.6108	48.6338	46.7484	C_SHF	Celf1
1145	119.932	0.412851	0.135994	3.03581	0.00239894	0.0334641	108.313	109.809	93.6529	99.605	132.585	134.758	147.007	133.722	C_SHF	Psmc3
1146	6.08326	-0.490714	0.59243	-0.828308	0.407496	NA	6.43446	3.75417	8.5139	9.86188	5.03489	7.38398	4.42126	3.26152	C_SHF	Slc39a13
1147	4.43462	2.65695	0.912048	2.91317	0.00357783	NA	0	2.81563	1.89198	0	6.71319	5.53798	2.21063	16.3076	C_SHF	Mybpc3
1148	2.322	-1.12981	0.96464	-1.17122	0.241509	NA	3.21723	2.81563	3.78395	2.95856	0.839148	2.76899	1.10531	1.08717	C_SHF	Madd
1149	1.35202	-0.80847	1.23198	-0.656235	0.511673	NA	1.07241	0.938542	1.89198	2.95856	0.839148	0.922997	1.10531	1.08717	C_SHF	Nr1h3
1150	11.1253	0.256262	0.445774	0.57487	0.565379	0.821604	11.7965	8.44688	12.2979	7.88951	13.4264	5.53798	15.4744	14.1332	C_SHF	Acp2
1151	2.17882	-0.698164	1.06462	-0.655786	0.511962	NA	4.28964	2.81563	3.78395	0	0.839148	4.61499	0	1.08717	C_SHF	Ddb2
1152	1.32304	0.209901	1.28696	0.163098	0.870441	NA	1.07241	0.938542	0	2.95856	2.51744	0.922997	0	2.17434	C_SHF	A330069E16Rik
1153	7.64966	0.435959	0.583392	0.747284	0.454892	NA	2.14482	2.81563	15.1358	5.91713	11.7481	9.22997	4.42126	9.78455	C_SHF	Pacsin3
1154	36.556	0.0354626	0.243542	0.145612	0.884228	0.966738	46.1136	37.5417	29.3256	31.558	37.7617	32.3049	39.7913	38.051	C_SHF	Arfgap2
1155	18.0047	0.522063	0.35393	1.47504	0.140201	0.452732	18.231	14.0781	16.0818	10.8481	15.9438	30.4589	21.001	17.3948	C_SHF	1110051M20Rik
1156	4.41713	-0.285638	0.718694	-0.397441	0.691043	NA	3.21723	2.81563	4.72994	8.87569	5.03489	7.38398	1.10531	2.17434	C_SHF	Lrp4
1157	47.983	-0.616399	0.227008	-2.71532	0.0066212	0.0696388	66.4894	47.8657	55.8133	63.116	39.44	50.7649	35.3701	25.005	C_SHF	Ckap5
1158	2.65262	0.706461	0.941046	0.750718	0.452822	NA	4.28964	2.81563	0.945988	0	2.51744	1.84599	6.63189	2.17434	C_SHF	Zfp408
1159	21.1911	0.297843	0.317454	0.938226	0.348128	0.680251	22.5206	22.525	16.0818	14.7928	22.657	19.3829	28.7382	22.8306	C_SHF	Arhgap1
1160	6.58885	0.0969105	0.555962	0.174311	0.861621	NA	4.28964	5.63125	5.67593	9.86188	6.71319	7.38398	6.63189	6.52303	C_SHF	Atg13
1161	7.33739	-0.56019	0.536968	-1.04325	0.296834	NA	8.57928	11.2625	8.5139	6.90332	8.39148	7.38398	3.31594	4.34869	C_SHF	Harbi1
1162	4.41212	-0.4198	0.704236	-0.596107	0.551104	NA	3.21723	5.63125	8.5139	2.95856	5.03489	5.53798	3.31594	1.08717	C_SHF	Ambra1
1163	1440.53	0.102609	0.0563681	1.82034	0.0687078	0.316447	1379.12	1322.41	1437.9	1420.11	1586.83	1472.18	1502.12	1403.54	C_SHF	Mdk
1164	14.7981	-0.001045	0.376107	-0.00277847	0.997783	0.999424	20.3758	13.1396	15.1358	10.8481	15.9438	16.614	14.3691	11.9589	C_SHF	Dgkz
1165	11.1209	0.0724013	0.437435	0.165513	0.86854	0.962991	13.9413	7.50834	14.1898	7.88951	14.2655	9.22997	12.1585	9.78455	C_SHF	Creb3l1
1166	32.2744	-0.181338	0.253596	-0.715068	0.474567	0.773684	31.0999	39.4188	36.8936	29.5856	31.0485	27.6899	29.8435	32.6152	C_SHF	Phf21a
1167	1.15227	-0.295613	1.34103	-0.220437	0.82553	NA	2.14482	0.938542	0.945988	0.986188	0	0.922997	1.10531	2.17434	C_SHF	Large2
1168	6.90342	-0.108272	0.542892	-0.199436	0.841922	NA	7.50687	6.5698	6.62192	7.88951	6.71319	4.61499	5.52657	9.78455	C_SHF	Pex16
1169	12.0265	0.764512	0.42358	1.80488	0.0710928	0.322537	9.65169	8.44688	8.5139	8.87569	13.4264	11.076	21.001	15.2204	C_SHF	Mapk8ip1
1170	4.22377	-0.00638838	0.777273	-0.00821896	0.993442	NA	6.43446	0	8.5139	1.97238	3.35659	3.69199	2.21063	7.61021	C_SHF	Cry2
1171	1.79452	0.969592	1.15532	0.839242	0.401333	NA	1.07241	1.87708	0.945988	0.986188	0.839148	6.46098	0	2.17434	C_SHF	Slc35c1
1172	3.52404	0.644118	0.791523	0.81377	0.415777	NA	4.28964	3.75417	1.89198	0.986188	3.35659	1.84599	6.63189	5.43586	C_SHF	Chst1
1173	0.599431	-2.74084	1.90302	-1.44026	0.149795	NA	0	1.87708	0.945988	1.97238	0	0	0	0	C_SHF	Syt13
1174	5.61989	-0.258275	0.600055	-0.430419	0.666891	NA	5.36205	7.50834	5.67593	5.91713	4.19574	6.46098	3.31594	6.52303	C_SHF	Prdm11
1175	13.9998	0.288068	0.393437	0.732184	0.464056	0.766106	17.1586	12.2011	12.2979	8.87569	18.4613	10.153	14.3691	18.4819	C_SHF	Trp53i11
1176	8.73993	-0.20105	0.581225	-0.345908	0.729412	NA	10.7241	9.38542	13.2438	3.94475	7.55233	7.38398	17.685	0	C_SHF	Tspan18
1177	6.92756	0.0463145	0.562505	0.0823361	0.934379	NA	3.21723	9.38542	4.72994	9.86188	8.39148	5.53798	9.94783	4.34869	C_SHF	Cd82
1178	3.65076	-1.51895	0.836104	-1.8167	0.0692626	NA	6.43446	4.69271	1.89198	8.87569	4.19574	0.922997	1.10531	1.08717	C_SHF	Alx4
1179	24.3396	0.256776	0.302493	0.848865	0.395956	0.717544	24.6654	23.4636	22.7037	17.7514	28.531	19.3829	36.4754	21.7434	C_SHF	Ext2
1180	4.87224	-0.726521	0.676317	-1.07423	0.282719	NA	3.21723	11.2625	3.78395	5.91713	2.51744	4.61499	3.31594	4.34869	C_SHF	Accs
1181	0.998026	0.733063	1.52646	0.480239	0.631058	NA	1.07241	0	0.945988	0.986188	0	2.76899	2.21063	0	C_SHF	Gm13889
1182	10.4447	0.26823	0.4531	0.591988	0.553858	0.815621	13.9413	7.50834	7.56791	8.87569	10.0698	9.22997	16.5797	9.78455	C_SHF	Alkbh3
1183	43.8117	0.563785	0.225293	2.50246	0.0123334	0.109336	27.8827	30.9719	40.6775	41.4199	45.314	53.5338	54.1604	56.533	C_SHF	Hsd17b12
1184	0.613915	1.72497	1.86126	0.926773	0.354044	NA	0	0.938542	0	0	0.839148	0.922997	2.21063	0	C_SHF	Mir670hg
1185	2.91478	-0.0993154	0.917302	-0.108269	0.913782	NA	5.36205	2.81563	3.78395	0	0	3.69199	3.31594	4.34869	C_SHF	Ttc17
1186	50.4256	0.216697	0.213064	1.01705	0.309128	0.645224	49.3309	49.7428	39.7315	48.3232	57.0621	63.6868	57.4764	38.051	C_SHF	Api5
1187	0.614322	-1.69385	1.85939	-0.910974	0.362309	NA	0	1.87708	0.945988	0.986188	0	0	1.10531	0	C_SHF	Lrrc4c
1188	22.3586	-0.0373382	0.301209	-0.123961	0.901346	0.972333	21.4482	21.5865	21.7577	25.6409	19.3004	23.0749	24.3169	21.7434	C_SHF	B230118H07Rik
1189	3.23441	-0.451226	0.819387	-0.550687	0.581848	NA	5.36205	3.75417	2.83797	2.95856	0.839148	4.61499	4.42126	1.08717	C_SHF	Traf6
1190	8.35567	0.242967	0.505095	0.481033	0.630493	NA	7.50687	6.5698	4.72994	11.8343	7.55233	11.076	11.0531	6.52303	C_SHF	Prr5l
1191	27.6376	0.0232996	0.275989	0.0844223	0.932721	0.98199	28.9551	29.0948	22.7037	28.5995	26.0136	22.1519	32.0541	31.528	C_SHF	Commd9
1192	13.7645	0.474529	0.399237	1.18859	0.234601	0.582704	10.7241	7.50834	16.0818	11.8343	15.1047	20.3059	17.685	10.8717	C_SHF	Ldlrad3
1193	39.8663	-0.317509	0.228429	-1.38997	0.164537	0.492631	47.186	42.2344	45.4074	42.4061	34.4051	41.5349	32.0541	33.7023	C_SHF	Trim44
1194	8.99621	-0.223557	0.512968	-0.43581	0.662974	NA	13.9413	3.75417	11.3519	9.86188	8.39148	8.30698	3.31594	13.0461	C_SHF	Fjx1
1195	2.50262	-0.558249	0.943051	-0.591961	0.553877	NA	2.14482	2.81563	1.89198	4.93094	1.6783	0	2.21063	4.34869	C_SHF	Cd44
1196	14.3496	-0.191476	0.378145	-0.506356	0.612607	0.847194	18.231	12.2011	15.1358	15.779	15.1047	11.999	15.4744	10.8717	C_SHF	Pdhx
1197	38.5131	0.242496	0.249959	0.970146	0.331974	0.66376	28.9551	32.849	33.1096	46.3508	36.0834	56.3028	32.0541	42.3997	C_SHF	Apip
1198	25.2471	0.0507827	0.292803	0.173436	0.862309	0.960447	28.9551	26.2792	26.4877	17.7514	26.8527	29.5359	27.6329	18.4819	C_SHF	Cat
1199	3.21837	-0.442496	0.865453	-0.511289	0.609149	NA	5.36205	6.5698	2.83797	0	2.51744	1.84599	5.52657	1.08717	C_SHF	Abtb2
1200	10.761	0.317151	0.434537	0.729859	0.465476	0.7677	9.65169	10.324	8.5139	9.86188	11.7481	12.922	14.3691	8.69738	C_SHF	Nat10
1201	142.007	-0.0278434	0.124103	-0.224358	0.822479	0.947268	140.486	147.351	135.276	149.901	134.264	139.373	145.902	143.507	C_SHF	Caprin1
1202	2.39704	0.183014	0.984319	0.18593	0.8525	NA	1.07241	0.938542	0.945988	5.91713	1.6783	0.922997	5.52657	2.17434	C_SHF	Lmo2
1203	22.2105	0.156496	0.309961	0.504889	0.613636	0.847553	23.593	17.8323	22.7037	19.7238	20.9787	21.2289	32.0541	19.5691	C_SHF	Fbxo3
1204	1.48794	1.01429	1.24753	0.813041	0.416195	NA	1.07241	0	2.83797	0	0.839148	2.76899	2.21063	2.17434	C_SHF	Cd59b
1205	3.80406	0.26996	0.743987	0.362855	0.716713	NA	4.28964	2.81563	4.72994	1.97238	2.51744	6.46098	2.21063	5.43586	C_SHF	Cd59a
1206	2.32374	-2.41608	1.13178	-2.13476	0.0327802	NA	3.21723	4.69271	3.78395	3.94475	0	1.84599	1.10531	0	C_SHF	D430041D05Rik
1207	7.68828	-0.049652	0.512611	-0.096861	0.922837	NA	6.43446	8.44688	10.4059	5.91713	7.55233	7.38398	8.84252	6.52303	C_SHF	Hipk3
1208	32.2945	-0.392535	0.256605	-1.52972	0.126085	0.431578	34.3171	35.6646	35.0016	41.4199	29.3702	21.2289	28.7382	32.6152	C_SHF	Cstf3
1209	15.059	0.0346268	0.392503	0.0882205	0.929701	0.981445	8.57928	17.8323	18.9198	13.8066	15.1047	10.153	12.1585	23.9178	C_SHF	Tcp11l1
1210	1.95913	0.722681	1.05793	0.683106	0.49454	NA	2.14482	0.938542	2.83797	0	3.35659	0.922997	2.21063	3.26152	C_SHF	Depdc7
1211	30.9129	-0.539856	0.266578	-2.02513	0.042854	0.243378	47.186	31.9104	33.1096	34.5166	23.4962	27.6899	28.7382	20.6563	C_SHF	Qser1
1212	0.872467	0.364247	1.64701	0.221157	0.82497	NA	2.14482	0	0.945988	0	1.6783	0	2.21063	0	C_SHF	Ccdc73
1213	191.037	0.147682	0.123126	1.19944	0.230357	0.578116	198.396	170.815	202.442	153.845	191.326	225.211	217.747	168.512	C_SHF	Eif3m
1214	1.37673	1.4311	1.38127	1.03608	0.300167	NA	0	0	0	2.95856	1.6783	0.922997	1.10531	4.34869	C_SHF	Wt1os
1215	39.8262	1.34649	0.47346	2.84393	0.00445602	0.0526836	23.593	27.2177	13.2438	25.6409	22.657	45.2269	74.0561	86.9738	C_SHF	Wt1
1216	105.699	0.0588896	0.146312	0.402492	0.687322	0.886956	109.386	108.871	106.897	88.7569	96.5021	118.144	108.321	108.717	C_SHF	Rcn1
1217	18.4401	0.107927	0.336616	0.320625	0.748494	0.916624	20.3758	19.7094	17.0278	13.8066	20.1396	14.768	23.2116	18.4819	C_SHF	Elp4
1218	84.3753	0.179368	0.163022	1.10027	0.271215	0.611139	92.2273	77.899	74.7331	71.9917	94.8238	81.2238	99.4783	82.6251	C_SHF	Immp1l
1219	25.5465	0.456462	0.286961	1.59068	0.111682	0.40854	19.3034	19.7094	25.5417	21.6961	30.2093	34.1509	29.8435	23.9178	C_SHF	Dnajc24
1220	143.62	0.00903629	0.146874	0.0615239	0.950942	0.988883	119.038	159.552	149.466	143.983	167.83	105.222	165.797	138.071	C_SHF	Mpped2
1221	18.8965	-0.302771	0.335976	-0.901168	0.367499	0.695671	18.231	17.8323	26.4877	20.71	15.9438	14.768	14.3691	22.8306	C_SHF	Arl14ep
1222	4.49977	0.359465	0.719189	0.49982	0.617202	NA	1.07241	4.69271	1.89198	7.88951	2.51744	3.69199	6.63189	7.61021	C_SHF	Mettl15
1223	11.4538	-0.261795	0.441348	-0.593172	0.553066	0.815621	15.0137	10.324	11.3519	13.8066	15.9438	11.999	8.84252	4.34869	C_SHF	Kif18a
1224	17.5099	-0.139592	0.377363	-0.369914	0.711447	0.899874	24.6654	20.6479	9.45988	18.7376	20.1396	10.153	24.3169	11.9589	C_SHF	Bdnf
1225	25.7221	0.228913	0.288959	0.792198	0.428246	0.740391	22.5206	22.525	26.4877	22.6823	22.657	23.0749	36.4754	29.3537	C_SHF	Lin7c
1226	7.01167	0.00903885	0.562754	0.0160618	0.987185	NA	10.7241	7.50834	6.62192	2.95856	3.35659	7.38398	8.84252	8.69738	C_SHF	Lgr4
1227	142.109	-0.187554	0.127814	-1.46739	0.14227	0.456146	152.282	145.474	165.548	142.997	138.459	147.68	121.585	122.85	C_SHF	Ccdc34
1228	2.47749	2.51303	1.22388	2.05333	0.0400403	NA	0	0.938542	1.89198	0	1.6783	0	5.52657	9.78455	C_SHF	Fibin
1229	0.788488	3.15354	1.75379	1.79813	0.0721557	NA	0	0	0	0	3.35659	1.84599	1.10531	0	C_SHF	Ano3
1230	3.92608	1.56437	0.775265	2.01785	0.0436068	NA	3.21723	1.87708	0.945988	1.97238	6.71319	4.61499	6.63189	5.43586	C_SHF	Lpcat4
1231	261.843	0.311141	0.0955485	3.25637	0.00112849	0.0192443	241.292	237.451	232.713	223.865	283.632	309.204	275.223	291.362	C_SHF	Nop10
1232	2.40048	-0.949912	0.970467	-0.97882	0.327669	NA	3.21723	2.81563	2.83797	3.94475	4.19574	0	1.10531	1.08717	C_SHF	Slc12a6
1233	43.7649	0.0676142	0.217563	0.310781	0.755967	0.921467	41.824	37.5417	46.3534	45.3647	45.314	47.0729	46.4232	40.2254	C_SHF	Emc4
1234	18.0348	0.359662	0.359911	0.999307	0.317646	0.652555	15.0137	18.7708	17.0278	11.8343	15.9438	11.999	25.4222	28.2665	C_SHF	Katnbl1
1235	33.7092	0.248746	0.249191	0.998216	0.318175	0.653134	26.8102	35.6646	31.2176	29.5856	37.7617	40.6119	37.5807	30.4408	C_SHF	Emc7
1236	7.77785	-0.803168	0.554652	-1.44806	0.147601	NA	7.50687	11.2625	15.1358	5.91713	7.55233	8.30698	1.10531	5.43586	C_SHF	Aven
1237	1.82078	-2.70142	1.32998	-2.03117	0.0422373	NA	3.21723	4.69271	2.83797	1.97238	0	1.84599	0	0	C_SHF	Ryr3
1238	0.83982	-3.22606	1.73058	-1.86415	0.062301	NA	1.07241	3.75417	1.89198	0	0	0	0	0	C_SHF	Fmn1
1239	4.07627	-0.805426	0.83551	-0.963994	0.335049	NA	8.57928	4.69271	0.945988	6.90332	8.39148	0.922997	0	2.17434	C_SHF	Grem1
1240	13.5265	-0.93555	0.39922	-2.34344	0.0191068	0.149248	20.3758	16.8938	16.0818	17.7514	7.55233	11.999	9.94783	7.61021	C_SHF	Arhgap11a
1241	131.513	2.43896	0.637239	3.82739	0.000129509	0.00331114	36.4619	45.05	62.4352	19.7238	100.698	166.14	116.058	505.535	C_SHF	Actc1
1242	21.3427	-0.328623	0.314315	-1.04552	0.295782	0.633619	27.8827	18.7708	22.7037	25.6409	19.3004	14.768	22.1063	19.5691	C_SHF	Aqr
1243	11.7234	-0.29733	0.43578	-0.682295	0.495053	0.780479	20.3758	14.0781	7.56791	9.86188	9.23063	12.922	11.0531	8.69738	C_SHF	Zfp770
1244	14.0162	0.0655663	0.386298	0.16973	0.865223	0.961178	11.7965	17.8323	12.2979	12.8204	17.6221	10.153	15.4744	14.1332	C_SHF	Dph6
1245	7.52447	-0.619423	0.527067	-1.17523	0.239904	NA	8.57928	8.44688	11.3519	7.88951	5.03489	4.61499	8.84252	5.43586	C_SHF	BC052040
1246	189.17	-0.393176	0.126044	-3.11935	0.0018125	0.0271952	230.568	241.205	185.414	200.196	144.334	141.219	180.166	190.255	C_SHF	Meis2
1247	9.26882	-1.09834	0.505112	-2.17445	0.029671	0.196383	15.0137	13.1396	8.5139	13.8066	7.55233	1.84599	8.84252	5.43586	C_SHF	2700033N17Rik
1248	5.82573	0.213261	0.707422	0.301462	0.763062	NA	12.8689	1.87708	3.78395	2.95856	3.35659	0.922997	11.0531	9.78455	C_SHF	G630016G05Rik
1249	0.568627	-0.62265	1.94419	-0.320262	0.748769	NA	0	0.938542	0.945988	0.986188	1.6783	0	0	0	C_SHF	Gm29340
1250	22.0873	-0.022468	0.317466	-0.0707728	0.943579	0.986761	20.3758	21.5865	32.1636	14.7928	23.4962	19.3829	19.8957	25.005	C_SHF	Spred1
1251	21.4319	-1.06635	0.324768	-3.2834	0.00102561	0.0178462	33.2447	28.1563	32.1636	22.6823	13.4264	16.614	9.94783	15.2204	C_SHF	Fam98b
1252	3.64959	1.00111	0.80223	1.2479	0.212067	NA	0	0.938542	3.78395	4.93094	5.03489	4.61499	6.63189	3.26152	C_SHF	Thbs1
1253	0.597687	0.550051	1.85757	0.296113	0.767144	NA	0	0	0.945988	0.986188	0.839148	0.922997	0	1.08717	C_SHF	Fsip1
1254	11.1636	-0.846124	0.448555	-1.88633	0.0592502	0.288446	15.0137	14.0781	16.0818	11.8343	3.35659	9.22997	8.84252	10.8717	C_SHF	Eif2ak4
1255	136.627	-0.043015	0.134901	-0.318863	0.749831	0.917309	116.893	143.597	140.006	152.859	133.425	113.529	148.112	144.594	C_SHF	Srp14
1256	4.39671	0.16603	0.704044	0.235824	0.81357	NA	2.14482	2.81563	7.56791	3.94475	5.87404	1.84599	6.63189	4.34869	C_SHF	Bmf
1257	29.1732	-0.319151	0.266077	-1.19947	0.230346	0.578116	32.1723	35.6646	27.4337	34.5166	27.6919	27.6899	23.2116	25.005	C_SHF	Bub1b
1258	2.93438	-1.00361	0.859545	-1.1676	0.242967	NA	3.21723	3.75417	4.72994	3.94475	0.839148	3.69199	2.21063	1.08717	C_SHF	Inafm2
1259	0.728458	-3.01699	1.71338	-1.76084	0.0782648	NA	1.07241	1.87708	1.89198	0.986188	0	0	0	0	C_SHF	A430105I19Rik
1260	57.3961	-0.100095	0.22356	-0.447734	0.654345	0.869498	71.8515	34.7261	74.7331	57.1989	68.8102	55.3798	48.6338	47.8356	C_SHF	Knstrn
1261	19.0757	0.0289644	0.330278	0.087697	0.930118	0.981537	20.3758	19.7094	15.1358	20.71	21.8179	23.0749	15.4744	16.3076	C_SHF	Ivd
1262	0.714399	0.964746	1.74687	0.552272	0.580762	NA	0	0.938542	0	0.986188	0.839148	1.84599	1.10531	0	C_SHF	Bahd1
1263	14.7564	-0.0596822	0.368673	-0.161884	0.871397	0.962991	17.1586	13.1396	14.1898	15.779	13.4264	14.768	14.3691	15.2204	C_SHF	Chst14
1264	17.5531	0.347151	0.342264	1.01428	0.310449	0.646789	16.0861	14.0781	18.9198	12.8204	20.9787	20.3059	16.5797	20.6563	C_SHF	Ccdc32
1265	1.10752	1.79326	1.5341	1.16893	0.242431	NA	0	0	0	1.97238	0.839148	2.76899	1.10531	2.17434	C_SHF	Rpusd2
1266	31.9604	-0.488837	0.285262	-1.71364	0.0865946	0.354484	39.6792	38.4802	43.5155	28.5995	34.4051	35.9969	13.2638	21.7434	C_SHF	Knl1
1267	29.3854	0.0595301	0.275213	0.216305	0.82875	0.949402	22.5206	32.849	27.4337	31.558	24.3353	23.9979	38.686	33.7023	C_SHF	Rad51
1268	15.056	-0.0515324	0.36914	-0.139601	0.888975	0.968274	17.1586	15.0167	14.1898	14.7928	13.4264	12.922	19.8957	13.0461	C_SHF	Rmdn3
1269	0.849156	-0.365573	1.61613	-0.226203	0.821044	NA	0	2.81563	0.945988	0	0.839148	0	1.10531	1.08717	C_SHF	Gchfr
1270	18.6897	-0.0996127	0.343017	-0.290401	0.771509	0.926727	22.5206	12.2011	21.7577	20.71	13.4264	19.3829	23.2116	16.3076	C_SHF	Dnajc17
1271	12.0695	0.0234561	0.418274	0.0560782	0.955279	0.989484	8.57928	13.1396	13.2438	12.8204	14.2655	9.22997	16.5797	8.69738	C_SHF	Zfyve19
1272	5.07597	0.0664267	0.648383	0.10245	0.9184	NA	6.43446	4.69271	4.72994	3.94475	4.19574	4.61499	2.21063	9.78455	C_SHF	Vps18
1273	11.6706	-0.627896	0.425256	-1.47651	0.139806	0.452309	12.8689	15.9552	14.1898	13.8066	11.7481	8.30698	11.0531	5.43586	C_SHF	Ino80
1274	17.3186	0.627237	0.36091	1.73793	0.0822226	0.346841	10.7241	12.2011	19.8658	11.8343	25.1744	25.8439	17.685	15.2204	C_SHF	Chp1
1275	69.892	-0.499049	0.180311	-2.76772	0.00564505	0.0613163	70.7791	85.4074	96.4908	74.9503	65.4536	55.3798	53.0551	57.6201	C_SHF	1700020I14Rik
1276	9.53532	0.139783	0.458349	0.304972	0.760388	0.921894	7.50687	8.44688	9.45988	10.8481	9.23063	11.076	8.84252	10.8717	C_SHF	Oip5
1277	53.6533	0.0958918	0.207186	0.46283	0.643487	0.86441	57.9101	54.4355	43.5155	51.2818	41.9574	61.8408	53.0551	65.2303	C_SHF	Nusap1
1278	15.2924	-0.0382652	0.367699	-0.104067	0.917116	0.977786	17.1586	18.7708	11.3519	14.7928	15.9438	14.768	12.1585	17.3948	C_SHF	Ndufaf1
1279	118.842	0.0124082	0.138264	0.0897427	0.928492	0.98099	116.893	122.011	126.762	108.481	133.425	122.759	114.953	105.456	C_SHF	Rtf1
1280	9.5405	-0.328904	0.493451	-0.666539	0.505067	0.786302	5.36205	18.7708	11.3519	6.90332	9.23063	8.30698	5.52657	10.8717	C_SHF	Rpap1
1281	5.92331	0.12491	0.592059	0.210976	0.832906	NA	5.36205	6.5698	5.67593	4.93094	6.71319	2.76899	8.84252	6.52303	C_SHF	Tyro3
1282	36.8255	-0.49705	0.248131	-2.00318	0.045158	0.251027	57.9101	32.849	42.5695	39.4475	31.0485	30.4589	32.0541	28.2665	C_SHF	Mga
1283	1.51111	-0.968833	1.19545	-0.810432	0.417692	NA	2.14482	1.87708	1.89198	1.97238	0	0.922997	1.10531	2.17434	C_SHF	Mapkbp1
1284	6.3803	0.157615	0.601686	0.261956	0.793355	NA	9.65169	1.87708	4.72994	7.88951	6.71319	3.69199	11.0531	5.43586	C_SHF	Jmjd7
1285	8.92467	0.55832	0.511167	1.09225	0.274725	NA	8.57928	7.50834	6.62192	5.91713	3.35659	11.999	14.3691	13.0461	C_SHF	Ehd4
1286	2.82339	0.0982462	0.853948	0.115049	0.908406	NA	3.21723	1.87708	0.945988	4.93094	3.35659	2.76899	3.31594	2.17434	C_SHF	Vps39
1287	4.52892	-0.450712	0.701108	-0.642856	0.520317	NA	5.36205	7.50834	2.83797	4.93094	1.6783	1.84599	6.63189	5.43586	C_SHF	Tmem87a
1288	4.61267	-0.899276	0.694739	-1.29441	0.195525	NA	9.65169	5.63125	3.78395	4.93094	3.35659	1.84599	5.52657	2.17434	C_SHF	Ganc
1289	0.634011	0.578725	1.89836	0.304855	0.760477	NA	1.07241	0	0	0.986188	0.839148	0	0	2.17434	C_SHF	Capn3
1290	66.9572	-0.923523	0.190274	-4.85365	1.21208e-06	5.68474e-05	80.4307	90.1001	83.247	97.6326	50.3489	50.7649	30.9488	52.1843	C_SHF	Zfp106
1291	46.4754	0.275602	0.216517	1.27289	0.203058	0.547414	33.2447	45.05	51.0834	38.4613	52.8663	47.9959	55.2657	47.8356	C_SHF	Snap23
1292	7.24183	0.433058	0.566433	0.764535	0.444548	NA	7.50687	2.81563	3.78395	10.8481	12.5872	8.30698	7.7372	4.34869	C_SHF	Lrrc57
1293	13.4116	-0.350726	0.418474	-0.838105	0.401971	0.721979	11.7965	18.7708	12.2979	17.7514	18.4613	12.922	4.42126	10.8717	C_SHF	Haus2
1294	3.15979	0.140509	0.861472	0.163103	0.870437	NA	4.28964	3.75417	1.89198	1.97238	2.51744	0.922997	8.84252	1.08717	C_SHF	Stard9
1295	2.62066	0.22708	0.909821	0.249587	0.802907	NA	1.07241	1.87708	2.83797	3.94475	3.35659	4.61499	0	3.26152	C_SHF	Cdan1
1296	6.17388	-0.600943	0.583475	-1.02994	0.303039	NA	10.7241	5.63125	8.5139	4.93094	4.19574	5.53798	4.42126	5.43586	C_SHF	Ttbk2
1297	10.5962	-0.399056	0.473162	-0.84338	0.399016	0.720507	8.57928	17.8323	11.3519	10.8481	14.2655	11.999	6.63189	3.26152	C_SHF	Ubr1
1298	12.5147	-0.112636	0.415926	-0.270807	0.786539	0.9332	10.7241	15.0167	12.2979	13.8066	8.39148	15.691	16.5797	7.61021	C_SHF	Ccndbp1
1299	8.43066	-0.209977	0.496478	-0.422932	0.672345	NA	7.50687	14.0781	7.56791	6.90332	7.55233	7.38398	8.84252	7.61021	C_SHF	Lcmt2
1300	7.54777	-0.299157	0.547764	-0.546142	0.584968	NA	8.57928	11.2625	6.62192	6.90332	10.9089	1.84599	7.7372	6.52303	C_SHF	Adal
1301	4.55675	-0.153565	0.766332	-0.20039	0.841176	NA	10.7241	1.87708	0.945988	5.91713	3.35659	9.22997	3.31594	1.08717	C_SHF	Zscan29
1302	16.6411	-0.0968911	0.367225	-0.263847	0.791898	0.935171	19.3034	13.1396	25.5417	10.8481	15.1047	18.4599	17.685	13.0461	C_SHF	Tubgcp4
1303	23.0457	-0.127811	0.30466	-0.419519	0.674837	0.880872	21.4482	24.4021	24.5957	25.6409	20.1396	23.0749	29.8435	15.2204	C_SHF	Trp53bp1
1304	9.66239	-0.28067	0.47139	-0.595409	0.55157	0.815488	7.50687	11.2625	9.45988	13.8066	6.71319	5.53798	11.0531	11.9589	C_SHF	Map1a
1305	3.46635	-0.162565	0.794359	-0.20465	0.837846	NA	4.28964	1.87708	3.78395	4.93094	4.19574	6.46098	1.10531	1.08717	C_SHF	Ppip5k1
1306	250.723	-0.186449	0.0998369	-1.86754	0.0618267	0.29545	274.537	267.485	276.229	249.506	240.836	229.826	257.538	209.824	C_SHF	Pdia3
1307	601.974	0.106771	0.0694188	1.53806	0.124033	0.428711	576.957	586.589	606.379	547.334	607.543	608.255	654.346	628.386	C_SHF	Serf2
1308	99.774	0.585274	0.150641	3.88522	0.000102239	0.00276877	84.7204	75.0834	81.355	78.8951	127.551	130.143	117.163	103.281	C_SHF	Hypk
1309	19.3073	0.403289	0.331703	1.21581	0.224055	0.570468	15.0137	21.5865	13.2438	16.7652	26.0136	21.2289	23.2116	17.3948	C_SHF	Mfap1b
1310	20.1966	0.24052	0.332441	0.723497	0.469375	0.770183	12.8689	21.5865	24.5957	14.7928	26.0136	15.691	22.1063	23.9178	C_SHF	Mfap1a
1311	8.24828	-0.222159	0.523547	-0.424334	0.671322	NA	10.7241	5.63125	14.1898	4.93094	8.39148	4.61499	6.63189	10.8717	C_SHF	Wdr76
1312	1.17312	0.35474	1.36996	0.258942	0.79568	NA	2.14482	0	0.945988	0.986188	0	0.922997	2.21063	2.17434	C_SHF	Frmd5
1313	27.6576	-0.432821	0.277776	-1.55817	0.119194	0.419325	25.7378	30.0334	38.7855	32.5442	26.8527	21.2289	25.4222	20.6563	C_SHF	Casc4
1314	43.4843	-0.58393	0.223736	-2.6099	0.00905676	0.0890833	50.4033	51.6198	53.9213	53.2542	41.9574	34.1509	36.4754	26.0921	C_SHF	Ctdspl2
1315	80.3266	0.397674	0.172373	2.30705	0.0210518	0.158068	65.417	78.8376	57.7053	75.9365	109.928	84.9158	82.8986	86.9738	C_SHF	Eif3j1
1316	4.0492	0.449853	0.723551	0.621729	0.53412	NA	2.14482	3.75417	4.72994	2.95856	3.35659	5.53798	7.7372	2.17434	C_SHF	Spg11
1317	61.8834	0.342712	0.195089	1.7567	0.0789693	0.338126	60.055	37.5417	62.4352	58.1851	65.4536	65.5328	77.372	68.4919	C_SHF	B2m
1318	6.69628	-0.158189	0.567141	-0.278924	0.780303	NA	4.28964	12.2011	3.78395	7.88951	6.71319	5.53798	6.63189	6.52303	C_SHF	Sord
1319	4.97545	-0.367805	0.649699	-0.566115	0.571315	NA	4.28964	4.69271	7.56791	5.91713	3.35659	7.38398	4.42126	2.17434	C_SHF	Shf
1320	0.94729	2.49007	1.57416	1.58184	0.113685	NA	0	0.938542	0	0	1.6783	2.76899	1.10531	1.08717	C_SHF	Gatm
1321	3.54301	-0.3142	0.752348	-0.417626	0.67622	NA	4.28964	4.69271	3.78395	2.95856	4.19574	1.84599	3.31594	3.26152	C_SHF	Slc30a4
1322	21.9307	0.0223462	0.308547	0.0724238	0.942265	0.986761	19.3034	22.525	27.4337	17.7514	21.8179	24.9209	23.2116	18.4819	C_SHF	Bloc1s6
1323	4.19961	0.20015	0.740728	0.270207	0.787001	NA	5.36205	1.87708	7.56791	0.986188	7.55233	3.69199	2.21063	4.34869	C_SHF	Sema6d
1324	35.8646	-0.218325	0.25669	-0.850537	0.395027	0.716356	31.0999	41.2959	33.1096	49.3094	36.0834	43.3809	27.6329	25.005	C_SHF	Slc24a5
1325	50.0666	-0.384703	0.222156	-1.73168	0.0833314	0.348173	48.2584	61.9438	42.5695	73.9641	37.7617	51.6879	38.686	45.6612	C_SHF	Myef2
1326	182.932	-0.0522193	0.119124	-0.438361	0.661125	0.872717	213.41	157.675	202.442	171.597	171.186	179.984	180.166	186.994	C_SHF	Dut
1327	23.1338	-0.787392	0.311694	-2.52617	0.0115315	0.104969	27.8827	29.0948	29.3256	30.5718	10.9089	22.1519	21.001	14.1332	C_SHF	Fbn1
1328	2.86393	0.129662	0.835995	0.155099	0.876743	NA	3.21723	2.81563	1.89198	2.95856	2.51744	1.84599	3.31594	4.34869	C_SHF	Cep152
1329	1.08709	0.3027	1.35682	0.223095	0.823461	NA	1.07241	0.938542	1.89198	0	1.6783	0.922997	1.10531	1.08717	C_SHF	Shc4
1330	122.55	-0.506225	0.136076	-3.72015	0.000199102	0.0047798	156.572	134.212	147.574	138.066	107.411	107.991	96.1624	92.4097	C_SHF	Eid1
1331	15.0649	-0.129956	0.395756	-0.328373	0.74263	0.911772	19.3034	12.2011	16.0818	15.779	23.4962	7.38398	11.0531	15.2204	C_SHF	Secisbp2l
1332	66.2535	0.254634	0.183246	1.38958	0.164657	0.492631	64.3446	59.1282	52.9754	65.0884	69.6493	67.3788	87.3199	64.1432	C_SHF	Cops2
1333	15.7967	0.151771	0.369367	0.410895	0.681149	0.885339	15.0137	15.9552	18.9198	9.86188	15.9438	16.614	22.1063	11.9589	C_SHF	Galk2
1334	8.78858	0.230145	0.504658	0.456041	0.648361	NA	7.50687	13.1396	2.83797	8.87569	8.39148	11.999	9.94783	7.61021	C_SHF	Dtwd1
1335	22.5562	0.604955	0.307835	1.96519	0.0493919	0.263244	19.3034	15.9552	18.9198	17.7514	34.4051	25.8439	26.5276	21.7434	C_SHF	Gabpb1
1336	1.15137	0.372151	1.44818	0.256979	0.797195	NA	1.07241	0	1.89198	0.986188	0.839148	0	4.42126	0	C_SHF	Gm27003
1337	27.5106	-0.773592	0.292709	-2.64287	0.0082207	0.0820323	27.8827	33.7875	48.2454	28.5995	16.783	23.0749	24.3169	17.3948	C_SHF	Usp8
1338	18.5852	0.264937	0.352438	0.751727	0.452215	0.758907	20.3758	21.5865	13.2438	12.8204	24.3353	26.7669	12.1585	17.3948	C_SHF	Usp50
1339	33.4374	-0.87437	0.265776	-3.28987	0.00100233	0.0176062	48.2584	39.4188	36.8936	48.3232	18.4613	25.8439	17.685	32.6152	C_SHF	Trpm7
1340	8.20082	-0.408917	0.502698	-0.813443	0.415964	NA	9.65169	8.44688	7.56791	11.8343	9.23063	4.61499	7.7372	6.52303	C_SHF	Sppl2a
1341	3.19384	-1.43548	0.847266	-1.69425	0.090217	NA	3.21723	3.75417	5.67593	5.91713	1.6783	0.922997	2.21063	2.17434	C_SHF	Ap4e1
1342	12.7562	-0.010574	0.417667	-0.0253167	0.979802	0.994391	15.0137	8.44688	19.8658	7.88951	11.7481	13.845	14.3691	10.8717	C_SHF	Blvra
1343	20.1785	0.205527	0.347347	0.591704	0.554049	0.815621	13.9413	12.2011	31.2176	17.7514	25.1744	24.9209	21.001	15.2204	C_SHF	Ncaph
1344	4.34294	-0.427347	0.688204	-0.62096	0.534626	NA	7.50687	4.69271	3.78395	3.94475	2.51744	4.61499	4.42126	3.26152	C_SHF	Itpripl1
1345	3.15388	1.16244	0.829821	1.40083	0.161265	NA	1.07241	2.81563	1.89198	1.97238	5.03489	3.69199	3.31594	5.43586	C_SHF	1810024B03Rik
1346	24.6618	-0.0987069	0.298138	-0.331078	0.740586	0.910403	21.4482	22.525	35.0016	22.6823	18.4613	26.7669	24.3169	26.0921	C_SHF	Snrnp200
1347	15.4191	0.505719	0.374712	1.34962	0.177138	0.513028	10.7241	11.2625	17.9738	10.8481	20.1396	12.922	21.001	18.4819	C_SHF	Ciao1
1348	4.4198	0.0309091	0.692163	0.0446557	0.964382	NA	4.28964	4.69271	3.78395	4.93094	5.87404	7.38398	3.31594	1.08717	C_SHF	Tmem127
1349	31.474	0.397355	0.277716	1.4308	0.152489	0.472409	27.8827	30.0334	17.9738	32.5442	27.6919	38.7659	48.6338	28.2665	C_SHF	Stard7
1350	7.74058	0.276779	0.546329	0.506616	0.612424	NA	5.36205	6.5698	12.2979	3.94475	11.7481	11.076	3.31594	7.61021	C_SHF	Fahd2a
1351	2.17027	-0.628176	1.04532	-0.600944	0.547877	NA	0	6.5698	0.945988	2.95856	0.839148	2.76899	1.10531	2.17434	C_SHF	Kcnip3
1352	1.85793	0.576408	1.09346	0.527141	0.598096	NA	2.14482	0	2.83797	0.986188	2.51744	0.922997	1.10531	4.34869	C_SHF	Zfp661
1353	56.8396	-0.166033	0.200643	-0.827501	0.407953	0.726452	62.1998	65.698	66.2192	46.3508	51.188	59.0718	43.1073	60.8817	C_SHF	Mrps5
1354	15.582	-0.148907	0.376516	-0.395487	0.692483	0.889326	17.1586	12.2011	17.9738	17.7514	9.23063	11.999	17.685	20.6563	C_SHF	Nphp1
1355	17.8667	0.592321	0.342745	1.72817	0.083958	0.349553	12.8689	12.2011	15.1358	16.7652	18.4613	25.8439	21.001	20.6563	C_SHF	1500011K16Rik
1356	34.0108	-0.0737127	0.246775	-0.298704	0.765166	0.922681	38.6068	31.9104	35.0016	34.5166	37.7617	35.0739	30.9488	28.2665	C_SHF	Bub1
1357	10.8505	1.01516	0.451219	2.24982	0.0244602	0.173574	9.65169	4.69271	8.5139	5.91713	14.2655	11.999	14.3691	17.3948	C_SHF	Bcl2l11
1358	26.4558	-0.63211	0.292176	-2.16345	0.0305063	0.199227	35.3895	28.1563	35.0016	30.5718	28.531	15.691	15.4744	22.8306	C_SHF	Anapc1
1359	2.43322	-0.629578	0.963186	-0.653641	0.513343	NA	3.21723	0.938542	2.83797	4.93094	3.35659	0.922997	0	3.26152	C_SHF	Mertk
1360	7.85063	0.0238917	0.511173	0.0467389	0.962721	NA	6.43446	9.38542	8.5139	6.90332	10.0698	8.30698	8.84252	4.34869	C_SHF	Tmem87b
1361	1.44745	-0.457195	1.28052	-0.357039	0.721063	NA	0	2.81563	2.83797	0.986188	1.6783	0	0	3.26152	C_SHF	Fbln7
1362	5.49328	0.00272118	0.615347	0.00442219	0.996472	NA	7.50687	4.69271	4.72994	4.93094	3.35659	5.53798	8.84252	4.34869	C_SHF	Zc3h8
1363	7.01485	-0.844747	0.565854	-1.49287	0.135471	NA	12.8689	5.63125	9.45988	7.88951	2.51744	4.61499	5.52657	7.61021	C_SHF	Gm10762
1364	4.9314	-0.478904	0.705197	-0.679107	0.49707	NA	5.36205	7.50834	1.89198	7.88951	0.839148	2.76899	8.84252	4.34869	C_SHF	Zc3h6
1365	20.2671	-0.0610505	0.317503	-0.192283	0.84752	0.954254	21.4482	21.5865	17.9738	21.6961	20.9787	15.691	22.1063	20.6563	C_SHF	Ttl
1366	5.76371	-0.461678	0.604131	-0.764201	0.444748	NA	9.65169	3.75417	8.5139	4.93094	5.87404	4.61499	4.42126	4.34869	C_SHF	Polr1b
1367	28.3379	-0.240766	0.270467	-0.890187	0.373366	0.699702	31.0999	30.9719	27.4337	33.5304	25.1744	31.3819	22.1063	25.005	C_SHF	Chchd5
1368	10.8906	-0.140184	0.466838	-0.300283	0.763961	0.922681	19.3034	10.324	7.56791	8.87569	10.0698	15.691	4.42126	10.8717	C_SHF	Slc20a1
1369	33.7015	-0.0715328	0.254262	-0.281334	0.778454	0.92986	40.7516	25.3406	36.8936	35.5028	34.4051	34.1509	36.4754	26.0921	C_SHF	Ckap2l
1370	4.19789	0.163213	0.688951	0.2369	0.812734	NA	4.28964	2.81563	3.78395	4.93094	4.19574	3.69199	5.52657	4.34869	C_SHF	Sirpa
1371	6.0168	0.222455	0.676092	0.329031	0.742132	NA	7.50687	1.87708	4.72994	7.88951	3.35659	1.84599	16.5797	4.34869	C_SHF	Stk35
1372	419.817	0.182885	0.0822446	2.22367	0.0261705	0.180819	417.167	382.925	368.936	406.31	463.21	478.113	422.23	419.649	C_SHF	Snrpb
1373	130.295	0.0936577	0.136657	0.685347	0.493125	0.780479	138.341	122.011	125.816	119.329	135.942	159.679	126.006	115.24	C_SHF	Nop56
1374	67.1866	-0.0264886	0.184052	-0.143919	0.885564	0.966764	63.2722	69.4521	60.5433	77.9089	71.3276	58.1488	57.4764	79.3636	C_SHF	Idh3b
1375	1.32768	-0.277242	1.20977	-0.229169	0.818737	NA	1.07241	1.87708	1.89198	0.986188	1.6783	0.922997	1.10531	1.08717	C_SHF	Ebf4
1376	23.9983	0.467765	0.29483	1.58656	0.112613	0.409196	19.3034	20.6479	20.8117	19.7238	23.4962	33.2279	25.4222	29.3537	C_SHF	Cpxm1
1377	3.23594	-0.668362	0.826918	-0.808257	0.418943	NA	5.36205	2.81563	6.62192	0.986188	1.6783	1.84599	3.31594	3.26152	C_SHF	Pced1a
1378	12.694	0.330532	0.419565	0.787797	0.430815	0.742782	8.57928	10.324	7.56791	18.7376	17.6221	15.691	12.1585	10.8717	C_SHF	Vps16
1379	39.4086	-0.411107	0.247633	-1.66015	0.0968845	0.376791	46.1136	30.0334	51.0834	52.268	25.1744	35.9969	40.8966	33.7023	C_SHF	Ptpra
1380	51.9351	0.0621368	0.210074	0.295785	0.767394	0.923952	52.5481	44.1115	47.2994	60.1575	61.2578	58.1488	38.686	53.2714	C_SHF	Mrps26
1381	3.10683	0.583412	0.834489	0.699125	0.484474	NA	3.21723	2.81563	0.945988	2.95856	1.6783	5.53798	5.52657	2.17434	C_SHF	Ubox5
1382	3.8793	0.489322	0.729974	0.670328	0.502649	NA	3.21723	2.81563	3.78395	2.95856	2.51744	3.69199	5.52657	6.52303	C_SHF	Fastkd5
1383	30.6359	-0.144781	0.259952	-0.55695	0.577561	0.827491	30.0275	32.849	34.0556	31.558	28.531	26.7669	25.4222	35.8767	C_SHF	Ddrgk1
1384	69.5976	0.0464719	0.182664	0.254413	0.799177	0.937846	77.2135	76.0219	61.4893	60.1575	86.4323	68.3018	64.1082	63.056	C_SHF	Itpa
1385	8.87238	0.0249674	0.493217	0.0506214	0.959627	NA	8.57928	11.2625	9.45988	5.91713	10.9089	7.38398	4.42126	13.0461	C_SHF	4930402H24Rik
1386	5.3272	-0.739533	0.659211	-1.12184	0.261928	NA	4.28964	2.81563	8.5139	10.8481	1.6783	4.61499	4.42126	5.43586	C_SHF	Atrn
1387	5.41857	-0.517645	0.647791	-0.799092	0.424237	NA	4.28964	7.50834	5.67593	7.88951	2.51744	5.53798	8.84252	1.08717	C_SHF	Gfra4
1388	0.764195	-0.949971	1.77317	-0.535746	0.592134	NA	1.07241	0.938542	1.89198	0	0	0	2.21063	0	C_SHF	Adam33
1389	7.77396	0.364108	0.53916	0.675324	0.49947	NA	6.43446	9.38542	5.67593	5.91713	9.23063	15.691	4.42126	5.43586	C_SHF	Hspa12b
1390	27.3093	0.291664	0.275626	1.05819	0.289969	0.627535	22.5206	20.6479	30.2716	24.6547	28.531	30.4589	30.9488	30.4408	C_SHF	1700037H04Rik
1391	1.47816	-1.65143	1.35948	-1.21475	0.224461	NA	4.28964	0	3.78395	0.986188	1.6783	0	0	1.08717	C_SHF	Spef1
1392	15.5252	-0.23836	0.387672	-0.614851	0.538653	0.807068	11.7965	23.4636	13.2438	18.7376	19.3004	9.22997	9.94783	18.4819	C_SHF	Cenpb
1393	7.22547	0.535962	0.533597	1.00443	0.31517	NA	5.36205	4.69271	6.62192	6.90332	6.71319	11.076	7.7372	8.69738	C_SHF	Cdc25b
1394	7.3585	0.893759	0.539714	1.65599	0.0977246	NA	3.21723	4.69271	5.67593	6.90332	7.55233	11.076	11.0531	8.69738	C_SHF	Ap5s1
1395	4.59307	-0.245806	0.675743	-0.363757	0.71604	NA	6.43446	2.81563	3.78395	6.90332	2.51744	5.53798	3.31594	5.43586	C_SHF	Mavs
1396	24.7454	0.238488	0.296198	0.805166	0.420724	0.736787	25.7378	18.7708	26.4877	19.7238	22.657	27.6899	22.1063	34.7895	C_SHF	Pank2
1397	3.66501	0.370564	0.759634	0.48782	0.625678	NA	3.21723	1.87708	3.78395	3.94475	2.51744	7.38398	4.42126	2.17434	C_SHF	Rnf24
1398	9.66875	0.5915	0.522785	1.13144	0.25787	0.600091	16.0861	3.75417	7.56791	3.94475	15.1047	16.614	8.84252	5.43586	C_SHF	Smox
1399	12.4411	-0.297101	0.408132	-0.727955	0.466641	0.768547	12.8689	12.2011	17.0278	12.8204	12.5872	10.153	7.7372	14.1332	C_SHF	Prnp
1400	1.95603	-1.65867	1.15805	-1.4323	0.152058	NA	4.28964	1.87708	0.945988	4.93094	2.51744	0	0	1.08717	C_SHF	Slc23a2
1401	27.6654	0.152623	0.283545	0.538265	0.590394	0.834175	22.5206	29.0948	22.7037	30.5718	25.1744	39.6889	28.7382	22.8306	C_SHF	Tmem230
1402	82.7891	0.38049	0.17266	2.2037	0.0275457	0.187395	60.055	68.5136	63.3812	95.6603	93.1455	95.0687	101.689	84.7995	C_SHF	Pcna
1403	2.29415	0.420721	0.940237	0.447463	0.654541	NA	2.14482	1.87708	0.945988	2.95856	4.19574	1.84599	2.21063	2.17434	C_SHF	AV099323
1404	6.2564	-0.901315	0.592392	-1.52148	0.128139	NA	10.7241	6.5698	7.56791	7.88951	3.35659	7.38398	2.21063	4.34869	C_SHF	Cds2
1405	0.59963	-0.581439	1.84749	-0.314718	0.752976	NA	0	0.938542	0.945988	0.986188	0.839148	0	0	1.08717	C_SHF	Prokr2
1406	11.7659	-0.528326	0.425699	-1.24108	0.214576	0.561188	9.65169	14.0781	13.2438	18.7376	12.5872	8.30698	7.7372	9.78455	C_SHF	Gpcpd1
1407	7.83823	-0.222445	0.527528	-0.421675	0.673262	NA	3.21723	12.2011	11.3519	6.90332	7.55233	8.30698	7.7372	5.43586	C_SHF	1110034G24Rik
1408	32.1711	-0.0587961	0.255799	-0.229852	0.818206	0.945584	35.3895	30.0334	35.0016	30.5718	27.6919	29.5359	39.7913	29.3537	C_SHF	Trmt6
1409	8.90257	-0.828572	0.495032	-1.67378	0.0941746	NA	13.9413	10.324	11.3519	9.86188	3.35659	9.22997	6.63189	6.52303	C_SHF	Mcm8
1410	15.7131	0.0578861	0.369785	0.15654	0.875608	0.963775	15.0137	20.6479	17.0278	8.87569	15.9438	17.5369	13.2638	17.3948	C_SHF	Crls1
1411	7.26833	1.32766	0.602842	2.20234	0.0276412	NA	2.14482	5.63125	2.83797	5.91713	7.55233	16.614	3.31594	14.1332	C_SHF	Lrrn4
1412	2.9967	0.551977	0.89724	0.615195	0.538426	NA	2.14482	0.938542	4.72994	1.97238	1.6783	9.22997	1.10531	2.17434	C_SHF	Bmp2
1413	21.8728	-0.498845	0.314795	-1.58467	0.113041	0.410123	19.3034	26.2792	28.3797	28.5995	23.4962	13.845	17.685	17.3948	C_SHF	Tmx4
1414	9.69798	-1.4072	0.498784	-2.82125	0.00478362	0.0551752	8.57928	18.7708	12.2979	16.7652	5.03489	7.38398	3.31594	5.43586	C_SHF	Plcb1
1415	6.5506	-0.598024	0.577973	-1.03469	0.300813	NA	8.57928	8.44688	10.4059	3.94475	2.51744	6.46098	5.52657	6.52303	C_SHF	Plcb4
1416	2.71686	0.0424009	0.892042	0.0475324	0.962089	NA	1.07241	5.63125	2.83797	0.986188	1.6783	1.84599	4.42126	3.26152	C_SHF	Pak7
1417	9.01556	0.752438	0.534444	1.40789	0.159163	NA	9.65169	3.75417	11.3519	1.97238	7.55233	8.30698	11.0531	18.4819	C_SHF	Mkks
1418	7.78588	-0.522193	0.524755	-0.995118	0.319679	NA	11.7965	4.69271	11.3519	8.87569	6.71319	4.61499	6.63189	7.61021	C_SHF	Slx4ip
1419	12.7888	0.430164	0.435679	0.987343	0.323475	0.657534	10.7241	13.1396	11.3519	7.88951	8.39148	10.153	26.5276	14.1332	C_SHF	Jag1
1420	8.8753	-0.0134956	0.508596	-0.026535	0.978831	NA	8.57928	3.75417	7.56791	15.779	10.0698	5.53798	8.84252	10.8717	C_SHF	Btbd3
1421	4.35225	-0.598781	0.72727	-0.823327	0.410322	NA	2.14482	6.5698	7.56791	4.93094	5.87404	5.53798	1.10531	1.08717	C_SHF	Ism1
1422	8.97969	0.681681	0.491316	1.38746	0.165301	NA	9.65169	7.50834	3.78395	6.90332	12.5872	13.845	9.94783	7.61021	C_SHF	Tasp1
1423	69.2262	-0.0240278	0.179978	-0.133504	0.893795	0.970509	64.3446	73.2063	71.8951	70.0194	69.6493	78.4548	74.0561	52.1843	C_SHF	Esf1
1424	10.2261	0.211295	0.463199	0.456164	0.648272	0.866399	3.21723	12.2011	9.45988	12.8204	10.9089	10.153	13.2638	9.78455	C_SHF	Ndufaf5
1425	16.9797	0.0737614	0.352647	0.209165	0.83432	0.951574	9.65169	19.7094	17.0278	19.7238	19.3004	17.5369	16.5797	16.3076	C_SHF	Macrod2
1426	23.8801	0.172589	0.30547	0.564995	0.572077	0.825143	17.1586	20.6479	34.0556	17.7514	25.1744	25.8439	24.3169	26.0921	C_SHF	Flrt3
1427	4.26523	0.246545	0.69219	0.356181	0.721705	NA	2.14482	4.69271	3.78395	4.93094	3.35659	6.46098	3.31594	5.43586	C_SHF	Kif16b
1428	144.236	0.52493	0.128022	4.10032	4.12585e-05	0.00131173	104.024	128.58	122.033	117.356	152.725	177.215	181.272	170.686	C_SHF	Snrpb2
1429	9.11046	0.960414	0.553005	1.73672	0.0824366	0.347081	7.50687	8.44688	0.945988	7.88951	6.71319	18.4599	5.52657	17.3948	C_SHF	Otor
1430	0.614521	0.611071	1.84651	0.330933	0.740695	NA	0	0.938542	0.945988	0	0.839148	0	1.10531	1.08717	C_SHF	Bfsp1
1431	190.185	0.34177	0.121381	2.81569	0.00486732	0.0557773	154.427	167.999	180.684	165.68	179.578	192.906	245.38	234.829	C_SHF	Dstn
1432	125.283	-0.924672	0.144404	-6.40335	1.52004e-10	1.58308e-08	153.355	167.999	179.738	153.845	83.9148	69.2248	107.216	86.9738	C_SHF	Rrbp1
1433	92.5922	-0.190213	0.155984	-1.21944	0.222679	0.569224	99.7341	88.223	102.167	105.522	94.8238	92.2997	86.2145	71.7534	C_SHF	Snx5
1434	11.6479	0.0195117	0.415805	0.0469252	0.962573	0.991411	11.7965	12.2011	9.45988	12.8204	11.7481	11.076	9.94783	14.1332	C_SHF	Mgme1
1435	11.6599	0.369616	0.455916	0.810711	0.417532	0.734284	5.36205	17.8323	4.72994	12.8204	16.783	13.845	9.94783	11.9589	C_SHF	Kat14
1436	1.06728	-0.325795	1.40862	-0.231287	0.817092	NA	0	2.81563	0.945988	0.986188	0.839148	1.84599	1.10531	0	C_SHF	Dzank1
1437	13.3873	-0.192819	0.404419	-0.47678	0.633519	0.858221	8.57928	20.6479	16.0818	11.8343	13.4264	15.691	11.0531	9.78455	C_SHF	Polr3f
1438	28.5265	0.151977	0.281947	0.539028	0.589867	0.834175	25.7378	33.7875	27.4337	20.71	27.6919	25.8439	42.002	25.005	C_SHF	Rbbp9
1439	14.4362	0.29075	0.378173	0.768827	0.441996	0.751372	13.9413	11.2625	14.1898	12.8204	19.3004	16.614	11.0531	16.3076	C_SHF	Sec23b
1440	19.4624	-0.0122115	0.352505	-0.034642	0.972365	0.993052	18.231	16.8938	24.5957	17.7514	13.4264	11.076	27.6329	26.0921	C_SHF	Smim26
1441	22.6191	0.208068	0.318907	0.652442	0.514116	0.789986	21.4482	29.0948	18.9198	14.7928	30.2093	24.9209	15.4744	26.0921	C_SHF	Dtd1
1442	6.51311	0.389162	0.557498	0.698052	0.485145	NA	4.28964	6.5698	6.62192	4.93094	5.87404	7.38398	7.7372	8.69738	C_SHF	Rin2
1443	66.3203	0.382205	0.185399	2.06152	0.0392533	0.231467	66.4894	59.1282	47.2994	57.1989	71.3276	64.6098	87.3199	77.1892	C_SHF	Naa20
1444	20.3322	0.477622	0.319181	1.4964	0.13455	0.445129	18.231	15.0167	16.0818	18.7376	26.0136	20.3059	26.5276	21.7434	C_SHF	Crnkl1
1445	3.1853	-0.423025	0.892784	-0.473827	0.635623	NA	5.36205	0.938542	6.62192	1.97238	6.71319	2.76899	1.10531	0	C_SHF	Ralgapa2
1446	9.15123	-0.277597	0.468054	-0.593087	0.553123	0.815621	8.57928	10.324	12.2979	8.87569	8.39148	8.30698	7.7372	8.69738	C_SHF	Kiz
1447	74.9455	-0.0266796	0.171735	-0.155354	0.876542	0.963775	80.4307	67.5751	75.6791	79.8813	81.3974	83.0698	65.2136	66.3175	C_SHF	Xrn2
1448	8.24383	-0.429839	0.556596	-0.772264	0.439958	NA	5.36205	14.0781	9.45988	8.87569	10.9089	1.84599	12.1585	3.26152	C_SHF	Thbd
1449	0.941626	0.723246	1.54674	0.467595	0.640074	NA	0	1.87708	0.945988	0	2.51744	0	1.10531	1.08717	C_SHF	Cd93
1450	54.1713	0.145116	0.19922	0.728424	0.466354	0.768326	58.9825	53.4969	43.5155	50.2956	59.5795	59.0718	48.6338	59.7945	C_SHF	Nxt1
1451	15.6861	-0.48309	0.368926	-1.30945	0.190382	0.528577	19.3034	18.7708	15.1358	19.7238	9.23063	14.768	17.685	10.8717	C_SHF	Gzf1
1452	1.78804	-1.01012	1.1518	-0.87699	0.380492	NA	0	3.75417	1.89198	3.94475	0.839148	2.76899	1.10531	0	C_SHF	Napb
1453	158.414	-0.164284	0.130145	-1.26232	0.206835	0.551914	200.541	140.781	175.008	153.845	139.299	160.602	159.165	138.071	C_SHF	Cst3
1454	1.53777	0.541998	1.25226	0.432817	0.665147	NA	1.07241	1.87708	0	1.97238	0.839148	0	1.10531	5.43586	C_SHF	Syndig1
1455	7.54251	-0.136199	0.527587	-0.258155	0.796287	NA	8.57928	7.50834	10.4059	4.93094	5.87404	5.53798	6.63189	10.8717	C_SHF	Zfp120
1456	7.52135	-0.251622	0.519157	-0.484675	0.627907	NA	10.7241	8.44688	5.67593	7.88951	6.71319	6.46098	7.7372	6.52303	C_SHF	Zfp937
1457	1.01613	0.214477	1.53894	0.139367	0.88916	NA	0	1.87708	0	1.97238	3.35659	0.922997	0	0	C_SHF	Gm21994
1458	3.02973	0.0090029	0.852692	0.0105582	0.991576	NA	5.36205	1.87708	3.78395	0.986188	2.51744	0.922997	5.52657	3.26152	C_SHF	3300002I08Rik
1459	11.3942	-0.138686	0.434085	-0.319489	0.749356	0.917143	10.7241	14.0781	15.1358	7.88951	15.1047	7.38398	11.0531	9.78455	C_SHF	Zfp442
1460	7.62554	0.206676	0.558368	0.370143	0.711276	NA	8.57928	8.44688	10.4059	0.986188	8.39148	11.076	4.42126	8.69738	C_SHF	Apmap
1461	0.661835	1.85245	3.45309	0.536461	0.59164	NA	0	0	0.945988	0	0	0	0	4.34869	C_SHF	Acss1
1462	6.52054	0.5836	0.644312	0.905773	0.365056	NA	5.36205	1.87708	1.89198	11.8343	6.71319	10.153	12.1585	2.17434	C_SHF	Entpd6
1463	11.8953	0.314407	0.438779	0.716551	0.473651	0.772858	9.65169	7.50834	7.56791	17.7514	10.0698	18.4599	14.3691	9.78455	C_SHF	Pygb
1464	13.8161	0.473357	0.400316	1.18246	0.237024	0.585492	15.0137	13.1396	12.2979	5.91713	18.4613	13.845	19.8957	11.9589	C_SHF	Abhd12
1465	20.9976	0.383754	0.322465	1.19006	0.234021	0.582354	20.3758	14.0781	17.0278	21.6961	21.8179	31.3819	17.685	23.9178	C_SHF	Gins1
1466	9.35184	0.54551	0.474369	1.14997	0.250156	0.594698	5.36205	9.38542	7.56791	7.88951	7.55233	12.922	13.2638	10.8717	C_SHF	Ninl
1467	0.848649	2.27193	1.62064	1.40187	0.160953	NA	1.07241	0	0	0	1.6783	1.84599	1.10531	1.08717	C_SHF	Nanp
1468	90.1178	0.34154	0.162227	2.10532	0.0352639	0.21585	91.1548	75.0834	73.7871	78.8951	97.3412	122.759	88.4252	93.4968	C_SHF	Nsfl1c
1469	0.637622	-0.608829	1.88699	-0.322645	0.746964	NA	2.14482	0	0.945988	0	0	0.922997	0	1.08717	C_SHF	Gm14167
1470	292.388	0.247643	0.095092	2.60425	0.00920763	0.0901915	268.102	254.345	295.148	250.492	289.506	319.357	334.91	327.239	C_SHF	Fkbp1a
1471	1.68409	0.283178	1.14839	0.246588	0.805227	NA	2.14482	1.87708	0.945988	0.986188	0	0.922997	4.42126	2.17434	C_SHF	Tmem74b
1472	16.1756	0.439731	0.389099	1.13013	0.258423	0.600837	13.9413	19.7094	14.1898	6.90332	21.8179	10.153	17.685	25.005	C_SHF	Psmf1
1473	1.20726	-1.26731	1.37915	-0.918903	0.358146	NA	2.14482	2.81563	0.945988	0.986188	1.6783	0	0	1.08717	C_SHF	Rspo4
1474	12.0144	0.549721	0.424428	1.2952	0.19525	0.536994	8.57928	13.1396	11.3519	5.91713	13.4264	18.4599	14.3691	10.8717	C_SHF	Fam110a
1475	3.82549	-0.122789	0.739463	-0.166052	0.868116	NA	6.43446	1.87708	3.78395	3.94475	5.03489	1.84599	4.42126	3.26152	C_SHF	Srxn1
1476	3.69141	0.182442	0.750332	0.243149	0.80789	NA	4.28964	4.69271	1.89198	2.95856	4.19574	2.76899	2.21063	6.52303	C_SHF	Tcf15
1477	73.1471	-0.360439	0.175204	-2.05726	0.0396615	0.233098	87.9376	68.5136	84.193	88.7569	61.2578	72.9168	56.371	65.2303	C_SHF	Csnk2a1
1478	15.0253	0.326459	0.376611	0.866834	0.386033	0.708514	18.231	9.38542	14.1898	11.8343	20.1396	15.691	17.685	13.0461	C_SHF	Tbc1d20
1479	29.5971	0.326761	0.272576	1.19879	0.23061	0.578116	21.4482	33.7875	21.7577	27.6133	26.0136	35.9969	35.3701	34.7895	C_SHF	Rbck1
1480	1.32585	-1.40034	1.36934	-1.02264	0.306476	NA	0	1.87708	2.83797	2.95856	0	1.84599	0	1.08717	C_SHF	Nrsn2
1481	30.1933	-0.0126102	0.272584	-0.0462616	0.963102	0.991665	31.0999	28.1563	24.5957	37.4752	35.2442	20.3059	32.0541	32.6152	C_SHF	Sox12
1482	95.4022	0.264152	0.1615	1.63562	0.10192	0.38827	101.879	92.9157	67.1652	85.7984	108.25	114.452	86.2145	106.543	C_SHF	Zcchc3
1483	0.730395	0.964898	1.79702	0.536944	0.591307	NA	0	0	0	1.97238	1.6783	0	1.10531	1.08717	C_SHF	6820408C15Rik
1484	1.0644	-1.08354	1.46821	-0.738001	0.460514	NA	2.14482	1.87708	1.89198	0	1.6783	0.922997	0	0	C_SHF	Defb25
1485	4.41735	-0.165854	0.689948	-0.240386	0.810031	NA	3.21723	3.75417	3.78395	7.88951	4.19574	3.69199	6.63189	2.17434	C_SHF	Rem1
1486	48.6116	0.0126096	0.207349	0.0608135	0.951508	0.988883	54.6929	44.1115	45.4074	49.3094	44.4749	48.9189	53.0551	48.9228	C_SHF	H13
1487	26.3525	-0.306881	0.278955	-1.10011	0.271284	0.611139	33.2447	26.2792	28.3797	28.5995	20.9787	23.9979	25.4222	23.9178	C_SHF	Mcts2
1488	142.449	-0.325637	0.155927	-2.08839	0.0367626	0.221766	135.124	180.2	112.573	206.113	129.229	131.989	117.163	127.199	C_SHF	Id1
1489	10.5234	-0.258891	0.459734	-0.563132	0.573345	0.825794	8.57928	8.44688	13.2438	15.779	14.2655	7.38398	11.0531	5.43586	C_SHF	Cox4i2
1490	18.8325	-0.0160249	0.334956	-0.0478419	0.961842	0.991119	21.4482	19.7094	17.9738	16.7652	17.6221	22.1519	12.1585	22.8306	C_SHF	Bcl2l1
1491	84.3353	-0.57612	0.179896	-3.20251	0.00136234	0.0221083	105.096	102.301	97.4368	100.591	73.0059	93.2227	50.8445	52.1843	C_SHF	Tpx2
1492	0.784502	2.11075	1.74662	1.20847	0.226866	NA	0	0	0	0.986188	0	0.922997	1.10531	3.26152	C_SHF	Foxs1
1493	1.63367	0.262686	1.12515	0.233468	0.815398	NA	1.07241	0.938542	2.83797	0.986188	0.839148	0.922997	2.21063	3.26152	C_SHF	Dusp15
1494	35.2832	0.0319827	0.240507	0.13298	0.894209	0.970509	33.2447	38.4802	31.2176	36.489	35.2442	34.1509	36.4754	36.9639	C_SHF	Pdrg1
1495	20.3545	-0.581114	0.352061	-1.65061	0.0988189	0.380451	36.4619	18.7708	15.1358	27.6133	19.3004	14.768	21.001	9.78455	C_SHF	Tm9sf4
1496	4.41432	0.290268	0.722123	0.401965	0.68771	NA	2.14482	2.81563	3.78395	6.90332	1.6783	3.69199	9.94783	4.34869	C_SHF	Tspyl3
1497	12.7338	-0.319956	0.407231	-0.785688	0.43205	0.74411	11.7965	15.0167	17.0278	12.8204	15.1047	9.22997	13.2638	7.61021	C_SHF	Plagl2
1498	9.74656	-0.14982	0.469094	-0.319383	0.749436	0.917143	5.36205	9.38542	10.4059	15.779	10.0698	8.30698	11.0531	7.61021	C_SHF	Pofut1
1499	7.59808	-0.41661	0.552888	-0.753516	0.45114	NA	10.7241	11.2625	6.62192	5.91713	4.19574	5.53798	13.2638	3.26152	C_SHF	Kif3b
1500	22.6187	-0.499373	0.309923	-1.61128	0.107119	0.4019	19.3034	29.0948	27.4337	29.5856	15.1047	16.614	19.8957	23.9178	C_SHF	Asxl1
1501	6.85992	0.480652	0.563952	0.852292	0.394052	NA	8.57928	7.50834	3.78395	2.95856	5.87404	6.46098	8.84252	10.8717	C_SHF	Nol4l
1502	37.0969	0.150772	0.246328	0.612078	0.540486	0.807821	41.824	27.2177	37.8395	34.5166	47.8315	40.6119	37.5807	29.3537	C_SHF	Commd7
1503	9.22834	0.343231	0.474031	0.724068	0.469024	0.769786	9.65169	9.38542	8.5139	4.93094	9.23063	10.153	13.2638	8.69738	C_SHF	Dnmt3b
1504	142.566	0.321194	0.13226	2.42851	0.0151609	0.126317	125.472	124.826	126.762	131.163	165.312	187.368	145.902	133.722	C_SHF	Mapre1
1505	3.55905	0.237732	0.830224	0.286347	0.774612	NA	4.28964	1.87708	2.83797	3.94475	0	4.61499	2.21063	8.69738	C_SHF	Cdk5rap1
1506	6.09944	0.71003	0.665775	1.06647	0.28621	NA	4.28964	5.63125	8.5139	0	5.87404	9.22997	2.21063	13.0461	C_SHF	Snta1
1507	15.5368	-0.218386	0.368045	-0.593367	0.552936	0.815621	16.0861	14.0781	17.9738	18.7376	17.6221	10.153	17.685	11.9589	C_SHF	Cbfa2t2
1508	16.3353	0.972657	0.380348	2.55728	0.0105494	0.098433	10.7241	14.0781	10.4059	8.87569	25.1744	16.614	14.3691	30.4408	C_SHF	E2f1
1509	10.2911	-0.169508	0.460343	-0.368222	0.712708	0.899898	16.0861	10.324	7.56791	9.86188	12.5872	8.30698	12.1585	5.43586	C_SHF	Pxmp4
1510	2.07603	0.182534	1.02758	0.177634	0.85901	NA	0	1.87708	1.89198	3.94475	2.51744	0.922997	1.10531	4.34869	C_SHF	Zfp341
1511	73.2098	0.0738924	0.18075	0.40881	0.682679	0.885639	92.2273	71.3292	59.5973	63.116	78.8799	81.2238	75.1614	64.1432	C_SHF	Chmp4b
1512	254.468	0.192282	0.0995732	1.93106	0.0534759	0.274174	212.337	257.161	241.227	239.644	293.702	267.669	264.17	259.834	C_SHF	Raly
1513	3.0296	-0.837588	0.88614	-0.94521	0.344552	NA	3.21723	7.50834	2.83797	1.97238	3.35659	0.922997	4.42126	0	C_SHF	a
1514	273.51	0.224411	0.0959107	2.33979	0.0192947	0.149995	257.378	259.038	241.227	252.464	291.184	327.664	284.066	275.055	C_SHF	Eif2s2
1515	2.86022	-1.21254	0.918853	-1.31962	0.186961	NA	5.36205	3.75417	0.945988	5.91713	2.51744	0	2.21063	2.17434	C_SHF	Gm14226
1516	17.6419	0.385026	0.357378	1.07736	0.281318	0.620595	18.231	19.7094	13.2438	9.86188	16.783	18.4599	16.5797	28.2665	C_SHF	Ahcy
1517	27.9494	-0.467256	0.281087	-1.66232	0.0964492	0.376041	40.7516	26.2792	26.4877	36.489	20.9787	27.6899	21.001	23.9178	C_SHF	Itch
1518	227.855	0.114162	0.100546	1.13542	0.256201	0.600091	223.061	203.664	228.929	219.92	234.962	240.902	238.748	232.655	C_SHF	Dynlrb1
1519	94.4712	0.0666137	0.158959	0.419061	0.675172	0.880872	104.024	98.547	75.6791	90.7293	92.3063	88.6077	90.6358	115.24	C_SHF	Map1lc3a
1520	12.6809	-0.0640107	0.410014	-0.156118	0.87594	0.963775	13.9413	14.0781	9.45988	14.7928	15.9438	15.691	8.84252	8.69738	C_SHF	Pigu
1521	5.02252	-0.0962915	0.681237	-0.141348	0.887595	NA	4.28964	6.5698	6.62192	2.95856	1.6783	2.76899	4.42126	10.8717	C_SHF	Trp53inp2
1522	13.1956	-0.0937074	0.420638	-0.222774	0.823711	0.947268	8.57928	15.0167	14.1898	16.7652	14.2655	13.845	4.42126	18.4819	C_SHF	Ncoa6
1523	1.42581	0.449499	1.23744	0.363249	0.716419	NA	0	0	1.89198	2.95856	2.51744	1.84599	1.10531	1.08717	C_SHF	Ggt7
1524	2.71795	0.523803	0.899288	0.582464	0.560254	NA	2.14482	1.87708	0.945988	3.94475	3.35659	1.84599	1.10531	6.52303	C_SHF	Acss2
1525	6.81174	0.179197	0.558506	0.320851	0.748323	NA	4.28964	6.5698	8.5139	5.91713	3.35659	8.30698	8.84252	8.69738	C_SHF	Gss
1526	31.2397	-0.0689359	0.260571	-0.264557	0.791351	0.935023	30.0275	33.7875	33.1096	31.558	37.7617	33.2279	26.5276	23.9178	C_SHF	Trpc4ap
1527	8.63564	0.167736	0.520508	0.322254	0.74726	NA	5.36205	8.44688	11.3519	6.90332	4.19574	6.46098	16.5797	9.78455	C_SHF	Edem2
1528	2.13628	1.35027	1.06018	1.27362	0.202798	NA	0	0.938542	1.89198	1.97238	5.87404	0.922997	3.31594	2.17434	C_SHF	Procr
1529	7.86177	-0.470998	0.551835	-0.853512	0.393376	NA	10.7241	6.5698	10.4059	8.87569	7.55233	4.61499	1.10531	13.0461	C_SHF	BC029722
1530	94.9538	0.222205	0.155063	1.433	0.151859	0.472043	75.0687	85.4074	88.9229	101.577	110.768	107.068	100.584	90.2353	C_SHF	Eif6
1531	15.5674	-0.329885	0.377692	-0.873424	0.382432	0.70589	18.231	14.0781	12.2979	24.6547	14.2655	9.22997	15.4744	16.3076	C_SHF	Uqcc1
1532	12.2226	-0.318298	0.424306	-0.750161	0.453158	0.759769	13.9413	18.7708	8.5139	12.8204	6.71319	12.922	11.0531	13.0461	C_SHF	Cep250
1533	88.3232	0.0226796	0.166243	0.136425	0.891486	0.970263	69.7066	81.6532	98.3828	99.605	73.8451	90.4537	97.2677	95.6712	C_SHF	Ergic3
1534	2.30297	0.122592	0.957301	0.12806	0.898101	NA	2.14482	1.87708	1.89198	2.95856	3.35659	1.84599	0	4.34869	C_SHF	Spag4
1535	13.6975	0.0861081	0.389963	0.220811	0.82524	0.947637	13.9413	9.38542	15.1358	14.7928	16.783	11.076	12.1585	16.3076	C_SHF	Rbm12
1536	13.8099	0.374381	0.396515	0.94418	0.345078	0.676758	10.7241	11.2625	11.3519	14.7928	11.7481	22.1519	11.0531	17.3948	C_SHF	Nfs1
1537	131.328	0.531683	0.135678	3.9187	8.90266e-05	0.00249204	97.5893	94.7928	114.465	122.287	157.76	139.373	155.849	168.512	C_SHF	Romo1
1538	419.75	0.0419955	0.0809333	0.51889	0.603837	0.841312	419.312	421.406	408.667	404.337	436.357	381.198	438.81	447.915	C_SHF	Rbm39
1539	29.7051	-0.0890833	0.269336	-0.330751	0.740832	0.910547	36.4619	30.9719	21.7577	33.5304	31.8876	24.9209	29.8435	28.2665	C_SHF	Phf20
1540	87.1446	-0.0690248	0.161069	-0.428543	0.668256	0.87673	79.3583	91.0386	99.3288	87.7708	97.3412	86.7618	71.8455	83.7123	C_SHF	Scand1
1541	0.742926	-0.912183	1.85473	-0.491814	0.622851	NA	0	1.87708	1.89198	0	0	0	0	2.17434	C_SHF	Cnbd2
1542	53.8726	-0.249691	0.206443	-1.20949	0.226475	0.573434	61.1274	57.2511	59.5973	55.2265	44.4749	35.9969	59.687	57.6201	C_SHF	2900097C17Rik
1543	3.60289	-0.275929	0.754955	-0.365491	0.714745	NA	3.21723	3.75417	5.67593	2.95856	1.6783	2.76899	4.42126	4.34869	C_SHF	Epb41l1
1544	10.5793	0.55652	0.452795	1.22908	0.219043	0.564921	10.7241	9.38542	6.62192	7.88951	16.783	15.691	8.84252	8.69738	C_SHF	Aar2
1545	48.0366	0.100138	0.2105	0.475713	0.634279	0.858577	52.5481	46.9271	41.6235	44.3785	49.5097	46.1499	58.5817	44.5741	C_SHF	Dlgap4
1546	133.197	1.18347	0.319992	3.69845	0.000216924	0.00508693	92.2273	86.3459	96.4908	50.2956	124.194	143.988	211.115	260.921	C_SHF	Myl9
1547	36.1943	0.365346	0.24777	1.47454	0.140336	0.452732	30.0275	27.2177	35.9476	33.5304	43.6357	41.5349	28.7382	48.9228	C_SHF	Tgif2
1548	1.25061	-1.20206	1.36459	-0.880892	0.378376	NA	2.14482	0.938542	2.83797	0.986188	0	0.922997	0	2.17434	C_SHF	4930518I15Rik
1549	122.303	0.30561	0.142564	2.14367	0.032059	0.20452	106.169	132.334	93.6529	105.522	148.529	124.605	142.586	125.025	C_SHF	1110008F13Rik
1550	13.8426	0.0770892	0.385775	0.199829	0.841614	0.95365	13.9413	11.2625	15.1358	13.8066	15.1047	18.4599	12.1585	10.8717	C_SHF	Ndrg3
1551	6.51821	0.625746	0.561121	1.11517	0.264777	NA	5.36205	5.63125	5.67593	3.94475	10.0698	8.30698	6.63189	6.52303	C_SHF	Dsn1
1552	3.39448	0.563479	0.855674	0.65852	0.510204	NA	2.14482	2.81563	0	5.91713	1.6783	3.69199	2.21063	8.69738	C_SHF	Soga1
1553	12.1246	0.277959	0.419918	0.661937	0.508012	0.787375	17.1586	9.38542	7.56791	9.86188	13.4264	11.076	15.4744	13.0461	C_SHF	Samhd1
1554	7.55208	-0.328593	0.526462	-0.624153	0.532527	NA	7.50687	7.50834	6.62192	11.8343	4.19574	7.38398	8.84252	6.52303	C_SHF	Rbl1
1555	88.2116	0.193384	0.15765	1.22667	0.219947	0.566013	89.01	81.6532	80.409	77.9089	87.2714	94.1457	108.321	86.9738	C_SHF	Rpn2
1556	50.052	-0.12321	0.217018	-0.567743	0.57021	0.824464	61.1274	50.6813	40.6775	56.2127	40.2791	50.7649	39.7913	60.8817	C_SHF	Manbal
1557	10.0067	0.327915	0.504324	0.650207	0.515559	0.791156	8.57928	2.81563	10.4059	13.8066	16.783	4.61499	13.2638	9.78455	C_SHF	Src
1558	0.580644	1.66005	1.88513	0.880604	0.378532	NA	0	0.938542	0	0	1.6783	0.922997	1.10531	0	C_SHF	Gm14286
1559	19.4278	0.390604	0.342083	1.14184	0.253521	0.598435	18.231	13.1396	19.8658	15.779	19.3004	16.614	18.7903	33.7023	C_SHF	Blcap
1560	286.177	0.135736	0.0933217	1.45449	0.14581	0.461463	267.03	276.87	259.201	286.981	294.541	282.437	295.119	327.239	C_SHF	Nnat
1561	0.595536	-0.569953	2.01824	-0.282401	0.777636	NA	0	0	2.83797	0	0.839148	0	0	1.08717	C_SHF	Platr27
1562	31.9808	0.118544	0.27408	0.432515	0.665367	0.874447	35.3895	22.525	36.8936	28.5995	46.1532	30.4589	23.2116	32.6152	C_SHF	Ctnnbl1
1563	3.99191	-0.169028	0.721926	-0.234135	0.81488	NA	4.28964	1.87708	5.67593	4.93094	2.51744	2.76899	5.52657	4.34869	C_SHF	Tti1
1564	22.9608	-0.361918	0.314982	-1.14901	0.250551	0.594837	37.5343	21.5865	22.7037	21.6961	15.9438	25.8439	19.8957	18.4819	C_SHF	Rprd1b
1565	7.16261	1.17061	0.572244	2.04565	0.0407912	NA	2.14482	5.63125	5.67593	3.94475	7.55233	8.30698	7.7372	16.3076	C_SHF	Tgm2
1566	2.62016	-0.0487659	0.887511	-0.0549468	0.956181	NA	2.14482	2.81563	1.89198	3.94475	3.35659	4.61499	1.10531	1.08717	C_SHF	Lbp
1567	9.85451	-1.08219	0.488121	-2.21705	0.0266197	0.183207	8.57928	14.0781	17.9738	12.8204	8.39148	2.76899	5.52657	8.69738	C_SHF	Snhg11
1568	3.68873	0.286221	0.83412	0.343141	0.731492	NA	1.07241	5.63125	2.83797	3.94475	7.55233	7.38398	0	1.08717	C_SHF	Ralgapb
1569	5.10758	0.08125	0.691549	0.11749	0.906472	NA	5.36205	0.938542	8.5139	4.93094	4.19574	3.69199	11.0531	2.17434	C_SHF	Actr5
1570	0.628056	0.597627	1.90296	0.314052	0.753482	NA	1.07241	0.938542	0	0	0.839148	0	0	2.17434	C_SHF	Ppp1r16b
1571	11.4996	0.580177	0.437267	1.32682	0.184567	0.523469	15.0137	6.5698	7.56791	7.88951	10.9089	16.614	15.4744	11.9589	C_SHF	Fam83d
1572	2.62507	0.785516	0.920962	0.852929	0.393699	NA	0	2.81563	0.945988	3.94475	5.03489	2.76899	3.31594	2.17434	C_SHF	Dhx35
1573	7.57844	1.13586	0.613587	1.85118	0.064143	NA	4.28964	0	5.67593	8.87569	6.71319	5.53798	11.0531	18.4819	C_SHF	Mafb
1574	232.679	-0.265707	0.106137	-2.50343	0.0122995	0.109336	249.872	246.837	272.445	248.519	218.179	241.825	197.851	185.906	C_SHF	Top1
1575	12.5295	-0.440255	0.426531	-1.03218	0.30199	0.63934	17.1586	10.324	17.0278	13.8066	16.783	11.999	5.52657	7.61021	C_SHF	Plcg1
1576	3.76351	-0.873083	0.750388	-1.16351	0.244623	NA	3.21723	5.63125	4.72994	5.91713	2.51744	3.69199	3.31594	1.08717	C_SHF	Zhx3
1577	2.51628	-0.742138	0.911509	-0.814185	0.415539	NA	3.21723	2.81563	4.72994	1.97238	3.35659	1.84599	1.10531	1.08717	C_SHF	Emilin3
1578	40.1365	-0.457952	0.229629	-1.99431	0.046118	0.253577	46.1136	48.8042	51.0834	39.4475	30.2093	34.1509	37.5807	33.7023	C_SHF	Chd6
1579	0.725985	-0.0356004	1.78539	-0.0199398	0.984091	NA	0	0	0	2.95856	0.839148	0.922997	0	1.08717	C_SHF	Gm45447
1580	216.85	0.217328	0.106631	2.03814	0.0415356	0.239735	223.061	182.077	208.117	190.334	245.031	239.979	226.59	219.609	C_SHF	Srsf6
1581	19.6328	-0.665007	0.333677	-1.99297	0.046265	0.253795	25.7378	22.525	18.9198	29.5856	20.1396	13.845	13.2638	13.0461	C_SHF	Ift52
1582	9.73096	0.547834	0.486748	1.1255	0.260378	0.601993	5.36205	8.44688	6.62192	10.8481	9.23063	5.53798	16.5797	15.2204	C_SHF	Mybl2
1583	2.36325	-1.09924	0.979551	-1.12218	0.261784	NA	2.14482	1.87708	2.83797	5.91713	0.839148	0.922997	1.10531	3.26152	C_SHF	Jph2
1584	29.4195	0.481519	0.2646	1.8198	0.0687896	0.316549	24.6654	21.5865	27.4337	24.6547	35.2442	35.9969	33.1594	32.6152	C_SHF	Oser1
1585	2.94996	-0.0372365	0.845669	-0.044032	0.964879	NA	5.36205	1.87708	2.83797	1.97238	4.19574	1.84599	4.42126	1.08717	C_SHF	2900093K20Rik
1586	2.85812	0.148315	0.884832	0.167619	0.866883	NA	2.14482	3.75417	1.89198	2.95856	0	5.53798	3.31594	3.26152	C_SHF	Fitm2
1587	6.39646	-0.0979448	0.597117	-0.16403	0.869708	NA	4.28964	8.44688	6.62192	6.90332	7.55233	0.922997	7.7372	8.69738	C_SHF	Ttpal
1588	25.2833	0.568368	0.293911	1.93381	0.0531369	0.273714	20.3758	22.525	20.8117	17.7514	27.6919	35.9969	35.3701	21.7434	C_SHF	Serinc3
1589	73.3515	0.0219033	0.17151	0.127709	0.89838	0.971347	64.3446	74.1449	72.8411	79.8813	81.3974	67.3788	69.6348	77.1892	C_SHF	Pkig
1590	3.76649	0.114004	0.786982	0.144862	0.884819	NA	0	5.63125	3.78395	4.93094	1.6783	6.46098	2.21063	5.43586	C_SHF	Ada
1591	186.464	0.131621	0.116934	1.1256	0.260334	0.601993	172.658	168.938	182.576	189.348	216.5	213.212	168.008	180.471	C_SHF	Ywhab
1592	0.707722	-0.0339361	1.78147	-0.0190495	0.984802	NA	0	0	1.89198	0.986188	1.6783	0	1.10531	0	C_SHF	Pabpc1l
1593	20.3922	0.610926	0.324091	1.88504	0.0594242	0.288446	16.0861	20.6479	16.0818	11.8343	29.3702	23.0749	23.2116	22.8306	C_SHF	Tomm34
1594	9.89326	-0.262836	0.452401	-0.58098	0.561254	0.819209	10.7241	10.324	12.2979	9.86188	8.39148	11.076	9.94783	6.52303	C_SHF	Stk4
1595	1.17373	0.513871	1.43163	0.358941	0.719639	NA	1.07241	1.87708	0	0.986188	0.839148	4.61499	0	0	C_SHF	Matn4
1596	10.1941	-0.491492	0.456408	-1.07687	0.281538	0.620595	7.50687	13.1396	15.1358	11.8343	9.23063	8.30698	5.52657	10.8717	C_SHF	Sdc4
1597	60.3303	0.168831	0.186226	0.906593	0.364622	0.693313	56.8377	57.2511	58.6513	54.2404	57.0621	69.2248	66.3189	63.056	C_SHF	Sys1
1598	1.0949	0.979063	1.48014	0.661466	0.508314	NA	0	0	0	2.95856	0.839148	2.76899	1.10531	1.08717	C_SHF	Dbndd2
1599	23.4693	0.439893	0.325472	1.35155	0.176518	0.511917	24.6654	12.2011	20.8117	21.6961	22.657	16.614	37.5807	31.528	C_SHF	Pigt
1600	11.3225	0.514373	0.451485	1.13929	0.254582	0.598812	8.57928	4.69271	12.2979	11.8343	10.9089	20.3059	13.2638	8.69738	C_SHF	Wfdc2
1601	24.5477	0.267965	0.298194	0.898625	0.368853	0.696813	27.8827	15.9552	26.4877	18.7376	25.1744	23.9979	32.0541	26.0921	C_SHF	Dnttip1
1602	231.244	0.0957593	0.215308	0.444756	0.656496	0.870494	257.378	181.139	225.145	231.754	261.814	316.588	196.746	179.383	C_SHF	Ube2c
1603	13.1208	-0.504016	0.42965	-1.17309	0.240761	0.587146	18.231	16.8938	17.0278	8.87569	4.19574	10.153	14.3691	15.2204	C_SHF	Snx21
1604	8.0513	0.175506	0.505484	0.347204	0.728438	NA	5.36205	9.38542	9.45988	5.91713	7.55233	9.22997	6.63189	10.8717	C_SHF	Acot8
1605	1.90852	1.11028	1.0751	1.03272	0.301734	NA	1.07241	1.87708	1.89198	0	4.19574	1.84599	2.21063	2.17434	C_SHF	Zswim3
1606	6.77809	-0.0600044	0.572133	-0.104878	0.916472	NA	8.57928	5.63125	8.5139	4.93094	5.03489	8.30698	11.0531	2.17434	C_SHF	Zswim1
1607	3.84172	0.308738	0.759449	0.406529	0.684354	NA	2.14482	3.75417	5.67593	1.97238	4.19574	0.922997	6.63189	5.43586	C_SHF	Neurl2
1608	23.0016	0.471241	0.303321	1.55361	0.120278	0.421293	12.8689	20.6479	22.7037	20.71	26.0136	29.5359	26.5276	25.005	C_SHF	Ctsa
1609	12.7881	-0.604211	0.443121	-1.36354	0.172714	0.506065	15.0137	9.38542	13.2438	24.6547	17.6221	9.22997	6.63189	6.52303	C_SHF	Pltp
1610	44.0334	-0.190554	0.217089	-0.877768	0.38007	0.704767	48.2584	43.173	49.1914	47.337	40.2791	46.1499	42.002	35.8767	C_SHF	Pcif1
1611	3.62239	-0.40857	0.783693	-0.521339	0.60213	NA	2.14482	3.75417	3.78395	6.90332	3.35659	4.61499	4.42126	0	C_SHF	Zfp335
1612	2.56997	0.145792	0.895682	0.162772	0.870698	NA	1.07241	2.81563	2.83797	2.95856	3.35659	0.922997	4.42126	2.17434	C_SHF	Zfp335os
1613	19.9212	-0.444495	0.328449	-1.35332	0.175955	0.510911	27.8827	25.3406	17.0278	21.6961	14.2655	20.3059	14.3691	18.4819	C_SHF	Ncoa5
1614	2.32754	-0.789527	0.958228	-0.823945	0.409971	NA	2.14482	0.938542	3.78395	4.93094	1.6783	1.84599	2.21063	1.08717	C_SHF	Cd40
1615	13.5013	0.0681404	0.390862	0.174334	0.861603	0.960169	10.7241	15.0167	15.1358	11.8343	13.4264	16.614	15.4744	9.78455	C_SHF	Slc35c2
1616	11.9876	-0.374532	0.417354	-0.897395	0.369508	0.696869	16.0861	12.2011	15.1358	10.8481	13.4264	7.38398	9.94783	10.8717	C_SHF	Elmo2
1617	2.05704	0.122851	1.00083	0.122749	0.902306	NA	2.14482	0.938542	0.945988	3.94475	3.35659	1.84599	1.10531	2.17434	C_SHF	Zfp663
1618	11.3803	-0.094591	0.424632	-0.22276	0.823722	0.947268	8.57928	11.2625	14.1898	12.8204	11.7481	8.30698	13.2638	10.8717	C_SHF	Zfp334
1619	21.1338	-0.0387464	0.320768	-0.120792	0.903855	0.973108	21.4482	28.1563	13.2438	22.6823	18.4613	21.2289	22.1063	21.7434	C_SHF	Trp53rka
1620	1.25575	-0.463986	1.4322	-0.323968	0.745963	NA	0	1.87708	3.78395	0	0	0	2.21063	2.17434	C_SHF	Slc2a10
1621	0.735245	2.03426	1.75382	1.1599	0.246088	NA	0	0	0	0.986188	0.839148	1.84599	2.21063	0	C_SHF	Eya2
1622	41.1569	-1.14447	0.238485	-4.79893	1.59516e-06	7.14402e-05	63.2722	59.1282	50.1374	54.2404	25.1744	26.7669	32.0541	18.4819	C_SHF	Zmynd8
1623	7.57117	-0.677854	0.527135	-1.28592	0.198471	NA	8.57928	8.44688	9.45988	10.8481	5.03489	8.30698	6.63189	3.26152	C_SHF	Ncoa3
1624	61.9457	-0.520877	0.187416	-2.77926	0.0054483	0.0598215	67.5618	76.0219	82.301	66.0746	49.5097	55.3798	53.0551	45.6612	C_SHF	Sulf2
1625	4.94267	-2.02476	0.737387	-2.74586	0.00603531	NA	9.65169	4.69271	6.62192	10.8481	1.6783	2.76899	1.10531	2.17434	C_SHF	Prex1
1626	12.9667	0.410948	0.410824	1.0003	0.317164	0.652455	12.8689	11.2625	8.5139	11.8343	9.23063	19.3829	12.1585	18.4819	C_SHF	Trp53rkb
1627	1.32972	1.42516	1.3397	1.06379	0.287423	NA	0	0.938542	1.89198	0	2.51744	0.922997	1.10531	3.26152	C_SHF	Arfgef2
1628	35.6683	0.293543	0.249106	1.17838	0.238643	0.58622	33.2447	30.0334	32.1636	33.5304	48.6706	45.2269	30.9488	31.528	C_SHF	Cse1l
1629	36.2206	-0.0565443	0.253887	-0.222715	0.823757	0.947268	32.1723	28.1563	35.9476	51.2818	37.7617	27.6899	39.7913	36.9639	C_SHF	Stau1
1630	43.5461	-0.310947	0.217098	-1.43229	0.152061	0.472043	48.2584	46.9271	47.2994	50.2956	36.0834	40.6119	37.5807	41.3126	C_SHF	Ddx27
1631	1.53392	0.00764791	1.20693	0.00633667	0.994944	NA	3.21723	0.938542	0.945988	0.986188	0.839148	0.922997	4.42126	0	C_SHF	Znfx1
1632	0.873201	0.488932	1.66524	0.293611	0.769055	NA	0	0.938542	1.89198	0	0.839148	0	3.31594	0	C_SHF	Kcnb1
1633	23.5935	0.196687	0.301319	0.652753	0.513916	0.789986	24.6654	25.3406	18.9198	18.7376	21.8179	21.2289	25.4222	32.6152	C_SHF	Ptgis
1634	5.23963	-0.275761	0.73207	-0.376687	0.706406	NA	6.43446	5.63125	0	10.8481	0.839148	8.30698	4.42126	5.43586	C_SHF	B4galt5
1635	8.24728	-0.301136	0.51408	-0.585776	0.558026	NA	6.43446	4.69271	11.3519	13.8066	5.87404	7.38398	7.7372	8.69738	C_SHF	Slc9a8
1636	5.76596	0.437442	0.601677	0.727038	0.467203	NA	3.21723	3.75417	7.56791	4.93094	6.71319	4.61499	6.63189	8.69738	C_SHF	Spata2
1637	32.4035	0.0877535	0.257013	0.341436	0.732775	0.907094	27.8827	37.5417	31.2176	28.5995	26.8527	36.9199	38.686	31.528	C_SHF	Rnf114
1638	37.0852	0.182025	0.251864	0.722712	0.469857	0.770645	30.0275	48.8042	26.4877	33.5304	42.7966	35.9969	46.4232	32.6152	C_SHF	Snai1
1639	6.48433	0.292797	0.590279	0.496031	0.619873	NA	3.21723	4.69271	6.62192	8.87569	11.7481	4.61499	8.84252	3.26152	C_SHF	Ube2v1
1640	8.0152	0.175488	0.534703	0.328198	0.742762	NA	13.9413	6.5698	6.62192	2.95856	6.71319	6.46098	12.1585	8.69738	C_SHF	Tmem189
1641	27.5909	1.24131	0.310009	4.00411	6.22508e-05	0.00186017	13.9413	21.5865	11.3519	18.7376	38.6008	46.1499	47.5285	22.8306	C_SHF	Cebpb
1642	31.2615	0.557939	0.264574	2.10882	0.0349599	0.215015	23.593	24.4021	24.5957	28.5995	44.4749	27.6899	38.686	38.051	C_SHF	Ptpn1
1643	1.25656	0.570277	1.28953	0.442235	0.658319	NA	2.14482	0.938542	0	0.986188	0.839148	1.84599	2.21063	1.08717	C_SHF	Ripor3
1644	4.46823	0.510742	0.723346	0.706082	0.480137	NA	3.21723	7.50834	1.89198	1.97238	2.51744	5.53798	3.31594	9.78455	C_SHF	Pard6b
1645	4.4872	-1.28155	0.726858	-1.76314	0.0778764	NA	8.57928	9.38542	4.72994	2.95856	4.19574	2.76899	1.10531	2.17434	C_SHF	Adnp
1646	25.4148	0.22857	0.298966	0.764534	0.444549	0.752661	25.7378	15.0167	33.1096	19.7238	26.0136	26.7669	25.4222	31.528	C_SHF	Dpm1
1647	4.63361	-0.311353	0.662335	-0.470083	0.638296	NA	4.28964	4.69271	7.56791	3.94475	5.03489	2.76899	4.42126	4.34869	C_SHF	Mocs3
1648	0.912808	1.49094	1.68459	0.885049	0.37613	NA	0	0	0.945988	0.986188	1.6783	3.69199	0	0	C_SHF	Kcng1
1649	3.93453	0.413421	0.750764	0.550667	0.581862	NA	1.07241	2.81563	4.72994	4.93094	5.03489	7.38398	4.42126	1.08717	C_SHF	Atp9a
1650	2.37552	1.16043	1.0267	1.13025	0.258369	NA	2.14482	0.938542	1.89198	0.986188	7.55233	0	3.31594	2.17434	C_SHF	Sall4
1651	12.2085	-0.010111	0.431777	-0.0234171	0.981318	0.994469	16.0861	16.8938	8.5139	7.88951	17.6221	11.999	11.0531	7.61021	C_SHF	Zfp64
1652	93.4343	-0.462826	0.157342	-2.94153	0.00326592	0.0419008	123.327	98.547	105.005	107.495	82.2365	89.5307	66.3189	75.0149	C_SHF	Tshz2
1653	3.67127	-0.57424	0.782926	-0.733454	0.463282	NA	2.14482	4.69271	4.72994	5.91713	0.839148	5.53798	4.42126	1.08717	C_SHF	Zfp217
1654	76.6033	0.283958	0.169243	1.67781	0.0933833	0.369907	70.7791	57.2511	71.8951	76.9227	86.4323	89.5307	78.4773	81.5379	C_SHF	Pfdn4
1655	3.02185	0.026026	0.851385	0.030569	0.975613	NA	3.21723	0.938542	4.72994	2.95856	1.6783	1.84599	6.63189	2.17434	C_SHF	Dok5
1656	7.845	0.4272	0.52373	0.815688	0.414678	NA	9.65169	5.63125	3.78395	7.88951	7.55233	12.922	6.63189	8.69738	C_SHF	Fam210b
1657	42.7566	0.210555	0.222487	0.946373	0.343958	0.676079	37.5343	39.4188	41.6235	40.4337	49.5097	53.5338	38.686	41.3126	C_SHF	Aurka
1658	10.8563	-0.184543	0.434417	-0.424806	0.670978	0.878349	13.9413	12.2011	11.3519	8.87569	12.5872	9.22997	11.0531	7.61021	C_SHF	Cstf1
1659	34.0269	0.0299083	0.253302	0.118074	0.906009	0.974242	30.0275	34.7261	37.8395	32.5442	37.7617	43.3809	29.8435	26.0921	C_SHF	Rtf2
1660	10.388	0.0182717	0.465666	0.0392377	0.968701	0.992357	11.7965	15.9552	4.72994	8.87569	10.0698	11.999	6.63189	13.0461	C_SHF	Bmp7
1661	55.5587	0.329724	0.199193	1.6553	0.097864	0.378462	45.0412	49.7428	44.4615	58.1851	67.971	68.3018	58.5817	52.1843	C_SHF	Rae1
1662	13.9973	0.805419	0.409536	1.96666	0.0492223	0.263089	12.8689	8.44688	5.67593	13.8066	12.5872	20.3059	14.3691	23.9178	C_SHF	Rbm38
1663	8.48827	-0.452345	0.50938	-0.888031	0.374524	NA	10.7241	6.5698	10.4059	11.8343	9.23063	9.22997	7.7372	2.17434	C_SHF	Pmepa1
1664	26.9449	-0.425469	0.280187	-1.51852	0.128884	0.436234	36.4619	29.0948	25.5417	32.5442	24.3353	19.3829	22.1063	26.0921	C_SHF	Rab22a
1665	52.7479	0.16062	0.2022	0.79436	0.426986	0.740136	55.7653	44.1115	55.8133	43.3923	53.7055	50.7649	61.8976	56.533	C_SHF	Vapb
1666	32.0735	-0.15578	0.263482	-0.591235	0.554363	0.815621	33.2447	29.0948	35.9476	36.489	27.6919	24.9209	43.1073	26.0921	C_SHF	Stx16
1667	14.8812	0.254304	0.376089	0.676181	0.498926	0.782472	12.8689	11.2625	10.4059	19.7238	15.1047	15.691	17.685	16.3076	C_SHF	Npepl1
1668	3.90647	-0.976672	0.764197	-1.27804	0.201236	NA	8.57928	6.5698	3.78395	1.97238	3.35659	3.69199	2.21063	1.08717	C_SHF	Nespas
1669	899.556	0.194041	0.0625289	3.10323	0.00191423	0.0283019	847.204	782.744	889.229	836.288	944.042	925.766	1001.42	969.758	C_SHF	Gnas
1670	38.131	0.503422	0.248521	2.02567	0.0427983	0.243257	40.7516	32.849	23.6497	29.5856	56.2229	39.6889	46.4232	35.8767	C_SHF	Nelfcd
1671	39.8686	0.18127	0.238128	0.76123	0.44652	0.753384	47.186	32.849	39.7315	29.5856	34.4051	45.2269	49.7392	40.2254	C_SHF	Ctsz
1672	334.606	0.323251	0.0878735	3.67859	0.000234528	0.00546357	293.84	280.624	288.526	325.442	359.155	360.892	381.334	387.033	C_SHF	Atp5e
1673	50.5814	0.475352	0.209427	2.26977	0.0232214	0.167639	50.4033	42.2344	43.5155	33.5304	62.9361	58.1488	49.7392	64.1432	C_SHF	Prelid3b
1674	9.886	-0.43609	0.483343	-0.902237	0.366931	0.695558	13.9413	6.5698	7.56791	17.7514	10.9089	9.22997	4.42126	8.69738	C_SHF	Edn3
1675	0.721063	-0.111144	1.77309	-0.0626836	0.950018	NA	2.14482	0.938542	0	0	0.839148	1.84599	0	0	C_SHF	Gm14443
1676	5.56998	0.0481518	0.617742	0.0779481	0.937869	NA	7.50687	4.69271	2.83797	6.90332	6.71319	2.76899	5.52657	7.61021	C_SHF	Gm4631
1677	3.12815	0.328714	0.819834	0.400952	0.688455	NA	5.36205	0.938542	1.89198	2.95856	2.51744	3.69199	3.31594	4.34869	C_SHF	Zfp968
1678	10.102	0.586391	0.459643	1.27575	0.202043	0.546158	5.36205	7.50834	6.62192	12.8204	12.5872	12.922	9.94783	13.0461	C_SHF	Gm6710
1679	7.48185	0.129089	0.53401	0.241735	0.808986	NA	6.43446	4.69271	6.62192	10.8481	9.23063	5.53798	11.0531	5.43586	C_SHF	Gm14305
1680	4.56301	0.380641	0.674531	0.564304	0.572547	NA	5.36205	1.87708	5.67593	2.95856	5.03489	4.61499	6.63189	4.34869	C_SHF	Gm14295
1681	5.97234	-0.419354	0.590618	-0.710025	0.477688	NA	5.36205	9.38542	6.62192	5.91713	5.87404	3.69199	3.31594	7.61021	C_SHF	Gm14296
1682	2.45174	0.559491	0.929205	0.602118	0.547096	NA	3.21723	0.938542	2.83797	0.986188	3.35659	2.76899	4.42126	1.08717	C_SHF	Gm14419
1683	6.55755	0.165752	0.5615	0.295196	0.767844	NA	5.36205	3.75417	6.62192	8.87569	5.87404	5.53798	7.7372	8.69738	C_SHF	Gm14418
1684	0.972629	0.767116	1.52319	0.503625	0.614525	NA	0	1.87708	0.945988	0	1.6783	0	1.10531	2.17434	C_SHF	Gm14322
1685	1.06222	0.871664	1.4916	0.584382	0.558964	NA	2.14482	0	0	0.986188	3.35659	0.922997	0	1.08717	C_SHF	Gm14325
1686	0.955387	3.4088	1.57762	2.16073	0.0307161	NA	0	0	0	0	2.51744	1.84599	1.10531	2.17434	C_SHF	Gm14327
1687	1.37122	1.44762	1.32254	1.09458	0.273703	NA	0	0	1.89198	0.986188	1.6783	0.922997	3.31594	2.17434	C_SHF	Gm14326
1688	1.71682	0.367938	1.12055	0.328355	0.742643	NA	3.21723	0.938542	0.945988	0.986188	0.839148	4.61499	1.10531	1.08717	C_SHF	Zfp971
1689	10.7158	-0.272232	0.446858	-0.609212	0.542384	0.808836	17.1586	9.38542	11.3519	8.87569	6.71319	9.22997	11.0531	11.9589	C_SHF	Zfp931
1690	1.33064	0.778894	1.2697	0.613449	0.53958	NA	1.07241	0.938542	0.945988	0.986188	2.51744	0.922997	0	3.26152	C_SHF	Phactr3
1691	1.72182	0.835617	1.15248	0.725059	0.468416	NA	2.14482	2.81563	0	0	1.6783	2.76899	1.10531	3.26152	C_SHF	Ppp1r3d
1692	5.11426	-0.559503	0.641607	-0.872033	0.38319	NA	4.28964	9.38542	4.72994	5.91713	5.03489	2.76899	5.52657	3.26152	C_SHF	Fam217b
1693	0.721257	-0.0684076	1.71078	-0.0399862	0.968104	NA	1.07241	0	0.945988	0.986188	1.6783	0	0	1.08717	C_SHF	Cdh4
1694	3.10384	-0.81891	0.824955	-0.992672	0.32087	NA	4.28964	3.75417	4.72994	2.95856	0.839148	2.76899	3.31594	2.17434	C_SHF	Taf4
1695	15.6083	-0.710295	0.377491	-1.88162	0.0598877	0.2899	18.231	13.1396	22.7037	23.6685	12.5872	14.768	12.1585	7.61021	C_SHF	Lsm14b
1696	372.313	0.264531	0.0842184	3.14101	0.00168365	0.0259047	350.678	323.797	345.286	335.304	431.322	423.656	386.86	381.598	C_SHF	Psma7
1697	2.19912	0.890285	1.06343	0.837184	0.402489	NA	4.28964	0.938542	0.945988	0	0.839148	1.84599	2.21063	6.52303	C_SHF	Ss18l1
1698	14.8171	-0.0556778	0.383063	-0.145349	0.884435	0.966738	17.1586	8.44688	17.9738	16.7652	14.2655	11.076	14.3691	18.4819	C_SHF	Mtg2
1699	11.2753	-0.0618497	0.43798	-0.141216	0.8877	0.967778	10.7241	15.9552	11.3519	7.88951	7.55233	14.768	13.2638	8.69738	C_SHF	Osbpl2
1700	69.9971	0.680058	0.183733	3.70134	0.000214465	0.00504598	60.055	45.9886	61.4893	48.3232	95.6629	90.4537	88.4252	69.579	C_SHF	Adrm1
1701	3.35867	-0.0938939	0.776669	-0.120893	0.903776	NA	3.21723	3.75417	2.83797	3.94475	2.51744	1.84599	3.31594	5.43586	C_SHF	Lama5
1702	553.195	0.0951151	0.0812194	1.17109	0.241563	0.588326	555.508	517.137	568.539	500.984	615.935	599.025	580.29	488.14	C_SHF	Rps21
1703	7.5166	0.372924	0.531648	0.701449	0.483023	NA	3.21723	10.324	6.62192	5.91713	10.0698	6.46098	7.7372	9.78455	C_SHF	Cables2
1704	15.3253	0.609376	0.383757	1.58792	0.112304	0.408815	5.36205	15.0167	11.3519	16.7652	21.8179	19.3829	17.685	15.2204	C_SHF	Gata5
1705	1.66468	0.846603	1.19897	0.706111	0.480119	NA	0	1.87708	2.83797	0	2.51744	2.76899	3.31594	0	C_SHF	B230312C02Rik
1706	21.5221	-0.237868	0.323643	-0.734971	0.462357	0.765155	24.6654	27.2177	17.0278	24.6547	21.8179	24.9209	21.001	10.8717	C_SHF	Mrgbp
1707	53.0754	0.203304	0.209511	0.970374	0.33186	0.663742	52.5481	49.7428	44.4615	51.2818	56.2229	72.9168	40.8966	56.533	C_SHF	Ogfr
1708	3.43381	-0.210198	0.778333	-0.270062	0.787113	NA	2.14482	2.81563	2.83797	6.90332	2.51744	3.69199	2.21063	4.34869	C_SHF	Col9a3
1709	24.9239	-0.684088	0.294671	-2.32153	0.0202582	0.154267	35.3895	34.7261	24.5957	28.5995	21.8179	20.3059	15.4744	18.4819	C_SHF	Dido1
1710	25.8023	0.125199	0.283206	0.442076	0.658434	0.871758	21.4482	29.0948	26.4877	21.6961	27.6919	29.5359	27.6329	22.8306	C_SHF	Gid8
1711	30.3852	0.399414	0.2686	1.48702	0.137009	0.448189	24.6654	33.7875	25.5417	20.71	39.44	27.6899	35.3701	35.8767	C_SHF	Ythdf1
1712	57.7312	-0.10372	0.211826	-0.489647	0.624384	0.852987	56.8377	52.5584	61.4893	68.047	49.5097	59.0718	77.372	36.9639	C_SHF	Nkain4
1713	18.3699	0.0694295	0.332523	0.208796	0.834608	0.951649	16.0861	15.9552	19.8658	19.7238	17.6221	19.3829	16.5797	21.7434	C_SHF	Arfgap1
1714	1.11985	-2.72116	1.52217	-1.78768	0.0738276	NA	2.14482	0.938542	3.78395	0.986188	0	0	1.10531	0	C_SHF	Chrna4
1715	0.932697	2.44126	3.4299	0.711759	0.476614	NA	0	0.938542	0	0	0	0	0	6.52303	C_SHF	Eef1a2
1716	219.933	0.207392	0.110597	1.87521	0.060764	0.292146	234.858	182.077	199.604	202.169	256.779	246.44	228.8	208.737	C_SHF	Ppdpf
1717	0.765009	0.0223794	1.63594	0.0136798	0.989085	NA	1.07241	0	0.945988	0.986188	0	0.922997	1.10531	1.08717	C_SHF	Helz2
1718	3.09402	0.130323	0.875481	0.148859	0.881665	NA	2.14482	2.81563	2.83797	3.94475	0.839148	5.53798	6.63189	0	C_SHF	Gmeb2
1719	7.12493	0.176094	0.536962	0.327944	0.742954	NA	9.65169	4.69271	6.62192	5.91713	9.23063	5.53798	7.7372	7.61021	C_SHF	Rtel1
1720	33.5363	0.290427	0.259923	1.11736	0.263842	0.605529	25.7378	24.4021	31.2176	39.4475	40.2791	36.9199	43.1073	27.1793	C_SHF	Arfrp1
1721	6.6454	-0.329665	0.579996	-0.568391	0.56977	NA	9.65169	12.2011	3.78395	3.94475	5.03489	6.46098	7.7372	4.34869	C_SHF	Zgpat
1722	2.94863	1.0086	0.849936	1.18667	0.235357	NA	1.07241	2.81563	1.89198	1.97238	3.35659	3.69199	5.52657	3.26152	C_SHF	Zbtb46
1723	62.7904	0.0471567	0.18529	0.254501	0.799108	0.937846	52.5481	68.5136	55.8133	70.0194	64.6144	63.6868	61.8976	65.2303	C_SHF	Tpd52l2
1724	43.4793	-0.261754	0.226238	-1.15698	0.247279	0.592832	42.8964	53.4969	47.2994	45.3647	39.44	29.5359	39.7913	50.0099	C_SHF	Dnajc5
1725	9.51931	0.0956645	0.498709	0.191824	0.84788	0.954254	2.14482	10.324	15.1358	8.87569	8.39148	8.30698	8.84252	14.1332	C_SHF	Uckl1
1726	11.8821	-0.916278	0.459339	-1.99477	0.0460675	0.253577	13.9413	22.525	9.45988	15.779	7.55233	2.76899	12.1585	10.8717	C_SHF	Zfp512b
1727	27.6275	-0.630747	0.279924	-2.25328	0.0242412	0.172713	34.3171	32.849	30.2716	36.489	18.4613	19.3829	19.8957	29.3537	C_SHF	Prpf6
1728	2.03344	0.508334	1.00929	0.503652	0.614506	NA	0	2.81563	1.89198	1.97238	3.35659	1.84599	2.21063	2.17434	C_SHF	Samd10
1729	1.14076	1.01844	1.38598	0.734816	0.462451	NA	1.07241	0.938542	0	0.986188	0.839148	0.922997	1.10531	3.26152	C_SHF	Sox18
1730	1.57229	0.631336	1.14468	0.55154	0.581263	NA	2.14482	0.938542	0.945988	0.986188	1.6783	3.69199	1.10531	1.08717	C_SHF	Tcea2
1731	33.173	-0.166351	0.25003	-0.665322	0.505845	0.786302	30.0275	33.7875	37.8395	38.4613	32.7268	26.7669	33.1594	32.6152	C_SHF	Rgs19
1732	0.896795	1.39438	1.6542	0.842935	0.399265	NA	0	0.938542	0.945988	0	0	0.922997	1.10531	3.26152	C_SHF	Oprl1
1733	15.7565	-0.0491549	0.371105	-0.132456	0.894624	0.970524	17.1586	15.9552	16.0818	14.7928	11.7481	17.5369	9.94783	22.8306	C_SHF	Pcmtd2
1734	102.247	0.208093	0.153901	1.35213	0.176335	0.511595	94.3721	82.5917	96.4908	105.522	88.1106	121.836	111.637	117.415	C_SHF	Polr3k
1735	5.28782	0.0595656	0.62101	0.0959172	0.923586	NA	5.36205	6.5698	2.83797	5.91713	5.87404	3.69199	5.52657	6.52303	C_SHF	Nudt11
1736	3.22074	0.707266	0.839932	0.842052	0.399759	NA	1.07241	1.87708	4.72994	1.97238	1.6783	4.61499	2.21063	7.61021	C_SHF	Nudt10
1737	4.03948	-0.586967	0.800913	-0.732872	0.463637	NA	2.14482	6.5698	7.56791	2.95856	0	6.46098	5.52657	1.08717	C_SHF	Shroom4
1738	1.64353	-0.628957	1.15866	-0.542831	0.587246	NA	1.07241	1.87708	0.945988	3.94475	0	0.922997	2.21063	2.17434	C_SHF	Dgkk
1739	13.6181	-0.51824	0.420566	-1.23224	0.217859	0.563916	16.0861	8.44688	16.0818	23.6685	10.0698	13.845	5.52657	15.2204	C_SHF	Clcn5
1740	1.10895	0.332041	1.38514	0.239717	0.81055	NA	1.07241	1.87708	0.945988	0	1.6783	0	2.21063	1.08717	C_SHF	Usp27x
1741	1.43104	-1.03215	1.21994	-0.846062	0.397518	NA	1.07241	1.87708	2.83797	1.97238	1.6783	0.922997	0	1.08717	C_SHF	Ppp1r3f
1742	13.7316	0.1605	0.397846	0.403423	0.686637	0.886863	10.7241	10.324	15.1358	15.779	20.1396	9.22997	15.4744	13.0461	C_SHF	Ccdc22
1743	4.67052	0.171662	0.671507	0.255638	0.798231	NA	5.36205	2.81563	5.67593	3.94475	8.39148	4.61499	2.21063	4.34869	C_SHF	Prickle3
1744	45.4416	0.401792	0.236285	1.70045	0.0890456	0.360149	33.2447	42.2344	39.7315	40.4337	41.9574	37.8429	54.1604	73.9277	C_SHF	Plp2
1745	6.08808	0.101454	0.578369	0.175415	0.860754	NA	5.36205	6.5698	5.67593	5.91713	5.87404	8.30698	7.7372	3.26152	C_SHF	Gpkow
1746	12.433	0.255955	0.455938	0.561382	0.574537	0.82667	20.3758	4.69271	10.4059	9.86188	12.5872	6.46098	17.685	17.3948	C_SHF	Wdr45
1747	40.6023	0.237636	0.234382	1.01388	0.310638	0.646789	38.6068	35.6646	29.3256	45.3647	38.6008	46.1499	53.0551	38.051	C_SHF	Praf2
1748	2.46888	0.603024	0.948582	0.635711	0.524965	NA	1.07241	2.81563	1.89198	1.97238	3.35659	0.922997	6.63189	1.08717	C_SHF	Ccdc120
1749	8.54858	0.092306	0.509544	0.181154	0.856247	NA	3.21723	13.1396	5.67593	10.8481	8.39148	7.38398	9.94783	9.78455	C_SHF	Tfe3
1750	13.1057	-0.420812	0.414373	-1.01554	0.309849	0.64628	21.4482	12.2011	9.45988	16.7652	9.23063	8.30698	15.4744	11.9589	C_SHF	Gripap1
1751	16.5842	0.111203	0.355266	0.313013	0.754271	0.920514	12.8689	18.7708	17.0278	14.7928	13.4264	18.4599	22.1063	15.2204	C_SHF	Otud5
1752	0.714597	2.99144	1.72043	1.73877	0.0820747	NA	0	0	0	0	1.6783	1.84599	1.10531	1.08717	C_SHF	Pim2
1753	10.5954	0.191617	0.440532	0.434967	0.663586	0.873841	11.7965	6.5698	11.3519	9.86188	9.23063	12.922	12.1585	10.8717	C_SHF	Slc35a2
1754	36.435	0.0667135	0.249186	0.267726	0.78891	0.934434	39.6792	26.2792	40.6775	36.489	46.1532	39.6889	33.1594	29.3537	C_SHF	Pqbp1
1755	86.8558	0.059909	0.156269	0.383372	0.701444	0.894964	85.7928	86.3459	86.085	81.8536	82.2365	95.9917	91.7411	84.7995	C_SHF	Timm17b
1756	1.44984	-3.15365	1.47289	-2.14114	0.032263	NA	0	1.87708	5.67593	2.95856	0	0	0	1.08717	C_SHF	Pcsk1n
1757	8.28795	-0.0212302	0.512288	-0.041442	0.966944	NA	5.36205	6.5698	13.2438	7.88951	5.03489	7.38398	9.94783	10.8717	C_SHF	Hdac6
1758	21.1272	0.242989	0.312095	0.778572	0.436232	0.747313	17.1586	20.6479	21.7577	17.7514	22.657	23.0749	18.7903	27.1793	C_SHF	Suv39h1
1759	6.92654	-0.288264	0.578725	-0.498102	0.618412	NA	4.28964	5.63125	10.4059	9.86188	5.87404	1.84599	6.63189	10.8717	C_SHF	Wdr13
1760	446.624	0.184141	0.0789201	2.33326	0.0196347	0.151309	408.588	418.59	421.911	425.047	517.755	466.114	438.81	476.182	C_SHF	Rbm3
1761	1.26854	0.0364607	1.4401	0.0253182	0.979801	NA	2.14482	2.81563	0	0	0.839148	0	0	4.34869	C_SHF	Rbm3os
1762	2.47912	0.896784	0.924907	0.969594	0.332249	NA	2.14482	1.87708	1.89198	0.986188	2.51744	2.76899	2.21063	5.43586	C_SHF	Tbc1d25
1763	11.9972	0.0633226	0.415652	0.152345	0.878915	0.964773	8.57928	15.9552	12.2979	9.86188	10.0698	12.922	12.1585	14.1332	C_SHF	Ebp
1764	2.21978	0.0325009	0.984792	0.0330028	0.973672	NA	0	1.87708	2.83797	3.94475	0.839148	2.76899	3.31594	2.17434	C_SHF	Porcn
1765	16.1605	0.343866	0.362861	0.947652	0.343307	0.675289	15.0137	9.38542	15.1358	17.7514	20.9787	20.3059	16.5797	14.1332	C_SHF	Ftsj1
1766	5.1885	-0.0648125	1.32111	-0.049059	0.960872	NA	7.50687	1.87708	1.89198	9.86188	0.839148	1.84599	17.685	0	C_SHF	Slc38a5
1767	10.6352	-0.531612	0.478251	-1.11158	0.266321	0.608022	8.57928	6.5698	15.1358	19.7238	5.87404	8.30698	14.3691	6.52303	C_SHF	B630019K06Rik
1768	0.731429	0.920629	1.799	0.511745	0.608829	NA	2.14482	0	0	0	1.6783	0.922997	1.10531	0	C_SHF	Xk
1769	14.2465	-0.057346	0.39685	-0.144503	0.885103	0.966738	15.0137	14.0781	15.1358	13.8066	17.6221	6.46098	19.8957	11.9589	C_SHF	Dynlt3
1770	1.73509	1.32518	1.12629	1.17658	0.239362	NA	1.07241	0.938542	0.945988	0.986188	1.6783	2.76899	3.31594	2.17434	C_SHF	Srpx
1771	12.3773	-0.201731	0.430404	-0.468701	0.639283	0.862527	13.9413	9.38542	14.1898	15.779	10.0698	20.3059	7.7372	7.61021	C_SHF	Rpgr
1772	8.67337	0.446657	0.511605	0.873051	0.382635	NA	4.28964	10.324	2.83797	11.8343	10.0698	9.22997	8.84252	11.9589	C_SHF	Tspan7
1773	13.7701	0.562279	0.393173	1.43011	0.152687	0.472814	13.9413	9.38542	11.3519	9.86188	15.1047	16.614	12.1585	21.7434	C_SHF	Mid1ip1
1774	14.9543	-0.260059	0.376521	-0.69069	0.48976	0.77885	19.3034	11.2625	15.1358	19.7238	15.1047	13.845	15.4744	9.78455	C_SHF	Bcor
1775	16.1118	0.750785	0.370166	2.02824	0.0425358	0.243131	10.7241	10.324	15.1358	11.8343	16.783	26.7669	22.1063	15.2204	C_SHF	Atp6ap2
1776	14.1478	-0.450996	0.411541	-1.09587	0.273135	0.612241	17.1586	21.5865	15.1358	11.8343	10.9089	21.2289	6.63189	8.69738	C_SHF	1810030O07Rik
1777	5.75263	0.189386	0.633375	0.299012	0.764931	NA	6.43446	1.87708	8.5139	4.93094	7.55233	10.153	2.21063	4.34869	C_SHF	Med14
1778	38.9902	-0.622631	0.240374	-2.59026	0.0095903	0.0921266	38.6068	49.7428	45.4074	55.2265	29.3702	32.3049	23.2116	38.051	C_SHF	Usp9x
1779	93.6896	-0.0729689	0.153596	-0.47507	0.634737	0.858577	95.4445	97.6084	89.8689	101.577	85.5931	105.222	81.7933	92.4097	C_SHF	Ddx3x
1780	14.0179	-0.618073	0.387765	-1.59394	0.110951	0.407278	16.0861	14.0781	21.7577	15.779	9.23063	11.076	13.2638	10.8717	C_SHF	Cask
1781	15.0204	0.385078	0.375382	1.02583	0.304972	0.641274	12.8689	11.2625	12.2979	15.779	17.6221	18.4599	21.001	10.8717	C_SHF	Maoa
1782	2.58428	0.124448	0.914023	0.136155	0.891699	NA	3.21723	0.938542	3.78395	1.97238	0.839148	5.53798	2.21063	2.17434	C_SHF	Maob
1783	25.6362	0.199829	0.289309	0.690712	0.489746	0.77885	27.8827	24.4021	20.8117	22.6823	26.8527	34.1509	28.7382	19.5691	C_SHF	Fundc1
1784	12.1588	-0.0845992	0.41232	-0.205179	0.837433	0.952854	10.7241	13.1396	15.1358	10.8481	8.39148	13.845	11.0531	14.1332	C_SHF	Kdm6a
1785	7.11837	-0.0664738	0.535897	-0.124042	0.901282	NA	4.28964	7.50834	8.5139	8.87569	9.23063	6.46098	6.63189	5.43586	C_SHF	Rp2
1786	2.07934	-0.525201	1.01824	-0.515791	0.606	NA	1.07241	1.87708	0.945988	5.91713	1.6783	1.84599	2.21063	1.08717	C_SHF	Jade3
1787	160.552	-0.0175685	0.118235	-0.14859	0.881877	0.965648	151.21	173.63	167.44	153.845	166.151	159.679	159.165	153.291	C_SHF	Ndufb11
1788	37.4702	-0.156116	0.244795	-0.637743	0.523641	0.796269	45.0412	33.7875	36.8936	42.4061	32.7268	39.6889	44.2126	25.005	C_SHF	Rbm10
1789	59.8197	0.232998	0.196269	1.18713	0.235175	0.583057	64.3446	51.6198	50.1374	54.2404	68.8102	60.9178	78.4773	50.0099	C_SHF	Uba1
1790	41.0214	0.272021	0.223769	1.21563	0.224124	0.570468	39.6792	36.6032	34.0556	38.4613	46.1532	43.3809	42.002	47.8356	C_SHF	Cdk16
1791	14.9537	0.233513	0.404755	0.576924	0.563991	0.820646	7.50687	10.324	17.9738	18.7376	15.1047	8.30698	22.1063	19.5691	C_SHF	Usp11
1792	26.7463	-0.0564506	0.284416	-0.198478	0.842671	0.953727	22.5206	25.3406	27.4337	33.5304	25.1744	23.0749	22.1063	34.7895	C_SHF	Araf
1793	22.1205	0.157203	0.309198	0.508421	0.611158	0.84648	24.6654	25.3406	15.1358	18.7376	26.0136	22.1519	21.001	23.9178	C_SHF	Timp1
1794	0.956235	0.729113	1.56205	0.466768	0.640666	NA	0	0.938542	0.945988	0.986188	0	3.69199	0	1.08717	C_SHF	Cfp
1795	12.6596	-0.0373668	0.413726	-0.0903177	0.928035	0.98099	15.0137	9.38542	17.0278	9.86188	10.0698	14.768	8.84252	16.3076	C_SHF	Elk1
1796	22.0774	0.323131	0.326595	0.989394	0.32247	0.656057	25.7378	21.5865	17.0278	14.7928	31.0485	31.3819	15.4744	19.5691	C_SHF	Uxt
1797	1.36278	-0.245645	1.23879	-0.198294	0.842815	NA	1.07241	2.81563	0	1.97238	0.839148	0.922997	1.10531	2.17434	C_SHF	Zfp182
1798	1.27431	-1.99273	1.46398	-1.36117	0.173461	NA	3.21723	0.938542	1.89198	1.97238	0	0	0	2.17434	C_SHF	Zfp300
1799	11.7676	-0.47889	0.419757	-1.14087	0.253923	0.598812	15.0137	15.0167	12.2979	12.8204	12.5872	11.076	6.63189	8.69738	C_SHF	Klhl13
1800	1.51616	-0.430691	1.18599	-0.363149	0.716494	NA	1.07241	0.938542	2.83797	1.97238	0	0.922997	2.21063	2.17434	C_SHF	Wdr44
1801	6.3396	-0.727582	0.60735	-1.19796	0.230932	NA	2.14482	14.0781	8.5139	6.90332	5.87404	5.53798	3.31594	4.34869	C_SHF	Dock11
1802	1.83125	0.119854	1.11423	0.107566	0.91434	NA	4.28964	1.87708	0	0.986188	2.51744	2.76899	2.21063	0	C_SHF	Il13ra1
1803	3.59635	0.72676	1.44152	0.504161	0.614148	NA	0	0	1.89198	8.87569	1.6783	0.922997	11.0531	4.34869	C_SHF	Zcchc12
1804	121.923	-0.0222917	0.137902	-0.161649	0.871582	0.962991	131.906	111.687	131.492	116.37	116.642	123.682	137.059	106.543	C_SHF	Pgrmc1
1805	4.88721	-0.768958	0.677147	-1.13559	0.25613	NA	7.50687	6.5698	3.78395	6.90332	5.87404	1.84599	5.52657	1.08717	C_SHF	Akap17b
1806	457.061	0.311695	0.0822459	3.7898	0.000150768	0.00375966	415.023	379.171	437.047	401.379	500.972	555.644	509.55	457.7	C_SHF	Slc25a5
1807	2.46784	-0.875005	0.941038	-0.92983	0.352459	NA	3.21723	5.63125	2.83797	0.986188	0.839148	1.84599	2.21063	2.17434	C_SHF	Mdrl
1808	15.9695	-0.114703	0.389548	-0.294452	0.768413	0.924549	21.4482	19.7094	12.2979	12.8204	15.1047	9.22997	11.0531	26.0921	C_SHF	C330007P06Rik
1809	56.1183	0.335181	0.202545	1.65485	0.0979555	0.378462	54.6929	50.6813	50.1374	43.3923	73.0059	54.4568	49.7392	72.8406	C_SHF	Ube2a
1810	3.29126	-0.891317	0.823783	-1.08198	0.279261	NA	5.36205	3.75417	2.83797	4.93094	0.839148	0.922997	4.42126	3.26152	C_SHF	Nkrf
1811	33.1298	0.0494037	0.25376	0.194686	0.845638	0.954254	37.5343	30.9719	28.3797	33.5304	34.4051	33.2279	40.8966	26.0921	C_SHF	2021-09-06
1812	1228.02	0.208466	0.0532657	3.9137	9.08929e-05	0.00253426	1149.62	1135.64	1126.67	1144.96	1283.06	1318.96	1360.64	1304.61	C_SHF	Rpl39
1813	45.5629	-0.133516	0.218519	-0.611004	0.541197	0.807821	60.055	43.173	45.4074	42.4061	41.1183	47.9959	38.686	45.6612	C_SHF	Upf3b
1814	24.3348	-0.119425	0.306733	-0.389347	0.69702	0.8928	25.7378	27.2177	29.3256	19.7238	32.7268	24.9209	14.3691	20.6563	C_SHF	Nkap
1815	87.3175	0.366147	0.161245	2.27074	0.0231626	0.167385	71.8515	76.0219	77.5711	78.8951	89.7889	90.4537	119.374	94.584	C_SHF	Ndufa1
1816	4.45684	-0.725583	0.721289	-1.00595	0.314438	NA	2.14482	5.63125	7.56791	6.90332	3.35659	4.61499	0	5.43586	C_SHF	Rnf113a1
1817	3.68944	0.00914708	0.82169	0.011132	0.991118	NA	6.43446	3.75417	3.78395	0.986188	9.23063	0.922997	3.31594	1.08717	C_SHF	Rhox5
1818	4.60298	-0.155691	0.697205	-0.223308	0.823296	NA	1.07241	5.63125	3.78395	8.87569	5.03489	3.69199	2.21063	6.52303	C_SHF	Zbtb33
1819	1.25511	2.91283	1.51267	1.92562	0.0541513	NA	0	0	0.945988	0	2.51744	0	3.31594	3.26152	C_SHF	Tmem255a
1820	27.4092	-0.161013	0.28618	-0.562631	0.573687	0.82595	36.4619	30.9719	28.3797	19.7238	25.1744	19.3829	28.7382	30.4408	C_SHF	Lamp2
1821	19.0165	-0.443371	0.349553	-1.26839	0.204657	0.548964	22.5206	24.4021	22.7037	18.7376	20.9787	23.0749	8.84252	10.8717	C_SHF	Cul4b
1822	38.8989	0.157628	0.233149	0.676083	0.498988	0.782472	33.2447	35.6646	35.9476	42.4061	42.7966	44.3039	44.2126	32.6152	C_SHF	Mcts1
1823	6.06588	0.302867	0.583368	0.51917	0.603642	NA	5.36205	7.50834	3.78395	4.93094	5.87404	4.61499	8.84252	7.61021	C_SHF	C1galt1c1
1824	7.83122	-0.850903	0.516523	-1.64737	0.0994829	NA	10.7241	9.38542	10.4059	9.86188	6.71319	4.61499	4.42126	6.52303	C_SHF	Gria3
1825	66.0737	-0.618485	0.199953	-3.09315	0.00198047	0.0288595	69.7066	71.3292	90.8149	87.7708	57.0621	38.7659	70.7401	42.3997	C_SHF	Thoc2
1826	25.3723	-0.547139	0.298005	-1.83601	0.0663564	0.311216	32.1723	27.2177	25.5417	35.5028	14.2655	27.6899	22.1063	18.4819	C_SHF	Xiap
1827	37.869	-0.544389	0.244309	-2.22828	0.0258617	0.179385	50.4033	45.05	38.7855	46.3508	40.2791	29.5359	22.1063	30.4408	C_SHF	Stag2
1828	0.895	1.48127	1.78185	0.831307	0.4058	NA	0	1.87708	0	0	4.19574	0	0	1.08717	C_SHF	Dcaf12l2
1829	4.89747	0.572185	0.660741	0.865975	0.386504	NA	4.28964	3.75417	3.78395	3.94475	5.87404	5.53798	2.21063	9.78455	C_SHF	Dcaf12l1
1830	23.789	-0.347049	0.297913	-1.16494	0.244045	0.590379	27.8827	25.3406	29.3256	23.6685	19.3004	16.614	21.001	27.1793	C_SHF	Smarca1
1831	7.66584	-0.202394	0.532713	-0.37993	0.703997	NA	11.7965	5.63125	8.5139	6.90332	8.39148	3.69199	5.52657	10.8717	C_SHF	Ocrl
1832	1.35684	-0.812455	1.22198	-0.664869	0.506135	NA	2.14482	1.87708	1.89198	0.986188	0.839148	0.922997	1.10531	1.08717	C_SHF	Apln
1833	0.789644	1.0936	1.76909	0.618173	0.536461	NA	0	0	0.945988	0.986188	0	0	2.21063	2.17434	C_SHF	Xpnpep2
1834	4.44649	-0.341465	0.675867	-0.505225	0.613401	NA	7.50687	3.75417	4.72994	3.94475	3.35659	4.61499	3.31594	4.34869	C_SHF	Zdhhc9
1835	26.5936	-0.657575	0.304137	-2.1621	0.0306103	0.199227	20.3758	33.7875	48.2454	27.6133	19.3004	23.9979	17.685	21.7434	C_SHF	Utp14a
1836	7.43242	-0.552785	0.5331	-1.03693	0.29977	NA	10.7241	9.38542	8.5139	6.90332	8.39148	4.61499	3.31594	7.61021	C_SHF	Bcorl1
1837	3.13368	0.167033	0.869623	0.192075	0.847683	NA	2.14482	4.69271	3.78395	0.986188	2.51744	0	4.42126	6.52303	C_SHF	Elf4
1838	24.22	0.364749	0.298083	1.22365	0.221085	0.566471	25.7378	21.5865	20.8117	16.7652	24.3353	34.1509	22.1063	28.2665	C_SHF	Aifm1
1839	5.57138	1.6618	0.726131	2.28857	0.0221041	NA	0	4.69271	2.83797	2.95856	8.39148	2.76899	5.52657	17.3948	C_SHF	Rab33a
1840	5.99499	-0.230831	0.589215	-0.39176	0.695236	NA	7.50687	6.5698	4.72994	6.90332	3.35659	4.61499	8.84252	5.43586	C_SHF	Zfp280c
1841	6.1521	0.682935	0.607283	1.12457	0.26077	NA	8.57928	6.5698	1.89198	1.97238	6.71319	9.22997	7.7372	6.52303	C_SHF	Slc25a14
1842	22.2854	0.30707	0.308727	0.994633	0.319915	0.654625	20.3758	14.0781	25.5417	19.7238	22.657	27.6899	23.2116	25.005	C_SHF	Rbmx2
1843	1.87469	-0.981478	1.11294	-0.881877	0.377843	NA	3.21723	0.938542	4.72994	0.986188	0	1.84599	1.10531	2.17434	C_SHF	Enox2
1844	0.743528	-1.0365	1.78197	-0.581662	0.560795	NA	2.14482	1.87708	0	0	0.839148	0	0	1.08717	C_SHF	Arhgap36
1845	11.6022	-0.251989	0.445411	-0.565744	0.571568	0.824802	15.0137	16.8938	6.62192	11.8343	11.7481	5.53798	9.94783	15.2204	C_SHF	Stk26
1846	21.3567	-1.00039	0.322766	-3.09944	0.00193889	0.0286066	22.5206	27.2177	29.3256	34.5166	12.5872	12.922	14.3691	17.3948	C_SHF	Rap2c
1847	10.7347	-0.697276	0.458592	-1.52047	0.128393	0.43506	13.9413	13.1396	7.56791	18.7376	10.0698	9.22997	8.84252	4.34869	C_SHF	Mbnl3
1848	20.4514	-0.125447	0.351679	-0.356708	0.72131	0.90329	15.0137	16.8938	29.3256	23.6685	11.7481	22.1519	14.3691	30.4408	C_SHF	Hs6st2
1849	0.878314	-1.27122	1.64854	-0.771123	0.440634	NA	1.07241	2.81563	0.945988	0	0	0	1.10531	1.08717	C_SHF	Gpc4
1850	205.88	0.20292	0.106629	1.90306	0.0570332	0.282849	174.803	204.602	183.522	202.169	221.535	213.212	221.063	226.132	C_SHF	Gpc3
1851	1.11707	1.81582	1.49976	1.21074	0.225994	NA	0	0	0.945988	0.986188	1.6783	0.922997	3.31594	1.08717	C_SHF	Ccdc160
1852	37.7934	-0.358637	0.241032	-1.48792	0.136772	0.448189	49.3309	33.7875	37.8395	49.3094	36.0834	31.3819	28.7382	35.8767	C_SHF	Phf6
1853	27.932	0.88999	0.297156	2.99502	0.00274423	0.0371561	12.8689	16.8938	16.0818	32.5442	39.44	38.7659	33.1594	33.7023	C_SHF	Hprt
1854	1.67452	0.00183248	1.14177	0.00160495	0.998719	NA	0	3.75417	0.945988	1.97238	0.839148	3.69199	1.10531	1.08717	C_SHF	Plac1
1855	3.95299	0.186299	0.708367	0.262997	0.792553	NA	3.21723	3.75417	3.78395	3.94475	3.35659	3.69199	5.52657	4.34869	C_SHF	Fam122b
1856	18.2281	0.696142	0.345645	2.01404	0.0440058	0.24734	13.9413	14.0781	17.0278	10.8481	28.531	23.0749	16.5797	21.7434	C_SHF	Mospd1
1857	29.5226	0.676143	0.281354	2.40317	0.0162534	0.133438	28.9551	17.8323	27.4337	16.7652	29.3702	42.4579	32.0541	41.3126	C_SHF	Rtl8a
1858	19.5329	0.31093	0.335996	0.925397	0.354759	0.6857	20.3758	11.2625	20.8117	17.7514	25.1744	25.8439	15.4744	19.5691	C_SHF	Rtl8b
1859	0.625327	1.74803	1.93337	0.904136	0.365923	NA	0	0	0.945988	0	0	1.84599	2.21063	0	C_SHF	3830403N18Rik
1860	6.6438	-0.628319	0.596311	-1.05368	0.29203	NA	5.36205	7.50834	14.1898	4.93094	5.03489	1.84599	8.84252	5.43586	C_SHF	Zfp449
1861	6.19001	0.432673	0.602027	0.718693	0.47233	NA	7.50687	2.81563	5.67593	4.93094	3.35659	5.53798	7.7372	11.9589	C_SHF	Smim10l2a
1862	6.47998	0.155292	0.567432	0.273675	0.784334	NA	5.36205	5.63125	6.62192	6.90332	4.19574	11.076	5.52657	6.52303	C_SHF	Ints6l
1863	6.61977	0.106838	0.562813	0.189829	0.849443	NA	4.28964	7.50834	4.72994	8.87569	5.87404	7.38398	9.94783	4.34869	C_SHF	Mmgt1
1864	3.98964	0.36923	0.754853	0.489141	0.624742	NA	4.28964	1.87708	4.72994	2.95856	5.03489	0.922997	8.84252	3.26152	C_SHF	Slc9a6
1865	19.0365	0.419303	0.332088	1.26263	0.206723	0.551914	19.3034	16.8938	13.2438	15.779	20.9787	21.2289	17.685	27.1793	C_SHF	Fhl1
1866	3.0597	-0.818237	0.876877	-0.933127	0.350755	NA	1.07241	1.87708	5.67593	6.90332	2.51744	0.922997	4.42126	1.08717	C_SHF	Map7d3
1867	60.275	0.0172239	0.189985	0.0906594	0.927763	0.98099	69.7066	58.1896	59.5973	52.268	62.9361	53.5338	57.4764	68.4919	C_SHF	Htatsf1
1868	0.890133	2.32708	1.67019	1.3933	0.163529	NA	1.07241	0	0	0	0	2.76899	1.10531	2.17434	C_SHF	Arhgef6
1869	70.2344	0.0612287	0.189966	0.322315	0.747214	0.91569	79.3583	72.2678	78.517	45.3647	80.5582	71.0708	61.8976	72.8406	C_SHF	Rbmx
1870	2.91677	0.0164203	0.870777	0.018857	0.984955	NA	1.07241	6.5698	1.89198	1.97238	2.51744	2.76899	1.10531	5.43586	C_SHF	Fgf13
1871	7.96561	0.0794257	0.512595	0.154948	0.876862	NA	11.7965	4.69271	6.62192	7.88951	6.71319	7.38398	8.84252	9.78455	C_SHF	Atp11c
1872	1.04286	0.846604	1.51674	0.558174	0.576725	NA	0	0.938542	0.945988	0.986188	0	0	2.21063	3.26152	C_SHF	Slitrk4
1873	45.226	-0.0439837	0.221924	-0.198193	0.842894	0.953727	43.9688	56.3125	44.4615	39.4475	52.8663	47.9959	39.7913	36.9639	C_SHF	Fmr1
1874	1.03024	0.0980054	1.48589	0.0659573	0.947412	NA	0	0.938542	0.945988	1.97238	0	0	2.21063	2.17434	C_SHF	Gm14698
1875	6.39648	-1.23544	0.592217	-2.08612	0.0369675	NA	7.50687	9.38542	11.3519	7.88951	5.87404	3.69199	2.21063	3.26152	C_SHF	Aff2
1876	2.2173	-1.03723	0.99788	-1.03944	0.298602	NA	4.28964	1.87708	1.89198	3.94475	1.6783	1.84599	2.21063	0	C_SHF	Ids
1877	17.2451	0.148728	0.348512	0.426752	0.66956	0.877466	13.9413	18.7708	17.9738	14.7928	20.1396	19.3829	21.001	11.9589	C_SHF	1110012L19Rik
1878	9.76245	0.223216	0.457919	0.487457	0.625935	0.85346	7.50687	8.44688	10.4059	9.86188	13.4264	11.999	8.84252	7.61021	C_SHF	Tmem185a
1879	1.27944	-0.558221	1.37612	-0.405648	0.685001	NA	3.21723	2.81563	0	0	0	0.922997	1.10531	2.17434	C_SHF	Mtm1
1880	1.76718	0.514923	1.13351	0.454274	0.649632	NA	2.14482	0.938542	2.83797	0	4.19574	1.84599	0	2.17434	C_SHF	Mtmr1
1881	15.2978	-0.313575	0.368367	-0.851257	0.394627	0.716234	17.1586	17.8323	16.0818	16.7652	15.9438	10.153	11.0531	17.3948	C_SHF	Cd99l2
1882	311.424	0.130098	0.0926784	1.40376	0.160391	0.486173	303.492	290.01	288.526	309.663	357.477	334.125	287.382	320.716	C_SHF	Hmgb3
1883	29.119	0.106087	0.276429	0.383777	0.701144	0.894846	28.9551	17.8323	35.0016	30.5718	28.531	35.0739	27.6329	29.3537	C_SHF	Vma21
1884	5.70059	0.138199	0.602049	0.229547	0.818444	NA	5.36205	7.50834	4.72994	3.94475	3.35659	6.46098	6.63189	7.61021	C_SHF	Prrg3
1885	1.83647	0.563138	1.05175	0.535431	0.592352	NA	2.14482	0.938542	1.89198	0.986188	2.51744	1.84599	1.10531	3.26152	C_SHF	Gabre
1886	0.611972	2.75586	1.89405	1.45501	0.145666	NA	0	0	0	0	0.839148	1.84599	2.21063	0	C_SHF	Gabra3
1887	43.0447	0.567711	0.225555	2.51695	0.0118377	0.106811	38.6068	28.1563	35.0016	37.4752	53.7055	57.2258	42.002	52.1843	C_SHF	Cetn2
1888	18.713	0.647504	0.359448	1.80138	0.0716423	0.323785	11.7965	7.50834	16.0818	22.6823	17.6221	20.3059	26.5276	27.1793	C_SHF	Nsdhl
1889	1.93297	0.362168	1.05311	0.343904	0.730919	NA	1.07241	1.87708	3.78395	0	2.51744	1.84599	1.10531	3.26152	C_SHF	Zfp185
1890	1.99965	-1.29205	1.14805	-1.12543	0.260408	NA	1.07241	8.44688	0.945988	0.986188	2.51744	0.922997	1.10531	0	C_SHF	Xlr3a
1891	6.28966	0.0825099	0.575365	0.143405	0.885971	NA	6.43446	6.5698	5.67593	5.91713	5.87404	11.076	4.42126	4.34869	C_SHF	Xlr3b
1892	0.775837	1.16186	1.87283	0.620379	0.535008	NA	1.07241	0.938542	0	0	4.19574	0	0	0	C_SHF	Xlr4b
1893	4.27171	0.0591731	0.701104	0.0843999	0.932739	NA	5.36205	3.75417	4.72994	2.95856	5.03489	4.61499	6.63189	1.08717	C_SHF	F8a
1894	6.67875	0.388023	0.592732	0.654636	0.512702	NA	2.14482	4.69271	9.45988	6.90332	12.5872	5.53798	8.84252	3.26152	C_SHF	Zfp275
1895	31.678	0.384822	0.268752	1.43189	0.152177	0.472043	24.6654	29.0948	28.3797	27.6133	41.9574	23.9979	32.0541	45.6612	C_SHF	Haus7
1896	47.2332	-0.0370672	0.229503	-0.161511	0.871691	0.962991	42.8964	55.374	42.5695	49.3094	31.0485	41.5349	59.687	55.4458	C_SHF	Bgn
1897	15.5124	0.590551	0.39682	1.48821	0.136695	0.448189	8.57928	12.2011	17.0278	11.8343	16.783	31.3819	12.1585	14.1332	C_SHF	Dusp9
1898	3.33442	0.760896	0.813249	0.935625	0.349467	NA	3.21723	3.75417	0.945988	1.97238	4.19574	2.76899	2.21063	7.61021	C_SHF	Pnck
1899	5.97669	0.392054	0.599266	0.654224	0.512967	NA	3.21723	6.5698	5.67593	4.93094	4.19574	4.61499	7.7372	10.8717	C_SHF	Slc6a8
1900	60.8646	0.375607	0.187175	2.00671	0.0447801	0.249927	51.4757	50.6813	57.7053	52.268	76.3625	64.6098	71.8455	61.9688	C_SHF	Bcap31
1901	2.3774	-1.29902	1.05513	-1.23115	0.218267	NA	3.21723	0.938542	6.62192	2.95856	4.19574	0	0	1.08717	C_SHF	Abcd1
1902	59.1765	0.0561092	0.187664	0.298988	0.764949	0.922681	56.8377	53.4969	60.5433	61.1437	57.0621	63.6868	64.1082	56.533	C_SHF	Idh3g
1903	86.5928	-0.272901	0.156068	-1.7486	0.0803599	0.342424	99.7341	92.9157	93.6529	92.7017	75.5233	80.3008	82.8986	75.0149	C_SHF	Ssr4
1904	4.60453	-0.806766	0.684362	-1.17886	0.238455	NA	6.43446	5.63125	7.56791	3.94475	5.03489	2.76899	1.10531	4.34869	C_SHF	Pdzd4
1905	80.2657	-0.0763102	0.163926	-0.465517	0.641561	0.863772	82.5756	86.3459	74.7331	85.7984	82.2365	69.2248	85.1092	76.1021	C_SHF	Naa10
1906	9.82466	0.28064	0.458358	0.612272	0.540358	0.807821	8.57928	5.63125	10.4059	10.8481	10.9089	9.22997	9.94783	13.0461	C_SHF	Renbp
1907	35.0356	-0.635819	0.26235	-2.42355	0.0153696	0.127755	52.5481	36.6032	30.2716	51.2818	23.4962	32.3049	30.9488	22.8306	C_SHF	Hcfc1
1908	13.5518	0.215501	0.39248	0.549074	0.582954	0.830848	12.8689	7.50834	15.1358	14.7928	15.9438	14.768	13.2638	14.1332	C_SHF	Irak1
1909	17.2268	-0.213666	0.35544	-0.601131	0.547753	0.813553	21.4482	24.4021	12.2979	15.779	13.4264	17.5369	18.7903	14.1332	C_SHF	Mecp2
1910	73.4007	-0.0945855	0.18183	-0.520187	0.602934	0.841158	69.7066	77.899	88.9229	66.0746	72.1668	60.9178	90.6358	60.8817	C_SHF	Flna
1911	77.1225	0.202958	0.173335	1.1709	0.24164	0.588326	87.9376	74.1449	59.5973	66.0746	87.2714	89.5307	79.5827	72.8406	C_SHF	Emd
1912	2075.5	-0.204616	0.0517072	-3.95722	7.58283e-05	0.0021919	2297.1	2150.2	2206.05	2235.69	1889.76	1914.3	2072.46	1838.41	C_SHF	Rpl10
1913	0.849255	1.28939	1.65499	0.77909	0.435927	NA	1.07241	0	0.945988	0	1.6783	0.922997	0	2.17434	C_SHF	Dnase1l1
1914	20.5625	0.0768272	0.320347	0.239825	0.810466	0.942328	19.3034	19.7094	19.8658	20.71	16.783	16.614	25.4222	26.0921	C_SHF	Taz
1915	16.1968	0.216329	0.357503	0.605111	0.545105	0.811868	13.9413	17.8323	14.1898	13.8066	15.1047	18.4599	22.1063	14.1332	C_SHF	Atp6ap1
1916	34.8449	0.200142	0.248993	0.803805	0.42151	0.737379	35.3895	30.0334	31.2176	33.5304	46.9923	31.3819	38.686	31.528	C_SHF	Gdi1
1917	30.7343	0.158949	0.277598	0.572587	0.566924	0.822235	36.4619	19.7094	31.2176	28.5995	29.3702	25.8439	45.3179	29.3537	C_SHF	Fam50a
1918	3.13657	-0.723725	0.866808	-0.834932	0.403756	NA	5.36205	2.81563	6.62192	0.986188	2.51744	4.61499	0	2.17434	C_SHF	Plxna3
1919	67.3999	-0.102162	0.182843	-0.558742	0.576338	0.827358	80.4307	70.3907	65.2732	64.1022	72.1668	72.9168	51.9498	61.9688	C_SHF	Lage3
1920	44.7695	0.0285507	0.218634	0.130587	0.896102	0.970819	42.8964	39.4188	52.0294	43.3923	49.5097	49.8419	37.5807	43.4869	C_SHF	Ubl4a
1921	5.38414	1.06375	0.674704	1.57662	0.114883	NA	7.50687	2.81563	3.78395	0	8.39148	7.38398	8.84252	4.34869	C_SHF	Slc10a3
1922	9.5677	0.269796	0.473805	0.569423	0.569069	0.823488	10.7241	10.324	7.56791	5.91713	5.87404	11.999	13.2638	10.8717	C_SHF	Fam3a
1923	4.00162	1.2062	0.758197	1.59088	0.111637	NA	0	2.81563	3.78395	2.95856	6.71319	3.69199	5.52657	6.52303	C_SHF	Ikbkg
1924	7.56764	0.0268052	0.527605	0.0508054	0.959481	NA	12.8689	5.63125	5.67593	5.91713	7.55233	6.46098	7.7372	8.69738	C_SHF	G6pdx
1925	0.694483	-0.0526899	1.72698	-0.0305099	0.97566	NA	0	0.938542	0.945988	0.986188	0.839148	1.84599	0	0	C_SHF	Gab3
1926	71.4935	-0.155015	0.185712	-0.834705	0.403884	0.723819	68.6342	67.5751	79.463	85.7984	57.0621	89.5307	63.0029	60.8817	C_SHF	Dkc1
1927	12.8976	-0.667078	0.414346	-1.60995	0.107408	0.402041	22.5206	15.0167	15.1358	10.8481	11.7481	9.22997	12.1585	6.52303	C_SHF	Mpp1
1928	1.3704	0.857224	1.28374	0.667755	0.50429	NA	0	1.87708	0.945988	0.986188	0	2.76899	2.21063	2.17434	C_SHF	F8
1929	107.981	0.0353133	0.142199	0.248338	0.803873	0.940064	102.951	102.301	105.005	116.37	103.215	118.144	102.794	113.066	C_SHF	Fundc2
1930	12.3846	-0.32051	0.41526	-0.771829	0.440215	0.750868	11.7965	12.2011	15.1358	15.779	10.9089	10.153	16.5797	6.52303	C_SHF	Cmc4
1931	2.30597	-1.13366	0.990241	-1.14484	0.252277	NA	3.21723	5.63125	1.89198	1.97238	1.6783	1.84599	2.21063	0	C_SHF	Mtcp1
1932	32.286	0.407316	0.258452	1.57598	0.11503	0.4116	28.9551	26.2792	24.5957	31.558	41.9574	35.9969	27.6329	41.3126	C_SHF	Brcc3
1933	60.6632	0.460107	0.19138	2.40416	0.0162098	0.133331	42.8964	61.0053	51.0834	49.3094	72.1668	78.4548	61.8976	68.4919	C_SHF	Vbp1
1934	3.63407	-0.0355437	0.779081	-0.0456226	0.963611	NA	4.28964	4.69271	1.89198	3.94475	5.03489	3.69199	5.52657	0	C_SHF	Rab39b
1935	37.5468	0.00421784	0.266092	0.0158511	0.987353	0.996671	32.1723	51.6198	33.1096	32.5442	38.6008	27.6899	56.371	28.2665	C_SHF	Pls3
1936	76.0468	-0.340571	0.168296	-2.02365	0.0430063	0.243657	86.8652	92.9157	87.0309	72.9779	65.4536	68.3018	67.4242	67.4047	C_SHF	Tbl1x
1937	5.89858	-0.360533	0.595336	-0.605596	0.544783	NA	4.28964	4.69271	7.56791	9.86188	5.03489	3.69199	5.52657	6.52303	C_SHF	Prkx
1938	5.02448	-1.12979	0.67953	-1.6626	0.0963916	NA	7.50687	5.63125	5.67593	8.87569	1.6783	6.46098	1.10531	3.26152	C_SHF	Prrg1
1939	16.1989	-0.96387	0.372163	-2.58991	0.0096001	0.0921266	23.593	24.4021	17.9738	19.7238	11.7481	10.153	15.4744	6.52303	C_SHF	Tmem47
1940	4.46909	-0.158845	0.715845	-0.221899	0.824393	NA	5.36205	0.938542	7.56791	4.93094	2.51744	4.61499	2.21063	7.61021	C_SHF	Dmd
1941	2.17838	-0.370526	1.01679	-0.364409	0.715553	NA	3.21723	3.75417	0	2.95856	2.51744	2.76899	2.21063	0	C_SHF	Tab3
1942	1.29882	-0.857499	1.36369	-0.628809	0.529474	NA	0	1.87708	0.945988	3.94475	2.51744	0	1.10531	0	C_SHF	Gk
1943	1.72739	-0.371144	1.12272	-0.330575	0.740965	NA	1.07241	2.81563	3.78395	0	0.839148	0.922997	2.21063	2.17434	C_SHF	Il1rapl1
1944	20.9471	-0.569062	0.323215	-1.76063	0.0783013	0.336487	22.5206	27.2177	25.5417	24.6547	18.4613	11.999	13.2638	23.9178	C_SHF	Pola1
1945	4.82687	-1.16938	0.691028	-1.69223	0.0906021	NA	7.50687	5.63125	7.56791	5.91713	2.51744	1.84599	1.10531	6.52303	C_SHF	Pcyt1b
1946	38.903	0.576425	0.262852	2.19297	0.0283096	0.190941	24.6654	40.3573	32.1636	27.6133	43.6357	55.3798	26.5276	60.8817	C_SHF	Pdk3
1947	18.5247	-0.784017	0.342979	-2.2859	0.0222601	0.163533	21.4482	24.4021	20.8117	26.6271	10.9089	11.076	18.7903	14.1332	C_SHF	Zfx
1948	47.5615	0.0672274	0.213116	0.31545	0.75242	0.91889	47.186	50.6813	37.8395	50.2956	52.8663	46.1499	54.1604	41.3126	C_SHF	Eif2s3x
1949	2.24019	1.01401	0.977331	1.03753	0.29949	NA	1.07241	0.938542	1.89198	1.97238	2.51744	1.84599	4.42126	3.26152	C_SHF	Klhl15
1950	33.3613	0.501942	0.25481	1.96987	0.0488538	0.261909	23.593	33.7875	30.2716	22.6823	37.7617	44.3039	34.2648	40.2254	C_SHF	Apoo
1951	0.898736	-1.30476	1.62843	-0.801241	0.422992	NA	2.14482	0.938542	0.945988	0.986188	0	0	0	2.17434	C_SHF	Gm14827
1952	226.799	0.191682	0.105992	1.80846	0.0705356	0.321162	221.989	211.172	227.037	187.376	264.332	222.442	235.432	244.614	C_SHF	Maged1
1953	1.418	-0.0412965	1.27194	-0.0324674	0.974099	NA	1.07241	0.938542	3.78395	0	3.35659	0	1.10531	1.08717	C_SHF	Gspt2
1954	1.57905	0.261448	1.18542	0.220554	0.82544	NA	0	3.75417	1.89198	0	1.6783	0.922997	2.21063	2.17434	C_SHF	Zxdb
1955	5.73968	-0.501632	0.617773	-0.812001	0.416791	NA	8.57928	4.69271	7.56791	5.91713	4.19574	1.84599	4.42126	8.69738	C_SHF	Spin4
1956	5.72172	-0.646229	0.631785	-1.02286	0.306373	NA	10.7241	3.75417	9.45988	3.94475	4.19574	2.76899	3.31594	7.61021	C_SHF	Arhgef9
1957	23.9608	-0.739262	0.301789	-2.4496	0.0143016	0.121008	27.8827	36.6032	29.3256	25.6409	15.1047	16.614	17.685	22.8306	C_SHF	Amer1
1958	11.3958	0.542834	0.440049	1.23358	0.217361	0.563906	6.43446	8.44688	9.45988	12.8204	12.5872	18.4599	7.7372	15.2204	C_SHF	Zc4h2
1959	2.64335	-0.838076	0.890904	-0.940703	0.346857	NA	2.14482	3.75417	2.83797	4.93094	2.51744	2.76899	1.10531	1.08717	C_SHF	Zc3h12b
1960	28.1631	-0.0247188	0.283746	-0.0871161	0.930579	0.981878	33.2447	22.525	20.8117	37.4752	31.0485	28.6129	29.8435	21.7434	C_SHF	Las1l
1961	23.3504	0.185271	0.311665	0.594457	0.552207	0.815546	30.0275	20.6479	15.1358	21.6961	25.1744	20.3059	33.1594	20.6563	C_SHF	Msn
1962	9.62167	-0.684879	0.488179	-1.40293	0.160639	0.486173	12.8689	15.0167	5.67593	13.8066	8.39148	3.69199	7.7372	9.78455	C_SHF	Heph
1963	0.595207	-0.687757	2.00636	-0.342789	0.731757	NA	2.14482	0.938542	0	0	1.6783	0	0	0	C_SHF	Ar
1964	5.25819	-0.325296	0.6341	-0.513004	0.607949	NA	2.14482	5.63125	7.56791	7.88951	4.19574	3.69199	4.42126	6.52303	C_SHF	Ophn1
1965	9.5815	-0.418787	0.482282	-0.868346	0.385205	0.707636	9.65169	17.8323	7.56791	8.87569	7.55233	11.999	7.7372	5.43586	C_SHF	Yipf6
1966	1.73847	-1.856	1.24221	-1.49411	0.135146	NA	3.21723	1.87708	4.72994	0.986188	0	0.922997	0	2.17434	C_SHF	Stard8
1967	45.897	0.263834	0.252255	1.0459	0.295606	0.633619	39.6792	33.7875	53.9213	38.4613	36.0834	37.8429	78.4773	48.9228	C_SHF	Efnb1
1968	56.8809	0.342196	0.215547	1.58757	0.112383	0.408815	43.9688	42.2344	63.3812	51.2818	77.2016	57.2258	76.2667	43.4869	C_SHF	Pja1
1969	0.999938	-2.5678	1.58095	-1.62421	0.104331	NA	4.28964	0.938542	0.945988	0.986188	0.839148	0	0	0	C_SHF	Eda
1970	51.8188	-0.234189	0.212346	-1.10286	0.270086	0.610266	77.2135	47.8657	47.2994	52.268	47.8315	48.9189	45.3179	47.8356	C_SHF	Igbp1
1971	50.6667	0.228428	0.204861	1.11504	0.264834	0.606877	43.9688	52.5584	40.6775	49.3094	57.9012	47.9959	57.4764	55.4458	C_SHF	Pdzd11
1972	17.6097	-0.820314	0.371334	-2.2091	0.0271677	0.185537	30.0275	15.9552	18.9198	25.6409	15.9438	15.691	13.2638	5.43586	C_SHF	Kif4
1973	6.20469	-0.598162	0.607652	-0.984382	0.324928	NA	9.65169	2.81563	7.56791	9.86188	2.51744	7.38398	3.31594	6.52303	C_SHF	Dlg3
1974	31.7557	0.229749	0.25985	0.884159	0.37661	0.703002	26.8102	28.1563	23.6497	38.4613	36.0834	35.0739	35.3701	30.4408	C_SHF	Snx12
1975	8.16039	-0.0638722	0.516583	-0.123644	0.901597	NA	8.57928	4.69271	12.2979	7.88951	10.0698	6.46098	4.42126	10.8717	C_SHF	Foxo4
1976	1.43559	0.260368	1.32452	0.196575	0.84416	NA	4.28964	0	0.945988	0	0	1.84599	3.31594	1.08717	C_SHF	Il2rg
1977	6.34906	-0.132049	0.558274	-0.236531	0.81302	NA	7.50687	6.5698	5.67593	6.90332	6.71319	6.46098	5.52657	5.43586	C_SHF	Med12
1978	2.06944	0.172133	1.04328	0.164991	0.868951	NA	1.07241	3.75417	0.945988	1.97238	3.35659	0	1.10531	4.34869	C_SHF	Nlgn3
1979	14.4098	-0.0345891	0.401476	-0.0861548	0.931343	0.981944	16.0861	19.7094	13.2438	8.87569	11.7481	8.30698	21.001	16.3076	C_SHF	Zmym3
1980	259.307	0.0612409	0.0995919	0.614918	0.538609	0.807068	242.365	247.775	257.309	269.229	292.024	272.284	258.644	234.829	C_SHF	Nono
1981	0.628084	1.74225	1.8515	0.940994	0.346708	NA	0	0	0	0.986188	0	1.84599	1.10531	1.08717	C_SHF	Itgb1bp2
1982	27.2101	-1.04073	0.290852	-3.5782	0.000345974	0.00765683	35.3895	33.7875	37.8395	39.4475	21.8179	11.076	16.5797	21.7434	C_SHF	Taf1
1983	58.4546	-0.411642	0.19101	-2.15508	0.0311553	0.200474	64.3446	71.3292	66.2192	65.0884	49.5097	52.6108	42.002	56.533	C_SHF	Ogt
1984	13.1531	-0.724553	0.411499	-1.76076	0.0782786	0.336487	20.3758	15.0167	14.1898	15.779	5.03489	12.922	9.94783	11.9589	C_SHF	Nhsl2
1985	2.30568	-0.747483	1.01711	-0.734909	0.462395	NA	1.07241	5.63125	3.78395	0.986188	0	3.69199	1.10531	2.17434	C_SHF	Rtl5
1986	62.9907	0.302737	0.188625	1.60497	0.108501	0.403255	50.4033	61.9438	50.1374	63.116	78.8799	59.0718	74.0561	66.3175	C_SHF	Pin4
1987	8.87073	-0.495821	0.483122	-1.02628	0.304757	NA	12.8689	8.44688	12.2979	7.88951	6.71319	7.38398	8.84252	6.52303	C_SHF	Ercc6l
1988	2519.42	-0.245832	0.0523022	-4.70023	2.59868e-06	0.000110866	2759.31	2731.16	2660.12	2785.98	2327.8	2417.33	2380.85	2092.81	C_SHF	Rps4x
1989	11.8789	-0.506111	0.433254	-1.16816	0.242742	0.588933	16.0861	13.1396	17.0278	9.86188	10.0698	15.691	6.63189	6.52303	C_SHF	Cited1
1990	8.37504	0.252223	0.492152	0.512489	0.608309	NA	8.57928	9.38542	6.62192	5.91713	7.55233	9.22997	8.84252	10.8717	C_SHF	Hdac8
1991	0.735542	2.0167	1.75279	1.15057	0.249911	NA	1.07241	0	0	0	1.6783	0.922997	2.21063	0	C_SHF	Phka1
1992	2.21809	0.0107755	0.993799	0.0108427	0.991349	NA	2.14482	2.81563	2.83797	0.986188	1.6783	1.84599	0	5.43586	C_SHF	Nap1l2
1993	6.41793	-0.800249	0.577343	-1.38609	0.165719	NA	9.65169	8.44688	8.5139	5.91713	4.19574	3.69199	3.31594	7.61021	C_SHF	Chic1
1994	1.23519	-1.99255	1.48795	-1.33913	0.18053	NA	2.14482	3.75417	0	1.97238	0	0.922997	0	1.08717	C_SHF	Tsix
1995	419.693	-0.912407	0.0930162	-9.80911	1.02868e-22	3.83427e-20	566.232	499.305	603.541	523.666	307.128	263.054	260.854	333.762	C_SHF	Xist
1996	2.93219	-1.31419	0.910468	-1.44342	0.148902	NA	6.43446	5.63125	3.78395	0.986188	1.6783	2.76899	0	2.17434	C_SHF	Jpx
1997	2.93078	-0.745832	0.879681	-0.847844	0.396525	NA	2.14482	3.75417	1.89198	6.90332	0.839148	4.61499	2.21063	1.08717	C_SHF	Ftx
1998	6.24661	0.182211	0.588178	0.30979	0.756721	NA	3.21723	8.44688	6.62192	4.93094	7.55233	2.76899	7.7372	8.69738	C_SHF	Slc16a2
1999	24.2642	-0.292948	0.294322	-0.995331	0.319575	0.65456	23.593	25.3406	24.5957	33.5304	26.0136	19.3829	21.001	20.6563	C_SHF	Rlim
[truncated: 60,171 more rows]

## Sheet: Atr
	baseMean	log2FoldChange	lfcSE	stat	pvalue	padj	:Control_e11_5#counts_S1	:Control_e11_5#counts_S2	:Control_e11_5#counts_S3	:Control_e11_5#counts_S4	:Diabetes_e11_5#counts_S1	:Diabetes_e11_5#counts_S2	:Diabetes_e11_5#counts_S3	:Diabetes_e11_5#counts_S4	Cluster_Genenames
50649	624.664	2.64975	0.105879	25.0261	3.17646e-138	2.45921e-134	186.845	183.561	165.103	150.868	1247.82	1062.95	959.992	1040.18	C_Atr_CM	Hbb-y
46383	1891.24	-2.25132	0.0990736	-22.7237	2.61387e-114	1.01183e-110	3069.41	2964.95	3224.78	3248.3	655.989	506.574	802.041	657.863	C_Atr_CM	Ttn
53392	134.495	2.71287	0.177593	15.2758	1.10934e-52	2.86283e-49	32.4948	39.1745	23.4189	46.4208	266.599	215.547	224.642	227.661	C_Atr_CM	Hba-a1
53580	1027.53	1.22434	0.0817774	14.9716	1.12582e-50	2.17903e-47	609.278	642.462	573.763	638.286	1384.99	1628.66	1416.88	1325.93	C_Atr_CM	Ubb
46797	1933.1	1.1679	0.0806341	14.4839	1.53108e-47	2.37072e-44	1050.67	1207.69	1277.5	1223.19	2833.03	2932.84	2494.46	2445.4	C_Atr_CM	Myl9
53351	763.911	1.24498	0.0877523	14.1875	1.09559e-45	1.41367e-42	460.344	453.305	395.779	503.666	1077.46	1186.68	1030.78	1003.28	C_Atr_CM	Mdh1
48657	354.04	1.72032	0.123158	13.9684	2.43156e-44	2.6893e-41	146.227	181.322	175.642	153.189	653.776	565.714	444.603	511.845	C_Atr_CM	Eno1
53632	371.952	1.49453	0.107903	13.8507	1.25969e-43	1.21907e-40	188.199	201.469	180.325	207.733	587.403	618.628	492.574	499.285	C_Atr_CM	Eif4a1
53391	119.331	2.30029	0.171917	13.3802	7.88935e-41	6.78659e-38	29.7869	42.5323	49.1797	38.2972	217.925	178.196	193.051	205.68	C_Atr_CM	Hba-x
52265	2165.53	0.813366	0.0649751	12.5181	5.94266e-36	4.60081e-33	1604.43	1502.06	1592.48	1584.11	2757.81	2982.64	2630.76	2669.92	C_Atr_CM	Tnnc1
57072	729.872	1.22361	0.0980052	12.4851	8.99983e-36	6.33424e-33	361.505	491.36	453.156	439.837	1133.88	1013.93	883.941	1061.37	C_Atr_CM	Ankrd1
53393	72.3766	2.96244	0.242948	12.1937	3.35758e-34	2.1662e-31	16.2474	22.3854	9.36756	17.4078	142.702	136.176	121.681	113.046	C_Atr_CM	Hba-a2
56885	458.36	1.13788	0.0940135	12.1034	1.01364e-33	6.03662e-31	249.127	323.47	296.249	273.883	663.732	653.644	612.5	594.275	C_Atr_CM	Cfl1
51473	1079.66	0.930343	0.077047	12.075	1.43173e-33	7.91745e-31	746.027	815.949	683.832	726.486	1387.2	1540.73	1392.31	1344.77	C_Atr_CM	Atp5b
49720	856.041	1.05275	0.0874614	12.0367	2.27923e-33	1.17638e-30	541.581	549.562	580.788	552.408	1290.96	1245.04	1036.04	1051.95	C_Atr_CM	Tmsb10
55982	198.149	-1.53041	0.1301	-11.7634	6.02897e-32	2.91727e-29	272.144	273.102	304.446	329.588	100.666	80.9274	122.266	102.055	C_Atr_CM	Igf2r
50648	109.455	2.05545	0.177894	11.5543	7.01779e-31	3.19598e-28	46.0344	36.936	39.8121	46.4208	213.501	164.967	149.761	178.204	C_Atr_CM	Hbb-bh1
50102	182.47	-1.4557	0.127286	-11.4364	2.74985e-30	1.18274e-27	251.835	265.267	276.343	277.364	100.666	96.4904	114.076	77.7189	C_Atr_CM	Peg3
48331	340.648	1.1691	0.103124	11.3368	8.62548e-30	3.51465e-27	234.234	214.9	188.522	200.77	507.755	496.459	431.148	451.397	C_Atr_CM	Prdx1
57228	249.458	-1.42648	0.128831	-11.0725	1.70558e-28	6.6023e-26	372.337	360.406	337.232	386.453	125.003	98.0467	149.761	166.428	C_Atr_CM	mt-Nd5
56271	834.181	0.92984	0.08435	11.0236	2.94081e-28	1.08418e-25	598.447	547.324	548.002	602.31	1170.38	1193.68	1022.59	990.719	C_Atr_CM	Tubb5
50768	1067.89	0.960666	0.0882762	10.8825	1.39686e-27	4.91567e-25	699.993	718.573	743.55	734.609	1528.8	1596.76	1230.26	1290.6	C_Atr_CM	Aldoa
53645	364.747	1.06286	0.097778	10.8702	1.59914e-27	5.38286e-25	230.172	241.763	223.65	247.191	535.411	515.912	473.268	450.612	C_Atr_CM	Eif5a
45543	1669.11	0.892543	0.0834841	10.6912	1.1194e-26	3.61101e-24	1180.65	1113.68	1046.82	1334.6	2046.51	2437.16	2133.51	2059.94	C_Atr_CM	Myl1
57221	2772.91	-1.03679	0.0973596	-10.649	1.76184e-26	5.45606e-24	3747.74	3830.15	3504.64	3835.52	1612.87	1473.81	2004.81	2173.77	C_Atr_CM	mt-Co2
54250	166.52	-1.44902	0.136229	-10.6367	2.01172e-26	5.99028e-24	251.835	248.478	252.924	225.141	71.9043	73.9241	103.546	104.41	C_Atr_CM	Ryr2
50364	269.916	1.18057	0.111765	10.563	4.42087e-26	1.26764e-23	174.66	145.505	183.838	156.67	397.133	402.303	342.813	356.408	C_Atr_CM	Etfb
45767	2405.34	0.823109	0.0792192	10.3903	2.74567e-25	7.59176e-23	1840.02	1706.89	1584.29	1818.54	2949.18	3525.79	2814.46	3003.56	C_Atr_CM	Tnnt2
53667	752.187	0.990357	0.0953821	10.383	2.96164e-25	7.90656e-23	548.351	548.443	498.822	417.787	1137.19	1004.59	943.027	919.281	C_Atr_CM	Pfn1
48510	221.374	1.3313	0.128435	10.3655	3.55756e-25	9.18089e-23	151.643	113.046	131.146	109.089	300.892	334.604	274.952	355.623	C_Atr_CM	Hmgn2
46276	693.822	0.869675	0.0841595	10.3336	4.96363e-25	1.23963e-22	499.608	438.755	516.387	507.147	963.518	939.225	841.236	844.702	C_Atr_CM	Rpl35
57224	4185.8	-0.889612	0.0867337	-10.2568	1.10278e-24	2.66804e-22	5674.41	5692.62	5011.64	5373.21	2654.93	2530.54	3128.6	3420.42	C_Atr_CM	mt-Co3
54835	303.844	1.03954	0.101802	10.2114	1.76333e-24	4.13687e-22	193.615	186.918	197.89	215.857	428.107	431.094	383.178	394.09	C_Atr_CM	Cfl2
47039	767.959	0.802588	0.0788661	10.1766	2.52271e-24	5.74437e-22	572.722	535.012	559.711	570.976	977.899	1070.73	911.437	945.187	C_Atr_CM	Slc25a5
50388	174.405	1.42	0.140594	10.1001	5.52123e-24	1.2213e-21	79.8832	100.734	85.479	111.41	293.148	268.461	241.022	215.101	C_Atr_CM	Prmt1
51669	2140.53	0.771064	0.0764717	10.083	6.56881e-24	1.41266e-21	1623.39	1706.89	1484.76	1512.16	2584.13	3058.12	2522.54	2632.24	C_Atr_CM	Slc25a4
48595	345.923	1.03207	0.102688	10.0506	9.12983e-24	1.91035e-21	235.588	236.166	218.967	217.017	513.286	486.343	455.718	404.295	C_Atr_CM	Hspb7
50517	301.732	1.11412	0.111079	10.03	1.12567e-23	2.2934e-21	184.137	210.423	187.351	179.881	398.239	475.449	363.873	414.501	C_Atr_CM	Idh2
47275	313.723	1.12283	0.112418	9.98797	1.72078e-23	3.41596e-21	173.306	229.451	203.744	179.881	494.481	431.872	389.613	407.435	C_Atr_CM	Tceal8
50013	196.003	1.21221	0.122068	9.93058	3.06483e-23	5.93198e-21	121.856	116.404	128.804	105.607	285.405	290.249	273.197	246.502	C_Atr_CM	Ldhb
56444	379.592	1.01777	0.102536	9.92596	3.20992e-23	6.06127e-21	274.852	250.717	242.386	235.586	539.836	568.048	464.493	460.818	C_Atr_CM	Myl12a
50998	897.111	-0.718014	0.0725609	-9.89533	4.3619e-23	8.04044e-21	1160.34	1045.4	1124.11	1131.51	700.238	701.112	633.56	680.629	C_Atr_CM	Rps12
53156	190.821	1.22425	0.123845	9.88532	4.82041e-23	8.67897e-21	108.316	128.716	106.556	112.57	285.405	284.024	254.477	246.502	C_Atr_CM	Uqcrc1
57219	946.374	-1.05017	0.107021	-9.81271	9.92681e-23	1.74667e-20	1416.23	1334.17	1183.82	1176.77	504.437	529.919	697.91	727.731	C_Atr_CM	mt-Nd2
53379	129.143	-1.48199	0.151667	-9.77135	1.49444e-22	2.57109e-20	193.615	181.322	197.89	191.486	48.6737	57.583	80.1456	82.4291	C_Atr_CM	Sptbn1
54941	109.176	1.58275	0.162608	9.7335	2.16996e-22	3.65213e-20	55.512	50.3672	60.8891	51.0629	183.633	168.858	142.156	160.933	C_Atr_CM	Erh
53301	562.865	0.904195	0.0940078	9.6183	6.69252e-22	1.10242e-19	418.371	392.864	327.864	428.232	765.505	777.37	661.055	731.656	C_Atr_CM	Pgam2
49270	131.224	1.47392	0.153647	9.59292	8.56292e-22	1.38113e-19	74.4674	64.9178	71.4276	66.1497	226.775	204.653	165.556	175.849	C_Atr_CM	Ubc
52729	630.44	0.770387	0.0803741	9.58501	9.24491e-22	1.4607e-19	488.777	453.305	471.891	449.121	832.984	833.397	744.71	769.338	C_Atr_CM	Hspa8
54472	288.366	1.00236	0.105281	9.52086	1.7176e-21	2.65953e-19	167.89	201.469	186.18	210.054	409.302	400.746	361.533	369.753	C_Atr_CM	Hnrnpk
45844	73.2484	-1.73249	0.182103	-9.51379	1.83841e-21	2.79078e-19	104.254	104.092	117.094	125.336	32.0804	30.3478	35.1003	37.6819	C_Atr_CM	Prrc2c
50725	209.939	1.13852	0.120138	9.47682	2.62143e-21	3.90291e-19	131.333	143.267	107.727	141.583	297.573	308.925	279.047	270.053	C_Atr_CM	Uqcrc2
56431	292.385	1.02191	0.108086	9.45463	3.24182e-21	4.7355e-19	205.801	213.781	182.667	169.436	392.708	434.207	366.798	373.679	C_Atr_CM	Ndufv2
49327	389.822	0.951452	0.101123	9.40889	5.01414e-21	7.18879e-19	278.914	259.671	237.702	285.488	544.261	561.045	452.208	499.285	C_Atr_CM	Mdh2
55514	694.253	0.836909	0.0891455	9.38812	6.10799e-21	8.59784e-19	480.653	481.287	494.139	533.839	1021.04	910.433	829.536	803.095	C_Atr_CM	Tuba1b
54503	710.223	0.741483	0.0790994	9.37407	6.97909e-21	9.64859e-19	553.766	507.03	528.096	539.642	840.728	971.129	885.697	855.693	C_Atr_CM	Uqcrb
48426	175.078	1.19784	0.127916	9.36429	7.65639e-21	1.03993e-18	112.378	104.092	96.0175	112.57	245.581	270.017	222.887	237.082	C_Atr_CM	Psmb2
49644	1024.56	0.704905	0.0753397	9.35636	8.2531e-21	1.10165e-18	806.955	762.224	734.182	811.204	1340.74	1249.71	1160.06	1331.43	C_Atr_CM	Cycs
57170	512.418	0.864397	0.0925482	9.33996	9.63692e-21	1.26456e-18	364.213	343.616	333.719	410.824	669.263	716.674	598.459	662.573	C_Atr_CM	Usmg5
49084	479.115	0.829839	0.089612	9.26035	2.03759e-20	2.62917e-18	358.797	326.827	343.087	350.477	638.289	578.164	569.209	668.068	C_Atr_CM	Atp5k
50070	1288.17	0.745016	0.0806072	9.24254	2.4071e-20	3.05505e-18	1088.58	927.876	961.345	873.872	1681.46	1734.49	1481.82	1555.95	C_Atr_CM	Tnni3
46510	7070.78	0.590524	0.0643389	9.17834	4.37805e-20	5.46691e-18	5422.58	6183.98	5310.23	5656.38	8285.59	9031.19	8465.6	8210.72	C_Atr_CM	Actc1
52823	202.598	1.07707	0.117479	9.16824	4.80798e-20	5.90847e-18	119.148	132.074	125.291	143.905	274.343	294.918	269.687	261.418	C_Atr_CM	Idh3a
48848	227.969	1.01882	0.111221	9.16031	5.17508e-20	6.26022e-18	151.643	155.579	151.052	143.905	325.229	300.365	314.147	281.829	C_Atr_CM	Ywhah
54305	34.3242	-3.11818	0.343191	-9.08586	1.02881e-19	1.22539e-17	36.5567	82.8261	55.0344	71.9523	5.5311	3.11259	7.02005	12.5606	C_Atr_CM	Hist1h1e
46730	619.587	0.746186	0.0823175	9.06473	1.24908e-19	1.46521e-17	441.388	449.947	474.233	482.777	830.772	808.496	717.8	751.282	C_Atr_CM	Fkbp1a
49464	500.634	0.862905	0.0960813	8.98099	2.68333e-19	3.10065e-17	399.416	294.368	350.112	377.169	699.131	648.976	600.799	635.097	C_Atr_CM	Hmgb1
56509	239.155	1.00691	0.112141	8.97897	2.73307e-19	3.11168e-17	159.766	152.221	160.419	163.633	309.742	359.504	313.562	294.39	C_Atr_CM	Calm2
51360	343.412	0.860309	0.0963486	8.92912	4.29392e-19	4.8179e-17	254.543	214.9	247.069	259.957	446.913	459.886	441.678	422.351	C_Atr_CM	Ndufa12
50916	132.686	-1.2795	0.145445	-8.79713	1.40356e-18	1.55234e-16	192.261	188.038	182.667	186.844	94.0288	56.0267	76.0506	85.5693	C_Atr_CM	Kcnq1ot1
45765	1922.15	0.673697	0.0766671	8.78731	1.53189e-18	1.6704e-16	1538.09	1464.01	1388.74	1533.05	2473.51	2630.92	2163.35	2185.55	C_Atr_CM	Tnni1
45763	103.565	1.53105	0.174376	8.78015	1.63255e-18	1.75544e-16	39.2646	72.7527	51.5216	47.5813	164.827	169.636	132.211	150.728	C_Atr_CM	Csrp1
52876	407.304	0.944718	0.108302	8.72299	2.7094e-18	2.87345e-16	264.021	318.992	276.343	252.993	544.261	631.856	478.534	491.434	C_Atr_CM	Pkm
54761	227.582	0.999891	0.115482	8.65842	4.78356e-18	5.00463e-16	155.704	166.772	128.804	154.349	327.441	315.15	281.972	290.464	C_Atr_CM	Ywhaq
47413	641.092	0.729632	0.0845132	8.63335	5.95782e-18	6.15006e-16	469.821	505.911	467.207	486.258	762.186	903.43	766.941	766.983	C_Atr_CM	Gyg
55682	276.454	0.889008	0.104013	8.5471	1.26222e-17	1.2858e-15	196.323	195.873	197.89	184.523	365.053	382.849	326.432	362.688	C_Atr_CM	Ranbp1
52668	296.504	0.998853	0.116963	8.53988	1.34364e-17	1.35096e-15	208.509	212.662	215.454	154.349	397.133	454.439	366.798	362.688	C_Atr_CM	Cnn1
51579	221.792	1.03816	0.121729	8.52839	1.48398e-17	1.47295e-15	138.103	157.817	127.633	155.51	326.335	327.6	265.007	276.334	C_Atr_CM	Vdac3
48393	72.8247	-1.56141	0.183519	-8.50819	1.76675e-17	1.73142e-15	98.8385	127.597	110.069	99.8048	28.7617	42.02	38.6103	36.8968	C_Atr_CM	Macf1
49962	96.2942	1.43503	0.169235	8.47952	2.2612e-17	2.18827e-15	46.0344	52.6058	49.1797	59.1865	147.127	158.742	124.021	133.457	C_Atr_CM	Ndufa9
50447	1537.13	0.73725	0.0874865	8.42701	3.54601e-17	3.38928e-15	1200.96	1310.67	1012.87	1086.25	1890.53	2181.93	1833.4	1780.47	C_Atr_CM	Csrp3
55096	662.358	0.624701	0.0752672	8.29977	1.04316e-16	9.73027e-15	526.687	517.104	526.925	512.95	814.178	820.946	762.846	817.226	C_Atr_CM	2010107E04Rik
55515	581.58	0.908256	0.109713	8.27847	1.24769e-16	1.14996e-14	441.388	425.323	393.437	358.601	673.688	954.788	699.665	705.75	C_Atr_CM	Tuba1a
57223	5061.81	-0.7427	0.0900987	-8.24319	1.67678e-16	1.52725e-14	6645.2	6610.42	5978.84	6117.1	3441.45	3145.28	4313.82	4242.35	C_Atr_CM	mt-Atp6
46422	193.437	1.05826	0.128685	8.22369	1.97343e-16	1.77655e-14	132.687	147.744	96.0175	125.336	254.431	273.908	238.682	278.689	C_Atr_CM	Ndufs3
55914	1028.05	0.718995	0.087695	8.19882	2.42757e-16	2.16026e-14	877.361	699.545	747.063	786.833	1184.76	1438.02	1173.52	1317.3	C_Atr_CM	Atp5o.1
52833	113.104	1.3016	0.158836	8.1946	2.51424e-16	2.21196e-14	67.6976	69.3949	62.0601	61.5076	165.933	189.868	141.571	146.802	C_Atr_CM	Etfa
52933	4692.32	0.590212	0.0720508	8.19161	2.57751e-16	2.24214e-14	3799.19	3930.88	3364.12	3890.06	5249.02	6259.42	5571	5474.86	C_Atr_CM	Tpm1
52775	405.396	0.961183	0.117382	8.18849	2.64527e-16	2.27552e-14	268.082	310.038	319.668	200.77	599.572	545.482	486.139	513.416	C_Atr_CM	Tagln
56796	679.401	0.66471	0.0814508	8.16088	3.32589e-16	2.82957e-14	525.333	541.728	496.48	537.321	866.171	901.874	798.531	767.768	C_Atr_CM	Atp5a1
51749	96.1645	1.41607	0.173593	8.15739	3.42352e-16	2.88097e-14	59.5739	50.3672	50.3506	48.7419	169.252	145.514	122.266	123.251	C_Atr_CM	Uba52
53313	2084.5	0.547073	0.0671499	8.14703	3.72969e-16	3.10487e-14	1738.47	1680.03	1644.01	1712.93	2505.59	2700.95	2389.16	2304.87	C_Atr_CM	Ppia
46645	100.653	1.3028	0.161284	8.07772	6.59874e-16	5.37763e-14	55.512	64.9178	50.3506	60.3471	161.508	140.067	135.136	137.382	C_Atr_CM	Idh3b
50646	40.0967	2.46256	0.304823	8.07867	6.54755e-16	5.37763e-14	10.8316	19.0276	11.7094	6.96312	90.7101	70.0333	57.3304	54.1677	C_Atr_CM	Hbb-bt
46845	200.359	1.02725	0.127396	8.06343	7.41817e-16	5.98244e-14	139.457	116.404	155.736	117.213	245.581	309.703	264.422	254.353	C_Atr_CM	Ube2c
51864	198.932	-1.03118	0.129041	-7.99107	1.33774e-15	1.06771e-13	227.464	317.873	255.266	270.401	105.091	129.173	145.666	140.522	C_Atr_CM	Calr
51870	318.888	0.818415	0.102838	7.95827	1.74465e-15	1.37828e-13	212.57	228.331	230.676	250.672	401.558	459.107	391.368	376.819	C_Atr_CM	Prdx2
56836	115.588	1.26527	0.159724	7.92165	2.34379e-15	1.83289e-13	82.5911	57.0829	72.5986	60.3471	160.402	192.981	152.686	146.017	C_Atr_CM	Ndufv1
55115	558.133	0.735237	0.0930031	7.90551	2.66847e-15	2.06593e-13	431.911	439.874	361.822	439.837	768.823	733.794	642.92	646.087	C_Atr_CM	Crip2
53471	290.777	0.872127	0.110361	7.90253	2.733e-15	2.09494e-13	201.739	214.9	203.744	199.61	408.195	423.313	338.717	335.997	C_Atr_CM	Vdac1
54862	1195.52	0.538267	0.0681301	7.90058	2.776e-15	2.10704e-13	959.952	958.097	964.858	1014.29	1490.08	1454.36	1336.15	1386.38	C_Atr_CM	Rps29
48586	324.932	0.899988	0.114179	7.88229	3.21434e-15	2.41606e-13	239.649	214.9	222.479	228.623	470.144	487.121	369.138	367.398	C_Atr_CM	Sdhb
54049	6835.34	0.555409	0.0704796	7.88042	3.26278e-15	2.42889e-13	5938.43	4951.66	5556.13	5698.16	8096.43	8895.79	7884.1	7661.98	C_Atr_CM	Myl4
54107	844.312	0.609535	0.0774902	7.86596	3.66292e-15	2.70079e-13	670.206	661.49	605.378	738.091	984.536	1071.51	1027.85	995.43	C_Atr_CM	Atp5h
49907	145.236	-1.13582	0.145323	-7.81578	5.46227e-15	3.98952e-13	170.598	182.441	222.479	225.141	77.4354	77.0367	107.056	99.7	C_Atr_CM	Wnk1
46767	233.957	0.868815	0.1117	7.77811	7.36151e-15	5.32643e-13	146.227	163.414	159.248	192.646	304.211	305.812	313.562	286.539	C_Atr_CM	Eif2s2
49328	908.273	0.687401	0.0888356	7.7379	1.01071e-14	7.24528e-13	716.241	654.774	786.875	624.36	1221.27	1192.12	1064.12	1006.42	C_Atr_CM	Hspb1
54359	79.6631	-1.35086	0.175643	-7.69095	1.46051e-14	1.03737e-12	102.9	101.854	126.462	126.497	49.7799	42.02	50.8954	36.8968	C_Atr_CM	Dsp
57230	2706	-0.686151	0.0894962	-7.66682	1.76319e-14	1.24097e-12	3453.93	3457.43	3056.17	3387.56	1861.77	1762.51	2311.94	2356.69	C_Atr_CM	mt-Cytb
53132	69.5331	-1.48736	0.19449	-7.6475	2.04923e-14	1.42929e-12	97.4845	102.973	105.385	106.768	27.6555	28.7915	50.3104	36.8968	C_Atr_CM	Dag1
52958	291.202	-0.764218	0.10011	-7.63376	2.28001e-14	1.57606e-12	341.196	405.176	344.258	373.688	230.094	208.544	214.697	211.961	C_Atr_CM	Nedd4
57131	75.7438	-1.37972	0.181063	-7.62013	2.53416e-14	1.73624e-12	104.254	109.689	110.069	116.052	34.2928	37.3511	54.9904	39.252	C_Atr_CM	Scd2
49951	2580.08	0.566893	0.0744272	7.61675	2.60149e-14	1.76673e-12	2194.76	2113.19	1987.09	2025.11	2910.47	3530.46	2941.99	2937.62	C_Atr_CM	Gapdh
47783	682.824	0.628418	0.082844	7.58556	3.31058e-14	2.22874e-12	587.615	533.893	494.139	530.358	839.621	901.096	775.131	800.74	C_Atr_CM	Atp5f1
49527	339.491	0.742651	0.0981222	7.56863	3.77183e-14	2.51737e-12	255.897	257.433	250.582	250.672	442.488	465.333	388.443	405.08	C_Atr_CM	Ndufa5
46355	103.944	-1.32285	0.17518	-7.55137	4.30715e-14	2.85008e-12	124.564	137.67	153.394	179.881	51.9924	41.2419	71.3705	71.4386	C_Atr_CM	Itga6
46100	112.725	1.20101	0.15913	7.54738	4.4409e-14	2.91368e-12	67.6976	57.0829	58.5472	90.5206	153.765	161.077	170.236	142.877	C_Atr_CM	Tubb4b
55300	364.867	0.787561	0.105057	7.49653	6.55291e-14	4.26325e-12	300.577	299.965	225.992	243.709	503.33	471.558	447.528	426.276	C_Atr_CM	Cyc1
54065	71.8549	1.39006	0.186617	7.44872	9.42479e-14	6.08056e-12	35.2027	40.2938	43.3249	39.4577	103.985	113.61	97.6957	101.27	C_Atr_CM	Psmc5
53668	166.32	1.0284	0.138153	7.4439	9.7753e-14	6.25458e-12	124.564	123.12	93.6756	97.4837	199.12	264.57	215.282	212.746	C_Atr_CM	Eno3
48928	48.9554	-1.69295	0.228664	-7.40368	1.32462e-13	8.40592e-12	64.9897	61.56	88.9918	82.397	27.6555	17.8974	19.8901	28.2614	C_Atr_CM	Pcdh7
54842	108.133	1.15069	0.156642	7.34598	2.04256e-13	1.28565e-11	74.4674	59.3214	53.8634	81.2364	157.083	150.183	149.176	139.737	C_Atr_CM	Psma6
48727	48.8462	-1.60131	0.218769	-7.3196	2.48703e-13	1.55279e-11	77.1753	72.7527	77.2823	66.1497	24.3369	22.5663	19.8901	30.6165	C_Atr_CM	Akap9
48557	231.144	0.88779	0.121769	7.29075	3.08236e-13	1.90909e-11	170.598	176.845	142.855	157.831	298.68	350.167	258.572	293.605	C_Atr_CM	Cdc42
49603	297.221	0.737472	0.101323	7.27845	3.37671e-13	2.0748e-11	243.711	200.35	236.531	211.215	384.965	385.183	356.268	359.548	C_Atr_CM	Ndufb2
49721	150.155	0.952848	0.131246	7.26004	3.86985e-13	2.35908e-11	102.9	96.2574	103.043	106.768	195.801	217.103	183.106	196.26	C_Atr_CM	Suclg1
52180	72.9915	1.48181	0.204752	7.23709	4.58404e-13	2.77263e-11	32.4948	44.7709	38.6412	37.1367	119.472	131.507	100.621	79.2889	C_Atr_CM	Psmd6
47346	470.276	0.755572	0.104495	7.23069	4.80554e-13	2.88407e-11	399.416	338.02	289.223	373.688	596.253	673.876	556.339	535.397	C_Atr_CM	Smpx
50736	433.146	0.613888	0.0852377	7.20207	5.9306e-13	3.5319e-11	349.32	326.827	348.941	343.514	548.685	516.69	510.709	520.481	C_Atr_CM	Ndufab1
54330	364.013	0.720779	0.100592	7.16539	7.7568e-13	4.58421e-11	264.021	241.763	276.343	316.822	456.869	494.124	426.468	435.697	C_Atr_CM	Uqcrfs1
48522	392.239	0.800894	0.111857	7.15995	8.0705e-13	4.73347e-11	249.127	306.68	249.411	336.551	534.305	558.71	465.078	438.052	C_Atr_CM	Stmn1
52680	100.282	-1.20449	0.16845	-7.15041	8.65182e-13	5.03627e-11	154.351	143.267	146.368	116.052	61.9484	73.1459	65.5205	41.6071	C_Atr_CM	Tbx20
52634	88.1487	1.21407	0.170433	7.12345	1.05262e-12	6.0816e-11	54.1581	42.5323	51.5216	63.8286	133.853	122.169	114.661	122.466	C_Atr_CM	Eif3g
55245	111.079	-1.15948	0.163012	-7.11287	1.13657e-12	6.51803e-11	189.553	124.239	158.078	145.065	55.311	60.6956	81.9006	73.7937	C_Atr_CM	Fbxo32
46002	54.823	-1.54125	0.217231	-7.095	1.2935e-12	7.36344e-11	106.962	78.349	67.9148	75.4338	19.912	27.2352	34.5153	28.2614	C_Atr_CM	Ppp2r5a
53447	91.9449	-1.20114	0.169595	-7.0824	1.41678e-12	8.00638e-11	104.254	144.386	127.633	136.941	51.9924	42.7982	63.1805	64.3732	C_Atr_CM	Canx
46372	99.234	1.14617	0.161972	7.07637	1.47976e-12	8.30167e-11	63.6357	59.3214	65.5729	59.1865	126.109	157.964	140.401	121.681	C_Atr_CM	Mtx2
54100	537.866	0.594174	0.0841584	7.06019	1.66272e-12	9.26099e-11	430.557	414.131	435.591	431.714	700.238	662.204	592.609	635.882	C_Atr_CM	Rpl38
50700	164.262	0.928798	0.131582	7.05868	1.68096e-12	9.29571e-11	120.502	102.973	104.214	124.176	233.413	235.001	193.636	200.185	C_Atr_CM	Psma1
49894	154.608	0.944372	0.134422	7.02542	2.13416e-12	1.17182e-10	85.299	107.45	115.924	112.57	206.863	224.885	183.691	200.185	C_Atr_CM	Hnrnpf
52800	732.55	0.636064	0.0909015	6.99729	2.60953e-12	1.42275e-10	649.897	541.728	512.874	591.865	850.684	1010.04	824.856	878.459	C_Atr_CM	Cryab
53665	87.9859	1.1834	0.169278	6.99087	2.73178e-12	1.47898e-10	60.9278	53.725	49.1797	51.0629	133.853	129.173	110.566	115.401	C_Atr_CM	Slc25a11
55157	364.863	0.665621	0.0957939	6.94848	3.69255e-12	1.98526e-10	297.869	267.506	288.052	273.883	498.905	446.657	432.318	413.716	C_Atr_CM	Sub1
46274	160.214	0.914967	0.132027	6.93017	4.20346e-12	2.24436e-10	124.564	107.45	88.9918	123.015	226.775	213.213	200.656	197.045	C_Atr_CM	Psmb7
54859	292.833	0.81362	0.117855	6.90358	5.07064e-12	2.68883e-10	226.11	198.111	225.992	198.449	404.877	437.319	329.942	321.866	C_Atr_CM	Fkbp3
55179	123.062	1.0268	0.148996	6.89147	5.52199e-12	2.90825e-10	73.1134	91.7803	72.5986	84.718	188.058	173.527	146.836	153.868	C_Atr_CM	Cct5
49444	749.06	0.514197	0.0746838	6.88499	5.77935e-12	3.02322e-10	630.942	570.829	624.113	641.768	889.401	908.099	844.161	883.169	C_Atr_CM	Atp5j2
47084	57.9293	1.45294	0.211087	6.88314	5.85488e-12	3.03143e-10	43.3265	30.2203	25.7608	25.5314	85.179	89.487	83.0706	80.859	C_Atr_CM	Hprt
54452	234.742	0.813117	0.118139	6.88269	5.87334e-12	3.03143e-10	163.828	162.294	189.693	163.633	324.123	335.382	265.007	273.979	C_Atr_CM	Pdlim7
51155	53.4049	1.57358	0.228777	6.87823	6.06e-12	3.10706e-10	23.0172	23.5047	37.4702	23.2104	87.3914	83.2619	86.5806	62.8031	C_Atr_CM	Cdk1
46426	96.9328	1.15038	0.16769	6.86016	6.87817e-12	3.50334e-10	73.1134	55.9636	65.5729	46.4208	139.384	144.736	115.246	135.027	C_Atr_CM	Psmc3
47279	356.257	0.811753	0.118363	6.85818	6.97435e-12	3.52911e-10	226.11	241.763	249.411	314.501	507.755	512.022	408.333	390.164	C_Atr_CM	Tceal9
45986	87.5185	-1.13123	0.165012	-6.85543	7.1096e-12	3.57419e-10	115.086	99.6152	137.001	129.978	49.7799	56.8048	58.5004	53.3827	C_Atr_CM	Cenpf
54767	59.0377	1.44908	0.211961	6.83652	8.11409e-12	4.05286e-10	23.0172	33.5782	37.4702	31.3341	102.879	86.3745	83.0706	74.5787	C_Atr_CM	Rrm2
55890	121.839	1.00562	0.14799	6.7952	1.08166e-11	5.36807e-10	82.5911	92.8996	62.0601	85.8785	175.889	164.189	162.046	149.157	C_Atr_CM	Cct8
53720	487.075	0.651687	0.096212	6.77345	1.25749e-11	6.20093e-10	404.832	415.25	341.916	351.638	660.414	624.075	545.809	552.668	C_Atr_CM	Ywhae
47282	147.056	0.907162	0.134344	6.75256	1.45263e-11	7.11789e-10	105.608	106.331	96.0175	100.965	190.27	218.66	177.256	181.344	C_Atr_CM	Morf4l2
47810	81.0774	1.17681	0.174715	6.73561	1.63249e-11	7.94467e-10	50.0962	51.4865	42.154	55.705	105.091	105.05	122.851	116.186	C_Atr_CM	Mybphl
52170	125.075	0.995531	0.14782	6.73477	1.64188e-11	7.94467e-10	78.5292	79.4683	78.4533	96.3232	181.42	177.418	140.986	167.998	C_Atr_CM	Pdhb
46050	635.962	0.562223	0.0836572	6.72056	1.81025e-11	8.70492e-10	495.546	554.04	474.233	531.518	707.981	815.499	785.076	723.806	C_Atr_CM	Atp5c1
50330	275.051	0.786613	0.117373	6.70181	2.05855e-11	9.79328e-10	190.907	228.331	192.035	194.967	352.884	414.753	323.507	303.025	C_Atr_CM	Gpi1
52367	158.984	0.892591	0.133191	6.70157	2.06188e-11	9.79328e-10	96.1306	118.643	118.265	110.249	237.837	203.097	207.092	180.559	C_Atr_CM	Psmb5
54072	25.4396	2.35667	0.352419	6.68712	2.27605e-11	1.07446e-09	9.47766	8.95417	9.36756	5.8026	35.3991	42.7982	50.8954	40.822	C_Atr_CM	Kpna2
47903	259.24	0.725326	0.108604	6.6786	2.41229e-11	1.12506e-09	192.261	211.542	187.351	188.004	366.159	324.488	299.522	304.595	C_Atr_CM	Ube2d3
56490	28.8008	-1.93063	0.289071	-6.67875	2.40996e-11	1.12506e-09	47.3883	50.3672	43.3249	40.6182	15.4871	8.55963	10.5301	14.1307	C_Atr_CM	Slc8a1
56843	228.716	0.739219	0.110714	6.67684	2.44157e-11	1.13189e-09	174.66	171.249	169.787	170.597	265.493	319.819	280.217	277.904	C_Atr_CM	Ppp1ca
45401	41.9992	-1.5982	0.239491	-6.67331	2.50092e-11	1.15251e-09	66.3436	58.2021	65.5729	63.8286	16.5933	14.0067	26.3252	25.1213	C_Atr_CM	Dst
46996	179.279	0.80167	0.120665	6.64374	3.05813e-11	1.39271e-09	128.625	132.074	131.146	129.978	246.687	235.001	223.472	207.25	C_Atr_CM	Rbm3
49948	80.4249	-1.10566	0.1668	-6.62866	3.38753e-11	1.52898e-09	113.732	109.689	99.5303	117.213	49.7799	49.0233	57.3304	47.1023	C_Atr_CM	Chd4
55426	56.6306	1.42235	0.214589	6.62825	3.39686e-11	1.52898e-09	24.3711	35.8167	28.1027	33.6551	90.7101	86.3745	68.4455	85.5693	C_Atr_CM	Samm50
53080	99.7502	-1.03926	0.156928	-6.62255	3.53053e-11	1.57996e-09	152.997	108.569	142.855	132.299	71.9043	63.8082	66.6905	58.8779	C_Atr_CM	Cdv3
53029	363.626	0.692872	0.104903	6.60488	3.97841e-11	1.76005e-09	312.763	263.029	266.975	268.08	497.799	491.012	399.558	409.79	C_Atr_CM	Morf4l1
55813	75.9733	-1.27573	0.193328	-6.59876	4.14602e-11	1.82378e-09	135.395	105.212	83.1371	107.928	30.9742	47.467	40.3653	57.3079	C_Atr_CM	Zbtb20
53662	251.356	0.759855	0.115419	6.58346	4.59629e-11	2.01042e-09	199.031	196.992	158.078	192.646	309.742	365.73	296.597	292.035	C_Atr_CM	Psmb6
54252	152.56	0.952918	0.144811	6.58042	4.6912e-11	2.04041e-09	90.7148	118.643	107.727	99.8048	152.658	220.994	223.472	206.465	C_Atr_CM	Actn2
49515	117.08	0.986259	0.14993	6.57811	4.76459e-11	2.06075e-09	69.0515	77.2298	86.6499	81.2364	140.49	181.309	151.516	149.157	C_Atr_CM	Capza2
50054	187.912	0.832396	0.126564	6.57689	4.8039e-11	2.06621e-09	152.997	118.643	129.975	138.102	277.661	243.56	214.697	227.661	C_Atr_CM	Ndufa3
51367	152.075	0.840399	0.127904	6.57055	5.01304e-11	2.14425e-09	116.44	109.689	103.043	106.768	195.801	198.428	183.106	203.325	C_Atr_CM	Ube2n
47450	78.9399	1.23156	0.188092	6.54764	5.8453e-11	2.4865e-09	36.5567	50.3672	43.3249	56.8655	133.853	112.831	108.226	89.4945	C_Atr_CM	Anxa5
56178	114.647	0.944363	0.144463	6.53704	6.27499e-11	2.6547e-09	73.1134	80.5876	78.4533	81.2364	144.915	157.964	146.251	154.653	C_Atr_CM	U2af1
50441	683.722	0.756114	0.115714	6.53435	6.38871e-11	2.68812e-09	529.395	551.801	474.233	478.134	849.577	1116.64	728.915	741.077	C_Atr_CM	Ldha
53205	62.8792	-1.25892	0.192749	-6.53141	6.51519e-11	2.72652e-09	93.4227	74.9912	103.043	83.5575	39.8239	30.3478	40.9503	36.8968	C_Atr_CM	Golga4
56522	25.981	-2.0403	0.312528	-6.52839	6.64819e-11	2.76722e-09	46.0344	50.3672	32.7864	38.2972	11.0622	6.22519	12.8701	10.2055	C_Atr_CM	Gm47283
45672	267.891	-1.53028	0.235364	-6.50176	7.93869e-11	3.2867e-09	383.168	339.139	418.027	453.763	99.5599	104.272	186.616	158.578	C_Atr_CM	Pam
51493	60.3235	1.31757	0.202944	6.49226	8.45554e-11	3.48206e-09	32.4948	42.5323	28.1027	34.8156	81.8603	95.7122	83.0706	83.9992	C_Atr_CM	Pa2g4
52799	197.093	0.777181	0.12006	6.47329	9.5892e-11	3.92802e-09	163.828	128.716	147.539	141.583	254.431	273.13	239.852	227.661	C_Atr_CM	Hspb2
55974	104.682	-0.970978	0.150501	-6.45165	1.10637e-10	4.50816e-09	152.997	132.074	132.317	138.102	67.4795	59.9174	73.7105	80.859	C_Atr_CM	Qk
47664	67.8969	1.3174	0.20479	6.43291	1.25184e-10	5.0742e-09	25.7251	50.3672	33.9574	44.0998	97.3474	114.388	80.7306	96.5598	C_Atr_CM	S100a11
48764	60.2082	1.30595	0.205199	6.36433	1.96148e-10	7.90927e-09	32.4948	38.0552	36.2993	31.3341	97.3474	87.9307	88.3356	69.8685	C_Atr_CM	Psmc2
51503	99.7546	1.01178	0.159711	6.33503	2.37292e-10	9.46965e-09	52.8041	69.3949	74.9404	66.1497	136.065	147.07	120.511	131.102	C_Atr_CM	Sarnp
46696	846.758	0.676317	0.106865	6.32871	2.4722e-10	9.81526e-09	652.605	772.298	518.728	662.657	1038.74	1225.58	953.557	949.897	C_Atr_CM	Dstn
56405	379.722	0.634294	0.100356	6.32042	2.60857e-10	1.02515e-08	350.674	284.295	263.463	292.451	496.693	477.783	449.283	423.136	C_Atr_CM	Ndufa11
51164	112.903	1.01891	0.161324	6.3159	2.68591e-10	1.05022e-08	67.6976	72.7527	71.4276	84.718	186.951	157.964	136.891	124.821	C_Atr_CM	Zwint
49936	529.234	0.619744	0.0981988	6.31111	2.7704e-10	1.07781e-08	425.141	438.755	411.002	391.095	722.362	699.555	546.979	598.985	C_Atr_CM	Tpi1
51959	169.482	0.899095	0.142693	6.30092	2.95878e-10	1.14534e-08	127.271	130.955	107.727	107.928	202.438	279.355	211.772	188.409	C_Atr_CM	Rrad
56743	94.695	1.06209	0.168695	6.29596	3.05496e-10	1.17669e-08	59.5739	70.5141	57.3763	58.026	109.516	154.851	118.171	129.531	C_Atr_CM	Txnl1
53926	178.664	0.763313	0.121262	6.29476	3.07878e-10	1.18e-08	134.041	143.267	115.924	136.941	220.138	237.335	230.492	211.176	C_Atr_CM	Psmb3
50889	78.2112	1.15335	0.183801	6.27499	3.49666e-10	1.33355e-08	48.7423	45.8901	39.8121	59.1865	111.728	126.06	95.3557	98.9149	C_Atr_CM	Taldo1
57106	349.362	0.704061	0.112218	6.27406	3.51756e-10	1.33495e-08	254.543	286.534	242.386	277.364	460.188	509.687	370.893	393.305	C_Atr_CM	Pgam1
53892	78.7289	1.22161	0.195192	6.25851	3.88669e-10	1.46784e-08	51.4502	42.5323	32.7864	61.5076	140.49	101.159	104.131	95.7748	C_Atr_CM	Phb
50079	240.865	0.773032	0.123875	6.24041	4.36414e-10	1.64015e-08	196.323	130.955	190.864	194.967	273.236	332.269	289.577	318.726	C_Atr_CM	Ube2s
49427	30.1888	1.87779	0.301371	6.23083	4.63981e-10	1.72699e-08	13.5395	8.95417	18.7351	10.4447	51.9924	47.467	45.6303	44.7472	C_Atr_CM	Aimp2
55046	123.701	0.908363	0.14577	6.23148	4.62057e-10	1.72699e-08	92.0687	86.1839	86.6499	78.9154	178.102	166.524	166.141	135.027	C_Atr_CM	Asb2
47358	181.189	0.786986	0.126691	6.21183	5.23701e-10	1.93995e-08	120.502	136.551	137.001	135.781	243.369	256.011	196.561	223.736	C_Atr_CM	Rbbp7
53757	31.6242	-1.78668	0.287814	-6.20775	5.37492e-10	1.98156e-08	36.5567	61.56	55.0344	44.0998	11.0622	14.7848	20.4752	9.42047	C_Atr_CM	2610507B11Rik
48462	158.135	-0.778813	0.125823	-6.18973	6.02664e-10	2.21129e-08	190.907	219.377	195.548	193.807	105.091	115.944	111.736	132.672	C_Atr_CM	Ptp4a2
49756	114.109	0.918451	0.148496	6.18502	6.20942e-10	2.26761e-08	89.3608	86.1839	72.5986	68.4707	144.915	161.077	152.101	138.167	C_Atr_CM	Cct7
46230	101.93	0.948315	0.153366	6.18334	6.27583e-10	2.2811e-08	70.4055	73.8719	64.4019	69.6312	131.64	147.07	130.456	127.961	C_Atr_CM	Ak1
47757	130.511	-0.845001	0.137224	-6.15784	7.37441e-10	2.66506e-08	171.952	164.533	161.59	174.078	92.9225	83.2619	109.396	86.3543	C_Atr_CM	Csde1
53999	474.031	0.528628	0.0858544	6.15727	7.40103e-10	2.66506e-08	408.893	374.956	365.335	403.861	548.685	596.062	530.014	564.443	C_Atr_CM	Rpl27
51177	30.2541	1.91672	0.311761	6.14805	7.84399e-10	2.81149e-08	16.2474	17.9083	10.5385	5.8026	59.7359	45.1326	42.7053	43.9622	C_Atr_CM	Smarcb1
53111	87.163	-1.04294	0.170042	-6.1334	8.60215e-10	3.06903e-08	119.148	117.524	100.701	134.62	39.8239	61.4737	64.3505	59.663	C_Atr_CM	Cacna2d2
48791	167.901	0.777362	0.126832	6.12905	8.8403e-10	3.12519e-08	144.873	134.313	112.411	104.447	209.076	214.769	215.282	208.035	C_Atr_CM	Rheb
55799	79.8517	-1.0762	0.175817	-6.12111	9.29234e-10	3.27006e-08	101.546	97.3766	101.872	133.46	42.0364	49.0233	51.4804	62.0181	C_Atr_CM	Fstl1
47161	75.3044	1.09387	0.178874	6.11534	9.63524e-10	3.37539e-08	41.9725	51.4865	48.0087	49.9024	107.303	112.831	95.9407	94.9897	C_Atr_CM	Vbp1
54823	40.8089	-1.43777	0.23542	-6.10724	1.01371e-09	3.53521e-08	66.3436	52.6058	50.3506	69.6312	18.8058	24.1226	21.0602	23.5512	C_Atr_CM	Strn3
55292	57.6051	1.32014	0.216404	6.10035	1.05833e-09	3.65787e-08	36.5567	36.936	21.077	37.1367	88.4976	93.3778	81.3156	65.9433	C_Atr_CM	Puf60
54197	47.2534	-1.36622	0.224073	-6.09722	1.07926e-09	3.7136e-08	71.7595	70.5141	62.0601	69.6312	23.2306	21.01	36.2703	23.5512	C_Atr_CM	P4hb
52886	186.779	0.754326	0.12415	6.07595	1.23259e-09	4.22244e-08	162.474	117.524	145.197	131.139	250.006	242.782	213.527	231.587	C_Atr_CM	Anp32a
51840	43.3462	1.50048	0.247046	6.07369	1.25006e-09	4.26341e-08	21.6632	16.7891	24.5898	27.8525	56.4173	77.8148	66.6905	54.9527	C_Atr_CM	Ddx39
56260	82.9507	1.07185	0.176944	6.05756	1.38202e-09	4.69281e-08	56.866	35.8167	62.0601	59.1865	122.79	107.384	108.811	110.691	C_Atr_CM	Ddx39b
55704	97.1653	0.983787	0.162925	6.03827	1.55774e-09	5.2664e-08	62.2818	67.1563	73.7695	56.8655	140.49	143.957	115.831	116.971	C_Atr_CM	Ap2m1
51156	80.7418	-1.03721	0.172207	-6.02306	1.71147e-09	5.76096e-08	117.794	99.6152	127.633	90.5206	48.6737	48.2452	58.5004	54.9527	C_Atr_CM	Ank3
54148	165.182	0.767273	0.127512	6.01726	1.7739e-09	5.94524e-08	111.024	123.12	127.633	125.336	222.35	216.325	181.351	214.316	C_Atr_CM	Srsf2
52326	70.2956	-1.05518	0.175784	-6.00272	1.94042e-09	6.47532e-08	88.0069	102.973	97.1884	91.6811	40.9302	47.467	43.8753	50.2425	C_Atr_CM	Ktn1
51171	90.8316	0.98197	0.164693	5.96242	2.48537e-09	8.25824e-08	67.6976	51.4865	60.8891	64.9891	121.684	107.384	131.626	120.896	C_Atr_CM	Snrpd3
48290	38.0652	-1.49052	0.250264	-5.95579	2.58811e-09	8.56288e-08	54.1581	45.8901	66.7438	56.8655	26.5493	13.2285	19.8901	21.1961	C_Atr_CM	Zcchc11
45648	177.035	0.789149	0.132732	5.94542	2.75755e-09	9.08467e-08	119.148	136.551	131.146	132.299	204.651	275.464	217.622	199.4	C_Atr_CM	Ndufa10
53377	95.336	-1.01386	0.170623	-5.94211	2.81382e-09	9.23077e-08	139.457	138.79	106.556	127.657	46.4613	53.6922	70.7855	79.2889	C_Atr_CM	Rtn4
54386	55.1256	1.24568	0.209864	5.93564	2.92708e-09	9.5618e-08	24.3711	34.6974	32.7864	38.2972	81.8603	78.593	81.3156	69.0834	C_Atr_CM	Gmpr
46384	217.872	-0.627528	0.106281	-5.9044	3.53938e-09	1.14652e-07	270.79	254.075	258.779	275.043	170.358	168.08	175.501	170.353	C_Atr_CM	Ccdc141
50918	294.132	0.666245	0.112949	5.89866	3.66468e-09	1.18216e-07	238.296	227.212	201.402	242.549	353.991	430.316	326.432	332.857	C_Atr_CM	Cdkn1c
45430	71.5821	1.12028	0.190837	5.87036	4.34837e-09	1.39689e-07	54.1581	36.936	49.1797	40.6182	94.0288	115.166	83.6556	98.9149	C_Atr_CM	Txndc9
46319	49.158	1.40355	0.240517	5.83556	5.36097e-09	1.71507e-07	24.3711	20.1469	32.7864	30.1735	75.223	92.5996	59.0854	58.8779	C_Atr_CM	Psmd14
56364	170.218	0.725461	0.12495	5.80599	6.39873e-09	2.03864e-07	136.749	119.762	121.778	134.62	219.032	233.444	195.391	200.97	C_Atr_CM	Apobec2
52829	150.924	0.858814	0.148068	5.80015	6.62571e-09	2.10231e-07	129.979	102.973	86.6499	109.089	219.032	221.772	162.046	175.849	C_Atr_CM	Psma4
51331	79.0381	-1.11234	0.191868	-5.79745	6.73291e-09	2.1276e-07	117.794	127.597	99.5303	87.039	51.9924	34.2385	47.3853	66.7283	C_Atr_CM	Timp3
50251	70.7773	1.0789	0.186183	5.79484	6.83848e-09	2.15218e-07	50.0962	53.725	37.4702	40.6182	97.3474	106.606	92.4307	87.9244	C_Atr_CM	Psmc4
48486	448.153	0.572576	0.0992245	5.77051	7.90338e-09	2.47725e-07	372.337	393.984	354.796	319.143	537.623	596.062	463.323	547.957	C_Atr_CM	Atpif1
57220	3010.48	-0.851546	0.147692	-5.76567	8.13327e-09	2.53902e-07	3972.49	4083.1	3379.35	4064.14	1760	1858.22	2586.3	2380.24	C_Atr_CM	mt-Co1
54885	184.277	0.745461	0.129505	5.75622	8.60208e-09	2.66389e-07	143.519	153.34	134.659	118.373	247.793	262.236	214.112	200.185	C_Atr_CM	Psma3
55988	159.953	0.75624	0.131368	5.75666	8.57944e-09	2.66389e-07	119.148	119.762	110.069	126.497	203.545	231.888	191.296	177.419	C_Atr_CM	Sod2
49783	193.241	0.674264	0.117325	5.74698	9.085e-09	2.80223e-07	162.474	130.955	152.223	149.707	253.325	242.004	225.227	230.016	C_Atr_CM	Cnbp
54928	68.8624	1.08239	0.188511	5.74178	9.36858e-09	2.87824e-07	33.8488	43.6516	45.6668	52.2234	105.091	95.7122	85.9956	88.7094	C_Atr_CM	Eif2s1
54829	65.8007	-1.04192	0.181574	-5.7383	9.56315e-09	2.9264e-07	82.5911	96.2574	81.9661	92.8416	47.5675	38.1293	43.8753	43.1771	C_Atr_CM	Arhgap5
45889	175.126	0.801771	0.139913	5.73051	1.00128e-08	3.05193e-07	100.192	126.478	131.146	150.868	240.05	259.901	204.752	187.624	C_Atr_CM	Sdhc
51744	92.9211	0.958273	0.167264	5.72911	1.0096e-08	3.06523e-07	56.866	60.4407	62.0601	71.9523	137.171	137.732	108.811	108.335	C_Atr_CM	Cope
47409	44.4048	1.32454	0.231965	5.71011	1.12902e-08	3.41441e-07	23.0172	27.9818	25.7608	24.3709	67.4795	63.03	67.8605	55.7378	C_Atr_CM	Trim55
57076	41.635	-1.34706	0.236198	-5.7031	1.17645e-08	3.54399e-07	62.2818	61.56	48.0087	68.4707	19.912	18.6756	29.8352	24.3362	C_Atr_CM	Tnks2
52145	81.9559	-0.926073	0.16243	-5.70138	1.1884e-08	3.56611e-07	111.024	104.092	115.924	98.6442	55.311	59.1393	54.9904	56.5228	C_Atr_CM	Itgb1
52735	21.7417	-1.86533	0.327824	-5.69004	1.27007e-08	3.79647e-07	41.9725	29.1011	29.2736	35.9761	11.0622	9.33778	9.36007	7.85039	C_Atr_CM	Arhgef12
48154	39.628	1.41924	0.249599	5.6861	1.29977e-08	3.87031e-07	25.7251	15.6698	23.4189	22.0499	50.8861	60.6956	54.9904	63.5882	C_Atr_CM	Nipsnap3b
48285	103.441	0.916464	0.161281	5.6824	1.32821e-08	3.93984e-07	73.1134	74.9912	52.6925	85.8785	130.534	154.073	132.211	124.036	C_Atr_CM	Scp2
47851	77.5796	0.990483	0.174528	5.67522	1.38514e-08	4.09303e-07	46.0344	45.8901	52.6925	62.6681	106.197	103.494	100.036	103.625	C_Atr_CM	Cnn3
50299	90.4123	0.915957	0.161509	5.67126	1.41749e-08	4.17271e-07	67.6976	60.4407	62.0601	60.3471	123.897	126.06	115.246	107.55	C_Atr_CM	Capns1
48660	202.51	0.651076	0.115223	5.65059	1.59895e-08	4.65378e-07	165.182	174.606	141.684	148.547	248.9	261.458	236.342	243.362	C_Atr_CM	Park7
56566	72.2989	-1.11902	0.198021	-5.65101	1.59509e-08	4.65378e-07	101.546	99.6152	81.9661	112.57	49.7799	27.2352	46.8003	58.8779	C_Atr_CM	Cdh2
55930	114.124	-0.802926	0.142441	-5.63691	1.73125e-08	5.01996e-07	135.395	161.175	149.881	134.62	79.6479	80.1493	91.2607	80.859	C_Atr_CM	Ttc3
54174	51.5993	1.29464	0.229827	5.63309	1.77009e-08	5.11345e-07	28.433	32.4589	29.2736	29.013	80.7541	88.7089	73.1255	51.0275	C_Atr_CM	Eif4a3
50951	46.4617	-1.31657	0.233808	-5.63102	1.79149e-08	5.15602e-07	71.7595	57.0829	58.5472	80.0759	14.3809	24.9007	32.7602	32.1866	C_Atr_CM	Tab2
55088	136.756	0.910295	0.161753	5.6277	1.82625e-08	5.23662e-07	86.6529	123.12	77.2823	90.5206	221.244	192.203	151.516	151.513	C_Atr_CM	Ckb
52792	206.255	0.667071	0.118576	5.62566	1.84803e-08	5.27949e-07	146.227	145.505	162.761	182.202	262.174	275.464	248.042	227.661	C_Atr_CM	Sdhd
52263	94.5734	1.01806	0.181067	5.62255	1.88163e-08	5.35572e-07	70.4055	40.2938	70.2567	70.7917	101.772	150.961	135.136	116.971	C_Atr_CM	Nt5dc2
50705	90.5416	0.950194	0.169326	5.61162	2.00439e-08	5.68424e-07	46.0344	64.9178	65.5729	68.4707	142.702	112.053	112.321	112.261	C_Atr_CM	1110004F10Rik
45893	174.907	0.741289	0.13213	5.61031	2.01966e-08	5.69445e-07	124.564	142.148	117.094	139.262	219.032	259.901	208.847	188.409	C_Atr_CM	Ndufs2
54444	52.7537	-1.14219	0.203598	-5.61005	2.0227e-08	5.69445e-07	64.9897	68.2756	78.4533	77.7549	39.8239	31.1259	33.3452	28.2614	C_Atr_CM	Nsd1
52224	292.104	0.547099	0.0976625	5.60193	2.11975e-08	5.94605e-07	253.189	227.212	225.992	243.709	346.247	359.504	341.058	339.922	C_Atr_CM	Vdac2
46218	171.941	0.703407	0.125614	5.59974	2.14679e-08	6.00017e-07	125.918	137.67	133.488	126.497	198.013	245.895	209.432	198.615	C_Atr_CM	Swi5
56898	4439.05	-0.941706	0.168548	-5.58718	2.3079e-08	6.42725e-07	5637.86	5552.71	6835.97	5324.47	3834.16	2630.14	2479.25	3217.88	C_Atr_CM	Malat1
50493	73.6802	-1.05316	0.188776	-5.57889	2.42061e-08	6.69299e-07	112.378	77.2298	111.24	98.6442	44.2488	36.573	59.6704	49.4575	C_Atr_CM	Nr2f2
55435	86.8654	0.913975	0.163824	5.579	2.41905e-08	6.69299e-07	60.9278	58.2021	60.8891	60.3471	126.109	106.606	111.151	110.691	C_Atr_CM	Atxn10
56000	218.754	0.646254	0.116033	5.56955	2.55403e-08	7.03675e-07	180.076	156.698	158.078	186.844	289.83	282.468	259.742	236.297	C_Atr_CM	Psmb1
54711	53.3352	-1.11881	0.200941	-5.56783	2.57931e-08	7.0812e-07	70.4055	64.9178	80.7952	76.5943	29.868	31.9041	34.5153	37.6819	C_Atr_CM	Dnmt3a
49662	59.8348	1.11052	0.199479	5.56712	2.58978e-08	7.08483e-07	35.2027	41.4131	38.6412	35.9761	78.5417	94.9341	75.4656	78.5039	C_Atr_CM	Gars
45801	85.4568	0.947885	0.170446	5.56119	2.67936e-08	7.30408e-07	66.3436	54.8443	63.231	49.9024	100.666	129.951	108.811	109.905	C_Atr_CM	Arpc5
51576	20.2108	2.13566	0.384307	5.55717	2.74191e-08	7.44839e-07	8.12371	8.95417	4.68378	8.12364	38.7177	35.0167	34.5153	23.5512	C_Atr_CM	Mrps31
54234	120.342	0.803078	0.144559	5.55537	2.77023e-08	7.499e-07	77.1753	86.1839	101.872	84.718	155.977	168.08	147.421	141.307	C_Atr_CM	Gdi2
56043	113.182	-0.794084	0.143258	-5.54304	2.97259e-08	8.01875e-07	128.625	149.982	155.736	140.423	75.223	78.593	84.2406	92.6346	C_Atr_CM	Srrm2
54740	106.589	0.954643	0.172268	5.54162	2.99694e-08	8.05636e-07	66.3436	98.4959	65.5729	58.026	175.889	122.947	137.476	127.961	C_Atr_CM	Vsnl1
54687	199.803	0.636109	0.114973	5.53267	3.1539e-08	8.44896e-07	165.182	154.46	147.539	158.991	251.112	250.564	251.552	219.026	C_Atr_CM	Ndufs4
45584	379.105	0.553515	0.100099	5.52969	3.20796e-08	8.56414e-07	311.409	331.304	314.984	272.722	408.195	512.8	452.793	428.631	C_Atr_CM	Des
49278	412.064	0.512446	0.0928249	5.52057	3.37905e-08	8.98991e-07	338.488	323.47	340.745	355.119	509.968	516.69	484.969	427.061	C_Atr_CM	Ran
54112	367.405	0.520295	0.094422	5.51032	3.58184e-08	9.49677e-07	320.887	302.203	288.052	294.772	461.294	439.654	389.613	442.762	C_Atr_CM	Sumo2
54320	100.938	0.882034	0.160599	5.49214	3.97084e-08	1.04922e-06	67.6976	62.6792	65.5729	87.039	143.809	141.623	115.831	123.251	C_Atr_CM	Acot13
56445	80.8419	-0.967834	0.176901	-5.47104	4.4739e-08	1.17813e-06	111.024	106.331	104.214	107.928	51.9924	38.9074	69.0305	57.3079	C_Atr_CM	Myom1
49223	509.253	-1.07338	0.196582	-5.46018	4.75643e-08	1.24828e-06	644.481	660.37	688.515	770.586	268.812	257.567	451.623	332.072	C_Atr_CM	Atp2a2
46708	78.7099	1.04493	0.191872	5.44595	5.15298e-08	1.34778e-06	59.5739	33.5782	63.231	48.7419	128.322	104.272	88.3356	103.625	C_Atr_CM	Naa20
50024	73.0632	1.06751	0.196072	5.44448	5.19569e-08	1.35438e-06	44.6804	51.4865	43.3249	49.9024	84.0728	77.0367	112.321	121.681	C_Atr_CM	Gm15543
49590	27.7919	-1.59249	0.292605	-5.44244	5.25542e-08	1.36535e-06	46.0344	33.5782	45.6668	42.9393	6.63732	13.2285	14.6251	19.626	C_Atr_CM	Ubn2
54194	208.171	0.644704	0.118566	5.43754	5.40227e-08	1.39881e-06	144.873	176.845	160.419	164.794	283.192	269.239	230.492	235.512	C_Atr_CM	Mrpl12
46486	135.008	0.769586	0.14187	5.42459	5.80881e-08	1.49906e-06	121.856	90.661	106.556	81.2364	172.57	184.421	164.971	157.793	C_Atr_CM	Eif3m
57214	70.9492	1.0782	0.198989	5.41837	6.01462e-08	1.54702e-06	52.8041	45.8901	43.3249	39.4577	126.109	99.603	81.9006	78.5039	C_Atr_CM	Prdx3
53476	32.4079	-1.50425	0.277836	-5.41418	6.15702e-08	1.5784e-06	43.3265	52.6058	58.5472	37.1367	21.0182	15.563	21.6452	9.42047	C_Atr_CM	Aff4
49871	67.1733	1.05682	0.195217	5.41355	6.17865e-08	1.57872e-06	40.6186	53.725	39.8121	39.4577	97.3474	106.606	81.3156	78.5039	C_Atr_CM	Sec13
49595	21.347	-1.76834	0.327019	-5.40747	6.39203e-08	1.62787e-06	35.2027	27.9818	35.1283	33.6551	11.0622	6.22519	10.5301	10.9905	C_Atr_CM	Hipk2
46322	25.2848	-1.83502	0.339948	-5.39796	6.74031e-08	1.71093e-06	40.6186	33.5782	45.6668	39.4577	9.95599	3.89074	20.4752	8.63543	C_Atr_CM	Kcnh7
49441	57.0026	1.08475	0.201141	5.39298	6.92992e-08	1.75331e-06	39.2646	38.0552	31.6155	37.1367	80.7541	81.7056	76.0506	71.4386	C_Atr_CM	Bud31
46030	25.0692	1.80504	0.335182	5.38526	7.23405e-08	1.8243e-06	10.8316	5.59636	16.3932	11.6052	44.2488	43.5763	29.8352	38.4669	C_Atr_CM	Hspa14
53232	56.0334	-1.09073	0.202615	-5.38324	7.31562e-08	1.83888e-06	69.0515	83.9454	71.4276	82.397	25.4431	33.4604	43.2903	39.252	C_Atr_CM	Nktr
47926	55.2344	-1.07749	0.200248	-5.38077	7.41677e-08	1.85827e-06	77.1753	67.1563	80.7952	73.1128	44.2488	35.7948	29.8352	33.7567	C_Atr_CM	Pkn2
47176	80.1763	0.988918	0.183982	5.37508	7.6548e-08	1.91172e-06	70.4055	57.0829	44.4959	44.0998	96.2412	128.394	104.131	96.5598	C_Atr_CM	Apoo
52120	541.336	1.15464	0.21492	5.37244	7.76803e-08	1.93377e-06	381.814	237.286	291.565	432.874	610.634	735.35	875.751	765.413	C_Atr_CM	Acta1
48946	29.8098	-1.50873	0.281201	-5.3653	8.0815e-08	2.00535e-06	35.2027	52.6058	48.0087	40.6182	17.6995	9.33778	19.3051	15.7008	C_Atr_CM	N4bp2
47618	49.6347	1.28226	0.23979	5.34742	8.92148e-08	2.19732e-06	37.9107	26.8625	25.7608	25.5314	69.6919	95.7122	59.0854	56.5228	C_Atr_CM	Fdps
56425	94.8246	0.886207	0.165738	5.34704	8.94028e-08	2.19732e-06	67.6976	76.1105	65.5729	55.705	142.702	131.507	109.396	109.905	C_Atr_CM	Vapa
51227	220.182	0.616877	0.115538	5.33918	9.33665e-08	2.28748e-06	148.935	177.964	199.061	168.275	259.962	294.918	257.987	254.353	C_Atr_CM	Cnn2
47324	46.3518	-1.1418	0.213913	-5.33768	9.41445e-08	2.29373e-06	60.9278	66.037	64.4019	63.8286	29.868	23.3444	31.0052	31.4016	C_Atr_CM	Huwe1
45449	164.555	0.704743	0.132067	5.33626	9.48835e-08	2.30252e-06	140.811	126.478	108.898	125.336	190.27	240.448	194.221	189.979	C_Atr_CM	Fhl2
47212	113.982	0.889913	0.166784	5.33571	9.51701e-08	2.30252e-06	83.945	80.5876	69.0857	84.718	171.464	123.726	119.341	178.989	C_Atr_CM	Cited1
51448	50.7383	1.17114	0.219611	5.3328	9.67077e-08	2.33243e-06	32.4948	31.3396	30.4446	30.1735	79.6479	78.593	66.6905	56.5228	C_Atr_CM	Tsfm
51703	189.633	-0.654086	0.122718	-5.33	9.82144e-08	2.36142e-06	241.003	235.047	201.402	250.672	157.083	135.398	166.141	130.316	C_Atr_CM	Palld
50031	49.8928	-1.14931	0.215743	-5.32721	9.97352e-08	2.39056e-06	75.8213	63.7985	59.7182	77.7549	19.912	31.1259	35.6853	35.3268	C_Atr_CM	Sspn
51450	182.969	0.673324	0.126557	5.32031	1.03593e-07	2.47536e-06	142.165	147.744	158.078	114.892	241.156	242.004	201.826	215.886	C_Atr_CM	Cdk4
47713	29.3986	1.54885	0.291837	5.30724	1.11295e-07	2.65121e-06	13.5395	16.7891	15.2223	13.9262	53.0986	39.6856	44.4603	38.4669	C_Atr_CM	Sf3b4
55798	299.808	0.537475	0.101436	5.29864	1.16667e-07	2.76218e-06	220.694	247.359	249.411	259.957	367.265	365.73	370.893	317.156	C_Atr_CM	Ndufb4
45436	59.9162	1.03877	0.19613	5.29636	1.18136e-07	2.78844e-06	36.5567	38.0552	38.6412	42.9393	89.6039	80.1493	74.8806	78.5039	C_Atr_CM	Pdcl3
56837	18.5792	2.07476	0.391862	5.29461	1.19271e-07	2.80668e-06	5.41581	11.1927	5.85472	5.8026	30.9742	32.6822	31.5902	25.1213	C_Atr_CM	Gstp1
54634	118.109	-0.786025	0.14872	-5.28528	1.25512e-07	2.94459e-06	159.766	171.249	124.12	143.905	77.4354	78.593	87.7506	102.055	C_Atr_CM	Map1b
50897	37.449	1.33416	0.25249	5.28402	1.26376e-07	2.94821e-06	21.6632	17.9083	22.2479	23.2104	57.5235	45.9107	53.8204	57.3079	C_Atr_CM	Polr2l
50958	34.7343	-1.42412	0.269518	-5.28395	1.26428e-07	2.94821e-06	46.0344	54.8443	43.3249	56.8655	23.2306	13.2285	12.8701	27.4764	C_Atr_CM	Utrn
52934	19.5071	-1.83837	0.348605	-5.27349	1.33853e-07	3.10266e-06	29.7869	34.6974	31.6155	25.5314	12.1684	5.44704	10.5301	6.28031	C_Atr_CM	Tln2
55026	61.8791	1.0967	0.207957	5.27371	1.33696e-07	3.10266e-06	36.5567	53.725	26.9317	39.4577	98.4536	88.7089	78.9756	72.2236	C_Atr_CM	Psmc1
47132	84.5778	0.954095	0.180983	5.27175	1.35132e-07	3.12295e-06	64.9897	52.6058	56.2053	58.026	84.0728	140.067	112.321	108.335	C_Atr_CM	Idh3g
54987	54.2445	-1.25344	0.237894	-5.26888	1.37261e-07	3.16273e-06	55.512	69.3949	86.6499	96.3232	21.0182	24.9007	47.9704	32.1866	C_Atr_CM	Fos
56053	72.3627	1.10558	0.209858	5.2682	1.37771e-07	3.16504e-06	43.3265	64.9178	28.1027	46.4208	107.303	121.391	86.5806	80.859	C_Atr_CM	Eci1
54264	145.865	0.715687	0.135878	5.26714	1.38568e-07	3.17395e-06	108.316	116.404	114.753	100.965	196.907	202.319	167.896	159.363	C_Atr_CM	Psma2
53358	151.8	0.702151	0.133327	5.26637	1.39151e-07	3.1779e-06	106.962	137.67	107.727	109.089	185.845	210.878	179.596	176.634	C_Atr_CM	Cct4
55005	46.2396	1.21922	0.231547	5.26552	1.39797e-07	3.18325e-06	23.0172	29.1011	22.2479	35.9761	70.7981	72.3678	56.7454	59.663	C_Atr_CM	Ahsa1
48208	12.8669	-2.34288	0.445657	-5.25713	1.46321e-07	3.31234e-06	21.6632	20.1469	26.9317	17.4078	3.31866	5.44704	4.09503	3.9252	C_Atr_CM	Mpdz
55253	58.6865	-1.01656	0.193491	-5.25377	1.49018e-07	3.36355e-06	81.2371	76.1105	90.1627	67.3102	36.5053	34.2385	41.5353	42.3921	C_Atr_CM	Mtss1
52221	75.7298	1.03428	0.197002	5.2501	1.52021e-07	3.42135e-06	50.0962	50.3672	52.6925	44.0998	127.215	110.497	71.9555	98.9149	C_Atr_CM	Adk
49218	91.5488	0.869547	0.165761	5.2458	1.55607e-07	3.49191e-06	50.0962	78.349	66.7438	62.6681	115.047	128.394	107.056	124.036	C_Atr_CM	Vps29
51926	73.0678	0.930501	0.177742	5.23512	1.64881e-07	3.68934e-06	52.8041	45.8901	48.0087	54.5445	95.135	105.05	91.2607	91.8496	C_Atr_CM	Polr2c
47551	25.5739	-1.56519	0.299036	-5.23411	1.65781e-07	3.69879e-06	43.3265	33.5782	40.9831	35.9761	9.95599	16.3411	15.7951	8.63543	C_Atr_CM	Golim4
57211	127.009	-0.77528	0.148155	-5.23289	1.66879e-07	3.71258e-06	162.474	175.726	133.488	171.757	85.179	80.1493	114.661	92.6346	C_Atr_CM	Eif3a
47919	88.9244	0.856061	0.163746	5.228	1.71357e-07	3.80127e-06	69.0515	55.9636	55.0344	73.1128	122.79	112.831	113.491	109.12	C_Atr_CM	Eif4e
52059	152.004	0.677488	0.129666	5.22487	1.74281e-07	3.85509e-06	106.962	123.12	125.291	112.57	172.57	208.544	187.201	179.774	C_Atr_CM	Hsbp1
53897	49.3144	-1.14619	0.219503	-5.22174	1.77253e-07	3.90966e-06	77.1753	77.2298	57.3763	61.5076	24.3369	24.1226	37.4403	35.3268	C_Atr_CM	Igf2bp1
48468	205.067	0.635524	0.121752	5.21981	1.79111e-07	3.93942e-06	167.89	183.561	149.881	140.423	252.218	280.912	224.642	241.007	C_Atr_CM	Fabp3
51802	52.6486	1.12954	0.216508	5.21708	1.81762e-07	3.98641e-06	29.7869	35.8167	29.2736	37.1367	70.7981	84.8182	75.4656	58.0929	C_Atr_CM	Sin3b
47781	84.2742	0.872271	0.167237	5.21577	1.83054e-07	3.99212e-06	51.4502	60.4407	66.7438	59.1865	111.728	112.053	115.246	97.3448	C_Atr_CM	Rap1a
53356	71.9527	0.963736	0.184766	5.21597	1.82859e-07	3.99212e-06	59.5739	45.8901	46.8378	42.9393	98.4536	106.606	81.9006	93.4196	C_Atr_CM	Commd1
56782	106.253	0.835583	0.160259	5.21394	1.84874e-07	4.02048e-06	64.9897	89.5417	74.9404	74.2733	147.127	158.742	123.436	116.971	C_Atr_CM	Acaa2
47917	52.4492	1.09666	0.210581	5.20777	1.91127e-07	4.14483e-06	33.8488	27.9818	37.4702	34.8156	65.267	79.3711	72.5405	68.2984	C_Atr_CM	Adh5
55960	53.1583	1.08444	0.20828	5.20665	1.92276e-07	4.1581e-06	39.2646	31.3396	30.4446	35.9761	68.5857	70.8115	78.9756	69.8685	C_Atr_CM	Dynlt1f
57207	22.6118	-1.63224	0.313528	-5.20606	1.92896e-07	4.15989e-06	40.6186	38.0552	29.2736	29.013	9.95599	11.6722	10.5301	11.7756	C_Atr_CM	Rps12-ps3
48128	65.6406	0.993803	0.190914	5.20549	1.93486e-07	4.16103e-06	51.4502	32.4589	44.4959	47.5813	88.4976	94.1559	82.4856	83.9992	C_Atr_CM	Aldh1b1
50859	106.713	0.808849	0.155564	5.19946	1.99867e-07	4.28634e-06	74.4674	73.8719	76.1114	84.718	140.49	146.292	111.736	146.017	C_Atr_CM	Glrx3
57227	1446.67	-0.542231	0.104302	-5.19865	2.00746e-07	4.29331e-06	1796.69	1835.61	1543.3	1689.72	993.386	997.586	1267.12	1449.97	C_Atr_CM	mt-Nd4
46770	226.477	0.600575	0.11572	5.18988	2.10427e-07	4.48796e-06	192.261	176.845	167.445	183.362	276.555	314.372	254.477	246.502	C_Atr_CM	Dynlrb1
52246	16.0494	-1.99057	0.383756	-5.18707	2.13623e-07	4.54359e-06	28.433	22.3854	24.5898	27.8525	4.42488	4.66889	8.19006	7.85039	C_Atr_CM	Wnt5a
55586	59.2275	-1.08421	0.209128	-5.18442	2.16683e-07	4.59605e-06	88.0069	91.7803	64.4019	78.9154	24.3369	43.5763	33.3452	49.4575	C_Atr_CM	Srl
56519	16.1502	2.24916	0.433962	5.18286	2.18504e-07	4.62201e-06	2.7079	8.95417	4.68378	5.8026	22.1244	32.6822	23.9852	28.2614	C_Atr_CM	Eif2s3y
53152	31.3899	-1.43659	0.277249	-5.18159	2.20005e-07	4.64108e-06	37.9107	47.0094	37.4702	60.3471	19.912	10.8941	16.3801	21.1961	C_Atr_CM	Prkar2a
52239	77.9547	0.955046	0.184462	5.17748	2.24904e-07	4.73154e-06	60.9278	54.8443	44.4959	52.2234	103.985	125.282	99.4507	82.4291	C_Atr_CM	Arf4
45839	138.115	0.764744	0.147899	5.17072	2.3319e-07	4.89257e-06	111.024	91.7803	88.9918	117.213	179.208	207.766	148.006	160.933	C_Atr_CM	Prdx6
55219	172.917	0.644719	0.124932	5.16058	2.46189e-07	5.13745e-06	139.457	152.221	127.633	120.694	194.695	231.11	200.071	217.456	C_Atr_CM	Eif3e
51532	66.569	-0.930745	0.180409	-5.15909	2.48147e-07	5.16439e-06	88.0069	91.7803	78.4533	91.6811	38.7177	50.5796	43.8753	49.4575	C_Atr_CM	Arglu1
56832	153.025	0.667898	0.129572	5.15465	2.54111e-07	5.27433e-06	119.148	125.358	120.607	107.928	174.783	209.322	175.501	191.55	C_Atr_CM	Ndufs8
47724	84.5602	0.860748	0.167084	5.15158	2.58304e-07	5.34704e-06	69.0515	62.6792	50.3506	58.026	119.472	106.606	105.886	104.41	C_Atr_CM	Rbm8a
56925	50.7891	1.15518	0.224286	5.15048	2.59817e-07	5.36401e-06	31.1409	26.8625	29.2736	38.2972	69.6919	84.8182	55.5754	70.6535	C_Atr_CM	Pygm
46936	245.403	0.679623	0.132145	5.14302	2.70361e-07	5.56684e-06	188.199	180.203	185.009	199.61	355.097	344.72	286.652	223.736	C_Atr_CM	Psma7
55028	255.257	0.613656	0.119343	5.14194	2.71914e-07	5.58397e-06	215.278	203.707	172.129	214.696	347.353	341.607	286.652	260.633	C_Atr_CM	Calm1
55380	43.7131	-1.12434	0.218718	-5.14059	2.73881e-07	5.60949e-06	60.9278	60.4407	53.8634	64.9891	24.3369	27.2352	28.0802	29.8315	C_Atr_CM	Tnrc6b
50273	50.1138	1.1419	0.22225	5.1379	2.77823e-07	5.67521e-06	24.3711	40.2938	30.4446	29.013	73.0106	80.1493	63.1805	60.448	C_Atr_CM	Ech1
46976	33.2106	-1.42405	0.277302	-5.13536	2.81598e-07	5.72213e-06	73.1134	35.8167	40.9831	44.0998	19.912	13.2285	20.4752	18.0559	C_Atr_CM	Clcn5
45559	202.109	0.595621	0.11613	5.12893	2.91389e-07	5.89017e-06	167.89	143.267	162.761	170.597	228.988	262.236	227.567	253.568	C_Atr_CM	Arpc2
48282	55.455	1.13181	0.220657	5.12925	2.909e-07	5.89017e-06	29.7869	25.7433	49.1797	34.8156	70.7981	68.477	94.1857	70.6535	C_Atr_CM	Magoh
55990	46.0996	-1.15164	0.224697	-5.1253	2.97057e-07	5.9891e-06	78.5292	63.7985	63.231	48.7419	30.9742	33.4604	28.0802	21.9811	C_Atr_CM	Afdn
47948	20.4888	-1.8156	0.354798	-5.11727	3.09998e-07	6.22214e-06	31.1409	22.3854	26.9317	46.4208	14.3809	6.22519	9.36007	7.06535	C_Atr_CM	Adgrl2
51536	24.9917	-1.58205	0.309168	-5.11713	3.10223e-07	6.22214e-06	54.1581	33.5782	28.1027	34.8156	8.84976	13.2285	12.2851	14.9157	C_Atr_CM	Col4a1
52509	86.7179	0.885895	0.173234	5.11387	3.15631e-07	6.31425e-06	64.9897	68.2756	55.0344	55.705	108.41	133.063	116.416	91.8496	C_Atr_CM	Sucla2
51757	101.801	0.827873	0.162238	5.10282	3.34622e-07	6.67549e-06	67.6976	80.5876	83.1371	61.5076	122.79	129.173	114.076	155.438	C_Atr_CM	Jund
55848	50.1516	1.10405	0.21638	5.10238	3.35413e-07	6.67549e-06	36.5567	32.4589	31.6155	26.692	73.0106	75.4804	62.5955	62.8031	C_Atr_CM	Tfg
50822	127.943	0.705051	0.138208	5.10137	3.37206e-07	6.69398e-06	81.2371	99.6152	107.727	99.8048	152.658	165.746	152.686	164.073	C_Atr_CM	Tgfb1i1
54599	18.5626	-1.84222	0.362548	-5.08131	3.7485e-07	7.4033e-06	35.2027	29.1011	19.9061	31.3341	11.0622	4.66889	7.02005	10.2055	C_Atr_CM	Cmya5
50870	65.1167	0.962064	0.189735	5.07058	3.96603e-07	7.81298e-06	51.4502	39.1745	43.3249	42.9393	88.4976	95.7122	78.9756	80.859	C_Atr_CM	Echs1
46793	63.4087	-0.945036	0.186414	-5.06955	3.9876e-07	7.83553e-06	79.8832	87.3032	84.308	83.5575	39.8239	37.3511	52.6504	42.3921	C_Atr_CM	2900097C17Rik
51695	311.641	0.55447	0.109387	5.06887	4.00195e-07	7.84382e-06	216.632	257.433	306.787	227.462	366.159	395.299	343.398	379.959	C_Atr_CM	Hmgb2
55351	67.7353	0.975634	0.192563	5.06657	4.05058e-07	7.91909e-06	40.6186	44.7709	57.3763	39.4577	94.0288	102.716	88.3356	74.5787	C_Atr_CM	Eif3l
55331	131.044	0.722241	0.142634	5.0636	4.11421e-07	8.02322e-06	109.67	91.7803	91.3337	102.126	184.739	175.861	149.176	143.662	C_Atr_CM	Txn2
55516	32.3161	1.39753	0.276712	5.05049	4.40676e-07	8.57214e-06	9.47766	20.1469	16.3932	24.3709	47.5675	50.5796	44.4603	45.5323	C_Atr_CM	Tuba1c
51753	43.5595	1.20506	0.238812	5.04608	4.50977e-07	8.75053e-06	23.0172	31.3396	19.9061	30.1735	74.1168	52.9141	54.9904	62.0181	C_Atr_CM	Isyna1
52304	90.3094	0.840321	0.16666	5.04212	4.604e-07	8.91105e-06	54.1581	72.7527	58.5472	71.9523	122.79	126.838	100.036	115.401	C_Atr_CM	Psmc6
50856	29.8629	-1.4612	0.290078	-5.03725	4.72259e-07	9.11778e-06	23.0172	43.6516	59.7182	48.7419	14.3809	17.8974	15.7951	15.7008	C_Atr_CM	Mki67
45583	33.7415	1.37691	0.273655	5.03154	4.86551e-07	9.37034e-06	17.6014	25.7433	16.3932	15.0868	47.5675	59.9174	46.8003	40.822	C_Atr_CM	Dnpep
53350	112.134	0.731491	0.145438	5.02959	4.91542e-07	9.41959e-06	90.7148	80.5876	76.1114	89.3601	150.446	140.845	131.626	137.382	C_Atr_CM	Ugp2
54246	30.4839	-1.39275	0.276906	-5.02968	4.91297e-07	9.41959e-06	59.5739	30.2203	42.154	45.2603	15.4871	14.7848	17.5501	18.8409	C_Atr_CM	Larp4b
49366	101.959	0.843771	0.167809	5.02815	4.95231e-07	9.46149e-06	75.8213	92.8996	67.9148	54.5445	131.64	148.626	109.981	134.242	C_Atr_CM	Cops6
50911	33.7783	-1.44274	0.286953	-5.02779	4.96172e-07	9.46149e-06	60.9278	51.4865	39.8121	47.5813	11.0622	12.4504	30.4202	16.4858	C_Atr_CM	Igf2
56635	119.114	0.72538	0.1444	5.0234	5.07652e-07	9.65661e-06	97.4845	94.0188	83.1371	83.5575	163.721	147.07	131.626	152.298	C_Atr_CM	Ube2d2a
46558	60.1999	-0.986361	0.196554	-5.01827	5.21377e-07	9.89338e-06	104.254	78.349	65.5729	73.1128	36.5053	38.9074	43.2903	41.6071	C_Atr_CM	Zfp106
48206	16.2081	-1.92546	0.384077	-5.01321	5.35286e-07	1.01282e-05	27.079	33.5782	18.7351	23.2104	7.74354	7.00333	7.60506	4.71023	C_Atr_CM	Ptprd
49174	279.179	0.528678	0.105465	5.01282	5.36369e-07	1.01282e-05	203.093	258.552	227.163	225.141	315.273	357.17	339.302	307.735	C_Atr_CM	Pebp1
45702	117.915	0.715417	0.143141	4.99799	5.7932e-07	1.09126e-05	92.0687	88.4225	86.6499	89.3601	150.446	160.299	131.626	144.447	C_Atr_CM	Actr3
55793	24.3108	-1.51363	0.303421	-4.98854	6.08362e-07	1.14042e-05	33.8488	33.5782	44.4959	32.4946	12.1684	8.55963	15.2101	14.1307	C_Atr_CM	Golgb1
52817	73.0776	0.91049	0.182577	4.98687	6.13643e-07	1.14754e-05	50.0962	39.1745	60.8891	52.2234	107.303	94.9341	86.5806	93.4196	C_Atr_CM	Acat1
45958	56.0693	-0.997128	0.199986	-4.98598	6.16495e-07	1.1501e-05	93.4227	67.1563	74.9404	63.8286	36.5053	34.2385	36.8553	41.6071	C_Atr_CM	Enah
47172	61.6133	0.951929	0.191092	4.98153	6.30839e-07	1.17403e-05	37.9107	44.7709	38.6412	46.4208	78.5417	83.2619	80.1456	83.2141	C_Atr_CM	Pdk3
45607	36.9057	-1.21324	0.243625	-4.97994	6.36038e-07	1.18086e-05	40.6186	61.56	48.0087	55.705	21.0182	25.6789	19.8901	22.7661	C_Atr_CM	Sphkap
47535	52.8053	1.08742	0.218407	4.97888	6.39531e-07	1.18451e-05	40.6186	29.1011	23.4189	42.9393	61.9484	68.477	74.2955	81.6441	C_Atr_CM	Mlf1
47227	85.2172	-0.837924	0.168375	-4.97654	6.4731e-07	1.19606e-05	113.732	130.955	101.872	90.5206	60.8421	53.6922	60.2554	69.8685	C_Atr_CM	Atrx
48487	82.8893	0.856532	0.17233	4.97029	6.68531e-07	1.23233e-05	52.8041	63.7985	55.0344	63.8286	109.516	120.613	108.811	88.7094	C_Atr_CM	Dnajc8
53740	35.1989	-1.21802	0.245166	-4.96817	6.75894e-07	1.24294e-05	54.1581	45.8901	51.5216	45.2603	23.2306	17.1193	21.6452	22.7661	C_Atr_CM	Taok1
57065	1207.58	0.779502	0.157234	4.9576	7.13688e-07	1.30933e-05	888.192	1033.09	788.046	844.859	1930.35	1492.49	1287.01	1396.58	C_Atr_CM	Acta2
49994	27.1304	-1.43194	0.289238	-4.95074	7.39304e-07	1.35312e-05	48.7423	36.936	43.3249	29.013	18.8058	12.4504	15.2101	12.5606	C_Atr_CM	Atf7ip
53972	49.2777	1.13375	0.229204	4.94646	7.55749e-07	1.37996e-05	36.5567	25.7433	37.4702	23.2104	85.179	67.6989	57.9154	60.448	C_Atr_CM	Dnajc7
50661	87.1045	0.831172	0.168193	4.94177	7.74164e-07	1.41025e-05	62.2818	67.1563	56.2053	64.9891	101.772	128.394	98.2807	117.756	C_Atr_CM	Ilk
57200	28.6718	-1.43012	0.289425	-4.94124	7.76272e-07	1.41077e-05	48.7423	42.5323	35.1283	41.7787	15.4871	8.55963	22.2302	14.9157	C_Atr_CM	Ablim1
48064	25.8899	1.52326	0.308415	4.93899	7.85266e-07	1.42087e-05	8.12371	15.6698	15.2223	13.9262	37.6115	42.7982	34.5153	39.252	C_Atr_CM	Smu1
52561	53.8903	1.09519	0.221857	4.9365	7.95376e-07	1.43539e-05	37.9107	30.2203	26.9317	41.7787	90.7101	80.9274	63.7655	58.8779	C_Atr_CM	Gm10076
50372	135.552	-0.723145	0.146512	-4.93575	7.98439e-07	1.43756e-05	131.333	192.515	161.59	188.004	115.047	83.2619	103.546	109.12	C_Atr_CM	5430431A17Rik
47302	29.1668	-1.37929	0.27989	-4.92797	8.30863e-07	1.49247e-05	50.0962	44.7709	39.8121	33.6551	17.6995	10.8941	15.2101	21.1961	C_Atr_CM	Col4a5
47760	90.3695	0.785225	0.15956	4.92119	8.60183e-07	1.53811e-05	63.6357	67.1563	73.7695	60.3471	122.79	111.275	114.076	109.905	C_Atr_CM	Bcas2
47889	104.808	0.803384	0.16325	4.92118	8.60247e-07	1.53811e-05	79.8832	85.0647	63.231	76.5943	136.065	161.855	111.736	124.036	C_Atr_CM	Hadh
53793	96.3211	0.825071	0.167697	4.92	8.6542e-07	1.5438e-05	63.6357	70.5141	80.7952	61.5076	148.234	131.507	112.321	102.055	C_Atr_CM	Unc45b
51240	227.057	0.577923	0.117477	4.91944	8.67914e-07	1.54469e-05	211.216	174.606	158.078	184.523	286.511	292.584	238.097	270.838	C_Atr_CM	Ndufs7
49214	120.144	0.695031	0.141387	4.91581	8.84174e-07	1.56781e-05	93.4227	95.1381	81.9661	96.3232	151.552	159.52	147.421	135.812	C_Atr_CM	Ppp1cc
56257	31.1997	-1.30325	0.265123	-4.91563	8.84955e-07	1.56781e-05	48.7423	41.4131	50.3506	38.2972	14.3809	17.8974	22.8152	15.7008	C_Atr_CM	Prrc2a
54077	61.5214	0.972767	0.198237	4.90709	9.24365e-07	1.63389e-05	47.3883	32.4589	43.3249	42.9393	88.4976	91.0433	74.2955	72.2236	C_Atr_CM	Psmd12
53735	29.4305	-1.31982	0.26922	-4.9024	9.46715e-07	1.66958e-05	43.3265	40.2938	40.9831	44.0998	14.3809	13.2285	18.7201	20.411	C_Atr_CM	Ssh2
49304	70.9391	-0.882191	0.179988	-4.90138	9.51634e-07	1.67065e-05	106.962	90.661	78.4533	92.8416	49.7799	41.2419	57.3304	50.2425	C_Atr_CM	Gtf2i
52639	79.9066	0.869926	0.17748	4.90155	9.50851e-07	1.67065e-05	54.1581	55.9636	49.1797	66.1497	116.153	109.719	104.716	83.2141	C_Atr_CM	Cdc37
51662	100.104	-0.799084	0.163061	-4.90053	9.55762e-07	1.6741e-05	157.058	142.148	112.411	97.4837	71.9043	79.3711	71.3705	69.0834	C_Atr_CM	Sorbs2
52510	96.6813	0.787509	0.160836	4.89635	9.76325e-07	1.70625e-05	92.0687	67.1563	60.8891	64.9891	115.047	133.063	119.341	120.896	C_Atr_CM	Esd
51924	47.4	1.10162	0.225535	4.8845	1.03692e-06	1.80808e-05	23.0172	35.8167	25.7608	34.8156	75.223	57.583	60.2554	66.7283	C_Atr_CM	Ciapin1
52295	99.7687	0.782457	0.160285	4.88167	1.05189e-06	1.83006e-05	71.7595	71.6334	64.4019	84.718	138.278	141.623	115.831	109.905	C_Atr_CM	Ghitm
47616	34.1175	-1.21216	0.248331	-4.88122	1.0543e-06	1.83013e-05	40.6186	51.4865	49.1797	48.7419	24.3369	18.6756	21.0602	18.8409	C_Atr_CM	Ash1l
48525	64.7528	0.939412	0.192522	4.8795	1.06356e-06	1.84207e-05	44.6804	47.0094	46.8378	38.2972	96.2412	73.1459	78.3906	93.4196	C_Atr_CM	Mtfr1l
45362	64.7468	0.93382	0.19182	4.8682	1.12618e-06	1.94185e-05	43.3265	38.0552	37.4702	59.1865	82.9665	86.3745	84.2406	86.3543	C_Atr_CM	Cops5
45453	30.0593	1.36233	0.280285	4.86051	1.17084e-06	2.01437e-05	18.9553	14.5505	16.3932	17.4078	46.4613	46.6889	39.1953	40.822	C_Atr_CM	Tex30
46037	44.3053	1.17637	0.242562	4.84978	1.23599e-06	2.11705e-05	18.9553	27.9818	26.9317	34.8156	46.4613	78.593	60.2554	60.448	C_Atr_CM	Phyh
48276	24.5018	1.56616	0.323271	4.84472	1.26787e-06	2.16686e-05	9.47766	14.5505	14.0513	11.6052	27.6555	41.2419	44.4603	32.9716	C_Atr_CM	Lrrc42
55878	28.4217	1.42844	0.29534	4.83658	1.3209e-06	2.25251e-05	23.0172	13.4313	11.7094	13.9262	40.9302	47.467	36.8553	40.037	C_Atr_CM	Mrpl39
52186	46.8064	-1.04942	0.217255	-4.83037	1.36277e-06	2.3155e-05	60.9278	70.5141	50.3506	70.7917	26.5493	31.1259	28.0802	36.1118	C_Atr_CM	Top2b
52424	63.1193	0.914791	0.189389	4.83022	1.36382e-06	2.3155e-05	41.9725	51.4865	38.6412	42.9393	77.4354	84.04	83.6556	84.7842	C_Atr_CM	Sap18
47204	73.7603	0.85229	0.17715	4.81113	1.50081e-06	2.54251e-05	48.7423	63.7985	49.1797	48.7419	88.4976	95.7122	101.206	94.2047	C_Atr_CM	Itgb1bp2
47217	109.867	-1.98132	0.412448	-4.8038	1.55684e-06	2.6285e-05	177.368	155.579	189.693	178.72	39.8239	17.8974	39.7803	80.074	C_Atr_CM	Xist
50746	39.3482	1.16768	0.243083	4.8036	1.55836e-06	2.6285e-05	23.0172	24.624	25.7608	23.2104	57.5235	62.2519	49.7254	48.6724	C_Atr_CM	Nsmce1
45515	24.5546	-1.46059	0.304283	-4.80009	1.58593e-06	2.66918e-05	32.4948	36.936	48.0087	26.692	13.2746	14.7848	14.0401	10.2055	C_Atr_CM	Bmpr2
47496	30.5916	1.35947	0.283282	4.79899	1.5947e-06	2.67812e-05	20.3093	11.1927	21.077	16.2473	44.2488	42.02	38.6103	51.0275	C_Atr_CM	Exosc8
56529	84.2967	-0.8277	0.172503	-4.79818	1.60111e-06	2.68307e-05	94.7766	101.854	112.411	121.855	61.9484	45.9107	60.2554	75.3638	C_Atr_CM	Svil
52968	108.329	0.764095	0.159281	4.79715	1.60937e-06	2.69108e-05	79.8832	98.4959	71.4276	71.9523	112.835	161.077	132.796	138.167	C_Atr_CM	Arpp19
55267	72.5965	-0.867439	0.180878	-4.79571	1.62098e-06	2.70467e-05	97.4845	71.6334	107.727	99.8048	42.0364	51.3578	54.9904	55.7378	C_Atr_CM	Wisp1
46940	39.8514	1.14625	0.239901	4.77803	1.77022e-06	2.93469e-05	27.079	23.5047	23.4189	25.5314	51.9924	62.2519	55.5754	49.4575	C_Atr_CM	Adrm1
54569	91.2559	-0.825751	0.172819	-4.77812	1.76941e-06	2.93469e-05	115.086	116.404	119.436	118.373	55.311	51.3578	88.9207	65.1582	C_Atr_CM	Nr2f1
46302	18.08	-1.72339	0.361578	-4.76631	1.87631e-06	3.10394e-05	23.0172	22.3854	35.1283	30.1735	7.74354	7.78148	5.85004	12.5606	C_Atr_CM	Kcnj3
56936	66.3441	-0.950164	0.199669	-4.75868	1.94858e-06	3.21662e-05	120.502	69.3949	76.1114	85.8785	33.1866	47.467	47.9704	50.2425	C_Atr_CM	Vegfb
46006	46.2961	-1.02613	0.215882	-4.75318	2.00238e-06	3.29092e-05	63.6357	62.6792	66.7438	56.8655	23.2306	32.6822	36.2703	28.2614	C_Atr_CM	Lpgat1
47599	113.52	0.746134	0.156964	4.75355	1.99876e-06	3.29092e-05	83.945	87.3032	100.701	66.1497	161.508	155.63	130.456	122.466	C_Atr_CM	Cct3
56203	85.0823	0.785276	0.165224	4.75278	2.00635e-06	3.29092e-05	73.1134	54.8443	66.7438	55.705	110.622	109.719	104.716	105.195	C_Atr_CM	Rab11b
50693	41.9097	-1.11938	0.236015	-4.74283	2.10754e-06	3.44959e-05	63.6357	64.9178	43.3249	59.1865	21.0182	21.7881	33.9302	27.4764	C_Atr_CM	Tead1
50502	34.2891	1.27889	0.269856	4.73916	2.14602e-06	3.50517e-05	14.8935	25.7433	19.9061	18.5683	56.4173	56.0267	40.3653	42.3921	C_Atr_CM	Mrpl46
55709	68.2132	-0.945272	0.199585	-4.73619	2.17773e-06	3.54948e-05	82.5911	94.0188	83.1371	102.126	24.3369	55.2485	55.5754	48.6724	C_Atr_CM	Eif4g1
50298	153.612	0.617028	0.130333	4.73425	2.19866e-06	3.57606e-05	125.918	106.331	118.265	135.781	172.57	202.319	194.221	173.494	C_Atr_CM	Cox7a1
49198	51.5773	-0.970418	0.20501	-4.73352	2.2066e-06	3.58145e-05	67.6976	77.2298	69.0857	60.3471	26.5493	35.0167	37.4403	39.252	C_Atr_CM	Ptpn11
48533	106.647	-0.71394	0.150882	-4.73179	2.22545e-06	3.60448e-05	128.625	132.074	111.24	158.991	71.9043	82.4837	83.0706	84.7842	C_Atr_CM	Clic4
51526	59.229	0.972484	0.205674	4.72828	2.26426e-06	3.65969e-05	40.6186	39.1745	31.6155	47.5813	98.4536	67.6989	72.5405	76.1488	C_Atr_CM	Elavl1
51200	50.589	1.16143	0.245852	4.7241	2.31138e-06	3.72806e-05	33.8488	32.4589	26.9317	31.3341	77.4354	98.8248	52.0654	51.8126	C_Atr_CM	Pfkl
50461	97.3041	-0.740342	0.156911	-4.71822	2.37921e-06	3.82154e-05	115.086	128.716	138.171	106.768	57.5235	76.2585	78.9756	76.9338	C_Atr_CM	Ube3a
50136	48.4475	1.06309	0.225429	4.71586	2.40694e-06	3.85808e-05	33.8488	42.5323	25.7608	23.2104	65.267	74.7022	62.5955	59.663	C_Atr_CM	Sae1
49584	47.2291	-1.07443	0.227883	-4.71485	2.41888e-06	3.86224e-05	67.6976	71.6334	66.7438	52.2234	22.1244	28.0133	42.7053	26.6913	C_Atr_CM	Creb3l2
55838	26.5093	-1.3752	0.291704	-4.71438	2.4245e-06	3.86224e-05	47.3883	38.0552	32.7864	35.9761	12.1684	10.8941	19.8901	14.9157	C_Atr_CM	Alcam
48061	268.557	0.508308	0.107834	4.71381	2.43122e-06	3.86499e-05	239.649	219.377	208.428	219.338	337.397	336.938	316.487	270.838	C_Atr_CM	Ndufb6
51032	77.5636	0.82717	0.175662	4.70887	2.49088e-06	3.95173e-05	64.9897	62.6792	40.9831	55.705	92.9225	103.494	100.036	99.7	C_Atr_CM	Hdac2
56975	20.8043	-1.68609	0.358406	-4.70441	2.54605e-06	4.03098e-05	18.9553	44.7709	28.1027	35.9761	4.42488	7.00333	12.2851	14.9157	C_Atr_CM	Ahnak
56293	137.786	-1.61469	0.343595	-4.6994	2.60921e-06	4.11416e-05	182.784	301.084	188.522	158.991	64.1608	35.7948	90.0907	80.859	C_Atr_CM	Gm42418
47089	37.9653	1.1613	0.248128	4.68024	2.86544e-06	4.50415e-05	29.7869	17.9083	21.077	25.5314	51.9924	49.0233	50.3104	58.0929	C_Atr_CM	Rtl8b
52389	83.9869	0.791264	0.169072	4.68004	2.86818e-06	4.50415e-05	60.9278	68.2756	58.5472	58.026	106.197	123.726	101.206	94.9897	C_Atr_CM	Psme1
45805	30.026	-1.25262	0.26781	-4.67727	2.90714e-06	4.55609e-05	48.7423	41.4131	40.9831	38.2972	18.8058	12.4504	19.8901	19.626	C_Atr_CM	Dhx9
52233	57.0843	1.00451	0.214792	4.67666	2.91587e-06	4.56054e-05	40.6186	23.5047	39.8121	47.5813	86.2852	82.4837	62.5955	73.7937	C_Atr_CM	Ppif
53262	32.3578	1.25186	0.267749	4.67549	2.93249e-06	4.57729e-05	17.6014	20.1469	23.4189	15.0868	48.6737	47.467	43.2903	43.1771	C_Atr_CM	Drg1
49763	169.399	0.579014	0.123864	4.67459	2.94545e-06	4.58827e-05	155.704	118.643	131.146	138.102	213.501	205.431	190.126	202.54	C_Atr_CM	Snrpg
56351	137.414	0.681372	0.145787	4.67374	2.9577e-06	4.59809e-05	88.0069	110.808	99.5303	123.015	152.658	192.203	146.251	186.839	C_Atr_CM	Ccnd3
47678	79.1271	0.810457	0.173723	4.66523	3.08272e-06	4.78284e-05	58.2199	53.725	53.8634	63.8286	97.3474	106.606	87.1656	112.261	C_Atr_CM	Psmd4
46550	22.0188	-1.43705	0.308587	-4.65687	3.21046e-06	4.96116e-05	31.1409	30.2203	32.7864	34.8156	11.0622	10.8941	13.4551	11.7756	C_Atr_CM	Mga
48573	175.712	0.59396	0.127575	4.65576	3.22784e-06	4.97807e-05	159.766	148.863	122.949	127.657	240.05	216.325	195.391	194.69	C_Atr_CM	Capzb
48883	83.0074	0.768356	0.16508	4.65445	3.24853e-06	5.00002e-05	64.9897	60.4407	59.7182	60.3471	109.516	110.497	101.206	97.3448	C_Atr_CM	Grpel1
56609	21.312	-1.52549	0.327827	-4.65333	3.26609e-06	5.01708e-05	33.8488	25.7433	35.1283	32.4946	11.0622	7.00333	15.7951	9.42047	C_Atr_CM	Apc
53827	62.0743	-0.891522	0.191702	-4.65056	3.31042e-06	5.0751e-05	89.3608	83.9454	69.0857	82.397	33.1866	43.5763	52.6504	42.3921	C_Atr_CM	Cltc
55730	56.5015	-0.897909	0.19322	-4.64708	3.36659e-06	5.15101e-05	66.3436	82.8261	70.2567	74.2733	40.9302	35.7948	39.1953	42.3921	C_Atr_CM	Lpp
48360	33.2169	1.29102	0.278021	4.6436	3.42382e-06	5.21796e-05	16.2474	19.0276	21.077	20.8894	34.2928	63.8082	43.2903	47.1023	C_Atr_CM	Cdc20
56252	62.1915	0.909626	0.195877	4.64386	3.4196e-06	5.21796e-05	31.1409	43.6516	48.0087	48.7419	87.3914	87.1526	71.3705	80.074	C_Atr_CM	Csnk2b
52513	27.9626	-1.31374	0.283033	-4.64164	3.45661e-06	5.24859e-05	31.1409	32.4589	49.1797	46.4208	18.8058	13.2285	17.5501	14.9157	C_Atr_CM	Zc3h13
54577	114.226	0.714329	0.153898	4.64158	3.45748e-06	5.24859e-05	77.1753	91.7803	91.3337	84.718	142.702	172.749	124.606	128.746	C_Atr_CM	Cetn3
55186	53.7606	-0.961848	0.207259	-4.64081	3.4705e-06	5.25804e-05	74.4674	62.6792	76.1114	73.1128	26.5493	32.6822	46.8003	37.6819	C_Atr_CM	Mtdh
49149	42.9243	1.06945	0.230682	4.63606	3.55115e-06	5.36972e-05	24.3711	24.624	35.1283	26.692	55.311	63.03	58.5004	55.7378	C_Atr_CM	Acads
45348	64.6805	0.884525	0.190851	4.63464	3.57561e-06	5.37521e-05	47.3883	49.248	36.2993	48.7419	82.9665	96.4904	77.8056	78.5039	C_Atr_CM	Mrpl15
55087	29.0244	-1.3067	0.281936	-4.63475	3.57376e-06	5.37521e-05	56.866	34.6974	31.6155	42.9393	15.4871	13.2285	19.3051	18.0559	C_Atr_CM	Mark3
47739	23.835	1.51445	0.326845	4.63354	3.59469e-06	5.39342e-05	13.5395	13.4313	8.19661	13.9262	45.355	35.7948	32.1752	28.2614	C_Atr_CM	Phgdh
46215	30.2277	-1.24484	0.268822	-4.63071	3.64415e-06	5.45706e-05	50.0962	32.4589	39.8121	47.5813	19.912	14.7848	17.5501	19.626	C_Atr_CM	Prrc2b
47011	30.1805	-1.22647	0.264981	-4.62853	3.68275e-06	5.50422e-05	43.3265	51.4865	35.1283	39.4577	16.5933	18.6756	18.7201	18.0559	C_Atr_CM	Usp9x
53821	14.4006	-1.85292	0.400738	-4.62377	3.76821e-06	5.6211e-05	17.6014	29.1011	19.9061	23.2104	6.63732	7.00333	4.68003	7.06535	C_Atr_CM	Med13
54549	92.9131	0.738642	0.159857	4.62066	3.82529e-06	5.68434e-05	59.5739	81.7068	64.4019	71.9523	121.684	119.835	118.171	105.98	C_Atr_CM	Sdha
50279	80.6419	0.829708	0.179607	4.61958	3.8452e-06	5.70297e-05	62.2818	61.56	57.3763	52.2234	77.4354	122.947	100.621	110.691	C_Atr_CM	Psmd8
47749	28.7591	-1.24693	0.270226	-4.61442	3.94196e-06	5.82952e-05	35.2027	47.0094	37.4702	41.7787	18.8058	14.7848	16.9651	18.0559	C_Atr_CM	Ptgfrn
56462	29.9673	-1.31115	0.284154	-4.61423	3.94558e-06	5.82952e-05	36.5567	36.936	48.0087	51.0629	9.95599	14.0067	25.1552	18.0559	C_Atr_CM	Birc6
55693	44.0107	1.05785	0.229284	4.61372	3.95525e-06	5.83267e-05	28.433	24.624	32.7864	27.8525	69.6919	59.1393	53.8204	55.7378	C_Atr_CM	Mrpl40
46766	104.326	0.683408	0.148211	4.61105	4.00649e-06	5.894e-05	81.2371	73.8719	80.7952	84.718	123.897	136.954	127.531	125.606	C_Atr_CM	Raly
52103	57.7939	-0.949374	0.205922	-4.61036	4.01968e-06	5.894e-05	78.5292	72.7527	64.4019	90.5206	28.7617	32.6822	44.4603	50.2425	C_Atr_CM	Ankrd11
53304	27.8737	1.41793	0.307526	4.61074	4.01231e-06	5.894e-05	20.3093	10.0734	16.3932	13.9262	55.311	35.7948	39.7803	31.4016	C_Atr_CM	Pold2
55220	55.525	0.98012	0.212936	4.60288	4.16697e-06	6.08692e-05	29.7869	31.3396	50.3506	38.2972	61.9484	84.8182	80.1456	67.5134	C_Atr_CM	Emc2
56638	14.3093	-1.83148	0.398159	-4.59988	4.22737e-06	6.16352e-05	24.3711	23.5047	17.5642	24.3709	5.5311	5.44704	8.19006	5.49527	C_Atr_CM	Pura
46258	20.8891	1.63126	0.354935	4.59594	4.308e-06	6.26928e-05	14.8935	11.1927	5.85472	9.28416	26.5493	41.2419	29.8352	28.2614	C_Atr_CM	Gsn
49484	17.9082	-1.63034	0.354906	-4.59372	4.35406e-06	6.31258e-05	33.8488	30.2203	24.5898	19.7288	7.74354	10.8941	7.60506	8.63543	C_Atr_CM	Ppp1r9a
49859	52.4198	1.01756	0.221493	4.59408	4.3467e-06	6.31258e-05	39.2646	22.3854	37.4702	39.4577	75.223	82.4837	57.9154	65.1582	C_Atr_CM	Arpc4
56940	56.8438	0.955297	0.207978	4.59326	4.36382e-06	6.3149e-05	39.2646	41.4131	36.2993	37.1367	88.4976	81.7056	73.1255	57.3079	C_Atr_CM	Stip1
56995	40.2825	1.19082	0.25942	4.59031	4.4258e-06	6.39263e-05	31.1409	25.7433	18.7351	22.0499	74.1168	62.2519	45.0453	43.1771	C_Atr_CM	Prpf19
51369	30.391	-1.25073	0.273013	-4.58121	4.62297e-06	6.665e-05	48.7423	50.3672	31.6155	39.4577	24.3369	17.8974	15.7951	14.9157	C_Atr_CM	Eea1
53697	88.504	0.780074	0.170426	4.57719	4.71259e-06	6.78157e-05	47.3883	79.4683	60.8891	71.9523	101.772	126.06	105.886	114.616	C_Atr_CM	Tax1bp3
47641	16.8948	-1.6736	0.366411	-4.56754	4.93481e-06	7.07773e-05	25.7251	26.8625	28.1027	23.2104	3.31866	7.00333	9.94507	10.9905	C_Atr_CM	Ube2q1
53251	25.5946	1.45183	0.317863	4.56746	4.93668e-06	7.07773e-05	9.47766	19.0276	10.5385	15.0868	47.5675	35.0167	39.7803	28.2614	C_Atr_CM	Exosc7
52261	91.2155	-0.764214	0.168138	-4.54517	5.48903e-06	7.8551e-05	111.024	108.569	137.001	103.286	58.6297	59.1393	64.9355	87.1393	C_Atr_CM	Pbrm1
54406	29.8515	-1.25107	0.275441	-4.54208	5.57014e-06	7.9522e-05	47.3883	35.8167	38.6412	46.4208	16.5933	12.4504	16.3801	25.1213	C_Atr_CM	Fam120a
55781	20.7087	-1.49282	0.328825	-4.53987	5.629e-06	8.00945e-05	37.9107	31.3396	31.6155	22.0499	9.95599	9.33778	14.0401	9.42047	C_Atr_CM	Adcy5
56546	135.426	0.635471	0.139986	4.53952	5.63827e-06	8.00945e-05	92.0687	117.524	111.24	100.965	194.695	153.295	152.686	160.933	C_Atr_CM	Snrpd1
54911	30.7467	-1.20337	0.265216	-4.53733	5.69709e-06	8.07818e-05	39.2646	51.4865	46.8378	33.6551	17.6995	19.4537	16.3801	21.1961	C_Atr_CM	Syne2
54390	94.1835	-0.764946	0.169116	-4.5232	6.09123e-06	8.60553e-05	119.148	135.432	126.462	94.0022	65.267	53.6922	75.4656	83.9992	C_Atr_CM	Rbm24
46352	50.214	1.09726	0.243309	4.50973	6.49108e-06	9.13953e-05	32.4948	32.4589	35.1283	26.692	94.0288	79.3711	49.7254	51.8126	C_Atr_CM	Hat1
46861	21.566	-1.43391	0.317963	-4.50967	6.49282e-06	9.13953e-05	24.3711	35.8167	30.4446	34.8156	13.2746	8.55963	11.1151	14.1307	C_Atr_CM	Zmynd8
52916	133.336	0.643475	0.142924	4.50222	6.72475e-06	9.44882e-05	119.148	99.6152	104.214	92.8416	175.889	182.865	139.816	152.298	C_Atr_CM	Rbpms2
49257	44.1336	-0.978959	0.217481	-4.50135	6.75227e-06	9.4703e-05	58.2199	62.6792	58.5472	55.705	26.5493	28.7915	35.1003	27.4764	C_Atr_CM	Kmt5a
50842	49.1924	0.97701	0.217086	4.50057	6.77726e-06	9.48816e-05	27.079	39.1745	35.1283	31.3341	54.2048	65.3644	69.0305	72.2236	C_Atr_CM	Bub3
46420	121.799	0.676269	0.15034	4.49825	6.85139e-06	9.56011e-05	71.7595	95.1381	97.1884	109.089	157.083	170.414	131.626	142.092	C_Atr_CM	Mtch2
56176	247.866	0.508997	0.113156	4.49819	6.85335e-06	9.56011e-05	232.88	186.918	194.377	205.412	271.024	326.822	263.252	302.24	C_Atr_CM	Ndufv3
54069	195.61	0.532559	0.118454	4.49591	6.92715e-06	9.64569e-05	150.289	186.918	142.855	158.991	221.244	235.779	222.302	246.502	C_Atr_CM	Ddx5
55855	26.7436	-1.31213	0.292039	-4.49298	7.02336e-06	9.76209e-05	37.9107	29.1011	43.3249	42.9393	14.3809	10.1159	20.4752	15.7008	C_Atr_CM	Dcbld2
50230	38.9444	1.10873	0.246827	4.49191	7.05864e-06	9.78085e-05	21.6632	29.1011	26.9317	20.8894	56.4173	50.5796	62.0105	43.9622	C_Atr_CM	Snrpa
56606	62.0115	-0.836064	0.186131	-4.49181	7.06212e-06	9.78085e-05	71.7595	82.8261	77.2823	85.8785	47.5675	45.9107	47.9704	36.8968	C_Atr_CM	Nrep
52700	31.2891	-1.19165	0.265346	-4.49091	7.09192e-06	9.80458e-05	44.6804	50.3672	39.8121	38.2972	25.4431	20.2319	18.1351	13.3457	C_Atr_CM	Kcnj5
48869	36.2581	-1.07034	0.238917	-4.47996	7.4656e-06	0.000103028	50.0962	51.4865	42.154	52.2234	26.5493	23.3444	22.2302	21.9811	C_Atr_CM	Add1
54343	116.77	0.665586	0.148663	4.47714	7.56486e-06	0.000104212	98.8385	83.9454	99.5303	80.0759	123.897	164.967	136.891	146.017	C_Atr_CM	Tubb2b
52939	35.8606	1.24509	0.278345	4.47318	7.70658e-06	0.000105976	13.5395	24.624	23.4189	23.2104	40.9302	73.9241	45.6303	41.6071	C_Atr_CM	Anxa2
52133	22.975	-1.44074	0.32226	-4.47073	7.7954e-06	0.000107007	33.8488	26.8625	42.154	32.4946	9.95599	7.00333	18.1351	13.3457	C_Atr_CM	Egln1
48541	18.5594	1.64392	0.367829	4.46926	7.84907e-06	0.000107363	12.1856	11.1927	7.02567	5.8026	26.5493	30.3478	26.3252	29.0464	C_Atr_CM	Hmgcl
49765	58.232	-0.948309	0.212172	-4.46952	7.83946e-06	0.000107363	60.9278	85.0647	69.0857	90.5206	48.6737	24.9007	40.3653	46.3173	C_Atr_CM	Tia1
45779	12.1429	-1.96048	0.438762	-4.46822	7.88735e-06	0.000107696	17.6014	14.5505	22.2479	23.2104	3.31866	4.66889	5.26504	6.28031	C_Atr_CM	Aspm
47318	140.334	0.640438	0.143345	4.46779	7.90311e-06	0.000107722	96.1306	134.313	105.385	102.126	169.252	198.428	170.236	146.802	C_Atr_CM	Maged2
47731	35.5641	-1.22646	0.274553	-4.46711	7.92851e-06	0.000107878	41.9725	35.8167	55.0344	67.3102	19.912	12.4504	29.2502	22.7661	C_Atr_CM	Gja5
49044	63.5362	0.870584	0.195187	4.46025	8.18651e-06	0.000111193	43.3265	52.6058	43.3249	39.4577	98.4536	83.2619	79.5606	68.2984	C_Atr_CM	Cops4
48945	23.4802	-1.37971	0.309427	-4.45892	8.23752e-06	0.00011169	28.433	25.7433	42.154	39.4577	14.3809	11.6722	15.7951	10.2055	C_Atr_CM	Pds5a
49354	153.242	0.566833	0.127174	4.45714	8.30591e-06	0.00011242	117.794	120.881	125.291	128.818	194.695	195.315	169.651	173.494	C_Atr_CM	Gnb2
49068	47.7585	-0.959642	0.215497	-4.45316	8.46175e-06	0.00011433	63.6357	64.9178	57.3763	64.9891	44.2488	25.6789	32.1752	29.0464	C_Atr_CM	Zfp644
50964	36.9976	-1.06535	0.239307	-4.45181	8.51498e-06	0.000114848	51.4502	45.8901	48.0087	55.705	18.8058	29.5696	24.5702	21.9811	C_Atr_CM	Phactr2
51599	16.5933	-1.6701	0.375237	-4.45078	8.556e-06	0.000115201	16.2474	26.8625	31.6155	26.692	5.5311	5.44704	9.36007	10.9905	C_Atr_CM	Nsd3
56521	7.9628	3.63989	0.818503	4.44701	8.70732e-06	0.000117035	0	2.23854	0	2.32104	13.2746	17.8974	14.6251	13.3457	C_Atr_CM	Ddx3y
47990	49.9877	-1.01794	0.229465	-4.43614	9.15852e-06	0.000122673	50.0962	69.3949	70.2567	78.9154	24.3369	23.3444	38.0253	45.5323	C_Atr_CM	Chd7
46542	120.475	-0.642191	0.144948	-4.43049	9.40186e-06	0.000125715	139.457	162.294	119.436	167.115	82.9665	94.9341	97.1107	100.485	C_Atr_CM	1700020I14Rik
55150	23.6175	1.44377	0.326401	4.42331	9.72005e-06	0.000129746	9.47766	10.0734	11.7094	19.7288	27.6555	36.573	41.5353	32.1866	C_Atr_CM	Brix1
45758	133.6	0.60066	0.135877	4.4206	9.84261e-06	0.000131156	116.44	108.569	100.701	98.6442	169.252	174.305	148.591	152.298	C_Atr_CM	Timm17a
53775	24.6858	-1.32723	0.300395	-4.41829	9.94844e-06	0.000132338	35.2027	27.9818	40.9831	35.9761	21.0182	10.8941	12.8701	12.5606	C_Atr_CM	Suz12
53742	42.2405	-0.977546	0.221356	-4.41616	1.00469e-05	0.000133419	58.2199	54.8443	58.5472	53.3839	25.4431	25.6789	32.7602	29.0464	C_Atr_CM	Myo18a
46825	97.3481	0.709329	0.16066	4.4151	1.00961e-05	0.000133843	66.3436	63.7985	76.1114	88.1996	132.746	108.163	112.321	131.102	C_Atr_CM	Srsf6
48179	23.5408	-1.39873	0.317483	-4.40568	1.05451e-05	0.00013908	29.7869	32.4589	43.3249	32.4946	5.5311	10.8941	18.1351	15.7008	C_Atr_CM	E130308A19Rik
47989	195.713	0.545246	0.124104	4.39347	1.11556e-05	0.000146633	173.306	118.643	170.958	175.239	223.457	235.001	237.512	231.587	C_Atr_CM	Rab2a
52038	74.155	0.763628	0.17387	4.39194	1.12346e-05	0.000147421	56.866	59.3214	48.0087	55.705	96.2412	87.1526	96.5257	93.4196	C_Atr_CM	Cfdp1
50876	56.6656	0.950428	0.216453	4.39091	1.12876e-05	0.000147865	21.6632	39.1745	42.154	49.9024	89.6039	78.593	67.8605	64.3732	C_Atr_CM	Psmd13
56824	66.4411	0.82637	0.188273	4.3892	1.13768e-05	0.000148782	52.8041	45.8901	45.6668	47.5813	80.7541	101.937	78.3906	78.5039	C_Atr_CM	Mrpl21
51596	21.0768	-1.38688	0.31645	-4.3826	1.1727e-05	0.000153104	28.433	30.2203	32.7864	30.1735	14.3809	8.55963	12.2851	11.7756	C_Atr_CM	Tacc1
55294	18.5173	-1.49018	0.340693	-4.37397	1.22008e-05	0.000159021	29.7869	27.9818	22.2479	29.013	12.1684	8.55963	10.5301	7.85039	C_Atr_CM	Plec
56997	37.5959	1.10919	0.253821	4.36995	1.24276e-05	0.000161705	28.433	23.5047	25.7608	17.4078	60.8421	56.0267	47.9704	40.822	C_Atr_CM	Mrpl16
47419	21.5867	-1.35484	0.310082	-4.36929	1.24648e-05	0.000161917	31.1409	30.2203	35.1283	27.8525	11.0622	13.2285	12.2851	11.7756	C_Atr_CM	Fndc3b
45686	53.7235	-0.966379	0.221246	-4.3679	1.25447e-05	0.000162682	74.4674	80.5876	67.9148	61.5076	37.6115	20.2319	40.3653	47.1023	C_Atr_CM	Clasp1
48027	58.4782	-0.85241	0.195203	-4.36679	1.26084e-05	0.000163235	88.0069	66.037	77.2823	69.6312	45.355	33.4604	40.9503	47.1023	C_Atr_CM	Pnisr
48338	22.4391	1.46139	0.335309	4.35835	1.31049e-05	0.000169379	8.12371	15.6698	9.36756	13.9262	38.7177	37.3511	25.7402	30.6165	C_Atr_CM	Urod
48220	42.4544	1.00056	0.229749	4.35502	1.33057e-05	0.000171688	24.3711	32.4589	29.2736	26.692	59.7359	58.3611	58.5004	50.2425	C_Atr_CM	Rraga
47012	59.8095	-0.87223	0.200381	-4.35285	1.34378e-05	0.00017253	62.2818	64.9178	97.1884	85.8785	35.3991	38.9074	46.8003	47.1023	C_Atr_CM	Ddx3x
57135	26.413	-1.2316	0.282923	-4.35314	1.34202e-05	0.00017253	32.4948	32.4589	43.3249	39.4577	17.6995	17.8974	14.6251	13.3457	C_Atr_CM	Slf2
45542	78.0942	0.798532	0.183749	4.34578	1.3878e-05	0.000177887	54.1581	53.725	49.1797	71.9523	74.1168	108.941	101.206	111.476	C_Atr_CM	Acadl
52682	178.172	0.607295	0.139876	4.34166	1.41412e-05	0.000180961	142.165	137.67	118.265	165.954	225.669	261.458	193.636	180.559	C_Atr_CM	2021-09-07
53472	34.8919	-1.07055	0.246844	-4.33693	1.44486e-05	0.00018459	51.4502	47.0094	43.3249	47.5813	24.3369	16.3411	26.3252	22.7661	C_Atr_CM	9530068E07Rik
52637	51.7673	0.952755	0.219718	4.33627	1.44923e-05	0.000184842	44.6804	32.4589	36.2993	27.8525	76.3292	77.8148	66.1055	52.5976	C_Atr_CM	Mrpl4
53669	99.5734	0.654895	0.151501	4.32272	1.54116e-05	0.000196244	86.6529	77.2298	73.7695	71.9523	125.003	126.838	118.171	116.971	C_Atr_CM	Spag7
54825	37.3879	-1.07876	0.25006	-4.314	1.60327e-05	0.000203818	54.1581	48.1287	44.4959	56.8655	24.3369	14.0067	30.4202	26.6913	C_Atr_CM	Hectd1
56643	15.4062	-1.71253	0.397447	-4.30882	1.64125e-05	0.000208304	28.433	24.624	22.2479	19.7288	5.5311	2.33444	9.36007	10.9905	C_Atr_CM	Ankhd1
53213	36.3027	1.0987	0.255129	4.30642	1.65915e-05	0.000210231	31.1409	19.0276	21.077	22.0499	40.9302	57.583	46.8003	51.8126	C_Atr_CM	Acaa1a
57120	89.9387	0.804283	0.187095	4.29879	1.71734e-05	0.000217249	58.2199	57.0829	66.7438	78.9154	116.153	147.848	83.0706	111.476	C_Atr_CM	Got1
50620	25.3269	-1.25833	0.293044	-4.294	1.7548e-05	0.000221192	33.8488	48.1287	30.4446	30.1735	15.4871	14.0067	14.0401	16.4858	C_Atr_CM	Fam168a
55194	71.1208	0.783653	0.182494	4.29414	1.75374e-05	0.000221192	46.0344	49.248	48.0087	64.9891	101.772	82.4837	92.4307	83.9992	C_Atr_CM	Polr2k
48855	29.9226	1.25644	0.29286	4.29023	1.78485e-05	0.000223959	12.1856	21.2662	16.3932	19.7288	56.4173	45.1326	36.8553	31.4016	C_Atr_CM	Slbp
54086	113.745	0.709993	0.16555	4.2887	1.79723e-05	0.000225148	59.5739	91.7803	90.1627	100.965	169.252	154.851	119.341	124.036	C_Atr_CM	Prkar1a
48723	47.5106	-0.987234	0.230347	-4.28586	1.82036e-05	0.000226944	74.4674	52.6058	64.4019	63.8286	16.5933	31.1259	40.9503	36.1118	C_Atr_CM	Gatad1
53311	59.5058	-0.822568	0.191922	-4.28595	1.81961e-05	0.000226944	81.2371	78.349	73.7695	70.7917	43.1426	34.2385	42.7053	51.8126	C_Atr_CM	Ogdh
49030	31.6279	-1.26023	0.294231	-4.28312	1.84293e-05	0.000229388	37.9107	45.8901	46.8378	49.9024	6.63732	13.2285	27.4952	25.1213	C_Atr_CM	Fras1
51844	52.2485	0.929895	0.217201	4.28127	1.85827e-05	0.000230926	31.1409	34.6974	33.9574	44.0998	56.4173	85.5963	61.4255	70.6535	C_Atr_CM	Prkaca
55970	103.395	0.645709	0.150872	4.27986	1.87009e-05	0.000232023	85.299	72.7527	74.9404	89.3601	137.171	124.504	126.946	116.186	C_Atr_CM	Mpc1
51718	52.6431	-0.869963	0.203297	-4.27927	1.87504e-05	0.000232265	81.2371	62.6792	63.231	66.1497	33.1866	31.9041	40.3653	42.3921	C_Atr_CM	Lpl
55506	8.87845	-2.27427	0.532462	-4.27124	1.94392e-05	0.000240413	10.8316	17.9083	14.0513	16.2473	2.21244	1.5563	3.51003	4.71023	C_Atr_CM	Ddx23
56651	19.8335	1.52485	0.357366	4.26691	1.98197e-05	0.000244338	10.8316	10.0734	4.68378	15.0868	35.3991	28.7915	26.3252	27.4764	C_Atr_CM	Hars
46578	95.7326	0.675248	0.158272	4.26638	1.98673e-05	0.000244536	73.1134	77.2298	78.4533	66.1497	107.303	128.394	106.471	128.746	C_Atr_CM	Hypk
46600	106.209	-0.623825	0.146597	-4.25537	2.08703e-05	0.000256473	136.749	129.836	125.291	125.336	67.4795	89.487	85.9956	89.4945	C_Atr_CM	Eid1
52825	40.0905	1.04023	0.244558	4.25349	2.10464e-05	0.000258227	31.1409	15.6698	29.2736	29.013	61.9484	48.2452	54.4054	51.0275	C_Atr_CM	Wdr61
46782	39.5188	1.03306	0.243095	4.2496	2.14153e-05	0.000261923	33.8488	21.2662	25.7608	23.2104	55.311	60.6956	47.3853	48.6724	C_Atr_CM	Eif6
53914	25.2917	1.34944	0.317536	4.24973	2.14027e-05	0.000261923	20.3093	10.0734	12.8804	13.9262	40.9302	45.1326	29.2502	29.8315	C_Atr_CM	Mrpl10
45762	29.0367	-1.20715	0.28471	-4.23991	2.23608e-05	0.000273056	37.9107	32.4589	38.6412	54.5445	9.95599	16.3411	22.8152	19.626	C_Atr_CM	Nav1
45545	12.6295	-1.80025	0.424721	-4.23866	2.24858e-05	0.00027415	16.2474	21.2662	18.7351	22.0499	5.5311	3.89074	4.68003	8.63543	C_Atr_CM	Erbb4
48787	73.8556	0.77053	0.18188	4.23647	2.27058e-05	0.000276397	47.3883	52.6058	64.4019	53.3839	101.772	99.603	97.1107	74.5787	C_Atr_CM	Smarcd3
49540	63.1478	-0.829264	0.195877	-4.23359	2.29986e-05	0.000279521	74.4674	67.1563	92.5046	89.3601	48.6737	32.6822	53.2354	47.1023	C_Atr_CM	Flnc
47097	38.2415	1.09958	0.259765	4.233	2.30591e-05	0.000279817	32.4948	22.3854	12.8804	30.1735	54.2048	54.4704	58.5004	40.822	C_Atr_CM	Fhl1
55362	59.4402	-0.823315	0.194741	-4.22773	2.3606e-05	0.000286005	73.1134	88.4225	71.4276	69.6312	54.2048	35.7948	44.4603	38.4669	C_Atr_CM	Ddx17
54126	39.2263	1.02896	0.243408	4.22731	2.36498e-05	0.000286088	28.433	20.1469	30.4446	24.3709	53.0986	61.4737	50.3104	45.5323	C_Atr_CM	Galk1
50882	22.9041	1.40749	0.3331	4.22543	2.38489e-05	0.000287656	16.2474	17.9083	7.02567	9.28416	26.5493	39.6856	30.4202	36.1118	C_Atr_CM	Rnh1
52656	35.7977	1.05083	0.249005	4.2201	2.44191e-05	0.000294016	20.3093	22.3854	23.4189	26.692	51.9924	45.9107	46.2153	49.4575	C_Atr_CM	Spc24
53939	106.295	0.646746	0.153281	4.21934	2.45017e-05	0.000294553	78.5292	87.3032	83.1371	83.5575	102.879	140.067	132.796	142.092	C_Atr_CM	Tcap
46309	28.7876	-1.21078	0.287019	-4.21846	2.45977e-05	0.000295248	52.8041	38.0552	37.4702	33.6551	16.5933	14.0067	25.1552	12.5606	C_Atr_CM	Pkp4
56698	16.2876	-1.56668	0.372564	-4.20513	2.60931e-05	0.00031223	29.7869	17.9083	26.9317	23.2104	8.84976	7.00333	11.1151	5.49527	C_Atr_CM	Dmxl1
50654	60.1779	0.904193	0.215365	4.19843	2.68774e-05	0.000321118	33.8488	42.5323	60.8891	30.1735	66.3732	91.8215	67.8605	87.9244	C_Atr_CM	Cavin3
56758	25.6859	1.28586	0.306535	4.19483	2.73074e-05	0.000325753	17.6014	16.7891	10.5385	15.0868	32.0804	46.6889	34.5153	32.1866	C_Atr_CM	Tubb6
53034	14.7087	-1.62926	0.389006	-4.18827	2.81087e-05	0.000334282	14.8935	24.624	28.1027	20.8894	8.84976	6.22519	7.02005	7.06535	C_Atr_CM	Plod2
50036	58.7717	0.846148	0.202098	4.18682	2.82884e-05	0.000335903	39.2646	50.3672	35.1283	42.9393	74.1168	91.0433	71.3705	65.9433	C_Atr_CM	Med21
55487	55.0672	-0.824192	0.196937	-4.18505	2.85109e-05	0.000338026	67.6976	60.4407	77.2823	75.4338	44.2488	35.0167	38.0253	42.3921	C_Atr_CM	Scaf11
50252	52.6355	0.893686	0.213683	4.18231	2.88568e-05	0.000341084	39.2646	44.7709	33.9574	29.013	69.6919	80.9274	59.0854	64.3732	C_Atr_CM	Fbl
50662	43.0185	-0.95671	0.228794	-4.18154	2.89545e-05	0.000341716	63.6357	57.0829	51.5216	55.705	19.912	34.2385	25.1552	36.8968	C_Atr_CM	Taf10
45364	29.863	-1.21863	0.291741	-4.17712	2.95227e-05	0.000347892	47.3883	50.3672	38.6412	30.1735	25.4431	8.55963	21.0602	17.2709	C_Atr_CM	Arfgef1
46729	38.8707	1.01094	0.242278	4.17263	3.01099e-05	0.000354271	31.1409	27.9818	17.5642	26.692	51.9924	56.0267	50.8954	48.6724	C_Atr_CM	Nsfl1c
48364	82.9435	-0.707897	0.169974	-4.16473	3.11726e-05	0.000365808	116.44	101.854	87.8208	107.928	46.4613	69.2552	70.2005	63.5882	C_Atr_CM	Slc2a1
56803	56.1835	0.837661	0.201137	4.16464	3.11849e-05	0.000365808	44.6804	33.5782	38.6412	44.0998	78.5417	72.3678	63.7655	73.7937	C_Atr_CM	Txnl4a
55509	22.6392	1.37889	0.331177	4.16362	3.13244e-05	0.000366889	9.47766	6.71563	19.9061	13.9262	35.3991	32.6822	29.2502	33.7567	C_Atr_CM	Prkag1
54890	27.1805	-1.14205	0.274328	-4.16309	3.13965e-05	0.000367178	32.4948	42.5323	36.2993	38.2972	15.4871	17.8974	16.3801	18.0559	C_Atr_CM	Daam1
52010	82.2186	0.722394	0.173565	4.16209	3.15345e-05	0.0003682	62.2818	61.56	64.4019	60.3471	105.091	108.163	115.831	80.074	C_Atr_CM	Psmd7
53326	169.468	-0.518619	0.124615	-4.16177	3.15791e-05	0.0003682	189.553	199.23	199.061	212.375	113.941	141.623	139.816	160.148	C_Atr_CM	Grb10
46912	69.5416	0.787384	0.189276	4.15997	3.18283e-05	0.000370548	47.3883	55.9636	56.2053	42.9393	108.41	89.487	74.2955	81.6441	C_Atr_CM	Prelid3b
48451	162.375	0.515831	0.124153	4.15481	3.25552e-05	0.000377874	143.519	127.597	146.368	117.213	196.907	196.093	186.031	185.269	C_Atr_CM	Marcksl1
55860	18.8955	-1.57582	0.379249	-4.1551	3.25146e-05	0.000377874	40.6186	13.4313	25.7608	32.4946	16.5933	6.22519	8.19006	7.85039	C_Atr_CM	Crybg3
48735	72.6907	0.742504	0.178825	4.15213	3.29398e-05	0.000381767	51.4502	54.8443	55.0344	55.705	95.135	104.272	86.5806	78.5039	C_Atr_CM	Sri
47325	85.248	0.723684	0.174339	4.15102	3.30995e-05	0.000381902	75.8213	68.2756	62.0601	52.2234	95.135	126.838	110.566	91.0645	C_Atr_CM	Hsd17b10
52527	17.438	-1.52348	0.367003	-4.15115	3.30814e-05	0.000381902	24.3711	26.8625	23.4189	29.013	8.84976	3.11259	10.5301	13.3457	C_Atr_CM	Akap11
52758	36.6056	-1.02634	0.247248	-4.15106	3.30933e-05	0.000381902	60.9278	43.6516	38.6412	54.5445	19.912	22.5663	29.8352	22.7661	C_Atr_CM	Ddx6
51045	39.2331	0.983803	0.237052	4.15016	3.32238e-05	0.000382197	29.7869	27.9818	21.077	26.692	53.0986	52.1359	52.0654	51.0275	C_Atr_CM	Gtf3c6
53556	61.1463	0.814694	0.196289	4.15049	3.31768e-05	0.000382197	48.7423	39.1745	45.6668	42.9393	95.135	76.2585	69.0305	72.2236	C_Atr_CM	Tmem11
46333	17.6628	-1.47747	0.35609	-4.14916	3.33703e-05	0.000383313	21.6632	19.0276	35.1283	27.8525	11.0622	7.00333	9.36007	10.2055	C_Atr_CM	Cers6
46661	12.6603	-1.76002	0.424837	-4.14282	3.43066e-05	0.000392902	14.8935	19.0276	16.3932	27.8525	5.5311	4.66889	5.85004	7.06535	C_Atr_CM	Cenpb
45818	11.836	-1.8106	0.437332	-4.14011	3.47145e-05	0.000396987	23.0172	14.5505	19.9061	16.2473	5.5311	3.89074	5.26504	6.28031	C_Atr_CM	Cep350
46583	16.9625	-1.48201	0.358312	-4.13608	3.53288e-05	0.000403415	27.079	25.7433	22.2479	25.5314	4.42488	9.33778	8.77506	12.5606	C_Atr_CM	Casc4
56536	46.2975	0.966583	0.233873	4.13295	3.58144e-05	0.000408358	25.7251	39.1745	38.6412	20.8894	69.6919	69.2552	54.4054	52.5976	C_Atr_CM	Rab18
54356	39.88	-0.951096	0.230156	-4.13241	3.58986e-05	0.000408716	62.2818	43.6516	52.6925	52.2234	26.5493	23.3444	29.2502	29.0464	C_Atr_CM	Ssr1
50381	43.1387	0.984002	0.238674	4.12278	3.74326e-05	0.000424678	36.5567	26.8625	18.7351	33.6551	61.9484	61.4737	46.2153	59.663	C_Atr_CM	Akt1s1
52646	11.7666	-1.79654	0.435815	-4.12224	3.752e-05	0.000424678	17.6014	16.7891	19.9061	18.5683	6.63732	6.22519	5.26504	3.14016	C_Atr_CM	Slc44a2
54420	138.818	0.580831	0.14089	4.12257	3.74667e-05	0.000424678	111.024	98.4959	137.001	99.8048	144.915	184.421	173.161	161.718	C_Atr_CM	Cks2
47736	28.6901	-1.10458	0.268078	-4.12039	3.78233e-05	0.000427486	43.3265	38.0552	39.8121	35.9761	17.6995	18.6756	21.0602	14.9157	C_Atr_CM	Pde4dip
49151	57.9889	-0.930201	0.225876	-4.11819	3.81867e-05	0.000430337	55.512	110.808	77.2823	61.5076	29.868	33.4604	46.8003	48.6724	C_Atr_CM	Mlec
46164	14.0216	-1.66372	0.404087	-4.11722	3.83462e-05	0.000431506	24.3711	19.0276	19.9061	22.0499	8.84976	3.11259	9.36007	5.49527	C_Atr_CM	Setx
46424	84.5341	-0.673223	0.163731	-4.11176	3.92649e-05	0.000441203	113.732	102.973	92.5046	107.928	59.7359	56.8048	74.2955	68.2984	C_Atr_CM	Celf1
50757	37.2971	1.00576	0.245063	4.10408	4.05929e-05	0.000454805	21.6632	25.7433	26.9317	24.3709	50.8861	55.2485	43.2903	50.2425	C_Atr_CM	Tufm
53764	52.4231	0.858118	0.209189	4.10212	4.09376e-05	0.000458004	43.3265	34.6974	30.4446	40.6182	74.1168	72.3678	64.9355	58.8779	C_Atr_CM	Poldip2
57099	49.2854	-0.935684	0.228138	-4.1014	4.1066e-05	0.000458778	48.7423	78.349	67.9148	63.8286	35.3991	20.2319	39.7803	40.037	C_Atr_CM	Tm9sf3
55489	64.0288	-0.824134	0.201444	-4.09114	4.29262e-05	0.000478868	73.1134	88.4225	85.479	80.0759	50.8861	27.2352	52.0654	54.9527	C_Atr_CM	Slc38a2
54354	14.0331	1.80044	0.440485	4.08741	4.36224e-05	0.000485935	4.06186	4.47709	3.51283	12.7657	23.2306	24.9007	20.4752	18.8409	C_Atr_CM	Fars2
47455	10.0492	-2.01306	0.492877	-4.08432	4.42069e-05	0.000491125	8.12371	19.0276	17.5642	19.7288	4.42488	2.33444	5.26504	3.9252	C_Atr_CM	4932438A13Rik
56641	122.747	0.602856	0.147604	4.08427	4.42152e-05	0.000491125	115.086	76.1105	93.6756	105.607	147.127	164.189	133.381	146.802	C_Atr_CM	Pfdn1
45377	180.131	0.507644	0.124355	4.0822	4.46106e-05	0.000494099	158.412	126.478	151.052	157.831	237.837	210.878	188.956	209.605	C_Atr_CM	Eloc
45609	39.8607	-1.04064	0.25491	-4.08238	4.45759e-05	0.000494099	37.9107	61.56	56.2053	60.3471	19.912	23.3444	39.1953	20.411	C_Atr_CM	Trip12
45658	77.6555	-0.710173	0.174143	-4.0781	4.5405e-05	0.000501436	109.67	96.2574	77.2823	100.965	69.6919	55.2485	50.8954	61.233	C_Atr_CM	Hdlbp
49932	27.7915	1.17393	0.287909	4.07745	4.55321e-05	0.000501436	17.6014	19.0276	17.5642	13.9262	37.6115	40.4637	32.1752	43.9622	C_Atr_CM	Grcc10
54750	34.0276	-1.01315	0.248468	-4.07757	4.55079e-05	0.000501436	33.8488	48.1287	49.1797	51.0629	19.912	24.1226	23.9852	21.9811	C_Atr_CM	Rock2
56292	8.20829	-2.25207	0.552658	-4.07499	4.60163e-05	0.000505619	12.1856	20.1469	10.5385	11.6052	2.21244	3.11259	3.51003	2.35512	C_Atr_CM	Gm26917
56464	31.6694	-1.09737	0.269302	-4.07486	4.60426e-05	0.000505619	35.2027	54.8443	38.6412	42.9393	25.4431	13.2285	18.7201	24.3362	C_Atr_CM	Ltbp1
47167	12.9582	-1.69994	0.417553	-4.0712	4.67716e-05	0.000512678	20.3093	17.9083	17.5642	23.2104	5.5311	7.78148	3.51003	7.85039	C_Atr_CM	Dmd
50647	6.83263	3.37958	0.830167	4.07097	4.68178e-05	0.000512678	2.7079	2.23854	0	0	11.0622	14.0067	12.8701	11.7756	C_Atr_CM	Hbb-bs
50714	63.3791	0.779709	0.191612	4.06921	4.71729e-05	0.000515837	47.3883	41.4131	46.8378	51.0629	76.3292	95.7122	73.7105	74.5787	C_Atr_CM	Coq7
50690	44.5346	-0.972288	0.239073	-4.06691	4.76414e-05	0.000520226	52.8041	54.8443	55.0344	75.4338	15.4871	35.0167	38.6103	29.0464	C_Atr_CM	Dkk3
48859	30.2437	-1.12344	0.276582	-4.06186	4.86823e-05	0.000530843	39.2646	48.1287	32.7864	46.4208	11.0622	18.6756	18.1351	27.4764	C_Atr_CM	Nsd2
45513	118.279	0.570351	0.140513	4.05908	4.92673e-05	0.000536467	104.254	99.6152	90.1627	87.039	138.278	143.957	134.551	148.372	C_Atr_CM	Sumo1
53849	53.6616	-0.833149	0.205602	-4.05224	5.07301e-05	0.000551619	81.2371	57.0829	58.5472	78.9154	33.1866	37.3511	37.4403	45.5323	C_Atr_CM	Msi2
52421	20.8239	1.3658	0.337079	4.05186	5.0813e-05	0.000551745	10.8316	14.5505	11.7094	9.28416	34.2928	24.9007	32.7602	28.2614	C_Atr_CM	Eef1akmt1
53466	171.636	0.505374	0.124769	4.05048	5.1112e-05	0.000553406	157.058	124.239	156.907	129.978	195.801	205.431	187.786	215.886	C_Atr_CM	Ube2b
55216	33.9649	-1.121	0.276778	-4.05017	5.11804e-05	0.000553406	50.0962	31.3396	42.154	63.8286	17.6995	14.7848	29.8352	21.9811	C_Atr_CM	Angpt1
56249	171.869	0.505425	0.12478	4.05052	5.11047e-05	0.000553406	123.21	143.267	160.419	139.262	214.607	210.878	180.766	202.54	C_Atr_CM	Clic1
52959	11.3763	-1.82418	0.450444	-4.04974	5.12754e-05	0.00055366	13.5395	24.624	19.9061	12.7657	5.5311	4.66889	5.26504	4.71023	C_Atr_CM	Prtg
49650	56.0438	0.853927	0.21099	4.04723	5.18272e-05	0.000558725	39.2646	51.4865	28.1027	40.6182	69.6919	87.1526	68.4455	63.5882	C_Atr_CM	Hibadh
56201	88.6561	0.729186	0.180181	4.04695	5.18888e-05	0.000558725	81.2371	45.8901	77.2823	62.6681	121.684	127.616	99.4507	93.4196	C_Atr_CM	Hnrnpm
46061	70.1078	0.740058	0.18296	4.04493	5.23395e-05	0.000562795	47.3883	55.9636	49.1797	58.026	81.8603	84.04	103.546	80.859	C_Atr_CM	Rsu1
52705	26.3836	-1.16226	0.28739	-4.04419	5.25053e-05	0.000563795	43.3265	41.4131	26.9317	33.6551	21.0182	13.2285	15.7951	15.7008	C_Atr_CM	Srpr
49913	62.3582	0.767264	0.189771	4.0431	5.27497e-05	0.000565635	50.0962	43.6516	48.0087	42.9393	78.5417	88.7089	73.1255	73.7937	C_Atr_CM	Atp6v1e1
50129	43.0872	0.945294	0.233887	4.04168	5.30705e-05	0.000567905	36.5567	25.7433	26.9317	29.013	50.8861	63.8082	47.3853	64.3732	C_Atr_CM	Napa
52264	88.8812	-0.641562	0.158743	-4.04151	5.31082e-05	0.000567905	102.9	109.689	121.778	99.8048	66.3732	63.03	78.3906	69.0834	C_Atr_CM	Nisch
55612	14.1221	-1.59563	0.394869	-4.04091	5.32445e-05	0.000568578	17.6014	29.1011	21.077	17.4078	5.5311	7.00333	8.19006	7.06535	C_Atr_CM	Usp7
53413	47.9847	0.891123	0.220609	4.03938	5.35928e-05	0.000571471	35.2027	29.1011	38.6412	31.3341	61.9484	70.8115	50.8954	65.9433	C_Atr_CM	Pttg1
55488	39.588	-0.938967	0.232471	-4.03907	5.36631e-05	0.000571471	54.1581	50.3672	57.3763	46.4208	29.868	20.2319	31.5902	26.6913	C_Atr_CM	Slc38a1
53532	35.5738	-1.01013	0.25071	-4.02908	5.5996e-05	0.000594793	58.2199	51.4865	33.9574	47.5813	19.912	20.2319	28.0802	25.1213	C_Atr_CM	Mprip
56088	16.2018	-1.54396	0.383209	-4.02903	5.60067e-05	0.000594793	37.9107	22.3854	15.2223	20.8894	9.95599	6.22519	7.60506	9.42047	C_Atr_CM	Cacna1h
51885	40.9444	0.960045	0.23835	4.02789	5.62808e-05	0.000596068	27.079	29.1011	33.9574	20.8894	58.6297	58.3611	55.5754	43.9622	C_Atr_CM	4921524J17Rik
53496	20.2867	-1.30433	0.323895	-4.02701	5.649e-05	0.000597467	23.0172	31.3396	30.4446	31.3341	8.84976	9.33778	14.6251	13.3457	C_Atr_CM	Gm2a
56840	30.8788	1.11854	0.277808	4.02632	5.66558e-05	0.000598403	12.1856	27.9818	17.5642	19.7288	37.6115	49.8015	42.1203	40.037	C_Atr_CM	Aip
47118	34.0754	1.02872	0.255567	4.02525	5.69141e-05	0.000600312	20.3093	21.2662	23.4189	24.3709	47.5675	51.3578	42.7053	41.6071	C_Atr_CM	Cetn2
45595	17.0299	-1.41879	0.352569	-4.02415	5.71815e-05	0.000601929	20.3093	27.9818	26.9317	24.3709	7.74354	7.78148	11.7001	9.42047	C_Atr_CM	Acsl3
54685	54.6364	0.803781	0.199748	4.02398	5.72229e-05	0.000601929	41.9725	43.6516	36.2993	37.1367	73.0106	68.477	69.0305	67.5134	C_Atr_CM	Hspb3
51225	33.2712	1.0912	0.271381	4.02092	5.79703e-05	0.000607621	23.0172	23.5047	17.5642	20.8894	42.0364	60.6956	36.8553	41.6071	C_Atr_CM	Wdr18
56346	13.2657	-1.63699	0.40713	-4.02081	5.79995e-05	0.000607621	16.2474	19.0276	22.2479	23.2104	3.31866	7.00333	6.43505	8.63543	C_Atr_CM	Ubr2
47808	117.581	0.576488	0.143412	4.01981	5.82451e-05	0.00060937	100.192	98.4959	99.5303	80.0759	133.853	154.073	143.326	131.102	C_Atr_CM	Psma5
49973	93.9758	0.668354	0.166334	4.01814	5.86589e-05	0.000612445	71.7595	79.4683	73.7695	63.8286	143.809	112.831	110.566	95.7748	C_Atr_CM	Fkbp4
51663	55.326	0.810903	0.201818	4.01799	5.86973e-05	0.000612445	46.0344	34.6974	45.6668	34.8156	66.3732	70.8115	67.2755	76.9338	C_Atr_CM	Pdlim3
52703	25.2006	1.23281	0.306866	4.01742	5.88384e-05	0.000613091	14.8935	11.1927	16.3932	17.4078	39.8239	41.2419	29.2502	31.4016	C_Atr_CM	Dcps
53094	16.316	1.60804	0.400382	4.01628	5.91249e-05	0.000615249	5.41581	12.312	4.68378	9.28416	28.7617	29.5696	19.3051	21.1961	C_Atr_CM	Alas1
49953	132.165	0.557985	0.13897	4.01513	5.94122e-05	0.000617408	101.546	100.734	100.701	123.015	180.314	158.742	146.251	146.017	C_Atr_CM	Mrpl51
48089	146.536	0.530999	0.132313	4.01319	5.99033e-05	0.000620845	121.856	106.331	118.265	132.299	186.951	185.977	164.386	156.223	C_Atr_CM	Vcp
46655	49.6726	0.916678	0.228519	4.01139	6.03617e-05	0.00062476	28.433	32.4589	24.5898	51.0629	76.3292	67.6989	55.5754	61.233	C_Atr_CM	Itpa
52987	35.7119	1.04403	0.260362	4.0099	6.07448e-05	0.000627886	36.5567	14.5505	19.9061	23.2104	47.5675	49.8015	46.2153	47.8874	C_Atr_CM	Gsta4
56170	93.0979	0.634085	0.158162	4.00908	6.09559e-05	0.000629227	66.3436	82.8261	60.8891	81.2364	113.941	115.166	112.906	111.476	C_Atr_CM	Glo1
57186	27.646	-1.11361	0.277956	-4.00643	6.16435e-05	0.000634633	31.1409	35.8167	43.3249	40.6182	17.6995	14.0067	15.7951	22.7661	C_Atr_CM	Rbm20
45558	34.526	-1.04917	0.261916	-4.00575	6.18208e-05	0.000635613	29.7869	53.725	51.5216	51.0629	17.6995	31.1259	19.3051	21.9811	C_Atr_CM	Tns1
47684	8.88962	-2.10033	0.524534	-4.00417	6.22354e-05	0.000638181	12.1856	11.1927	16.3932	17.4078	5.5311	1.5563	2.92502	3.9252	C_Atr_CM	Gabpb2
52581	28.7119	1.1759	0.293652	4.0044	6.21744e-05	0.000638181	21.6632	23.5047	12.8804	12.7657	33.1866	51.3578	37.4403	36.8968	C_Atr_CM	Clybl
53987	29.5593	1.18618	0.29634	4.00278	6.26035e-05	0.000641106	14.8935	19.0276	18.7351	18.5683	54.2048	49.0233	29.8352	32.1866	C_Atr_CM	Tubg1
53145	47.1201	0.877919	0.219377	4.00187	6.28431e-05	0.00064271	33.8488	35.8167	25.7608	37.1367	66.3732	64.5863	60.8404	52.5976	C_Atr_CM	Impdh2
47981	71.6718	0.74801	0.187039	3.99922	6.35505e-05	0.000649087	48.7423	47.0094	58.5472	58.026	112.835	84.04	75.4656	88.7094	C_Atr_CM	Gm11808
48166	19.6062	-1.31941	0.330039	-3.99775	6.39463e-05	0.000652269	31.1409	32.4589	25.7608	22.0499	14.3809	9.33778	9.94507	11.7756	C_Atr_CM	Tmem245
54909	56.2715	-0.773719	0.193574	-3.99702	6.41459e-05	0.000653444	70.4055	73.8719	67.9148	70.7917	45.355	45.9107	35.1003	40.822	C_Atr_CM	Wdr89
49769	155.089	0.502852	0.125917	3.99352	6.50986e-05	0.000662278	120.502	134.313	135.83	123.015	179.208	178.974	197.731	171.139	C_Atr_CM	Pcbp1
54601	27.8195	-1.16607	0.292129	-3.99162	6.56248e-05	0.000666755	41.9725	26.8625	32.7864	52.2234	17.6995	12.4504	15.7951	22.7661	C_Atr_CM	Homer1
52948	20.3694	-1.29215	0.323744	-3.99128	6.57175e-05	0.000666822	27.079	33.5782	33.9574	20.8894	13.2746	10.1159	12.2851	11.7756	C_Atr_CM	Adam10
49699	51.8377	0.852495	0.213693	3.98934	6.6257e-05	0.000670538	36.5567	26.8625	38.6412	46.4208	55.311	69.2552	67.8605	73.7937	C_Atr_CM	Mrpl35
52610	30.1703	-1.09621	0.274775	-3.98946	6.62226e-05	0.000670538	47.3883	38.0552	40.9831	38.2972	14.3809	28.7915	14.6251	18.8409	C_Atr_CM	Amotl1
50532	9.13652	-2.00285	0.502165	-3.98843	6.6511e-05	0.00067223	14.8935	13.4313	15.2223	15.0868	3.31866	2.33444	4.09503	4.71023	C_Atr_CM	Iqgap1
50061	79.8664	0.686068	0.172093	3.9866	6.70261e-05	0.000676553	56.866	67.1563	58.5472	61.5076	100.666	114.388	87.1656	92.6346	C_Atr_CM	Tsen34
51371	50.5113	-0.855208	0.214614	-3.98486	6.75196e-05	0.000680647	56.866	67.1563	79.6242	58.026	27.6555	39.6856	44.4603	30.6165	C_Atr_CM	Atp2b1
52140	19.3921	-1.34932	0.338689	-3.98394	6.77811e-05	0.000682395	31.1409	24.624	37.4702	18.5683	9.95599	11.6722	12.2851	9.42047	C_Atr_CM	Irf2bp2
54115	56.8771	0.803775	0.20182	3.98263	6.81582e-05	0.000683525	47.3883	36.936	45.6668	35.9761	68.5857	80.1493	62.5955	77.7189	C_Atr_CM	Mrps7
55956	27.8272	-1.10444	0.277299	-3.98286	6.80898e-05	0.000683525	33.8488	33.5782	40.9831	44.0998	16.5933	13.2285	22.2302	18.0559	C_Atr_CM	Tulp4
54964	33.3771	1.0387	0.26091	3.98105	6.86102e-05	0.000687167	23.0172	22.3854	26.9317	15.0868	44.2488	44.3544	41.5353	49.4575	C_Atr_CM	Ptgr2
48038	17.5472	-1.36664	0.343365	-3.98014	6.88734e-05	0.000688911	23.0172	24.624	28.1027	25.5314	8.84976	11.6722	9.94507	8.63543	C_Atr_CM	Map3k7
53845	22.9152	-1.1987	0.301221	-3.97947	6.90695e-05	0.000689982	35.2027	27.9818	32.7864	31.3341	16.5933	15.563	12.8701	10.9905	C_Atr_CM	Vezf1
45909	37.6996	1.00608	0.252843	3.97908	6.91811e-05	0.000690207	29.7869	22.3854	21.077	27.8525	36.5053	62.2519	49.1404	52.5976	C_Atr_CM	Pex19
53469	65.2571	0.763431	0.191918	3.9779	6.95256e-05	0.00069275	50.0962	52.6058	40.9831	48.7419	95.135	87.9307	67.2755	79.2889	C_Atr_CM	Skp1a
46671	30.4509	1.18258	0.297434	3.97595	7.01003e-05	0.000697579	12.1856	14.5505	22.2479	24.3709	56.4173	45.1326	28.6652	40.037	C_Atr_CM	Pcna
51332	179.104	-1.03096	0.259394	-3.97448	7.05327e-05	0.000700082	223.402	301.084	214.283	225.141	77.4354	103.494	170.236	117.756	C_Atr_CM	Hsp90b1
54056	19.4033	-1.33194	0.335122	-3.97449	7.05303e-05	0.000700082	24.3711	36.936	26.9317	23.2104	8.84976	14.0067	12.2851	8.63543	C_Atr_CM	Tanc2
52555	28.7972	-1.17495	0.295806	-3.97204	7.12612e-05	0.000706407	27.079	41.4131	52.6925	39.4577	13.2746	10.8941	25.1552	20.411	C_Atr_CM	Mycbp2
55802	135.809	0.552207	0.139162	3.96809	7.24515e-05	0.000717288	104.254	119.762	94.8465	119.534	188.058	160.299	147.421	152.298	C_Atr_CM	Cox17
53438	40.4492	-0.91347	0.23042	-3.96437	7.35895e-05	0.000726696	46.0344	62.6792	59.7182	42.9393	27.6555	24.9007	29.8352	29.8315	C_Atr_CM	Cnot6
48502	79.7947	0.66872	0.168708	3.96378	7.37736e-05	0.000727586	63.6357	69.3949	51.5216	61.5076	105.091	98.0467	96.5257	92.6346	C_Atr_CM	Nudc
51260	21.4118	-1.24213	0.313457	-3.96269	7.41112e-05	0.000729986	28.433	31.3396	37.4702	23.2104	12.1684	11.6722	12.8701	14.1307	C_Atr_CM	Dot1l
55072	39.6578	-0.894691	0.225842	-3.96158	7.44549e-05	0.000732439	55.512	47.0094	53.8634	49.9024	28.7617	26.457	27.4952	28.2614	C_Atr_CM	Ppp2r5c
56112	103.113	0.644735	0.162788	3.96059	7.47651e-05	0.000734558	108.316	68.2756	69.0857	76.5943	143.809	126.838	120.511	111.476	C_Atr_CM	Mrpl28
48210	48.907	-0.863516	0.218184	-3.95775	7.56586e-05	0.000741454	74.4674	72.7527	51.5216	54.5445	32.0804	26.457	38.6103	40.822	C_Atr_CM	Nfib
56812	18.4184	-1.39164	0.351617	-3.95783	7.56349e-05	0.000741454	24.3711	26.8625	29.2736	26.692	11.0622	6.22519	15.7951	7.06535	C_Atr_CM	Zfp516
48534	68.5672	-0.723523	0.183095	-3.95163	7.76205e-05	0.000759719	93.4227	97.3766	76.1114	74.2733	57.5235	41.2419	52.0654	56.5228	C_Atr_CM	Srrm1
56435	21.2803	-1.24666	0.315853	-3.94697	7.91475e-05	0.000773686	24.3711	31.3396	37.4702	26.692	13.2746	10.8941	15.2101	10.9905	C_Atr_CM	Rab12
47769	16.6565	-1.40877	0.35702	-3.94592	7.94953e-05	0.000776107	28.433	20.1469	22.2479	26.692	6.63732	8.55963	11.1151	9.42047	C_Atr_CM	Magi3
54342	30.9839	1.10232	0.279456	3.94451	7.99625e-05	0.000779684	25.7251	19.0276	16.3932	18.5683	28.7617	51.3578	43.2903	44.7472	C_Atr_CM	Tubb2a
49646	134.612	-0.560205	0.14207	-3.94316	8.04138e-05	0.000783099	167.89	139.909	148.71	188.004	87.3914	114.388	122.266	108.335	C_Atr_CM	Cbx3
47023	56.067	0.779232	0.197653	3.94242	8.0663e-05	0.000783586	41.9725	43.6516	37.4702	41.7787	76.3292	71.5896	71.3705	64.3732	C_Atr_CM	Uba1
49053	11.4514	-1.79506	0.455321	-3.94241	8.06662e-05	0.000783586	27.079	16.7891	12.8804	15.0868	2.21244	7.00333	5.85004	4.71023	C_Atr_CM	Wdfy3
50119	56.0878	0.800666	0.203125	3.94174	8.08934e-05	0.000784808	32.4948	36.936	49.1797	44.0998	79.6479	75.4804	67.2755	63.5882	C_Atr_CM	Trim28
47841	30.4244	-1.08354	0.274948	-3.94089	8.11801e-05	0.000786604	37.9107	36.936	51.5216	40.6182	12.1684	17.1193	27.4952	19.626	C_Atr_CM	Agl
49458	154.891	0.519202	0.131802	3.93924	8.17388e-05	0.000791028	148.935	119.762	125.291	116.052	174.783	205.431	164.386	184.484	C_Atr_CM	Pomp
53577	84.1662	-0.681844	0.173144	-3.93802	8.2158e-05	0.000793102	106.962	95.1381	119.436	92.8416	60.8421	63.03	52.6504	82.4291	C_Atr_CM	Ncor1
46950	16.2043	-1.46005	0.371426	-3.93094	8.4615e-05	0.000814788	21.6632	29.1011	21.077	23.2104	9.95599	3.89074	10.5301	10.2055	C_Atr_CM	Dido1
52292	24.7521	-1.21322	0.308676	-3.9304	8.48035e-05	0.000815589	27.079	30.2203	42.154	39.4577	13.2746	18.6756	19.3051	7.85039	C_Atr_CM	Wapl
46697	28.0894	-1.16023	0.295278	-3.92928	8.52013e-05	0.000818398	37.9107	48.1287	36.2993	33.6551	14.3809	8.55963	22.2302	23.5512	C_Atr_CM	Rrbp1
45394	66.8352	0.749314	0.190763	3.92798	8.56634e-05	0.000821816	55.512	44.7709	38.6412	60.3471	86.2852	94.1559	72.5405	82.4291	C_Atr_CM	Ptp4a1
48658	21.3064	-1.23992	0.315744	-3.92697	8.60231e-05	0.000823891	33.8488	26.8625	25.7608	32.4946	17.6995	10.8941	11.1151	11.7756	C_Atr_CM	Rere
56087	103.821	0.595351	0.151613	3.92677	8.60925e-05	0.000823891	71.7595	96.2574	88.9918	73.1128	128.322	125.282	129.871	116.971	C_Atr_CM	Ube2i
48190	17.4434	1.47871	0.376704	3.92538	8.65918e-05	0.000827647	6.76976	7.8349	7.02567	15.0868	27.6555	21.7881	29.8352	23.5512	C_Atr_CM	Alad
50449	38.1406	-0.964493	0.245822	-3.92355	8.72546e-05	0.000832953	46.0344	50.3672	39.8121	64.9891	29.868	17.8974	26.3252	29.8315	C_Atr_CM	Nav2
46894	21.293	1.33646	0.340957	3.91973	8.86465e-05	0.000844807	9.47766	12.312	16.3932	10.4447	18.8058	34.2385	33.3452	35.3268	C_Atr_CM	Aurka
52338	45.8669	0.891272	0.227391	3.91955	8.87145e-05	0.000844807	33.8488	33.5782	32.7864	29.013	53.0986	68.477	69.0305	47.1023	C_Atr_CM	Apex1
49944	145.173	0.508128	0.129857	3.91299	9.11609e-05	0.000867036	105.608	123.12	134.659	114.892	173.677	177.418	160.876	171.139	C_Atr_CM	Mlf2
56716	60.1388	-0.770739	0.197028	-3.91183	9.15997e-05	0.000870141	78.5292	88.4225	71.4276	66.1497	33.1866	41.2419	45.6303	56.5228	C_Atr_CM	Fbn2
56137	92.5015	0.631519	0.161687	3.90581	9.39122e-05	0.000891015	77.1753	59.3214	72.5986	81.2364	110.622	112.831	100.621	125.606	C_Atr_CM	Snrpc
45498	87.2453	0.652299	0.167047	3.90489	9.42674e-05	0.000893291	77.1753	72.7527	55.0344	66.1497	117.259	115.166	101.791	92.6346	C_Atr_CM	Bzw1
48138	37.949	0.968717	0.24811	3.90439	9.44624e-05	0.000894044	28.433	21.2662	29.2736	23.2104	60.8421	52.9141	42.1203	45.5323	C_Atr_CM	Nans
54985	88.8368	-0.6314	0.161869	-3.90069	9.59197e-05	0.000906728	113.732	114.166	101.872	103.286	69.6919	59.9174	83.6556	64.3732	C_Atr_CM	Tmed10
46251	164.901	-0.512736	0.131552	-3.89759	9.71566e-05	0.0009173	176.014	204.827	183.838	213.536	113.941	126.838	162.046	138.167	C_Atr_CM	Hspa5
53522	65.6422	0.781714	0.200603	3.89683	9.74615e-05	0.000919059	48.7423	59.3214	35.1283	51.0629	63.0546	91.0433	98.2807	78.5039	C_Atr_CM	Obscn
54467	60.3733	-0.761858	0.195722	-3.89254	9.91996e-05	0.000934311	66.3436	70.5141	71.4276	96.3232	38.7177	38.9074	49.7254	51.0275	C_Atr_CM	Hnrnpa0
52861	26.9571	1.15751	0.29752	3.89052	0.000100032	0.000941003	10.8316	14.5505	18.7351	22.0499	37.6115	43.5763	29.8352	38.4669	C_Atr_CM	Ubl7
47660	55.0574	0.782637	0.201215	3.88956	0.000100425	0.00094356	39.2646	45.8901	37.4702	39.4577	60.8421	75.4804	66.6905	75.3638	C_Atr_CM	S100a1
56230	26.0868	-1.15221	0.296314	-3.88848	0.000100875	0.00094664	35.2027	40.2938	45.6668	23.2104	15.4871	11.6722	19.8901	17.2709	C_Atr_CM	Pbx2
54036	52.1484	0.814683	0.209536	3.88804	0.000101056	0.000947188	37.9107	32.4589	40.9831	39.4577	68.5857	74.7022	55.5754	67.5134	C_Atr_CM	Dcakd
45621	53.4746	0.819267	0.210746	3.88745	0.000101301	0.000947188	44.6804	24.624	45.6668	40.6182	65.267	70.8115	72.5405	63.5882	C_Atr_CM	Eif4e2
56076	49.5493	0.872904	0.224531	3.88768	0.000101207	0.000947188	39.2646	38.0552	38.6412	23.2104	81.8603	59.1393	54.9904	61.233	C_Atr_CM	Mrps34
49900	14.4096	-1.50894	0.388729	-3.88174	0.000103711	0.000968556	25.7251	14.5505	21.077	24.3709	5.5311	7.78148	7.60506	8.63543	C_Atr_CM	Cacna1c
45787	109.253	-0.597631	0.153994	-3.88087	0.000104084	0.000970864	129.979	120.881	151.052	125.336	89.6039	70.8115	104.716	81.6441	C_Atr_CM	Tpr
45529	11.3887	-1.73955	0.449093	-3.87346	0.000107299	0.000995777	21.6632	11.1927	19.9061	17.4078	5.5311	7.00333	5.26504	3.14016	C_Atr_CM	Zdbf2
46175	31.4959	-1.07097	0.276503	-3.87326	0.00010739	0.000995777	51.4502	45.8901	33.9574	40.6182	11.0622	17.8974	20.4752	30.6165	C_Atr_CM	Sptan1
47228	31.6477	-0.980865	0.253229	-3.87344	0.000107311	0.000995777	43.3265	47.0094	38.6412	39.4577	19.912	19.4537	23.4002	21.9811	C_Atr_CM	Magt1
52924	125.017	0.567982	0.146622	3.87378	0.00010716	0.000995777	96.1306	91.7803	98.3593	114.892	164.827	152.517	122.266	159.363	C_Atr_CM	Fam96a
49031	27.9649	1.11495	0.287922	3.87239	0.000107774	0.000998065	16.2474	12.312	21.077	20.8894	37.6115	44.3544	32.7602	38.4669	C_Atr_CM	Anxa3
52375	24.3889	-1.12652	0.290985	-3.87141	0.000108209	0.000999702	35.2027	27.9818	33.9574	37.1367	14.3809	16.3411	17.5501	12.5606	C_Atr_CM	Pabpn1
54978	16.9768	-1.43129	0.369693	-3.87157	0.000108138	0.000999702	31.1409	25.7433	16.3932	26.692	7.74354	7.78148	14.0401	6.28031	C_Atr_CM	Ylpm1
56568	13.4242	-1.55642	0.402587	-3.86604	0.000110617	0.00102074	17.6014	15.6698	26.9317	19.7288	7.74354	7.00333	6.43505	6.28031	C_Atr_CM	Dsg2
50474	17.8639	-1.35168	0.349844	-3.86367	0.000111698	0.00102949	33.8488	23.5047	24.5898	20.8894	12.1684	8.55963	12.2851	7.06535	C_Atr_CM	Tjp1
50216	70.471	0.680599	0.176186	3.86295	0.000112028	0.00103129	54.1581	55.9636	51.5216	54.5445	89.6039	85.5963	81.3156	91.0645	C_Atr_CM	Pafah1b3
54781	81.0398	0.652226	0.168953	3.8604	0.0001132	0.00104085	69.0515	53.725	70.2567	59.1865	102.879	107.384	94.7707	91.0645	C_Atr_CM	Acp1
53701	112.761	-0.552305	0.143219	-3.85636	0.000115087	0.00105497	139.457	136.551	142.855	117.213	98.4536	80.1493	94.7707	92.6346	C_Atr_CM	Pafah1b1
56581	23.3687	-1.18363	0.306934	-3.85629	0.00011512	0.00105497	35.2027	39.1745	24.5898	31.3341	13.2746	9.33778	17.5501	16.4858	C_Atr_CM	Galnt1
56318	53.328	0.797099	0.206776	3.8549	0.000115779	0.00105953	36.5567	33.5782	49.1797	37.1367	57.5235	69.2552	71.9555	71.4386	C_Atr_CM	Mrps18a
45831	122.235	0.562505	0.145965	3.8537	0.000116346	0.00106346	106.962	105.212	80.7952	100.965	155.977	160.299	126.361	141.307	C_Atr_CM	Cacybp
52827	17.8733	-1.30638	0.339134	-3.85211	0.000117104	0.00106913	21.6632	27.9818	26.9317	25.5314	8.84976	9.33778	11.7001	10.9905	C_Atr_CM	Ireb2
51812	28.6465	-1.11454	0.289384	-3.85142	0.000117434	0.00107087	39.2646	30.2203	51.5216	37.1367	13.2746	19.4537	25.7402	12.5606	C_Atr_CM	Ednra
56694	27.6903	1.09045	0.283804	3.84226	0.000121905	0.00111034	17.6014	19.0276	18.7351	15.0868	40.9302	38.1293	32.7602	39.252	C_Atr_CM	Commd10
57013	41.8311	0.903545	0.235328	3.83951	0.000123282	0.00112156	27.079	41.4131	25.7608	22.0499	55.311	53.6922	56.7454	52.5976	C_Atr_CM	Carnmt1
46585	57.5996	0.800175	0.20865	3.83502	0.000125556	0.00113957	35.2027	35.8167	43.3249	52.2234	92.9225	72.3678	61.4255	67.5134	C_Atr_CM	Eif3j1
49563	20.0995	-1.2559	0.327543	-3.83431	0.000125915	0.00114149	31.1409	27.9818	30.4446	23.2104	13.2746	15.563	8.19006	10.9905	C_Atr_CM	Podxl
45717	38.3359	-0.918489	0.239583	-3.8337	0.000126232	0.00114178	62.2818	51.4865	38.6412	48.7419	27.6555	25.6789	31.0052	21.1961	C_Atr_CM	Mapkapk2
46891	31.5753	1.0346	0.269985	3.83206	0.000127075	0.00114797	23.0172	15.6698	17.5642	26.692	44.2488	36.573	40.9503	47.8874	C_Atr_CM	Pfdn4
50495	21.119	-1.27248	0.332149	-3.83106	0.000127595	0.00115133	44.6804	26.8625	25.7608	22.0499	16.5933	8.55963	13.4551	10.9905	C_Atr_CM	Chd2
51271	37.9736	0.942413	0.246296	3.82634	0.000130064	0.00117087	28.433	26.8625	24.5898	24.3709	45.355	63.03	47.9704	43.1771	C_Atr_CM	Sgta
54951	17.1664	-1.4095	0.368358	-3.82645	0.000130004	0.00117087	28.433	12.312	26.9317	32.4946	8.84976	8.55963	11.1151	8.63543	C_Atr_CM	Sipa1l1
50538	13.9648	-1.50391	0.393209	-3.82471	0.000130924	0.00117725	24.3711	17.9083	18.7351	22.0499	4.42488	7.00333	7.02005	10.2055	C_Atr_CM	Alpk3
45739	12.2706	-1.61251	0.421703	-3.8238	0.000131411	0.00117814	16.2474	22.3854	18.7351	16.2473	7.74354	3.89074	5.85004	7.06535	C_Atr_CM	Atp2b4
50256	24.0527	1.20365	0.314786	3.82373	0.000131449	0.00117814	21.6632	8.95417	15.2223	12.7657	35.3991	35.7948	28.0802	34.5417	C_Atr_CM	Timm50
57225	166.415	-0.586376	0.153366	-3.82339	0.000131631	0.00117814	203.093	230.57	170.958	197.288	105.091	101.937	163.801	158.578	C_Atr_CM	mt-Nd3
51508	18.1389	1.36555	0.357322	3.82163	0.000132574	0.00118513	8.12371	7.8349	12.8804	11.6052	26.5493	24.9007	25.7402	27.4764	C_Atr_CM	Bloc1s1
54561	77.6277	0.655455	0.171524	3.82136	0.000132719	0.00118513	59.5739	49.248	63.231	69.6312	89.6039	99.603	98.2807	91.8496	C_Atr_CM	Glrx
50572	28.9063	-1.02075	0.267179	-3.82047	0.000133195	0.00118802	39.2646	38.0552	38.6412	39.4577	18.8058	14.7848	23.4002	18.8409	C_Atr_CM	Picalm
50706	32.9198	-0.970666	0.254109	-3.81988	0.000133516	0.00118951	40.6186	44.7709	48.0087	40.6182	27.6555	18.6756	25.7402	17.2709	C_Atr_CM	Plekha7
50691	56.444	-0.816099	0.213665	-3.81952	0.000133711	0.00118987	106.962	61.56	66.7438	53.3839	42.0364	40.4637	40.3653	40.037	C_Atr_CM	Mical2
51807	14.0686	1.69309	0.443985	3.81339	0.000137076	0.00121841	5.41581	8.95417	8.19661	3.48156	29.868	22.5663	12.8701	21.1961	C_Atr_CM	Mcm5
54709	18.8353	-1.2754	0.334663	-3.811	0.000138403	0.0012288	24.3711	26.8625	26.9317	29.013	7.74354	8.55963	12.2851	14.9157	C_Atr_CM	Asxl2
47342	9.79557	2.02943	0.533206	3.80609	0.00014118	0.00125202	4.06186	3.35782	4.68378	3.48156	14.3809	15.563	21.0602	11.7756	C_Atr_CM	Acot9
49844	17.1705	-1.37188	0.360505	-3.80545	0.000141548	0.00125385	23.0172	15.6698	30.4446	30.1735	9.95599	9.33778	11.7001	7.06535	C_Atr_CM	Itpr1
49775	19.0581	-1.28919	0.338883	-3.80423	0.000142244	0.00125858	24.3711	24.624	38.6412	20.8894	9.95599	9.33778	12.8701	11.7756	C_Atr_CM	Aak1
50317	30.1682	1.03739	0.272738	3.80361	0.000142602	0.00125886	21.6632	14.5505	18.7351	24.3709	39.8239	44.3544	40.9503	36.8968	C_Atr_CM	Rbm42
51680	25.5036	-1.11236	0.292477	-3.80323	0.000142824	0.00125939	31.1409	39.1745	28.1027	41.7787	9.95599	21.01	16.3801	16.4858	C_Atr_CM	Wwc2
48508	55.6185	-0.749163	0.197035	-3.80218	0.000143427	0.00126327	75.8213	71.6334	74.9404	58.026	34.2928	41.2419	47.3853	41.6071	C_Atr_CM	Arid1a
56954	9.35902	2.07705	0.546673	3.79944	0.000145023	0.00127588	2.7079	5.59636	3.51283	2.32104	16.5933	14.7848	12.8701	16.4858	C_Atr_CM	Wdr74
50018	21.4363	-1.19203	0.313921	-3.79721	0.000146331	0.00128446	36.5567	25.7433	29.2736	27.8525	11.0622	16.3411	10.5301	14.1307	C_Atr_CM	Etnk1
55049	29.0148	-1.07058	0.282022	-3.79608	0.000147004	0.00128891	43.3265	34.6974	32.7864	47.5813	12.1684	14.0067	21.6452	25.9063	C_Atr_CM	Dicer1
47160	26.7368	1.17945	0.310735	3.79568	0.00014724	0.00128951	9.47766	24.624	12.8804	17.4078	44.2488	40.4637	26.3252	38.4669	C_Atr_CM	Brcc3
45527	74.8552	0.690415	0.182	3.79349	0.000148546	0.00129948	46.0344	70.5141	51.5216	59.1865	108.41	96.4904	81.9006	84.7842	C_Atr_CM	Ndufs1
53136	107.618	0.556072	0.146659	3.7916	0.000149678	0.0013079	93.4227	85.0647	83.1371	87.039	126.109	141.623	120.511	124.036	C_Atr_CM	Rhoa
53137	137.465	0.533153	0.14064	3.79091	0.000150099	0.00131011	109.67	125.358	106.556	105.607	188.058	173.527	138.646	152.298	C_Atr_CM	Gpx1
52762	20.9628	-1.24497	0.328669	-3.78791	0.00015192	0.00132451	28.433	33.5782	28.1027	29.013	7.74354	7.78148	18.1351	14.9157	C_Atr_CM	Kmt2a
56983	13.2513	1.6782	0.44322	3.78639	0.000152853	0.00133115	4.06186	5.59636	4.68378	10.4447	26.5493	19.4537	16.3801	18.8409	C_Atr_CM	Fen1
49474	19.0848	-1.3027	0.344657	-3.77971	0.000157012	0.0013643	24.3711	26.8625	37.4702	19.7288	14.3809	8.55963	13.4551	7.85039	C_Atr_CM	Pds5b
48902	25.2411	-1.10485	0.292424	-3.77826	0.00015793	0.00137074	47.3883	25.7433	32.7864	32.4946	15.4871	15.563	17.5501	14.9157	C_Atr_CM	Bod1l
49681	14.6987	-1.44252	0.381902	-3.7772	0.000158599	0.001375	20.3093	16.7891	19.9061	29.013	7.74354	7.00333	8.19006	8.63543	C_Atr_CM	Gprin3
56128	16.6466	1.44623	0.383039	3.77567	0.000159579	0.00138195	8.12371	7.8349	8.19661	11.6052	19.912	31.9041	20.4752	25.1213	C_Atr_CM	Bak1
48772	134.662	0.514855	0.136397	3.77468	0.000160212	0.00138588	101.546	125.358	107.727	109.089	141.596	156.408	157.366	178.204	C_Atr_CM	Tomm7
51083	14.9553	-1.42546	0.377735	-3.77371	0.000160838	0.00138974	23.0172	22.3854	21.077	20.8894	5.5311	11.6722	6.43505	8.63543	C_Atr_CM	Nus1
53221	37.8726	-0.931769	0.246938	-3.77329	0.000161107	0.00139052	50.0962	50.3672	44.4959	54.5445	24.3369	15.563	32.1752	31.4016	C_Atr_CM	Xirp1
55144	33.4616	-0.993556	0.263415	-3.77183	0.000162057	0.00139716	32.4948	44.7709	43.3249	58.026	19.912	15.563	26.9102	26.6913	C_Atr_CM	Nipbl
53074	114.815	0.535443	0.142109	3.76782	0.000164677	0.0014153	93.4227	98.4959	94.8465	88.1996	129.428	147.848	128.116	138.167	C_Atr_CM	Anapc13
51657	39.4416	-0.887579	0.235875	-3.76293	0.000167937	0.00144143	59.5739	43.6516	60.8891	41.7787	24.3369	28.7915	32.1752	24.3362	C_Atr_CM	Pcm1
49323	16.3138	-1.40721	0.374152	-3.76106	0.000169195	0.00144775	35.2027	19.0276	15.2223	25.5314	9.95599	8.55963	9.94507	7.06535	C_Atr_CM	Hip1
50014	21.3922	-1.36608	0.363222	-3.761	0.000169234	0.00144775	37.9107	25.7433	32.7864	29.013	3.31866	8.55963	22.8152	10.9905	C_Atr_CM	Abcc9
54618	14.091	-1.47032	0.390885	-3.76152	0.000168886	0.00144775	21.6632	22.3854	22.2479	17.4078	4.42488	7.00333	10.5301	7.06535	C_Atr_CM	Hmgcr
55312	44.6476	0.865681	0.230397	3.75735	0.000171723	0.0014658	36.5567	30.2203	28.1027	32.4946	43.1426	69.2552	53.8204	63.5882	C_Atr_CM	Vps28
55809	52.4585	-0.791247	0.210577	-3.75751	0.000171613	0.0014658	79.8832	47.0094	72.5986	67.3102	34.2928	35.0167	38.0253	45.5323	C_Atr_CM	Arhgap31
51356	138.998	0.511035	0.13603	3.75679	0.000172109	0.00146747	105.608	117.524	107.727	125.336	190.27	159.52	147.421	158.578	C_Atr_CM	Metap2
51873	47.7058	0.815084	0.217003	3.7561	0.000172582	0.00146989	37.9107	30.2203	40.9831	29.013	68.5857	60.6956	58.5004	55.7378	C_Atr_CM	Asna1
51201	44.622	0.853673	0.227441	3.75338	0.000174465	0.00148429	39.2646	30.2203	37.4702	20.8894	54.2048	61.4737	58.5004	54.9527	C_Atr_CM	D10Jhu81e
55314	17.4469	-1.29236	0.344386	-3.75266	0.000174968	0.00148694	28.433	23.5047	24.5898	23.2104	6.63732	10.8941	10.5301	11.7756	C_Atr_CM	Cyhr1
45988	51.1698	0.805121	0.214709	3.74982	0.000176963	0.00150224	41.9725	38.0552	24.5898	44.0998	70.7981	61.4737	58.5004	69.8685	C_Atr_CM	Smyd2
56727	23.0767	-1.11731	0.298104	-3.74804	0.000178222	0.00151128	33.8488	33.5782	28.1027	31.3341	11.0622	14.0067	14.6251	18.0559	C_Atr_CM	Camk2a
49592	79.1519	-0.63077	0.168451	-3.74454	0.000180722	0.00152913	79.8832	94.0188	104.214	106.768	60.8421	54.4704	67.8605	65.1582	C_Atr_CM	Luc7l2
52413	36.9633	0.916416	0.244944	3.74132	0.000183054	0.00154717	29.7869	21.2662	24.5898	26.692	51.9924	49.8015	42.1203	49.4575	C_Atr_CM	Mphosph8
53709	13.1722	-1.53727	0.411252	-3.73803	0.000185471	0.00156248	16.2474	20.1469	24.5898	17.4078	5.5311	10.8941	5.85004	4.71023	C_Atr_CM	Rtn4rl1
54534	13.8805	-1.57356	0.42091	-3.73846	0.00018515	0.00156248	13.5395	16.7891	28.1027	25.5314	4.42488	3.89074	11.7001	7.06535	C_Atr_CM	Ice1
55274	37.5042	-0.904982	0.2421	-3.73806	0.000185447	0.00156248	54.1581	39.1745	48.0087	55.705	18.8058	23.3444	31.0052	29.8315	C_Atr_CM	Ago2
45710	35.4853	-0.911588	0.24405	-3.73525	0.00018753	0.00157769	37.9107	48.1287	49.1797	48.7419	30.9742	22.5663	20.4752	25.9063	C_Atr_CM	R3hdm1
45937	25.7676	-1.11101	0.297456	-3.73504	0.000187685	0.00157769	32.4948	39.1745	29.2736	39.4577	14.3809	21.7881	9.94507	19.626	C_Atr_CM	Kif26b
54657	13.88	1.59477	0.42721	3.73299	0.000189218	0.00158885	8.12371	4.47709	11.7094	3.48156	22.1244	17.8974	22.8152	20.411	C_Atr_CM	Cenpk
46334	37.8992	0.964464	0.258697	3.72816	0.000192883	0.00161613	12.1856	25.7433	35.1283	29.013	43.1426	57.583	43.8753	56.5228	C_Atr_CM	Spc25
52550	64.2052	0.72015	0.193391	3.72381	0.000196238	0.00164246	55.512	47.0094	44.4959	46.4208	98.4536	79.3711	77.2206	65.1582	C_Atr_CM	Uchl3
49976	25.289	1.11544	0.299884	3.71959	0.000199547	0.00166655	17.6014	12.312	19.9061	13.9262	40.9302	31.9041	32.7602	32.9716	C_Atr_CM	Magohb
53741	18.1287	-1.27928	0.344081	-3.71797	0.000200832	0.00167187	23.0172	29.1011	18.7351	31.3341	12.1684	9.33778	8.77506	12.5606	C_Atr_CM	Nufip2
56482	83.2971	0.6255	0.168236	3.71798	0.000200821	0.00167187	60.9278	63.7985	71.4276	64.9891	112.835	109.719	97.1107	85.5693	C_Atr_CM	Srsf7
56586	20.1354	-1.18755	0.319367	-3.71845	0.000200445	0.00167187	31.1409	24.624	30.4446	25.5314	14.3809	10.1159	12.2851	12.5606	C_Atr_CM	Fhod3
56100	113.014	0.543144	0.146098	3.71766	0.000201076	0.00167211	96.1306	90.661	96.0175	85.8785	118.366	150.961	126.361	139.737	C_Atr_CM	Stub1
53058	26.2492	1.1047	0.297269	3.71616	0.000202274	0.00168026	13.5395	19.0276	10.5385	23.2104	36.5053	39.6856	34.5153	32.9716	C_Atr_CM	Mrps22
51121	62.4654	0.719344	0.193726	3.71321	0.000204648	0.00169816	50.0962	39.1745	44.4959	55.705	68.5857	91.8215	76.0506	73.7937	C_Atr_CM	Ppa1
56268	36.8952	-0.872428	0.235041	-3.71181	0.000205779	0.00170572	43.3265	54.8443	45.6668	46.4208	28.7617	27.2352	24.5702	24.3362	C_Atr_CM	Ddr1
46287	11.9528	-1.58127	0.426243	-3.7098	0.000207426	0.00171753	17.6014	16.7891	21.077	16.2473	5.5311	3.89074	5.85004	8.63543	C_Atr_CM	Epc2
45701	22.2054	1.18961	0.320832	3.70788	0.000209003	0.00172874	14.8935	13.4313	10.5385	15.0868	35.3991	26.457	28.0802	33.7567	C_Atr_CM	Ddx18
45873	36.8795	0.969822	0.26159	3.70741	0.000209388	0.00173008	20.3093	32.4589	19.9061	26.692	40.9302	49.8015	39.7803	65.1582	C_Atr_CM	Mgst3
48044	33.7497	-0.913508	0.246514	-3.7057	0.000210808	0.00173996	40.6186	44.7709	44.4959	46.4208	21.0182	22.5663	21.0602	29.0464	C_Atr_CM	Rragd
45968	16.246	-1.43459	0.387249	-3.70456	0.000211755	0.00174591	27.079	14.5505	21.077	32.4946	9.95599	3.89074	12.2851	8.63543	C_Atr_CM	Mia3
53225	103.93	0.555771	0.15021	3.69997	0.000215625	0.00177592	85.299	88.4225	85.479	76.5943	140.49	116.722	124.606	113.831	C_Atr_CM	Eif1b
53518	85.2332	0.631383	0.170658	3.6997	0.000215858	0.00177595	70.4055	62.6792	72.5986	61.5076	100.666	116.722	84.2406	113.046	C_Atr_CM	Rnf187
46909	25.1223	1.12153	0.303241	3.69848	0.000216892	0.00177745	13.5395	20.1469	18.7351	10.4447	35.3991	37.3511	29.2502	36.1118	C_Atr_CM	Nelfcd
48055	28.1197	-1.03444	0.279672	-3.69876	0.000216658	0.00177745	36.5567	40.2938	32.7864	41.7787	15.4871	13.2285	18.1351	26.6913	C_Atr_CM	Zfp292
49339	99.5487	0.596271	0.161224	3.6984	0.000216959	0.00177745	78.5292	83.9454	58.5472	96.3232	120.578	113.61	133.381	111.476	C_Atr_CM	Fis1
51056	33.808	-0.969313	0.262045	-3.69904	0.000216418	0.00177745	48.7423	29.1011	49.1797	53.3839	15.4871	25.6789	26.9102	21.9811	C_Atr_CM	Cd164
48639	46.019	-0.810888	0.219418	-3.69563	0.000219343	0.00179509	55.512	58.2021	56.2053	64.9891	35.3991	24.1226	41.5353	32.1866	C_Atr_CM	Casz1
49436	17.5369	-1.34491	0.363946	-3.69535	0.000219587	0.00179519	23.0172	34.6974	21.077	20.8894	16.5933	6.22519	9.94507	7.85039	C_Atr_CM	Trrap
45934	106.766	0.569245	0.154151	3.69277	0.000221821	0.00181154	85.299	99.6152	70.2567	88.1996	122.79	143.957	112.906	131.102	C_Atr_CM	Cox20
53620	30.3192	-1.00987	0.273528	-3.69202	0.000222484	0.00181503	46.0344	43.6516	43.3249	29.013	24.3369	20.2319	23.4002	12.5606	C_Atr_CM	Chd3
53603	8.7772	-2.03059	0.55023	-3.69044	0.000223866	0.00182439	9.47766	19.0276	10.5385	17.4078	2.21244	0.778148	2.92502	7.85039	C_Atr_CM	Ntn1
55958	18.9344	1.29169	0.350174	3.68872	0.000225389	0.00183487	8.12371	10.0734	14.0513	11.6052	23.2306	25.6789	25.7402	32.9716	C_Atr_CM	Dynlt1a
56733	12.7048	-1.50298	0.407856	-3.68508	0.000228628	0.00185734	16.2474	19.0276	17.5642	22.0499	6.63732	7.78148	5.26504	7.06535	C_Atr_CM	Carmn
50462	47.0881	0.822548	0.223265	3.68418	0.000229438	0.00186196	36.5567	38.0552	28.1027	32.4946	70.7981	59.1393	47.9704	63.5882	C_Atr_CM	Snrpn
53604	48.9361	-0.758523	0.205937	-3.68328	0.000230255	0.00186663	58.2199	63.7985	53.8634	69.6312	37.6115	38.9074	33.3452	36.1118	C_Atr_CM	Myh10
52796	67.6828	0.691873	0.187955	3.68106	0.000232267	0.00187901	58.2199	38.0552	50.3506	60.3471	95.135	81.7056	83.0706	74.5787	C_Atr_CM	Dlat
57127	8.71553	-1.88228	0.511483	-3.68005	0.000233187	0.00188448	10.8316	14.5505	17.5642	11.6052	4.42488	3.11259	2.92502	4.71023	C_Atr_CM	Erlin1
54074	37.9485	-0.911935	0.247874	-3.67902	0.000234132	0.00189014	37.9107	55.9636	64.4019	40.6182	19.912	23.3444	29.2502	32.1866	C_Atr_CM	Bptf
47863	53.6641	0.919625	0.250141	3.67643	0.00023652	0.00190743	32.4948	53.725	29.2736	32.4946	60.8421	107.384	52.6504	60.448	C_Atr_CM	Myoz2
50767	57.5277	0.745672	0.202894	3.67518	0.000237686	0.00191485	47.3883	42.5323	35.1283	46.4208	76.3292	82.4837	58.5004	71.4386	C_Atr_CM	Ppp4c
45612	26.155	-1.03963	0.282948	-3.67429	0.000238508	0.00191947	33.8488	29.1011	33.9574	44.0998	15.4871	14.7848	17.5501	20.411	C_Atr_CM	Cab39
45840	18.2902	-1.23904	0.33726	-3.67385	0.000238922	0.00192081	28.433	21.2662	26.9317	26.692	8.84976	13.2285	12.2851	8.63543	C_Atr_CM	Suco
47131	14.469	1.6152	0.439832	3.67231	0.000240371	0.00193045	1.35395	10.0734	4.68378	11.6052	26.5493	27.2352	14.6251	19.626	C_Atr_CM	Srpk3
46342	115.852	0.526145	0.143359	3.67012	0.000242441	0.00194176	92.0687	110.808	87.8208	88.1996	141.596	143.179	128.116	135.027	C_Atr_CM	Ssb
48429	15.6681	-1.39351	0.379707	-3.66995	0.000242601	0.00194176	28.433	21.2662	26.9317	15.0868	5.5311	10.1159	11.7001	6.28031	C_Atr_CM	Zmym4
51649	19.4604	-1.24589	0.33943	-3.67054	0.000242035	0.00194176	20.3093	25.7433	38.6412	24.3709	11.0622	12.4504	8.19006	14.9157	C_Atr_CM	Zdhhc2
55594	39.5164	0.873056	0.237906	3.66976	0.000242782	0.00194176	31.1409	25.7433	31.6155	23.2104	49.7799	57.583	44.4603	52.5976	C_Atr_CM	Hmox2
47301	9.98451	-1.81424	0.494594	-3.66814	0.000244317	0.00195	16.2474	11.1927	22.2479	12.7657	2.21244	8.55963	3.51003	3.14016	C_Atr_CM	Col4a6
49035	54.4628	-0.770908	0.210157	-3.66825	0.000244214	0.00195	62.2818	69.3949	84.308	60.3471	29.868	33.4604	49.7254	46.3173	C_Atr_CM	Hnrnpd
47088	63.6174	0.689295	0.187945	3.66754	0.000244893	0.00195087	48.7423	55.9636	39.8121	49.9024	79.6479	85.5963	73.1255	76.1488	C_Atr_CM	Rtl8a
49336	36.1828	-0.946153	0.257983	-3.6675	0.000244929	0.00195087	54.1581	44.7709	43.3249	48.7419	26.5493	12.4504	30.4202	29.0464	C_Atr_CM	Cux1
46324	43.5364	0.84455	0.230528	3.66354	0.000248755	0.0019793	33.8488	32.4589	30.4446	27.8525	61.9484	42.02	60.8404	58.8779	C_Atr_CM	Grb14
51236	46.191	0.809888	0.2211	3.663	0.000249281	0.00198145	31.1409	34.6974	37.4702	31.3341	46.4613	66.9207	57.9154	63.5882	C_Atr_CM	Cirbp
53676	140.518	0.505069	0.137985	3.66033	0.000251893	0.00200016	108.316	136.551	96.0175	121.855	181.42	164.967	148.591	166.428	C_Atr_CM	C1qbp
57229	8.32855	-1.96637	0.537421	-3.6589	0.000253303	0.0020093	12.1856	14.5505	11.7094	15.0868	0	3.89074	2.92502	6.28031	C_Atr_CM	mt-Nd6
49006	33.6106	-0.957031	0.262507	-3.64574	0.000266624	0.0021128	36.5567	41.4131	60.8891	39.4577	17.6995	17.8974	27.4952	27.4764	C_Atr_CM	Ankrd17
46751	14.7504	-1.39512	0.38291	-3.64346	0.000268999	0.00212944	14.8935	20.1469	29.2736	20.8894	9.95599	7.00333	8.77506	7.06535	C_Atr_CM	Plagl2
46468	25.8571	-1.04815	0.288226	-3.63656	0.000276304	0.00218494	33.8488	31.3396	35.1283	39.4577	15.4871	10.8941	18.7201	21.9811	C_Atr_CM	Trim44
53507	27.2529	-1.02382	0.281603	-3.63569	0.000277236	0.00218793	31.1409	40.2938	42.154	31.3341	25.4431	14.0067	16.3801	17.2709	C_Atr_CM	Larp1
49968	35.7645	-0.947919	0.260929	-3.63286	0.000280301	0.00220986	54.1581	42.5323	45.6668	46.4208	26.5493	30.3478	28.6652	11.7756	C_Atr_CM	Tspan9
47746	19.1196	-1.24755	0.34344	-3.6325	0.000280686	0.00221065	28.433	29.1011	23.4189	27.8525	6.63732	7.00333	16.3801	14.1307	C_Atr_CM	Man1a2
45519	22.5017	-1.15201	0.317174	-3.63211	0.000281117	0.0022118	25.7251	34.6974	30.4446	33.6551	15.4871	10.8941	20.4752	8.63543	C_Atr_CM	Nbeal1
53908	18.8474	-1.23321	0.339988	-3.62721	0.000286499	0.00225186	36.5567	22.3854	26.9317	19.7288	12.1684	11.6722	8.77506	12.5606	C_Atr_CM	Nfe2l1
49591	110.359	0.535328	0.14766	3.6254	0.000288516	0.0022654	82.5911	81.7068	105.385	90.5206	128.322	144.736	126.361	123.251	C_Atr_CM	Fmc1
45777	11.1968	-1.63349	0.450692	-3.62442	0.000289615	0.00227173	23.0172	17.9083	9.36756	17.4078	6.63732	3.89074	5.85004	5.49527	C_Atr_CM	Dennd1b
50263	10.9175	-1.60626	0.443548	-3.6214	0.000293015	0.00229375	16.2474	14.5505	21.077	13.9262	5.5311	5.44704	5.85004	4.71023	C_Atr_CM	Samd4b
45618	50.0051	0.762526	0.210635	3.62013	0.000294451	0.00230267	40.6186	36.936	31.6155	39.4577	63.0546	69.2552	64.9355	54.1677	C_Atr_CM	Pde6d
55198	91.3422	-0.612318	0.169292	-3.61694	0.00029811	0.00232893	83.945	129.836	127.633	100.965	57.5235	75.4804	73.7105	81.6441	C_Atr_CM	Ywhaz
47763	10.0282	-1.69667	0.470272	-3.60784	0.000308751	0.0024072	12.1856	19.0276	17.5642	12.7657	4.42488	3.11259	6.43505	4.71023	C_Atr_CM	Hipk1
52232	24.0789	-1.15103	0.319029	-3.60792	0.000308666	0.0024072	29.7869	44.7709	32.7864	26.692	9.95599	9.33778	22.8152	16.4858	C_Atr_CM	Zmiz1
53732	19.4309	-1.18461	0.328446	-3.6067	0.000310112	0.00241499	27.079	23.5047	25.7608	32.4946	7.74354	10.8941	14.6251	13.3457	C_Atr_CM	Cpd
54967	18.2714	1.34355	0.372539	3.60648	0.000310374	0.00241499	14.8935	8.95417	7.02567	10.4447	30.9742	20.2319	19.8901	33.7567	C_Atr_CM	Coq6
46611	11.4649	-1.6075	0.445779	-3.60604	0.000310903	0.00241668	12.1856	12.312	22.2479	22.0499	5.5311	5.44704	4.09503	7.85039	C_Atr_CM	Sppl2a
55263	15.4154	-1.49236	0.414045	-3.60433	0.000312958	0.00243021	20.3093	21.2662	30.4446	18.5683	8.84976	2.33444	5.85004	15.7008	C_Atr_CM	Kcnq3
51976	24.7171	-1.06819	0.296609	-3.60135	0.000316571	0.00245335	33.8488	34.6974	37.4702	29.013	9.95599	12.4504	19.8901	20.411	C_Atr_CM	Ctcf
55448	19.511	-1.1613	0.322506	-3.60085	0.000317179	0.0024556	27.079	24.624	30.4446	25.5314	13.2746	13.2285	11.7001	10.2055	C_Atr_CM	Creld2
45398	51.7472	0.762237	0.211841	3.59815	0.000320483	0.0024787	50.0962	38.0552	33.9574	31.3341	75.223	63.8082	57.9154	63.5882	C_Atr_CM	Bag2
45601	33.6115	-0.930622	0.258695	-3.59737	0.00032145	0.00247875	44.6804	32.4589	57.3763	41.7787	23.2306	18.6756	21.6452	29.0464	C_Atr_CM	Cul3
51242	60.6395	0.743423	0.206656	3.59739	0.000321428	0.00247875	56.866	40.2938	33.9574	49.9024	87.3914	85.5963	59.6704	71.4386	C_Atr_CM	Dazap1
53178	854.687	0.677925	0.18845	3.59738	0.000321442	0.00247875	876.007	682.756	509.361	562.852	1017.72	1183.56	965.842	1039.39	C_Atr_CM	Myl3
50212	10.1753	-1.69089	0.470095	-3.59692	0.00032201	0.0024806	16.2474	16.7891	15.2223	13.9262	5.5311	1.5563	5.85004	6.28031	C_Atr_CM	Gsk3a
50834	25.5226	-1.02734	0.285761	-3.59509	0.000324284	0.00249563	39.2646	24.624	38.6412	34.8156	15.4871	17.8974	16.9651	16.4858	C_Atr_CM	Tacc2
50460	11.3504	-1.55121	0.431633	-3.5938	0.000325886	0.00250547	14.8935	19.0276	14.0513	19.7288	5.5311	6.22519	5.85004	5.49527	C_Atr_CM	Herc2
50682	25.0086	-1.04521	0.291462	-3.5861	0.000335664	0.00257044	41.9725	38.0552	29.2736	25.5314	16.5933	14.0067	15.7951	18.8409	C_Atr_CM	Sbf2
48307	20.906	1.18498	0.330682	3.58345	0.000339089	0.0025941	9.47766	17.9083	12.8804	10.4447	29.868	32.6822	28.0802	25.9063	C_Atr_CM	Faf1
54562	8.77814	-1.87746	0.524002	-3.58292	0.000339771	0.00259675	14.8935	19.0276	7.02567	13.9262	4.42488	5.44704	2.34002	3.14016	C_Atr_CM	Rhobtb3
46774	14.3229	-1.34966	0.376991	-3.58008	0.000343485	0.00262254	20.3093	20.1469	22.2479	19.7288	7.74354	7.78148	8.77506	7.85039	C_Atr_CM	Ncoa6
45560	50.2954	0.761518	0.212812	3.57837	0.00034575	0.00263724	32.4948	32.4589	46.8378	37.1367	65.267	71.5896	60.8404	55.7378	C_Atr_CM	Aamp
50442	70.3383	0.660991	0.184895	3.57495	0.000350292	0.00266522	71.7595	43.6516	49.1797	54.5445	82.9665	96.4904	84.8256	79.2889	C_Atr_CM	Tsg101
50548	39.2446	0.853516	0.238757	3.57483	0.000350452	0.00266522	29.7869	32.4589	29.2736	20.8894	42.0364	55.2485	53.2354	51.0275	C_Atr_CM	Fam103a1
45614	46.9465	0.812151	0.227247	3.57388	0.000351735	0.00267066	39.2646	33.5782	26.9317	35.9761	70.7981	69.2552	50.3104	49.4575	C_Atr_CM	Psmd1
53719	41.8643	-0.794359	0.222274	-3.57379	0.000351856	0.00267066	54.1581	57.0829	49.1797	52.2234	29.868	24.9007	32.1752	35.3268	C_Atr_CM	Crk
51006	23.2049	-1.0643	0.297934	-3.57226	0.000353915	0.00268103	32.4948	30.2203	36.2993	26.692	16.5933	13.2285	17.5501	12.5606	C_Atr_CM	Epb41l2
53461	25.0548	1.06535	0.298225	3.5723	0.000353854	0.00268103	16.2474	12.312	17.5642	18.5683	38.7177	32.6822	34.5153	29.8315	C_Atr_CM	0610009B22Rik
48010	40.3888	-0.807982	0.226204	-3.57192	0.000354372	0.00268186	44.6804	53.725	55.0344	52.2234	30.9742	28.7915	33.3452	24.3362	C_Atr_CM	Runx1t1
55504	18.7181	-1.16717	0.326973	-3.56963	0.000357486	0.00270279	24.3711	25.7433	25.7608	27.8525	11.0622	10.8941	12.2851	11.7756	C_Atr_CM	Adcy6
55458	15.1672	-1.32892	0.372758	-3.5651	0.000363714	0.00274719	24.3711	21.2662	19.9061	20.8894	11.0622	5.44704	8.19006	10.2055	C_Atr_CM	Plxnb2
52854	24.8778	1.07369	0.301359	3.56283	0.000366884	0.00276843	23.0172	13.4313	12.8804	15.0868	35.3991	33.4604	30.4202	35.3268	C_Atr_CM	Mpi
57130	29.5782	1.0113	0.283988	3.56106	0.000369368	0.00278446	20.3093	23.5047	14.0513	20.8894	36.5053	46.6889	45.6303	29.0464	C_Atr_CM	Bloc1s2
52205	28.1162	-0.965461	0.271268	-3.55907	0.000372175	0.0028029	35.2027	35.8167	39.8121	37.1367	23.2306	14.7848	16.9651	21.9811	C_Atr_CM	Ppp3cb
47809	18.466	-1.20241	0.337944	-3.55802	0.000373657	0.00280817	23.0172	30.2203	28.1027	22.0499	9.95599	7.78148	14.0401	12.5606	C_Atr_CM	Sort1
56246	64.3927	0.696838	0.195862	3.55781	0.000373964	0.00280817	33.8488	50.3672	62.0601	48.7419	87.3914	87.1526	67.8605	77.7189	C_Atr_CM	Lsm2
54651	18.146	-1.26993	0.357215	-3.5551	0.000377842	0.0028318	36.5567	20.1469	29.2736	17.4078	9.95599	7.78148	14.6251	9.42047	C_Atr_CM	Erbin
49751	43.1936	0.810776	0.228084	3.55472	0.000378376	0.00283307	29.7869	38.0552	24.5898	32.4946	63.0546	50.5796	56.7454	50.2425	C_Atr_CM	Spr
51694	28.9326	1.01174	0.284721	3.55346	0.000380199	0.00284396	21.6632	19.0276	23.4189	12.7657	36.5053	49.0233	34.5153	34.5417	C_Atr_CM	Sap30
45446	42.4452	0.839557	0.236327	3.55253	0.000381548	0.0028513	39.2646	33.5782	29.2736	19.7288	58.6297	61.4737	49.7254	47.8874	C_Atr_CM	Mrps9
55256	28.6739	1.0038	0.282602	3.552	0.000382316	0.00285428	18.9553	13.4313	16.3932	27.8525	35.3991	36.573	41.5353	39.252	C_Atr_CM	Nsmce2
56593	32.4628	0.975483	0.275014	3.54702	0.00038961	0.00290594	25.7251	21.2662	26.9317	13.9262	44.2488	51.3578	45.6303	30.6165	C_Atr_CM	Polr2d
48898	56.4346	0.732287	0.206502	3.54614	0.000390917	0.00291288	29.7869	49.248	36.2993	53.3839	76.3292	60.6956	74.2955	71.4386	C_Atr_CM	Wdr1
49279	10.9672	-1.58661	0.44796	-3.54186	0.000397316	0.00295772	20.3093	11.1927	16.3932	18.5683	3.31866	6.22519	7.02005	4.71023	C_Atr_CM	Sfswap
48452	42.5461	0.809977	0.228741	3.54102	0.000398581	0.00296428	37.9107	27.9818	23.4189	34.8156	51.9924	52.1359	53.2354	58.8779	C_Atr_CM	Hdac1
53918	59.2043	-0.671292	0.18965	-3.53963	0.000400682	0.00297704	59.5739	77.2298	69.0857	84.718	45.355	44.3544	46.2153	47.1023	C_Atr_CM	Npepps
54852	56.3329	-0.684818	0.193497	-3.53917	0.00040138	0.00297937	66.3436	71.6334	63.231	75.4338	51.9924	41.2419	41.5353	39.252	C_Atr_CM	Pnn
55835	37.8595	-0.814205	0.230138	-3.5379	0.00040332	0.0029909	44.6804	51.4865	51.5216	45.2603	26.5493	28.7915	26.3252	28.2614	C_Atr_CM	Bbx
52965	39.1295	0.856028	0.242217	3.53414	0.000409099	0.00303086	25.7251	25.7433	33.9574	25.5314	50.8861	50.5796	40.9503	59.663	C_Atr_CM	Rsl24d1
52888	21.2153	-1.19299	0.337683	-3.53288	0.000411067	0.00303962	41.9725	14.5505	28.1027	33.6551	12.1684	11.6722	11.1151	16.4858	C_Atr_CM	Fem1b
54310	19.235	-1.23767	0.350317	-3.53301	0.00041085	0.00303962	41.9725	24.624	15.2223	26.692	8.84976	13.2285	9.94507	13.3457	C_Atr_CM	Hist1h1c
53690	37.9638	0.850165	0.240896	3.52917	0.00041686	0.00307951	24.3711	30.2203	21.077	32.4946	47.5675	53.6922	47.9704	46.3173	C_Atr_CM	Ube2g1
54667	45.9475	0.771445	0.218789	3.52598	0.000421924	0.00311396	36.5567	35.8167	30.4446	32.4946	64.1608	61.4737	50.8954	55.7378	C_Atr_CM	Ndufaf2
51551	43.7334	0.807309	0.229113	3.52363	0.000425673	0.00313863	33.8488	27.9818	40.9831	24.3709	55.311	57.583	48.5554	61.233	C_Atr_CM	Adprhl1
49242	21.4717	-1.1655	0.331013	-3.52102	0.000429894	0.00316674	33.8488	35.8167	24.5898	25.5314	12.1684	9.33778	21.0602	9.42047	C_Atr_CM	Clip1
53866	29.4033	0.969856	0.275806	3.51644	0.000437372	0.00321875	24.3711	17.9083	19.9061	17.4078	42.0364	44.3544	36.2703	32.9716	C_Atr_CM	Nme2
53594	14.1538	-1.43499	0.408333	-3.51426	0.000440974	0.00324219	28.433	20.1469	17.5642	17.4078	6.63732	3.89074	12.8701	6.28031	C_Atr_CM	Myocd
52144	21.4054	-1.10324	0.314028	-3.5132	0.000442751	0.00325216	33.8488	24.624	32.7864	25.5314	16.5933	13.2285	15.2101	9.42047	C_Atr_CM	Nrp1
51973	22.8061	1.12781	0.321286	3.5103	0.000447601	0.00328467	13.5395	15.6698	12.8804	15.0868	33.1866	38.1293	32.7602	21.1961	C_Atr_CM	Atp6v0d1
50833	53.1698	0.737995	0.210314	3.50902	0.000449768	0.00329745	36.5567	48.1287	37.4702	35.9761	84.0728	60.6956	62.0105	60.448	C_Atr_CM	Nsmce4a
47138	16.6986	-1.27772	0.364411	-3.50627	0.000454433	0.0033285	13.5395	26.8625	23.4189	30.1735	11.0622	7.78148	8.19006	12.5606	C_Atr_CM	Mecp2
[truncated: 1,018 more rows]

## Sheet: Ven
	baseMean	log2FoldChange	lfcSE	stat	pvalue	padj	:Control_e11_5#counts_S1	:Control_e11_5#counts_S2	:Control_e11_5#counts_S3	:Control_e11_5#counts_S4	:Diabetes_e11_5#counts_S1	:Diabetes_e11_5#counts_S2	:Diabetes_e11_5#counts_S3	:Diabetes_e11_5#counts_S4	Cluster_Genenames
[truncated: 1,877 more rows]

[truncated: 3 more sheets: OFT, AVC, SHF]
