# Supplementary material for: Single-cell transcriptomic profiling unveils dysregulation of cardiac progenitor cells and cardiomyocytes in a mouse model of maternal hyperglycemia
Source: Commun Biol. 2022 Aug 15;5:820. doi: 10.1038/s42003-022-03779-x (PMC9378651; doi:10.1038/s42003-022-03779-x)
Supplement: Supplementary file 10 — Supplementary Data 7. [file 42003_2022_3779_MOESM10_ESM.xlsx]

## Sheet: SHF_BP_FAT_E9.5
Category	Term	Count	%	PValue	Genes	List Total	Pop Hits	Pop Total	Fold Enrichment	Bonferroni	Benjamini	FDR\
GOTERM_BP_FAT	GO:0009790~embryo development	160	15.984	2.68053e-33	IFITM1, NRK, COL12A1, SCX, PRDM1, ENO1, SOX2, RPS6KA6, EFEMP1, SALL1, FGF8, FGF9, SALL4, HOXA3, HOXA2, HOXA1, HOXA7, PITX2, PHLDA2, PITX1, JUNB, HOXA5, SOX4, HOXA4, PDGFRB, PDGFRA, MEF2C, NKX2-6, LMO4, KRT8, FOXP4, ISL1, RUNX2, FOXP2, RUNX1, FOXP1, MYCN, MSH2, MTHFD1, HOXB4, TIMELESS, APLNR, XIST, HOXB8, HOXB7, HOXB6, HOXB5, MEG3, DNMT1, PKDCC, NOTCH1, CRABP2, DLX5, DLX6, INSIG1, TCF7, TWIST2, PD…	889	1161	17911	2.77655	1.84823e-29	1.84823e-29	1.6844477255379091E-29\
GOTERM_BP_FAT	GO:0060429~epithelium development	149	14.8851	1.03309e-27	IFITM1, TNC, SCX, PRDM1, NR3C1, SOX21, SOX2, CDH5, SOX3, ZFP36, SALL1, FGF8, BASP1, SALL4, HOXA7, PITX2, HOXA5, SOX4, EPHA4, PDGFRA, GSTK1, EPHA7, MEF2C, NKX2-6, LMO4, NPNT, FOXP4, LOR, POU3F3, FOXP2, RUNX1, FOXP1, MYCN, MTHFD1, COL4A1, HOXB4, TIMELESS, HOXB7, HOXB5, MEG3, DLX3, NOTCH1, DLX5, DLX6, TCF7, PDGFA, ACAT1, ZFP36L1, EPB41L5, WNT6, PODXL, RDH10, MAP7, SAFB2, ALX4, ALX1, JAG2, NGFR, FZD3…	889	1157	17911	2.5946	7.12318e-24	3.56159e-24	3.2459800433856805E-24\
GOTERM_BP_FAT	GO:0035295~tube development	109	10.8891	1.08546e-26	SPARC, TNC, PRDM1, NR3C1, SOX2, EDNRB, SALL1, FGF8, FGF9, SALL4, HOXA1, PITX2, HOXA5, SOX4, PDGFRB, EPHA4, PDGFRA, EPHA7, MEF2C, NKX2-6, LMO4, NPNT, FOXP4, POU3F3, FOXP2, FOXP1, MYCN, LOX, MTHFD1, COL4A1, CRISPLD2, TIMELESS, HOXB7, MEG3, PKDCC, NOTCH1, TCF7, PDGFA, ACAT1, ZFP36L1, EPB41L5, WNT6, PODXL, RDH10, PDGFC, ALX4, ALX1, FZD3, FOXF2, BDNF, TGFB3, HMGA2, IGF1, PBX1, NFATC4, SMAD7, ID2, ID1,…	889	702	17911	3.12829	7.48424e-23	2.49475e-23	2.273675227072872E-23\
GOTERM_BP_FAT	GO:0001501~skeletal system development	87	8.69131	8.95024e-25	CDKN1C, BMPR2, SPARC, THRA, SCX, PTH1R, DNM3OS, CYR61, HAPLN1, LOXL2, EFEMP1, FGF8, FGF9, ZIC1, HOXA3, RSPO2, HOXA2, BBX, HOXA1, TIMP1, HOXA7, PITX2, PITX1, HOXA5, SOX4, HOXA4, PDGFRB, VKORC1, PDGFRA, MEF2C, WNT5B, MMP2, RUNX2, AES, RUNX1, FOXP1, MMP14, MYCN, HOXB4, GAS1, HOXB8, HOXB7, HOXB6, MDFI, HOXB5, PKDCC, DLX5, INSIG1, LRRC17, TWIST2, PDGFA, GLG1, SCUBE2, MTHFD1L, RDH10, GSC, PDGFC, ALX3, …	889	499	17911	3.51267	6.17119e-21	1.5428e-21	1.4060826476254015E-21\
GOTERM_BP_FAT	GO:0009887~organ morphogenesis	133	13.2867	1.92897e-24	TNC, SCX, PRDM1, NR3C1, SOX2, SOX3, EFEMP1, SALL1, FGF8, FGF9, HOXA3, HOXA2, HOXA1, HOXA7, PITX2, PHLDA2, HOXA5, SOX4, HOXA4, PDGFRB, PDGFRA, MEF2C, WNT5B, NPNT, ISL1, RUNX2, FOXP2, MYCN, HOXB4, TIMELESS, PKP2, HOXB8, HOXB7, HOXB6, HOXB5, DLX3, NOTCH1, DLX5, DLX6, INSIG1, TCF7, TWIST2, CUL1, PDGFA, GLG1, SCUBE2, WNT6, FLRT2, RDH10, PDGFC, ALX3, HOXC4, ALX4, ALX1, JAG2, NGFR, FZD3, BCL11B, FOXF2, …	889	1038	17911	2.5815	1.33002e-20	2.66004e-21	2.424323349193656E-21\
GOTERM_BP_FAT	GO:0043009~chordate embryonic development	107	10.6893	4.19728e-24	IFITM1, NRK, SCX, PRDM1, ENO1, SALL1, FGF8, FGF9, SALL4, HOXA3, HOXA2, HOXA1, HOXA7, PITX2, PHLDA2, JUNB, HOXA5, SOX4, HOXA4, PDGFRB, PDGFRA, MEF2C, NKX2-6, LMO4, KRT8, ISL1, RUNX2, RUNX1, FOXP1, MYCN, MSH2, MTHFD1, HOXB4, XIST, HOXB8, HOXB7, HOXB6, HOXB5, MEG3, NOTCH1, TCF7, TWIST2, ZFP36L1, EPB41L5, RDH10, HOXC5, ALX3, ALX4, ALX1, HOXC6, JAG2, FZD3, VCAM1, TGFB3, NR2F2, IGF1, PBX1, COL1A1, DAB2…	889	731	17911	2.94907	2.89402e-20	4.82337e-21	4.395946075573827E-21\
GOTERM_BP_FAT	GO:0009792~embryo development ending in birth or egg hatching	107	10.6893	1.0041e-23	IFITM1, NRK, SCX, PRDM1, ENO1, SALL1, FGF8, FGF9, SALL4, HOXA3, HOXA2, HOXA1, HOXA7, PITX2, PHLDA2, JUNB, HOXA5, SOX4, HOXA4, PDGFRB, PDGFRA, MEF2C, NKX2-6, LMO4, KRT8, ISL1, RUNX2, RUNX1, FOXP1, MYCN, MSH2, MTHFD1, HOXB4, XIST, HOXB8, HOXB7, HOXB6, HOXB5, MEG3, NOTCH1, TCF7, TWIST2, ZFP36L1, EPB41L5, RDH10, HOXC5, ALX3, ALX4, ALX1, HOXC6, JAG2, FZD3, VCAM1, TGFB3, NR2F2, IGF1, PBX1, COL1A1, DAB2…	889	739	17911	2.91714	6.92327e-20	9.89039e-21	9.013952796420605E-21\
GOTERM_BP_FAT	GO:0048598~embryonic morphogenesis	97	9.69031	1.4539e-22	COL12A1, SCX, SOX2, EFEMP1, SALL1, FGF8, FGF9, SALL4, HOXA3, HOXA2, HOXA1, HOXA7, PITX2, PITX1, HOXA5, SOX4, HOXA4, PDGFRA, MEF2C, LMO4, FOXP4, RUNX2, MYCN, MTHFD1, HOXB4, APLNR, HOXB8, HOXB7, HOXB6, HOXB5, NOTCH1, CRABP2, DLX5, DLX6, INSIG1, TCF7, TWIST2, ZFP36L1, EPB41L5, VTN, WNT6, RDH10, ALX3, HOXC4, ALX4, ALX1, JAG2, FZD3, VCAM1, FOXF2, TGFB3, ZBTB16, HMGA2, PBX1, MAFB, ID2, SNAI1, TRIM71, C…	889	648	17911	3.01589	1.00247e-18	1.25308e-19	1.1420395339254914E-19\
GOTERM_BP_FAT	GO:0045595~regulation of cell differentiation	184	18.3816	3.08456e-22	IFITM1, CD83, PRDM1, NR3C1, SOX21, MYLK3, LOXL2, SOX2, CDH5, SOX3, ZFP36, EFEMP1, EDNRB, SALL1, LGALS1, FGF9, HOXA2, HOXA7, JUNB, HOXA5, EPHA4, PDGFRA, EPHA7, POSTN, MEF2C, NKX6-2, SEMA6A, WNT5B, LMO4, SERPINF1, IGFBP3, NPNT, FOXP4, ISL1, POU3F2, RUNX2, RUNX1, FOXP1, MYCN, CCNE1, RBP1, HOXB4, PKP2, PRKD1, HOXB8, EPHA3, MEG3, BEX1, PKDCC, NOTCH1, CRABP2, DLX5, INSIG1, SDC2, TWIST2, LPAR1, LPAR3, P…	889	1802	17911	2.05722	2.1268e-18	2.36311e-19	2.1537069123648451E-19\
GOTERM_BP_FAT	GO:2000026~regulation of multicellular organismal development	189	18.8811	6.7803e-22	RNH1, SPARC, CD83, TFRC, NRK, SCX, PRDM1, NR3C1, SOX21, LOXL2, SOX2, CDH5, SOX3, ZFP36, RPS6KA6, EFEMP1, EDNRB, SALL1, FGF8, LGALS1, FGF9, ARHGDIB, HOXA2, HOXA7, PHLDA2, HOXA5, PDGFRB, EPHA4, PDGFRA, EPHA7, MEF2C, NKX6-2, SEMA6A, SERPINF1, FOXP4, ISL1, POU3F2, RUNX2, FOXP2, RUNX1, FOXP1, MSH6, MYCN, RFX4, RBP1, PRKD1, HOXB8, HOXB7, EPHA3, MEG3, BEX1, PKDCC, NOTCH1, CRABP2, SDC2, TWIST2, LPAR1, EC…	889	1888	17911	2.01687	4.67502e-18	4.67502e-19	4.260740566198213E-19\
GOTERM_BP_FAT	GO:0006366~transcription from RNA polymerase II promoter	175	17.4825	1.82344e-21	SCX, PRDM1, NOC2L, NR3C1, ELK3, SOX2, RPS6KA3, CCND3, ZFP36, EDNRB, DACH1, SALL1, FGF8, FGF9, SALL3, SALL4, CREB3L1, STK16, HOXA2, HOXA1, HOXA7, PITX2, PITX1, JUNB, HMGN3, HOXA5, SOX4, MEF2C, NKX6-2, LMO4, MSX3, EBF3, NPNT, FOXP4, ISL1, POU3F2, POU3F3, RUNX2, HIC1, FOXP2, RUNX1, FOXP1, ARMCX3, PYGO1, MYCN, CCNE1, NCL, RFX4, HOXB4, TIMELESS, TAGLN3, PRKD1, HOXB5, ATF4, HBB-Y, DNMT1, NOTCH1, CBFB, …	889	1700	17911	2.07399	1.25726e-17	1.14297e-18	1.0416816916515169E-18\
GOTERM_BP_FAT	GO:0006357~regulation of transcription from RNA polymerase II promoter	180	17.982	1.99952e-21	SCX, PRDM1, NOC2L, NR3C1, ELK3, SOX2, RPS6KA3, CCND3, ZFP36, EDNRB, DACH1, SALL1, FGF8, FGF9, SALL4, CREB3L1, STK16, HOXA2, HOXA1, HOXA7, PITX2, PITX1, JUNB, HMGN3, HOXA5, SOX4, MEF2C, NKX6-2, LMO4, MSX3, WDR75, EBF3, NPNT, FOXP4, ISL1, POU3F2, POU3F3, RUNX2, HIC1, FOXP2, RUNX1, FOXP1, ARMCX3, PYGO1, MYCN, CCNE1, NCL, RFX4, HOXB4, TIMELESS, TAGLN3, PRKD1, HOXB5, ATF4, HBB-Y, DNMT1, NOTCH1, CBFB, …	889	1774	17911	2.04426	1.37867e-17	1.14889e-18	1.0470802347525451E-18\
GOTERM_BP_FAT	GO:0042127~regulation of cell proliferation	170	16.983	4.41745e-21	IFITM3, IFITM1, SPARC, TES, TFRC, NRK, TNC, SCX, PRDM1, NR3C1, FGF5, SOX2, CDH5, CCND3, ZFP36, EFEMP1, EDNRB, DACH1, SALL1, FGF8, FGF9, HOXA3, HIST1H2AE, PITX2, PHLDA2, JUNB, HOXA5, SOX4, PDGFRB, PDGFRA, MORC3, MEF2C, NKX2-6, SERPINF1, IGFBP3, IGFBP2, P3H3, ISL1, POU3F2, POU3F3, RUNX2, GTPBP4, FOXP2, RUNX1, FOXP1, MYCN, PKP2, MALAT1, PRKD1, MEG3, DNMT1, BEX1, NOTCH1, DLX5, DLX6, PDE1A, TCF7, ZFP5…	889	1642	17911	2.0859	3.04583e-17	2.34295e-18	2.1353291698052074E-18\
GOTERM_BP_FAT	GO:0048568~embryonic organ development	80	7.99201	9.30403e-21	CDKN1C, RYR2, NRK, PRDM1, CYR61, SOX2, EFEMP1, SALL1, FGF8, FGF9, HEY1, ZIC1, HOXA3, HOXA2, HOXA1, HOXA7, PITX2, PHLDA2, JUNB, HOXA5, HOXA4, PDGFRB, PDGFRA, MEF2C, NKX2-6, KRT8, COBL, FOXL2, PAX6, RUNX2, RUNX1, MMP14, MYCN, ALDH1A2, HOXB4, GAS1, XIST, HOXB8, HOXB7, HOXB6, MDFI, HOXB5, PKDCC, NOTCH1, DLX5, INSIG1, DLX6, TCF7, TWIST2, PDGFA, DLL1, ZFP36L1, GBX2, MTHFD1L, HLX, RDH10, GSC, SLITRK6, A…	889	494	17911	3.26273	6.41513e-17	4.50798e-18	4.108503426333033E-18\
GOTERM_BP_FAT	GO:0008283~cell proliferation	185	18.4815	9.80706e-21	IFITM3, IFITM1, SPARC, TES, TFRC, NRK, TNC, SCX, PRDM1, LOXL2, FGF5, SOX2, CDH5, CCND3, ZFP36, EFEMP1, EDNRB, DACH1, SALL1, FGF8, FGF9, SALL4, HOXA3, HIST1H2AE, PITX2, PHLDA2, JUNB, HOXA5, SOX4, PDK1, PDGFRB, PDGFRA, MORC3, MEF2C, NKX2-6, SERPINF1, IGFBP3, IGFBP2, P3H3, ISL1, POU3F2, POU3F3, RUNX2, GTPBP4, FOXP2, RUNX1, FOXP1, MYCN, DKC1, HOXB4, PKP2, MALAT1, PRKD1, MEG3, BEX1, NOTCH1, DLX5, DLX6…	889	1874	17911	1.98893	6.76197e-17	4.50798e-18	4.108503426333033E-18\
GOTERM_BP_FAT	GO:0007399~nervous system development	207	20.6793	1.79935e-19	SOX21, SOX2, SOX3, EDNRB, ALCAM, LGALS1, DPYSL5, HOXA3, HOXA2, DPF3, HOXA1, IER2, SOX4, EPHA4, EPHA7, MEF2C, NKX2-6, SERPINF1, UNC5C, ISL1, RUNX2, RUNX1, MTHFD1, RFX4, PRKD1, HOXB8, EPHA3, MEG3, BEX1, CRABP2, SDC2, LPAR1, LPAR3, PCDH18, FLRT2, MAP2, EPB41L3, ALX1, SPTBN2, JAG2, NGFR, FZD3, BCL11B, BCL11A, NR2F1, PBX3, NR2F2, IGF1, PBX1, NFATC4, ID2, ID1, ID4, ID3, PSMG1, ITM2A, ROBO2, CDKN1C, BRC…	889	2261	17911	1.84454	1.24065e-15	7.75406e-17	7.06693854680683E-17\
GOTERM_BP_FAT	GO:0051171~regulation of nitrogen compound metabolic process	324	32.3676	4.52181e-19	IFITM3, TFRC, HNRNPU, SCX, NOC2L, EPRS, SOX21, ELK3, SOX2, RPS6KA3, SOX3, EDNRB, CREB3L1, HOXA3, HOXA2, BBX, DPF3, HOXA1, HOXA7, JUNB, HOXA5, SOX4, HOXA4, MEF2C, NKX2-6, WDR75, EBF3, ZFP618, ISL1, RUNX2, GTPBP4, RUNX1, RFX4, HOXB4, VOPP1, TAGLN3, PRKD1, HOXB8, HOXB7, HOXB6, HOXB5, ATF4, MEG3, HBB-Y, GRB7, TSHZ2, ZFP503, TWIST2, LPAR1, FIGNL2, PDGFA, RNF219, BAZ2A, PIK3R1, ZNHIT1, PDGFC, HOXC5, AL…	889	4221	17911	1.54649	3.11779e-15	1.83399e-16	1.6714735667551852E-16\
GOTERM_BP_FAT	GO:0010604~positive regulation of macromolecule metabolic process	239	23.8761	6.09736e-19	TFRC, HNRNPU, SCX, ELK3, SOX2, RPS6KA3, EDNRB, CREB3L1, HOXA2, HOXA1, HOXA7, JUNB, HOXA5, SOX4, EPHA4, EPHA7, MEF2C, EBF3, ISL1, RUNX2, RUNX1, RFX4, HOXB4, PRKD1, HOXB5, ATF4, PFN2, MEG3, LPAR1, PDGFA, RNF219, LPAR3, PIK3R1, PLA2G5, PDGFC, ALX4, ALX1, ZBED3, NGFR, EGR1, JUND, CRADD, BCL11B, FOXF2, TIPARP, BCL11A, NR2F1, SMARCA5, PBX3, NR2F2, IGF1, CDC6, PBX1, NFATC4, COL1A1, EHD4, KITL, ID2, ID1,…	889	2794	17911	1.72341	4.20413e-15	2.30821e-16	2.103669561240688E-16\
GOTERM_BP_FAT	GO:0060322~head development	102	10.1898	6.36055e-19	SCX, SOX2, SOX3, SALL1, FGF8, FGF9, BASP1, SALL3, HOXA2, HOXA1, PITX2, PITX1, PDGFRA, EPHA7, MEF2C, NKX2-6, APLP1, UNC5C, ISL1, POU3F2, POU3F3, FOXP2, CRISPLD1, COL4A1, CRISPLD2, RFX4, NOTCH1, DLX5, UBA6, DLX6, TWIST2, LPAR1, AK4, PCDH18, ACAT1, CCDC141, PLXNA4, IL11RA1, SPTBN2, FZD3, EIF2B3, ZFHX3, BCL11B, TGFB3, TIPARP, NR2F1, HMGA2, NR2F2, HPRT, IGF1, COL1A1, AFDN, MAFB, EFNA2, ID2, ID1, ID4, …	889	791	17911	2.59802	4.3856e-15	2.30821e-16	2.103669561240688E-16\
GOTERM_BP_FAT	GO:0048468~cell development	206	20.5794	9.24441e-19	HNRNPU, SOX21, SOX2, SOX3, EDNRB, ALCAM, LGALS1, DPYSL5, HOXA2, HOXA1, HOXA5, SOX4, EPHA4, EPHA7, MEF2C, NKX2-6, SERPINF1, KRT8, UNC5C, ISL1, RUNX2, RUNX1, PSME4, ALPK3, PRKD1, EPHA3, MEG3, BEX1, CRABP2, SDC2, LPAR1, LPAR3, EPB41L5, FLRT2, MAP2, RDH10, EPB41L3, MAP7, HOXC4, ALX1, NGFR, FZD3, JUND, BCL11B, BCL11A, NEBL, NR2F1, PBX3, IGF1, PBX1, NFATC4, COL1A1, KITL, ID2, ID1, ID4, SNAI1, SNAI2, RO…	889	2278	17911	1.82193	6.37402e-15	3.18701e-16	2.904593913799236E-16\
GOTERM_BP_FAT	GO:0006351~transcription, DNA-templated	258	25.7742	1.69947e-18	SCX, NOC2L, SOX21, ELK3, SOX2, RPS6KA3, SOX3, EDNRB, CREB3L1, HOXA3, HOXA2, BBX, DPF3, HOXA1, HOXA7, JUNB, HOXA5, SOX4, HOXA4, MEF2C, NKX2-6, WDR75, EBF3, ZFP618, ISL1, RUNX2, RUNX1, RFX4, HOXB4, VOPP1, TAGLN3, PRKD1, HOXB8, HOXB7, HOXB6, HOXB5, ATF4, MEG3, HBB-Y, TSHZ2, ZFP503, TWIST2, BAZ2A, PIK3R1, ZNHIT1, HOXC5, ALX3, HMOX1, HOXC4, ALX4, ALX1, HOXC6, ZBED3, NGFR, EGR1, JUND, BCL11B, FOXF2, BC…	889	3129	17911	1.66124	1.17179e-14	5.57994e-16	5.085475159467889E-16\
GOTERM_BP_FAT	GO:0072359~circulatory system development	121	12.0879	4.60252e-18	RNH1, SPARC, SCX, HNRNPU, PRDM1, NR3C1, LOXL1, MYLK3, LOXL2, ELK3, CDH5, SALL1, FGF8, FGF9, SALL4, HOXA3, HOXA1, HOXA7, PITX2, JUNB, HOXA5, SOX4, PDGFRB, PDGFRA, MEF2C, NKX2-6, LMO4, SERPINF1, FOXP4, ISL1, RUNX1, FOXP1, LOX, MTHFD1, COL4A1, NCL, PKP2, APLNR, ALPK3, PRKD1, EPHA3, MEG3, DLX3, NOTCH1, ECSCR, PDGFA, ZFP36L1, ARHGAP22, FLRT2, HMOX1, SMYD1, EGR1, FDPS, NGFR, VCAM1, TGFB3, TIPARP, NEBL,…	889	1062	17911	2.29551	3.17344e-14	1.37976e-15	1.2574895248843766E-15\
GOTERM_BP_FAT	GO:0072358~cardiovascular system development	121	12.0879	4.60252e-18	RNH1, SPARC, SCX, HNRNPU, PRDM1, NR3C1, LOXL1, MYLK3, LOXL2, ELK3, CDH5, SALL1, FGF8, FGF9, SALL4, HOXA3, HOXA1, HOXA7, PITX2, JUNB, HOXA5, SOX4, PDGFRB, PDGFRA, MEF2C, NKX2-6, LMO4, SERPINF1, FOXP4, ISL1, RUNX1, FOXP1, LOX, MTHFD1, COL4A1, NCL, PKP2, APLNR, ALPK3, PRKD1, EPHA3, MEG3, DLX3, NOTCH1, ECSCR, PDGFA, ZFP36L1, ARHGAP22, FLRT2, HMOX1, SMYD1, EGR1, FDPS, NGFR, VCAM1, TGFB3, TIPARP, NEBL,…	889	1062	17911	2.29551	3.17344e-14	1.37976e-15	1.2574895248843766E-15\
GOTERM_BP_FAT	GO:0019219~regulation of nucleobase-containing compound metabolic process	303	30.2697	5.89772e-18	IFITM3, TFRC, HNRNPU, SCX, NOC2L, SOX21, ELK3, SOX2, RPS6KA3, SOX3, EDNRB, CREB3L1, HOXA3, HOXA2, BBX, DPF3, HOXA1, HOXA7, JUNB, HOXA5, SOX4, HOXA4, MEF2C, NKX2-6, WDR75, EBF3, ZFP618, ISL1, RUNX2, GTPBP4, RUNX1, RFX4, HOXB4, VOPP1, TAGLN3, PRKD1, HOXB8, HOXB7, HOXB6, HOXB5, ATF4, MEG3, HBB-Y, TSHZ2, ZFP503, TWIST2, LPAR1, FIGNL2, PDGFA, RNF219, BAZ2A, PIK3R1, ZNHIT1, PDGFC, HOXC5, ALX3, HMOX1, H…	889	3924	17911	1.55572	4.06648e-14	1.69437e-15	1.544220926353177E-15\
GOTERM_BP_FAT	GO:0048729~tissue morphogenesis	88	8.79121	8.25803e-18	TRIM71, RYR2, BMPR2, FLT1, TNC, SCX, NRARP, NR3C1, CYR61, ROBO1, SOX2, SALL1, FGF8, HEY1, SALL4, RSPO2, PITX2, HOXA5, SOX4, DACT1, ANKRD6, EPHA4, PDGFRA, EPHA7, MEF2C, LMO4, MMP2, COBL, NRG1, NPNT, RHOC, ISL1, MTSS1, RUNX1, MMP14, MYCN, MTHFD1, COL4A1, ALDH1A2, ESRP1, HOXB4, TIMELESS, PKP2, HOXB7, MEG3, NOTCH1, ROCK2, PDGFA, MLLT3, DLL1, TTN, WNT6, CECR2, EPB41L5, GBX2, MTHFD1L, PODXL, RDH10, TNN…	889	647	17911	2.74029	5.69391e-14	2.27756e-15	2.0757385383786E-15\
GOTERM_BP_FAT	GO:0009893~positive regulation of metabolic process	248	24.7752	9.3e-18	TFRC, HNRNPU, SCX, ELK3, SOX2, RPS6KA3, EDNRB, CREB3L1, HOXA2, HOXA1, HOXA7, JUNB, HOXA5, SOX4, EPHA4, EPHA7, MEF2C, EBF3, ISL1, RUNX2, RUNX1, RFX4, HOXB4, PRKD1, HOXB5, ATF4, PFN2, MEG3, LPAR1, PDGFA, RNF219, LPAR3, PIK3R1, PLA2G5, PDGFC, ALX4, ALX1, ZBED3, NGFR, EGR1, JUND, CRADD, BCL11B, FOXF2, TIPARP, BCL11A, NR2F1, SMARCA5, PBX3, NR2F2, IGF1, CDC6, PBX1, NFATC4, COL1A1, EHD4, KITL, ID2, ID1,…	889	3004	17911	1.6633	6.41235e-14	2.46629e-15	2.247738009944037E-15\
GOTERM_BP_FAT	GO:0002009~morphogenesis of an epithelium	78	7.79221	2.07517e-17	TRIM71, RYR2, FLT1, TNC, NRARP, NR3C1, CYR61, ROBO1, SOX2, SALL1, FGF8, HEY1, SALL4, RSPO2, PITX2, HOXA5, SOX4, DACT1, ANKRD6, EPHA4, PDGFRA, EPHA7, MEF2C, LMO4, MMP2, COBL, NPNT, RHOC, MTSS1, RUNX1, MMP14, MYCN, MTHFD1, COL4A1, ALDH1A2, ESRP1, HOXB4, TIMELESS, HOXB7, MEG3, NOTCH1, ROCK2, PDGFA, MLLT3, DLL1, WNT6, CECR2, EPB41L5, GBX2, MTHFD1L, PODXL, RDH10, ALX1, HES1, SLIT2, HES5, JAG2, NGFR, F…	889	538	17911	2.92099	1.43083e-13	5.29937e-15	4.829765230994118E-15\
GOTERM_BP_FAT	GO:0048562~embryonic organ morphogenesis	58	5.79421	2.48121e-17	RYR2, SOX2, EFEMP1, SALL1, FGF8, FGF9, ZIC1, HOXA3, HOXA2, HOXA1, HOXA7, PITX2, HOXA5, HOXA4, PDGFRA, MEF2C, FOXL2, PAX6, RUNX2, MMP14, MYCN, ALDH1A2, HOXB4, GAS1, HOXB8, HOXB7, HOXB6, MDFI, HOXB5, NOTCH1, DLX5, INSIG1, DLX6, TCF7, TWIST2, DLL1, GBX2, MTHFD1L, HLX, RDH10, GSC, SLITRK6, ALX3, ALX4, HOXC4, LRIG3, ALX1, HES1, FZD3, FOXF2, IRX5, TGFB3, EYA4, TBX2, MAFB, ID2, MFAP2, SPRY2	889	322	17911	3.62903	1.7108e-13	6.10999e-15	5.568552732210578E-15\
GOTERM_BP_FAT	GO:0031325~positive regulation of cellular metabolic process	232	23.1768	3.01059e-17	TFRC, SCX, ELK3, SOX2, RPS6KA3, EDNRB, CREB3L1, HOXA2, HOXA1, HOXA7, JUNB, HOXA5, SOX4, EPHA4, EPHA7, MEF2C, EBF3, ISL1, RUNX2, RUNX1, RFX4, HOXB4, PRKD1, HOXB5, ATF4, PFN2, MEG3, LPAR1, PDGFA, RNF219, LPAR3, PIK3R1, PLA2G5, PDGFC, ALX4, ALX1, ZBED3, NGFR, EGR1, JUND, CRADD, BCL11B, FOXF2, NR2F1, SMARCA5, PBX3, NR2F2, IGF1, CDC6, PBX1, NFATC4, COL1A1, EHD4, KITL, ID2, ID4, SNAI1, SNAI2, CDKN1C, R…	889	2769	17911	1.68804	2.0758e-13	7.15795e-15	6.523645164834462E-15\
GOTERM_BP_FAT	GO:0010468~regulation of gene expression	320	31.968	3.1804e-17	IFITM3, HNRNPU, SCX, NOC2L, EPRS, SOX21, ELK3, SOX2, RPS6KA3, SOX3, EDNRB, CREB3L1, HOXA3, HOXA2, BBX, DPF3, HOXA1, HOXA7, JUNB, HOXA5, SOX4, HOXA4, MEF2C, NKX2-6, SERPINF1, WDR75, EBF3, ZFP618, ISL1, RUNX2, RUNX1, RFX4, HOXB4, VOPP1, TAGLN3, PRKD1, HOXB8, HOXB7, HOXB6, HOXB5, ATF4, MEG3, HBB-Y, GRB7, TSHZ2, ZFP503, TWIST2, RNF219, BAZ2A, PIK3R1, GLG1, EPB41L5, ZNHIT1, HOXC5, ALX3, HMOX1, HOXC4, …	889	4268	17911	1.51058	2.19289e-13	7.30962e-15	6.6618804980216126E-15\
GOTERM_BP_FAT	GO:0051173~positive regulation of nitrogen compound metabolic process	166	16.5834	4.73196e-17	TFRC, RIF1, SCX, MPV17L2, NR3C1, ELK3, SOX2, RPS6KA3, ZFP36, SALL1, FGF9, SALL4, CREB3L1, KHSRP, STK16, HOXA2, HOXA1, HOXA7, PITX2, PITX1, JUNB, HMGN3, HOXA5, SOX4, MAP2K3, PDGFRB, PDGFRA, MEF2C, LMO4, IGFBP3, EBF3, NPNT, ISL1, POU3F2, POU3F3, RUNX2, RUNX1, FOXP1, ARMCX3, MSH6, PYGO1, MYCN, DKC1, NCL, RFX4, HOXB4, TIMELESS, PRKD1, HOXB5, ATF4, MEG3, DNMT1, NOTCH1, CBFB, DLX5, INSIG1, RNF219, PDGF…	889	1742	17911	1.9199	3.26269e-13	1.05248e-14	9.592143860986479E-15\
GOTERM_BP_FAT	GO:0045935~positive regulation of nucleobase-containing compound metabolic process	158	15.7842	2.1513e-16	TFRC, RIF1, SCX, NR3C1, ELK3, SOX2, RPS6KA3, ZFP36, SALL1, FGF9, SALL4, CREB3L1, KHSRP, STK16, HOXA2, HOXA1, HOXA7, PITX2, PITX1, JUNB, HMGN3, HOXA5, SOX4, MAP2K3, PDGFRB, PDGFRA, MEF2C, LMO4, IGFBP3, EBF3, NPNT, ISL1, POU3F2, POU3F3, RUNX2, RUNX1, FOXP1, ARMCX3, MSH6, PYGO1, MYCN, DKC1, NCL, RFX4, HOXB4, TIMELESS, PRKD1, HOXB5, ATF4, MEG3, DNMT1, NOTCH1, CBFB, DLX5, INSIG1, RNF219, PDGFA, PIK3R1…	889	1637	17911	1.94458	1.531e-12	4.63539e-14	4.224624367381945E-14\
GOTERM_BP_FAT	GO:0060284~regulation of cell development	113	11.2887	3.04993e-16	NR3C1, SOX21, MYLK3, SOX2, CDH5, SOX3, EFEMP1, EDNRB, SALL1, LGALS1, HOXA2, EPHA4, EPHA7, POSTN, MEF2C, NKX6-2, SEMA6A, SERPINF1, ISL1, POU3F2, RUNX1, MYCN, PRKD1, EPHA3, MEG3, BEX1, NOTCH1, CRABP2, SDC2, LPAR1, LPAR3, NREP, SOCS2, EPB41L5, FLRT2, MAP2, HOXC4, ALX1, PLXNA4, FDPS, NGFR, FZD3, ZFHX3, BCL11B, BDNF, TGFB3, BCL11A, NR2F1, HMGA2, IGF1, PBX1, NFATC4, SMAD7, COL1A1, AFDN, EFNA3, DAB2, LI…	889	1006	17911	2.26307	2.2965e-12	6.37251e-14	5.807814234081106E-14\
GOTERM_BP_FAT	GO:0035239~tube morphogenesis	65	6.49351	3.5078e-16	TRIM71, RYR2, FLT1, TNC, NRARP, NR3C1, ROBO1, SOX2, SALL1, FGF8, HEY1, SALL4, RSPO2, HOXA1, PITX2, HOXA5, SOX4, DACT1, EPHA4, PDGFRA, EPHA7, MEF2C, LMO4, COBL, FOXP4, NPNT, MTSS1, MMP14, MYCN, MTHFD1, COL4A1, ALDH1A2, ESRP1, TIMELESS, HOXB7, MEG3, NOTCH1, ROCK2, TCF7, DLL1, WNT6, CECR2, EPB41L5, GBX2, MTHFD1L, HLX, PODXL, RDH10, ALX1, HES1, SLIT2, HES5, FZD3, ANGPT1, IRX3, HMGA2, IGF1, PBX1, TBX2…	889	413	17911	3.17089	2.2965e-12	7.11362e-14	6.483243266414316E-14\
GOTERM_BP_FAT	GO:0016070~RNA metabolic process	321	32.0679	3.74171e-16	IFITM3, HNRNPU, SCX, NOC2L, EPRS, SOX21, ELK3, SOX2, RPS6KA3, SOX3, EDNRB, CREB3L1, HOXA3, HOXA2, BBX, DPF3, HOXA1, HOXA7, JUNB, HOXA5, SOX4, HOXA4, WDHD1, MEF2C, NKX2-6, SCAF11, WDR75, EBF3, IMP4, ZFP618, ISL1, RUNX2, GTPBP4, SRRM1, RUNX1, RFX4, HOXB4, VOPP1, TAGLN3, PRKD1, HOXB8, HOXB7, HOXB6, HOXB5, ATF4, MEG3, HBB-Y, DHX8, TSHZ2, ZFP503, TWIST2, RNF219, BAZ2A, PIK3R1, GSPT1, ZNHIT1, LARS, HOX…	889	4331	17911	1.49326	2.2965e-12	7.37117e-14	6.717976251763345E-14\
GOTERM_BP_FAT	GO:2000112~regulation of cellular macromolecule biosynthetic process	294	29.3706	6.23294e-16	HNRNPU, SCX, NOC2L, EPRS, SOX21, ELK3, SOX2, RPS6KA3, SOX3, EDNRB, CREB3L1, HOXA3, HOXA2, BBX, DPF3, HOXA1, HOXA7, JUNB, HOXA5, SOX4, HOXA4, MEF2C, NKX2-6, WDR75, EBF3, ZFP618, ISL1, RUNX2, GTPBP4, RUNX1, RFX4, HOXB4, VOPP1, TAGLN3, PRKD1, HOXB8, HOXB7, HOXB6, HOXB5, ATF4, MEG3, HBB-Y, GRB7, TSHZ2, ZFP503, TWIST2, PDGFA, BAZ2A, PIK3R1, ZNHIT1, PDGFC, HOXC5, ALX3, HMOX1, HOXC4, ALX4, ALX1, HOXC6, …	889	3875	17911	1.5286	4.59299e-12	1.19378e-13	1.0879947723338798E-13\
GOTERM_BP_FAT	GO:0034654~nucleobase-containing compound biosynthetic process	297	29.6703	1.46253e-15	IFITM3, HNRNPU, SCX, NOC2L, SOX21, ELK3, SOX2, RPS6KA3, SOX3, EDNRB, CREB3L1, PPAT, HOXA3, HOXA2, BBX, DPF3, HOXA1, HOXA7, JUNB, HOXA5, SOX4, HOXA4, MEF2C, NKX2-6, WDR75, EBF3, ZFP618, ISL1, RUNX2, RUNX1, MTHFD1, RFX4, HOXB4, VOPP1, TAGLN3, PRKD1, HOXB8, HOXB7, HOXB6, HOXB5, ATF4, MEG3, HBB-Y, TSHZ2, ZFP503, TWIST2, LPAR1, BAZ2A, PIK3R1, ZNHIT1, HOXC5, ALX3, HMOX1, HOXC4, ALX4, ALX1, HOXC6, ZBED3…	889	3952	17911	1.51411	9.95148e-12	2.72545e-13	2.4839361289828265E-13\
GOTERM_BP_FAT	GO:0051254~positive regulation of RNA metabolic process	139	13.8861	1.63137e-15	SCX, NR3C1, ELK3, SOX2, RPS6KA3, ZFP36, SALL1, FGF9, SALL4, CREB3L1, KHSRP, STK16, HOXA2, HOXA1, HOXA7, PITX2, PITX1, JUNB, HMGN3, HOXA5, SOX4, MAP2K3, MEF2C, LMO4, EBF3, NPNT, ISL1, POU3F2, POU3F3, RUNX2, RUNX1, FOXP1, ARMCX3, PYGO1, MYCN, NCL, RFX4, HOXB4, PRKD1, HOXB5, ATF4, MEG3, NOTCH1, CBFB, DLX5, INSIG1, RNF219, PIK3R1, ZFP36L1, BCL2L12, WNT6, ALX4, ALX1, ZBED3, EGR1, NGFR, ZFHX3, JUND, BC…	889	1397	17911	2.00464	1.14825e-11	2.96007e-13	2.697765610508125E-13\
GOTERM_BP_FAT	GO:0051241~negative regulation of multicellular organismal process	122	12.1878	1.95434e-15	SPARC, CD83, SOX21, SOX2, SOX3, ZFP36, RPS6KA6, EFEMP1, EDNRB, SALL1, FGF8, LGALS1, ARHGDIB, HOXA2, HOXA7, HOXA5, EPHA4, MYLIP, PDGFRA, EPHA7, MEF2C, NKX6-2, SEMA6A, SERPINF1, FOXP4, ISL1, FOXP1, CD2AP, PROCR, MYCN, RFX4, HOXB8, EPHA3, PFN2, MEG3, BEX1, NOTCH1, TWIST2, LPAR1, ECSCR, PDGFA, PIK3R1, ZFP36L1, SOCS2, RAB11FIP1, HMOX1, NGFR, PRNP, FZD3, BDNF, TGFB3, BCL11A, ZBTB16, NR2F1, HMGA2, NR2F2…	889	1157	17911	2.12444	1.3779e-11	3.45517e-13	3.1489936559294204E-13\
GOTERM_BP_FAT	GO:0007389~pattern specification process	69	6.89311	2.01078e-15	IFITM1, BMPR2, FLT1, NRARP, MEOX1, FGF8, HEY1, ZIC1, HOXA3, HOXA2, HOXA1, HOXA7, PITX2, HOXA5, HOXA4, EMX1, MEF2C, NKX6-2, COBL, PAX6, ISL1, RIPPLY3, DAAM2, COL4A1, ALDH1A2, RFX4, HOXB4, GAS1, MNS1, HOXB8, HOXB7, HOXB6, MDFI, HOXB5, RGS19, NOTCH1, ASCL1, MLLT3, BARX1, DLL1, TTN, WNT6, EPB41L5, EFNB1, GBX2, GSC, ALX3, HOXC5, ALX4, HOXC4, ALX1, HES1, HES3, HES5, HOXC6, FOXB1, ANGPT1, ZBTB16, IRX3, …	889	474	17911	2.93284	1.3779e-11	3.46607e-13	3.1589278133765976E-13\
GOTERM_BP_FAT	GO:0022008~neurogenesis	155	15.4845	2.21915e-15	TNC, PRDM1, NR3C1, SOX21, FGF5, SOX2, SOX3, EFEMP1, EDNRB, SALL1, FGF8, ALCAM, LGALS1, KIF5C, SALL3, DPYSL5, HOXA2, HOXA1, PITX2, IER2, SOX4, EPHA4, EPHA7, POSTN, MEF2C, NKX6-2, SEMA6A, WNT5B, LMO4, SERPINF1, UNC5C, ISL1, POU3F2, RUNX2, RUNX1, FOXP1, MYCN, PRKD1, EPHA3, MEG3, BEX1, NOTCH1, CRABP2, DLX5, UBA6, SDC2, LPAR1, LPAR3, NREP, SOCS2, EFNB1, VTN, WNT6, FLRT2, MAP2, EPB41L3, PLXNA4, JAG2, N…	889	1638	17911	1.9065	1.531e-11	3.73196e-13	3.401256800585626E-13\
GOTERM_BP_FAT	GO:0001655~urogenital system development	59	5.89411	2.31561e-15	CDKN1C, ROBO2, TNC, SALL1, FGF8, HEY1, BASP1, PPAT, SOX4, PDGFRB, EPHA4, PDGFRA, HELLS, EPHA7, MEF2C, SERPINF1, MMP2, NPNT, POU3F3, MTSS1, DCN, PYGO1, RRM2B, COL4A1, ALDH1A2, TIMELESS, ITGA6, HOXB7, NOTCH1, ODC1, PDGFA, DLL1, ACAT1, WNT6, CUX1, PODXL, RDH10, HES1, SLIT2, HES5, FOXB1, EGR1, ANGPT1, BDNF, TIPARP, ZBTB16, IRX3, IGF1, PBX1, SULF2, SMAD7, IFT20, LIN28A, NFIA, WT1, ID2, ID4, ID3, CRLF1	889	364	17911	3.26564	1.60755e-11	3.80146e-13	3.464592153985968E-13\
GOTERM_BP_FAT	GO:0045597~positive regulation of cell differentiation	109	10.8891	2.40078e-15	IFITM1, CD83, PRDM1, NR3C1, MYLK3, LOXL2, SOX2, CDH5, ZFP36, SALL1, JUNB, HOXA5, EPHA4, MEF2C, NKX6-2, SEMA6A, WNT5B, SERPINF1, IGFBP3, NPNT, RUNX2, RUNX1, FOXP1, CCNE1, HOXB4, PRKD1, EPHA3, MEG3, BEX1, PKDCC, NOTCH1, CRABP2, DLX5, LPAR1, LPAR3, PIK3R1, ZFP36L1, SOCS2, SCUBE2, EPB41L5, HOXC4, SMYD1, ALX1, FDPS, NGFR, FZD3, JUND, BDNF, TGFB3, ZBTB16, IGF1, COL1A1, DAB2, LIN28A, RGCC, KITL, BAMBI, …	889	981	17911	2.2386	1.6841e-11	3.84963e-13	3.5084927036486673E-13\
GOTERM_BP_FAT	GO:0010467~gene expression	367	36.6633	2.54749e-15	IFITM3, HNRNPU, SCX, NOC2L, EPRS, SOX21, ELK3, SOX2, RPS6KA3, SOX3, EDNRB, CREB3L1, HOXA3, HOXA2, BBX, DPF3, HOXA1, HOXA7, JUNB, HOXA5, SOX4, HOXA4, WDHD1, MEF2C, NKX2-6, SCAF11, SERPINF1, WDR75, EBF3, IMP4, ZFP618, ISL1, RUNX2, GTPBP4, SRRM1, RUNX1, RFX4, HOXB4, VOPP1, TAGLN3, PRKD1, HOXB8, HOXB7, HOXB6, HOXB5, ATF4, MEG3, HBB-Y, GRB7, DHX8, TSHZ2, ZFP503, TWIST2, RNF219, BAZ2A, PIK3R1, GSPT1, G…	889	5224	17911	1.41541	1.76065e-11	3.99204e-13	3.6382844909473426E-13\
GOTERM_BP_FAT	GO:0019438~aromatic compound biosynthetic process	300	29.97	3.04017e-15	IFITM3, HNRNPU, SCX, NOC2L, SOX21, ELK3, SOX2, RPS6KA3, SOX3, EDNRB, CREB3L1, PPAT, HOXA3, HOXA2, BBX, DPF3, HOXA1, HOXA7, JUNB, HOXA5, SOX4, HOXA4, MEF2C, NKX2-6, WDR75, EBF3, ZFP618, ISL1, RUNX2, RUNX1, MTHFD1, RFX4, HOXB4, VOPP1, TAGLN3, PRKD1, HOXB8, HOXB7, HOXB6, HOXB5, ATF4, MEG3, HBB-Y, TSHZ2, ZFP503, TWIST2, LPAR1, BAZ2A, PIK3R1, ZNHIT1, HOXC5, ALX3, HMOX1, HOXC4, ALX4, ALX1, HOXC6, ZBED3…	889	4025	17911	1.50167	2.06685e-11	4.65822e-13	4.2454287452651313E-13\
GOTERM_BP_FAT	GO:0051252~regulation of RNA metabolic process	274	27.3726	3.17218e-15	IFITM3, SCX, NOC2L, SOX21, ELK3, SOX2, RPS6KA3, SOX3, EDNRB, CREB3L1, HOXA3, HOXA2, BBX, DPF3, HOXA1, HOXA7, JUNB, HOXA5, SOX4, HOXA4, MEF2C, NKX2-6, WDR75, EBF3, ZFP618, ISL1, RUNX2, RUNX1, RFX4, HOXB4, VOPP1, TAGLN3, PRKD1, HOXB8, HOXB7, HOXB6, HOXB5, ATF4, MEG3, HBB-Y, TSHZ2, ZFP503, TWIST2, RNF219, BAZ2A, PIK3R1, ZNHIT1, HOXC5, ALX3, HMOX1, HOXC4, ALX4, ALX1, HOXC6, ZBED3, NGFR, EGR1, JUND, B…	889	3575	17911	1.54416	2.21995e-11	4.73345e-13	4.3139942973684123E-13\
GOTERM_BP_FAT	GO:0018130~heterocycle biosynthetic process	299	29.8701	3.22657e-15	IFITM3, HNRNPU, SCX, NOC2L, SOX21, ELK3, SOX2, RPS6KA3, SOX3, EDNRB, CREB3L1, PPAT, HOXA3, HOXA2, BBX, DPF3, HOXA1, HOXA7, JUNB, HOXA5, SOX4, HOXA4, MEF2C, NKX2-6, WDR75, EBF3, ZFP618, ISL1, RUNX2, RUNX1, MTHFD1, RFX4, HOXB4, VOPP1, TAGLN3, PRKD1, HOXB8, HOXB7, HOXB6, HOXB5, ATF4, MEG3, HBB-Y, TSHZ2, ZFP503, TWIST2, LPAR1, BAZ2A, PIK3R1, ZNHIT1, HOXC5, ALX3, HMOX1, HOXC4, ALX4, ALX1, HOXC6, ZBED3…	889	4009	17911	1.50263	2.21995e-11	4.73345e-13	4.3139942973684123E-13\
GOTERM_BP_FAT	GO:0010556~regulation of macromolecule biosynthetic process	296	29.5704	4.45515e-15	IFITM3, HNRNPU, SCX, NOC2L, EPRS, SOX21, ELK3, SOX2, RPS6KA3, SOX3, EDNRB, CREB3L1, HOXA3, HOXA2, BBX, DPF3, HOXA1, HOXA7, JUNB, HOXA5, SOX4, HOXA4, MEF2C, NKX2-6, WDR75, EBF3, ZFP618, ISL1, RUNX2, GTPBP4, RUNX1, RFX4, HOXB4, VOPP1, TAGLN3, PRKD1, HOXB8, HOXB7, HOXB6, HOXB5, ATF4, MEG3, HBB-Y, GRB7, TSHZ2, ZFP503, TWIST2, PDGFA, BAZ2A, PIK3R1, ZNHIT1, PDGFC, HOXC5, ALX3, HMOX1, HOXC4, ALX4, ALX1,…	889	3966	17911	1.50369	3.062e-11	6.39963e-13	5.83253050746589E-13\
GOTERM_BP_FAT	GO:0051093~negative regulation of developmental process	98	9.79021	5.38698e-15	SPARC, SOX21, SOX2, SOX3, ZFP36, RPS6KA6, EFEMP1, EDNRB, SALL1, FGF8, LGALS1, ARHGDIB, HOXA2, HOXA7, HOXA5, EPHA4, EPHA7, POSTN, NKX6-2, SEMA6A, SERPINF1, FOXP4, ISL1, FOXP1, MYCN, RFX4, HOXB8, EPHA3, MEG3, BEX1, NOTCH1, TWIST2, LPAR1, ECSCR, PIK3R1, ZFP36L1, SOCS2, BCL2L12, NGFR, FZD3, BDNF, BCL11A, ZBTB16, NR2F1, HMGA2, IGF1, PBX1, NFATC4, NFKBIA, DAB2, MAFB, LIN28A, RGCC, ID2, ID1, ID4, SNAI1,…	889	845	17911	2.33662	3.75094e-11	7.58025e-13	6.908527420514317E-13\
GOTERM_BP_FAT	GO:0045944~positive regulation of transcription from RNA polymerase II promoter	113	11.2887	6.10382e-15	SCX, NR3C1, ELK3, SOX2, RPS6KA3, SALL1, SALL4, CREB3L1, STK16, HOXA2, HOXA1, HOXA7, PITX2, PITX1, JUNB, HMGN3, HOXA5, SOX4, MEF2C, LMO4, EBF3, NPNT, ISL1, POU3F2, POU3F3, RUNX2, RUNX1, FOXP1, ARMCX3, PYGO1, MYCN, NCL, RFX4, HOXB4, PRKD1, HOXB5, ATF4, NOTCH1, CBFB, DLX5, INSIG1, PIK3R1, BCL2L12, ALX4, ALX1, ZBED3, EGR1, NGFR, JUND, BCL11B, FOXF2, TGFB3, NR2F1, PBX3, HMGA2, IGF1, PBX1, NFATC4, NFKB…	889	1049	17911	2.17031	4.21024e-11	8.41716e-13	7.671275401266493E-13\
GOTERM_BP_FAT	GO:0007417~central nervous system development	107	10.6893	6.99301e-15	SOX2, SOX3, SALL1, FGF8, FGF9, BASP1, SALL3, HOXA2, HOXA1, PITX2, PITX1, SOX4, EPHA4, EPHA7, MEF2C, NKX6-2, NKX2-6, LMO4, APLP1, UNC5C, ISL1, POU3F2, POU3F3, FOXP2, RUNX1, FOXP1, MYCN, COL4A1, RFX4, HOXB8, NOTCH1, UBA6, LPAR1, AK4, PCDH18, ACAT1, VTN, MAP2, CCDC141, PLXNA4, SPTBN2, NGFR, FZD3, EIF2B3, ZFHX3, BCL11B, ZBTB16, NR2F1, PBX3, HMGA2, NR2F2, HPRT, IGF1, AFDN, MAFB, EFNA2, ID2, ID1, ID4, …	889	969	17911	2.22473	4.82264e-11	9.45427e-13	8.616484476569425E-13\
GOTERM_BP_FAT	GO:0048699~generation of neurons	146	14.5854	7.26655e-15	TNC, PRDM1, NR3C1, SOX21, SOX2, SOX3, EFEMP1, EDNRB, SALL1, FGF8, ALCAM, LGALS1, KIF5C, SALL3, DPYSL5, HOXA2, HOXA1, PITX2, IER2, SOX4, EPHA4, EPHA7, POSTN, MEF2C, NKX6-2, SEMA6A, WNT5B, LMO4, SERPINF1, UNC5C, ISL1, POU3F2, RUNX2, RUNX1, FOXP1, MYCN, PRKD1, EPHA3, MEG3, BEX1, NOTCH1, CRABP2, DLX5, UBA6, SDC2, LPAR1, LPAR3, NREP, SOCS2, EFNB1, WNT6, FLRT2, MAP2, EPB41L3, PLXNA4, JAG2, NGFR, FZD3, …	889	1526	17911	1.9276	4.97574e-11	9.63516e-13	8.781344598600168E-13\
GOTERM_BP_FAT	GO:0003002~regionalization	57	5.69431	7.80089e-15	IFITM1, BMPR2, NRARP, MEOX1, FGF8, HEY1, HOXA3, HOXA2, HOXA1, HOXA7, PITX2, HOXA5, HOXA4, EMX1, MEF2C, NKX6-2, COBL, PAX6, ISL1, ALDH1A2, RFX4, HOXB4, GAS1, MNS1, HOXB8, HOXB7, HOXB6, MDFI, HOXB5, RGS19, NOTCH1, ASCL1, MLLT3, BARX1, DLL1, TTN, EPB41L5, GBX2, GSC, HOXC5, ALX4, HOXC4, ALX1, HES1, HES3, HES5, HOXC6, FOXB1, ZBTB16, IRX3, NR2F1, NR2F2, PBX1, MAFB, WT1, SNAI1, SSBP3	889	352	17911	3.2625	5.35849e-11	1.01485e-12	9.249206202120175E-13\
GOTERM_BP_FAT	GO:1902680~positive regulation of RNA biosynthetic process	133	13.2867	1.16149e-14	SCX, NR3C1, ELK3, SOX2, RPS6KA3, SALL1, FGF9, SALL4, CREB3L1, STK16, HOXA2, HOXA1, HOXA7, PITX2, PITX1, JUNB, HMGN3, HOXA5, SOX4, MAP2K3, MEF2C, LMO4, EBF3, NPNT, ISL1, POU3F2, POU3F3, RUNX2, RUNX1, FOXP1, ARMCX3, PYGO1, MYCN, NCL, RFX4, HOXB4, PRKD1, HOXB5, ATF4, MEG3, NOTCH1, CBFB, DLX5, INSIG1, PIK3R1, BCL2L12, WNT6, ALX4, ALX1, ZBED3, EGR1, NGFR, ZFHX3, JUND, BCL11B, FOXF2, TGFB3, ZBTB16, NR2…	889	1343	17911	1.99523	8.03774e-11	1.48305e-12	1.351627928734613E-12\
GOTERM_BP_FAT	GO:2001141~regulation of RNA biosynthetic process	265	26.4735	1.24301e-14	IFITM3, SCX, NOC2L, SOX21, ELK3, SOX2, RPS6KA3, SOX3, EDNRB, CREB3L1, HOXA3, HOXA2, BBX, DPF3, HOXA1, HOXA7, JUNB, HOXA5, SOX4, HOXA4, MEF2C, NKX2-6, WDR75, EBF3, ZFP618, ISL1, RUNX2, RUNX1, RFX4, HOXB4, VOPP1, TAGLN3, PRKD1, HOXB8, HOXB7, HOXB6, HOXB5, ATF4, MEG3, HBB-Y, TSHZ2, ZFP503, TWIST2, BAZ2A, PIK3R1, ZNHIT1, HOXC5, ALX3, HMOX1, HOXC4, ALX4, ALX1, HOXC6, ZBED3, NGFR, EGR1, JUND, BCL11B, F…	889	3458	17911	1.54397	8.57359e-11	1.55828e-12	1.4201976293018182E-12\
GOTERM_BP_FAT	GO:0006355~regulation of transcription, DNA-templated	264	26.3736	1.69114e-14	SCX, NOC2L, SOX21, ELK3, SOX2, RPS6KA3, SOX3, EDNRB, CREB3L1, HOXA3, HOXA2, BBX, DPF3, HOXA1, HOXA7, JUNB, HOXA5, SOX4, HOXA4, MEF2C, NKX2-6, WDR75, EBF3, ZFP618, ISL1, RUNX2, RUNX1, RFX4, HOXB4, VOPP1, TAGLN3, PRKD1, HOXB8, HOXB7, HOXB6, HOXB5, ATF4, MEG3, HBB-Y, TSHZ2, ZFP503, TWIST2, BAZ2A, PIK3R1, ZNHIT1, HOXC5, ALX3, HMOX1, HOXC4, ALX4, ALX1, HOXC6, ZBED3, NGFR, EGR1, JUND, BCL11B, FOXF2, BC…	889	3449	17911	1.54216	1.16356e-10	2.04911e-12	1.867531857925226E-12\
GOTERM_BP_FAT	GO:0030182~neuron differentiation	135	13.4865	1.69397e-14	TNC, PRDM1, NR3C1, SOX21, SOX2, SOX3, EFEMP1, EDNRB, SALL1, FGF8, ALCAM, LGALS1, KIF5C, SALL3, DPYSL5, HOXA2, HOXA1, PITX2, IER2, SOX4, EPHA4, EPHA7, POSTN, MEF2C, NKX6-2, SEMA6A, WNT5B, LMO4, SERPINF1, UNC5C, ISL1, POU3F2, RUNX2, RUNX1, FOXP1, MYCN, PRKD1, EPHA3, MEG3, BEX1, NOTCH1, CRABP2, DLX5, UBA6, SDC2, LPAR1, LPAR3, NREP, SOCS2, EFNB1, WNT6, FLRT2, MAP2, EPB41L3, PLXNA4, JAG2, NGFR, FZD3, …	889	1379	17911	1.97237	1.17121e-10	2.04911e-12	1.867531857925226E-12\
GOTERM_BP_FAT	GO:1903506~regulation of nucleic acid-templated transcription	264	26.3736	1.9209e-14	SCX, NOC2L, SOX21, ELK3, SOX2, RPS6KA3, SOX3, EDNRB, CREB3L1, HOXA3, HOXA2, BBX, DPF3, HOXA1, HOXA7, JUNB, HOXA5, SOX4, HOXA4, MEF2C, NKX2-6, WDR75, EBF3, ZFP618, ISL1, RUNX2, RUNX1, RFX4, HOXB4, VOPP1, TAGLN3, PRKD1, HOXB8, HOXB7, HOXB6, HOXB5, ATF4, MEG3, HBB-Y, TSHZ2, ZFP503, TWIST2, BAZ2A, PIK3R1, ZNHIT1, HOXC5, ALX3, HMOX1, HOXC4, ALX4, ALX1, HOXC6, ZBED3, NGFR, EGR1, JUND, BCL11B, FOXF2, BC…	889	3452	17911	1.54082	1.32431e-10	2.28356e-12	2.0811988197349217E-12\
GOTERM_BP_FAT	GO:1903508~positive regulation of nucleic acid-templated transcription	132	13.1868	2.09377e-14	SCX, NR3C1, ELK3, SOX2, RPS6KA3, SALL1, FGF9, SALL4, CREB3L1, STK16, HOXA2, HOXA1, HOXA7, PITX2, PITX1, JUNB, HMGN3, HOXA5, SOX4, MAP2K3, MEF2C, LMO4, EBF3, NPNT, ISL1, POU3F2, POU3F3, RUNX2, RUNX1, FOXP1, ARMCX3, PYGO1, MYCN, NCL, RFX4, HOXB4, PRKD1, HOXB5, ATF4, MEG3, NOTCH1, CBFB, DLX5, INSIG1, PIK3R1, BCL2L12, WNT6, ALX4, ALX1, ZBED3, EGR1, NGFR, ZFHX3, JUND, BCL11B, FOXF2, TGFB3, ZBTB16, NR2…	889	1339	17911	1.98615	1.44679e-10	2.40609e-12	2.1928751152311168E-12\
GOTERM_BP_FAT	GO:0045893~positive regulation of transcription, DNA-templated	132	13.1868	2.09377e-14	SCX, NR3C1, ELK3, SOX2, RPS6KA3, SALL1, FGF9, SALL4, CREB3L1, STK16, HOXA2, HOXA1, HOXA7, PITX2, PITX1, JUNB, HMGN3, HOXA5, SOX4, MAP2K3, MEF2C, LMO4, EBF3, NPNT, ISL1, POU3F2, POU3F3, RUNX2, RUNX1, FOXP1, ARMCX3, PYGO1, MYCN, NCL, RFX4, HOXB4, PRKD1, HOXB5, ATF4, MEG3, NOTCH1, CBFB, DLX5, INSIG1, PIK3R1, BCL2L12, WNT6, ALX4, ALX1, ZBED3, EGR1, NGFR, ZFHX3, JUND, BCL11B, FOXF2, TGFB3, ZBTB16, NR2…	889	1339	17911	1.98615	1.44679e-10	2.40609e-12	2.1928751152311168E-12\
GOTERM_BP_FAT	GO:0007420~brain development	89	8.89111	2.13096e-14	ROBO2, BMPR2, BRCA2, ROBO1, SOX2, SOX3, PCM1, SALL1, FGF8, ATIC, FGF9, BASP1, SALL3, ZIC1, HOXA2, NEFL, HOXA1, PITX2, PITX1, EMX1, EPHA7, MEF2C, NKX2-6, SLC32A1, APLP1, PAX6, UNC5C, NRG1, ISL1, POU3F2, POU3F3, FOXP2, COL4A1, ALDH1A2, RFX4, GAS1, GART, NOTCH1, UBA6, LPAR1, AK4, PTN, ASCL1, DLL1, PCDH18, ACAT1, TTN, GBX2, OXCT1, GSC, IGF2BP1, SLITRK5, NCAM1, CSK, HES1, CKB, SLIT2, CCDC141, HES3, PL…	889	745	17911	2.40687	1.46976e-10	2.40868e-12	2.1952336225412947E-12\
GOTERM_BP_FAT	GO:0048706~embryonic skeletal system development	34	3.3966	2.4873e-14	TWIST2, SCX, MTHFD1L, FGF9, RDH10, GSC, HOXC5, HOXA3, ALX3, HOXA2, ALX4, ALX1, HOXA1, HOXA7, HOXA5, HOXC6, HOXA4, PDGFRA, MEF2C, IRX5, TGFB3, PBX1, RUNX2, SULF2, COL1A1, MMP14, MYCN, HOXB4, GAS1, HOXB8, HOXB7, MDFI, HOXB6, HOXB5	889	138	17911	4.96384	1.71472e-10	2.76612e-12	2.5210027309655945E-12\
GOTERM_BP_FAT	GO:0061061~muscle structure development	81	8.09191	2.54677e-14	RYR2, BTG1, THRA, ELN, HSPB2, SCX, HNRNPU, NR3C1, YBX3, MYLK3, ACTG1, EDNRB, LGALS1, FGF8, FGF9, HEY1, SPEG, PITX2, PITX1, HIST1H1B, PDGFRB, PDGFRA, MEF2C, NKX2-6, IGFBP3, AW551984, KRT8, FOXL2, NRG1, FOS, NPNT, ISL1, MTSS1, FOXP2, DCN, FOXP1, TANC1, MMP14, PKP2, PLEKHO1, ALPK3, VGLL2, CRYAB, RBM24, VAMP5, POPDC2, MEG3, NOTCH1, NEXN, PIK3R1, DLL1, ZFP36L1, TTN, HLX, PLAGL1, GSC, TNNI1, SMYD1, ALX…	889	645	17911	2.53013	1.75299e-10	2.7873e-12	2.5403051105344526E-12\
GOTERM_BP_FAT	GO:0072001~renal system development	53	5.29471	3.04154e-14	CDKN1C, ROBO2, SALL1, FGF8, HEY1, BASP1, PPAT, SOX4, PDGFRB, EPHA4, PDGFRA, EPHA7, MEF2C, SERPINF1, NPNT, POU3F3, MTSS1, DCN, PYGO1, RRM2B, COL4A1, ALDH1A2, TIMELESS, ITGA6, HOXB7, NOTCH1, ODC1, PDGFA, DLL1, ACAT1, WNT6, CUX1, PODXL, RDH10, HES1, SLIT2, HES5, EGR1, ANGPT1, BDNF, TIPARP, ZBTB16, IRX3, PBX1, SULF2, SMAD7, IFT20, LIN28A, NFIA, WT1, ID2, ID3, CRLF1	889	320	17911	3.33691	2.09747e-10	3.27679e-12	2.986416513276916E-12\
GOTERM_BP_FAT	GO:0010628~positive regulation of gene expression	156	15.5844	3.68293e-14	TNC, SCX, HNRNPU, MPV17L2, PRDM1, NR3C1, ELK3, SOX2, RPS6KA3, SALL1, FGF8, FGF9, SALL4, CREB3L1, STK16, HOXA2, HOXA1, HOXA7, PITX2, PITX1, JUNB, HMGN3, HOXA5, SOX4, MAP2K3, MEF2C, LMO4, EBF3, NPNT, ISL1, POU3F2, POU3F3, RUNX2, RUNX1, FOXP1, ARMCX3, PYGO1, MYCN, NCL, RFX4, HOXB4, PRKD1, HOXB5, ATF4, MEG3, DNMT1, NOTCH1, CBFB, DLX5, INSIG1, RNF219, PIK3R1, BCL2L12, WNT6, ALX4, ZFP580, ALX1, ZBED3, …	889	1708	17911	1.84016	2.54146e-10	3.90674e-12	3.560545549683223E-12\
GOTERM_BP_FAT	GO:0040011~locomotion	144	14.3856	4.14414e-14	IFITM1, SPARC, LOXL2, EFEMP1, EDNRB, DACH1, FGF8, SLK, ALCAM, KIF5C, DPYSL5, ARHGDIB, HOXA2, HOXA1, HOXA7, PITX2, PHLDA2, HOXA5, IER2, PDGFRB, EPHA4, PDGFRA, EPHA7, POSTN, MEF2C, SEMA6A, WNT5B, LMO4, SERPINF1, IGFBP3, UNC5C, ISL1, POU3F2, POU3F3, GTPBP4, FOXP1, CD2AP, ELMO1, PKP2, PRKD1, PHPT1, EPHA3, PFN2, MEG3, GRB7, NOTCH1, DLX5, SDC2, LPAR1, ECSCR, PDGFA, PIK3R1, PLA2G7, EPB41L5, EFNB1, VTN, …	889	1529	17911	1.89746	2.85531e-10	4.32937e-12	3.945727227705348E-12\
GOTERM_BP_FAT	GO:0032774~RNA biosynthetic process	269	26.8731	4.77793e-14	IFITM3, SCX, NOC2L, SOX21, ELK3, SOX2, RPS6KA3, SOX3, EDNRB, CREB3L1, HOXA3, HOXA2, BBX, DPF3, HOXA1, HOXA7, JUNB, HOXA5, SOX4, HOXA4, MEF2C, NKX2-6, WDR75, EBF3, ZFP618, ISL1, RUNX2, RUNX1, RFX4, HOXB4, VOPP1, TAGLN3, PRKD1, HOXB8, HOXB7, HOXB6, HOXB5, ATF4, MEG3, HBB-Y, TSHZ2, ZFP503, TWIST2, BAZ2A, PIK3R1, ZNHIT1, HOXC5, ALX3, HMOX1, HOXC4, ALX4, ALX1, HOXC6, ZBED3, NGFR, EGR1, JUND, BCL11B, F…	889	3565	17911	1.52024	3.29164e-10	4.91699e-12	4.481273755953147E-12\
GOTERM_BP_FAT	GO:0097659~nucleic acid-templated transcription	268	26.7732	4.91254e-14	SCX, NOC2L, SOX21, ELK3, SOX2, RPS6KA3, SOX3, EDNRB, CREB3L1, HOXA3, HOXA2, BBX, DPF3, HOXA1, HOXA7, JUNB, HOXA5, SOX4, HOXA4, MEF2C, NKX2-6, WDR75, EBF3, ZFP618, ISL1, RUNX2, RUNX1, RFX4, HOXB4, VOPP1, TAGLN3, PRKD1, HOXB8, HOXB7, HOXB6, HOXB5, ATF4, MEG3, HBB-Y, TSHZ2, ZFP503, TWIST2, BAZ2A, PIK3R1, ZNHIT1, HOXC5, ALX3, HMOX1, HOXC4, ALX4, ALX1, HOXC6, ZBED3, NGFR, EGR1, JUND, BCL11B, FOXF2, BC…	889	3548	17911	1.52184	3.3835e-10	4.98117e-12	4.539761792915328E-12\
GOTERM_BP_FAT	GO:0012501~programmed cell death	166	16.5834	5.34099e-14	SCX, NOC2L, NR3C1, SOX2, RPS6KA3, ZFP36, EDNRB, FGF8, SLK, LGALS1, EVA1A, PPP2R1B, CREB3L1, HOXA5, SOX4, PHLDA3, PDK1, PDGFRB, EPHA7, MEF2C, USP7, SEMA6A, NKX2-6, IGFBP3, APLP1, KRT8, SHISA5, UNC5C, ISL1, POU3F3, HIC1, FOXP1, MSH6, CLIP3, MSH2, NCL, ELMO1, PRKD1, ATF4, NOTCH1, PDE1A, TCF7, TWIST2, CUL1, LPAR1, ECSCR, PIK3R1, GABARAP, HSP90B1, ZFP36L1, BCL2L12, IRAK2, EPB41L3, ALX3, HMOX1, ALX4, J…	889	1870	17911	1.78848	3.68205e-10	5.33712e-12	4.8641732965924676E-12\
GOTERM_BP_FAT	GO:0060562~epithelial tube morphogenesis	57	5.69431	6.85513e-14	TRIM71, RYR2, FLT1, TNC, NRARP, NR3C1, ROBO1, SOX2, SALL1, FGF8, HEY1, SALL4, RSPO2, PITX2, HOXA5, SOX4, EPHA4, PDGFRA, EPHA7, MEF2C, LMO4, COBL, NPNT, MTSS1, MMP14, MYCN, MTHFD1, COL4A1, ALDH1A2, ESRP1, TIMELESS, HOXB7, MEG3, NOTCH1, ROCK2, DLL1, WNT6, CECR2, GBX2, MTHFD1L, PODXL, RDH10, ALX1, HES1, SLIT2, HES5, FZD3, ANGPT1, IRX3, HMGA2, IGF1, PBX1, TBX2, NFATC4, WT1, MGP, SPRY2	889	370	17911	3.10378	4.72313e-10	6.7523e-12	6.153947560916896E-12\
GOTERM_BP_FAT	GO:0008219~cell death	174	17.3826	7.94144e-14	SCX, NOC2L, NR3C1, SOX2, RPS6KA3, ZFP36, EDNRB, FGF8, SLK, LGALS1, EVA1A, PPP2R1B, CREB3L1, HOXA5, SOX4, PHLDA3, PDK1, PDGFRB, EPHA7, MEF2C, USP7, SEMA6A, NKX2-6, SERPINF1, IGFBP3, APLP1, KRT8, SHISA5, UNC5C, ISL1, POU3F3, HIC1, FOXP1, MSH6, CLIP3, MYCN, MSH2, NCL, ELMO1, PRKD1, ATF4, NOTCH1, PDE1A, TCF7, TWIST2, CUL1, LPAR1, ECSCR, PIK3R1, GABARAP, HSP90B1, ZFP36L1, BCL2L12, IRAK2, EPB41L3, ALX3…	889	2003	17911	1.75019	5.47332e-10	7.71215e-12	7.028736216232164E-12\
GOTERM_BP_FAT	GO:0070848~response to growth factor	78	7.79221	9.68929e-14	TRIM71, CDKN1C, RYR2, BMPR2, FLT1, SPARC, TNC, SCX, CYR61, PTPRF, SOX2, FGF5, CDH5, ZFP36, FGF8, FGF9, STK16, NPTN, IER2, PDGFRB, PDGFRA, POSTN, MEF2C, PARP1, ARG1, FOS, NPNT, RUNX2, DCN, RUNX1, NCL, AKT1S1, GAS1, PRKD1, MEG3, CD63, DDC, USP15, DNMT1, BEX1, NOTCH1, DLX5, NREP, PTN, ASCL1, DLL1, GLG1, ZFP36L1, EPB41L5, FLRT2, HES1, SLIT2, HES5, GDF10, NGFR, EGR1, ZFHX3, CDKN2B, VCAM1, ANGPT1, TGFB…	889	623	17911	2.52246	6.6828e-10	9.27884e-12	8.456600456063608E-12\
GOTERM_BP_FAT	GO:0006915~apoptotic process	159	15.8841	1.2325e-13	SCX, NOC2L, NR3C1, SOX2, RPS6KA3, ZFP36, EDNRB, FGF8, SLK, LGALS1, EVA1A, PPP2R1B, CREB3L1, HOXA5, SOX4, PHLDA3, PDK1, PDGFRB, EPHA7, MEF2C, USP7, SEMA6A, NKX2-6, IGFBP3, APLP1, KRT8, SHISA5, UNC5C, ISL1, POU3F3, HIC1, FOXP1, MSH6, CLIP3, MSH2, NCL, ELMO1, PRKD1, ATF4, NOTCH1, PDE1A, TCF7, TWIST2, CUL1, LPAR1, ECSCR, PIK3R1, GABARAP, HSP90B1, ZFP36L1, BCL2L12, EPB41L3, HMOX1, JAG2, EGR1, NGFR, PR…	889	1779	17911	1.80069	8.49704e-10	1.16412e-11	1.0609616204797734E-11\
GOTERM_BP_FAT	GO:0051240~positive regulation of multicellular organismal process	147	14.6853	1.28179e-13	SPON2, IFITM1, SPARC, CD83, TFRC, SCX, PRDM1, NR3C1, LOXL2, SOX2, EDNRB, SALL1, FGF8, FGF9, CREB3L1, HOXA5, PDGFRB, EPHA4, PDGFRA, POSTN, MEF2C, NKX6-2, SEMA6A, SERPINF1, NPNT, ISL1, POU3F2, RUNX2, FOXP2, RUNX1, FOXP1, MSH6, NCL, PRKD1, HOXB7, EPHA3, ATF4, MEG3, BEX1, PKDCC, NOTCH1, CRABP2, DLX5, LPAR1, PDGFA, LPAR3, PIK3R1, ZFP36L1, SOCS2, SCUBE2, EPB41L5, WNT6, FLRT2, HMOX1, HOXC4, ZFP580, ALX1…	889	1596	17911	1.85568	8.84151e-10	1.19432e-11	1.0884811336408971E-11\
GOTERM_BP_FAT	GO:0001822~kidney development	50	4.995	1.58988e-13	CDKN1C, ROBO2, SALL1, FGF8, HEY1, BASP1, PPAT, SOX4, PDGFRB, EPHA4, PDGFRA, EPHA7, MEF2C, SERPINF1, NPNT, POU3F3, MTSS1, DCN, PYGO1, RRM2B, ALDH1A2, TIMELESS, HOXB7, NOTCH1, ODC1, PDGFA, DLL1, ACAT1, WNT6, CUX1, PODXL, RDH10, HES1, SLIT2, HES5, EGR1, ANGPT1, BDNF, TIPARP, ZBTB16, IRX3, PBX1, SULF2, SMAD7, IFT20, LIN28A, WT1, ID2, ID3, CRLF1	889	301	17911	3.34674	1.09619e-09	1.46163e-11	1.3321061236691048E-11\
GOTERM_BP_FAT	GO:0030900~forebrain development	60	5.99401	1.89905e-13	ROBO2, ROBO1, SOX2, SOX3, PCM1, SALL1, FGF8, ATIC, SALL3, NEFL, PITX2, PITX1, EMX1, MEF2C, NKX2-6, SLC32A1, APLP1, PAX6, NRG1, ISL1, POU3F2, POU3F3, FOXP2, ALDH1A2, RFX4, GART, NOTCH1, UBA6, LPAR1, PTN, ASCL1, GBX2, GSC, IGF2BP1, SLITRK5, NCAM1, HES1, SLIT2, CCDC141, PLXNA4, HES5, FOXB1, NTRK2, EIF2B3, BCL11B, BAD, NR2F1, ATP2B4, HMGA2, NR2F2, HPRT, ATAT1, AFDN, COL3A1, EFNA2, NFIB, ID2, FABP7, I…	889	413	17911	2.92698	1.30977e-09	1.72289e-11	1.5702170586291818E-11\
GOTERM_BP_FAT	GO:0031327~negative regulation of cellular biosynthetic process	144	14.3856	2.49476e-13	IFITM3, SCX, HNRNPU, PRDM1, NOC2L, EPRS, LOXL2, ELK3, SOX2, CCND3, ZFP36, EDNRB, DACH1, SALL1, FGF9, BASP1, SALL4, KHSRP, HIST1H2AE, HOXA2, HOXA7, PITX1, JUNB, MEF2C, TLE2, NKX6-2, MSX3, APLP1, FOXP4, ISL1, POU3F3, RUNX2, GTPBP4, HIC1, FOXP2, RUNX1, FOXP1, CCNE1, HOXB4, TIMELESS, TAGLN3, MEG3, HBB-Y, GRB7, DNMT1, NOTCH1, INSIG1, TCF7, TWIST2, LPAR1, PDGFA, BAZ2A, ZFP36L1, ZNHIT1, SMYD1, ALX1, MSC…	889	1564	17911	1.855	1.72008e-09	2.23394e-11	2.0359817311538723E-11\
GOTERM_BP_FAT	GO:0009890~negative regulation of biosynthetic process	145	14.4855	5.40656e-13	IFITM3, SCX, HNRNPU, PRDM1, NOC2L, EPRS, LOXL2, ELK3, SOX2, CCND3, ZFP36, EDNRB, DACH1, SALL1, FGF9, BASP1, SALL4, KHSRP, HIST1H2AE, HOXA2, HOXA7, PITX1, JUNB, MEF2C, TLE2, NKX6-2, MSX3, APLP1, FOXP4, ISL1, POU3F3, RUNX2, GTPBP4, HIC1, FOXP2, RUNX1, FOXP1, CCNE1, HOXB4, TIMELESS, TAGLN3, MEG3, HBB-Y, GRB7, DNMT1, NOTCH1, INSIG1, TCF7, TWIST2, LPAR1, PDGFA, BAZ2A, ZFP36L1, ZNHIT1, SMYD1, ALX1, MSC…	889	1595	17911	1.83158	3.72798e-09	4.77926e-11	4.355745787492956E-11\
GOTERM_BP_FAT	GO:0009952~anterior/posterior pattern specification	41	4.0959	5.5152e-13	IFITM1, BMPR2, NOTCH1, RGS19, NRARP, MLLT3, BARX1, MEOX1, DLL1, TTN, EPB41L5, FGF8, GBX2, HEY1, HOXC5, HOXA3, HOXA2, ALX4, HOXC4, ALX1, HOXA1, HES1, HES3, HOXA7, HOXA5, HOXC6, HOXA4, FOXB1, ZBTB16, COBL, PAX6, NR2F2, PBX1, WT1, ALDH1A2, HOXB4, HOXB8, SSBP3, HOXB7, HOXB6, HOXB5	889	218	17911	3.78918	3.803e-09	4.81358e-11	4.38702609031341E-11\
GOTERM_BP_FAT	GO:0051094~positive regulation of developmental process	122	12.1878	5.66973e-13	CD83, TFRC, SCX, PRDM1, NR3C1, MYLK3, LOXL2, SOX2, CDH5, SALL1, FGF8, FGF9, HOXA5, PDGFRB, EPHA4, PDGFRA, MEF2C, NKX6-2, SEMA6A, SERPINF1, IGFBP3, ISL1, POU3F2, RUNX2, FOXP2, RUNX1, FOXP1, MSH6, PRKD1, HOXB7, EPHA3, MEG3, BEX1, PKDCC, NOTCH1, CRABP2, LPAR1, PDGFA, LPAR3, PIK3R1, ZFP36L1, SOCS2, EPB41L5, WNT6, FLRT2, HMOX1, HOXC4, SMYD1, ALX1, EGR1, FDPS, NGFR, FZD3, BDNF, TGFB3, ZBTB16, HMGA2, IG…	889	1252	17911	1.96324	3.9094e-09	4.8866e-11	4.4535718904999334E-11\
GOTERM_BP_FAT	GO:0000904~cell morphogenesis involved in differentiation	90	8.99101	6.02209e-13	ROBO2, COL18A1, BMPR2, PTPRF, LOXL2, ROBO1, ALCAM, SALL1, FGF8, HEY1, GLIPR2, KIF5C, DPYSL5, CHL1, HOXA2, NEFL, HOXA1, NEFM, DACT1, EPHA4, EPHA7, POSTN, WDR36, MEF2C, SEMA6A, DST, METRN, KRT8, COBL, PAX6, UNC5C, NRG1, ISL1, POU3F2, FOXP1, GAS1, EPHA3, MEG3, NOTCH1, CRABP2, ROCK2, DLX5, SDC2, LPAR3, EPB41L5, EFNB1, ABLIM1, GBX2, FLRT2, CUX1, MAP2, GSC, SLITRK6, SLITRK5, NCAM1, ALX1, HES1, SLIT2, P…	889	803	17911	2.25811	4.15207e-09	5.12621e-11	4.671951365837509E-11\
GOTERM_BP_FAT	GO:0000122~negative regulation of transcription from RNA polymerase II promoter	86	8.59141	6.1783e-13	CDKN1C, THRA, HBA-X, NRARP, PRDM1, NOC2L, YBX3, IRF2BPL, SOX2, CCND3, ZFP36, EDNRB, DACH1, SALL1, FGF9, HEY1, SALL4, DNMT3B, HIST1H1E, HOXA2, HOXA7, JUNB, DACT1, MEF2C, NKX6-2, RFC1, MSX3, FOXL2, FOXP4, ISL1, HIC1, POU3F3, FOXP2, AES, FOXP1, RNF168, RIPPLY3, CCNE1, HOXB4, TIMELESS, TAGLN3, MDFI, HBB-Y, DNMT1, NOTCH1, UHRF1, HALR1, TCF7, TWIST2, ASCL1, ZNHIT1, CUX1, GSC, ALX1, HES1, MSC, CRYM, HES…	889	750	17911	2.31023	4.26e-09	5.19505e-11	4.7346895795180085E-11\
GOTERM_BP_FAT	GO:0006928~movement of cell or subcellular component	153	15.2847	7.28525e-13	IFITM1, SPARC, LOXL2, EFEMP1, EDNRB, DACH1, FGF8, SLK, ALCAM, KIF5C, DPYSL5, ARHGDIB, HOXA2, HOXA1, KIF21A, HOXA7, PITX2, PHLDA2, HOXA5, IER2, PDGFRB, EPHA4, MYLIP, PDGFRA, EPHA7, POSTN, MEF2C, SEMA6A, WNT5B, LMO4, SERPINF1, IGFBP3, UNC5C, ISL1, POU3F2, POU3F3, GTPBP4, FOXP1, CD2AP, ELMO1, PKP2, PRKD1, PHPT1, EPHA3, KPNB1, PFN2, MEG3, GRB7, NOTCH1, DLX5, SDC2, LPAR1, PDGFA, PIK3R1, PLA2G7, EPB41L…	889	1724	17911	1.78802	5.0232e-09	6.05203e-11	5.515727013942033E-11\
GOTERM_BP_FAT	GO:0010557~positive regulation of macromolecule biosynthetic process	143	14.2857	1.00415e-12	SCX, MPV17L2, NR3C1, ELK3, SOX2, RPS6KA3, SALL1, FGF9, SALL4, CREB3L1, STK16, HOXA2, HOXA1, HOXA7, PITX2, PITX1, JUNB, HMGN3, HOXA5, SOX4, MAP2K3, PDGFRB, PDGFRA, MEF2C, LMO4, EBF3, NPNT, ISL1, POU3F2, POU3F3, RUNX2, RUNX1, FOXP1, ARMCX3, PYGO1, MYCN, DKC1, NCL, RFX4, HOXB4, PRKD1, HOXB5, ATF4, MEG3, NOTCH1, CBFB, DLX5, INSIG1, PDGFA, PIK3R1, BCL2L12, WNT6, PDGFC, ALX4, ALX1, ZBED3, EGR1, NGFR, Z…	889	1577	17911	1.82693	6.92394e-09	8.24237e-11	7.51197234856383E-11\
GOTERM_BP_FAT	GO:0060541~respiratory system development	45	4.4955	1.07241e-12	MEG3, BMPR2, NOTCH1, SPARC, PKDCC, THRA, DLX5, TNC, PDGFA, PTN, ASCL1, SOX2, FGF8, FGF9, CUX1, RDH10, RSPO2, SPEG, HES1, MSC, PITX2, HOXA5, PDGFRB, PDGFRA, ARG1, TGFB3, HMGA2, IGF1, FOXP4, TBX5, FOXP2, FOXP1, MMP14, MYCN, LOX, WT1, NFIB, CRISPLD2, ALDH1A2, ESRP1, ID1, MGP, TIMELESS, SPRY2, ZFP157	889	263	17911	3.44727	7.39395e-09	8.69913e-11	7.928253820985284E-11\
GOTERM_BP_FAT	GO:0030323~respiratory tube development	42	4.1958	1.36563e-12	MEG3, BMPR2, NOTCH1, SPARC, PKDCC, THRA, TNC, PDGFA, PTN, ASCL1, SOX2, FGF8, FGF9, CUX1, RDH10, RSPO2, HES1, PITX2, HOXA5, PDGFRB, PDGFRA, ARG1, TGFB3, HMGA2, IGF1, FOXP4, TBX5, FOXP2, FOXP1, MMP14, MYCN, TRAF4, LOX, NFIB, CRISPLD2, ALDH1A2, ESRP1, ID1, MGP, TIMELESS, SPRY2, ZFP157	889	234	17911	3.61619	9.41563e-09	1.09488e-10	9.978602773074119E-11\
GOTERM_BP_FAT	GO:0061448~connective tissue development	45	4.4955	1.40232e-12	BMPR2, NOTCH1, PKDCC, THRA, SCX, PTH1R, CYR61, GLG1, LOXL2, ACAT1, SCUBE2, EFEMP1, FGF9, OXCT1, HOXA3, RSPO2, HOXC4, TIMP1, PITX1, HES5, HOXA5, PDGFRB, EGR1, MEF2C, WNT5B, LUM, ZBTB16, HMGA2, IGF1, RUNX2, RUNX1, SULF2, COL1A1, BMP1, MYCN, WT1, NFIB, ID2, MGP, SNAI1, ID4, COL9A1, SNAI2, TGFBI, CREB5	889	265	17911	3.42125	9.66902e-09	1.11138e-10	1.0128952431407428E-10\
GOTERM_BP_FAT	GO:0050678~regulation of epithelial cell proliferation	50	4.995	2.38523e-12	CDKN1C, BMPR2, SPARC, NRARP, BRCA2, ROBO1, SOX2, ZFP36, EDNRB, FGF9, HEY1, HOXA5, EGFL7, MEF2C, ARG1, SERPINF1, NME2, PAX6, MTSS1, FOXP2, FOXP1, ALDH1A2, ESRP1, GAS1, PRKD1, GRN, NOTCH1, DLX5, DLX6, TWIST2, PTN, ZFP36L1, ZFP580, RICTOR, HES1, HES5, SUZ12, NGFR, CDKN2B, BCL11B, BAD, HMGA2, IGF1, NR2F2, SULF2, DAB2, RGCC, NFIB, ID1, SNAI2	889	323	17911	3.11879	1.6446e-08	1.86889e-10	1.7032742401120895E-10\
GOTERM_BP_FAT	GO:0007507~heart development	73	7.29271	3.45383e-12	ROBO2, RYR2, BMPR2, SPARC, SCX, HNRNPU, ECE1, PRDM1, NR3C1, CYR61, MYLK3, ROBO1, SALL1, FGF8, FGF9, HEY1, SALL4, SPEG, PITX2, SOX4, PDGFRB, PDGFRA, MEF2C, NKX2-6, LMO4, MMP2, AW551984, NRG1, FOXP4, ISL1, FOXP1, RIPPLY3, LOX, MTHFD1, ALDH1A2, APLNR, PKP2, ALPK3, EPHA3, POPDC2, NOTCH1, NEXN, PTN, DLL1, ZFP36L1, TTN, FLRT2, OXCT1, TNNI1, SMYD1, NCAM1, HES1, PDLIM5, FDPS, VCAM1, ANGPT1, TGFB3, NEBL, …	889	603	17911	2.43907	2.38139e-08	2.67575e-10	2.438634197228692E-10\
GOTERM_BP_FAT	GO:0009891~positive regulation of biosynthetic process	152	15.1848	3.58658e-12	SCX, MPV17L2, NR3C1, ELK3, SOX2, RPS6KA3, SALL1, FGF9, SALL4, CREB3L1, STK16, HOXA2, HOXA1, HOXA7, PITX2, PITX1, JUNB, HMGN3, HOXA5, SOX4, MAP2K3, PDGFRB, PDGFRA, MEF2C, LMO4, EBF3, NPNT, ISL1, POU3F2, POU3F3, RUNX2, RUNX1, FOXP1, ARMCX3, PYGO1, MYCN, DKC1, NCL, RFX4, HOXB4, PRKD1, HOXB5, ATF4, MEG3, NOTCH1, CBFB, DLX5, INSIG1, PDGFA, PIK3R1, BCL2L12, WNT6, PDGFC, ALX4, ALX1, ZBED3, EGR1, FDPS, N…	889	1744	17911	1.75596	2.47294e-08	2.74772e-10	2.5042310152462095E-10\
GOTERM_BP_FAT	GO:0034645~cellular macromolecule biosynthetic process	331	33.0669	3.67018e-12	HNRNPU, SCX, NOC2L, EPRS, SOX21, ELK3, SOX2, RPS6KA3, SOX3, EDNRB, CREB3L1, HOXA3, HOXA2, BBX, DPF3, HOXA1, HOXA7, JUNB, HOXA5, SOX4, HOXA4, MEF2C, NKX2-6, WDR75, EBF3, ZFP618, ISL1, RUNX2, GTPBP4, RUNX1, RFX4, HOXB4, VOPP1, TAGLN3, PRKD1, HOXB8, HOXB7, HOXB6, HOXB5, ATF4, MEG3, HBB-Y, GRB7, TSHZ2, ZFP503, TWIST2, PDGFA, BAZ2A, PIK3R1, GSPT1, LARP1, ZNHIT1, LARS, PDGFC, HOXC5, ALX3, ST3GAL4, ST8S…	889	4810	17911	1.38644	2.53059e-08	2.78087e-10	2.5344392973792363E-10\
GOTERM_BP_FAT	GO:0030324~lung development	41	4.0959	3.78903e-12	MEG3, BMPR2, NOTCH1, SPARC, PKDCC, THRA, TNC, PDGFA, PTN, ASCL1, SOX2, FGF8, FGF9, CUX1, RDH10, RSPO2, HES1, PITX2, HOXA5, PDGFRB, PDGFRA, ARG1, TGFB3, HMGA2, IGF1, FOXP4, TBX5, FOXP2, FOXP1, MMP14, MYCN, LOX, NFIB, CRISPLD2, ALDH1A2, ESRP1, ID1, MGP, TIMELESS, SPRY2, ZFP157	889	231	17911	3.57594	2.61257e-08	2.83971e-10	2.588070389669017E-10\
GOTERM_BP_FAT	GO:0001649~osteoblast differentiation	40	3.996	4.44237e-12	IFITM1, BMPR2, NOTCH1, CBFB, DLX5, LRRC17, TWIST2, TNC, HNRNPU, PTH1R, CYR61, SOX2, SCUBE2, FGF9, HEY1, CREB3L1, RSPO2, HOXA2, CLIC1, JUNB, GDF10, MEF2C, JUND, IGFBP3, IGF1, NPNT, RUNX2, GTPBP4, COL1A1, MYBBP1A, ID2, ID1, SNAI1, TMEM119, ID4, ID3, SNAI2, PRKD1, SNRNP200, DDR2	889	222	17911	3.63015	3.06299e-08	3.29356e-10	3.001702564626035E-10\
GOTERM_BP_FAT	GO:2000113~negative regulation of cellular macromolecule biosynthetic process	132	13.1868	5.0926e-12	SCX, HNRNPU, PRDM1, NOC2L, EPRS, LOXL2, ELK3, SOX2, CCND3, ZFP36, EDNRB, DACH1, SALL1, FGF9, BASP1, SALL4, KHSRP, HIST1H2AE, HOXA2, HOXA7, PITX1, JUNB, MEF2C, TLE2, NKX6-2, MSX3, FOXP4, ISL1, POU3F3, RUNX2, GTPBP4, HIC1, FOXP2, RUNX1, FOXP1, CCNE1, HOXB4, TIMELESS, TAGLN3, MEG3, HBB-Y, GRB7, DNMT1, NOTCH1, TCF7, TWIST2, BAZ2A, ZFP36L1, ZNHIT1, SMYD1, ALX1, MSC, EGR1, ZFHX3, JUND, FOXF2, TGFB3, CB…	889	1443	17911	1.843	3.51134e-08	3.73548e-10	3.404459699322693E-10\
GOTERM_BP_FAT	GO:0048704~embryonic skeletal system morphogenesis	27	2.6973	5.92275e-12	TWIST2, MTHFD1L, RDH10, GSC, HOXA3, ALX3, HOXA2, ALX4, ALX1, HOXA1, HOXA7, HOXA5, HOXA4, PDGFRA, MEF2C, IRX5, TGFB3, RUNX2, MMP14, MYCN, HOXB4, GAS1, HOXB8, HOXB7, MDFI, HOXB6, HOXB5	889	105	17911	5.18075	4.08371e-08	4.29867e-10	3.917744444383129E-10\
GOTERM_BP_FAT	GO:0045934~negative regulation of nucleobase-containing compound metabolic process	130	12.987	6.13789e-12	IFITM3, SCX, HNRNPU, PRDM1, NOC2L, LOXL2, ELK3, SOX2, CCND3, ZFP36, EDNRB, DACH1, SALL1, FGF9, BASP1, SALL4, HIST1H2AE, HOXA2, HOXA7, PITX1, JUNB, MEF2C, TLE2, NKX6-2, MSX3, APLP1, FOXP4, ISL1, POU3F3, RUNX2, GTPBP4, HIC1, FOXP2, RUNX1, FOXP1, MSH6, MSH2, CCNE1, HOXB4, TIMELESS, TAGLN3, MEG3, HBB-Y, DNMT1, NOTCH1, TCF7, TWIST2, LPAR1, BAZ2A, ZNHIT1, SMYD1, ALX1, MSC, EGR1, ZFHX3, JUND, FOXF2, TGF…	889	1417	17911	1.84838	4.23206e-08	4.40784e-10	4.0172425070136183E-10\
GOTERM_BP_FAT	GO:0031328~positive regulation of cellular biosynthetic process	149	14.8851	6.20103e-12	SCX, MPV17L2, NR3C1, ELK3, SOX2, RPS6KA3, SALL1, FGF9, SALL4, CREB3L1, STK16, HOXA2, HOXA1, HOXA7, PITX2, PITX1, JUNB, HMGN3, HOXA5, SOX4, MAP2K3, PDGFRB, PDGFRA, MEF2C, LMO4, EBF3, NPNT, ISL1, POU3F2, POU3F3, RUNX2, RUNX1, FOXP1, ARMCX3, PYGO1, MYCN, DKC1, NCL, RFX4, HOXB4, PRKD1, HOXB5, ATF4, MEG3, NOTCH1, CBFB, DLX5, INSIG1, PDGFA, PIK3R1, BCL2L12, WNT6, PDGFC, ALX4, ALX1, ZBED3, EGR1, NGFR, Z…	889	1709	17911	1.75656	4.27562e-08	4.40784e-10	4.0172425070136183E-10\
GOTERM_BP_FAT	GO:0014706~striated muscle tissue development	57	5.69431	6.80208e-12	RYR2, BMPR2, ELN, SCX, HNRNPU, NR3C1, YBX3, MYLK3, FGF8, FGF9, HEY1, SPEG, PITX2, PITX1, PDGFRB, PDGFRA, MEF2C, NKX2-6, AW551984, FOXL2, NRG1, FOS, ISL1, FOXP2, DCN, FOXP1, ALDH1A2, PKP2, ALPK3, VGLL2, VAMP5, POPDC2, MEG3, NOTCH1, NEXN, DLL1, TTN, HLX, PLAGL1, TNNI1, SMYD1, NCAM1, MSC, PDLIM5, EGR1, FDPS, ANGPT1, BDNF, NEBL, IGF1, NR2F2, TBX5, TBX2, SMAD7, IFT20, WT1, ID2	889	413	17911	2.78063	4.69006e-08	4.78575e-10	4.361663167038889E-10\
GOTERM_BP_FAT	GO:0071363~cellular response to growth factor stimulus	72	7.19281	6.95764e-12	TRIM71, CDKN1C, RYR2, BMPR2, FLT1, SPARC, SCX, CYR61, PTPRF, FGF5, CDH5, ZFP36, FGF8, FGF9, STK16, NPTN, PDGFRB, PDGFRA, POSTN, MEF2C, PARP1, ARG1, FOS, NPNT, RUNX2, DCN, RUNX1, NCL, AKT1S1, GAS1, PRKD1, MEG3, CD63, DDC, USP15, DNMT1, BEX1, NOTCH1, DLX5, NREP, PTN, DLL1, GLG1, ZFP36L1, EPB41L5, FLRT2, HES1, SLIT2, HES5, GDF10, NGFR, EGR1, CDKN2B, VCAM1, ANGPT1, TGFB3, PTPN11, KLF4, SULF2, SMAD7, …	889	599	17911	2.42172	4.7973e-08	4.84575e-10	4.416346280276106E-10\
GOTERM_BP_FAT	GO:0021537~telencephalon development	44	4.3956	7.20662e-12	ROBO2, UBA6, LPAR1, ASCL1, ROBO1, SOX2, SALL1, FGF8, ATIC, SALL3, IGF2BP1, SLITRK5, NEFL, HES1, SLIT2, CCDC141, PLXNA4, HES5, FOXB1, EMX1, NTRK2, EIF2B3, MEF2C, SLC32A1, BCL11B, BAD, NR2F1, ATP2B4, PAX6, NRG1, HPRT, POU3F2, FOXP2, POU3F3, ATAT1, AFDN, COL3A1, EFNA2, NFIB, ID2, RFX4, ID4, LHX6, GART	889	267	17911	3.32016	4.96901e-08	4.9489e-10	4.510350300082555E-10\
GOTERM_BP_FAT	GO:0060485~mesenchyme development	42	4.1958	7.24929e-12	BMPR2, NOTCH1, SCX, MEOX1, LOXL2, ZFP36L1, EFNB1, EPB41L5, FGF8, EDNRB, GBX2, FGF9, HEY1, GLIPR2, RDH10, GSC, ALX1, HES1, FAM83D, PITX2, HOXA5, PDGFRB, MEF2C, SEMA6A, TGFB3, HMGA2, PAX6, TBX5, ISL1, TBX2, MAD2L2, COL1A1, DAB2, FGF15, RGCC, KITL, WT1, BAMBI, ALDH1A2, SNAI1, SNAI2, EPHA3	889	246	17911	3.43979	4.9984e-08	4.9489e-10	4.510350300082555E-10\
GOTERM_BP_FAT	GO:0060537~muscle tissue development	59	5.89411	7.59008e-12	RYR2, BMPR2, ELN, SCX, HNRNPU, NR3C1, YBX3, MYLK3, FGF8, FGF9, HEY1, SPEG, PITX2, PITX1, PDGFRB, PDGFRA, MEF2C, NKX2-6, AW551984, FOXL2, NRG1, FOS, ISL1, FOXP2, DCN, FOXP1, ALDH1A2, PKP2, ALPK3, VGLL2, VAMP5, POPDC2, MEG3, NOTCH1, NEXN, DLL1, TTN, HLX, PLAGL1, TNNI1, SMYD1, NCAM1, MSC, PDLIM5, EGR1, FDPS, ANGPT1, BDNF, TIPARP, NEBL, IGF1, NR2F2, TBX5, TBX2, SMAD7, IFT20, COL3A1, WT1, ID2	889	438	17911	2.71391	5.23333e-08	5.09791e-10	4.6461568811635504E-10\
GOTERM_BP_FAT	GO:0051172~negative regulation of nitrogen compound metabolic process	142	14.1858	7.61544e-12	IFITM3, SCX, HNRNPU, PRDM1, NOC2L, EPRS, LOXL2, ELK3, SOX2, CCND3, ZFP36, EDNRB, DACH1, SALL1, FGF9, BASP1, SALL4, KHSRP, HIST1H2AE, HOXA2, HOXA7, PITX1, JUNB, MEF2C, TLE2, NKX6-2, MSX3, APLP1, FOXP4, ISL1, POU3F3, RUNX2, GTPBP4, HIC1, FOXP2, RUNX1, FOXP1, MSH6, MSH2, CCNE1, HOXB4, TIMELESS, TAGLN3, MEG3, HBB-Y, GRB7, DNMT1, NOTCH1, TCF7, TWIST2, LPAR1, BAZ2A, ZFP36L1, ZNHIT1, SMYD1, ALX1, MSC, E…	889	1605	17911	1.78251	5.25086e-08	5.09791e-10	4.6461568811635504E-10\
GOTERM_BP_FAT	GO:0071310~cellular response to organic substance	173	17.2827	1.03624e-11	IFITM3, SPON2, SPARC, TNC, SCX, HNRNPU, CIB2, PRDM1, NR3C1, EPRS, MYLK3, IPO5, FGF5, CDH5, CCND3, ZFP36, EDNRB, FGF8, LGALS1, FGF9, CREB3L1, PPAT, KHSRP, STK16, HOXA2, HOXA1, JUNB, SOX4, PDGFRB, PDGFRA, POSTN, MEF2C, SERPINF1, APLP1, IGFBP2, KRT8, VRK2, NPNT, ISL1, POU3F2, RUNX2, RUNX1, FOXP1, COL4A1, NCL, RRAGD, TIMELESS, PRKD1, PHPT1, EPHA3, ATF4, MEG3, ZFP106, DNMT1, BEX1, NOTCH1, DLX5, TCF7, …	889	2103	17911	1.65739	7.14486e-08	6.87007e-10	6.261276205074762E-10\
GOTERM_BP_FAT	GO:0008284~positive regulation of cell proliferation	97	9.69031	1.06469e-11	TFRC, TNC, SCX, FGF5, SOX2, CCND3, EFEMP1, EDNRB, FGF8, FGF9, HOXA3, PITX2, SOX4, PDGFRB, PDGFRA, MEF2C, NKX2-6, IGFBP2, ISL1, POU3F2, POU3F3, RUNX2, FOXP2, FOXP1, MYCN, MALAT1, PRKD1, BEX1, NOTCH1, DLX5, DLX6, TWIST2, PDGFA, SCUBE2, EFNB1, PDGFC, HMOX1, ZFP580, IL11RA1, EGR1, NGFR, FZD3, VCAM1, HMGA2, CDC6, IGF1, PBX1, FGF15, LIN28A, KITL, BAMBI, ID2, NDUFAF4, ID1, ID4, TMEM119, COL18A1, BMPR2, …	889	943	17911	2.07242	7.34106e-08	6.99149e-10	6.371942730976355E-10\
GOTERM_BP_FAT	GO:0055123~digestive system development	33	3.2967	1.09601e-11	CDKN1C, NOTCH1, PKDCC, TCF7, PDGFA, PRDM1, ASCL1, BARX1, EPB41L5, CLMP, SALL1, EDNRB, FGF9, HLX, PDGFC, ALX4, HES1, PITX2, HOXA5, DACT1, PDGFRA, NKX2-6, FOXF2, TGFB3, COBL, IGF1, FOXP4, TBX2, COL3A1, PPDPF, ID2, ALDH1A2, ITGA6	889	160	17911	4.15539	7.557e-08	7.12925e-10	6.497496135631584E-10\
GOTERM_BP_FAT	GO:0048666~neuron development	107	10.6893	1.4602e-11	TNC, PRDM1, NR3C1, SOX3, EFEMP1, EDNRB, FGF8, ALCAM, LGALS1, KIF5C, SALL3, DPYSL5, HOXA2, HOXA1, EPHA4, EPHA7, POSTN, MEF2C, SEMA6A, SERPINF1, UNC5C, ISL1, POU3F2, RUNX1, FOXP1, PRKD1, EPHA3, MEG3, NOTCH1, CRABP2, DLX5, UBA6, SDC2, LPAR1, LPAR3, NREP, EFNB1, FLRT2, MAP2, EPB41L3, PLXNA4, NGFR, FZD3, BCL11B, BDNF, BCL11A, NR2F1, PBX3, HPRT, NFATC4, IFT20, EFNA3, DAB2, EFNA2, ID2, ID1, OGN, LHX6, C…	889	1092	17911	1.97415	1.00681e-07	9.40943e-10	8.575614833649905E-10\
GOTERM_BP_FAT	GO:0050767~regulation of neurogenesis	88	8.79121	1.53759e-11	ROBO2, BMPR2, NR3C1, SOX21, PTPRF, ROBO1, SOX2, SOX3, PCM1, EFEMP1, EDNRB, LGALS1, SALL1, HEY1, NPTN, TIMP2, DNMT3B, HOXA2, NEFL, NEFM, EPHA4, EMX1, EPHA7, WDR36, MEF2C, SEMA6A, NKX6-2, METRN, SERPINF1, NME2, COBL, PAX6, NRG1, ISL1, POU3F2, MYCN, PRKD1, EPHA3, TNFRSF21, GRN, BEX1, NOTCH1, CRABP2, SDC2, LPAR1, LPAR3, NREP, PTN, ASCL1, FUOM, DLL1, SOCS2, FLRT2, CUX1, MAP2, HES1, SLIT2, PDLIM5, HES3…	889	824	17911	2.15166	1.06016e-07	9.76737e-10	8.901835663780817E-10\
GOTERM_BP_FAT	GO:0042981~regulation of apoptotic process	133	13.2867	1.54408e-11	SCX, NOC2L, NR3C1, SOX2, RPS6KA3, ZFP36, EDNRB, FGF8, SLK, PPP2R1B, CREB3L1, HOXA5, SOX4, PHLDA3, PDGFRB, EPHA7, MEF2C, USP7, NKX2-6, IGFBP3, UNC5C, ISL1, POU3F3, FOXP1, CLIP3, MSH2, NCL, ATF4, NOTCH1, PDE1A, TCF7, TWIST2, LPAR1, ECSCR, PIK3R1, HSP90B1, ZFP36L1, BCL2L12, IRAK2, ALX3, HMOX1, ALX4, EGR1, NGFR, PRNP, FZD3, BCL11B, CRADD, BDNF, TGFB3, HSPA4, ZBTB16, HMGA2, ASNS, IGF1, NFATC4, DAB2, D…	889	1482	17911	1.8081	1.06464e-07	9.76737e-10	8.901835663780817E-10\
GOTERM_BP_FAT	GO:0001503~ossification	55	5.49451	1.75706e-11	IFITM1, BMPR2, SPARC, THRA, TNC, SCX, HNRNPU, PTH1R, DNM3OS, CYR61, SOX2, FGF9, HEY1, CREB3L1, RSPO2, HOXA2, CLIC1, JUNB, MEF2C, IGFBP3, MMP2, NPNT, MTSS1, RUNX2, GTPBP4, RUNX1, MMP14, PRKD1, SNRNP200, DDR2, PKDCC, NOTCH1, CBFB, DLX5, LRRC17, TWIST2, PTN, SCUBE2, GDF10, JUND, TGFB3, ZBTB16, IGF1, COL1A1, BMP1, MYBBP1A, ID2, SMOC1, ID1, MGP, SNAI1, ID4, TMEM119, ID3, SNAI2	889	399	17911	2.7772	1.21149e-07	1.09697e-09	9.997602695118297E-10\
GOTERM_BP_FAT	GO:0009719~response to endogenous stimulus	141	14.0859	1.77477e-11	SPARC, TNC, SCX, HNRNPU, CIB2, NR3C1, IPO5, FGF5, CDH5, CCND3, ZFP36, FGF8, FGF9, PPAT, STK16, PITX2, JUNB, IER2, MYLIP, PDGFRA, POSTN, MEF2C, SERPINF1, APLP1, IGFBP2, NPNT, ISL1, RUNX2, RUNX1, FOXP1, LOX, COL4A1, NCL, RRAGD, TIMELESS, EPHA3, ZFP106, DNMT1, NOTCH1, DLX5, MGST3, PIK3R1, PLA2G5, NREP, UBR1, GLG1, HSP90B1, ACAT1, ZFP36L1, SOCS2, EPB41L5, FLRT2, PDGFC, SAFB2, HMOX1, EGR1, NGFR, EIF2B…	889	1608	17911	1.76665	1.2237e-07	1.09697e-09	9.997602695118297E-10\
GOTERM_BP_FAT	GO:0001944~vasculature development	77	7.69231	1.78188e-11	COL18A1, BMPR2, FLT1, RNH1, BTG1, SPARC, NRARP, BRCA1, PRDM1, CYR61, LOXL1, LOXL2, ELK3, ROBO1, CDH5, FGF8, FGF9, HEY1, HOXA3, HOXA1, HOXA7, PITX2, JUNB, HOXA5, SOX4, PDGFRB, PDGFRA, EGFL7, MEF2C, SERPINF1, MMP2, PAX6, ISL1, DCN, TNFRSF1A, RUNX1, MMP14, LOX, COL4A1, ALDH1A2, NCL, ANGPTL4, PRKD1, MEG3, NOTCH1, DLX3, ROCK2, ECSCR, PDGFA, PTN, DLL1, ZFP36L1, ARHGAP22, GBX2, HMOX1, HES1, SLIT2, NGFR,…	889	677	17911	2.2915	1.2286e-07	1.09697e-09	9.997602695118297E-10\
GOTERM_BP_FAT	GO:0031324~negative regulation of cellular metabolic process	189	18.8811	1.83907e-11	IFITM3, SCX, HNRNPU, PRDM1, NOC2L, EPRS, LOXL2, ELK3, SOX2, RPS6KA3, CCND3, ZFP36, RPS6KA6, EDNRB, DACH1, SALL1, FGF9, BASP1, SALL4, KHSRP, HIST1H2AE, HOXA2, HOXA7, PITX1, JUNB, SOX4, MEF2C, TLE2, NKX6-2, MSX3, IGFBP3, APLP1, FOXP4, ISL1, POU3F3, RUNX2, GTPBP4, HIC1, FOXP2, RUNX1, FOXP1, MSH6, MYCN, MSH2, CCNE1, HOXB4, TIMELESS, TAGLN3, MEG3, HBB-Y, GRB7, DNMT1, LXN, NOTCH1, INSIG1, TCF7, TWIST2,…	889	2380	17911	1.59994	1.26804e-07	1.12216e-09	1.0227207778607551E-9\
GOTERM_BP_FAT	GO:0050673~epithelial cell proliferation	53	5.29471	2.05023e-11	CDKN1C, BMPR2, SPARC, ADK, NRARP, BRCA2, LOXL2, ROBO1, SOX2, ZFP36, FGF9, HOXA5, EGFL7, MEF2C, ARG1, IGFBP3, SERPINF1, NME2, PAX6, MTSS1, FOXP2, FOXP1, MMP14, ALDH1A2, ESRP1, GAS1, PRKD1, GRN, NOTCH1, DLX5, DLX6, TWIST2, PTN, ZFP36L1, ZFP580, RICTOR, SUZ12, NGFR, CDKN2B, BCL11B, BAD, HMGA2, IGF1, NR2F2, SULF2, DAB2, RGCC, FAP, NFIB, ID2, FABP7, ID1, SNAI2	889	377	17911	2.83239	1.41363e-07	1.24003e-09	1.1301440584822198E-9\
GOTERM_BP_FAT	GO:0001568~blood vessel development	74	7.39261	2.34453e-11	COL18A1, BMPR2, FLT1, BTG1, SPARC, NRARP, BRCA1, PRDM1, CYR61, LOXL1, LOXL2, ELK3, ROBO1, CDH5, FGF8, FGF9, HEY1, HOXA3, HOXA1, HOXA7, PITX2, JUNB, HOXA5, SOX4, PDGFRB, PDGFRA, EGFL7, MEF2C, SERPINF1, MMP2, PAX6, ISL1, DCN, TNFRSF1A, RUNX1, MMP14, LOX, COL4A1, ALDH1A2, NCL, ANGPTL4, PRKD1, MEG3, NOTCH1, DLX3, ROCK2, ECSCR, PDGFA, PTN, DLL1, ZFP36L1, ARHGAP22, GBX2, HMOX1, HES1, SLIT2, NGFR, NTRK2…	889	641	17911	2.3259	1.61656e-07	1.4057e-09	1.2811337273545486E-9\
GOTERM_BP_FAT	GO:0045664~regulation of neuron differentiation	77	7.69231	2.40465e-11	ROBO2, BMPR2, NR3C1, SOX21, PTPRF, ROBO1, SOX2, SOX3, EFEMP1, EDNRB, LGALS1, SALL1, HEY1, NPTN, TIMP2, DNMT3B, HOXA2, NEFL, NEFM, EPHA4, EPHA7, WDR36, MEF2C, SEMA6A, METRN, SERPINF1, NME2, COBL, PAX6, NRG1, ISL1, POU3F2, MYCN, PRKD1, EPHA3, GRN, BEX1, NOTCH1, CRABP2, SDC2, LPAR1, LPAR3, NREP, PTN, ASCL1, FUOM, DLL1, SOCS2, CUX1, MAP2, HES1, SLIT2, PDLIM5, HES3, PLXNA4, HES5, RUNX1T1, NGFR, NTRK2,…	889	681	17911	2.27804	1.65801e-07	1.42932e-09	1.3026564474567946E-9\
GOTERM_BP_FAT	GO:0048732~gland development	62	6.19381	2.51439e-11	CDKN1C, THRA, TNC, BRCA2, NR3C1, HK2, ROBO1, SOX2, SOX3, SALL1, FGF8, PPAT, HOXA3, PITX2, PITX1, HOXA5, PDGFRB, PDGFRA, LMO4, ARG1, SERPINF1, MMP2, COBL, PAX6, ISL1, POU3F2, RUNX1, PKM, ALDH1A2, ESRP1, PPDPF, MEG3, NOTCH1, PDGFA, AK4, PTN, ASCL1, ACAT1, SOCS2, VTN, HLX, UCP2, HMOX1, HES1, SLIT2, FOXB1, BCL11B, TGFB3, HMGA2, ASNS, IGF1, PBX1, TBX2, SULF2, NFKBIA, MAFB, WT1, NFIB, ID2, ID4, CDO1, Z…	889	488	17911	2.55971	1.73367e-07	1.48177e-09	1.3504643709271674E-9\
GOTERM_BP_FAT	GO:0045892~negative regulation of transcription, DNA-templated	114	11.3886	2.8004e-11	SCX, PRDM1, NOC2L, LOXL2, ELK3, SOX2, CCND3, ZFP36, EDNRB, DACH1, SALL1, FGF9, BASP1, SALL4, HIST1H2AE, HOXA2, HOXA7, PITX1, JUNB, MEF2C, TLE2, NKX6-2, MSX3, FOXP4, ISL1, POU3F3, RUNX2, HIC1, FOXP2, RUNX1, FOXP1, CCNE1, HOXB4, TIMELESS, TAGLN3, MEG3, HBB-Y, DNMT1, NOTCH1, TCF7, TWIST2, BAZ2A, ZNHIT1, SMYD1, ALX1, MSC, EGR1, ZFHX3, JUND, FOXF2, CBX3, BCL11A, ZBTB16, NR2F1, SMARCA5, HMGA2, NR2F2, N…	889	1207	17911	1.9029	1.93087e-07	1.63633e-09	1.4913305477168546E-9\
GOTERM_BP_FAT	GO:0010941~regulation of cell death	141	14.0859	2.96307e-11	SCX, NOC2L, NR3C1, SOX2, RPS6KA3, ZFP36, EDNRB, FGF8, SLK, PPP2R1B, CREB3L1, JUNB, HOXA5, SOX4, PHLDA3, PDGFRB, EPHA7, MEF2C, USP7, NKX2-6, SERPINF1, IGFBP3, UNC5C, ISL1, POU3F3, FOXP1, CLIP3, MYCN, MSH2, NCL, PRKD1, ATF4, NOTCH1, PDE1A, TCF7, TWIST2, LPAR1, ECSCR, PIK3R1, HSP90B1, ZFP36L1, BCL2L12, IRAK2, ALX3, HMOX1, ALX4, EGR1, NGFR, PRNP, FZD3, JUND, BCL11B, CRADD, BDNF, TGFB3, HSPA4, ZBTB16,…	889	1620	17911	1.75357	2.04304e-07	1.71684e-09	1.5647002034382575E-9\
GOTERM_BP_FAT	GO:0022603~regulation of anatomical structure morphogenesis	102	10.1898	3.06033e-11	RNH1, SPARC, SCX, MYLK3, SALL1, FGF8, HOXA5, EPHA4, PDGFRA, EPHA7, POSTN, MEF2C, SEMA6A, SERPINF1, VRK2, ISL1, POU3F2, RUNX2, FOXP2, RUNX1, PRKD1, HOXB7, EPHA3, MEG3, NOTCH1, CRABP2, FBLIM1, SDC2, LPAR1, ECSCR, PDGFA, LPAR3, MYL12B, EPB41L5, WNT6, MAP2, EPB41L3, HMOX1, ALX1, PLXNA4, NGFR, FZD3, BDNF, TGFB3, BCL11A, HMGA2, LARP4, NFATC4, SMAD7, COL1A1, IFT20, DAB2, RGCC, BAMBI, ID1, SNAI1, SNAI2, …	889	1033	17911	1.98938	2.1101e-07	1.75842e-09	1.602593292922909E-9\
GOTERM_BP_FAT	GO:0048667~cell morphogenesis involved in neuron differentiation	65	6.49351	3.27397e-11	ROBO2, BMPR2, PTPRF, ROBO1, ALCAM, FGF8, KIF5C, DPYSL5, CHL1, HOXA2, NEFL, HOXA1, NEFM, DACT1, EPHA4, EPHA7, WDR36, MEF2C, SEMA6A, DST, METRN, COBL, PAX6, UNC5C, NRG1, ISL1, FOXP1, GAS1, EPHA3, MEG3, NOTCH1, CRABP2, ROCK2, DLX5, LPAR3, EFNB1, ABLIM1, GBX2, FLRT2, CUX1, MAP2, SLITRK6, SLITRK5, NCAM1, HES1, SLIT2, PDLIM5, PLXNA4, NGFR, FOXB1, NTRK2, FZD3, BCL11B, BDNF, CCK, PTPN11, HPRT, NFATC4, EF…	889	529	17911	2.47557	2.2574e-07	1.86562e-09	1.7003007239405148E-9\
GOTERM_BP_FAT	GO:0043067~regulation of programmed cell death	133	13.2867	3.37097e-11	SCX, NOC2L, NR3C1, SOX2, RPS6KA3, ZFP36, EDNRB, FGF8, SLK, PPP2R1B, CREB3L1, HOXA5, SOX4, PHLDA3, PDGFRB, EPHA7, MEF2C, USP7, NKX2-6, IGFBP3, UNC5C, ISL1, POU3F3, FOXP1, CLIP3, MSH2, NCL, ATF4, NOTCH1, PDE1A, TCF7, TWIST2, LPAR1, ECSCR, PIK3R1, HSP90B1, ZFP36L1, BCL2L12, IRAK2, ALX3, HMOX1, ALX4, EGR1, NGFR, PRNP, FZD3, BCL11B, CRADD, BDNF, TGFB3, HSPA4, ZBTB16, HMGA2, ASNS, IGF1, NFATC4, DAB2, D…	889	1498	17911	1.78878	2.32428e-07	1.90515e-09	1.7363264859563406E-9\
GOTERM_BP_FAT	GO:0010629~negative regulation of gene expression	141	14.0859	4.30812e-11	IFITM3, SCX, PRDM1, NOC2L, EPRS, LOXL2, ELK3, SOX2, CCND3, ZFP36, EDNRB, DACH1, SALL1, FGF9, BASP1, SALL4, KHSRP, HIST1H2AE, HOXA2, HOXA7, PITX1, JUNB, MEF2C, TLE2, NKX6-2, MSX3, SERPINF1, FOXP4, ISL1, POU3F2, POU3F3, RUNX2, HIC1, FOXP2, RUNX1, FOXP1, MYCN, CCNE1, HOXB4, TIMELESS, TAGLN3, MEG3, HBB-Y, GRB7, DNMT1, NOTCH1, TCF7, ZFP503, TWIST2, BAZ2A, GLG1, ZFP36L1, BCL2L12, ZNHIT1, SMYD1, ALX1, M…	889	1628	17911	1.74495	2.97045e-07	2.40438e-09	2.1913198741290167E-9\
GOTERM_BP_FAT	GO:0010721~negative regulation of cell development	51	5.09491	4.32406e-11	SOX21, SOX2, SOX3, PCM1, EFEMP1, EDNRB, LGALS1, SALL1, HEY1, HOXA2, EPHA4, EPHA7, POSTN, SEMA6A, NKX6-2, PAX6, NRG1, ISL1, MYCN, EPHA3, BEX1, NOTCH1, LPAR1, PTN, ASCL1, FUOM, DLL1, S1PR3, HES1, SLIT2, HES5, RUNX1T1, NGFR, CDKN2B, BDNF, BCL11A, IRX3, NR2F1, HMGA2, IGF1, PBX1, NFATC4, MAD2L2, COL3A1, DAB2, LIN28A, ID2, ID1, ID4, PMP22, TJP2	889	361	17911	2.8463	2.98143e-07	2.40438e-09	2.1913198741290167E-9\
GOTERM_BP_FAT	GO:0010558~negative regulation of macromolecule biosynthetic process	133	13.2867	4.73291e-11	IFITM3, SCX, HNRNPU, PRDM1, NOC2L, EPRS, LOXL2, ELK3, SOX2, CCND3, ZFP36, EDNRB, DACH1, SALL1, FGF9, BASP1, SALL4, KHSRP, HIST1H2AE, HOXA2, HOXA7, PITX1, JUNB, MEF2C, TLE2, NKX6-2, MSX3, FOXP4, ISL1, POU3F3, RUNX2, GTPBP4, HIC1, FOXP2, RUNX1, FOXP1, CCNE1, HOXB4, TIMELESS, TAGLN3, MEG3, HBB-Y, GRB7, DNMT1, NOTCH1, TCF7, TWIST2, BAZ2A, ZFP36L1, ZNHIT1, SMYD1, ALX1, MSC, EGR1, ZFHX3, JUND, FOXF2, T…	889	1506	17911	1.77928	3.26334e-07	2.61068e-09	2.379330462347387E-9\
GOTERM_BP_FAT	GO:0048646~anatomical structure formation involved in morphogenesis	117	11.6883	4.9025e-11	IFITM1, SPARC, COL12A1, SCX, MYLK3, LOXL2, ELK3, ACTG1, SOX2, SALL1, FGF8, FGF9, SALL4, HOXA3, DZIP1L, HOXA1, HOXA7, PITX2, JUNB, HOXA5, SOX4, PDGFRB, PDGFRA, MEF2C, LMO4, SERPINF1, KRT8, ISL1, RUNX1, FOXP1, TANC1, MTHFD1, COL4A1, NCL, RFX4, PRKD1, MEG3, NOTCH1, DLX5, DLX6, ECSCR, PDGFA, ARHGAP22, EPB41L5, VTN, WNT6, PODXL, RDH10, EPB41L3, HMOX1, ALX1, NGFR, FZD3, NEBL, HMGA2, NFATC4, COL1A1, IFT…	889	1263	17911	1.86638	3.38027e-07	2.68275e-09	2.4450227207122546E-9\
GOTERM_BP_FAT	GO:1903507~negative regulation of nucleic acid-templated transcription	114	11.3886	5.89255e-11	SCX, PRDM1, NOC2L, LOXL2, ELK3, SOX2, CCND3, ZFP36, EDNRB, DACH1, SALL1, FGF9, BASP1, SALL4, HIST1H2AE, HOXA2, HOXA7, PITX1, JUNB, MEF2C, TLE2, NKX6-2, MSX3, FOXP4, ISL1, POU3F3, RUNX2, HIC1, FOXP2, RUNX1, FOXP1, CCNE1, HOXB4, TIMELESS, TAGLN3, MEG3, HBB-Y, DNMT1, NOTCH1, TCF7, TWIST2, BAZ2A, ZNHIT1, SMYD1, ALX1, MSC, EGR1, ZFHX3, JUND, FOXF2, CBX3, BCL11A, ZBTB16, NR2F1, SMARCA5, HMGA2, NR2F2, N…	889	1222	17911	1.87954	4.06291e-07	3.19914e-09	2.9156510474764195E-9\
GOTERM_BP_FAT	GO:1902679~negative regulation of RNA biosynthetic process	115	11.4885	5.97152e-11	IFITM3, SCX, PRDM1, NOC2L, LOXL2, ELK3, SOX2, CCND3, ZFP36, EDNRB, DACH1, SALL1, FGF9, BASP1, SALL4, HIST1H2AE, HOXA2, HOXA7, PITX1, JUNB, MEF2C, TLE2, NKX6-2, MSX3, FOXP4, ISL1, POU3F3, RUNX2, HIC1, FOXP2, RUNX1, FOXP1, CCNE1, HOXB4, TIMELESS, TAGLN3, MEG3, HBB-Y, DNMT1, NOTCH1, TCF7, TWIST2, BAZ2A, ZNHIT1, SMYD1, ALX1, MSC, EGR1, ZFHX3, JUND, FOXF2, CBX3, BCL11A, ZBTB16, NR2F1, SMARCA5, HMGA2, …	889	1237	17911	1.87304	4.11736e-07	3.21669e-09	2.9316421431782873E-9\
GOTERM_BP_FAT	GO:0051961~negative regulation of nervous system development	47	4.6953	7.40726e-11	BEX1, NOTCH1, LPAR1, PTN, FUOM, ASCL1, DLL1, SOX21, SOX2, SOX3, PCM1, LGALS1, EFEMP1, EDNRB, HEY1, HOXA2, HES1, SLIT2, HES5, RUNX1T1, NGFR, EPHA4, EPHA7, CDKN2B, NKX6-2, SEMA6A, BCL11A, BDNF, IRX3, NR2F1, HMGA2, PAX6, NRG1, ISL1, PBX1, NFATC4, DAB2, COL3A1, LIN28A, MYCN, ID2, RFX4, ID1, ID4, PMP22, EPHA3, TNFRSF21	889	320	17911	2.95914	5.10731e-07	3.95915e-09	3.6083128391820463E-9\
GOTERM_BP_FAT	GO:0050768~negative regulation of neurogenesis	45	4.4955	7.93986e-11	BEX1, NOTCH1, LPAR1, PTN, FUOM, ASCL1, DLL1, SOX21, SOX2, SOX3, PCM1, LGALS1, EFEMP1, EDNRB, HEY1, HOXA2, HES1, SLIT2, HES5, RUNX1T1, NGFR, EPHA4, EPHA7, CDKN2B, NKX6-2, SEMA6A, BCL11A, BDNF, IRX3, NR2F1, HMGA2, PAX6, NRG1, ISL1, PBX1, NFATC4, DAB2, COL3A1, LIN28A, MYCN, ID2, ID1, ID4, PMP22, EPHA3	889	298	17911	3.04239	5.47453e-07	4.21118e-09	3.838005466965591E-9\
GOTERM_BP_FAT	GO:0051960~regulation of nervous system development	93	9.29071	8.50026e-11	ROBO2, BMPR2, NR3C1, SOX21, PTPRF, ROBO1, SOX2, SOX3, PCM1, EFEMP1, EDNRB, LGALS1, SALL1, HEY1, ADGRE5, NPTN, TIMP2, DNMT3B, HOXA2, NEFL, NEFM, EPHA4, EMX1, EPHA7, WDR36, MEF2C, SEMA6A, NKX6-2, METRN, SERPINF1, NME2, COBL, PAX6, NRG1, ISL1, POU3F2, MYCN, RFX4, PRKD1, EPHA3, TNFRSF21, GRN, BEX1, NOTCH1, CRABP2, SDC2, LPAR1, LPAR3, NREP, PTN, ASCL1, FUOM, DLL1, SOCS2, FLRT2, CUX1, MAP2, SLITRK6, SL…	889	922	17911	2.03222	5.86092e-07	4.47399e-09	4.077529249052186E-9\
GOTERM_BP_FAT	GO:0007155~cell adhesion	137	13.6863	9.28183e-11	SPON2, SPON1, CD83, TES, TFRC, COL12A1, TNC, PRDM1, ENO1, ACTG1, CDH6, SOX2, CDH5, ISLR, CCND3, SLK, ALCAM, LGALS1, HOXA7, SOX4, EPHA4, USP8, PDGFRA, EPHA7, POSTN, APLP1, IGFBP2, NPNT, RUNX2, GTPBP4, FOXP1, CD2AP, BCAM, NINJ1, PKP2, PKP4, DENND6A, EPHA3, NOTCH1, FBLIM1, TCF7, PIK3R1, FBLN2, PCDH18, FBLN5, MYL12B, ZFP36L1, SLC9A3R2, EPB41L5, EFNB1, VTN, NUAK1, LDHA, LARP1, ZNHIT1, FLRT2, PODXL, CO…	889	1583	17911	1.74364	6.39982e-07	4.84835e-09	4.418715194943233E-9\
GOTERM_BP_FAT	GO:0009892~negative regulation of metabolic process	198	19.7802	1.03864e-10	IFITM3, HNRNPU, SCX, NOC2L, EPRS, ELK3, SOX2, RPS6KA3, RPS6KA6, EDNRB, HOXA2, HOXA7, JUNB, SOX4, MEF2C, SERPINF1, ISL1, RUNX2, GTPBP4, RUNX1, HOXB4, TAGLN3, MEG3, HBB-Y, GRB7, LXN, ZFP503, TWIST2, LPAR1, PDGFA, BAZ2A, PIK3R1, GLG1, ZNHIT1, FLRT2, ALX1, ZBED3, EGR1, JUND, FOXF2, TIPARP, BCL11A, NR2F1, SMARCA5, NR2F2, IGF1, NFATC4, MOV10, ID2, ID1, ID4, SNAI1, ID3, SNAI2, MPHOSPH10, ITM2A, RAD18, C…	889	2579	17911	1.54679	7.16145e-07	5.38455e-09	4.907401868506663E-9\
GOTERM_BP_FAT	GO:0071495~cellular response to endogenous stimulus	111	11.0889	1.08061e-10	TNC, SCX, HNRNPU, CIB2, NR3C1, IPO5, FGF5, CDH5, CCND3, ZFP36, FGF8, FGF9, PPAT, STK16, JUNB, PDGFRA, POSTN, MEF2C, SERPINF1, APLP1, IGFBP2, NPNT, ISL1, RUNX2, RUNX1, FOXP1, COL4A1, NCL, RRAGD, TIMELESS, EPHA3, ZFP106, DNMT1, NOTCH1, DLX5, PIK3R1, NREP, UBR1, GLG1, HSP90B1, ZFP36L1, SOCS2, EPB41L5, FLRT2, PDGFC, SAFB2, EGR1, NGFR, JUND, BDNF, TGFB3, CBX3, NR2F1, HMGA2, ASNS, CDC6, NR2F2, IGF1, SM…	889	1189	17911	1.88087	7.45083e-07	5.56032e-09	5.06759363322359E-9\
GOTERM_BP_FAT	GO:0022610~biological adhesion	137	13.6863	1.52861e-10	SPON2, SPON1, CD83, TES, TFRC, COL12A1, TNC, PRDM1, ENO1, ACTG1, CDH6, SOX2, CDH5, ISLR, CCND3, SLK, ALCAM, LGALS1, HOXA7, SOX4, EPHA4, USP8, PDGFRA, EPHA7, POSTN, APLP1, IGFBP2, NPNT, RUNX2, GTPBP4, FOXP1, CD2AP, BCAM, NINJ1, PKP2, PKP4, DENND6A, EPHA3, NOTCH1, FBLIM1, TCF7, PIK3R1, FBLN2, PCDH18, FBLN5, MYL12B, ZFP36L1, SLC9A3R2, EPB41L5, EFNB1, VTN, NUAK1, LDHA, LARP1, ZNHIT1, FLRT2, PODXL, CO…	889	1595	17911	1.73053	1.05397e-06	7.80722e-09	7.115383494579044E-9\
GOTERM_BP_FAT	GO:0051674~localization of cell	121	12.0879	1.56078e-10	IFITM1, SPARC, LOXL2, EFEMP1, EDNRB, DACH1, FGF8, SLK, ARHGDIB, HOXA7, PITX2, PHLDA2, HOXA5, IER2, PDGFRB, EPHA4, PDGFRA, POSTN, MEF2C, SEMA6A, WNT5B, LMO4, SERPINF1, IGFBP3, UNC5C, ISL1, POU3F2, POU3F3, GTPBP4, FOXP1, CD2AP, ELMO1, PKP2, PRKD1, PHPT1, EPHA3, PFN2, GRB7, NOTCH1, SDC2, LPAR1, PDGFA, PIK3R1, PLA2G7, EPB41L5, EFNB1, VTN, FLRT2, PODXL, PDGFC, ZFP580, ALX1, CCDC141, FAM83D, PLXNA4, EG…	889	1348	17911	1.80848	1.07616e-06	7.85516e-09	7.159076386593158E-9\
GOTERM_BP_FAT	GO:0048870~cell motility	121	12.0879	1.56078e-10	IFITM1, SPARC, LOXL2, EFEMP1, EDNRB, DACH1, FGF8, SLK, ARHGDIB, HOXA7, PITX2, PHLDA2, HOXA5, IER2, PDGFRB, EPHA4, PDGFRA, POSTN, MEF2C, SEMA6A, WNT5B, LMO4, SERPINF1, IGFBP3, UNC5C, ISL1, POU3F2, POU3F3, GTPBP4, FOXP1, CD2AP, ELMO1, PKP2, PRKD1, PHPT1, EPHA3, PFN2, GRB7, NOTCH1, SDC2, LPAR1, PDGFA, PIK3R1, PLA2G7, EPB41L5, EFNB1, VTN, FLRT2, PODXL, PDGFC, ZFP580, ALX1, CCDC141, FAM83D, PLXNA4, EG…	889	1348	17911	1.80848	1.07616e-06	7.85516e-09	7.159076386593158E-9\
GOTERM_BP_FAT	GO:0051216~cartilage development	35	3.4965	1.72984e-10	BMPR2, PKDCC, THRA, SCX, PTH1R, CYR61, GLG1, LOXL2, SCUBE2, EFEMP1, FGF9, HOXA3, RSPO2, HOXC4, TIMP1, PITX1, HES5, HOXA5, MEF2C, WNT5B, LUM, ZBTB16, HMGA2, RUNX2, RUNX1, SULF2, COL1A1, BMP1, MYCN, NFIB, MGP, SNAI1, COL9A1, SNAI2, TGFBI	889	197	17911	3.57948	1.19272e-06	8.64292e-09	7.877024881724652E-9\
GOTERM_BP_FAT	GO:0048705~skeletal system morphogenesis	39	3.8961	1.77748e-10	BMPR2, THRA, DLX5, INSIG1, TWIST2, SCX, GLG1, SCUBE2, MTHFD1L, RDH10, GSC, HOXA3, ALX3, HOXA2, ALX4, ALX1, HOXA1, HOXA7, HOXA5, HOXA4, PDGFRB, PDGFRA, MEF2C, IRX5, TIPARP, TGFB3, MMP2, RUNX2, COL1A1, MMP14, MYCN, COL9A1, HOXB4, GAS1, HOXB8, HOXB7, MDFI, HOXB6, HOXB5	889	239	17911	3.28764	1.22557e-06	8.81708e-09	8.035753020866173E-9\
GOTERM_BP_FAT	GO:0048514~blood vessel morphogenesis	64	6.39361	2.16921e-10	COL18A1, BMPR2, FLT1, BTG1, SPARC, NRARP, BRCA1, PRDM1, CYR61, LOXL2, ELK3, ROBO1, FGF8, FGF9, HEY1, HOXA3, HOXA1, HOXA7, PITX2, JUNB, HOXA5, SOX4, PDGFRB, PDGFRA, EGFL7, SERPINF1, MMP2, ISL1, DCN, TNFRSF1A, RUNX1, MMP14, COL4A1, NCL, ANGPTL4, PRKD1, MEG3, NOTCH1, ROCK2, ECSCR, PDGFA, PTN, DLL1, ZFP36L1, ARHGAP22, GBX2, HMOX1, HES1, SLIT2, NGFR, NTRK2, ANGPT1, TIPARP, NR2F2, KLF4, TBX2, NFATC4, S…	889	540	17911	2.38783	1.49567e-06	1.06834e-08	9.73665701306586E-9\
GOTERM_BP_FAT	GO:0048738~cardiac muscle tissue development	38	3.7962	2.20192e-10	POPDC2, RYR2, BMPR2, NOTCH1, NEXN, HNRNPU, NR3C1, MYLK3, TTN, FGF8, FGF9, HEY1, TNNI1, SPEG, NCAM1, PITX2, PDLIM5, PDGFRB, PDGFRA, FDPS, MEF2C, NKX2-6, ANGPT1, NEBL, AW551984, NRG1, IGF1, TBX5, ISL1, TBX2, SMAD7, FOXP1, IFT20, WT1, ID2, ALDH1A2, PKP2, ALPK3	889	230	17911	3.32869	1.51823e-06	1.07676e-08	9.81340124895378E-9\
GOTERM_BP_FAT	GO:0048812~neuron projection morphogenesis	66	6.59341	2.9056e-10	ROBO2, BMPR2, PTPRF, ROBO1, ALCAM, FGF8, KIF5C, DPYSL5, CHL1, HOXA2, NEFL, HOXA1, NEFM, DACT1, EPHA4, EMX1, EPHA7, POSTN, WDR36, SEMA6A, DST, METRN, COBL, PAX6, UNC5C, NRG1, ISL1, FOXP1, GAS1, EPHA3, MEG3, NOTCH1, CRABP2, ROCK2, DLX5, LPAR3, EFNB1, ABLIM1, GBX2, FLRT2, CUX1, MAP2, EPB41L3, SLITRK6, SLITRK5, NCAM1, SLIT2, PDLIM5, PLXNA4, NGFR, FOXB1, NTRK2, FZD3, BCL11B, BDNF, BCL11A, CCK, PTPN11,…	889	570	17911	2.33285	2.00341e-06	1.41085e-08	1.285829650645303E-8\
GOTERM_BP_FAT	GO:0061564~axon development	57	5.69431	3.0537e-10	ROBO2, BMPR2, TNC, ROBO1, ALCAM, FGF8, KIF5C, DPYSL5, CHL1, HOXA2, NEFL, HOXA1, NEFM, EPHA4, EPHA7, WDR36, SEMA6A, DST, METRN, MMP2, COBL, PAX6, UNC5C, NRG1, ISL1, FOXP1, GAS1, EPHA3, MEG3, NOTCH1, CRABP2, DLX5, LPAR3, NREP, EFNB1, ABLIM1, GBX2, FLRT2, MAP2, SLITRK6, SLITRK5, NCAM1, SLIT2, PLXNA4, NGFR, FOXB1, NTRK2, FZD3, BCL11B, BDNF, CCK, PTPN11, EFNA3, EFNA2, NFIB, OGN, FMOD	889	455	17911	2.52395	2.10553e-06	1.4724e-08	1.3419207040957447E-8\
GOTERM_BP_FAT	GO:0016477~cell migration	110	10.989	3.70219e-10	IFITM1, SPARC, LOXL2, EFEMP1, EDNRB, DACH1, FGF8, ARHGDIB, HOXA7, PITX2, HOXA5, PDGFRB, EPHA4, PDGFRA, POSTN, MEF2C, SEMA6A, WNT5B, SERPINF1, IGFBP3, ISL1, POU3F2, POU3F3, GTPBP4, FOXP1, CD2AP, ELMO1, PKP2, PRKD1, EPHA3, PFN2, GRB7, NOTCH1, SDC2, LPAR1, PDGFA, PIK3R1, PLA2G7, EPB41L5, EFNB1, VTN, FLRT2, PODXL, PDGFC, ZFP580, ALX1, CCDC141, FAM83D, EGR1, FZD3, VCAM1, NR2F1, NR2F2, IGF1, COL1A1, DA…	889	1199	17911	1.84838	2.55266e-06	1.77268e-08	1.6155943234124665E-8\
GOTERM_BP_FAT	GO:0007409~axonogenesis	54	5.39461	4.06907e-10	ROBO2, BMPR2, ROBO1, ALCAM, FGF8, KIF5C, DPYSL5, CHL1, HOXA2, NEFL, HOXA1, NEFM, EPHA4, EPHA7, WDR36, SEMA6A, DST, METRN, COBL, PAX6, UNC5C, NRG1, ISL1, FOXP1, GAS1, EPHA3, MEG3, NOTCH1, CRABP2, DLX5, LPAR3, EFNB1, ABLIM1, GBX2, FLRT2, MAP2, SLITRK6, SLITRK5, NCAM1, SLIT2, PLXNA4, NGFR, FOXB1, NTRK2, FZD3, BCL11B, BDNF, CCK, PTPN11, EFNA3, EFNA2, NFIB, OGN, FMOD	889	421	17911	2.58422	2.80562e-06	1.93491e-08	1.7634505918226162E-8\
GOTERM_BP_FAT	GO:0010605~negative regulation of macromolecule metabolic process	183	18.2817	4.93791e-10	IFITM3, SCX, HNRNPU, PRDM1, NOC2L, EPRS, LOXL2, ELK3, SOX2, RPS6KA3, CCND3, ZFP36, RPS6KA6, EDNRB, DACH1, SALL1, FGF9, BASP1, SALL4, KHSRP, HIST1H2AE, HOXA2, HOXA7, PITX1, JUNB, SOX4, MEF2C, TLE2, NKX6-2, MSX3, SERPINF1, IGFBP3, FOXP4, ISL1, POU3F2, POU3F3, RUNX2, GTPBP4, HIC1, FOXP2, RUNX1, FOXP1, MSH6, MYCN, MSH2, CCNE1, HOXB4, TIMELESS, TAGLN3, MEG3, HBB-Y, GRB7, DNMT1, LXN, NOTCH1, TCF7, ZFP5…	889	2372	17911	1.55437	3.40468e-06	2.33198e-08	2.125330758621031E-8\
GOTERM_BP_FAT	GO:0048565~digestive tract development	29	2.8971	5.00304e-10	NOTCH1, PKDCC, TCF7, PDGFA, PRDM1, ASCL1, EPB41L5, CLMP, SALL1, EDNRB, FGF9, HLX, PDGFC, ALX4, HES1, PITX2, HOXA5, DACT1, PDGFRA, NKX2-6, FOXF2, TGFB3, COBL, FOXP4, TBX2, COL3A1, ID2, ALDH1A2, ITGA6	889	145	17911	4.02947	3.44959e-06	2.34666e-08	2.1387129900672982E-8\
GOTERM_BP_FAT	GO:0051253~negative regulation of RNA metabolic process	115	11.4885	5.47704e-10	IFITM3, SCX, PRDM1, NOC2L, LOXL2, ELK3, SOX2, CCND3, ZFP36, EDNRB, DACH1, SALL1, FGF9, BASP1, SALL4, HIST1H2AE, HOXA2, HOXA7, PITX1, JUNB, MEF2C, TLE2, NKX6-2, MSX3, FOXP4, ISL1, POU3F3, RUNX2, HIC1, FOXP2, RUNX1, FOXP1, CCNE1, HOXB4, TIMELESS, TAGLN3, MEG3, HBB-Y, DNMT1, NOTCH1, TCF7, TWIST2, BAZ2A, ZNHIT1, SMYD1, ALX1, MSC, EGR1, ZFHX3, JUND, FOXF2, CBX3, BCL11A, ZBTB16, NR2F1, SMARCA5, HMGA2, …	889	1283	17911	1.80588	3.77641e-06	2.55164e-08	2.3255227965384535E-8\
GOTERM_BP_FAT	GO:0030855~epithelial cell differentiation	70	6.99301	5.79095e-10	CDKN1C, COL18A1, BMPR2, BTG1, THRA, SCX, PRDM1, SOX2, CDH5, SOX3, ZFP36, UPK1B, SALL1, FGF8, HEY1, BASP1, CASP6, HOXA7, HOXA5, SOX4, EMX1, GSTK1, MEF2C, NME2, FOXL2, PAX6, NRG1, FOXP4, LOR, MTSS1, TNFRSF1A, FOXP1, MYCN, COL4A1, HOXB5, CD63, NOTCH1, DLX3, ROCK2, DLX5, DLX6, PTN, ASCL1, BARX1, DLL1, ZFP36L1, EPB41L5, CUX1, PODXL, SAFB2, SLITRK6, MAP7, S1PR3, HES1, HES5, JAG2, FOXB1, BCL11B, BAD, IG…	889	633	17911	2.22799	3.99285e-06	2.67977e-08	2.4423034611747613E-8\
GOTERM_BP_FAT	GO:0007423~sensory organ development	68	6.79321	6.58453e-10	CDKN1C, BMPR2, FLT1, SPARC, ECE1, PRDM1, SOX2, SOX3, EFEMP1, SALL1, FGF8, FGF9, HEY1, CASP6, ZIC1, HOXA2, HOXA1, PITX2, PDGFRB, PDGFRA, NKX2-6, SERPINF1, FOXL2, PAX6, FOXP2, MYCN, COL4A1, ALDH1A2, NINJ1, GAS1, CRYAB, NOTCH1, DLX5, INSIG1, DLX6, TWIST2, PTN, ASCL1, DLL1, CECR2, GBX2, CUX1, RDH10, GSC, SLITRK6, LRIG3, HES1, HES5, JAG2, NTRK2, FZD3, FOXF2, IRX5, BCL11B, BDNF, TGFB3, EYA4, ATP2B4, PT…	889	608	17911	2.25332	4.54002e-06	3.02669e-08	2.7584787040218157E-8\
GOTERM_BP_FAT	GO:0031175~neuron projection development	90	8.99101	9.11782e-10	ROBO2, BMPR2, TNC, NR3C1, PTPRF, ROBO1, ALCAM, EFEMP1, LGALS1, FGF8, KIF5C, DPYSL5, CHL1, NPTN, HOXA2, NEFL, HOXA1, NEFM, DACT1, EPHA4, EMX1, EPHA7, POSTN, WDR36, MEF2C, SEMA6A, DST, METRN, SERPINF1, MMP2, NME2, COBL, PAX6, UNC5C, NRG1, ISL1, POU3F2, FOXP1, GAS1, PRKD1, EPHA3, MEG3, GRN, NOTCH1, CRABP2, ROCK2, DLX5, UBA6, SDC2, LPAR1, LPAR3, NREP, PTN, EFNB1, ABLIM1, GBX2, FLRT2, CUX1, MAP2, EPB4…	889	921	17911	1.9688	6.28672e-06	4.1634e-08	3.794461275142675E-8\
GOTERM_BP_FAT	GO:0007166~cell surface receptor signaling pathway	176	17.5824	1.05284e-09	IFITM3, SCX, CIB2, PRDM1, CDH6, FGF5, SOX2, CDH5, EFEMP1, SALL1, FGF8, FGF9, PPP2R1B, SALL3, PITX2, SOX4, PDK1, PDGFRB, EPHA4, PDGFRA, EPHA7, MEF2C, TLE2, SEMA6A, WNT5B, IGFBP3, KRT8, VRK2, NPNT, ISL1, RUNX2, HIC1, DKK2, PYGO1, CACNB3, DOK4, COL4A1, CCNE1, RFX4, PRKD1, PHPT1, EPHA3, MEG3, ZFP106, BEX1, NOTCH1, DLX5, TCF7, PDGFA, DTX3, PIK3R1, NREP, GLG1, GABARAP, SOCS2, SCUBE2, EFNB1, WNT6, FLRT2…	889	2278	17911	1.5566	7.25928e-06	4.77586e-08	4.3526439196246284E-8\
GOTERM_BP_FAT	GO:0007411~axon guidance	35	3.4965	1.28915e-09	ROBO2, MEG3, BMPR2, DLX5, ROBO1, EFNB1, ABLIM1, ALCAM, FGF8, FLRT2, GBX2, DPYSL5, CHL1, KIF5C, HOXA2, HOXA1, NCAM1, SLIT2, PLXNA4, NGFR, EPHA4, EPHA7, FZD3, SEMA6A, BCL11B, BDNF, PAX6, UNC5C, ISL1, FOXP1, EFNA3, EFNA2, NFIB, GAS1, EPHA3	889	212	17911	3.32621	8.88867e-06	5.80962e-08	5.29479680112072E-8\
GOTERM_BP_FAT	GO:0032989~cellular component morphogenesis	120	11.988	1.43764e-09	MYLK3, LOXL2, ACTG1, SALL1, FGF8, ALCAM, KIF5C, DPYSL5, DZIP1L, HOXA2, HOXA1, PDGFRB, EPHA4, PDGFRA, EPHA7, POSTN, MEF2C, SEMA6A, KRT8, UNC5C, VRK2, ISL1, POU3F2, FOXP1, RFX4, EPHA3, MEG3, NOTCH1, CRABP2, DLX5, FBLIM1, SDC2, LPAR1, LPAR3, MYL12B, EPB41L5, EFNB1, FLRT2, MAP2, EPB41L3, MAP7, ALX1, FAM83D, PLXNA4, NGFR, FZD3, BCL11B, BDNF, TGFB3, NEBL, BCL11A, HMGA2, HPRT, NFATC4, SMAD7, COL1A1, IFT…	889	1382	17911	1.74941	9.91247e-06	6.4367e-08	5.866311490914708E-8\
GOTERM_BP_FAT	GO:0097485~neuron projection guidance	35	3.4965	1.46281e-09	ROBO2, MEG3, BMPR2, DLX5, ROBO1, EFNB1, ABLIM1, ALCAM, FGF8, FLRT2, GBX2, DPYSL5, CHL1, KIF5C, HOXA2, HOXA1, NCAM1, SLIT2, PLXNA4, NGFR, EPHA4, EPHA7, FZD3, SEMA6A, BCL11B, BDNF, PAX6, UNC5C, ISL1, FOXP1, EFNA3, EFNA2, NFIB, GAS1, EPHA3	889	213	17911	3.3106	1.0086e-05	6.50713e-08	5.930497169566166E-8\
GOTERM_BP_FAT	GO:0010033~response to organic substance	216	21.5784	1.59155e-09	IFITM3, SPON2, IFITM1, SPARC, HNRNPU, SCX, EPRS, SOX2, RPS6KA3, EDNRB, LGALS1, CREB3L1, PPAT, HOXA2, HOXA1, JUNB, IER2, SOX4, MEF2C, SERPINF1, KRT8, ISL1, RUNX2, RUNX1, RBP1, RRAGD, PRKD1, EPHA3, ATF4, MEG3, BEX1, MGST3, LPAR1, PIK3R1, PLA2G5, GLG1, EPB41L5, FLRT2, MAP2, PDGFC, MAP7, HMOX1, IL11RA1, NGFR, EGR1, JUND, TIPARP, NR2F1, NR2F2, IGF1, CDC6, COL1A1, COL1A2, EHD4, ID1, ID3, SNAI2, GSTM7, …	889	2972	17911	1.46428	1.09737e-05	7.03447e-08	6.411106962028236E-8\
GOTERM_BP_FAT	GO:0043583~ear development	37	3.6963	2.72982e-09	NOTCH1, SPARC, DLX5, DLX6, INSIG1, ECE1, DLL1, SOX2, CECR2, SALL1, FGF8, GBX2, FGF9, HEY1, CUX1, RDH10, GSC, ZIC1, SLITRK6, HOXA2, LRIG3, HOXA1, HES1, HES5, JAG2, PDGFRB, FZD3, BDNF, TGFB3, EYA4, PTPN11, IGF1, IFT20, MAFB, MYCN, SPRY2, GAS1	889	240	17911	3.10605	1.8822e-05	1.19886e-07	1.0926252403539962E-7\
GOTERM_BP_FAT	GO:0060173~limb development	33	3.2967	2.85041e-09	BMPR2, NOTCH1, PKDCC, CRABP2, DLX5, DLX6, SCX, ECE1, SALL1, FGF8, FGF9, SALL3, RDH10, SALL4, ALX3, RSPO2, ALX4, ALX1, PITX2, PITX1, SOX4, RSPO4, ZBTB16, NR2F2, TBX5, PBX1, RUNX2, TBX2, MYCN, SMOC1, ALDH1A2, GAS1, ITGA6	889	197	17911	3.37494	1.96534e-05	1.23607e-07	1.1265376872377715E-7\
GOTERM_BP_FAT	GO:0048736~appendage development	33	3.2967	2.85041e-09	BMPR2, NOTCH1, PKDCC, CRABP2, DLX5, DLX6, SCX, ECE1, SALL1, FGF8, FGF9, SALL3, RDH10, SALL4, ALX3, RSPO2, ALX4, ALX1, PITX2, PITX1, SOX4, RSPO4, ZBTB16, NR2F2, TBX5, PBX1, RUNX2, TBX2, MYCN, SMOC1, ALDH1A2, GAS1, ITGA6	889	197	17911	3.37494	1.96534e-05	1.23607e-07	1.1265376872377715E-7\
GOTERM_BP_FAT	GO:0000902~cell morphogenesis	112	11.1888	4.33322e-09	LOXL2, SALL1, FGF8, ALCAM, KIF5C, DPYSL5, DZIP1L, HOXA2, HOXA1, EPHA4, EPHA7, POSTN, MEF2C, SEMA6A, KRT8, UNC5C, VRK2, ISL1, POU3F2, FOXP1, RFX4, EPHA3, MEG3, NOTCH1, CRABP2, DLX5, FBLIM1, SDC2, LPAR1, LPAR3, MYL12B, EPB41L5, EFNB1, FLRT2, MAP2, EPB41L3, MAP7, ALX1, FAM83D, PLXNA4, NGFR, FZD3, BCL11B, BDNF, TGFB3, BCL11A, HMGA2, HPRT, NFATC4, SMAD7, COL1A1, IFT20, EFNA3, DAB2, EFNA2, RGCC, BAMBI,…	889	1283	17911	1.75877	2.98771e-05	1.86735e-07	1.701873817592919E-7\
GOTERM_BP_FAT	GO:0007517~muscle organ development	49	4.8951	4.90968e-09	RYR2, ELN, SCX, NR3C1, YBX3, FGF8, FGF9, HEY1, PITX2, PITX1, HIST1H1B, MEF2C, FOXL2, NRG1, FOS, ISL1, MTSS1, FOXP2, DCN, FOXP1, PKP2, VGLL2, CRYAB, VAMP5, MEG3, NOTCH1, DLL1, TTN, HLX, PLAGL1, GSC, TNNI1, SMYD1, ALX4, NCAM1, MSC, EGR1, FDPS, ZFHX3, ANGPT1, BDNF, IGF1, NR2F2, TBX5, TBX2, SMAD7, COL3A1, WT1, ID3	889	388	17911	2.54438	3.38517e-05	2.10262e-07	1.9163003219996885E-7\
GOTERM_BP_FAT	GO:0051128~regulation of cellular component organization	180	17.982	6.18173e-09	SPARC, HNRNPU, MPV17L2, SMC5, NOC2L, ESPN, NR3C1, MYLK3, EFEMP1, SALL1, FGF8, SLK, LGALS1, ARHGDIB, SYNPO, TMSB10, PDGFRB, EPHA4, WDHD1, EPHA7, POSTN, MEF2C, SEMA6A, LMO4, MSX3, SERPINF1, IGFBP3, IGFBP2, WDR75, VRK2, ISL1, POU3F2, MID1, CD2AP, CLIP3, EML4, MSH2, DKC1, PKP2, MALAT1, PRKD1, PHPT1, EPHA3, PFN2, DNMT1, RAB5B, PKDCC, NOTCH1, CRABP2, FBLIM1, INSIG1, SDC2, LPAR1, LPAR3, PIK3R1, FBLN5, M…	889	2399	17911	1.51168	4.26221e-05	2.63105e-07	2.3979018512682914E-7\
GOTERM_BP_FAT	GO:0070887~cellular response to chemical stimulus	192	19.1808	6.79154e-09	IFITM3, SPON2, SPARC, TFRC, TNC, SCX, HNRNPU, CIB2, PRDM1, ENO1, NR3C1, EPRS, MYLK3, IPO5, FGF5, CDH5, CCND3, ZFP36, EDNRB, FGF8, LGALS1, FGF9, CREB3L1, PPAT, KHSRP, STK16, HOXA2, HOXA1, JUNB, SOX4, PDK1, PDGFRB, PDGFRA, POSTN, MEF2C, SERPINF1, APLP1, IGFBP2, KRT8, AIP, VRK2, NPNT, ISL1, POU3F2, RUNX2, RUNX1, FOXP1, COL4A1, NCL, RRAGD, TIMELESS, PRKD1, LY6H, PHPT1, EPHA3, ATF4, MEG3, ZFP106, DNMT…	889	2607	17911	1.48381	4.68266e-05	2.87286e-07	2.618285579558907E-7\
GOTERM_BP_FAT	GO:0030334~regulation of cell migration	75	7.49251	6.86656e-09	COL18A1, IFITM1, BMPR2, FLT1, SPARC, LDB2, IKBKAP, CYR61, ROBO1, SLK, EFEMP1, DACH1, GLIPR2, ARHGDIB, TIMP1, HOXA7, PITX2, PHLDA2, PDGFRB, PDGFRA, EGFL7, POSTN, SEMA6A, WNT5B, LMO4, IGFBP3, SERPINF1, MMP2, PAX6, UNC5C, NRG1, ADRA2A, GTPBP4, DCN, FOXP1, MMP14, PKP2, ITGA6, PRKD1, EPHA3, DDR2, PFN2, GRB7, CD63, NOTCH1, ROCK2, LPAR1, PDGFA, NEXN, PRR5L, PIK3R1, PTN, PLA2G7, EPB41L5, VTN, FLRT2, PODX…	889	742	17911	2.03646	4.73438e-05	2.88689e-07	2.6310642405928487E-7\
GOTERM_BP_FAT	GO:0045667~regulation of osteoblast differentiation	26	2.5974	7.52505e-09	IFITM1, BMPR2, NOTCH1, DLX5, TWIST2, CYR61, SOX2, SCUBE2, HEY1, HOXA2, CLIC1, GDF10, MEF2C, JUND, IGF1, NPNT, RUNX2, SMOC1, ID2, ID1, TMEM119, ID4, ID3, SNAI2, PRKD1, DDR2	889	133	17911	3.93858	5.18839e-05	3.13363e-07	2.8559466937548177E-7\
GOTERM_BP_FAT	GO:0014031~mesenchymal cell development	30	2.997	7.54435e-09	NOTCH1, LOXL2, EFNB1, EPB41L5, FGF8, EDNRB, GBX2, HEY1, GLIPR2, RDH10, GSC, ALX1, HES1, FAM83D, PITX2, SEMA6A, TGFB3, HMGA2, PAX6, ISL1, MAD2L2, COL1A1, DAB2, FGF15, RGCC, KITL, BAMBI, ALDH1A2, SNAI1, SNAI2	889	173	17911	3.49376	5.2017e-05	3.13363e-07	2.8559466937548177E-7\
GOTERM_BP_FAT	GO:0030198~extracellular matrix organization	35	3.4965	8.79654e-09	COL18A1, NOTCH1, ELN, SCX, FBLN5, CYR61, LOXL2, VTN, FLRT2, ABI3BP, CREB3L1, PDGFRA, POSTN, EGFL6, GSN, FOXF2, LUM, APLP1, NPNT, SULF2, COL1A1, MFAP4, MMP11, COL3A1, RGCC, COL1A2, FAP, LOX, COL4A1, WT1, CRISPLD2, SMOC1, TGFBI, FMOD, DDR2	889	228	17911	3.0928	6.06503e-05	3.62915e-07	3.3075512338443503E-7\
GOTERM_BP_FAT	GO:0010942~positive regulation of cell death	66	6.59341	8.84259e-09	COL18A1, BTG1, NR3C1, CYR61, PTPRF, ROBO1, SLK, PPP2R1B, AIFM2, CASP6, MYBL2, HOXA5, SOX4, PHLDA3, PDGFRB, EPHA7, USP7, MEF2C, PARP1, TSC22D1, DUSP1, IGFBP3, MMP2, FOXL2, UNC5C, TNFRSF1A, AES, CLIP3, MYCN, ALDH1A2, ITGA6, PDE5A, ATF4, NOTCH1, LPAR1, ECSCR, PTN, ASCL1, UACA, HSPD1, UCP2, HMOX1, APOPT1, SLIT2, CASP8AP2, NGFR, EGR1, GSN, CRADD, BDNF, TGFB3, BAD, ZBTB16, TXNRD1, HMGA2, CCK, NFATC4, D…	889	620	17911	2.14472	6.09678e-05	3.62915e-07	3.3075512338443503E-7\
GOTERM_BP_FAT	GO:0008285~negative regulation of cell proliferation	68	6.79321	9.53501e-09	CDKN1C, IFITM3, IFITM1, BMPR2, BTG1, SPARC, TES, NRK, PTH1R, PRDM1, BRCA2, LRRC32, PTPRF, ROBO1, SOX2, CDH5, DACH1, HIST1H2AE, TIMP2, SOX4, MORC3, MEF2C, IGFBP3, SERPINF1, PAX6, P3H3, MTSS1, GTPBP4, RUNX1, RIPPLY3, ALDH1A2, PKP2, GAS1, PDE5A, TAX1BP3, TNFRSF21, MEG3, NOTCH1, ZFP503, TWIST2, PIK3R1, PTN, DLL1, HMOX1, CSK, HES1, SLIT2, SUZ12, NGFR, PRNP, CDKN2B, BCL11B, BDNF, TGFB3, ZBTB16, IGF1, N…	889	649	17911	2.11097	6.57417e-05	3.89017e-07	3.54544413570633E-7\
GOTERM_BP_FAT	GO:0043062~extracellular structure organization	35	3.4965	9.85084e-09	COL18A1, NOTCH1, ELN, SCX, FBLN5, CYR61, LOXL2, VTN, FLRT2, ABI3BP, CREB3L1, PDGFRA, POSTN, EGFL6, GSN, FOXF2, LUM, APLP1, NPNT, SULF2, COL1A1, MFAP4, MMP11, COL3A1, RGCC, COL1A2, FAP, LOX, COL4A1, WT1, CRISPLD2, SMOC1, TGFBI, FMOD, DDR2	889	229	17911	3.07929	6.79193e-05	3.99539e-07	3.641335773629743E-7\
GOTERM_BP_FAT	GO:0048762~mesenchymal cell differentiation	31	3.0969	1.05193e-08	NOTCH1, LOXL2, EFNB1, EPB41L5, FGF8, EDNRB, GBX2, HEY1, GLIPR2, RDH10, GSC, ALX1, HES1, FAM83D, PITX2, MEF2C, SEMA6A, TGFB3, HMGA2, PAX6, ISL1, MAD2L2, COL1A1, DAB2, FGF15, RGCC, KITL, BAMBI, ALDH1A2, SNAI1, SNAI2	889	186	17911	3.35789	7.2528e-05	4.24156e-07	3.8656931714305175E-7\
GOTERM_BP_FAT	GO:0045665~negative regulation of neuron differentiation	35	3.4965	1.10232e-08	BEX1, NOTCH1, LPAR1, FUOM, ASCL1, DLL1, SOX21, SOX2, SOX3, LGALS1, EFEMP1, EDNRB, HEY1, HOXA2, HES1, SLIT2, HES5, RUNX1T1, NGFR, EPHA4, EPHA7, SEMA6A, BCL11A, IRX3, NR2F1, PAX6, ISL1, PBX1, NFATC4, DAB2, ID2, ID1, ID4, PMP22, EPHA3	889	230	17911	3.0659	7.60019e-05	4.41888e-07	4.0273019890200833E-7\
GOTERM_BP_FAT	GO:0048608~reproductive structure development	56	5.59441	1.24038e-08	CDKN1C, ROBO2, BMPR2, NRK, TNC, SCX, PRDM1, BRCA2, YBX3, CYR61, SOX2, SOX3, SALL1, FGF8, FGF9, HEY1, PITX2, PHLDA2, JUNB, PDGFRA, SERPINF1, MMP2, KRT8, FOXL2, DCN, RUNX1, MMP14, MSH2, XIST, MDFI, NOTCH1, DLX3, TCF7, ZFP36L1, STOX2, RDH10, SAFB2, MAP7, HES1, SLIT2, IL11RA1, VCAM1, FOXF2, IRX5, ANGPT1, TIPARP, IDH1, HMGA2, PTPN11, IGF1, NR2F2, NASP, KITL, WT1, SNAI1, ID4	889	490	17911	2.30256	8.55203e-05	4.91652e-07	4.480843722410232E-7\
GOTERM_BP_FAT	GO:0045596~negative regulation of cell differentiation	77	7.69231	1.24072e-08	NRARP, SOX21, SOX2, SOX3, ZFP36, PCM1, EFEMP1, EDNRB, LGALS1, SALL1, HEY1, HOXA2, HOXA7, HOXA5, EPHA4, EPHA7, POSTN, SEMA6A, NKX6-2, NME2, PAX6, NRG1, FOXP4, ISL1, FOXP1, MMP11, MYCN, PKP2, HOXB8, EPHA3, BEX1, NOTCH1, INSIG1, LRRC17, LPAR1, TWIST2, PIK3R1, PTN, ASCL1, FUOM, DLL1, ZFP36L1, HLX, S1PR3, HES1, SLIT2, HES5, RUNX1T1, SUZ12, GDF10, NGFR, CDKN2B, BDNF, BCL11A, TMEM176B, ZBTB16, IRX3, TME…	889	781	17911	1.98636	8.55438e-05	4.91652e-07	4.480843722410232E-7\
GOTERM_BP_FAT	GO:0042692~muscle cell differentiation	50	4.995	1.45274e-08	BTG1, THRA, HNRNPU, NR3C1, MYLK3, ACTG1, EDNRB, LGALS1, HEY1, SPEG, PITX2, PITX1, PDGFRB, PDGFRA, MEF2C, NKX2-6, IGFBP3, AW551984, KRT8, NRG1, NPNT, ISL1, FOXP1, TANC1, MMP14, PLEKHO1, ALPK3, RBM24, POPDC2, MEG3, NOTCH1, NEXN, PIK3R1, DLL1, ZFP36L1, TTN, SMYD1, HES1, PDLIM5, FDPS, NEBL, IGF1, TBX5, TBX2, NFATC4, IFT20, WT1, ID3, CAMK1, CDO1	889	414	17911	2.43326	0.000100161	5.72379e-07	5.216576265754954E-7\
GOTERM_BP_FAT	GO:0030111~regulation of Wnt signaling pathway	36	3.5964	1.64079e-08	NOTCH1, RGS19, THRA, DLX5, NRARP, MLLT3, BARX1, SOX2, SALL1, FGF9, GSC, RSPO2, RSPO1, SOX4, DACT1, ANKRD6, ZBED3, EGR1, TLE2, WNT5B, HMGA2, ISL1, HIC1, DKK2, AES, NFATC4, SULF2, MAD2L2, COL1A1, IFT20, DAB2, MDFIC, BAMBI, SNAI2, TAX1BP3, MDFI	889	245	17911	2.96043	0.000113126	6.42799e-07	5.858372930525655E-7\
GOTERM_BP_FAT	GO:0061458~reproductive system development	56	5.59441	1.7649e-08	CDKN1C, ROBO2, BMPR2, NRK, TNC, SCX, PRDM1, BRCA2, YBX3, CYR61, SOX2, SOX3, SALL1, FGF8, FGF9, HEY1, PITX2, PHLDA2, JUNB, PDGFRA, SERPINF1, MMP2, KRT8, FOXL2, DCN, RUNX1, MMP14, MSH2, XIST, MDFI, NOTCH1, DLX3, TCF7, ZFP36L1, STOX2, RDH10, SAFB2, MAP7, HES1, SLIT2, IL11RA1, VCAM1, FOXF2, IRX5, ANGPT1, TIPARP, IDH1, HMGA2, PTPN11, IGF1, NR2F2, NASP, KITL, WT1, SNAI1, ID4	889	495	17911	2.2793	0.000121682	6.87513e-07	6.265890391766107E-7\
GOTERM_BP_FAT	GO:0043065~positive regulation of apoptotic process	62	6.19381	1.89108e-08	COL18A1, BTG1, NR3C1, CYR61, PTPRF, ROBO1, SLK, PPP2R1B, AIFM2, CASP6, MYBL2, HOXA5, SOX4, PHLDA3, PDGFRB, EPHA7, USP7, MEF2C, TSC22D1, DUSP1, IGFBP3, MMP2, FOXL2, UNC5C, TNFRSF1A, AES, CLIP3, ALDH1A2, ITGA6, PDE5A, ATF4, NOTCH1, LPAR1, ECSCR, PTN, ASCL1, UACA, HSPD1, HMOX1, APOPT1, SLIT2, CASP8AP2, NGFR, EGR1, GSN, CRADD, BDNF, TGFB3, BAD, ZBTB16, HMGA2, CCK, NFATC4, DAP, RGCC, MYBBP1A, FAP, WT1…	889	577	17911	2.16488	0.000130382	7.3253e-07	6.676164544929177E-7\
GOTERM_BP_FAT	GO:0002520~immune system development	90	8.99101	2.25936e-08	CDKN1C, FLT1, CD83, TFRC, THRA, HBA-X, SNX10, HBA-A2, NRARP, GPATCH4, HBA-A1, PRDM1, BRCA2, MEOX1, ZFP36, LGALS1, HOXA3, HOXA7, PITX2, JUNB, HOXA5, SOX4, PDGFRB, PDGFRA, HELLS, HSP90AA1, MEF2C, LMO4, PABPC4, NME2, HBB-BT, HBB-BS, FOS, MLF1, RUNX2, RUNX1, FOXP1, MSH6, PYGO1, RNF168, MMP14, MSH2, RBP1, HOXB4, HOXB8, HOXB7, ITGA9, NOTCH1, CBFB, LRRC17, TCF7, TWIST2, CRIP2, PIK3R1, BARX1, DLL1, HSPD1…	889	984	17911	1.84275	0.000155771	8.70297e-07	7.931759255886085E-7\
GOTERM_BP_FAT	GO:0010720~positive regulation of cell development	63	6.29371	2.48245e-08	ROBO2, BMPR2, NR3C1, MYLK3, PTPRF, ROBO1, SOX2, CDH5, SALL1, GLIPR2, CASP6, NPTN, TIMP2, DNMT3B, NEFL, EPHA4, MEF2C, SEMA6A, NKX6-2, METRN, SERPINF1, NME2, COBL, PAX6, NRG1, RUNX1, PDE5A, PRKD1, EPHA3, MEG3, GRN, BEX1, NOTCH1, CRABP2, LPAR1, LPAR3, PTN, ASCL1, SOCS2, EPB41L5, CUX1, HOXC4, ALX1, HES1, NGFR, NTRK2, FDPS, FZD3, BDNF, TGFB3, BAD, IRX3, IGF1, COL1A1, DAB2, RGCC, LIN28A, BAMBI, CLCF1, …	889	595	17911	2.13325	0.00017115	9.50917e-07	8.66651303205484E-7\
GOTERM_BP_FAT	GO:0043068~positive regulation of programmed cell death	62	6.19381	2.58925e-08	COL18A1, BTG1, NR3C1, CYR61, PTPRF, ROBO1, SLK, PPP2R1B, AIFM2, CASP6, MYBL2, HOXA5, SOX4, PHLDA3, PDGFRB, EPHA7, USP7, MEF2C, TSC22D1, DUSP1, IGFBP3, MMP2, FOXL2, UNC5C, TNFRSF1A, AES, CLIP3, ALDH1A2, ITGA6, PDE5A, ATF4, NOTCH1, LPAR1, ECSCR, PTN, ASCL1, UACA, HSPD1, HMOX1, APOPT1, SLIT2, CASP8AP2, NGFR, EGR1, GSN, CRADD, BDNF, TGFB3, BAD, ZBTB16, HMGA2, CCK, NFATC4, DAP, RGCC, MYBBP1A, FAP, WT1…	889	582	17911	2.14628	0.000178513	9.86345e-07	8.989404985621252E-7\
GOTERM_BP_FAT	GO:2000145~regulation of cell motility	76	7.59241	2.85926e-08	COL18A1, IFITM1, BMPR2, FLT1, SPARC, LDB2, IKBKAP, CYR61, ROBO1, SLK, EFEMP1, DACH1, GLIPR2, ARHGDIB, TIMP1, HOXA7, PITX2, PHLDA2, PDGFRB, PDGFRA, EGFL7, POSTN, SEMA6A, WNT5B, LMO4, IGFBP3, SERPINF1, MMP2, PAX6, UNC5C, NRG1, ADRA2A, GTPBP4, DCN, FOXP1, MMP14, PKP2, ITGA6, PRKD1, PHPT1, EPHA3, DDR2, PFN2, GRB7, CD63, NOTCH1, ROCK2, LPAR1, PDGFA, NEXN, PRR5L, PIK3R1, PTN, PLA2G7, EPB41L5, VTN, FLRT…	889	782	17911	1.95806	0.000197127	1.08322e-06	9.87230393191486E-7\
GOTERM_BP_FAT	GO:0009966~regulation of signal transduction	181	18.0819	2.93235e-08	NRK, PRDM1, NOC2L, NR3C1, SOX2, RGS5, CCND3, RPS6KA6, SALL1, FGF8, LGALS1, FGF9, PPP2R1B, SALL3, CREB3L1, ARHGDIB, SOX4, PHLDA3, MAP2K3, PDGFRB, EPHA4, PDGFRA, EPHA7, POSTN, MEF2C, TLE2, WNT5B, IGFBP3, IGFBP2, AIP, SHISA5, VRK2, NPNT, ISL1, MID1, RUNX2, HIC1, DKK2, RUNX1, FOXP1, RFX4, RRAGD, PRKD1, KCTD12, PHPT1, MEG3, SEH1L, NOTCH1, CRABP2, DLX5, LPAR1, PDGFA, LPAR3, PIK3R1, PLA2G5, NREP, UBR1, …	889	2468	17911	1.47758	0.000202165	1.10484e-06	1.0069325751288671E-6\
GOTERM_BP_FAT	GO:0048754~branching morphogenesis of an epithelial tube	30	2.997	3.13131e-08	NOTCH1, FLT1, TNC, NRARP, SOX2, WNT6, SALL1, FGF8, GBX2, RDH10, RSPO2, SLIT2, PITX2, HOXA5, PDGFRA, ANGPT1, HMGA2, IGF1, NPNT, PBX1, NFATC4, MMP14, MYCN, COL4A1, WT1, ESRP1, MGP, TIMELESS, SPRY2, HOXB7	889	184	17911	3.2849	0.000215881	1.17339e-06	1.0694118055279682E-6\
GOTERM_BP_FAT	GO:0001763~morphogenesis of a branching structure	35	3.4965	3.57791e-08	NOTCH1, FLT1, TNC, PDGFA, NRARP, PRDM1, SOX2, WNT6, SALL1, FGF8, GBX2, RDH10, RSPO2, SLIT2, PITX2, HOXA5, PDGFRA, EPHA7, ANGPT1, BCL11A, HMGA2, IGF1, NPNT, PBX1, NFATC4, MMP14, MYCN, COL4A1, WT1, ESRP1, MGP, TIMELESS, SPRY2, SNAI2, HOXB7	889	241	17911	2.92596	0.000246667	1.3335e-06	1.2153291571423666E-6\
GOTERM_BP_FAT	GO:0048534~hematopoietic or lymphoid organ development	86	8.59141	5.01367e-08	CDKN1C, FLT1, CD83, TFRC, THRA, HBA-X, SNX10, HBA-A2, NRARP, GPATCH4, HBA-A1, PRDM1, BRCA2, MEOX1, ZFP36, LGALS1, HOXA3, HOXA7, PITX2, JUNB, HOXA5, SOX4, PDGFRB, PDGFRA, HELLS, HSP90AA1, MEF2C, LMO4, PABPC4, NME2, HBB-BT, HBB-BS, FOS, MLF1, RUNX2, RUNX1, FOXP1, PYGO1, MMP14, MSH2, RBP1, HOXB4, HOXB8, HOXB7, ITGA9, NOTCH1, CBFB, LRRC17, TCF7, TWIST2, CRIP2, PIK3R1, BARX1, DLL1, ZFP36L1, HLX, HES1,…	889	940	17911	1.84327	0.000345633	1.85856e-06	1.6938659469189496E-6\
GOTERM_BP_FAT	GO:0007167~enzyme linked receptor protein signaling pathway	78	7.79221	5.49465e-08	TRIM71, CDKN1C, RYR2, BMPR2, FLT1, SCX, CYR61, PTPRF, FGF5, CDH5, EFEMP1, FGF8, FGF9, NPTN, DACT1, PDGFRB, EPHA4, PDGFRA, EPHA7, PARP1, IGFBP3, NRG1, FOS, NPNT, ADRA2A, RUNX2, DCN, DOK4, COL4A1, AKT1S1, PRKD1, EPHA3, DDR2, ZFP106, MEG3, USP15, LEPROT, BEX1, NOTCH1, DLX5, PDGFA, NREP, PIK3R1, GLG1, SOCS2, EFNB1, FLRT2, PDGFC, CSK, HES1, SPTBN1, HES5, GDF10, NGFR, NTRK2, EGR1, CDKN2B, ANGPT1, BDNF,…	889	824	17911	1.90715	0.000378784	2.02597e-06	1.8464375961776821E-6\
GOTERM_BP_FAT	GO:0072073~kidney epithelium development	27	2.6973	5.77354e-08	ROBO2, NOTCH1, DLL1, ACAT1, WNT6, SALL1, FGF8, HEY1, PODXL, BASP1, HES1, SLIT2, HES5, EPHA4, EPHA7, MEF2C, BDNF, IRX3, NPNT, MTSS1, PBX1, POU3F3, SMAD7, WT1, TIMELESS, HOXB7, CRLF1	889	157	17911	3.46483	0.000398006	2.10627e-06	1.9196254088056012E-6\
GOTERM_BP_FAT	GO:0035051~cardiocyte differentiation	27	2.6973	5.77354e-08	POPDC2, NOTCH1, NEXN, HNRNPU, NR3C1, MYLK3, TTN, SPEG, HES1, PITX2, PDLIM5, PDGFRB, PDGFRA, FDPS, MEF2C, NKX2-6, NEBL, AW551984, NRG1, IGF1, TBX5, ISL1, TBX2, FOXP1, IFT20, WT1, ALPK3	889	157	17911	3.46483	0.000398006	2.10627e-06	1.9196254088056012E-6\
GOTERM_BP_FAT	GO:0044085~cellular component biogenesis	190	18.981	7.03944e-08	MPV17L2, NOC2L, ESPN, MYLK3, IPO5, ACTG1, CDH5, SLK, PPP2R1B, PPAT, DZIP1L, HIST3H2BA, SYNPO, TMSB10, PDGFRB, PDGFRA, EPHA7, MEF2C, SCAF11, LMO4, KRT8, IMP4, GTPBP4, FTSJ3, FOXP1, RAB32, CLIP3, LOX, DKC1, NCL, RFX4, NHP2, PKP2, GEMIN5, PKP4, GEMIN6, KCTD12, EPHA3, KPNB1, PFN2, HBB-Y, GRB7, NOTCH1, FBLIM1, INSIG1, PEX11B, LPAR1, PDGFA, LPAR3, BAZ2A, PIK3R1, FBLN5, GABARAP, HSP90B1, ACAT1, EPB41L5,…	889	2654	17911	1.44235	0.000485252	2.55458e-06	2.3282020603903736E-6\
GOTERM_BP_FAT	GO:0040012~regulation of locomotion	77	7.69231	9.0488e-08	ROBO2, COL18A1, IFITM1, BMPR2, FLT1, SPARC, LDB2, IKBKAP, CYR61, ROBO1, SLK, EFEMP1, DACH1, GLIPR2, ARHGDIB, TIMP1, HOXA7, PITX2, PHLDA2, PDGFRB, PDGFRA, EGFL7, POSTN, SEMA6A, WNT5B, LMO4, IGFBP3, SERPINF1, MMP2, PAX6, UNC5C, NRG1, ADRA2A, GTPBP4, DCN, FOXP1, MMP14, PKP2, ITGA6, PRKD1, PHPT1, EPHA3, DDR2, PFN2, GRB7, CD63, NOTCH1, ROCK2, LPAR1, PDGFA, NEXN, PRR5L, PIK3R1, PTN, PLA2G7, EPB41L5, VT…	889	819	17911	1.8942	0.00062372	3.26657e-06	2.977103237233338E-6\
GOTERM_BP_FAT	GO:0030030~cell projection organization	114	11.3886	9.7783e-08	TNC, ESPN, NR3C1, EFEMP1, FGF8, ALCAM, LGALS1, KIF5C, DPYSL5, DZIP1L, HOXA2, HOXA1, EPHA4, EPHA7, POSTN, MEF2C, SEMA6A, SERPINF1, UNC5C, ISL1, POU3F2, FOXP1, TANC1, RFX4, PRKD1, EPHA3, PFN2, MEG3, NOTCH1, CRABP2, DLX5, UBA6, SDC2, LPAR1, PDGFA, LPAR3, NREP, EFNB1, FLRT2, PODXL, MAP2, EPB41L3, PLXNA4, NGFR, FZD3, BCL11B, BDNF, TGFB3, BCL11A, NR2F1, HPRT, NFATC4, IFT20, EFNA3, DAB2, EFNA2, ID1, OGN…	889	1392	17911	1.65	0.000673987	3.51153e-06	3.2003565724045826E-6\
GOTERM_BP_FAT	GO:0030278~regulation of ossification	32	3.1968	1.08096e-07	IFITM1, BMPR2, NOTCH1, PKDCC, DLX5, TWIST2, CYR61, SOX2, SCUBE2, HEY1, CREB3L1, HOXA2, CLIC1, GDF10, MEF2C, JUND, TGFB3, ZBTB16, IGF1, NPNT, PBX1, RUNX2, SMOC1, ID2, ID1, MGP, TMEM119, ID4, ID3, SNAI2, PRKD1, DDR2	889	217	17911	2.97104	0.000745046	3.84187e-06	3.501425466864826E-6\
GOTERM_BP_FAT	GO:0010001~glial cell differentiation	32	3.1968	1.08096e-07	NOTCH1, LPAR1, ASCL1, DLL1, FGF5, VTN, HES1, CSK, SOX4, HES5, EPHA4, EMX1, NTRK2, EIF2B3, NKX6-2, GSN, METRN, HMGA2, PAX6, PTPN11, NRG1, IGF1, MPP5, POU3F2, AFDN, LIN28A, MYCN, NFIB, CLCF1, ID2, ID4, TNFRSF21	889	217	17911	2.97104	0.000745046	3.84187e-06	3.501425466864826E-6\
GOTERM_BP_FAT	GO:0016055~Wnt signaling pathway	46	4.5954	1.20058e-07	RYR2, NOTCH1, RGS19, THRA, DLX5, TCF7, NRARP, MLLT3, BARX1, SOX2, WNT6, SALL1, FGF8, FGF9, GSC, RSPO2, RSPO1, PITX2, SOX4, RSPO4, DACT1, ANKRD6, ZBED3, EGR1, FZD3, TLE2, WNT5B, HMGA2, PPP2R5A, KLF4, ISL1, HIC1, DKK2, AES, NFATC4, SULF2, PYGO1, MAD2L2, COL1A1, IFT20, DAB2, CCNE1, BAMBI, SNAI2, TAX1BP3, MDFI	889	390	17911	2.37635	0.000827455	4.24512e-06	3.86893533443258E-6\
GOTERM_BP_FAT	GO:0014070~response to organic cyclic compound	89	8.89111	1.21176e-07	RYR2, SPARC, CD83, THRA, TNC, CIB2, HNRNPU, UFSP2, HBA-A1, BRCA1, NR3C1, ZFP36, EDNRB, LGALS1, FGF8, HEY1, DNMT3B, NEFL, JUNB, PDGFRB, VKORC1, POSTN, HSP90AA1, MEF2C, PARP1, DUSP1, ARG1, SERPINF1, MMP2, IGFBP2, APLP1, FOS, SAFB, TMEM173, ISL1, FOXP1, MMP14, LOX, ALDH1A2, ITGA6, CRYAB, GRN, RGS19, NOTCH1, ROCK2, PIK3R1, ATP1A1, PTN, PLA2G5, ASCL1, HSP90B1, HSPD1, ZFP36L1, ACAT1, SOCS2, SAFB2, HMOX…	889	1005	17911	1.78419	0.000835159	4.2628e-06	3.885049162583857E-6\
GOTERM_BP_FAT	GO:0198738~cell-cell signaling by wnt	46	4.5954	1.2991e-07	RYR2, NOTCH1, RGS19, THRA, DLX5, TCF7, NRARP, MLLT3, BARX1, SOX2, WNT6, SALL1, FGF8, FGF9, GSC, RSPO2, RSPO1, PITX2, SOX4, RSPO4, DACT1, ANKRD6, ZBED3, EGR1, FZD3, TLE2, WNT5B, HMGA2, PPP2R5A, KLF4, ISL1, HIC1, DKK2, AES, NFATC4, SULF2, PYGO1, MAD2L2, COL1A1, IFT20, DAB2, CCNE1, BAMBI, SNAI2, TAX1BP3, MDFI	889	391	17911	2.37028	0.000895329	4.54685e-06	4.143934872553064E-6\
GOTERM_BP_FAT	GO:0045669~positive regulation of osteoblast differentiation	17	1.6983	1.51047e-07	GDF10, IFITM1, MEF2C, BMPR2, JUND, DLX5, IGF1, NPNT, CYR61, RUNX2, SCUBE2, HEY1, ID4, TMEM119, PRKD1, CLIC1, DDR2	889	68	17911	5.03684	0.00104093	5.25996e-06	4.793847063046147E-6\
GOTERM_BP_FAT	GO:0035270~endocrine system development	26	2.5974	1.54195e-07	CDKN1C, THRA, ASCL1, NR3C1, DLL1, SOX2, SOX3, SALL1, FGF8, HOXA3, HES1, PITX2, PITX1, SOX4, HOXA5, PDGFRB, PDGFRA, NKX6-2, BAD, HMGA2, PAX6, ISL1, POU3F2, PBX1, WT1, ALDH1A2	889	154	17911	3.4015	0.00106261	5.34259e-06	4.869152274574918E-6\
GOTERM_BP_FAT	GO:2000027~regulation of organ morphogenesis	30	2.997	1.6085e-07	BMPR2, NOTCH1, PDGFA, PTN, MLLT3, WNT6, SALL1, FGF8, CASP6, RSPO2, HES1, DACT1, ANKRD6, NGFR, PDGFRA, FZD3, BDNF, TGFB3, HMGA2, TBX5, ISL1, FOXP2, RUNX2, TBX2, SULF2, DAB2, WT1, NFIB, SNAI2, HOXB7	889	198	17911	3.05263	0.00110845	5.54531e-06	5.053908399322539E-6\
GOTERM_BP_FAT	GO:0051270~regulation of cellular component movement	78	7.79221	1.64611e-07	COL18A1, RYR2, IFITM1, BMPR2, FLT1, SPARC, LDB2, IKBKAP, CYR61, ROBO1, SLK, EFEMP1, DACH1, GLIPR2, ARHGDIB, TIMP1, HOXA7, PITX2, PHLDA2, PDGFRB, PDGFRA, EGFL7, POSTN, SEMA6A, WNT5B, LMO4, IGFBP3, SERPINF1, MMP2, PAX6, UNC5C, NRG1, ADRA2A, GTPBP4, DCN, FOXP1, MMP14, PKP2, ITGA6, PRKD1, PHPT1, EPHA3, DDR2, PFN2, GRB7, CD63, NOTCH1, ROCK2, LPAR1, PDGFA, NEXN, PRR5L, PIK3R1, ATP1A1, PTN, PLA2G7, EPB4…	889	846	17911	1.85756	0.00113435	5.64674e-06	5.146353884880699E-6\
GOTERM_BP_FAT	GO:0030856~regulation of epithelial cell differentiation	24	2.3976	1.70683e-07	CDKN1C, BTG1, NOTCH1, ROCK2, BAD, NME2, PAX6, FOXP4, ASCL1, DLL1, ZFP36L1, FOXP1, TNFRSF1A, SOX2, CDH5, ZFP36, SALL1, MYCN, HEY1, ID1, HES1, S1PR3, HOXA7, HES5	889	134	17911	3.60848	0.00117617	5.82605e-06	5.309774328179324E-6\
GOTERM_BP_FAT	GO:0055007~cardiac muscle cell differentiation	23	2.2977	1.72901e-07	PDGFRB, POPDC2, PDGFRA, FDPS, MEF2C, NKX2-6, NEBL, AW551984, HNRNPU, NEXN, NRG1, IGF1, TBX5, NR3C1, MYLK3, FOXP1, TTN, IFT20, WT1, SPEG, ALPK3, PITX2, PDLIM5	889	124	17911	3.73701	0.00119145	5.87269e-06	5.352279319284186E-6\
GOTERM_BP_FAT	GO:0030097~hemopoiesis	81	8.09191	1.75668e-07	CDKN1C, FLT1, CD83, TFRC, THRA, HBA-X, SNX10, HBA-A2, NRARP, GPATCH4, HBA-A1, PRDM1, BRCA2, MEOX1, ZFP36, LGALS1, HOXA7, JUNB, HOXA5, SOX4, PDGFRB, PDGFRA, HELLS, HSP90AA1, MEF2C, PABPC4, NME2, HBB-BT, HBB-BS, FOS, MLF1, RUNX2, RUNX1, FOXP1, PYGO1, MMP14, MSH2, RBP1, HOXB4, HOXB8, HOXB7, ITGA9, NOTCH1, CBFB, LRRC17, TCF7, TWIST2, CRIP2, PIK3R1, DLL1, ZFP36L1, HLX, HES1, IL11RA1, HES5, JAG2, EGR1,…	889	892	17911	1.82952	0.00121049	5.93739e-06	5.411248045461215E-6\
GOTERM_BP_FAT	GO:0048839~inner ear development	31	3.0969	2.13566e-07	NOTCH1, SPARC, DLX5, DLX6, INSIG1, DLL1, SOX2, CECR2, FGF8, GBX2, FGF9, HEY1, CUX1, ZIC1, SLITRK6, LRIG3, HOXA1, HES1, HES5, JAG2, PDGFRB, FZD3, BDNF, TGFB3, EYA4, PTPN11, IGF1, IFT20, MAFB, MYCN, SPRY2	889	212	17911	2.94608	0.00147146	7.18312e-06	6.546586199308247E-6\
GOTERM_BP_FAT	GO:0032268~regulation of cellular protein metabolic process	167	16.6833	2.27585e-07	NRK, MPV17L2, NOC2L, EPRS, SOX2, RPS6KA3, CCND3, ZFP36, RPS6KA6, EDNRB, FGF8, SLK, FGF9, KHSRP, SOX4, MAP2K3, PDGFRB, EPHA4, MYLIP, PDGFRA, EPHA7, MEF2C, MSX3, IGFBP3, APLP1, HBB-BT, VRK2, HBB-BS, NPNT, ISL1, MID1, GTPBP4, CLIP3, PSME1, PSME2, PRKD1, PFN2, GRB7, DNMT1, LXN, LPAR1, ECSCR, PDGFA, LPAR3, PIK3R1, PLA2G5, GLG1, HSP90B1, ZFP36L1, SOCS2, BCL2L12, VTN, NUAK1, ZNHIT1, FLRT2, IRAK2, PDGFC,…	889	2298	17911	1.46415	0.00156797	7.61746e-06	6.942439197307435E-6\
GOTERM_BP_FAT	GO:0021543~pallium development	28	2.7972	2.33392e-07	UBA6, ASCL1, ROBO1, SOX2, FGF8, ATIC, IGF2BP1, NEFL, SLIT2, CCDC141, EMX1, NTRK2, EIF2B3, MEF2C, SLC32A1, BAD, NR2F1, ATP2B4, PAX6, POU3F2, FOXP2, POU3F3, ATAT1, AFDN, COL3A1, ID4, LHX6, GART	889	179	17911	3.15154	0.00160795	7.77411e-06	7.0852095820058324E-6\
GOTERM_BP_FAT	GO:0060070~canonical Wnt signaling pathway	32	3.1968	2.47104e-07	RYR2, NOTCH1, RGS19, THRA, DLX5, TCF7, NRARP, MLLT3, SOX2, FGF8, FGF9, RSPO2, RSPO1, SOX4, DACT1, ANKRD6, ZBED3, EGR1, FZD3, TLE2, WNT5B, PPP2R5A, KLF4, ISL1, DKK2, AES, SULF2, MAD2L2, COL1A1, DAB2, BAMBI, SNAI2	889	225	17911	2.8654	0.00170233	8.19127e-06	7.465402000337149E-6\
GOTERM_BP_FAT	GO:0001525~angiogenesis	49	4.8951	3.2888e-07	COL18A1, FLT1, BTG1, SPARC, NRARP, BRCA1, CYR61, LOXL2, ELK3, ROBO1, FGF8, FGF9, HEY1, HOXA3, HOXA7, PITX2, HOXA5, PDGFRB, PDGFRA, EGFL7, SERPINF1, MMP2, ISL1, DCN, TNFRSF1A, RUNX1, MMP14, COL4A1, NCL, ANGPTL4, PRKD1, MEG3, NOTCH1, ROCK2, ECSCR, PDGFA, PTN, DLL1, ARHGAP22, GBX2, HMOX1, SLIT2, NGFR, ANGPT1, KLF4, NFATC4, RGCC, FAP, TGFBI	889	444	17911	2.22347	0.00226506	1.08499e-05	9.888434554663149E-6\
GOTERM_BP_FAT	GO:0061138~morphogenesis of a branching epithelium	31	3.0969	3.57221e-07	NOTCH1, FLT1, TNC, PDGFA, NRARP, SOX2, WNT6, SALL1, FGF8, GBX2, RDH10, RSPO2, SLIT2, PITX2, HOXA5, PDGFRA, ANGPT1, HMGA2, IGF1, NPNT, PBX1, NFATC4, MMP14, MYCN, COL4A1, WT1, ESRP1, MGP, TIMELESS, SPRY2, HOXB7	889	217	17911	2.87819	0.00246001	1.17287e-05	1.068940167954556E-5\
GOTERM_BP_FAT	GO:0033554~cellular response to stress	130	12.987	3.76613e-07	MDC1, RIF1, NRK, TNC, SMC5, ZFP36, RPS6KA6, CREB3L1, DPF3, SOX4, PHLDA3, PDK1, EPHA4, PDGFRA, MEF2C, USP7, SHISA5, HBB-BT, VRK2, HBB-BS, ISL1, MID1, HIC1, WDR76, MSH6, MSH2, PSME4, RRAGD, TIMELESS, PRKD1, ATF4, SEH1L, NOTCH1, INSIG1, FIGNL2, PIK3R1, NREP, FBLN5, GABARAP, HSP90B1, ZFP36L1, RAD51AP1, BCL2L12, NUAK1, HMOX1, ZFP580, CLSPN, EGR1, NGFR, GSTM2, CRADD, SMARCA5, HMGA2, ASNS, NFATC4, DAB2,…	889	1690	17911	1.5498	0.00259338	1.23069e-05	1.1216288579578501E-5\
GOTERM_BP_FAT	GO:0045778~positive regulation of ossification	20	1.998	3.94588e-07	GDF10, IFITM1, MEF2C, BMPR2, PKDCC, JUND, TGFB3, DLX5, ZBTB16, IGF1, NPNT, CYR61, RUNX2, SCUBE2, HEY1, ID4, TMEM119, PRKD1, CLIC1, DDR2	889	100	17911	4.02947	0.00271699	1.28334e-05	1.1696183053687593E-5\
GOTERM_BP_FAT	GO:0072006~nephron development	25	2.4975	4.60863e-07	NOTCH1, DLL1, ACAT1, WNT6, SALL1, FGF8, HEY1, PODXL, BASP1, HES1, HES5, PDGFRB, EGR1, PDGFRA, MEF2C, ANGPT1, IRX3, NPNT, MTSS1, PBX1, POU3F3, SULF2, WT1, TIMELESS, HOXB7	889	152	17911	3.31371	0.00317261	1.49186e-05	1.3596548762795523E-5\
GOTERM_BP_FAT	GO:0035108~limb morphogenesis	27	2.6973	4.69039e-07	NOTCH1, PKDCC, CRABP2, DLX5, DLX6, ECE1, SALL1, FGF8, FGF9, SALL3, RDH10, SALL4, ALX3, RSPO2, ALX4, ALX1, PITX2, PITX1, SOX4, ZBTB16, TBX5, PBX1, RUNX2, TBX2, MYCN, ALDH1A2, GAS1	889	174	17911	3.12631	0.0032288	1.5042e-05	1.3709014050688393E-5\
GOTERM_BP_FAT	GO:0035107~appendage morphogenesis	27	2.6973	4.69039e-07	NOTCH1, PKDCC, CRABP2, DLX5, DLX6, ECE1, SALL1, FGF8, FGF9, SALL3, RDH10, SALL4, ALX3, RSPO2, ALX4, ALX1, PITX2, PITX1, SOX4, ZBTB16, TBX5, PBX1, RUNX2, TBX2, MYCN, ALDH1A2, GAS1	889	174	17911	3.12631	0.0032288	1.5042e-05	1.3709014050688393E-5\
GOTERM_BP_FAT	GO:0033993~response to lipid	86	8.59141	4.78234e-07	SPON2, SPARC, THRA, TNC, HNRNPU, UFSP2, BRCA1, PRDM1, NR3C1, LITAF, LOXL1, SOX2, RPS6KA3, ZFP36, EDNRB, HEY1, DNMT3B, HOXA2, NEFL, HOXA1, PITX2, JUNB, PDGFRB, POSTN, MEF2C, PARP1, DUSP1, ARG1, SERPINF1, MMP2, IGFBP2, NME2, FOS, SAFB, ISL1, DCN, TNFRSF1A, RUNX1, FOXP1, PLSCR3, LOX, ALDH1A2, NCL, RBP1, CRYAB, EPHA3, TNFRSF21, GRN, NOTCH1, ROCK2, HALR1, LPAR1, PIK3R1, ATP1A1, PTN, ASCL1, HSPD1, ZFP3…	889	991	17911	1.74841	0.00329199	1.52658e-05	1.3913063998156362E-5\
GOTERM_BP_FAT	GO:0009967~positive regulation of signal transduction	107	10.6893	5.9459e-07	NRK, NR3C1, SOX2, SALL1, FGF8, LGALS1, FGF9, PPP2R1B, SOX4, MAP2K3, PDGFRB, EPHA4, PDGFRA, MEF2C, IGFBP3, SHISA5, NPNT, ISL1, MID1, HIC1, DKK2, RRAGD, PRKD1, SEH1L, NOTCH1, DLX5, LPAR1, PDGFA, LPAR3, PIK3R1, PLA2G5, SCUBE2, IRAK2, PDGFC, HMOX1, ZBED3, JAG2, NGFR, CRADD, BDNF, TGFB3, IGF1, NFATC4, COL1A1, DAB2, FGF15, BMP1, KITL, BAMBI, SERINC3, GSTM7, RAD9A, CDKN1C, BMPR2, FLT1, THRA, NRARP, ECE1…	889	1328	17911	1.62332	0.00409131	1.88926e-05	1.721845622891811E-5\
GOTERM_BP_FAT	GO:0048858~cell projection morphogenesis	75	7.49251	6.40674e-07	ROBO2, BMPR2, SNX10, PTPRF, ROBO1, PCM1, ALCAM, FGF8, KIF5C, DPYSL5, CHL1, DZIP1L, HOXA2, NEFL, HOXA1, NEFM, DACT1, EPHA4, EMX1, EPHA7, POSTN, WDR36, SEMA6A, DST, METRN, COBL, PAX6, UNC5C, NRG1, ISL1, FOXP1, RFX4, GAS1, PLEKHO1, MNS1, EPHA3, ITGA9, MEG3, NOTCH1, CRABP2, ROCK2, DLX5, LPAR3, EFNB1, ABLIM1, GBX2, FLRT2, CUX1, MAP2, EPB41L3, SLITRK6, SLITRK5, NCAM1, SLIT2, PDLIM5, PLXNA4, NGFR, FOXB1…	889	830	17911	1.82054	0.00440771	2.01584e-05	1.8372021809558963E-5\
GOTERM_BP_FAT	GO:0023051~regulation of signaling	194	19.3806	6.4556e-07	NOC2L, SOX2, RPS6KA6, LGALS1, PPP2R1B, CREB3L1, SOX4, EPHA4, EPHA7, MEF2C, ISL1, RUNX2, DKK2, RUNX1, RFX4, RRAGD, KCTD12, PRKD1, PFN2, MEG3, SEH1L, CRABP2, LPAR1, PDGFA, LPAR3, PIK3R1, PLA2G5, GLG1, RAB11FIP1, FLRT2, PDGFC, HMOX1, ZBED3, JAG2, NGFR, EGR1, CRADD, SPHKAP, IGF1, NFATC4, COL1A1, KITL, ID1, SNAI1, SNAI2, GSTM7, CDKN1C, RYR2, BRCA1, LITAF, PTPRF, ROBO1, HEY1, GLIPR2, RSPO2, TIMP2, RSPO…	889	2808	17911	1.39195	0.00444125	2.01584e-05	1.8372021809558963E-5\
GOTERM_BP_FAT	GO:0030326~embryonic limb morphogenesis	24	2.3976	6.4612e-07	NOTCH1, CRABP2, DLX5, DLX6, ZBTB16, ECE1, TBX5, RUNX2, PBX1, TBX2, FGF8, SALL1, MYCN, FGF9, SALL4, ALDH1A2, RDH10, ALX3, RSPO2, ALX4, GAS1, ALX1, PITX2, PITX1	889	144	17911	3.35789	0.00444509	2.01584e-05	1.8372021809558963E-5\
GOTERM_BP_FAT	GO:0035113~embryonic appendage morphogenesis	24	2.3976	6.4612e-07	NOTCH1, CRABP2, DLX5, DLX6, ZBTB16, ECE1, TBX5, RUNX2, PBX1, TBX2, FGF8, SALL1, MYCN, FGF9, SALL4, ALDH1A2, RDH10, ALX3, RSPO2, ALX4, GAS1, ALX1, PITX2, PITX1	889	144	17911	3.35789	0.00444509	2.01584e-05	1.8372021809558963E-5\
GOTERM_BP_FAT	GO:0060828~regulation of canonical Wnt signaling pathway	27	2.6973	6.57495e-07	NOTCH1, RGS19, THRA, DLX5, NRARP, MLLT3, SOX2, FGF9, RSPO2, RSPO1, SOX4, DACT1, ANKRD6, ZBED3, EGR1, TLE2, WNT5B, ISL1, DKK2, AES, SULF2, MAD2L2, COL1A1, IFT20, DAB2, BAMBI, SNAI2	889	177	17911	3.07333	0.00452317	2.04209e-05	1.8611262834178065E-5\
GOTERM_BP_FAT	GO:0021915~neural tube development	28	2.7972	7.07889e-07	TRIM71, NOTCH1, ROCK2, TCF7, ZFP36L1, CECR2, SALL1, FGF8, GBX2, MTHFD1L, SALL4, GSC, ALX1, HES1, HES3, SOX4, HES5, DACT1, FOXB1, FZD3, LMO4, COBL, PAX6, FAM212A, MTHFD1, ALDH1A2, GAS1, SSBP3	889	189	17911	2.98479	0.004869	2.18874e-05	1.994785920970172E-5\
GOTERM_BP_FAT	GO:0048589~developmental growth	67	6.69331	7.63557e-07	CDKN1C, BMPR2, CPQ, NRK, TNC, BRCA2, NR3C1, YBX3, ROBO1, SOX2, ALCAM, SALL1, FGF8, FGF9, SALL4, RSPO2, PHLDA2, HOXA5, PDGFRB, PDGFRA, EMX1, EPHA7, POSTN, WDR36, MEF2C, SEMA6A, COBL, FOXL2, NRG1, POU3F2, FOXP1, PKM, NINJ1, GAS1, DDR2, MEG3, PKDCC, NOTCH1, CRABP2, LPAR3, DLL1, ZFP36L1, TTN, SOCS2, EPB41L5, HLX, RDH10, SLITRK6, MAP7, NCAM1, SLIT2, PDLIM5, PLXNA4, SPTBN2, FDPS, GSN, BDNF, BCL11A, HMG…	889	714	17911	1.89058	0.00525089	2.35032e-05	2.1420504958566404E-5\
GOTERM_BP_FAT	GO:0042063~gliogenesis	36	3.5964	7.70734e-07	NOTCH1, LPAR1, PTN, ASCL1, DLL1, FGF5, VTN, EFEMP1, HES1, CSK, SOX4, HES5, EPHA4, EMX1, NTRK2, EIF2B3, CDKN2B, NKX6-2, GSN, METRN, HMGA2, PAX6, PTPN11, NRG1, IGF1, MPP5, POU3F2, AFDN, MMP14, LIN28A, MYCN, NFIB, CLCF1, ID2, ID4, TNFRSF21	889	286	17911	2.53603	0.00530012	2.36187e-05	2.1525748214679465E-5\
GOTERM_BP_FAT	GO:0051246~regulation of protein metabolic process	175	17.4825	7.82795e-07	NRK, MPV17L2, NOC2L, EPRS, SOX2, RPS6KA3, CCND3, ZFP36, RPS6KA6, EDNRB, FGF8, SLK, FGF9, KHSRP, SOX4, MAP2K3, PDGFRB, EPHA4, MYLIP, PDGFRA, EPHA7, MEF2C, MSX3, IGFBP3, APLP1, HBB-BT, VRK2, HBB-BS, NPNT, ISL1, MID1, GTPBP4, CLIP3, RFX4, PSME1, PSME2, PRKD1, PFN2, GRB7, DNMT1, LXN, LPAR1, ECSCR, PDGFA, LPAR3, PIK3R1, PLA2G5, GLG1, HSP90B1, ZFP36L1, SOCS2, BCL2L12, VTN, NUAK1, ZNHIT1, FLRT2, IRAK2, …	889	2483	17911	1.41997	0.00538283	2.38822e-05	2.176585641971922E-5\
GOTERM_BP_FAT	GO:0001101~response to acid chemical	44	4.3956	7.96808e-07	COL18A1, DNMT1, SPARC, HALR1, TNC, UBR1, PTN, ENO1, ASCL1, IPO5, SOX2, UCP2, PDGFC, MAP7, DNMT3B, HOXA2, HOXA1, PDGFRB, PDGFRA, NTRK2, MEF2C, GSN, ARG1, BDNF, BAD, DUSP1, SERPINF1, MMP2, IGFBP2, ATP2B4, KRT8, NME2, ASNS, KLF4, RUNX1, COL1A1, COL3A1, COL1A2, COL4A1, ALDH1A2, RRAGD, ID3, CDO1, EPHA3	889	390	17911	2.27304	0.00547893	2.42026e-05	2.205790139975126E-5\
GOTERM_BP_FAT	GO:0048584~positive regulation of response to stimulus	137	13.6863	8.30298e-07	SPON2, TFRC, RIF1, TRIL, NRK, NR3C1, SOX2, RPS6KA3, SALL1, FGF8, LGALS1, FGF9, PPP2R1B, SOX4, MAP2K3, PDGFRB, EPHA4, PDGFRA, MEF2C, IGFBP3, SHISA5, NPNT, ISL1, MID1, HIC1, DKK2, MSH6, CACNB3, RRAGD, TIMELESS, PRKD1, PHPT1, SEH1L, NOTCH1, DLX5, LPAR1, PDGFA, LPAR3, PIK3R1, PLA2G5, PLA2G7, SCUBE2, IRAK2, PDGFC, HMOX1, ZFP580, ZBED3, JAG2, NGFR, PRNP, CRADD, BDNF, TGFB3, HMGA2, IGF1, NFATC4, COL1A1,…	889	1834	17911	1.50501	0.00570855	2.51092e-05	2.288416584764032E-5\
GOTERM_BP_FAT	GO:0010646~regulation of cell communication	192	19.1808	8.5562e-07	NRK, PRDM1, NOC2L, NR3C1, SOX2, RGS5, CCND3, RPS6KA6, SALL1, FGF8, LGALS1, FGF9, PPP2R1B, SALL3, CREB3L1, ARHGDIB, HMGN3, SOX4, PHLDA3, MAP2K3, PDGFRB, EPHA4, PDGFRA, EPHA7, POSTN, MEF2C, TLE2, WNT5B, IGFBP3, IGFBP2, AIP, SHISA5, VRK2, NPNT, ISL1, MID1, RUNX2, HIC1, DKK2, RUNX1, FOXP1, RFX4, RRAGD, PRKD1, KCTD12, PHPT1, PFN2, MEG3, SEH1L, NOTCH1, CRABP2, DLX5, LPAR1, PDGFA, LPAR3, PIK3R1, PLA2G5,…	889	2785	17911	1.38897	0.00588213	2.5762e-05	2.3479099245851304E-5\
GOTERM_BP_FAT	GO:0030178~negative regulation of Wnt signaling pathway	23	2.2977	1.0256e-06	EGR1, TLE2, NOTCH1, RGS19, WNT5B, HMGA2, MLLT3, BARX1, ISL1, DKK2, HIC1, AES, NFATC4, SOX2, MAD2L2, DAB2, FGF9, GSC, SNAI2, TAX1BP3, MDFI, ANKRD6, DACT1	889	137	17911	3.3824	0.00704654	3.07456e-05	2.8021055758004847E-5\
GOTERM_BP_FAT	GO:1905114~cell surface receptor signaling pathway involved in cell-cell signaling	49	4.8951	1.25546e-06	RYR2, THRA, NRARP, SOX2, SALL1, FGF8, FGF9, RSPO2, RSPO1, PITX2, RSPO4, SOX4, DACT1, ANKRD6, MEF2C, TLE2, WNT5B, PPP2R5A, ISL1, HIC1, DKK2, AES, PYGO1, CCNE1, TAX1BP3, MDFI, RGS19, NOTCH1, DLX5, TCF7, MLLT3, BARX1, WNT6, GSC, ZBED3, NGFR, EGR1, FZD3, BDNF, HMGA2, KLF4, NFATC4, SULF2, COL1A1, IFT20, MAD2L2, DAB2, BAMBI, SNAI2	889	465	17911	2.12305	0.00861904	3.74295e-05	3.411267977124221E-5\
GOTERM_BP_FAT	GO:0048545~response to steroid hormone	42	4.1958	1.25941e-06	NOTCH1, SPARC, THRA, HNRNPU, UFSP2, PIK3R1, ATP1A1, BRCA1, PTN, NR3C1, HSPD1, ZFP36L1, ZFP36, HEY1, SAFB2, DNMT3B, NEFL, SLIT2, NTRK2, PARP1, CBX3, ARG1, BDNF, BAD, TGFB3, DUSP1, SERPINF1, IDH1, IGFBP2, NR2F1, HMGA2, IGF1, FOS, NR2F2, SAFB, ISL1, FOXP1, COL1A1, DAB2, NR6A1, LOX, CDO1	889	370	17911	2.287	0.00864605	3.74295e-05	3.411267977124221E-5\
GOTERM_BP_FAT	GO:0061351~neural precursor cell proliferation	25	2.4975	1.34226e-06	GRN, BEX1, NOTCH1, ZFP503, ASCL1, SOX2, PCM1, FGF8, GBX2, IGF2BP1, NGFR, EMX1, FZD3, BDNF, HMGA2, PAX6, IGF1, POU3F2, POU3F3, IFT20, AFDN, ID2, FABP7, ID4, PSMG1	889	161	17911	3.12847	0.00921216	3.97204e-05	3.620057454595016E-5\
GOTERM_BP_FAT	GO:0042330~taxis	54	5.39461	1.46375e-06	ROBO2, BMPR2, FLT1, CYR61, ROBO1, ALCAM, EDNRB, FGF8, KIF5C, DPYSL5, CHL1, HOXA2, HOXA1, PDGFRB, EPHA4, PDGFRA, EPHA7, SEMA6A, PAX6, UNC5C, NRG1, ISL1, FOXP1, GAS1, PRKD1, EPHA3, ITGA9, MEG3, NOTCH1, DLX5, LPAR1, ECSCR, PDGFA, PLA2G7, EFNB1, ABLIM1, GBX2, FLRT2, ZFP580, NCAM1, SLIT2, PLXNA4, NGFR, FZD3, VCAM1, CMTM3, ANGPT1, BCL11B, BDNF, EFNA3, EFNA2, NFIB, ID2, SNAI2	889	538	17911	2.02223	0.0100418	4.29537e-05	3.9147392681607937E-5\
GOTERM_BP_FAT	GO:0030155~regulation of cell adhesion	61	6.09391	1.46398e-06	CD83, TFRC, ADK, TNC, NRARP, PRDM1, LRRC32, CYR61, SOX2, SLK, LGALS1, HOXA7, EPHA7, POSTN, HSP90AA1, EGFL6, MMP2, IGFBP2, NPNT, GTPBP4, MMP14, NINJ1, ITGA6, PDE5A, DENND6A, EPHA3, TNFRSF21, CD63, NOTCH1, PIK3R1, PTN, FBLN2, DLL1, HSPD1, EPB41L5, EFNB1, VTN, NUAK1, ZNHIT1, HLX, PODXL, ABI3BP, CSK, HES1, JAG2, PRNP, GSN, VCAM1, ANGPT1, BAD, ZBTB16, PTPN11, IGF1, KLF4, SMAD7, COL1A1, MAD2L2, DAB2, R…	889	639	17911	1.9233	0.0100434	4.29537e-05	3.9147392681607937E-5\
GOTERM_BP_FAT	GO:0001932~regulation of protein phosphorylation	104	10.3896	1.66762e-06	NRK, SOX2, CCND3, RPS6KA6, EDNRB, FGF8, SLK, FGF9, MAP2K3, PDGFRB, EPHA4, PDGFRA, EPHA7, MEF2C, IGFBP3, HBB-BT, VRK2, HBB-BS, NPNT, ISL1, MID1, GTPBP4, CLIP3, PRKD1, PFN2, LPAR1, PDGFA, LPAR3, PIK3R1, PLA2G5, SOCS2, VTN, FLRT2, IRAK2, PDGFC, CLSPN, FAM83D, ZBED3, NGFR, PRNP, BDNF, TGFB3, HSPA4, CDC6, NR2F2, IGF1, SMAD7, DAB2, FGF15, EHD4, BMP1, RGCC, KITL, ID1, BMPR2, FLT1, ECE1, NENF, CYR61, SPR…	889	1309	17911	1.60071	0.0114324	4.86194e-05	4.4311010041117124E-5\
GOTERM_BP_FAT	GO:0060323~head morphogenesis	13	1.2987	1.67118e-06	PDGFRA, TGFB3, DLX5, TIPARP, MMP2, TWIST2, SCX, PTPN11, COL1A1, CRISPLD1, CRISPLD2, CDK2AP1, SSBP3	889	46	17911	5.69382	0.0114567	4.86194e-05	4.4311010041117124E-5\
GOTERM_BP_FAT	GO:0042325~regulation of phosphorylation	110	10.989	1.68749e-06	NRK, SOX2, CCND3, RPS6KA6, EDNRB, FGF8, SLK, FGF9, MAP2K3, PDGFRB, EPHA4, PDGFRA, EPHA7, MEF2C, LMO4, IGFBP3, HBB-BT, VRK2, HBB-BS, NPNT, ISL1, MID1, GTPBP4, CLIP3, PRKD1, PFN2, LPAR1, PDGFA, LPAR3, PIK3R1, PLA2G5, SOCS2, VTN, FLRT2, IRAK2, PDGFC, CLSPN, FAM83D, ZBED3, NGFR, PRNP, BDNF, TGFB3, HSPA4, CDC6, NR2F2, IGF1, SMAD7, DAB2, FGF15, EHD4, BMP1, RGCC, KITL, ID1, CDKN1C, BMPR2, FLT1, ECE1, NE…	889	1407	17911	1.57513	0.0115678	4.88876e-05	4.455545659087516E-5\
GOTERM_BP_FAT	GO:0002062~chondrocyte differentiation	19	1.8981	1.81073e-06	MEF2C, BMPR2, PKDCC, WNT5B, ZBTB16, SCX, HMGA2, PTH1R, RUNX2, RUNX1, SULF2, LOXL2, SCUBE2, EFEMP1, FGF9, NFIB, SNAI2, TGFBI, HES5	889	100	17911	3.828	0.0124074	5.22385e-05	4.7609391425607805E-5\
GOTERM_BP_FAT	GO:0001701~in utero embryonic development	48	4.7952	1.91008e-06	CDKN1C, MEG3, GRN, NOTCH1, NRK, AMD1, HBA-A2, HBA-A1, ENO1, PRDM1, BRCA2, YBX3, DLL1, CYR61, ZFP36L1, TTN, EPB41L5, HEY1, RDH10, SALL4, SPEG, HES1, SLIT2, PHLDA2, HES3, PITX2, JUNB, JAG2, PDGFRB, PDGFRA, EMX1, VCAM1, ANGPT1, TGFB3, KRT8, IGF1, NR2F2, MTSS1, RUNX1, FOXP1, DAB2, MSH2, NASP, SNAI1, CDK2AP1, XIST, APBA2, MDFI	889	458	17911	2.11151	0.0130837	5.48751e-05	5.001236227714854E-5\
GOTERM_BP_FAT	GO:0006259~DNA metabolic process	77	7.69231	2.43665e-06	MDC1, BMPR2, TFRC, RIF1, MCM8, NAT10, HNRNPU, SMC5, BRCA1, BRCA2, DACH1, CHAF1A, DNMT3B, PDGFRB, PDGFRA, HELLS, USP7, PARP1, RFC1, DUSP1, IGFBP3, RAD23A, FOXL2, ADRA2A, GTPBP4, FOXP1, MSH6, RNF168, RRM2B, MSH2, CCNE1, DKC1, PSME4, CINP, MCM3, TIMELESS, MCM4, MEG3, DNMT1, USP10, UHRF1, TCF7, NOL8, PDGFA, FIGNL2, BAZ2A, RLF, HSPD1, RAD51AP1, POLD3, PDGFC, CLSPN, ATAD5, BCL11B, TGFB3, EYA4, SMARCA5,…	889	891	17911	1.74113	0.0166604	6.97126e-05	6.353501099832624E-5\
GOTERM_BP_FAT	GO:0060325~face morphogenesis	12	1.1988	2.57177e-06	COL1A1, PDGFRA, CRISPLD1, TGFB3, DLX5, TIPARP, CRISPLD2, MMP2, TWIST2, SCX, CDK2AP1, PTPN11	889	40	17911	6.04421	0.0175761	7.32742e-05	6.678097970092806E-5\
GOTERM_BP_FAT	GO:0055006~cardiac cell development	17	1.6983	2.64392e-06	PDGFRB, POPDC2, PDGFRA, FDPS, NKX2-6, NOTCH1, NEBL, HNRNPU, NEXN, IGF1, NR3C1, MYLK3, TTN, SPEG, ALPK3, PITX2, PDLIM5	889	83	17911	4.12657	0.0180647	7.50197e-05	6.837186185036195E-5\
GOTERM_BP_FAT	GO:0032990~cell part morphogenesis	75	7.49251	2.73465e-06	ROBO2, BMPR2, SNX10, PTPRF, ROBO1, PCM1, ALCAM, FGF8, KIF5C, DPYSL5, CHL1, DZIP1L, HOXA2, NEFL, HOXA1, NEFM, DACT1, EPHA4, EMX1, EPHA7, POSTN, WDR36, SEMA6A, DST, METRN, COBL, PAX6, UNC5C, NRG1, ISL1, FOXP1, RFX4, GAS1, PLEKHO1, MNS1, EPHA3, ITGA9, MEG3, NOTCH1, CRABP2, ROCK2, DLX5, LPAR3, EFNB1, ABLIM1, GBX2, FLRT2, CUX1, MAP2, EPB41L3, SLITRK6, SLITRK5, NCAM1, SLIT2, PDLIM5, PLXNA4, NGFR, FOXB1…	889	863	17911	1.75093	0.0186788	7.72762e-05	7.042836572201724E-5\
GOTERM_BP_FAT	GO:0006935~chemotaxis	53	5.29471	2.92522e-06	ROBO2, BMPR2, FLT1, CYR61, ROBO1, ALCAM, EDNRB, FGF8, KIF5C, DPYSL5, CHL1, HOXA2, HOXA1, PDGFRB, EPHA4, PDGFRA, EPHA7, SEMA6A, PAX6, UNC5C, NRG1, ISL1, FOXP1, GAS1, PRKD1, EPHA3, ITGA9, MEG3, NOTCH1, DLX5, LPAR1, ECSCR, PDGFA, PLA2G7, EFNB1, ABLIM1, GBX2, FLRT2, ZFP580, NCAM1, SLIT2, PLXNA4, NGFR, FZD3, VCAM1, CMTM3, ANGPT1, BCL11B, BDNF, EFNA3, EFNA2, NFIB, SNAI2	889	536	17911	1.99218	0.0199674	8.23241e-05	7.50289650721474E-5\
GOTERM_BP_FAT	GO:0009725~response to hormone	72	7.19281	3.40629e-06	ROBO2, BTG1, SPARC, THRA, TNC, HNRNPU, UFSP2, BRCA1, NR3C1, PTPRF, CCND3, ZFP36, HEY1, PPAT, TIMP2, DNMT3B, NEFL, TIMP1, PITX2, JUNB, MEF2C, PARP1, DUSP1, ARG1, SERPINF1, IGFBP2, NME2, FOS, SAFB, ISL1, ADRA2A, FOXP1, MMP14, LOX, EPHA3, ZFP106, LEPROT, NOTCH1, PIK3R1, ATP1A1, PTN, HSPD1, ZFP36L1, ACAT1, SOCS2, OXCT1, UCP2, SAFB2, CSK, SLIT2, NGFR, NTRK2, EGR1, EIF2B3, JUND, CBX3, BDNF, TGFB3, BAD,…	889	822	17911	1.76473	0.0232128	9.54732e-05	8.701280749057931E-5\
GOTERM_BP_FAT	GO:0071559~response to transforming growth factor beta	28	2.7972	3.49622e-06	CDKN1C, USP15, DNMT1, SCX, NREP, GLG1, ZFP36L1, CDH5, EPB41L5, STK16, ZFHX3, POSTN, CDKN2B, MEF2C, PARP1, ARG1, TGFB3, FOS, NPNT, RUNX1, SMAD7, COL1A1, DAB2, COL3A1, COL1A2, BAMBI, ID1, ZYX	889	205	17911	2.75183	0.0238182	9.75968e-05	8.894828642894305E-5\
GOTERM_BP_FAT	GO:0021536~diencephalon development	17	1.6983	3.66625e-06	FOXB1, NKX2-6, HMGA2, PAX6, PTN, ISL1, POU3F2, SOX2, SOX3, FGF8, SALL1, GBX2, ALDH1A2, HES1, NCAM1, PITX2, PITX1	889	85	17911	4.02947	0.024962	0.000101931	9.289811813295793E-5\
GOTERM_BP_FAT	GO:0023056~positive regulation of signaling	114	11.3886	3.692e-06	NRK, NR3C1, SOX2, SALL1, FGF8, LGALS1, FGF9, PPP2R1B, SOX4, MAP2K3, PDGFRB, EPHA4, PDGFRA, MEF2C, IGFBP3, SHISA5, NPNT, ISL1, MID1, HIC1, DKK2, RUNX1, RRAGD, PRKD1, PHPT1, SEH1L, NOTCH1, DLX5, LPAR1, PDGFA, LPAR3, PIK3R1, PLA2G5, SCUBE2, IRAK2, PDGFC, HMOX1, ZBED3, JAG2, NGFR, CRADD, BDNF, TGFB3, NSG1, IGF1, NFATC4, COL1A1, DAB2, FGF15, BMP1, KITL, BAMBI, SERINC3, GSTM7, RAD9A, CDKN1C, BMPR2, FLT…	889	1497	17911	1.53427	0.0251351	0.000102234	9.31748849454241E-5\
GOTERM_BP_FAT	GO:0032270~positive regulation of cellular protein metabolic process	104	10.3896	3.80148e-06	NRK, MPV17L2, SOX2, CCND3, EDNRB, FGF8, SLK, FGF9, SOX4, MAP2K3, PDGFRB, EPHA4, PDGFRA, EPHA7, MEF2C, IGFBP3, NPNT, ISL1, MID1, CLIP3, PRKD1, PFN2, DNMT1, LPAR1, ECSCR, PDGFA, LPAR3, PIK3R1, PLA2G5, VTN, IRAK2, PDGFC, CLSPN, NGFR, CRADD, BDNF, TGFB3, CDC6, IGF1, SMAD7, NFKBIA, DAB2, FGF15, DAP, EHD4, LIN28A, BMP1, RGCC, KITL, SNAI2, BMPR2, FLT1, BRCA1, NENF, CYR61, PTMS, ROBO1, GLIPR2, NPTN, TIMP…	889	1334	17911	1.57071	0.0258707	0.000104845	9.555387921147435E-5\
GOTERM_BP_FAT	GO:0019220~regulation of phosphate metabolic process	122	12.1878	3.94766e-06	NRK, SOX2, CCND3, RPS6KA6, EDNRB, FGF8, SLK, FGF9, MAP2K3, PDGFRB, EPHA4, PDGFRA, EPHA7, MEF2C, LMO4, IGFBP3, APLP1, HBB-BT, VRK2, HBB-BS, NPNT, ISL1, MID1, GTPBP4, CLIP3, PRKD1, PFN2, LPAR1, PDGFA, LPAR3, PIK3R1, PLA2G5, HSP90B1, SOCS2, VTN, NUAK1, FLRT2, IRAK2, PDGFC, CLSPN, FAM83D, ZBED3, NGFR, PRNP, BDNF, TGFB3, HSPA4, IDH1, CDC6, NR2F2, IGF1, SMAD7, DAB2, FGF15, EHD4, BMP1, RGCC, KITL, ID1, …	889	1632	17911	1.50611	0.0268521	0.000108167	9.858158350258084E-5\
GOTERM_BP_FAT	GO:0051174~regulation of phosphorus metabolic process	122	12.1878	3.9533e-06	NRK, SOX2, CCND3, RPS6KA6, EDNRB, FGF8, SLK, FGF9, MAP2K3, PDGFRB, EPHA4, PDGFRA, EPHA7, MEF2C, LMO4, IGFBP3, APLP1, HBB-BT, VRK2, HBB-BS, NPNT, ISL1, MID1, GTPBP4, CLIP3, PRKD1, PFN2, LPAR1, PDGFA, LPAR3, PIK3R1, PLA2G5, HSP90B1, SOCS2, VTN, NUAK1, FLRT2, IRAK2, PDGFC, CLSPN, FAM83D, ZBED3, NGFR, PRNP, BDNF, TGFB3, HSPA4, IDH1, CDC6, NR2F2, IGF1, SMAD7, DAB2, FGF15, EHD4, BMP1, RGCC, KITL, ID1, …	889	1633	17911	1.50519	0.0268899	0.000108167	9.858158350258084E-5\
GOTERM_BP_FAT	GO:0042327~positive regulation of phosphorylation	79	7.89211	4.01891e-06	BMPR2, FLT1, NRK, NENF, CYR61, SOX2, CCND3, SLK, EDNRB, FGF8, FGF9, GLIPR2, NPTN, TIMP2, RSPO1, ANKRD6, MAP2K3, PDGFRB, EPHA4, PDGFRA, EPHA7, MEF2C, LMO4, IGFBP3, NRG1, NPNT, ISL1, MID1, ADRA2A, TNFRSF1A, CLIP3, TRAF4, MDFIC, ITGA6, PDE5A, PRKD1, MDFI, DDR2, PFN2, ROCK2, LPAR1, PDGFA, LPAR3, PRR5L, PIK3R1, PLA2G5, VTN, IRAK2, PDGFC, RICTOR, CSK, HES1, CLSPN, HES5, GDF10, NGFR, NTRK2, ANGPT1, BDNF…	889	934	17911	1.70411	0.02733	0.000109527	9.982139777619167E-5\
GOTERM_BP_FAT	GO:0060425~lung morphogenesis	15	1.4985	4.10796e-06	PDGFRA, TNC, HMGA2, IGF1, FOXP2, SOX2, FGF8, NFIB, ESRP1, RDH10, ID1, RSPO2, SPRY2, PITX2, HOXA5	889	67	17911	4.5106	0.0279271	0.000111513	1.0163153021988242E-4\
GOTERM_BP_FAT	GO:0051098~regulation of binding	37	3.6963	4.22601e-06	TWIST2, RSF1, ENO1, PTPRF, VTN, EPB41L5, BTAF1, HEY1, HMOX1, HES1, PHLDA2, PITX2, DACT1, RUNX1T1, EPHA4, MEF2C, ANGPT1, PARP1, HSPA4, PLCL1, HMGA2, NRG1, IGF1, TMEM173, KLF4, ISL1, GTPBP4, AES, NFATC4, MAD2L2, DAB2, TRAF4, BAMBI, ID2, ID1, CAMK1, MDFI	889	321	17911	2.32228	0.028718	0.000114268	1.0414215231374376E-4\
GOTERM_BP_FAT	GO:0061326~renal tubule development	19	1.8981	4.30697e-06	MEF2C, NOTCH1, IRX3, NPNT, DLL1, MTSS1, POU3F3, PBX1, ACAT1, WNT6, FGF8, SALL1, HEY1, COL4A1, WT1, TIMELESS, HES1, HOXB7, HES5	889	106	17911	3.61132	0.02926	0.000115622	1.0537631498036829E-4\
GOTERM_BP_FAT	GO:0006468~protein phosphorylation	128	12.7872	4.30963e-06	NRK, MYLK3, SOX2, RPS6KA3, CCND3, ZFP36, RPS6KA6, EFEMP1, EDNRB, FGF8, SLK, FGF9, STK16, PDK1, MAP2K3, PDGFRB, EPHA4, PDGFRA, EPHA7, MORC3, MEF2C, IGFBP3, HBB-BT, VRK2, HBB-BS, NPNT, ISL1, MID1, GTPBP4, CLIP3, DOK4, CCNE1, ALPK3, PRKD1, EPHA3, PFN2, PKDCC, LPAR1, PDGFA, LPAR3, PIK3R1, PLA2G5, ZFP36L1, SOCS2, VTN, NUAK1, FLRT2, IRAK2, PDGFC, CLSPN, FAM83D, SPTBN1, ZBED3, NGFR, PRNP, BDNF, TGFB3, H…	889	1737	17911	1.48466	0.0292778	0.000115622	1.0537631498036829E-4\
GOTERM_BP_FAT	GO:0035265~organ growth	25	2.4975	4.40729e-06	NOTCH1, NR3C1, YBX3, DLL1, TTN, FGF8, FGF9, HLX, MAP7, RSPO2, NCAM1, PDLIM5, PDGFRB, PDGFRA, FDPS, MEF2C, PTPN11, IGF1, TBX5, TBX2, FOXP1, WT1, COL9A1, SPRY2, DDR2	889	172	17911	2.92839	0.0299312	0.000117784	1.0734648602725548E-4\
GOTERM_BP_FAT	GO:0060348~bone development	27	2.6973	4.62046e-06	BMPR2, SPARC, DLX5, INSIG1, LRRC17, SCX, PDGFA, GLG1, SCUBE2, FGF8, PDGFC, BBX, PITX2, VKORC1, MEF2C, TGFB3, PTPN11, IGF1, RUNX2, SULF2, FOXP1, COL1A1, MMP14, TMEM119, COL9A1, HOXB4, TJP2	889	196	17911	2.7754	0.031356	0.000123004	1.1210409583191769E-4\
GOTERM_BP_FAT	GO:0010647~positive regulation of cell communication	113	11.2887	4.8748e-06	NRK, NR3C1, SOX2, SALL1, FGF8, LGALS1, FGF9, PPP2R1B, SOX4, MAP2K3, PDGFRB, EPHA4, PDGFRA, MEF2C, IGFBP3, SHISA5, NPNT, ISL1, MID1, HIC1, DKK2, RUNX1, RRAGD, PRKD1, PHPT1, SEH1L, NOTCH1, DLX5, LPAR1, PDGFA, LPAR3, PIK3R1, PLA2G5, SCUBE2, IRAK2, PDGFC, HMOX1, ZBED3, JAG2, NGFR, CRADD, BDNF, TGFB3, IGF1, NFATC4, COL1A1, DAB2, FGF15, BMP1, KITL, BAMBI, SERINC3, GSTM7, RAD9A, CDKN1C, BMPR2, FLT1, THR…	889	1490	17911	1.52795	0.0330532	0.000129276	1.1782017073846149E-4\
GOTERM_BP_FAT	GO:0007568~aging	35	3.4965	4.96993e-06	CDKN1C, MEG3, DDC, SMC5, PTH1R, IDE, BRCA2, LITAF, BCL2L12, NUAK1, EDNRB, UCP2, TIMP2, NCAM1, TIMP1, MORC3, JUND, GSN, VCAM1, SLC32A1, ARG1, TGFB3, SERPINF1, IGFBP2, HMGA2, FOS, DCN, TBX2, MSH6, COL3A1, MSH2, ID2, CANX, CRYAB, YPEL3	889	297	17911	2.37427	0.0336873	0.000131294	1.1965912506758E-4\
GOTERM_BP_FAT	GO:0001934~positive regulation of protein phosphorylation	76	7.59241	5.12305e-06	BMPR2, FLT1, NRK, NENF, CYR61, SOX2, CCND3, SLK, EDNRB, FGF8, FGF9, GLIPR2, NPTN, TIMP2, RSPO1, ANKRD6, MAP2K3, PDGFRB, EPHA4, PDGFRA, EPHA7, MEF2C, IGFBP3, NRG1, NPNT, ISL1, MID1, ADRA2A, TNFRSF1A, CLIP3, TRAF4, MDFIC, PDE5A, PRKD1, MDFI, DDR2, PFN2, ROCK2, LPAR1, PDGFA, LPAR3, PRR5L, PIK3R1, PLA2G5, VTN, IRAK2, PDGFC, RICTOR, CSK, HES1, CLSPN, HES5, GDF10, NGFR, NTRK2, ANGPT1, BDNF, TGFB3, ATP2…	889	893	17911	1.71467	0.0347069	0.000134822	1.22874868043158E-4\
GOTERM_BP_FAT	GO:0040007~growth	85	8.49151	5.23696e-06	CDKN1C, BMPR2, CPQ, NRK, FHL1, TNC, BRCA2, NR3C1, YBX3, CYR61, ROBO1, SOX2, ALCAM, SALL1, FGF8, FGF9, SALL4, RSPO2, PHLDA2, HOXA5, PDGFRB, PDGFRA, EMX1, EPHA7, POSTN, WDR36, MEF2C, SEMA6A, PARP1, NCBP1, IGFBP3, IGFBP2, COBL, FOXL2, NRG1, EMP3, SAFB, POU3F2, FOXP2, FOXP1, MMP14, PKM, NINJ1, GAS1, CRYAB, DDR2, MEG3, PKDCC, NOTCH1, CRABP2, NOL8, LPAR3, DLL1, FBLN5, ZFP36L1, TTN, SOCS2, EPB41L5, IGFB…	889	1035	17911	1.65461	0.0354648	0.000137296	1.2512956628175334E-4\
GOTERM_BP_FAT	GO:0009628~response to abiotic stimulus	92	9.19081	5.2653e-06	COL18A1, RYR2, FLT1, SPARC, THRA, HSPB2, TNC, SLC2A1, SCX, ECE1, BRCA1, NOC2L, BRCA2, YBX3, LOXL2, SOX2, ACADL, NPTN, DNMT3B, HOXA1, JUNB, SOX4, PDK1, PDGFRB, TSC22D4, POSTN, HSP90AA1, PARP1, DUSP1, SERPINF1, MMP2, IGFBP2, KRT8, FOS, FOXP2, DCN, TNFRSF1A, MSH6, RNF168, TANC1, MMP14, MSH2, ANGPTL4, BCAT1, CRYAB, LXN, NOTCH1, LPAR1, PIK3R1, ATP1A1, PTN, ASCL1, UACA, HSP90B1, HSPD1, ZFP36L1, TTN, RA…	889	1148	17911	1.6146	0.0356532	0.000137516	1.2533003693069968E-4\
GOTERM_BP_FAT	GO:0046622~positive regulation of organ growth	13	1.2987	5.42331e-06	FDPS, MEF2C, NOTCH1, IGF1, TBX5, NR3C1, YBX3, TBX2, FGF8, FGF9, HLX, WT1, NCAM1	889	51	17911	5.1356	0.0367033	0.000141108	1.2860407976722805E-4\
GOTERM_BP_FAT	GO:0007379~segment specification	8	0.799201	5.54814e-06	MAFB, IRX3, HOXA2, COBL, MLLT3, MEOX1, DLL1, HES5	889	16	17911	10.0737	0.0375321	0.000143814	1.3106954312473409E-4\
GOTERM_BP_FAT	GO:0055013~cardiac muscle cell development	16	1.5984	5.57438e-06	PDGFRB, POPDC2, PDGFRA, FDPS, NKX2-6, NEBL, HNRNPU, NEXN, IGF1, NR3C1, MYLK3, TTN, SPEG, ALPK3, PITX2, PDLIM5	889	78	17911	4.13279	0.0377062	0.000143953	1.3119625198216884E-4\
GOTERM_BP_FAT	GO:0071407~cellular response to organic cyclic compound	51	5.09491	5.79372e-06	RYR2, THRA, TNC, CIB2, HNRNPU, UFSP2, BRCA1, NR3C1, ZFP36, LGALS1, HEY1, DNMT3B, MEF2C, PARP1, ARG1, SERPINF1, MMP2, APLP1, SAFB, TMEM173, ISL1, FOXP1, ITGA6, RGS19, ROCK2, ATP1A1, PTN, HSP90B1, ZFP36L1, SAFB2, NTRK2, CBX3, BDNF, TIPARP, BAD, NR2F1, ATP2B4, HMGA2, IGF1, NR2F2, KLF4, COL1A1, NFKBIA, DAB2, LIN28B, NR6A1, LIN28A, ID1, ID3, SNAI2, GSTM7	889	520	17911	1.97599	0.0391604	0.000149059	1.3584983983690093E-4\
GOTERM_BP_FAT	GO:0060324~face development	14	1.3986	5.91676e-06	PDGFRA, TGFB3, DLX5, TIPARP, MMP2, TWIST2, SCX, PTPN11, COL1A1, SOX3, CRISPLD1, CRISPLD2, ALDH1A2, CDK2AP1	889	60	17911	4.70105	0.0399752	0.000151658	1.3821899360138038E-4\
GOTERM_BP_FAT	GO:0009968~negative regulation of signal transduction	84	8.39161	6.36398e-06	NRARP, BRCA1, PRDM1, NOC2L, NR3C1, YBX3, LITAF, PTPRF, ROBO1, SOX2, RGS5, SPRED1, RPS6KA6, SALL1, FGF9, HEY1, SALL3, CREB3L1, TIMP2, PHLDA3, DACT1, ANKRD6, HELLS, EGFL7, TLE2, WNT5B, DUSP1, BGN, ISL1, HIC1, RUNX2, DKK2, DCN, AES, FOXP1, MMP14, RRM2B, RFX4, AKT1S1, GAS1, ITGA6, TAX1BP3, PHPT1, MDFI, MEG3, LEPROT, RGS19, NOTCH1, USP10, PRR5L, UBR1, MLLT3, BARX1, UACA, GLG1, SOCS2, SLC9A3R2, BCL2L12…	889	1025	17911	1.6511	0.042931	0.000162517	1.4811568907004504E-4\
GOTERM_BP_FAT	GO:0048585~negative regulation of response to stimulus	104	10.3896	6.60102e-06	PRDM1, NOC2L, NR3C1, SOX2, RGS5, ZFP36, RPS6KA6, SALL1, FGF9, SALL3, CREB3L1, PHLDA3, EPHA4, PDGFRA, TLE2, SEMA6A, WNT5B, SERPINF1, ISL1, RUNX2, HIC1, DKK2, FOXP1, RFX4, PHPT1, ATF4, MEG3, NOTCH1, PDGFA, PLA2G5, UBR1, GLG1, SOCS2, SLC9A3R2, BCL2L12, FLRT2, HMOX1, EGR1, NGFR, PRNP, TGFB3, HMGA2, IGF1, NFATC4, SMAD7, NFKBIA, DAB2, BAMBI, SNAI1, SNAI2, GSTM7, ROBO2, NRARP, BRCA1, NENF, YBX3, LITAF, …	889	1350	17911	1.55209	0.0444939	0.000167948	1.5306561328609815E-4\
GOTERM_BP_FAT	GO:0022604~regulation of cell morphogenesis	55	5.49451	6.73422e-06	ROBO2, BMPR2, SPARC, PTPRF, ROBO1, SALL1, GLIPR2, NEFL, NEFM, EPHA4, EPHA7, POSTN, WDR36, SEMA6A, METRN, NRG1, VRK2, POU3F2, CDC42EP4, CDC42EP3, PLEKHO1, MNS1, EPHA3, NOTCH1, CRABP2, FBLIM1, SDC2, LPAR1, LPAR3, PTN, MYL12B, EPB41L5, CUX1, MAP2, EPB41L3, ALX1, SLIT2, PDLIM5, PLXNA4, NTRK2, BDNF, TGFB3, BCL11A, LARP4, NFATC4, SMAD7, COL1A1, IFT20, MAD2L2, DAB2, RGCC, BAMBI, ID1, SNAI1, BRWD3	889	581	17911	1.90724	0.0453711	0.000170104	1.5503046064525746E-4\
GOTERM_BP_FAT	GO:0048701~embryonic cranial skeleton morphogenesis	13	1.2987	6.73509e-06	PDGFRA, MEF2C, IRX5, TGFB3, TWIST2, RUNX2, MMP14, MTHFD1L, RDH10, ALX3, HOXA2, GAS1, HOXA1	889	52	17911	5.03684	0.0453768	0.000170104	1.5503046064525746E-4\
GOTERM_BP_FAT	GO:1903707~negative regulation of hemopoiesis	22	2.1978	6.88715e-06	NOTCH1, TMEM176B, ZBTB16, TMEM176A, LRRC17, TWIST2, NME2, NRARP, PIK3R1, DLL1, ZFP36L1, NFKBIA, ZFP36, MAFB, HLX, ID2, HES1, HOXA7, HOXB8, HES5, HOXA5, TJP2	889	142	17911	3.12142	0.0463772	0.00017331	1.579519204507635E-4\
GOTERM_BP_FAT	GO:0045165~cell fate commitment	32	3.1968	7.09822e-06	NOTCH1, PRDM1, ASCL1, DLL1, SOX2, WNT6, FGF8, GSC, HOXA2, HES1, PITX1, HES5, JAG2, MEF2C, NKX6-2, WNT5B, BCL11B, LMO4, AW551984, PAX6, NRG1, NR2F2, ISL1, RUNX2, TBX2, RUNX1, WT1, PPDPF, ID2, SPRY2, LHX6, GAS1	889	263	17911	2.45139	0.047764	0.000177972	1.6220074079129174E-4\
GOTERM_BP_FAT	GO:0003231~cardiac ventricle development	22	2.1978	7.70274e-06	RYR2, MEF2C, BMPR2, NOTCH1, LMO4, NRG1, PRDM1, TBX5, ISL1, CYR61, ROBO1, SMAD7, SALL1, FGF9, HEY1, SALL4, ID2, TNNI1, PKP2, HES1, PITX2, SOX4	889	143	17911	3.09959	0.0517249	0.000192193	1.7516198022975705E-4\
GOTERM_BP_FAT	GO:0072009~nephron epithelium development	20	1.998	7.72118e-06	MEF2C, NOTCH1, IRX3, NPNT, DLL1, MTSS1, POU3F3, PBX1, ACAT1, WNT6, FGF8, SALL1, HEY1, PODXL, BASP1, WT1, TIMELESS, HES1, HOXB7, HES5	889	121	17911	3.33014	0.0518454	0.000192193	1.7516198022975705E-4\
GOTERM_BP_FAT	GO:0071560~cellular response to transforming growth factor beta stimulus	27	2.6973	8.04662e-06	CDKN1C, USP15, DNMT1, SCX, NREP, GLG1, ZFP36L1, CDH5, EPB41L5, STK16, POSTN, CDKN2B, MEF2C, PARP1, ARG1, TGFB3, FOS, NPNT, RUNX1, SMAD7, COL1A1, DAB2, COL3A1, COL1A2, BAMBI, ID1, ZYX	889	202	17911	2.69296	0.0539706	0.000199573	1.8188828433158934E-4\
GOTERM_BP_FAT	GO:0010769~regulation of cell morphogenesis involved in differentiation	40	3.996	8.09515e-06	ROBO2, BMPR2, NOTCH1, CRABP2, SDC2, LPAR3, PTPRF, ROBO1, EPB41L5, SALL1, CUX1, GLIPR2, MAP2, NEFL, ALX1, NEFM, SLIT2, PDLIM5, PLXNA4, EPHA4, NTRK2, WDR36, EPHA7, POSTN, SEMA6A, METRN, BDNF, TGFB3, NRG1, POU3F2, NFATC4, SMAD7, MAD2L2, COL1A1, DAB2, RGCC, BAMBI, ID1, SNAI1, EPHA3	889	371	17911	2.17222	0.0542872	0.000200058	1.823295364111192E-4\
GOTERM_BP_FAT	GO:0001667~ameboidal-type cell migration	38	3.7962	8.75055e-06	CD63, BMPR2, NOTCH1, SPARC, ROCK2, LOXL2, ROBO1, EFNB1, EPB41L5, FGF8, EDNRB, GBX2, GLIPR2, ARHGDIB, ZFP580, ALX1, SLIT2, TIMP1, PITX2, CENPV, SEMA6A, ANGPT1, SERPINF1, PAX6, PTPN11, NR2F2, KLF4, ISL1, DCN, FOXP1, FGF15, RGCC, FAP, KITL, SNAI2, PRKD1, PFN2, DDR2	889	345	17911	2.21913	0.0585512	0.000215024	1.9596975278955112E-4\
GOTERM_BP_FAT	GO:0030099~myeloid cell differentiation	41	4.0959	8.76313e-06	CDKN1C, THRA, TFRC, CBFB, LRRC17, HBA-X, TWIST2, SNX10, HBA-A2, HBA-A1, PIK3R1, DLL1, ZFP36L1, ZFP36, HOXA7, JUNB, HOXA5, CDKN2B, MEF2C, PABPC4, ZBTB16, NME2, HBB-BT, PTPN11, HBB-BS, FOS, FAM213A, RUNX1, FOXP1, NFKBIA, DAB2, EFNA2, MAFB, KITL, ID2, RBP1, MFAP2, HOXB8, HOXB7, ITGA9, TJP2	889	386	17911	2.14	0.0586328	0.000215024	1.9596975278955112E-4\
GOTERM_BP_FAT	GO:0021983~pituitary gland development	12	1.1988	8.99449e-06	SOX2, SOX3, FGF8, SALL1, ALDH1A2, HMGA2, HES1, PAX6, PITX2, POU3F2, PITX1, ISL1	889	45	17911	5.37263	0.0601333	0.000219918	2.0043030753972232E-4\
GOTERM_BP_FAT	GO:0051247~positive regulation of protein metabolic process	108	10.7892	9.21814e-06	NRK, MPV17L2, SOX2, CCND3, EDNRB, FGF8, SLK, FGF9, SOX4, MAP2K3, PDGFRB, EPHA4, MYLIP, PDGFRA, EPHA7, MEF2C, IGFBP3, NPNT, ISL1, MID1, CLIP3, PRKD1, PFN2, DNMT1, LPAR1, ECSCR, PDGFA, LPAR3, PIK3R1, PLA2G5, VTN, IRAK2, PDGFC, CLSPN, EGR1, NGFR, CRADD, BDNF, TGFB3, TIPARP, CDC6, IGF1, SMAD7, NFKBIA, DAB2, FGF15, DAP, EHD4, LIN28A, BMP1, RGCC, KITL, SNAI2, BMPR2, FLT1, BRCA1, NENF, CYR61, PTMS, ROBO…	889	1428	17911	1.52375	0.0615816	0.00022459	2.0468840700282206E-4\
GOTERM_BP_FAT	GO:0098609~cell-cell adhesion	88	8.79121	9.89727e-06	ROBO2, CD83, TES, TFRC, ADK, NRARP, ENO1, PRDM1, LRRC32, CYR61, PTPRF, ROBO1, ACTG1, CDH6, SOX2, TMEM47, CDH5, CCND3, SLK, ALCAM, LGALS1, ATIC, CHL1, NPTN, LRRFIP1, SCARF2, CLIC1, SOX4, PDGFRA, USP8, HSP90AA1, IGFBP2, NPNT, RUNX2, GTPBP4, CD2AP, FOXP1, CLDN10, PKP2, ITGA6, PDE5A, PKP4, DENND6A, TNFRSF21, FBLIM1, TCF7, PIK3R1, PCDH18, HSPD1, ZFP36L1, MYL12B, SLC9A3R2, PDLIM1, EPB41L5, EFNB1, LDHA,…	889	1101	17911	1.61032	0.0659656	0.000240288	2.1899447458131714E-4\
GOTERM_BP_FAT	GO:0072080~nephron tubule development	18	1.7982	1.02333e-05	MEF2C, NOTCH1, IRX3, NPNT, DLL1, MTSS1, POU3F3, PBX1, ACAT1, WNT6, FGF8, SALL1, HEY1, WT1, TIMELESS, HES1, HOXB7, HES5	889	102	17911	3.55542	0.0681275	0.000247575	2.2563622645640499E-4\
GOTERM_BP_FAT	GO:0007169~transmembrane receptor protein tyrosine kinase signaling pathway	49	4.8951	1.08964e-05	TRIM71, BMPR2, FLT1, PTPRF, FGF5, EFEMP1, FGF8, FGF9, NPTN, PDGFRB, EPHA4, PDGFRA, EPHA7, IGFBP3, NRG1, ADRA2A, DCN, DOK4, COL4A1, AKT1S1, PRKD1, EPHA3, DDR2, ZFP106, MEG3, LEPROT, BEX1, NOTCH1, PDGFA, PIK3R1, SOCS2, EFNB1, FLRT2, PDGFC, CSK, NGFR, NTRK2, ANGPT1, BDNF, TIPARP, PTPN11, IGF1, SULF2, COL1A1, EFNA3, FGF15, EFNA2, SHKBP1, SPRY2	889	503	17911	1.96266	0.0723781	0.0002625	2.3923883847861707E-4\
GOTERM_BP_FAT	GO:0016310~phosphorylation	145	14.4855	1.09264e-05	NRK, ENO1, MYLK3, SOX2, RPS6KA3, CCND3, ZFP36, RPS6KA6, EFEMP1, EDNRB, FGF8, SLK, FGF9, STK16, PDK1, MAP2K3, PDGFRB, EPHA4, PDGFRA, EPHA7, MORC3, MEF2C, LMO4, IGFBP3, HBB-BT, VRK2, HBB-BS, NPNT, ISL1, MID1, GTPBP4, CLIP3, MSH2, DOK4, CCNE1, ALPK3, PRKD1, EPHA3, PFN2, PKDCC, LPAR1, PDGFA, LPAR3, AK4, PIK3R1, PLA2G5, ZFP36L1, SOCS2, VTN, NUAK1, FLRT2, IRAK2, PDGFC, PGK1, CLSPN, FAM83D, SPTBN1, ZBED…	889	2063	17911	1.41608	0.07257	0.0002625	2.3923883847861707E-4\
GOTERM_BP_FAT	GO:0031399~regulation of protein modification process	119	11.8881	1.09776e-05	NRK, NOC2L, SOX2, CCND3, RPS6KA6, EDNRB, FGF8, SLK, FGF9, SOX4, MAP2K3, PDGFRB, EPHA4, PDGFRA, EPHA7, MEF2C, MSX3, IGFBP3, HBB-BT, VRK2, HBB-BS, NPNT, ISL1, MID1, GTPBP4, CLIP3, PRKD1, PFN2, DNMT1, LPAR1, PDGFA, LPAR3, PIK3R1, PLA2G5, HSP90B1, SOCS2, VTN, NUAK1, ZNHIT1, FLRT2, IRAK2, PDGFC, CLSPN, FAM83D, ZBED3, EGR1, NGFR, PRNP, BDNF, TGFB3, HSPA4, CDC6, NR2F2, IGF1, PUM3, SMAD7, DAB2, FGF15, EH…	889	1618	17911	1.48179	0.0728976	0.000262815	2.395259028186153E-4\
GOTERM_BP_FAT	GO:0051100~negative regulation of binding	21	2.0979	1.10266e-05	HSPA4, TWIST2, HMGA2, RSF1, ISL1, PTPRF, GTPBP4, AES, NFATC4, MAD2L2, EPB41L5, DAB2, BTAF1, HEY1, ID2, ID1, HMOX1, HES1, CAMK1, MDFI, DACT1	889	135	17911	3.13403	0.0732103	0.000263073	2.397610887091431E-4\
GOTERM_BP_FAT	GO:0001837~epithelial to mesenchymal transition	18	1.7982	1.16991e-05	NOTCH1, TGFB3, HMGA2, LOXL2, COL1A1, MAD2L2, EPB41L5, DAB2, FGF8, RGCC, HEY1, BAMBI, GLIPR2, GSC, SNAI1, SNAI2, ALX1, FAM83D	889	103	17911	3.5209	0.0774982	0.000278157	2.535078472225808E-4\
GOTERM_BP_FAT	GO:0009611~response to wounding	50	4.995	1.17482e-05	SPARC, CPQ, TNC, CYR61, PTPRF, ELK3, ACTG1, SOX2, ZFP36, LGALS1, CHL1, NEFL, TIMP1, CLIC1, PDGFRB, VKORC1, EPHA4, PDGFRA, POSTN, WNT5B, ARG1, MMP2, PAX6, RHOC, ISL1, ADRA2A, DCN, PROCR, PKM, LOX, NINJ1, MATN4, ITGA9, NOTCH1, PDGFA, NREP, ZFP36L1, MYL12B, PDGFC, HMOX1, NGFR, GSN, TGFB3, IGF1, KLF4, SULF2, COL1A1, COL3A1, ID3, SNAI2	889	519	17911	1.94098	0.0778104	0.000278364	2.5369702649895363E-4\
GOTERM_BP_FAT	GO:0032870~cellular response to hormone stimulus	52	5.19481	1.22009e-05	ROBO2, THRA, TNC, HNRNPU, UFSP2, BRCA1, NR3C1, PTPRF, CCND3, ZFP36, HEY1, PPAT, DNMT3B, JUNB, MEF2C, PARP1, DUSP1, ARG1, SERPINF1, IGFBP2, FOS, SAFB, ISL1, ADRA2A, FOXP1, EPHA3, ZFP106, LEPROT, NOTCH1, PIK3R1, ATP1A1, ZFP36L1, SOCS2, UCP2, SAFB2, CSK, SLIT2, NGFR, NTRK2, JUND, CBX3, BDNF, NR2F1, HMGA2, ASNS, PTPN11, IGF1, CDC6, NR2F2, DAB2, NR6A1, WT1	889	549	17911	1.90831	0.0806841	0.000288019	2.6249608384731134E-4\
GOTERM_BP_FAT	GO:0060021~palate development	17	1.6983	1.22392e-05	JAG2, PDGFRA, MEF2C, PKDCC, FOXF2, TGFB3, DLX5, TIPARP, DLX6, INSIG1, TBX2, SNAI1, SNAI2, ALX4, GAS1, ALX1, MSC	889	93	17911	3.68285	0.0809273	0.000288019	2.6249608384731134E-4\
GOTERM_BP_FAT	GO:1904888~cranial skeletal system development	14	1.3986	1.25187e-05	PDGFRA, MEF2C, IRX5, TGFB3, INSIG1, TWIST2, RUNX2, MMP14, MTHFD1L, RDH10, ALX3, HOXA2, GAS1, HOXA1	889	64	17911	4.40723	0.0826966	0.000293593	2.6757662196777167E-4\
GOTERM_BP_FAT	GO:0051146~striated muscle cell differentiation	33	3.2967	1.3919e-05	POPDC2, MEG3, NOTCH1, THRA, NEXN, HNRNPU, NR3C1, MYLK3, ACTG1, TTN, SPEG, SMYD1, PITX2, PDLIM5, PDGFRB, PDGFRA, FDPS, MEF2C, NKX2-6, NEBL, AW551984, KRT8, NRG1, IGF1, TBX5, FOXP1, IFT20, TANC1, MMP14, WT1, PLEKHO1, ALPK3, RBM24	889	285	17911	2.33285	0.091511	0.000325328	2.964991775692002E-4\
GOTERM_BP_FAT	GO:0001656~metanephros development	17	1.6983	1.40813e-05	ROBO2, PDGFRB, PDGFRA, EGR1, IRX3, PDGFA, POU3F3, ACAT1, FGF8, SALL1, WT1, RDH10, ID2, ID3, HES1, SLIT2, HES5	889	94	17911	3.64367	0.0925268	0.000328009	2.989421056304189E-4\
GOTERM_BP_FAT	GO:0021953~central nervous system neuron differentiation	27	2.6973	1.48744e-05	ROBO2, ASCL1, ROBO1, SOX2, SALL1, FGF8, GBX2, SALL3, MAP2, HOXA1, HES1, SLIT2, SOX4, PLXNA4, HES5, EPHA4, EMX1, NTRK2, NKX6-2, BCL11B, LMO4, PAX6, HPRT, ISL1, NFIB, ID4, LHX6	889	209	17911	2.60277	0.0974756	0.000345316	3.1471572793021336E-4\
GOTERM_BP_FAT	GO:0065009~regulation of molecular function	152	15.1848	1.58698e-05	NRK, HNRNPU, ENO1, SOX2, RPS6KA3, CCND3, ZFP36, PITX2, PHLDA2, HMGN3, MAP2K3, PDGFRB, EPHA4, PDGFRA, EPHA7, MEF2C, USP7, LMO4, AIP, NPNT, ISL1, GTPBP4, MSH6, CACNB3, MSH2, DKC1, PKP4, PRKD1, DENND6A, PHPT1, EPHA3, PFN2, LXN, NOTCH1, TWIST2, LPAR1, PDGFA, LPAR3, PIK3R1, PLA2G5, HSP90B1, SOCS2, BCL2L12, EPB41L5, VTN, NUAK1, FLRT2, IRAK2, PDGFC, HMOX1, KCNE1L, CLSPN, NGFR, PRNP, EIF2B3, CRADD, BDNF,…	889	2201	17911	1.39137	0.103649	0.000367189	3.34650916976924E-4\
GOTERM_BP_FAT	GO:0014033~neural crest cell differentiation	16	1.5984	1.66023e-05	MEF2C, SEMA6A, PAX6, ISL1, EFNB1, FGF15, EDNRB, GBX2, KITL, ALDH1A2, GSC, RDH10, SNAI2, HES1, ALX1, PITX2	889	85	17911	3.79244	0.108165	0.000382853	3.489268790847838E-4\
GOTERM_BP_FAT	GO:0045937~positive regulation of phosphate metabolic process	84	8.39161	1.69559e-05	BMPR2, FLT1, NRK, ECE1, PTH1R, NENF, CYR61, SOX2, CCND3, SLK, EDNRB, FGF8, FGF9, GLIPR2, NPTN, TIMP2, RSPO1, ANKRD6, MAP2K3, PDGFRB, EPHA4, PDGFRA, EPHA7, MEF2C, LMO4, IGFBP3, NME2, PPP2R5A, SLC39A10, NRG1, NPNT, ISL1, MID1, ADRA2A, TNFRSF1A, CLIP3, TRAF4, MDFIC, ITGA6, PDE5A, PRKD1, MDFI, DDR2, PFN2, ROCK2, LPAR1, PDGFA, LPAR3, PRR5L, PIK3R1, PLA2G5, VTN, IRAK2, PDGFC, RICTOR, CSK, HES1, CLSPN, …	889	1053	17911	1.6072	0.110337	0.00038841	3.5399065071437875E-4\
GOTERM_BP_FAT	GO:0010562~positive regulation of phosphorus metabolic process	84	8.39161	1.69559e-05	BMPR2, FLT1, NRK, ECE1, PTH1R, NENF, CYR61, SOX2, CCND3, SLK, EDNRB, FGF8, FGF9, GLIPR2, NPTN, TIMP2, RSPO1, ANKRD6, MAP2K3, PDGFRB, EPHA4, PDGFRA, EPHA7, MEF2C, LMO4, IGFBP3, NME2, PPP2R5A, SLC39A10, NRG1, NPNT, ISL1, MID1, ADRA2A, TNFRSF1A, CLIP3, TRAF4, MDFIC, ITGA6, PDE5A, PRKD1, MDFI, DDR2, PFN2, ROCK2, LPAR1, PDGFA, LPAR3, PRR5L, PIK3R1, PLA2G5, VTN, IRAK2, PDGFC, RICTOR, CSK, HES1, CLSPN, …	889	1053	17911	1.6072	0.110337	0.00038841	3.5399065071437875E-4\
GOTERM_BP_FAT	GO:0048505~regulation of timing of cell differentiation	7	0.699301	1.85564e-05	NOTCH1, FGF9, HES1, PAX6, ASCL1, HES3, DLL1	889	13	17911	10.8486	0.120101	0.000423665	3.861215414655969E-4\
GOTERM_BP_FAT	GO:0045446~endothelial cell differentiation	17	1.6983	2.11737e-05	COL18A1, BTG1, BMPR2, NOTCH1, ROCK2, NRG1, PTN, NR2F2, DLL1, TNFRSF1A, AFDN, CDH5, HEY1, ID1, S1PR3, TJP2, HOXB5	889	97	17911	3.53098	0.135837	0.000481825	4.391276576956437E-4\
GOTERM_BP_FAT	GO:0021987~cerebral cortex development	19	1.8981	2.24803e-05	EMX1, NTRK2, BAD, NR2F1, PAX6, ASCL1, POU3F2, POU3F3, FOXP2, ROBO1, SOX2, AFDN, COL3A1, ATIC, LHX6, NEFL, SLIT2, CCDC141, GART	889	119	17911	3.2168	0.143588	0.000509875	4.646924821590052E-4\
GOTERM_BP_FAT	GO:0060563~neuroepithelial cell differentiation	13	1.2987	2.65354e-05	JAG2, EMX1, NOTCH1, DLX3, ASCL1, DLL1, AFDN, FGF8, CUX1, SLITRK6, HES1, SOX4, HES5	889	59	17911	4.43925	0.167202	0.000599873	5.467155584868835E-4\
GOTERM_BP_FAT	GO:0051052~regulation of DNA metabolic process	39	3.8961	2.71485e-05	MEG3, DNMT1, BMPR2, TFRC, RIF1, UHRF1, FIGNL2, NAT10, PDGFA, HNRNPU, BRCA1, BRCA2, RLF, RAD51AP1, DACH1, PDGFC, PDGFRB, PDGFRA, PARP1, ATAD5, TGFB3, DUSP1, IGFBP3, EYA4, HMGA2, IGF1, KLF4, GTPBP4, MSH6, RNF168, RAD50, RGCC, MSH2, KITL, DKC1, CLCF1, TIMELESS, ID3, RAD18	889	377	17911	2.08421	0.170715	0.000611729	5.575211010984575E-4\
GOTERM_BP_FAT	GO:0042471~ear morphogenesis	20	1.998	2.74991e-05	FZD3, DLX5, DLX6, INSIG1, EYA4, DLL1, SOX2, FGF8, MAFB, SALL1, FGF9, GBX2, GSC, ZIC1, SLITRK6, SPRY2, HOXA2, GAS1, HOXA1, LRIG3	889	132	17911	3.05263	0.172717	0.00061761	5.628803704381812E-4\
GOTERM_BP_FAT	GO:0042476~odontogenesis	19	1.8981	2.83061e-05	JAG2, PDGFRA, NGFR, DLX3, ZFP422, BCL11B, TNC, DLL1, RUNX2, COL1A1, WNT6, FGF8, NFIC, PERP, RSPO2, GAS1, ID3, ITGA6, PITX2	889	121	17911	3.16363	0.177308	0.000633671	5.775184036970392E-4\
GOTERM_BP_FAT	GO:0003006~developmental process involved in reproduction	69	6.89311	2.9281e-05	CDKN1C, ROBO2, BMPR2, NRK, TNC, SCX, PRDM1, DACH2, BRCA2, YBX3, CYR61, IRF2BPL, SOX2, SOX3, DACH1, SALL1, FGF8, FGF9, HEY1, PITX2, PHLDA2, JUNB, PDGFRA, NSUN2, SERPINF1, MMP2, KRT8, FOXL2, DCN, RUNX1, PYGO1, MMP14, MSH2, PSME4, PDE5A, XIST, MDFI, NOTCH1, DLX3, TCF7, ZFP36L1, STOX2, RDH10, SAFB2, MAP7, HOXC4, HES1, SLIT2, IL11RA1, VCAM1, FOXF2, IRX5, ANGPT1, TIPARP, IDH1, ZBTB16, HMGA2, PTPN11, IG…	889	829	17911	1.67692	0.18282	0.000653374	5.954756836509411E-4\
GOTERM_BP_FAT	GO:0006796~phosphate-containing compound metabolic process	188	18.7812	2.94006e-05	NRK, ENO1, MYLK3, SOX2, RPS6KA3, CCND3, ZFP36, RPS6KA6, EFEMP1, EDNRB, FGF8, SLK, FGF9, MPC1, PPAT, STK16, PDK1, MAP2K3, PDGFRB, EPHA4, PDGFRA, EPHA7, MORC3, MEF2C, LMO4, IGFBP3, APLP1, HBB-BT, VRK2, HBB-BS, NPNT, ISL1, MID1, GTPBP4, CLIP3, DPM2, MSH2, DOK4, MTHFD1, CCNE1, ALPK3, PRKD1, PHPT1, EPHA3, PFN2, PKDCC, PDE1A, LPAR1, PDGFA, LPAR3, AK4, PIK3R1, PLA2G5, PLA2G7, HSP90B1, ACAT1, ZFP36L1, SO…	889	2869	17911	1.32022	0.183493	0.000653927	5.959789993618701E-4\
GOTERM_BP_FAT	GO:0090596~sensory organ morphogenesis	33	3.2967	2.97469e-05	FLT1, DLX5, DLX6, INSIG1, PTN, PRDM1, DLL1, SOX2, SALL1, FGF8, EFEMP1, GBX2, FGF9, CASP6, GSC, ZIC1, SLITRK6, HOXA2, LRIG3, HOXA1, PITX2, NTRK2, FZD3, IRX5, FOXF2, EYA4, PAX6, FOXL2, TBX2, MAFB, MFAP2, SPRY2, GAS1	889	296	17911	2.24616	0.185441	0.000659501	6.0105962084207E-4\
GOTERM_BP_FAT	GO:0048663~neuron fate commitment	15	1.4985	3.00394e-05	JAG2, NKX6-2, NOTCH1, BCL11B, PAX6, NRG1, ASCL1, ISL1, DLL1, RUNX1, SOX2, ID2, LHX6, HES1, HES5	889	79	17911	3.82545	0.187082	0.000663852	6.050249954916701E-4\
GOTERM_BP_FAT	GO:0007548~sex differentiation	34	3.3966	3.06549e-05	ROBO2, TCF7, SCX, DACH2, BRCA2, YBX3, SOX2, SOX3, DACH1, SALL1, FGF8, FGF9, RDH10, SAFB2, MAP7, SLIT2, PITX2, PDGFRA, IRX5, ANGPT1, FOXF2, TIPARP, MMP2, IDH1, HMGA2, FOXL2, PTPN11, PBX1, RUNX1, MMP14, MSH2, NASP, KITL, WT1	889	310	17911	2.20971	0.190525	0.00067529	6.15448835949802E-4\
GOTERM_BP_FAT	GO:0045607~regulation of auditory receptor cell differentiation	6	0.599401	3.15803e-05	NOTCH1, MYCN, HEY1, HES1, DLL1, HES5	889	9	17911	13.4316	0.195673	0.000689069	6.280073861987473E-4\
GOTERM_BP_FAT	GO:0045631~regulation of mechanoreceptor differentiation	6	0.599401	3.15803e-05	NOTCH1, MYCN, HEY1, HES1, DLL1, HES5	889	9	17911	13.4316	0.195673	0.000689069	6.280073861987473E-4\
GOTERM_BP_FAT	GO:2000980~regulation of inner ear receptor cell differentiation	6	0.599401	3.15803e-05	NOTCH1, MYCN, HEY1, HES1, DLL1, HES5	889	9	17911	13.4316	0.195673	0.000689069	6.280073861987473E-4\
GOTERM_BP_FAT	GO:0006793~phosphorus metabolic process	188	18.7812	3.23491e-05	NRK, ENO1, MYLK3, SOX2, RPS6KA3, CCND3, ZFP36, RPS6KA6, EFEMP1, EDNRB, FGF8, SLK, FGF9, MPC1, PPAT, STK16, PDK1, MAP2K3, PDGFRB, EPHA4, PDGFRA, EPHA7, MORC3, MEF2C, LMO4, IGFBP3, APLP1, HBB-BT, VRK2, HBB-BS, NPNT, ISL1, MID1, GTPBP4, CLIP3, DPM2, MSH2, DOK4, MTHFD1, CCNE1, ALPK3, PRKD1, PHPT1, EPHA3, PFN2, PKDCC, PDE1A, LPAR1, PDGFA, LPAR3, AK4, PIK3R1, PLA2G5, PLA2G7, HSP90B1, ACAT1, ZFP36L1, SO…	889	2873	17911	1.31838	0.199926	0.000703619	6.412675279303773E-4\
GOTERM_BP_FAT	GO:0031344~regulation of cell projection organization	58	5.79421	3.44377e-05	ROBO2, BMPR2, ESPN, NR3C1, PTPRF, ROBO1, EFEMP1, LGALS1, NPTN, NEFL, NEFM, EPHA4, EPHA7, HSP90AA1, WDR36, MEF2C, SEMA6A, METRN, SERPINF1, NME2, COBL, PAX6, NRG1, POU3F2, CDC42EP4, CDC42EP3, MNS1, PRKD1, EPHA3, PFN2, GRN, CRABP2, SDC2, LPAR1, LPAR3, PTN, CUX1, PODXL, MAP2, HES1, SLIT2, PDLIM5, PLXNA4, RUNX1T1, NGFR, NTRK2, BDNF, TGFB3, BCL11A, NR2F1, KLF4, NFATC4, IFT20, DAB2, ID1, PMP22, SPRY2, C…	889	662	17911	1.76518	0.211365	0.000746691	6.805226353929507E-4\
GOTERM_BP_FAT	GO:0003281~ventricular septum development	15	1.4985	3.47739e-05	BMPR2, NOTCH1, LMO4, PRDM1, TBX5, CYR61, ROBO1, SMAD7, SALL1, HEY1, SALL4, ID2, HES1, PITX2, SOX4	889	80	17911	3.77763	0.213191	0.000751617	6.850127183557288E-4\
GOTERM_BP_FAT	GO:0071774~response to fibroblast growth factor	17	1.6983	3.54734e-05	TRIM71, NGFR, POSTN, TNC, ZFP36L1, SULF2, FGF5, COL1A1, ZFP36, FGF15, FGF8, FLRT2, FGF9, NPTN, SPRY2, SNAI2, IER2	889	101	17911	3.39114	0.216977	0.00076434	6.966080845676635E-4\
GOTERM_BP_FAT	GO:0031099~regeneration	25	2.4975	3.73488e-05	NOTCH1, CPQ, TNC, NREP, PTPRF, SOX2, VTN, ATIC, CHL1, PPAT, UCP2, HMOX1, NEFL, EPHA4, POSTN, GSN, BDNF, MMP2, IGF1, KLF4, ISL1, SULF2, NFKBIA, PKM, NINJ1	889	195	17911	2.58299	0.227038	0.000802244	7.311529554727072E-4\
GOTERM_BP_FAT	GO:0010975~regulation of neuron projection development	48	4.7952	3.79847e-05	ROBO2, GRN, BMPR2, CRABP2, SDC2, LPAR1, LPAR3, PTN, NR3C1, PTPRF, ROBO1, LGALS1, EFEMP1, CUX1, MAP2, NPTN, NEFL, HES1, NEFM, SLIT2, PDLIM5, PLXNA4, RUNX1T1, NGFR, EPHA4, NTRK2, WDR36, EPHA7, MEF2C, SEMA6A, METRN, BCL11A, BDNF, SERPINF1, NR2F1, NME2, COBL, PAX6, NRG1, KLF4, POU3F2, NFATC4, DAB2, ID1, PMP22, CAMK1, PRKD1, EPHA3	889	513	17911	1.88513	0.230419	0.000813367	7.41290970997383E-4\
GOTERM_BP_FAT	GO:0008045~motor neuron axon guidance	10	0.999001	3.82165e-05	EPHA4, FGF8, ALCAM, KIF5C, HOXA2, HOXA1, SLIT2, PLXNA4, EPHA3, FOXP1	889	35	17911	5.75639	0.231648	0.000815798	7.435061781385525E-4\
GOTERM_BP_FAT	GO:0002065~columnar/cuboidal epithelial cell differentiation	19	1.8981	3.95719e-05	JAG2, EMX1, NOTCH1, DLX3, BAD, PAX6, PRDM1, FOXP4, ASCL1, DLL1, FOXP1, AFDN, FGF8, CUX1, SLITRK6, HES1, SOX4, HES5, HOXA5	889	124	17911	3.08709	0.238796	0.000842125	7.674999439506423E-4\
GOTERM_BP_FAT	GO:0021879~forebrain neuron differentiation	14	1.3986	4.0167e-05	ROBO2, BCL11B, PAX6, ASCL1, ROBO1, SOX2, FGF8, SALL1, GBX2, SALL3, LHX6, HES1, SLIT2, HES5	889	71	17911	3.97272	0.241913	0.00084959	7.74303990832643E-4\
GOTERM_BP_FAT	GO:0030177~positive regulation of Wnt signaling pathway	17	1.6983	4.01692e-05	THRA, DLX5, NRARP, MLLT3, DKK2, SULF2, COL1A1, DAB2, SALL1, FGF9, BAMBI, RSPO2, RSPO1, SOX4, ANKRD6, ZBED3, DACT1	889	102	17911	3.35789	0.241924	0.00084959	7.74303990832643E-4\
GOTERM_BP_FAT	GO:0010648~negative regulation of cell communication	89	8.89111	4.06203e-05	NRARP, BRCA1, PRDM1, NOC2L, NR3C1, YBX3, LITAF, PTPRF, ROBO1, SOX2, RGS5, SPRED1, RPS6KA6, SALL1, FGF9, HEY1, SALL3, CREB3L1, TIMP2, PHLDA3, DACT1, ANKRD6, HELLS, EGFL7, TLE2, WNT5B, DUSP1, BGN, ISL1, HIC1, ADRA2A, RUNX2, DKK2, DCN, AES, FOXP1, MMP14, RRM2B, RFX4, AKT1S1, GAS1, ITGA6, TAX1BP3, PHPT1, MDFI, MEG3, LEPROT, RGS19, NOTCH1, USP10, PRR5L, UBR1, MLLT3, BARX1, UACA, GLG1, SOCS2, SLC9A3R2,…	889	1160	17911	1.54579	0.244279	0.000856505	7.80606134278759E-4\
GOTERM_BP_FAT	GO:0023057~negative regulation of signaling	89	8.89111	4.41961e-05	NRARP, BRCA1, PRDM1, NOC2L, NR3C1, YBX3, LITAF, PTPRF, ROBO1, SOX2, RGS5, SPRED1, RPS6KA6, SALL1, FGF9, HEY1, SALL3, CREB3L1, TIMP2, PHLDA3, DACT1, ANKRD6, HELLS, EGFL7, TLE2, WNT5B, DUSP1, BGN, ISL1, HIC1, ADRA2A, RUNX2, DKK2, DCN, AES, FOXP1, MMP14, RRM2B, RFX4, AKT1S1, GAS1, ITGA6, TAX1BP3, PHPT1, MDFI, MEG3, LEPROT, RGS19, NOTCH1, USP10, PRR5L, UBR1, MLLT3, BARX1, UACA, GLG1, SOCS2, SLC9A3R2,…	889	1164	17911	1.54048	0.262684	0.000929061	8.467327178345E-4\
GOTERM_BP_FAT	GO:0010171~body morphogenesis	13	1.2987	4.46553e-05	PDGFRA, TGFB3, DLX5, TIPARP, MMP2, TWIST2, SCX, PTPN11, COL1A1, CRISPLD1, CRISPLD2, CDK2AP1, SSBP3	889	62	17911	4.22445	0.265015	0.000935861	8.529293831137184E-4\
GOTERM_BP_FAT	GO:0003158~endothelium development	18	1.7982	4.5395e-05	COL18A1, BTG1, BMPR2, NOTCH1, ANGPT1, ROCK2, NRG1, PTN, NR2F2, DLL1, TNFRSF1A, AFDN, CDH5, HEY1, ID1, S1PR3, TJP2, HOXB5	889	114	17911	3.18116	0.268754	0.00094848	8.644302187188894E-4\
GOTERM_BP_FAT	GO:0031401~positive regulation of protein modification process	84	8.39161	4.5848e-05	BMPR2, FLT1, NRK, BRCA1, NENF, CYR61, SOX2, CCND3, SLK, EDNRB, FGF8, FGF9, GLIPR2, NPTN, TIMP2, DNMT3B, RSPO1, SOX4, ANKRD6, MAP2K3, PDGFRB, EPHA4, PDGFRA, EPHA7, MEF2C, IGFBP3, PPP2R5A, SLC39A10, NRG1, NPNT, ISL1, MID1, ADRA2A, TNFRSF1A, CLIP3, TRAF4, MDFIC, PDE5A, PRKD1, MDFI, DDR2, PFN2, DNMT1, ROCK2, LPAR1, PDGFA, LPAR3, PRR5L, PIK3R1, PLA2G5, VTN, IRAK2, PDGFC, RICTOR, CSK, HES1, CLSPN, HES5…	889	1082	17911	1.56412	0.271035	0.000953773	8.692542571469243E-4\
GOTERM_BP_FAT	GO:0003205~cardiac chamber development	24	2.3976	4.5925e-05	RYR2, MEF2C, BMPR2, NOTCH1, LMO4, NRG1, PRDM1, TBX5, ISL1, CYR61, ROBO1, TBX2, SMAD7, FGF8, SALL1, FGF9, HEY1, SALL4, ID2, TNNI1, PKP2, HES1, PITX2, SOX4	889	185	17911	2.61371	0.271421	0.000953773	8.692542571469243E-4\
GOTERM_BP_FAT	GO:0040034~regulation of development, heterochronic	7	0.699301	4.96784e-05	NOTCH1, FGF9, HES1, PAX6, ASCL1, HES3, DLL1	889	15	17911	9.4021	0.290036	0.00102863	9.374747299165711E-4\
GOTERM_BP_FAT	GO:0051101~regulation of DNA binding	17	1.6983	5.12333e-05	PARP1, HSPA4, TWIST2, HMGA2, RSF1, IGF1, KLF4, ISL1, MAD2L2, HEY1, ID2, ID1, HMOX1, HES1, PITX2, MDFI, RUNX1T1	889	104	17911	3.29332	0.297607	0.00105765	9.639225708967943E-4\
GOTERM_BP_FAT	GO:0050679~positive regulation of epithelial cell proliferation	23	2.2977	5.15949e-05	EGFL7, GRN, BMPR2, NOTCH1, ARG1, BAD, DLX5, DLX6, TWIST2, NME2, HMGA2, NRARP, IGF1, PTN, FOXP2, FOXP1, FGF9, ESRP1, ID1, GAS1, ZFP580, RICTOR, PRKD1	889	174	17911	2.66316	0.299357	0.00106193	9.678284439484741E-4\
GOTERM_BP_FAT	GO:0090287~regulation of cellular response to growth factor stimulus	28	2.7972	5.33914e-05	CDKN1C, MEG3, CD63, BMPR2, NOTCH1, FLT1, NREP, DLL1, PTPRF, CYR61, GLG1, FGF9, NPTN, HES1, SLIT2, HES5, NGFR, CDKN2B, ANGPT1, TGFB3, NPNT, RUNX2, DCN, SULF2, SMAD7, DAB2, BAMBI, SPRY2	889	238	17911	2.37028	0.307982	0.00109564	9.985454147864298E-4\
GOTERM_BP_FAT	GO:0010243~response to organonitrogen compound	71	7.09291	5.54999e-05	RYR2, BTG1, SPARC, CIB2, BRCA1, PTPRF, IPO5, CCND3, PPAT, DNMT3B, NEFL, TIMP1, JUNB, VKORC1, PDGFRA, HSP90AA1, MEF2C, PARP1, DUSP1, ARG1, MMP2, APLP1, NME2, FOS, RRM2B, COL4A1, RRAGD, TIMELESS, ZFP106, DDC, LEPROT, DNMT1, NOTCH1, MGST3, PIK3R1, PTN, UBR1, PLA2G5, ASCL1, HSP90B1, HSPD1, ZFP36L1, SOCS2, UCP2, PDGFC, HMOX1, NCAM1, CSK, SLIT2, NGFR, NTRK2, EGR1, EIF2B3, GSN, VCAM1, JUND, BAD, ATP2B4,…	889	878	17911	1.62923	0.317971	0.00113553	0.0010349007556794904\
GOTERM_BP_FAT	GO:0006260~DNA replication	29	2.8971	5.64388e-05	MCM8, NOL8, PDGFA, BRCA1, BRCA2, POLD3, DACH1, CHAF1A, PDGFC, PDGFRA, PARP1, RFC1, ATAD5, TGFB3, IGF1, CDC6, ADRA2A, GTPBP4, RRM2B, NFIA, NASP, CCNE1, KITL, NFIB, NFIC, CINP, MCM3, MCM4, SUPT16	889	252	17911	2.31855	0.322372	0.00115132	0.0010492950688881567\
GOTERM_BP_FAT	GO:0022607~cellular component assembly	161	16.0839	5.94371e-05	MPV17L2, NOC2L, ESPN, MYLK3, IPO5, ACTG1, CDH5, SLK, PPP2R1B, PPAT, DZIP1L, HIST3H2BA, SYNPO, TMSB10, PDGFRB, PDGFRA, EPHA7, MEF2C, SCAF11, LMO4, KRT8, FOXP1, RAB32, CLIP3, LOX, RFX4, PKP2, GEMIN5, PKP4, GEMIN6, KCTD12, EPHA3, KPNB1, PFN2, HBB-Y, GRB7, FBLIM1, INSIG1, PEX11B, LPAR1, PDGFA, LPAR3, BAZ2A, PIK3R1, FBLN5, GABARAP, HSP90B1, ACAT1, EPB41L5, VTN, FLRT2, PODXL, COBLL1, PDGFC, EPB41L3, HM…	889	2418	17911	1.34149	0.336238	0.00120891	0.0011017781021624672\
GOTERM_BP_FAT	GO:0030325~adrenal gland development	9	0.899101	5.98143e-05	CDKN1C, PDGFRB, PDGFRA, SALL1, WT1, HMGA2, ASCL1, NR3C1, PBX1	889	29	17911	6.25263	0.337962	0.001213	0.0011055094735309477\
GOTERM_BP_FAT	GO:0031668~cellular response to extracellular stimulus	25	2.4975	6.10461e-05	BMPR2, SEH1L, TFRC, TNC, SLC2A1, PTN, GABARAP, LDHA, MAP1LC3A, UCP2, HMOX1, UPP1, POSTN, CDKN2B, ASNS, FOS, AES, COL1A1, DAP, MYBBP1A, RRAGD, SNAI2, ITGA6, ANGPTL4, ATF4	889	201	17911	2.50589	0.343561	0.00123435	0.0011249677416155506\
GOTERM_BP_FAT	GO:0042306~regulation of protein import into nucleus	23	2.2977	6.14116e-05	HSP90AA1, RGS19, THRA, ANGPT1, PARP1, TGFB3, IGF1, PIK3R1, BRCA1, TMEM173, LITAF, UACA, SULF2, IPO5, TNFRSF1A, NFKBIA, DAB2, MDFIC, BAMBI, ZIC1, SNAI2, PRKD1, DACT1	889	176	17911	2.63289	0.345213	0.00123436	0.0011249798800941546\
GOTERM_BP_FAT	GO:0010718~positive regulation of epithelial to mesenchymal transition	10	0.999001	6.15839e-05	COL1A1, EPB41L5, DAB2, NOTCH1, RGCC, TGFB3, BAMBI, GLIPR2, SNAI1, ALX1	889	37	17911	5.44523	0.345991	0.00123436	0.0011249798800941546\
GOTERM_BP_FAT	GO:0048566~embryonic digestive tract development	10	0.999001	6.15839e-05	PDGFRA, SALL1, PKDCC, FGF9, FOXF2, HLX, ALDH1A2, ID2, TCF7, PITX2	889	37	17911	5.44523	0.345991	0.00123436	0.0011249798800941546\
GOTERM_BP_FAT	GO:0003279~cardiac septum development	18	1.7982	6.35374e-05	BMPR2, NOTCH1, LMO4, PRDM1, TBX5, ISL1, CYR61, ROBO1, TBX2, SMAD7, FGF8, SALL1, HEY1, SALL4, ID2, HES1, PITX2, SOX4	889	117	17911	3.09959	0.354741	0.00126983	0.001157301012806084\
GOTERM_BP_FAT	GO:0043933~macromolecular complex subunit organization	150	14.985	6.63644e-05	SCX, MPV17L2, NOC2L, NR3C1, LOXL2, IPO5, SALL1, SLK, PPP2R1B, PPAT, HIST1H2AE, DPF3, HIST3H2BA, TMSB10, HMGN3, WDHD1, SCAF11, LMO4, MSX3, WDR75, ISL1, MID1, CLIP3, EML4, LOX, PSME4, GEMIN5, GEMIN6, PRKD1, KCTD12, KPNB1, PFN2, HBB-Y, GRB7, DNMT1, FBLIM1, INSIG1, PEX11B, BAZ2A, PLA2G5, PLA2G7, RLF, GSPT1, ACAT1, VTN, ZNHIT1, COBLL1, PDGFC, HMOX1, SMYD1, SPTBN1, MDN1, PRNP, CBX3, HSPA4, SMARCA5, HMG…	889	2229	17911	1.35581	0.367198	0.00132249	0.0012053003055549462\
GOTERM_BP_FAT	GO:0055001~muscle cell development	23	2.2977	6.69188e-05	PDGFRB, MEG3, POPDC2, PDGFRA, FDPS, NKX2-6, NOTCH1, NEBL, KRT8, HNRNPU, NEXN, IGF1, NR3C1, MYLK3, ACTG1, FOXP1, TTN, NFATC4, SPEG, HES1, ALPK3, PITX2, PDLIM5	889	177	17911	2.61802	0.369613	0.0013297	0.0012118667491927539\
GOTERM_BP_FAT	GO:0035136~forelimb morphogenesis	11	1.0989	6.8199e-05	SALL1, CRABP2, SALL3, ALDH1A2, RDH10, ZBTB16, ALX3, RSPO2, ALX4, TBX5, RUNX2	889	46	17911	4.81785	0.375153	0.00134352	0.0012244650032413212\
GOTERM_BP_FAT	GO:0014014~negative regulation of gliogenesis	11	1.0989	6.8199e-05	CDKN2B, NKX6-2, NOTCH1, LIN28A, MYCN, ID2, ID4, HMGA2, HES1, PTN, HES5	889	46	17911	4.81785	0.375153	0.00134352	0.0012244650032413212\
GOTERM_BP_FAT	GO:0043392~negative regulation of DNA binding	11	1.0989	6.8199e-05	MAD2L2, HEY1, HSPA4, ID2, ID1, TWIST2, HMGA2, HMOX1, HES1, RSF1, MDFI	889	46	17911	4.81785	0.375153	0.00134352	0.0012244650032413212\
GOTERM_BP_FAT	GO:0008630~intrinsic apoptotic signaling pathway in response to DNA damage	17	1.6983	7.2858e-05	BAD, SHISA5, PIK3R1, BRCA1, BRCA2, UACA, HIC1, TNFRSF1A, NFATC4, MSH6, BCL2L12, MSH2, SNAI1, SNAI2, HMOX1, RAD9A, PHLDA3	889	107	17911	3.20098	0.394907	0.00143121	0.001304385818620876\
GOTERM_BP_FAT	GO:1901700~response to oxygen-containing compound	118	11.7882	7.40578e-05	SPON2, SPARC, TNC, HNRNPU, CIB2, PRDM1, NR3C1, LOXL1, IPO5, SOX2, RPS6KA3, CCND3, ZFP36, EDNRB, LGALS1, PPAT, HOXA2, HOXA1, JUNB, SOX4, PDGFRB, PDGFRA, POSTN, MEF2C, SERPINF1, APLP1, IGFBP2, KRT8, RUNX1, FOXP1, COL4A1, NCL, RRAGD, TIMELESS, LY6H, PHPT1, EPHA3, ZFP106, DNMT1, NOTCH1, LPAR1, ILDR2, PIK3R1, PLA2G5, UBR1, CSF2RA, FBLN5, HSP90B1, ZFP36L1, SOCS2, IRAK2, PDGFC, MAP7, HMOX1, ZFP580, EGR1…	889	1670	17911	1.42359	0.399893	0.00145065	0.0013221003186354625\
GOTERM_BP_FAT	GO:0045137~development of primary sexual characteristics	29	2.8971	7.5348e-05	ROBO2, SCX, DACH2, BRCA2, YBX3, SOX3, DACH1, SALL1, FGF8, FGF9, RDH10, SAFB2, MAP7, SLIT2, PITX2, PDGFRA, IRX5, ANGPT1, TIPARP, MMP2, IDH1, HMGA2, FOXL2, RUNX1, MMP14, MSH2, NASP, KITL, WT1	889	256	17911	2.28232	0.405208	0.00147174	0.0013413226074951699\
GOTERM_BP_FAT	GO:0060421~positive regulation of heart growth	10	0.999001	7.71765e-05	FDPS, MEF2C, NOTCH1, FGF9, WT1, NCAM1, IGF1, TBX5, NR3C1, TBX2	889	38	17911	5.30194	0.412661	0.0015032	0.0013699914285852028\
GOTERM_BP_FAT	GO:0061333~renal tubule morphogenesis	15	1.4985	7.94164e-05	MEF2C, IRX3, NPNT, MTSS1, PBX1, WNT6, FGF8, SALL1, HEY1, COL4A1, WT1, TIMELESS, HES1, HOXB7, HES5	889	86	17911	3.51407	0.421663	0.00154247	0.0014057821817069786\
GOTERM_BP_FAT	GO:0035556~intracellular signal transduction	158	15.7842	8.15829e-05	NRK, NOC2L, SOX2, RPS6KA3, ZFP36, RPS6KA6, EDNRB, FGF8, LGALS1, FGF9, CREB3L1, ARHGDIB, SOX4, PHLDA3, PDK1, MAP2K3, PDGFRB, EPHA4, USP8, PDGFRA, EPHA7, MEF2C, IGFBP3, AIP, SHISA5, VRK2, NPNT, ISL1, MID1, HIC1, RAB32, MSH6, MSH2, DOK4, RRAGD, ELMO1, PRKD1, KPNB1, ATF4, DNMT1, RAB5B, SEH1L, NOTCH1, LPAR1, PDGFA, LPAR3, PIK3R1, PLA2G5, UBR1, ZFP36L1, SOCS2, SLC9A3R2, BCL2L12, NUAK1, LARP1, FLRT2, IR…	889	2380	17911	1.33751	0.430238	0.0015801	0.0014400750261831389\
GOTERM_BP_FAT	GO:0055025~positive regulation of cardiac muscle tissue development	11	1.0989	8.28224e-05	FDPS, MEF2C, NOTCH1, FGF9, NRG1, NCAM1, IGF1, TBX5, NR3C1, TBX2, FOXP1	889	47	17911	4.71534	0.435087	0.00159961	0.001457859491223038\
GOTERM_BP_FAT	GO:1904589~regulation of protein import	23	2.2977	8.61782e-05	HSP90AA1, RGS19, THRA, ANGPT1, PARP1, TGFB3, IGF1, PIK3R1, BRCA1, TMEM173, LITAF, UACA, SULF2, IPO5, TNFRSF1A, NFKBIA, DAB2, MDFIC, BAMBI, ZIC1, SNAI2, PRKD1, DACT1	889	180	17911	2.57438	0.448009	0.00165977	0.0015126922620528188\
GOTERM_BP_FAT	GO:0006364~rRNA processing	23	2.2977	9.36151e-05	WDR36, DDX27, DIS3, HEATR1, MAK16, NAT10, NOL8, IMP4, RRP1B, NPM3, GTPBP4, FTSJ3, EXOSC7, LAS1L, DKC1, BMS1, NHP2, MPHOSPH10, TSR1, NAF1, UTP14A, SKIV2L2, MDN1	889	181	17911	2.56016	0.475603	0.00179299	0.001634103948273662\
GOTERM_BP_FAT	GO:0031960~response to corticosteroid	23	2.2977	9.36151e-05	NOTCH1, SPARC, PARP1, CBX3, ARG1, BAD, DUSP1, SERPINF1, IGFBP2, HNRNPU, FOS, PIK3R1, NR3C1, ISL1, ZFP36L1, HSPD1, COL1A1, ZFP36, HEY1, DNMT3B, NEFL, SLIT2, CDO1	889	181	17911	2.56016	0.475603	0.00179299	0.001634103948273662\
GOTERM_BP_FAT	GO:0035924~cellular response to vascular endothelial growth factor stimulus	10	0.999001	9.59558e-05	PDGFRB, CD63, PDGFRA, NOTCH1, VCAM1, FLT1, GAS1, PRKD1, DLL1, DCN	889	39	17911	5.16599	0.483999	0.00183273	0.0016703212602883445\
GOTERM_BP_FAT	GO:0008593~regulation of Notch signaling pathway	14	1.3986	9.65195e-05	JAG2, MEG3, EGFL7, POSTN, NOTCH1, NRARP, ASCL1, DLL1, SOX2, NFKBIA, MMP14, HEY1, HES1, HES5	889	77	17911	3.66316	0.486001	0.0018384	0.0016754939524373795\
GOTERM_BP_FAT	GO:0045604~regulation of epidermal cell differentiation	11	1.0989	0.00010002	ZFP36, NOTCH1, MYCN, HEY1, ROCK2, NME2, HES1, HOXA7, DLL1, HES5, ZFP36L1	889	48	17911	4.6171	0.49826	0.00189983	0.0017314791287449326\
GOTERM_BP_FAT	GO:0045686~negative regulation of glial cell differentiation	9	0.899101	0.000100651	NKX6-2, NOTCH1, LIN28A, MYCN, ID2, ID4, HMGA2, HES1, HES5	889	31	17911	5.84923	0.500437	0.00190133	0.001732847288203699\
GOTERM_BP_FAT	GO:0048710~regulation of astrocyte differentiation	9	0.899101	0.000100651	EPHA4, NOTCH1, MYCN, CLCF1, ID2, ID4, HMGA2, HES1, HES5	889	31	17911	5.84923	0.500437	0.00190133	0.001732847288203699\
GOTERM_BP_FAT	GO:0006974~cellular response to DNA damage stimulus	57	5.69431	0.000106196	MDC1, RIF1, MCM8, SMC5, BRCA1, BRCA2, SPRED1, RPS6KA6, CHAF1A, TLK1, SOX4, PHLDA3, USP7, PARP1, RFC1, SHISA5, RAD23A, HIC1, WDR76, TNFRSF1A, MSH6, RNF168, RRM2B, MSH2, PSME4, CINP, TIMELESS, BCAT1, USP10, UHRF1, FIGNL2, PIK3R1, UACA, RAD51AP1, BCL2L12, POLD3, NUAK1, HMOX1, CLSPN, ATAD5, CRADD, BAD, EYA4, SMARCA5, HMGA2, PTPN11, NFATC4, MAD2L2, EEPD1, RAD50, HIST3H2A, SNAI1, NABP1, SNAI2, SUPT16, …	889	674	17911	1.70386	0.519178	0.0020006	0.0018233153500949902\
GOTERM_BP_FAT	GO:0014032~neural crest cell development	14	1.3986	0.000110647	SEMA6A, PAX6, ISL1, EFNB1, FGF15, EDNRB, GBX2, KITL, ALDH1A2, RDH10, SNAI2, HES1, ALX1, PITX2	889	78	17911	3.61619	0.533714	0.00207878	0.0018945730664994321\
GOTERM_BP_FAT	GO:0050680~negative regulation of epithelial cell proliferation	19	1.8981	0.000111116	CDKN1C, SUZ12, NGFR, CDKN2B, MEF2C, SPARC, SERPINF1, PAX6, PTN, NR2F2, BRCA2, MTSS1, ROBO1, SOX2, DAB2, RGCC, NFIB, SNAI2, GAS1	889	134	17911	2.85671	0.535218	0.00208191	0.0018974259983672924\
GOTERM_BP_FAT	GO:0046822~regulation of nucleocytoplasmic transport	26	2.5974	0.000112715	RGS19, THRA, PIK3R1, BRCA1, LITAF, UACA, IPO5, ZIC1, SOX4, DACT1, HSP90AA1, ANGPT1, PARP1, TGFB3, PTPN11, IGF1, TMEM173, SULF2, TNFRSF1A, NFKBIA, DAB2, MDFIC, BAMBI, SNAI2, CAMK1, PRKD1	889	222	17911	2.3596	0.540316	0.00210047	0.0019143341996637913\
GOTERM_BP_FAT	GO:0071383~cellular response to steroid hormone stimulus	26	2.5974	0.000112715	THRA, HNRNPU, UFSP2, ATP1A1, BRCA1, NR3C1, ZFP36L1, ZFP36, HEY1, SAFB2, DNMT3B, NTRK2, PARP1, CBX3, ARG1, BDNF, SERPINF1, NR2F1, HMGA2, IGF1, NR2F2, SAFB, ISL1, FOXP1, DAB2, NR6A1	889	222	17911	2.3596	0.540316	0.00210047	0.0019143341996637913\
GOTERM_BP_FAT	GO:0071496~cellular response to external stimulus	30	2.997	0.000114614	BMPR2, SEH1L, TFRC, TNC, SLC2A1, SCX, ATP1A1, PTN, GABARAP, LDHA, MAP1LC3A, UCP2, HMOX1, UPP1, POSTN, CDKN2B, CRADD, BAD, ASNS, FOS, AES, TNFRSF1A, COL1A1, DAP, MYBBP1A, RRAGD, SNAI2, ITGA6, ANGPTL4, ATF4	889	276	17911	2.18993	0.546295	0.00213009	0.0019413287892007195\
GOTERM_BP_FAT	GO:0042307~positive regulation of protein import into nucleus	16	1.5984	0.000117045	HSP90AA1, PARP1, TGFB3, IGF1, PIK3R1, BRCA1, TMEM173, UACA, SULF2, IPO5, TNFRSF1A, DAB2, BAMBI, ZIC1, PRKD1, DACT1	889	100	17911	3.22358	0.553837	0.00216942	0.001977175441997777\
GOTERM_BP_FAT	GO:0030199~collagen fibril organization	10	0.999001	0.000118419	COL1A1, MMP11, COL3A1, COL1A2, LOX, LUM, SCX, FMOD, LOXL2, DDR2	889	40	17911	5.03684	0.558046	0.00218901	0.0019950323246978835\
GOTERM_BP_FAT	GO:0021510~spinal cord development	17	1.6983	0.000126908	ROBO2, FOXB1, NKX6-2, NOTCH1, LMO4, PBX3, PAX6, PTN, ASCL1, ISL1, DLL1, FOXP1, RFX4, ZIC1, NEFL, HOXB8, SOX4	889	112	17911	3.05808	0.583175	0.00233966	0.0021323341693085564\
GOTERM_BP_FAT	GO:1904019~epithelial cell apoptotic process	16	1.5984	0.000131272	JAG2, COL18A1, RYR2, BMPR2, GSN, ANGPT1, ECSCR, KRT8, IGF1, ZFP36L1, ZFP36, RGCC, KRT18, HMOX1, CD248, ANGPTL4	889	101	17911	3.19166	0.595532	0.00241366	0.0021997741675138602\
GOTERM_BP_FAT	GO:0030902~hindbrain development	22	2.1978	0.000136458	LPAR1, PAX6, PTPN11, IGF1, PTN, ASCL1, DLL1, FOXP2, MAFB, ATIC, GBX2, NFIB, RFX4, ALDH1A2, HOXA2, GAS1, HOXA1, HES1, PSMG1, HES3, GART, SPTBN2	889	173	17911	2.56209	0.609741	0.00250234	0.0022805948269426887\
GOTERM_BP_FAT	GO:0044744~protein targeting to nucleus	30	2.997	0.000138523	IPO11, RGS19, THRA, PIK3R1, BRCA1, LITAF, UACA, IPO7, IPO5, FGF9, ZIC1, HES1, TNPO1, SPTBN1, DACT1, HSP90AA1, ANGPT1, PARP1, TGFB3, IGF1, TMEM173, SULF2, TNFRSF1A, NFKBIA, DAB2, MDFIC, BAMBI, SNAI2, PRKD1, KPNB1	889	279	17911	2.16638	0.615259	0.0025201	0.0022967838040309206\
GOTERM_BP_FAT	GO:0006606~protein import into nucleus	30	2.997	0.000138523	IPO11, RGS19, THRA, PIK3R1, BRCA1, LITAF, UACA, IPO7, IPO5, FGF9, ZIC1, HES1, TNPO1, SPTBN1, DACT1, HSP90AA1, ANGPT1, PARP1, TGFB3, IGF1, TMEM173, SULF2, TNFRSF1A, NFKBIA, DAB2, MDFIC, BAMBI, SNAI2, PRKD1, KPNB1	889	279	17911	2.16638	0.615259	0.0025201	0.0022967838040309206\
GOTERM_BP_FAT	GO:1902593~single-organism nuclear import	30	2.997	0.000138523	IPO11, RGS19, THRA, PIK3R1, BRCA1, LITAF, UACA, IPO7, IPO5, FGF9, ZIC1, HES1, TNPO1, SPTBN1, DACT1, HSP90AA1, ANGPT1, PARP1, TGFB3, IGF1, TMEM173, SULF2, TNFRSF1A, NFKBIA, DAB2, MDFIC, BAMBI, SNAI2, PRKD1, KPNB1	889	279	17911	2.16638	0.615259	0.0025201	0.0022967838040309206\
GOTERM_BP_FAT	GO:0021872~forebrain generation of neurons	14	1.3986	0.000144327	ROBO2, BCL11B, PAX6, ASCL1, ROBO1, SOX2, FGF8, SALL1, GBX2, SALL3, LHX6, HES1, SLIT2, HES5	889	80	17911	3.52579	0.630353	0.00261878	0.0023867151632444086\
GOTERM_BP_FAT	GO:0051149~positive regulation of muscle cell differentiation	16	1.5984	0.00014698	MEG3, FDPS, MEF2C, BTG1, THRA, IGFBP3, NRG1, IGF1, PIK3R1, NR3C1, MYLK3, FOXP1, MMP14, SMYD1, CAMK1, CDO1	889	102	17911	3.16037	0.637054	0.00265991	0.002424201749483696\
GOTERM_BP_FAT	GO:0016072~rRNA metabolic process	23	2.2977	0.00015146	WDR36, DDX27, DIS3, HEATR1, MAK16, NAT10, NOL8, IMP4, RRP1B, NPM3, GTPBP4, FTSJ3, EXOSC7, LAS1L, DKC1, BMS1, NHP2, MPHOSPH10, TSR1, NAF1, UTP14A, SKIV2L2, MDN1	889	187	17911	2.47802	0.648095	0.00273381	0.002491553053096408\
GOTERM_BP_FAT	GO:0051962~positive regulation of nervous system development	49	4.8951	0.000153412	ROBO2, BMPR2, NR3C1, PTPRF, ROBO1, SOX2, SALL1, ADGRE5, NPTN, TIMP2, DNMT3B, NEFL, EPHA4, MEF2C, SEMA6A, NKX6-2, METRN, SERPINF1, NME2, COBL, PAX6, NRG1, PRKD1, EPHA3, GRN, BEX1, NOTCH1, CRABP2, LPAR1, LPAR3, PTN, ASCL1, SOCS2, FLRT2, CUX1, SLITRK6, SLITRK5, HES1, NGFR, NTRK2, FZD3, BDNF, IRX3, IGF1, LIN28A, CLCF1, ID2, CAMK1, EIF4G1	889	559	17911	1.76605	0.652802	0.00276183	0.0025170860905867737\
GOTERM_BP_FAT	GO:0007178~transmembrane receptor protein serine/threonine kinase signaling pathway	34	3.3966	0.000155985	CDKN1C, MEG3, RYR2, USP15, BMPR2, NOTCH1, DLX5, SCX, NREP, CYR61, GLG1, CDH5, FGF8, FGF9, HES1, SPTBN1, HES5, DACT1, GDF10, EGR1, CDKN2B, PARP1, TGFB3, FOS, NPNT, RUNX2, SMAD7, DAB2, COL3A1, COL1A2, BMP1, BAMBI, ID1, ZYX	889	337	17911	2.03267	0.658908	0.00280083	0.002552637322652566\
GOTERM_BP_FAT	GO:0051170~nuclear import	30	2.997	0.000156902	IPO11, RGS19, THRA, PIK3R1, BRCA1, LITAF, UACA, IPO7, IPO5, FGF9, ZIC1, HES1, TNPO1, SPTBN1, DACT1, HSP90AA1, ANGPT1, PARP1, TGFB3, IGF1, TMEM173, SULF2, TNFRSF1A, NFKBIA, DAB2, MDFIC, BAMBI, SNAI2, PRKD1, KPNB1	889	281	17911	2.15096	0.661057	0.00280997	0.0025609619237064885\
GOTERM_BP_FAT	GO:0051169~nuclear transport	39	3.8961	0.000160474	IPO11, RGS19, THRA, PIK3R1, BRCA1, NOC2L, SDAD1, LITAF, UACA, IPO7, IPO5, FGF9, ZIC1, HES1, TNPO1, SOX4, SPTBN1, DACT1, HSP90AA1, ANGPT1, PARP1, NCBP1, TGFB3, PTPN11, IGF1, TMEM173, SULF2, TNFRSF1A, NFKBIA, DAB2, MYBBP1A, MDFIC, XPOT, BAMBI, ANP32E, SNAI2, CAMK1, PRKD1, KPNB1	889	410	17911	1.91646	0.669304	0.0028665	0.002612481295713102\
GOTERM_BP_FAT	GO:0071396~cellular response to lipid	51	5.09491	0.000166063	SPON2, THRA, TNC, HNRNPU, UFSP2, BRCA1, PRDM1, NR3C1, LITAF, ZFP36, EDNRB, HEY1, DNMT3B, HOXA2, HOXA1, MEF2C, PARP1, ARG1, SERPINF1, MMP2, NME2, SAFB, ISL1, FOXP1, PLSCR3, ALDH1A2, NCL, EPHA3, ROCK2, HALR1, LPAR1, ATP1A1, PTN, ZFP36L1, IRAK2, SAFB2, NTRK2, CBX3, BDNF, BAD, NR2F1, HMGA2, IGF1, NR2F2, KLF4, COL1A1, NFKBIA, DAB2, NR6A1, ID3, SNAI2	889	592	17911	1.73567	0.681808	0.00295867	0.0026964876880788006\
GOTERM_BP_FAT	GO:0034504~protein localization to nucleus	36	3.5964	0.000167451	IPO11, RGS19, THRA, PIK3R1, BRCA1, LITAF, UACA, IPO7, IPO5, FGF9, ZIC1, HES1, TNPO1, SPTBN1, DACT1, NGFR, HSP90AA1, MORC3, ANGPT1, PARP1, TGFB3, ZBTB16, IGF1, TMEM173, CD2AP, SULF2, TNFRSF1A, PYGO1, COL1A1, NFKBIA, DAB2, MDFIC, BAMBI, SNAI2, PRKD1, KPNB1	889	367	17911	1.97631	0.684839	0.00297571	0.0027120154438543564\
GOTERM_BP_FAT	GO:0071822~protein complex subunit organization	101	10.0899	0.000175539	SCX, LOXL2, IPO5, PPP2R1B, PPAT, HIST3H2BA, TMSB10, LMO4, MID1, CLIP3, EML4, LOX, PSME4, KCTD12, KPNB1, PFN2, HBB-Y, FBLIM1, INSIG1, PEX11B, GSPT1, ACAT1, VTN, ZNHIT1, COBLL1, PDGFC, HMOX1, SPTBN1, PRNP, HSPA4, SMARCA5, NSG1, HPRT, COL1A1, DAB2, H1F0, COL1A2, EHD4, NASP, NDUFAF4, ANP32E, PSMG1, THRA, ARPC1B, ELN, SLC2A1, MIA2, RSF1, IDE, PTMS, CHAF1A, ACADL, C1QTNF6, HIST1H1E, NEFL, TNPO1, HIST1H…	889	1414	17911	1.4391	0.701936	0.00311142	0.002835700070608183\
GOTERM_BP_FAT	GO:0003197~endocardial cushion development	10	0.999001	0.000176657	NOTCH1, FGF8, BMPR2, HEY1, SNAI1, SNAI2, TBX5, ISL1, EPHA3, TBX2	889	42	17911	4.79699	0.704225	0.00311764	0.0028413725298995596\
GOTERM_BP_FAT	GO:0010770~positive regulation of cell morphogenesis involved in differentiation	23	2.2977	0.000176795	ROBO2, NTRK2, EPHA4, BMPR2, NOTCH1, CRABP2, BDNF, METRN, TGFB3, NRG1, LPAR3, PTPRF, ROBO1, COL1A1, EPB41L5, DAB2, RGCC, CUX1, BAMBI, GLIPR2, SNAI1, NEFL, ALX1	889	189	17911	2.45179	0.704506	0.00311764	0.0028413725298995596\
GOTERM_BP_FAT	GO:1902531~regulation of intracellular signal transduction	109	10.8891	0.000177538	NRK, NOC2L, SOX2, RPS6KA6, FGF8, LGALS1, FGF9, CREB3L1, ARHGDIB, PHLDA3, MAP2K3, PDGFRB, EPHA4, PDGFRA, EPHA7, MEF2C, IGFBP3, AIP, SHISA5, VRK2, NPNT, ISL1, MID1, HIC1, RRAGD, PRKD1, SEH1L, NOTCH1, LPAR1, PDGFA, LPAR3, PLA2G5, UBR1, SOCS2, SLC9A3R2, BCL2L12, FLRT2, IRAK2, PDGFC, HMOX1, FAM83D, NGFR, PRNP, SPHKAP, TGFB3, HMGA2, IGF1, NFKBIA, DAB2, FGF15, BMP1, KITL, ID1, SNAI1, SNAI2, SERINC3, GST…	889	1552	17911	1.41499	0.706017	0.00312276	0.0028460395509092326\
GOTERM_BP_FAT	GO:0003206~cardiac chamber morphogenesis	19	1.8981	0.00017818	RYR2, MEF2C, BMPR2, NOTCH1, NRG1, TBX5, ISL1, CYR61, TBX2, SMAD7, FGF8, FGF9, HEY1, ID2, TNNI1, PKP2, HES1, PITX2, SOX4	889	139	17911	2.75396	0.707316	0.00312608	0.0028490663780127976\
GOTERM_BP_FAT	GO:1904591~positive regulation of protein import	16	1.5984	0.000183349	HSP90AA1, PARP1, TGFB3, IGF1, PIK3R1, BRCA1, TMEM173, UACA, SULF2, IPO5, TNFRSF1A, DAB2, BAMBI, ZIC1, PRKD1, DACT1	889	104	17911	3.09959	0.717565	0.0032086	0.0029242730065215414\
GOTERM_BP_FAT	GO:0009912~auditory receptor cell fate commitment	5	0.4995	0.000186225	JAG2, NOTCH1, HES1, DLL1, HES5	889	7	17911	14.391	0.723113	0.00323867	0.0029516749960725257\
GOTERM_BP_FAT	GO:0060120~inner ear receptor cell fate commitment	5	0.4995	0.000186225	JAG2, NOTCH1, HES1, DLL1, HES5	889	7	17911	14.391	0.723113	0.00323867	0.0029516749960725257\
GOTERM_BP_FAT	GO:0045445~myoblast differentiation	14	1.3986	0.000186476	MEF2C, BTG1, NOTCH1, IGFBP3, NRG1, IGF1, PIK3R1, ISL1, DLL1, TBX2, LGALS1, SMYD1, ID3, PITX1	889	82	17911	3.43979	0.72359	0.00323867	0.0029516749960725257\
GOTERM_BP_FAT	GO:0016337~single organismal cell-cell adhesion	60	5.99401	0.000196354	CD83, TFRC, ADK, NRARP, PRDM1, LRRC32, CYR61, ACTG1, SOX2, CDH5, CCND3, LGALS1, CLIC1, SOX4, PDGFRA, HSP90AA1, IGFBP2, NPNT, RUNX2, GTPBP4, CD2AP, FOXP1, PKP2, ITGA6, PDE5A, PKP4, DENND6A, TNFRSF21, FBLIM1, TCF7, PIK3R1, HSPD1, ZFP36L1, MYL12B, EPB41L5, EFNB1, ZNHIT1, HLX, PODXL, PERP, NCAM1, CSK, HES1, SLIT2, JAG2, PRNP, EGR1, GSN, VCAM1, BCL11B, BCL11A, BAD, ZBTB16, IGF1, KLF4, PLEKHA7, SMAD7, …	889	738	17911	1.638	0.741793	0.00340166	0.0031002188489734433\
GOTERM_BP_FAT	GO:0051129~negative regulation of cellular component organization	56	5.59441	0.000200287	THRA, NAT10, HNRNPU, BRCA1, NOC2L, ESPN, PTPRF, EFEMP1, LGALS1, SALL1, DNMT3B, TMSB10, DACT1, EPHA4, EPHA7, POSTN, SEMA6A, PARP1, LMO4, MSX3, DUSP1, PPP2R5A, MID1, CLIP3, EML4, MMP14, MSH2, EPHA3, PFN2, DNMT1, PKDCC, ROCK2, INSIG1, LPAR1, PTN, CSK, HES1, SLIT2, SPTBN1, RUNX1T1, NGFR, GSN, BCL11A, ATAD2, NR2F1, IGF1, NFATC4, MAD2L2, RAD50, DAB2, RGCC, FAP, ID1, PMP22, SPRY2, TRIM37	889	675	17911	1.67148	0.748702	0.00346109	0.0031543876068190453\
GOTERM_BP_FAT	GO:0050769~positive regulation of neurogenesis	44	4.3956	0.000208121	ROBO2, GRN, BEX1, BMPR2, NOTCH1, CRABP2, LPAR1, LPAR3, PTN, ASCL1, NR3C1, PTPRF, ROBO1, SOX2, SOCS2, SALL1, CUX1, NPTN, TIMP2, DNMT3B, NEFL, HES1, NGFR, EPHA4, NTRK2, FZD3, MEF2C, NKX6-2, SEMA6A, METRN, BDNF, SERPINF1, IRX3, NME2, COBL, PAX6, NRG1, LIN28A, CLCF1, ID2, CAMK1, PRKD1, EPHA3, EIF4G1	889	490	17911	1.80915	0.761918	0.00358748	0.0032695766461368113\
GOTERM_BP_FAT	GO:0043066~negative regulation of apoptotic process	72	7.19281	0.000228154	SCX, BRCA1, NOC2L, YBX3, CYR61, RPS6KA3, EDNRB, FGF8, ALDH2, CHL1, CREB3L1, NEFL, TIMP1, PDGFRB, HELLS, MEF2C, NKX2-6, TSC22D1, DUSP1, NME2, SLC39A10, ISL1, POU3F3, TNFRSF1A, FOXP1, RRM2B, MSH2, NCL, TAX1BP1, GAS1, ITGA6, ANGPTL4, CRYAB, NOTCH1, TCF7, TWIST2, PIK3R1, ASCL1, DLL1, HSP90B1, HSPD1, BCL2L12, UCP2, HMOX1, AAMDC, NGFR, FOXB1, NTRK2, PRNP, FZD3, ANGPT1, BCL11B, BDNF, HSPA4, TGFB3, BAD, …	889	936	17911	1.5498	0.79264	0.003923	0.003575359720347523\
GOTERM_BP_FAT	GO:0010717~regulation of epithelial to mesenchymal transition	13	1.2987	0.000230426	NOTCH1, TGFB3, SMAD7, COL1A1, MAD2L2, EPB41L5, DAB2, RGCC, BAMBI, GLIPR2, SNAI1, ALX1, EPHA3	889	73	17911	3.58789	0.795865	0.00395222	0.003601989993712091\
GOTERM_BP_FAT	GO:0032526~response to retinoic acid	17	1.6983	0.000235421	PDGFRB, MEF2C, DUSP1, SERPINF1, IGFBP2, HALR1, TNC, ASCL1, KLF4, RUNX1, SOX2, COL1A1, ALDH1A2, MAP7, HOXA2, HOXA1, EPHA3	889	118	17911	2.90259	0.802777	0.00402786	0.003670934433717047\
GOTERM_BP_FAT	GO:0044344~cellular response to fibroblast growth factor stimulus	15	1.4985	0.000236688	TRIM71, NGFR, POSTN, ZFP36L1, SULF2, FGF5, COL1A1, ZFP36, FGF15, FGF8, FLRT2, FGF9, NPTN, SPRY2, SNAI2	889	95	17911	3.18116	0.804493	0.00403952	0.003681554638082667\
GOTERM_BP_FAT	GO:1901698~response to nitrogen compound	76	7.59241	0.000240558	RYR2, BTG1, SPARC, CIB2, BRCA1, PTPRF, IPO5, CCND3, PPAT, DNMT3B, NEFL, TIMP1, JUNB, VKORC1, PDGFRA, HSP90AA1, MEF2C, PARP1, DUSP1, ARG1, MMP2, APLP1, NME2, FOS, TMEM173, RRM2B, COL4A1, RRAGD, TIMELESS, LY6H, ZFP106, DDC, LEPROT, DNMT1, NOTCH1, MGST3, PIK3R1, PTN, UBR1, PLA2G5, ASCL1, HSP90B1, HSPD1, ZFP36L1, SOCS2, UCP2, PDGFC, HMOX1, NCAM1, CSK, SLIT2, NGFR, NTRK2, EGR1, GSTM2, EIF2B3, GSN, VCA…	889	1004	17911	1.5251	0.809642	0.00409543	0.0037325133094150264\
GOTERM_BP_FAT	GO:0043523~regulation of neuron apoptotic process	27	2.6973	0.000246753	ASCL1, NR3C1, PTPRF, HSPD1, FGF8, CASP6, CHL1, HMOX1, NEFL, MYBL2, NGFR, EGR1, FOXB1, NTRK2, EPHA7, MEF2C, ANGPT1, PARP1, BDNF, TGFB3, ISL1, TNFRSF1A, MSH2, CLCF1, AKT1S1, CRLF1, ATF4	889	247	17911	2.20234	0.817603	0.00419054	0.003819198508306308\
GOTERM_BP_FAT	GO:0055023~positive regulation of cardiac muscle tissue growth	9	0.899101	0.000251795	FDPS, MEF2C, NOTCH1, FGF9, NCAM1, IGF1, TBX5, NR3C1, TBX2	889	35	17911	5.18075	0.823837	0.00426567	0.003887667959784557\
GOTERM_BP_FAT	GO:0060411~cardiac septum morphogenesis	13	1.2987	0.00026282	BMPR2, NOTCH1, TBX5, ISL1, CYR61, TBX2, SMAD7, FGF8, HEY1, ID2, HES1, PITX2, SOX4	889	74	17911	3.5394	0.836735	0.00444152	0.004047938368915043\
GOTERM_BP_FAT	GO:0048709~oligodendrocyte differentiation	15	1.4985	0.000264691	NTRK2, EIF2B3, NKX6-2, GSN, NOTCH1, LPAR1, PAX6, NRG1, ASCL1, VTN, ID2, ID4, HES1, CSK, HES5	889	96	17911	3.14802	0.838828	0.00446221	0.004066790746264225\
GOTERM_BP_FAT	GO:1903706~regulation of hemopoiesis	36	3.5964	0.000266586	NOTCH1, CD83, FLT1, LRRC17, TWIST2, NRARP, PIK3R1, PRDM1, DLL1, ZFP36L1, ZFP36, HLX, HES1, HOXA7, HES5, HOXA5, HSP90AA1, MEF2C, BAD, TMEM176B, ZBTB16, TMEM176A, NME2, FOS, FAM213A, RUNX1, FOXP1, NFKBIA, MMP14, MAFB, KITL, ID2, RBP1, HOXB8, ITGA9, TJP2	889	376	17911	1.929	0.840921	0.00448319	0.004085911706379395\
GOTERM_BP_FAT	GO:0097193~intrinsic apoptotic signaling pathway	29	2.8971	0.000268444	PIK3R1, BRCA1, NOC2L, BRCA2, YBX3, UACA, BCL2L12, PERP, CREB3L1, HMOX1, APOPT1, PHLDA3, PDK1, HELLS, PARP1, BAD, SHISA5, HIC1, NFATC4, TNFRSF1A, MSH6, MYBBP1A, RRM2B, MSH2, SNAI1, SNAI2, SERINC3, ATF4, RAD9A	889	276	17911	2.11693	0.842946	0.00450345	0.004104379892540266\
GOTERM_BP_FAT	GO:0021954~central nervous system neuron development	14	1.3986	0.000269315	ROBO2, NTRK2, EPHA4, HPRT, ASCL1, ROBO1, FGF8, GBX2, NFIB, SALL3, MAP2, LHX6, SLIT2, PLXNA4	889	85	17911	3.31839	0.843887	0.0045071	0.004107702342892179\
GOTERM_BP_FAT	GO:0061140~lung secretory cell differentiation	6	0.599401	0.000273036	NFIB, IGF1, ASCL1, FOXP4, HOXA5, FOXP1	889	13	17911	9.29878	0.847843	0.00453687	0.004134838317309834\
GOTERM_BP_FAT	GO:0021903~rostrocaudal neural tube patterning	6	0.599401	0.000273036	FGF8, GBX2, HES1, PAX6, HES3, SSBP3	889	13	17911	9.29878	0.847843	0.00453687	0.004134838317309834\
GOTERM_BP_FAT	GO:0006913~nucleocytoplasmic transport	38	3.7962	0.000273068	IPO11, RGS19, THRA, PIK3R1, BRCA1, SDAD1, LITAF, UACA, IPO7, IPO5, FGF9, ZIC1, HES1, TNPO1, SOX4, SPTBN1, DACT1, HSP90AA1, ANGPT1, PARP1, NCBP1, TGFB3, PTPN11, IGF1, TMEM173, SULF2, TNFRSF1A, NFKBIA, DAB2, MYBBP1A, MDFIC, XPOT, BAMBI, ANP32E, SNAI2, CAMK1, PRKD1, KPNB1	889	406	17911	1.88571	0.847876	0.00453687	0.004134838317309834\
GOTERM_BP_FAT	GO:0060548~negative regulation of cell death	78	7.79221	0.000281935	SCX, BRCA1, NOC2L, YBX3, CYR61, RPS6KA3, EDNRB, FGF8, ALDH2, CHL1, CREB3L1, NEFL, TIMP1, SOX4, PDGFRB, HELLS, MEF2C, NKX2-6, TSC22D1, DUSP1, SERPINF1, NME2, SLC39A10, ISL1, POU3F3, TNFRSF1A, FOXP1, RRM2B, MSH2, NCL, TAX1BP1, GAS1, ITGA6, ANGPTL4, PRKD1, CRYAB, ATF4, NOTCH1, TCF7, TWIST2, PIK3R1, ASCL1, DLL1, HSP90B1, HSPD1, BCL2L12, UCP2, HMOX1, NCAM1, AAMDC, NGFR, FOXB1, NTRK2, PRNP, FZD3, ANGPT…	889	1042	17911	1.50815	0.856901	0.00467294	0.004258846228568314\
GOTERM_BP_FAT	GO:1900182~positive regulation of protein localization to nucleus	18	1.7982	0.000285048	NGFR, HSP90AA1, PARP1, TGFB3, IGF1, PIK3R1, BRCA1, TMEM173, UACA, CD2AP, SULF2, IPO5, TNFRSF1A, DAB2, BAMBI, ZIC1, PRKD1, DACT1	889	132	17911	2.74737	0.859941	0.00471321	0.0042955491051799724\
GOTERM_BP_FAT	GO:0046824~positive regulation of nucleocytoplasmic transport	17	1.6983	0.000286182	HSP90AA1, PARP1, TGFB3, IGF1, PIK3R1, BRCA1, TMEM173, UACA, SULF2, IPO5, TNFRSF1A, DAB2, BAMBI, ZIC1, CAMK1, PRKD1, DACT1	889	120	17911	2.85421	0.861032	0.00472064	0.0043023171236317055\
GOTERM_BP_FAT	GO:0045844~positive regulation of striated muscle tissue development	13	1.2987	0.000299	MEG3, FDPS, MEF2C, NOTCH1, NRG1, IGF1, TBX5, NR3C1, DLL1, TBX2, FOXP1, FGF9, NCAM1	889	75	17911	3.49221	0.87279	0.00490859	0.004473612329222011\
GOTERM_BP_FAT	GO:0048636~positive regulation of muscle organ development	13	1.2987	0.000299	MEG3, FDPS, MEF2C, NOTCH1, NRG1, IGF1, TBX5, NR3C1, DLL1, TBX2, FOXP1, FGF9, NCAM1	889	75	17911	3.49221	0.87279	0.00490859	0.004473612329222011\
GOTERM_BP_FAT	GO:1900180~regulation of protein localization to nucleus	25	2.4975	0.000304543	RGS19, THRA, PIK3R1, BRCA1, LITAF, UACA, IPO5, ZIC1, DACT1, NGFR, HSP90AA1, ANGPT1, PARP1, TGFB3, IGF1, TMEM173, CD2AP, SULF2, TNFRSF1A, NFKBIA, DAB2, MDFIC, BAMBI, SNAI2, PRKD1	889	223	17911	2.25867	0.877561	0.0049877	0.004545718811976584\
GOTERM_BP_FAT	GO:0048863~stem cell differentiation	17	1.6983	0.000314931	PDGFRA, NOTCH1, NRG1, MSI2, TBX5, ASCL1, MEOX1, ISL1, SOX21, RUNX2, TBX2, SOX2, LIN28A, HOXB4, HES1, HOXA7, HES5	889	121	17911	2.83062	0.886027	0.00513345	0.004678552257218696\
GOTERM_BP_FAT	GO:0014013~regulation of gliogenesis	17	1.6983	0.000314931	EMX1, EPHA4, CDKN2B, NKX6-2, NOTCH1, HMGA2, PTN, AFDN, LIN28A, EFEMP1, MYCN, CLCF1, ID2, ID4, HES1, HES5, TNFRSF21	889	121	17911	2.83062	0.886027	0.00513345	0.004678552257218696\
GOTERM_BP_FAT	GO:0008406~gonad development	27	2.6973	0.000317154	ROBO2, SCX, BRCA2, YBX3, SOX3, SALL1, FGF8, FGF9, RDH10, SAFB2, MAP7, SLIT2, PITX2, PDGFRA, IRX5, ANGPT1, TIPARP, MMP2, IDH1, HMGA2, FOXL2, RUNX1, MMP14, MSH2, NASP, KITL, WT1	889	251	17911	2.16725	0.887761	0.00515749	0.004700461712288492\
GOTERM_BP_FAT	GO:0007219~Notch signaling pathway	21	2.0979	0.000321233	JAG2, MEG3, EGFL7, NOTCH1, NRARP, DTX3, ASCL1, DLL1, TBX2, SOX2, CDH6, NFKBIA, MMP14, HEY1, PERP, AKT1S1, SNAI1, SNAI2, HES1, S1PR3, HES5	889	171	17911	2.47424	0.890875	0.00521154	0.004749717524402674\
GOTERM_BP_FAT	GO:0035282~segmentation	15	1.4985	0.000329312	FOXB1, IFITM1, RGS19, IRX3, COBL, NRARP, MLLT3, MEOX1, DLL1, TTN, EPB41L5, MAFB, WT1, HOXA2, HES5	889	98	17911	3.08378	0.896789	0.00533006	0.004857738796978274\
GOTERM_BP_FAT	GO:1901863~positive regulation of muscle tissue development	13	1.2987	0.000339317	MEG3, FDPS, MEF2C, NOTCH1, NRG1, IGF1, TBX5, NR3C1, DLL1, TBX2, FOXP1, FGF9, NCAM1	889	76	17911	3.44626	0.903671	0.00547913	0.0049935994349226045\
GOTERM_BP_FAT	GO:0072049~comma-shaped body morphogenesis	5	0.4995	0.000357816	PDGFRB, HEY1, WT1, HES1, HES5	889	8	17911	12.5921	0.91521	0.00576435	0.005253541080442144\
GOTERM_BP_FAT	GO:0048483~autonomic nervous system development	10	0.999001	0.000365407	FZD3, EDNRB, GBX2, HLX, HOXA1, HES1, ASCL1, HES3, SOX4, PLXNA4	889	46	17911	4.37986	0.919536	0.00585926	0.005340044610633744\
GOTERM_BP_FAT	GO:0003170~heart valve development	10	0.999001	0.000365407	MEF2C, NOTCH1, BMPR2, HEY1, SCX, PRDM1, PITX2, TBX5, SOX4, CYR61	889	46	17911	4.37986	0.919536	0.00585926	0.005340044610633744\
GOTERM_BP_FAT	GO:0060538~skeletal muscle organ development	23	2.2977	0.000368096	MEG3, EGR1, MEF2C, NOTCH1, ELN, SCX, FOXL2, FOS, NR2F2, YBX3, DLL1, DCN, FOXP2, FOXP1, HLX, WT1, PLAGL1, SMYD1, MSC, VGLL2, PITX2, PITX1, VAMP5	889	199	17911	2.32859	0.921014	0.00588868	0.005366856853214306\
GOTERM_BP_FAT	GO:0055002~striated muscle cell development	20	1.998	0.000370129	PDGFRB, MEG3, POPDC2, PDGFRA, FDPS, NKX2-6, NEBL, KRT8, HNRNPU, NEXN, IGF1, NR3C1, MYLK3, ACTG1, FOXP1, TTN, SPEG, ALPK3, PITX2, PDLIM5	889	160	17911	2.51842	0.922114	0.0058959	0.005373431902440135\
GOTERM_BP_FAT	GO:0043069~negative regulation of programmed cell death	72	7.19281	0.000370257	SCX, BRCA1, NOC2L, YBX3, CYR61, RPS6KA3, EDNRB, FGF8, ALDH2, CHL1, CREB3L1, NEFL, TIMP1, PDGFRB, HELLS, MEF2C, NKX2-6, TSC22D1, DUSP1, NME2, SLC39A10, ISL1, POU3F3, TNFRSF1A, FOXP1, RRM2B, MSH2, NCL, TAX1BP1, GAS1, ITGA6, ANGPTL4, CRYAB, NOTCH1, TCF7, TWIST2, PIK3R1, ASCL1, DLL1, HSP90B1, HSPD1, BCL2L12, UCP2, HMOX1, AAMDC, NGFR, FOXB1, NTRK2, PRNP, FZD3, ANGPT1, BCL11B, BDNF, HSPA4, TGFB3, BAD, …	889	951	17911	1.52535	0.922183	0.0058959	0.005373431902440135\
GOTERM_BP_FAT	GO:0042475~odontogenesis of dentin-containing tooth	14	1.3986	0.000381728	JAG2, PDGFRA, NGFR, DLX3, BCL11B, TNC, DLL1, RUNX2, WNT6, NFIC, PERP, RSPO2, ITGA6, PITX2	889	88	17911	3.20526	0.928103	0.00606455	0.005527138257262302\
GOTERM_BP_FAT	GO:0040017~positive regulation of locomotion	42	4.1958	0.000388981	GRB7, COL18A1, BMPR2, NOTCH1, SPARC, FLT1, ROCK2, LPAR1, PDGFA, PIK3R1, IKBKAP, PLA2G7, CYR61, VTN, EPB41L5, PODXL, GLIPR2, PDGFC, ZFP580, SLIT2, PDGFRB, EGR1, PDGFRA, POSTN, SEMA6A, ANGPT1, WNT5B, MMP2, PAX6, IGF1, ADRA2A, FOXP1, COL1A1, DAB2, MMP14, KITL, SNAI1, SNAI2, ITGA6, PRKD1, PHPT1, DDR2	889	474	17911	1.78521	0.931611	0.00616557	0.0056192084677538995\
GOTERM_BP_FAT	GO:0032835~glomerulus development	12	1.1988	0.000420683	PDGFRB, PDGFRA, EGR1, MEF2C, NOTCH1, ANGPT1, PODXL, BASP1, WT1, HES1, MTSS1, SULF2	889	67	17911	3.60848	0.945044	0.00665278	0.006063244932383652\
GOTERM_BP_FAT	GO:2000147~positive regulation of cell motility	41	4.0959	0.000427976	GRB7, COL18A1, BMPR2, NOTCH1, SPARC, FLT1, ROCK2, LPAR1, PDGFA, PIK3R1, IKBKAP, PLA2G7, CYR61, VTN, EPB41L5, PODXL, GLIPR2, PDGFC, ZFP580, PDGFRB, EGR1, PDGFRA, POSTN, SEMA6A, ANGPT1, WNT5B, MMP2, PAX6, IGF1, ADRA2A, FOXP1, COL1A1, DAB2, MMP14, KITL, SNAI1, SNAI2, ITGA6, PRKD1, PHPT1, DDR2	889	461	17911	1.79185	0.94774	0.00675262	0.006154233206054844\
GOTERM_BP_FAT	GO:0035137~hindlimb morphogenesis	10	0.999001	0.000432335	NOTCH1, FGF8, SALL1, SALL3, ZBTB16, ALX3, RSPO2, ALX4, PITX2, PITX1	889	47	17911	4.28667	0.949288	0.00680583	0.006202727651653458\
GOTERM_BP_FAT	GO:0030335~positive regulation of cell migration	40	3.996	0.000433692	GRB7, COL18A1, BMPR2, NOTCH1, SPARC, FLT1, ROCK2, LPAR1, PDGFA, PIK3R1, IKBKAP, PLA2G7, CYR61, VTN, EPB41L5, PODXL, GLIPR2, PDGFC, ZFP580, PDGFRB, EGR1, PDGFRA, POSTN, SEMA6A, ANGPT1, WNT5B, MMP2, PAX6, IGF1, ADRA2A, FOXP1, COL1A1, DAB2, MMP14, KITL, SNAI1, SNAI2, ITGA6, PRKD1, DDR2	889	446	17911	1.80694	0.94976	0.00681163	0.0062080140650424215\
GOTERM_BP_FAT	GO:0009991~response to extracellular stimulus	41	4.0959	0.000447621	BMPR2, SPARC, SEH1L, TFRC, TNC, SLC2A1, NENF, PTN, ASCL1, GABARAP, ACAT1, ZFP36, LDHA, MAP1LC3A, OXCT1, UCP2, DNMT3B, HMOX1, UPP1, PITX2, POSTN, CDKN2B, MEF2C, GSN, VCAM1, ARG1, IGFBP2, ASNS, CCK, FOS, AES, COL1A1, DAP, MYBBP1A, ALDH1A2, RBP1, RRAGD, SNAI2, ITGA6, ANGPTL4, ATF4	889	462	17911	1.78797	0.954363	0.00701442	0.0063928406968708044\
GOTERM_BP_FAT	GO:0044236~multicellular organism metabolic process	15	1.4985	0.000451352	PDGFRB, ARG1, TGFB3, TIPARP, MMP2, SCX, P3H3, COL1A1, MFAP4, MMP11, MMP14, RGCC, FAP, CREB3L1, ID1	889	101	17911	2.99218	0.955523	0.00705685	0.00643150810730025\
GOTERM_BP_FAT	GO:1903827~regulation of cellular protein localization	47	4.6953	0.000454861	LEPROT, RGS19, PKDCC, THRA, PRR5L, PIK3R1, BRCA1, PTN, LITAF, UACA, IPO5, PCM1, ZIC1, NPTN, HES1, CSK, SOX4, SPTBN1, DACT1, ZBED3, NGFR, HSP90AA1, GSN, ANGPT1, PARP1, TGFB3, WDR75, PPP2R5A, PTPN11, NRG1, IGF1, TMEM173, CD2AP, SULF2, TNFRSF1A, CLIP3, RNF168, NFKBIA, DAB2, MDFIC, CCNE1, DKC1, BAMBI, SNAI2, TAX1BP3, CAMK1, PRKD1	889	555	17911	1.70617	0.956586	0.00709563	0.006466854263723249\
GOTERM_BP_FAT	GO:0050790~regulation of catalytic activity	113	11.2887	0.000458194	NRK, HNRNPU, SOX2, RPS6KA3, CCND3, ZFP36, MAP2K3, PDGFRB, EPHA4, PDGFRA, EPHA7, MEF2C, LMO4, AIP, NPNT, GTPBP4, MSH6, MSH2, DKC1, PKP4, PRKD1, DENND6A, PHPT1, EPHA3, PFN2, LXN, NOTCH1, LPAR1, PDGFA, LPAR3, PIK3R1, PLA2G5, HSP90B1, SOCS2, BCL2L12, VTN, NUAK1, FLRT2, IRAK2, PDGFC, CLSPN, NGFR, EIF2B3, CRADD, TGFB3, CDC6, NR2F2, IGF1, SMAD7, AFDN, DAB2, DAP, EIF5, RGCC, KITL, MPHOSPH10, SERINC2, RYR…	889	1662	17911	1.36983	0.957573	0.00712154	0.006490465683297945\
GOTERM_BP_FAT	GO:0060441~epithelial tube branching involved in lung morphogenesis	9	0.899101	0.000458588	SOX2, PDGFRA, ESRP1, RDH10, TNC, RSPO2, SPRY2, HMGA2, HOXA5	889	38	17911	4.77174	0.957688	0.00712154	0.006490465683297945\
GOTERM_BP_FAT	GO:0001823~mesonephros development	16	1.5984	0.00045995	ROBO2, BDNF, ZBTB16, NPNT, PBX1, SMAD7, WNT6, FGF8, SALL1, HEY1, WT1, TIMELESS, HES1, SLIT2, HOXB7, CRLF1	889	113	17911	2.85272	0.958084	0.00712664	0.006495110787229481\
GOTERM_BP_FAT	GO:2000981~negative regulation of inner ear receptor cell differentiation	4	0.3996	0.000467887	NOTCH1, HES1, DLL1, HES5	889	4	17911	20.1474	0.960317	0.00719991	0.006561892968902139\
GOTERM_BP_FAT	GO:0050923~regulation of negative chemotaxis	4	0.3996	0.000467887	ROBO2, SLIT2, PLXNA4, ROBO1	889	4	17911	20.1474	0.960317	0.00719991	0.006561892968902139\
GOTERM_BP_FAT	GO:0045632~negative regulation of mechanoreceptor differentiation	4	0.3996	0.000467887	NOTCH1, HES1, DLL1, HES5	889	4	17911	20.1474	0.960317	0.00719991	0.006561892968902139\
GOTERM_BP_FAT	GO:0098602~single organism cell adhesion	62	6.19381	0.000468856	CD83, TFRC, ADK, NRARP, PRDM1, LRRC32, CYR61, ACTG1, SOX2, CDH5, CCND3, LGALS1, CLIC1, SOX4, PDGFRA, POSTN, HSP90AA1, IGFBP2, NPNT, RUNX2, GTPBP4, CD2AP, FOXP1, PKP2, ITGA6, PDE5A, PKP4, DENND6A, TNFRSF21, FBLIM1, TCF7, PIK3R1, HSPD1, ZFP36L1, MYL12B, EPB41L5, EFNB1, ZNHIT1, HLX, PODXL, PERP, NCAM1, CSK, HES1, SLIT2, JAG2, PRNP, EGR1, GSN, VCAM1, BCL11B, BCL11A, BAD, ZBTB16, IGF1, KLF4, PLEKHA7, …	889	796	17911	1.56927	0.960581	0.00719991	0.006561892968902139\
GOTERM_BP_FAT	GO:0090263~positive regulation of canonical Wnt signaling pathway	12	1.1988	0.000479762	COL1A1, FGF9, THRA, DLX5, BAMBI, RSPO2, NRARP, RSPO1, SOX4, DKK2, ZBED3, SULF2	889	68	17911	3.55542	0.963438	0.00733472	0.006684756608650544\
GOTERM_BP_FAT	GO:0048844~artery morphogenesis	12	1.1988	0.000479762	PDGFRB, COL3A1, NOTCH1, FGF8, BMPR2, HEY1, HOXA1, HES1, PRDM1, SOX4, TBX2, SMAD7	889	68	17911	3.55542	0.963438	0.00733472	0.006684756608650544\
GOTERM_BP_FAT	GO:0042490~mechanoreceptor differentiation	13	1.2987	0.000488913	JAG2, NTRK2, NOTCH1, BDNF, DLL1, IFT20, CECR2, MYCN, HEY1, CUX1, SLITRK6, HES1, HES5	889	79	17911	3.31539	0.965675	0.00744163	0.006782189757239113\
GOTERM_BP_FAT	GO:0032963~collagen metabolic process	13	1.2987	0.000488913	PDGFRB, ARG1, TGFB3, MMP2, SCX, P3H3, COL1A1, MMP11, MMP14, RGCC, FAP, CREB3L1, ID1	889	79	17911	3.31539	0.965675	0.00744163	0.006782189757239113\
GOTERM_BP_FAT	GO:1901342~regulation of vasculature development	27	2.6973	0.000490005	MEG3, BTG1, NOTCH1, SPARC, FLT1, RNH1, ROCK2, ECSCR, BRCA1, PTN, DLL1, HEY1, HMOX1, HOXA5, NGFR, EGR1, SERPINF1, KLF4, ISL1, DCN, RUNX1, TNFRSF1A, RGCC, WT1, ID1, ASB4, PRKD1	889	258	17911	2.10844	0.965933	0.00744182	0.006782359787537787\
GOTERM_BP_FAT	GO:0051384~response to glucocorticoid	20	1.998	0.000505518	SPARC, CBX3, ARG1, BAD, DUSP1, SERPINF1, IGFBP2, HNRNPU, FOS, PIK3R1, NR3C1, ISL1, ZFP36L1, HSPD1, ZFP36, HEY1, DNMT3B, NEFL, SLIT2, CDO1	889	164	17911	2.45699	0.96939	0.00766054	0.006981705323476506\
GOTERM_BP_FAT	GO:0051402~neuron apoptotic process	27	2.6973	0.000514112	ASCL1, NR3C1, PTPRF, HSPD1, FGF8, CASP6, CHL1, HMOX1, NEFL, MYBL2, NGFR, EGR1, FOXB1, NTRK2, EPHA7, MEF2C, ANGPT1, PARP1, BDNF, TGFB3, ISL1, TNFRSF1A, MSH2, CLCF1, CRLF1, TNFRSF21, ATF4	889	259	17911	2.1003	0.971152	0.00777369	0.00708482665062225\
GOTERM_BP_FAT	GO:0007519~skeletal muscle tissue development	22	2.1978	0.000533176	MEG3, EGR1, MEF2C, NOTCH1, ELN, SCX, FOXL2, FOS, NR2F2, YBX3, DLL1, DCN, FOXP2, FOXP1, HLX, PLAGL1, SMYD1, MSC, VGLL2, PITX2, PITX1, VAMP5	889	191	17911	2.32064	0.974707	0.0080443	0.007331456245649072\
GOTERM_BP_FAT	GO:0003007~heart morphogenesis	27	2.6973	0.00053803	RYR2, BMPR2, NOTCH1, DLL1, CYR61, TTN, FGF8, FLRT2, FGF9, HEY1, TNNI1, HES1, PITX2, SOX4, MEF2C, ANGPT1, TGFB3, NRG1, TBX5, ISL1, TBX2, SMAD7, ID2, ALDH1A2, SNAI1, PKP2, SNAI2	889	260	17911	2.09223	0.97554	0.00809982	0.007382059326232329\
GOTERM_BP_FAT	GO:0045682~regulation of epidermis development	12	1.1988	0.000545622	NGFR, ZFP36, NOTCH1, MYCN, HEY1, ROCK2, NME2, HES1, HOXA7, DLL1, HES5, ZFP36L1	889	69	17911	3.50389	0.976788	0.00819622	0.00746991498221512\
GOTERM_BP_FAT	GO:0044259~multicellular organismal macromolecule metabolic process	13	1.2987	0.000549723	PDGFRB, ARG1, TGFB3, MMP2, SCX, P3H3, COL1A1, MMP11, MMP14, RGCC, FAP, CREB3L1, ID1	889	80	17911	3.27395	0.977436	0.00823987	0.007509691037545527\
GOTERM_BP_FAT	GO:0051130~positive regulation of cellular component organization	89	8.89111	0.000558984	ROBO2, BMPR2, ARPC1B, MPV17L2, SMC5, BRCA1, IDE, ESPN, NR3C1, HK2, MYLK3, PTPRF, ROBO1, PTMS, SLK, EFEMP1, FGF8, ADGRE5, GLIPR2, NPTN, DNMT3B, NEFL, SYNPO, PDGFRB, EPHA4, HSP90AA1, METRN, IGFBP3, SERPINF1, NME2, COBL, WDR75, NRG1, ISL1, MTSS1, DCN, CLIP3, DKC1, CDC42EP4, CDC42EP3, MNS1, PRKD1, EPHA3, DDR2, PFN2, CD63, GRN, LEPROT, DNMT1, NOTCH1, CRABP2, ROCK2, LPAR1, LPAR3, PTN, DLL1, EPB41L5, LM…	889	1253	17911	1.43106	0.978832	0.00836051	0.007619641341926831\
GOTERM_BP_FAT	GO:0010810~regulation of cell-substrate adhesion	21	2.0979	0.000583013	POSTN, EGFL6, NOTCH1, PTN, PIK3R1, NPNT, FBLN2, CYR61, COL1A1, VTN, EPB41L5, MMP14, DAB2, SLK, LGALS1, SMOC1, ABI3BP, NINJ1, ITGA6, HOXA7, EPHA3	889	179	17911	2.36366	0.982066	0.00870103	0.007929985270241356\
GOTERM_BP_FAT	GO:0009605~response to external stimulus	148	14.7852	0.000609629	IFITM3, SPON2, IFITM1, SPARC, TFRC, TNC, SCX, PRDM1, LOXL1, SOX2, RPS6KA3, ZFP36, EDNRB, FGF8, ALCAM, KIF5C, DPYSL5, HOXA2, DPF3, HOXA1, PITX2, JUNB, PDGFRB, EPHA4, PDGFRA, EPHA7, POSTN, MEF2C, SEMA6A, SERPINF1, IGFBP2, KRT8, UNC5C, NPNT, ISL1, FOXP2, FOXP1, RAB32, NCL, RBP1, RRAGD, PRKD1, EPHA3, ATF4, MEG3, LXN, SEH1L, NOTCH1, DLX5, LPAR1, ECSCR, PDGFA, PLA2G5, PLA2G7, GABARAP, ACAT1, EFNB1, LDH…	889	2301	17911	1.29588	0.985074	0.00904472	0.00824322723612516\
GOTERM_BP_FAT	GO:0090305~nucleic acid phosphodiester bond hydrolysis	15	1.4985	0.000609978	NCBP1, IGFBP3, CPSF2, FOXL2, REXO2, PNRC2, EXOSC7, MOV10, RAD50, ZFP36, LAS1L, BMS1, NHP2, TSR1, RAD9A	889	104	17911	2.90587	0.98511	0.00904472	0.00824322723612516\
GOTERM_BP_FAT	GO:0090090~negative regulation of canonical Wnt signaling pathway	15	1.4985	0.000609978	EGR1, TLE2, NOTCH1, RGS19, WNT5B, MLLT3, ISL1, DKK2, AES, SOX2, MAD2L2, DAB2, SNAI2, ANKRD6, DACT1	889	104	17911	2.90587	0.98511	0.00904472	0.00824322723612516\
GOTERM_BP_FAT	GO:0072050~S-shaped body morphogenesis	5	0.4995	0.000618805	PDGFRB, HEY1, WT1, HES1, HES5	889	9	17911	11.193	0.98599	0.00911679	0.008308905515054145\
GOTERM_BP_FAT	GO:0021546~rhombomere development	5	0.4995	0.000618805	MAFB, GBX2, HOXA2, HOXA1, PAX6	889	9	17911	11.193	0.98599	0.00911679	0.008308905515054145\
GOTERM_BP_FAT	GO:0030917~midbrain-hindbrain boundary development	5	0.4995	0.000618805	FGF8, GBX2, HES1, HES3, SSBP3	889	9	17911	11.193	0.98599	0.00911679	0.008308905515054145\
GOTERM_BP_FAT	GO:0043408~regulation of MAPK cascade	54	5.39461	0.000625155	FLT1, NRK, ECE1, NENF, CYR61, SOX2, SPRED1, RPS6KA6, FGF8, FGF9, GLIPR2, NPTN, TIMP2, DACT1, ANKRD6, MAP2K3, PDGFRB, EPHA4, PDGFRA, EPHA7, MEF2C, DUSP1, IGFBP3, NRG1, VRK2, NPNT, MID1, ADRA2A, TRAF4, MDFIC, PDE5A, MDFI, LPAR1, PDGFA, LPAR3, PLA2G5, PDGFC, CSK, FAM83D, GDF10, NGFR, NTRK2, ANGPT1, TGFB3, PTPN11, IGF1, KLF4, DAB2, FGF15, BMP1, KITL, CLCF1, ID1, SPRY2	889	675	17911	1.61179	0.986591	0.00919071	0.008376279814049509\
GOTERM_BP_FAT	GO:0007050~cell cycle arrest	17	1.6983	0.000648982	CDKN1C, ZFHX3, CDKN2B, CRADD, DUSP1, HMGA2, BRCA1, MLF1, SOX2, RGCC, MYBBP1A, FAP, MSH2, ID2, PMP22, GAS1, SOX4	889	129	17911	2.65508	0.988623	0.00952071	0.008677029579647593\
GOTERM_BP_FAT	GO:0022407~regulation of cell-cell adhesion	35	3.4965	0.000659834	CD83, TFRC, ADK, NRARP, PIK3R1, PRDM1, LRRC32, HSPD1, SOX2, EFNB1, EPB41L5, LGALS1, ZNHIT1, PODXL, HLX, HES1, CSK, PRNP, EPHA7, HSP90AA1, GSN, VCAM1, BAD, ZBTB16, IGFBP2, IGF1, KLF4, GTPBP4, SMAD7, MAD2L2, RGCC, ITGA6, PDE5A, DENND6A, TNFRSF21	889	380	17911	1.85568	0.989444	0.00965935	0.008803390206237605\
GOTERM_BP_FAT	GO:0022612~gland morphogenesis	18	1.7982	0.000672615	NOTCH1, ARG1, TGFB3, MMP2, TNC, PDGFA, PAX6, IGF1, PTN, NR3C1, ROBO1, TBX2, FGF8, NFIB, ESRP1, ID4, SLIT2, ZFP157	889	142	17911	2.55389	0.990335	0.00981728	0.0089473207906411\
GOTERM_BP_FAT	GO:0035904~aorta development	11	1.0989	0.00067347	PDGFRB, COL3A1, NOTCH1, FGF8, LOX, HEY1, HES1, PRDM1, SOX4, LOXL1, TBX2	889	60	17911	3.69368	0.990392	0.00981728	0.0089473207906411\
GOTERM_BP_FAT	GO:0045637~regulation of myeloid cell differentiation	23	2.2977	0.000675597	MEF2C, ZBTB16, LRRC17, TWIST2, NME2, FOS, PIK3R1, FAM213A, DLL1, ZFP36L1, RUNX1, FOXP1, NFKBIA, ZFP36, MAFB, KITL, ID2, RBP1, HOXA7, HOXB8, HOXA5, ITGA9, TJP2	889	208	17911	2.22783	0.990532	0.00982751	0.008956649084822662\
GOTERM_BP_FAT	GO:0051272~positive regulation of cellular component movement	41	4.0959	0.000680177	GRB7, COL18A1, BMPR2, NOTCH1, SPARC, FLT1, ROCK2, LPAR1, PDGFA, PIK3R1, IKBKAP, PLA2G7, CYR61, VTN, EPB41L5, PODXL, GLIPR2, PDGFC, ZFP580, PDGFRB, EGR1, PDGFRA, POSTN, SEMA6A, ANGPT1, WNT5B, MMP2, PAX6, IGF1, ADRA2A, FOXP1, COL1A1, DAB2, MMP14, KITL, SNAI1, SNAI2, ITGA6, PRKD1, PHPT1, DDR2	889	472	17911	1.75009	0.990826	0.0098733	0.008998378238413865\
GOTERM_BP_FAT	GO:0042445~hormone metabolic process	20	1.998	0.000733382	PDGFRA, STARD3, EGR1, CRABP2, BDNF, CPQ, TIPARP, ECE1, PTPN11, IGF1, IDE, ATP1A1, SAFB, NR3C1, DAB2, ALDH1A2, RDH10, RBP1, CRYM, ALDH1A7	889	169	17911	2.3843	0.993645	0.0106232	0.009681870680862372\
GOTERM_BP_FAT	GO:0071229~cellular response to acid chemical	26	2.5974	0.000771763	DNMT1, HALR1, TNC, UBR1, ENO1, IPO5, PDGFC, DNMT3B, HOXA2, HOXA1, PDGFRA, NTRK2, MEF2C, BDNF, SERPINF1, MMP2, NME2, KLF4, COL1A1, COL3A1, COL1A2, COL4A1, ALDH1A2, RRAGD, ID3, EPHA3	889	252	17911	2.0787	0.995124	0.0111404	0.010153183071365599\
GOTERM_BP_FAT	GO:0051147~regulation of muscle cell differentiation	21	2.0979	0.000772314	MEG3, FDPS, MEF2C, BTG1, NOTCH1, THRA, IGFBP3, NRG1, IGF1, PIK3R1, NR3C1, DLL1, MYLK3, ZFP36L1, FOXP1, MMP14, SMYD1, ID3, CAMK1, CDO1, RBM24	889	183	17911	2.31199	0.995142	0.0111404	0.010153183071365599\
GOTERM_BP_FAT	GO:1901701~cellular response to oxygen-containing compound	77	7.69231	0.000778699	SPON2, RYR2, TNC, CIB2, HNRNPU, BRCA1, PRDM1, NR3C1, LITAF, PTPRF, IPO5, CCND3, ZFP36, EDNRB, LGALS1, PPAT, DNMT3B, HOXA2, HOXA1, SOX4, PDGFRA, POSTN, MEF2C, PARP1, ARG1, SERPINF1, MMP2, APLP1, NME2, FOS, ADRA2A, PLSCR3, COL4A1, ALDH1A2, NCL, RRAGD, TIMELESS, PHPT1, LY6H, EPHA3, ZFP106, LEPROT, DNMT1, ROCK2, HALR1, LPAR1, PIK3R1, PTN, UBR1, HSP90B1, ZFP36L1, SOCS2, IRAK2, OXCT1, UCP2, PDGFC, ZFP5…	889	1063	17911	1.4594	0.995352	0.0112061	0.010213045188099745\
GOTERM_BP_FAT	GO:0007049~cell cycle	99	9.89011	0.000780118	MDC1, RIF1, SMC5, SOX2, RPS6KA3, CCND3, DACH1, FGF8, PPAT, HMCN1, SOX4, PDGFRB, USP8, GTPBP4, WDR76, CD2AP, MSH6, MSH2, CCNE1, TIMELESS, SPIN2C, PSME1, PSME2, PKP4, KPNB1, SEH1L, ZFP503, ZFP36L1, ZNHIT1, CLSPN, FAM83D, SPTBN1, FZD3, ZFHX3, CRADD, HMGA2, ASNS, CDC6, NR2F2, IGF1, PBX1, RGCC, NASP, ID2, CHMP2B, ID4, NABP1, RAD9A, TRIM71, CDKN1C, MCM8, FHL1, CHD3, BRCA1, BRCA2, WDR43, CHAF1A, TIMP2, …	889	1440	17911	1.38513	0.995397	0.0112061	0.010213045188099745\
GOTERM_BP_FAT	GO:0001709~cell fate determination	9	0.899101	0.000785576	JAG2, MEF2C, HOXA2, HES1, PAX6, ASCL1, ISL1, HES5, TBX2	889	41	17911	4.42259	0.995567	0.011261	0.01026311326913959\
GOTERM_BP_FAT	GO:0031669~cellular response to nutrient levels	20	1.998	0.000788268	CDKN2B, POSTN, BMPR2, SEH1L, TNC, SLC2A1, ASNS, PTN, GABARAP, COL1A1, DAP, MAP1LC3A, MYBBP1A, UCP2, RRAGD, SNAI2, HMOX1, ANGPTL4, UPP1, ATF4	889	170	17911	2.37028	0.995649	0.0112762	0.010276923670665331\
GOTERM_BP_FAT	GO:0048708~astrocyte differentiation	12	1.1988	0.000790016	NOTCH1, MYCN, CLCF1, ID2, ID4, HMGA2, HES1, PAX6, PTPN11, POU3F2, DLL1, HES5	889	72	17911	3.35789	0.995701	0.0112778	0.010278381031205987\
GOTERM_BP_FAT	GO:0033273~response to vitamin	14	1.3986	0.000806856	MEF2C, POSTN, GSN, SPARC, ARG1, TNC, PTN, ASCL1, COL1A1, ALDH1A2, RBP1, DNMT3B, SNAI2, PITX2	889	95	17911	2.96908	0.996172	0.0114701	0.010453700408904741\
GOTERM_BP_FAT	GO:0060840~artery development	14	1.3986	0.000806856	PDGFRB, BMPR2, NOTCH1, PRDM1, LOXL1, TBX2, SMAD7, COL3A1, FGF8, HEY1, LOX, HOXA1, HES1, SOX4	889	95	17911	2.96908	0.996172	0.0114701	0.010453700408904741\
GOTERM_BP_FAT	GO:0002067~glandular epithelial cell differentiation	10	0.999001	0.000808482	NOTCH1, FGF8, BAD, HES1, PAX6, ASCL1, FOXP4, DLL1, HOXA5, FOXP1	889	51	17911	3.95046	0.996215	0.0114701	0.010453700408904741\
GOTERM_BP_FAT	GO:0001657~ureteric bud development	15	1.4985	0.000813544	ROBO2, BDNF, NPNT, PBX1, SMAD7, WNT6, FGF8, SALL1, HEY1, WT1, TIMELESS, HES1, SLIT2, HOXB7, CRLF1	889	107	17911	2.8244	0.996345	0.0115027	0.0104834063414261\
GOTERM_BP_FAT	GO:0071158~positive regulation of cell cycle arrest	8	0.799201	0.000814116	RGCC, MYBBP1A, CRADD, FAP, ID2, HMGA2, BRCA1, SOX4	889	32	17911	5.03684	0.996359	0.0115027	0.0104834063414261\
GOTERM_BP_FAT	GO:0060341~regulation of cellular localization	65	6.49351	0.000827448	RYR2, THRA, BRCA1, LITAF, IPO5, ZFP36, PCM1, ZIC1, NPTN, HMGN3, SOX4, DACT1, HSP90AA1, MEF2C, PARP1, PPP2R5A, WDR75, NRG1, TMEM173, ADRA2A, TNFRSF1A, CD2AP, CLIP3, RNF168, MDFIC, CCNE1, DKC1, GAS1, TAX1BP3, PRKD1, PHPT1, CRYAB, PFN2, LEPROT, RGS19, PKDCC, INSIG1, PRR5L, PIK3R1, PTN, UACA, ZFP36L1, OXCT1, UCP2, HMOX1, SNCG, CSK, HES1, SPTBN1, ZBED3, NGFR, NTRK2, GSN, ANGPT1, TGFB3, BAD, PTPN11, IG…	889	864	17911	1.51572	0.996679	0.0116672	0.010633297010128351\
GOTERM_BP_FAT	GO:0071417~cellular response to organonitrogen compound	44	4.3956	0.000840762	ZFP106, RYR2, DDC, LEPROT, DNMT1, CIB2, UBR1, PIK3R1, BRCA1, PTPRF, HSP90B1, ZFP36L1, IPO5, SOCS2, CCND3, PPAT, UCP2, PDGFC, DNMT3B, CSK, SLIT2, NGFR, EGR1, PDGFRA, NTRK2, MEF2C, PARP1, ARG1, BAD, MMP2, APLP1, ATP2B4, PTPN11, IGF1, CDC6, KLF4, COL1A1, COL3A1, COL1A2, COL4A1, RRAGD, ID1, TIMELESS, GSTM7	889	524	17911	1.69176	0.996971	0.0118307	0.010782339039009811\
GOTERM_BP_FAT	GO:0006333~chromatin assembly or disassembly	19	1.8981	0.000856442	HELLS, CENPV, SMARCA5, HMGA2, BAZ2A, RSF1, CHD3, NOC2L, CHD1, H1F0, CHAF1A, HIST3H2A, NASP, ANP32E, HIST1H1E, HIST3H2BA, HIST1H1A, SUPT16, HIST1H1B	889	158	17911	2.42278	0.997282	0.0120268	0.010961061434691331\
GOTERM_BP_FAT	GO:0014066~regulation of phosphatidylinositol 3-kinase signaling	13	1.2987	0.000860325	PDGFRB, NTRK2, FLT1, ANGPT1, PDGFA, NRG1, PRR5L, IGF1, PTPN13, KLF4, DCN, SLC9A3R2, PDGFC	889	84	17911	3.11804	0.997353	0.0120568	0.010988381141600036\
GOTERM_BP_FAT	GO:0031589~cell-substrate adhesion	29	2.8971	0.000867744	SNED1, CD63, NOTCH1, PIK3R1, PTN, FBLN2, CYR61, VTN, EPB41L5, SLK, LGALS1, ABI3BP, HOXA7, POSTN, EGFL6, VCAM1, ANGPT1, NPNT, COL1A1, DAB2, COL3A1, MMP14, BCAM, SMOC1, ID1, NINJ1, ZYX, ITGA6, EPHA3	889	297	17911	1.96725	0.997486	0.0121361	0.01106065249496408\
GOTERM_BP_FAT	GO:0072331~signal transduction by p53 class mediator	16	1.5984	0.000872063	CRADD, USP10, SHISA5, BRCA2, HIC1, BCL2L12, SPRED1, RPS6KA6, MYBBP1A, RRM2B, MSH2, PERP, SNAI1, SNAI2, SOX4, PHLDA3	889	120	17911	2.68631	0.997559	0.0121718	0.011093212149774144\
GOTERM_BP_FAT	GO:0033143~regulation of intracellular steroid hormone receptor signaling pathway	12	1.1988	0.000889298	NTRK2, DAB2, PARP1, BDNF, SAFB2, HMGA2, UFSP2, IGF1, BRCA1, NR3C1, ISL1, FOXP1	889	73	17911	3.31189	0.997833	0.0123641	0.011268420879052913\
GOTERM_BP_FAT	GO:0045638~negative regulation of myeloid cell differentiation	14	1.3986	0.000891774	ZBTB16, LRRC17, TWIST2, NME2, PIK3R1, DLL1, ZFP36L1, NFKBIA, ZFP36, MAFB, HOXA7, HOXB8, HOXA5, TJP2	889	96	17911	2.93816	0.99787	0.0123641	0.011268420879052913\
GOTERM_BP_FAT	GO:0072163~mesonephric epithelium development	15	1.4985	0.00089301	ROBO2, BDNF, NPNT, PBX1, SMAD7, WNT6, FGF8, SALL1, HEY1, WT1, TIMELESS, HES1, SLIT2, HOXB7, CRLF1	889	108	17911	2.79824	0.997888	0.0123641	0.011268420879052913\
GOTERM_BP_FAT	GO:0072164~mesonephric tubule development	15	1.4985	0.00089301	ROBO2, BDNF, NPNT, PBX1, SMAD7, WNT6, FGF8, SALL1, HEY1, WT1, TIMELESS, HES1, SLIT2, HOXB7, CRLF1	889	108	17911	2.79824	0.997888	0.0123641	0.011268420879052913\
GOTERM_BP_FAT	GO:0001654~eye development	36	3.5964	0.000984217	CDKN1C, BMPR2, FLT1, TWIST2, PTN, PRDM1, DLL1, SOX2, EFEMP1, FGF9, CASP6, RDH10, SLITRK6, PITX2, HES5, PDGFRB, PDGFRA, NTRK2, IRX5, FOXF2, BCL11B, SERPINF1, ATP2B4, PAX6, FOXL2, KLF4, FOXP2, TBX2, COL4A1, WT1, SMOC1, ALDH1A2, NINJ1, MFAP2, GAS1, CRYAB	889	404	17911	1.79531	0.998874	0.0135568	0.012355491105653954\
GOTERM_BP_FAT	GO:0002521~leukocyte differentiation	45	4.4955	0.000985609	CD83, TFRC, CBFB, LRRC17, TCF7, SNX10, NRARP, PIK3R1, PRDM1, DLL1, ZFP36L1, LGALS1, HLX, HOXA7, JUNB, SOX4, IL11RA1, JAG2, EGR1, HELLS, HSP90AA1, MEF2C, BCL11B, BCL11A, BAD, TMEM176B, ZBTB16, TMEM176A, NME2, FOS, FAM213A, RUNX2, RUNX1, FOXP1, MMP14, EFNA2, MAFB, MSH2, KITL, CLCF1, ID2, RBP1, ITM2A, ITGA9, TJP2	889	544	17911	1.6666	0.998885	0.0135568	0.012355491105653954\
GOTERM_BP_FAT	GO:0017038~protein import	31	3.0969	0.000987285	IPO11, RGS19, THRA, PIK3R1, BRCA1, LITAF, UACA, IPO7, IPO5, FGF9, ZIC1, HES1, TNPO1, SPTBN1, DACT1, HSP90AA1, ANGPT1, PARP1, HSPA4, TGFB3, IGF1, TMEM173, SULF2, TNFRSF1A, NFKBIA, DAB2, MDFIC, BAMBI, SNAI2, PRKD1, KPNB1	889	329	17911	1.89838	0.998898	0.0135568	0.012355491105653954\
GOTERM_BP_FAT	GO:0035116~embryonic hindlimb morphogenesis	8	0.799201	0.000989631	NOTCH1, FGF8, ZBTB16, ALX3, RSPO2, ALX4, PITX2, PITX1	889	33	17911	4.88421	0.998916	0.0135568	0.012355491105653954\
GOTERM_BP_FAT	GO:0061036~positive regulation of cartilage development	8	0.799201	0.000989631	BMPR2, BMP1, PKDCC, ZBTB16, SCX, CYR61, RUNX2, LOXL2	889	33	17911	4.88421	0.998916	0.0135568	0.012355491105653954\
GOTERM_BP_FAT	GO:0015671~oxygen transport	5	0.4995	0.000990956	HBB-Y, HBA-X, HBB-BT, HBB-BS, HBB-BH1	889	10	17911	10.0737	0.998926	0.0135568	0.012355491105653954\
GOTERM_BP_FAT	GO:0048639~positive regulation of developmental growth	21	2.0979	0.00101237	FDPS, MEF2C, BMPR2, NOTCH1, CRABP2, BDNF, HMGA2, NRG1, LPAR3, IGF1, TBX5, NR3C1, YBX3, DLL1, POU3F2, TBX2, FGF8, FGF9, HLX, WT1, NCAM1	889	187	17911	2.26254	0.999073	0.0138223	0.012597456367585929\
GOTERM_BP_FAT	GO:0043410~positive regulation of MAPK cascade	40	3.996	0.00103308	FLT1, NRK, LPAR1, PDGFA, LPAR3, PLA2G5, NENF, SOX2, FGF8, FGF9, GLIPR2, PDGFC, NPTN, TIMP2, CSK, ANKRD6, MAP2K3, PDGFRB, NGFR, EPHA4, PDGFRA, NTRK2, MEF2C, ANGPT1, TGFB3, IGFBP3, PTPN11, NRG1, IGF1, NPNT, MID1, ADRA2A, DAB2, FGF15, TRAF4, MDFIC, KITL, SPRY2, PDE5A, MDFI	889	467	17911	1.72568	0.999197	0.0140773	0.012829817663557777\
GOTERM_BP_FAT	GO:0045598~regulation of fat cell differentiation	16	1.5984	0.00103568	WNT5B, ZBTB16, INSIG1, IGF1, ZFP36L1, ATAT1, MMP11, ZFP36, ID2, ID4, SNAI2, HES1, CCDC3, AAMDC, RUNX1T1, DACT1	889	122	17911	2.64228	0.999211	0.0140849	0.012836746937569397\
GOTERM_BP_FAT	GO:1902533~positive regulation of intracellular signal transduction	67	6.69331	0.00104679	FLT1, NRK, NENF, LITAF, ROBO1, SOX2, SPRED1, LGALS1, FGF8, FGF9, GLIPR2, NPTN, TIMP2, ANKRD6, MAP2K3, PDGFRB, EPHA4, PDGFRA, MEF2C, IGFBP3, SHISA5, NRG1, NPNT, RHOC, ISL1, MID1, HIC1, ADRA2A, DCN, TNFRSF1A, TRAF4, MDFIC, RRAGD, PDE5A, PRKD1, MDFI, SEH1L, NOTCH1, LPAR1, PDGFA, LPAR3, PRR5L, PLA2G5, IRAK2, PDGFC, HMOX1, RICTOR, NCAM1, CSK, HES1, HES5, NGFR, NTRK2, ANGPT1, TGFB3, PTPN11, IGF1, COL3A…	889	905	17911	1.49157	0.999269	0.0142079	0.01294889761664377\
GOTERM_BP_FAT	GO:0072028~nephron morphogenesis	13	1.2987	0.00106359	PDGFRB, IRX3, NPNT, PBX1, WNT6, FGF8, SALL1, HEY1, WT1, TIMELESS, HES1, HOXB7, HES5	889	86	17911	3.04553	0.999349	0.0144075	0.013130815311302078\
GOTERM_BP_FAT	GO:0000165~MAPK cascade	54	5.39461	0.00106773	FLT1, NRK, ECE1, NENF, CYR61, SOX2, SPRED1, ZFP36, RPS6KA6, FGF8, FGF9, GLIPR2, NPTN, TIMP2, DACT1, ANKRD6, MAP2K3, PDGFRB, EPHA4, PDGFRA, EPHA7, MEF2C, DUSP1, IGFBP3, NRG1, NPNT, MID1, ADRA2A, TRAF4, MDFIC, DOK4, PDE5A, CRYAB, MDFI, LPAR1, PDGFA, LPAR3, PLA2G5, ZFP36L1, PDGFC, CSK, FAM83D, NGFR, NTRK2, ANGPT1, TGFB3, PTPN11, IGF1, KLF4, DAB2, FGF15, KITL, CLCF1, SPRY2	889	691	17911	1.57447	0.999368	0.0144352	0.013156054304612294\
GOTERM_BP_FAT	GO:0042472~inner ear morphogenesis	15	1.4985	0.00107167	FZD3, DLX5, DLX6, INSIG1, DLL1, SOX2, FGF8, MAFB, FGF9, GBX2, ZIC1, SLITRK6, SPRY2, HOXA1, LRIG3	889	110	17911	2.74737	0.999385	0.0144601	0.01317875338547211\
GOTERM_BP_FAT	GO:0043393~regulation of protein binding	21	2.0979	0.00108152	MEF2C, ANGPT1, HSPA4, PLCL1, NRG1, TMEM173, ISL1, PTPRF, GTPBP4, AES, NFATC4, VTN, EPB41L5, DAB2, TRAF4, BAMBI, ID1, HES1, CAMK1, PHLDA2, DACT1	889	188	17911	2.2505	0.999425	0.0145646	0.01327396831797412\
GOTERM_BP_FAT	GO:0014065~phosphatidylinositol 3-kinase signaling	14	1.3986	0.00108419	PDGFRB, NTRK2, FLT1, ANGPT1, PDGFA, NRG1, PRR5L, IGF1, PIK3R1, KLF4, DCN, ZFP36L1, SLC9A3R2, PDGFC	889	98	17911	2.87819	0.999435	0.0145721	0.013280835386076094\
GOTERM_BP_FAT	GO:0030857~negative regulation of epithelial cell differentiation	9	0.899101	0.00109231	NOTCH1, SALL1, ID1, HES1, S1PR3, FOXP4, HOXA7, DLL1, FOXP1	889	43	17911	4.21689	0.999466	0.0146527	0.013354278346636925\
GOTERM_BP_FAT	GO:0016331~morphogenesis of embryonic epithelium	20	1.998	0.00111878	JAG2, TRIM71, FZD3, ROCK2, LMO4, IRX3, COBL, CECR2, EPB41L5, WNT6, FGF8, SALL1, MTHFD1L, MTHFD1, SALL4, ALDH1A2, RDH10, ALX1, SOX4, HES5	889	175	17911	2.30256	0.999555	0.0149228	0.013600429302126828\
GOTERM_BP_FAT	GO:0001890~placenta development	20	1.998	0.00111878	CDKN1C, BMPR2, DLX3, VCAM1, NRK, KRT8, NR2F2, PRDM1, CYR61, DCN, ZFP36L1, STOX2, HEY1, SNAI1, HES1, XIST, PHLDA2, JUNB, MDFI, IL11RA1	889	175	17911	2.30256	0.999555	0.0149228	0.013600429302126828\
GOTERM_BP_FAT	GO:0021675~nerve development	12	1.1988	0.00111894	NGFR, SALL1, BDNF, SLITRK6, HOXA3, LPAR1, HOXA1, HES1, HES3, ISL1, PLXNA4, SULF2	889	75	17911	3.22358	0.999556	0.0149228	0.013600429302126828\
GOTERM_BP_FAT	GO:0045666~positive regulation of neuron differentiation	35	3.4965	0.00113228	ROBO2, GRN, BMPR2, CRABP2, LPAR1, LPAR3, PTN, ASCL1, NR3C1, PTPRF, ROBO1, SOX2, SOCS2, SALL1, CUX1, NPTN, TIMP2, DNMT3B, NEFL, NGFR, EPHA4, NTRK2, MEF2C, METRN, BDNF, SERPINF1, IRX3, NME2, COBL, NRG1, LIN28A, CAMK1, PRKD1, EPHA3, EIF4G1	889	392	17911	1.79887	0.999595	0.0150715	0.013735976753929778\
GOTERM_BP_FAT	GO:0071902~positive regulation of protein serine/threonine kinase activity	26	2.5974	0.00114678	FLT1, LPAR1, PDGFA, LPAR3, CCND3, IRAK2, PDGFC, CSK, MAP2K3, PDGFRB, EPHA4, MEF2C, TGFB3, ATP2B4, PTPN11, NRG1, IGF1, CDC6, ADRA2A, DAB2, RGCC, MDFIC, KITL, PDE5A, CAMK1, MDFI	889	259	17911	2.02251	0.999634	0.0152244	0.013875277164488223\
GOTERM_BP_FAT	GO:0097150~neuronal stem cell population maintenance	7	0.699301	0.00114818	SOX2, PCM1, NOTCH1, IGF2BP1, HES1, DLL1, HES5	889	25	17911	5.64126	0.999637	0.0152244	0.013875277164488223\
GOTERM_BP_FAT	GO:0044087~regulation of cellular component biogenesis	60	5.99401	0.00115287	THRA, ELN, ARPC1B, IDE, LDB2, ESPN, CYR61, MYLK3, SLK, ADGRE5, SYNPO, TMSB10, DACT1, EPHA7, HSP90AA1, MEF2C, PARP1, LMO4, COBL, MTSS1, CLIP3, MMP14, NCL, CDC42EP4, CDC42EP3, PKP2, MNS1, EPHA3, PFN2, NOTCH1, ROCK2, FBLIM1, INSIG1, LPAR1, PIK3R1, EPB41L5, FLRT2, PODXL, ORMDL2, SLITRK6, SLITRK5, RICTOR, NCAM1, SLIT2, PDLIM5, SPTBN1, NTRK2, GSN, BDNF, TGFB3, CCK, PTPN11, ATAT1, IFT20, RGCC, ID1, CHMP…	889	792	17911	1.52631	0.999649	0.0152572	0.013905204853423109\
GOTERM_BP_FAT	GO:0001892~embryonic placenta development	15	1.4985	0.00117168	CDKN1C, VCAM1, NRK, KRT8, NR2F2, PRDM1, CYR61, ZFP36L1, HEY1, SNAI1, HES1, XIST, PHLDA2, JUNB, MDFI	889	111	17911	2.72262	0.999691	0.0154765	0.014105063928975526\
GOTERM_BP_FAT	GO:0044093~positive regulation of molecular function	88	8.79121	0.00118912	RYR2, FLT1, BTG1, NRK, HNRNPU, ENO1, CYR61, ROBO1, CCND3, TIMP2, LRRFIP1, PITX2, HMGN3, DACT1, MAP2K3, PDGFRB, EPHA4, PDGFRA, MEF2C, PARP1, LMO4, SLC39A10, FOXL2, NRG1, TMEM173, NPNT, RHOC, ISL1, ADRA2A, MSH6, TRAF4, MSH2, MDFIC, DKC1, ITGA6, PDE5A, PKP4, TAX1BP3, PRKD1, DENND6A, MDFI, DDR2, PFN2, LPAR1, PDGFA, LPAR3, PLA2G5, UACA, HSPD1, EPB41L5, VTN, IRAK2, PERP, PDGFC, APOPT1, CSK, HES1, CLSPN…	889	1270	17911	1.39604	0.999726	0.0156757	0.014286556847825253\
GOTERM_BP_FAT	GO:0035909~aorta morphogenesis	8	0.799201	0.00119358	PDGFRB, COL3A1, NOTCH1, FGF8, HEY1, HES1, SOX4, TBX2	889	34	17911	4.74055	0.999735	0.0156757	0.014286556847825253\
GOTERM_BP_FAT	GO:0021846~cell proliferation in forebrain	8	0.799201	0.00119358	PCM1, FGF8, FABP7, IGF2BP1, HMGA2, PAX6, POU3F2, POU3F3	889	34	17911	4.74055	0.999735	0.0156757	0.014286556847825253\
GOTERM_BP_FAT	GO:0023014~signal transduction by protein phosphorylation	54	5.39461	0.00120867	FLT1, NRK, ECE1, NENF, CYR61, SOX2, SPRED1, ZFP36, RPS6KA6, FGF8, FGF9, GLIPR2, NPTN, TIMP2, DACT1, ANKRD6, MAP2K3, PDGFRB, EPHA4, PDGFRA, EPHA7, MEF2C, DUSP1, IGFBP3, NRG1, NPNT, MID1, ADRA2A, TRAF4, MDFIC, DOK4, PDE5A, CRYAB, MDFI, LPAR1, PDGFA, LPAR3, PLA2G5, ZFP36L1, PDGFC, CSK, FAM83D, NGFR, NTRK2, ANGPT1, TGFB3, PTPN11, IGF1, KLF4, DAB2, FGF15, KITL, CLCF1, SPRY2	889	695	17911	1.56541	0.999761	0.0158437	0.0144396687880278\
GOTERM_BP_FAT	GO:0097190~apoptotic signaling pathway	47	4.6953	0.00122869	ROCK2, PIK3R1, BRCA1, NOC2L, BRCA2, YBX3, UACA, GABARAP, BCL2L12, PPP2R1B, PERP, CREB3L1, HMOX1, APOPT1, PHLDA3, PDK1, CASP8AP2, NGFR, HELLS, GSN, PARP1, CRADD, BAD, EYA4, KRT8, SHISA5, CCK, IGF1, HIC1, NFATC4, TNFRSF1A, MSH6, DAB2, DAP, KRT18, MYBBP1A, RRM2B, MSH2, KITL, SNAI1, SNAI2, GAS1, ITGA6, SERINC3, TNFRSF21, ATF4, RAD9A	889	582	17911	1.62702	0.999792	0.0160756	0.01465105582870707\
GOTERM_BP_FAT	GO:0045685~regulation of glial cell differentiation	12	1.1988	0.00125088	EPHA4, NKX6-2, NOTCH1, LIN28A, MYCN, CLCF1, ID2, ID4, HMGA2, HES1, HES5, TNFRSF21	889	76	17911	3.18116	0.999821	0.0163348	0.014887329009293583\
GOTERM_BP_FAT	GO:0009612~response to mechanical stimulus	24	2.3976	0.00125374	RYR2, POSTN, JUND, CRADD, BAD, MMP2, IGFBP2, TNC, SCX, ASNS, IGF1, FOS, ATP1A1, DCN, FOXP2, TNFRSF1A, TTN, SOX2, COL1A1, NFKBIA, MMP14, COL3A1, SLITRK6, JUNB	889	232	17911	2.08421	0.999825	0.0163413	0.014893177035409048\
GOTERM_BP_FAT	GO:0007492~endoderm development	13	1.2987	0.00130521	NOTCH1, ANGPT1, DUSP1, MMP2, COL12A1, HMGA2, ZFP36L1, SOX2, VTN, EPB41L5, MMP14, DAB2, FGF8	889	88	17911	2.97631	0.999877	0.0169481	0.015446219442383266\
GOTERM_BP_FAT	GO:0001570~vasculogenesis	13	1.2987	0.00130521	PDGFRB, NTRK2, EGFL7, NOTCH1, ANGPT1, TIPARP, ZFP36L1, FGF9, HEY1, WT1, ASB4, PITX2, JUNB	889	88	17911	2.97631	0.999877	0.0169481	0.015446219442383266\
GOTERM_BP_FAT	GO:0043085~positive regulation of catalytic activity	70	6.99301	0.00135974	RYR2, FLT1, BTG1, NRK, HNRNPU, CYR61, ROBO1, CCND3, TIMP2, MAP2K3, PDGFRB, EPHA4, PDGFRA, MEF2C, LMO4, SLC39A10, FOXL2, NRG1, NPNT, RHOC, ADRA2A, MSH6, TRAF4, MSH2, MDFIC, DKC1, ITGA6, PDE5A, PKP4, TAX1BP3, PRKD1, DENND6A, MDFI, DDR2, PFN2, LPAR1, PDGFA, LPAR3, PLA2G5, UACA, HSPD1, IRAK2, PERP, PDGFC, APOPT1, CSK, CLSPN, CASP8AP2, NGFR, EIF2B3, GSN, ANGPT1, CRADD, TGFB3, BAD, ATP2B4, CCK, PTPN11,…	889	965	17911	1.46147	0.999916	0.0176229	0.01606125986010257\
GOTERM_BP_FAT	GO:0035148~tube formation	19	1.8981	0.00141392	TRIM71, FZD3, NOTCH1, ROCK2, LMO4, IRX3, COBL, CECR2, WNT6, SALL1, MTHFD1L, MTHFD1, PODXL, NFIB, SALL4, HOXA1, ALX1, SOX4, HES5	889	165	17911	2.32	0.999942	0.0182819	0.01666187519825414\
GOTERM_BP_FAT	GO:0045600~positive regulation of fat cell differentiation	10	0.999001	0.00141589	ZFP36, WNT5B, ZBTB16, ID2, SNAI2, IGF1, CCDC3, AAMDC, ZFP36L1, DACT1	889	55	17911	3.66316	0.999943	0.0182819	0.01666187519825414\
GOTERM_BP_FAT	GO:0060037~pharyngeal system development	7	0.699301	0.00143073	RIPPLY3, FGF8, BMPR2, NKX2-6, HES1, ECE1, ISL1	889	26	17911	5.42429	0.999948	0.0184047	0.016773766178541104\
GOTERM_BP_FAT	GO:0072012~glomerulus vasculature development	7	0.699301	0.00143073	PDGFRB, PDGFRA, EGR1, NOTCH1, ANGPT1, WT1, HES1	889	26	17911	5.42429	0.999948	0.0184047	0.016773766178541104\
GOTERM_BP_FAT	GO:0007010~cytoskeleton organization	79	7.89211	0.00143357	ELN, ARPC1B, CHD3, BRCA1, BRCA2, ESPN, KRT20, MYLK3, WDR43, ACTG1, PCM1, SLK, ARHGDIB, NEFL, MYBL2, NEFM, SYNPO, TMSB10, PDGFRB, PDGFRA, MEF2C, DST, KRT8, COBL, PAX6, MID1, MTSS1, CD2AP, FOXP1, CLIP3, EML4, DAAM2, MAP7D1, CDC42EP4, CDC42EP3, MAP7D2, ELMO1, PKP2, PHPT1, CRYAB, EPHA3, KPNB1, PFN2, ROCK2, LPAR1, PDGFA, FIGNL2, PIK3R1, SDAD1, GABARAP, HSP90B1, TTN, EPB41L5, ZNRF1, ABLIM1, MAP2, COBLL…	889	1120	17911	1.42111	0.999949	0.0184069	0.016775733843595344\
GOTERM_BP_FAT	GO:0046545~development of primary female sexual characteristics	16	1.5984	0.00144141	ROBO2, PDGFRA, ANGPT1, TIPARP, MMP2, IDH1, FOXL2, DACH2, BRCA2, RUNX1, MMP14, DACH1, KITL, WT1, SLIT2, PITX2	889	126	17911	2.55839	0.999952	0.0184433	0.01680897703132523\
GOTERM_BP_FAT	GO:0061035~regulation of cartilage development	11	1.0989	0.00144216	BMPR2, BMP1, PKDCC, EFEMP1, ZBTB16, SCX, SNAI2, GLG1, CYR61, RUNX2, LOXL2	889	66	17911	3.35789	0.999952	0.0184433	0.01680897703132523\
GOTERM_BP_FAT	GO:0043542~endothelial cell migration	18	1.7982	0.00144444	BMPR2, NOTCH1, SPARC, ANGPT1, ROCK2, SERPINF1, NR2F2, KLF4, DCN, ROBO1, FOXP1, LOXL2, RGCC, FAP, SNAI2, ZFP580, PRKD1, SLIT2	889	152	17911	2.38587	0.999953	0.0184433	0.01680897703132523\
GOTERM_BP_FAT	GO:0042254~ribosome biogenesis	27	2.6973	0.00146034	DDX27, HEATR1, MAK16, NAT10, MPV17L2, NOL8, NOC2L, SDAD1, EXOSC7, BMS1, UTP14A, MDN1, WDR36, DIS3, IMP4, RRP1B, NPM3, GTPBP4, FTSJ3, LAS1L, DKC1, NCL, NHP2, MPHOSPH10, TSR1, NAF1, SKIV2L2	889	278	17911	1.95676	0.999958	0.0186119	0.01696258390897796\
GOTERM_BP_FAT	GO:0051726~regulation of cell cycle	62	6.19381	0.0014751	CDKN1C, FHL1, SMC5, BRCA1, BRCA2, SOX2, CCND3, DACH1, FGF8, TIMP2, CLIC1, JUNB, SOX4, DACT1, PDGFRB, DUSP1, MLF1, WDR76, GTPBP4, MSH2, CCNE1, PSME1, GAS1, PSME2, PKP4, BCAT1, ROCK2, ASCL1, ZFP36L1, ZNHIT1, HES1, CLSPN, FAM83D, ZFHX3, FZD3, CDKN2B, CENPV, JUND, ATAD5, CRADD, BAD, ATP2B4, HMGA2, ASNS, PTPN11, IGF1, CDC6, NR2F2, PBX1, RAD50, RGCC, MYBBP1A, FAP, ID2, CCNG2, CCDC8, CHMP2B, PMP22, ID3,…	889	834	17911	1.49777	0.999962	0.0187274	0.017067861073365883\
GOTERM_BP_FAT	GO:0072148~epithelial cell fate commitment	6	0.599401	0.00147755	JAG2, NOTCH1, HES1, NR2F2, DLL1, HES5	889	18	17911	6.71579	0.999963	0.0187274	0.017067861073365883\
GOTERM_BP_FAT	GO:0015669~gas transport	6	0.599401	0.00147755	HBB-Y, HBA-X, HBB-BT, HBB-BS, HBB-BH1, CAR4	889	18	17911	6.71579	0.999963	0.0187274	0.017067861073365883\
GOTERM_BP_FAT	GO:0045216~cell-cell junction organization	20	1.998	0.00156101	ROCK2, TGFB3, RHOC, PTPN13, MPP5, PLEKHA7, MTSS1, SMAD7, AFDN, CDH5, EPB41L5, MMP14, SLK, PERP, EPB41L3, PKP2, SNAI2, PKP4, CSK, EPHA3	889	180	17911	2.2386	0.999979	0.0197489	0.017998858405174848\
GOTERM_BP_FAT	GO:2000177~regulation of neural precursor cell proliferation	14	1.3986	0.00157386	TRIM71, EMX1, NGFR, FZD3, BEX1, NOTCH1, BDNF, PAX6, IGF1, ASCL1, SOX2, AFDN, SALL1, ID2	889	102	17911	2.76532	0.999981	0.0198025	0.01804765771438201\
GOTERM_BP_FAT	GO:0060993~kidney morphogenesis	14	1.3986	0.00157386	PDGFRB, IRX3, NPNT, PBX1, WNT6, FGF8, SALL1, HEY1, WT1, TIMELESS, HES1, HOXB7, SOX4, HES5	889	102	17911	2.76532	0.999981	0.0198025	0.01804765771438201\
GOTERM_BP_FAT	GO:0046620~regulation of organ growth	14	1.3986	0.00157386	FDPS, MEF2C, NOTCH1, IGF1, TBX5, NR3C1, YBX3, TBX2, FOXP1, FGF8, FGF9, HLX, WT1, NCAM1	889	102	17911	2.76532	0.999981	0.0198025	0.01804765771438201\
GOTERM_BP_FAT	GO:1901214~regulation of neuron death	30	2.997	0.00157895	ASCL1, NR3C1, PTPRF, HSPD1, FGF8, CASP6, CHL1, HMOX1, NEFL, MYBL2, NGFR, EGR1, FOXB1, NTRK2, EPHA7, MEF2C, ANGPT1, PARP1, BDNF, BAD, TGFB3, SERPINF1, IGF1, ISL1, TNFRSF1A, MSH2, CLCF1, AKT1S1, CRLF1, ATF4	889	324	17911	1.8655	0.999981	0.0198303	0.018073074300435085\
GOTERM_BP_FAT	GO:0021700~developmental maturation	27	2.6973	0.0016097	CDKN1C, CD63, NOTCH1, CBFB, HBA-X, PTH1R, ASCL1, BRCA2, CLCN3, CDH5, EDNRB, HES1, HES5, HOXA5, IRX5, BCL11A, MMP2, IGF1, RUNX2, C1QL1, NFATC4, RUNX1, RAB32, NFIA, ID2, ALDH1A2, LHX6	889	280	17911	1.94278	0.999985	0.0201798	0.018391598157089323\
GOTERM_BP_FAT	GO:0060420~regulation of heart growth	11	1.0989	0.00162137	FDPS, MEF2C, NOTCH1, FGF9, WT1, NCAM1, IGF1, TBX5, NR3C1, TBX2, FOXP1	889	67	17911	3.30777	0.999986	0.0202892	0.018491232587292288\
GOTERM_BP_FAT	GO:1901699~cellular response to nitrogen compound	48	4.7952	0.00163275	ZFP106, RYR2, DDC, LEPROT, DNMT1, CIB2, UBR1, PIK3R1, BRCA1, PTPRF, HSP90B1, ZFP36L1, IPO5, SOCS2, CCND3, PPAT, UCP2, PDGFC, DNMT3B, CSK, SLIT2, NGFR, EGR1, PDGFRA, NTRK2, MEF2C, PARP1, ARG1, BAD, MMP2, APLP1, ATP2B4, PTPN11, IGF1, CDC6, TMEM173, KLF4, COL1A1, COL3A1, LIN28B, LIN28A, COL1A2, COL4A1, RRAGD, ID1, TIMELESS, LY6H, GSTM7	889	607	17911	1.5932	0.999987	0.0203946	0.018587372775280407\
GOTERM_BP_FAT	GO:0051338~regulation of transferase activity	58	5.79421	0.00164143	FLT1, NRK, LDB2, CYR61, SPRED1, CCND3, ZFP36, MAP2K3, PDGFRB, EPHA4, PDGFRA, MEF2C, LMO4, DUSP1, BGN, PPP2R5A, NRG1, ADRA2A, GTPBP4, DCN, TRAF4, MDFIC, DKC1, AKT1S1, PDE5A, PHPT1, MDFI, DDR2, LPAR1, PDGFA, LPAR3, PIK3R1, TTN, SOCS2, FLRT2, IRAK2, PDGFC, CSK, CLSPN, CDKN2B, ANGPT1, TGFB3, BAD, ATP2B4, PTPN11, IGF1, CDC6, NR2F2, KLF4, SMAD7, MAD2L2, RAD50, DAB2, RGCC, KITL, SPRY2, CAMK1, SERINC2	889	771	17911	1.51562	0.999988	0.020466	0.018652395548755578\
GOTERM_BP_FAT	GO:0007162~negative regulation of cell adhesion	24	2.3976	0.00165163	PRNP, POSTN, NOTCH1, ANGPT1, MMP2, TNC, PTPN11, NRARP, PIK3R1, LRRC32, KLF4, GTPBP4, COL1A1, MAD2L2, EPB41L5, MMP14, RGCC, LGALS1, PODXL, HLX, SNAI2, PDE5A, HOXA7, TNFRSF21	889	237	17911	2.04024	0.999989	0.0205414	0.0187211342031703\
GOTERM_BP_FAT	GO:0010594~regulation of endothelial cell migration	15	1.4985	0.00165344	BMPR2, NOTCH1, SPARC, ANGPT1, ROCK2, SERPINF1, NR2F2, KLF4, DCN, FOXP1, RGCC, SNAI2, ZFP580, PRKD1, SLIT2	889	115	17911	2.62792	0.999989	0.0205414	0.0187211342031703\
GOTERM_BP_FAT	GO:0031345~negative regulation of cell projection organization	20	1.998	0.00166528	NGFR, EPHA4, EPHA7, SEMA6A, BCL11A, NR2F1, LPAR1, PTPRF, NFATC4, DAB2, EFEMP1, LGALS1, ID1, PMP22, SPRY2, HES1, SLIT2, EPHA3, RUNX1T1, PFN2	889	181	17911	2.22623	0.99999	0.0206513	0.01882130039359236\
GOTERM_BP_FAT	GO:0035115~embryonic forelimb morphogenesis	8	0.799201	0.00169918	CRABP2, ALDH1A2, RDH10, ALX3, RSPO2, ALX4, TBX5, RUNX2	889	36	17911	4.47719	0.999992	0.0210338	0.01916989386945633\
GOTERM_BP_FAT	GO:0048638~regulation of developmental growth	32	3.1968	0.00171911	BMPR2, NOTCH1, CRABP2, NRK, LPAR3, NR3C1, YBX3, DLL1, SOCS2, FGF8, FGF9, HLX, NCAM1, SLIT2, PHLDA2, PLXNA4, FDPS, WDR36, EPHA7, MEF2C, SEMA6A, BCL11A, BDNF, HMGA2, PTPN11, NRG1, IGF1, TBX5, POU3F2, TBX2, FOXP1, WT1	889	356	17911	1.811	0.999993	0.0212424	0.01936003057375629\
GOTERM_BP_FAT	GO:0003300~cardiac muscle hypertrophy	12	1.1988	0.00172535	FDPS, RYR2, MEF2C, PARP1, ADK, ATP2B4, PDE5A, ECE1, IGF1, PDLIM5, NR3C1, TTN	889	79	17911	3.06036	0.999993	0.0212433	0.01936085780722349\
GOTERM_BP_FAT	GO:0055024~regulation of cardiac muscle tissue development	12	1.1988	0.00172535	FDPS, MEF2C, NOTCH1, FGF8, FGF9, NRG1, NCAM1, IGF1, TBX5, NR3C1, TBX2, FOXP1	889	79	17911	3.06036	0.999993	0.0212433	0.01936085780722349\
GOTERM_BP_FAT	GO:0090132~epithelium migration	24	2.3976	0.00174564	CD63, BMPR2, NOTCH1, SPARC, ANGPT1, ROCK2, SERPINF1, PTPN11, NR2F2, KLF4, DCN, ROBO1, FOXP1, LOXL2, EPB41L5, FGF8, RGCC, FAP, GLIPR2, SNAI2, ZFP580, PRKD1, SLIT2, PFN2	889	238	17911	2.03167	0.999994	0.0214549	0.019553701995847432\
GOTERM_BP_FAT	GO:0048644~muscle organ morphogenesis	13	1.2987	0.00175135	RYR2, NOTCH1, ANGPT1, NRG1, ISL1, SMAD7, TTN, COL3A1, HEY1, GSC, TNNI1, PKP2, PITX2	889	91	17911	2.87819	0.999994	0.0214868	0.0195827553742707\
GOTERM_BP_FAT	GO:0003171~atrioventricular valve development	7	0.699301	0.00176332	NOTCH1, BMPR2, HEY1, PITX2, TBX5, SOX4, CYR61	889	27	17911	5.22339	0.999995	0.0215951	0.019681495185277703\
GOTERM_BP_FAT	GO:0051053~negative regulation of DNA metabolic process	15	1.4985	0.00179672	MEG3, BMPR2, PARP1, TGFB3, DUSP1, HNRNPU, HMGA2, NAT10, BRCA2, GTPBP4, MSH6, RAD50, DACH1, MSH2, RAD18	889	116	17911	2.60526	0.999996	0.0219652	0.020018730653467758\
GOTERM_BP_FAT	GO:0051155~positive regulation of striated muscle cell differentiation	11	1.0989	0.0018182	MEG3, FDPS, MMP14, MEF2C, THRA, SMYD1, NRG1, IGF1, NR3C1, MYLK3, FOXP1	889	68	17911	3.25913	0.999996	0.0221884	0.020222192561854178\
GOTERM_BP_FAT	GO:0048015~phosphatidylinositol-mediated signaling	16	1.5984	0.00182659	PDGFRB, PDGFRA, NTRK2, GSN, FLT1, ANGPT1, PDGFA, NRG1, PRR5L, IGF1, PIK3R1, KLF4, DCN, ZFP36L1, SLC9A3R2, PDGFC	889	129	17911	2.4989	0.999997	0.0222256	0.02025606755840371\
GOTERM_BP_FAT	GO:0001755~neural crest cell migration	10	0.999001	0.00183413	EFNB1, FGF15, EDNRB, SEMA6A, GBX2, KITL, PAX6, ALX1, PITX2, ISL1	889	57	17911	3.53462	0.999997	0.0222256	0.02025606755840371\
GOTERM_BP_FAT	GO:0016444~somatic cell DNA recombination	10	0.999001	0.00183413	MSH6, RNF168, BCL11B, MSH2, ATAD5, TFRC, CLCF1, TCF7, HSPD1, FOXP1	889	57	17911	3.53462	0.999997	0.0222256	0.02025606755840371\
GOTERM_BP_FAT	GO:0002562~somatic diversification of immune receptors via germline recombination within a single locus	10	0.999001	0.00183413	MSH6, RNF168, BCL11B, MSH2, ATAD5, TFRC, CLCF1, TCF7, HSPD1, FOXP1	889	57	17911	3.53462	0.999997	0.0222256	0.02025606755840371\
GOTERM_BP_FAT	GO:0016358~dendrite development	24	2.3976	0.00184307	NGFR, EPHA4, GRN, MEF2C, BDNF, ROCK2, BCL11A, UBA6, SDC2, LPAR1, COBL, NRG1, HPRT, NR3C1, PTPRF, ROBO1, NFATC4, CUX1, MAP2, ID1, SLITRK5, CAMK1, PDLIM5, DACT1	889	239	17911	2.02317	0.999997	0.0222947	0.020319046893606935\
GOTERM_BP_FAT	GO:0033157~regulation of intracellular protein transport	33	3.2967	0.00185676	LEPROT, RGS19, THRA, PRR5L, PIK3R1, BRCA1, LITAF, UACA, IPO5, PCM1, ZIC1, HES1, SOX4, DACT1, ZBED3, HSP90AA1, ANGPT1, PARP1, TGFB3, WDR75, PTPN11, NRG1, IGF1, TMEM173, SULF2, TNFRSF1A, NFKBIA, DAB2, MDFIC, BAMBI, SNAI2, CAMK1, PRKD1	889	373	17911	1.78247	0.999997	0.022421	0.020434142326722103\
GOTERM_BP_FAT	GO:0043406~positive regulation of MAP kinase activity	20	1.998	0.00189161	PDGFRB, MAP2K3, EPHA4, MEF2C, FLT1, TGFB3, LPAR1, PDGFA, PTPN11, NRG1, LPAR3, IGF1, ADRA2A, DAB2, MDFIC, KITL, PDGFC, PDE5A, CSK, MDFI	889	183	17911	2.2019	0.999998	0.0228018	0.020781251391801196\
GOTERM_BP_FAT	GO:0007346~regulation of mitotic cell cycle	36	3.5964	0.00190795	CDKN1C, FHL1, SMC5, ASCL1, BRCA2, ZFP36L1, FGF8, TIMP2, HES1, CLSPN, SOX4, DACT1, PDGFRB, FZD3, CDKN2B, CRADD, ATAD5, DUSP1, HMGA2, ASNS, PTPN11, IGF1, CDC6, PBX1, RAD50, RGCC, MSH2, CCDC8, ID2, CHMP2B, PSME1, NABP1, GAS1, PSME2, BCAT1, RAD9A	889	420	17911	1.72692	0.999998	0.0229586	0.020924140262779146\
GOTERM_BP_FAT	GO:0003208~cardiac ventricle morphogenesis	12	1.1988	0.00191277	RYR2, MEF2C, NOTCH1, FGF9, HEY1, TNNI1, PKP2, NRG1, TBX5, ISL1, SOX4, SMAD7	889	80	17911	3.0221	0.999998	0.0229709	0.020935366202918238\
GOTERM_BP_FAT	GO:0001889~liver development	18	1.7982	0.00191563	MEG3, NOTCH1, ARG1, COBL, ASNS, AK4, PTN, RUNX1, SULF2, ACAT1, NFKBIA, VTN, PKM, HLX, ALDH1A2, UCP2, HMOX1, HES1	889	156	17911	2.32469	0.999998	0.0229709	0.020935366202918238\
GOTERM_BP_FAT	GO:1903533~regulation of protein targeting	28	2.7972	0.00197242	LEPROT, RGS19, THRA, PIK3R1, BRCA1, LITAF, UACA, IPO5, ZIC1, HES1, DACT1, ZBED3, HSP90AA1, ANGPT1, PARP1, TGFB3, WDR75, NRG1, IGF1, TMEM173, SULF2, TNFRSF1A, NFKBIA, DAB2, MDFIC, BAMBI, SNAI2, PRKD1	889	299	17911	1.88671	0.999999	0.0236108	0.021518565566137817\
GOTERM_BP_FAT	GO:0021545~cranial nerve development	9	0.899101	0.0019891	SALL1, SLITRK6, HOXA3, LPAR1, HOXA1, HES1, HES3, ISL1, PLXNA4	889	47	17911	3.858	0.999999	0.0237693	0.021662956874815884\
GOTERM_BP_FAT	GO:0030336~negative regulation of cell migration	23	2.2977	0.00199477	CD63, EGFL7, IFITM1, NOTCH1, IGFBP3, SERPINF1, NRG1, PTN, NR2F2, TBX5, KLF4, GTPBP4, DCN, ROBO1, COL3A1, RGCC, DACH1, ARHGDIB, PKP2, TIMP1, SLIT2, HOXA7, PFN2	889	226	17911	2.05039	0.999999	0.0237957	0.021687084456488297\
GOTERM_BP_FAT	GO:0051054~positive regulation of DNA metabolic process	22	2.1978	0.0020185	PDGFRB, PDGFRA, DNMT1, ATAD5, TFRC, RIF1, TGFB3, IGFBP3, EYA4, PDGFA, IGF1, BRCA1, KLF4, MSH6, RNF168, RAD50, RGCC, DKC1, KITL, CLCF1, PDGFC, TIMELESS	889	212	17911	2.09076	0.999999	0.0240372	0.021907174500107398\
GOTERM_BP_FAT	GO:0090100~positive regulation of transmembrane receptor protein serine/threonine kinase signaling pathway	14	1.3986	0.00205081	GDF10, CDKN1C, CDKN2B, BMPR2, NOTCH1, PARP1, TGFB3, NPNT, CYR61, DAB2, BMP1, FGF9, HES1, HES5	889	105	17911	2.68631	0.999999	0.0243799	0.022219494793678907\
GOTERM_BP_FAT	GO:0048286~lung alveolus development	10	0.999001	0.0020774	SOX2, MEG3, BMPR2, PKDCC, TGFB3, PDGFA, IGF1, ZFP157, HOXA5, FOXP2	889	58	17911	3.47368	0.999999	0.0246535	0.02246883443992638\
GOTERM_BP_FAT	GO:1901343~negative regulation of vasculature development	13	1.2987	0.00211316	MEG3, NGFR, NOTCH1, SPARC, ROCK2, SERPINF1, ECSCR, PTN, KLF4, DCN, RGCC, WT1, HOXA5	889	93	17911	2.8163	1	0.0249876	0.022773290078677313\
GOTERM_BP_FAT	GO:0060419~heart growth	13	1.2987	0.00211316	FDPS, MEF2C, NOTCH1, IGF1, TBX5, NR3C1, TBX2, FOXP1, TTN, FGF9, WT1, NCAM1, PDLIM5	889	93	17911	2.8163	1	0.0249876	0.022773290078677313\
GOTERM_BP_FAT	GO:0072078~nephron tubule morphogenesis	12	1.1988	0.00211642	WNT6, FGF8, SALL1, HEY1, WT1, IRX3, TIMELESS, HES1, NPNT, HOXB7, PBX1, HES5	889	81	17911	2.98479	1	0.0249876	0.022773290078677313\
GOTERM_BP_FAT	GO:0033674~positive regulation of kinase activity	36	3.5964	0.00214891	FLT1, NRK, LPAR1, PDGFA, LPAR3, CYR61, CCND3, IRAK2, PDGFC, CSK, CLSPN, MAP2K3, PDGFRB, EPHA4, PDGFRA, MEF2C, ANGPT1, LMO4, BAD, TGFB3, ATP2B4, PTPN11, NRG1, IGF1, CDC6, ADRA2A, DAB2, RAD50, RGCC, TRAF4, MDFIC, KITL, PDE5A, CAMK1, MDFI, DDR2	889	423	17911	1.71467	1	0.025207	0.02297324660260757\
GOTERM_BP_FAT	GO:0034330~cell junction organization	21	2.0979	0.00215061	ROCK2, TGFB3, RHOC, PTPN13, MPP5, PLEKHA7, MTSS1, SMAD7, AFDN, CDH5, EPB41L5, MMP14, SLK, PERP, EPB41L3, SNAI1, PKP2, SNAI2, PKP4, CSK, EPHA3	889	199	17911	2.1261	1	0.025207	0.02297324660260757\
GOTERM_BP_FAT	GO:0061437~renal system vasculature development	7	0.699301	0.00215136	PDGFRB, PDGFRA, EGR1, NOTCH1, ANGPT1, WT1, HES1	889	28	17911	5.03684	1	0.025207	0.02297324660260757\
GOTERM_BP_FAT	GO:0061440~kidney vasculature development	7	0.699301	0.00215136	PDGFRB, PDGFRA, EGR1, NOTCH1, ANGPT1, WT1, HES1	889	28	17911	5.03684	1	0.025207	0.02297324660260757\
GOTERM_BP_FAT	GO:0060536~cartilage morphogenesis	5	0.4995	0.00215694	MEF2C, SNAI1, RSPO2, SNAI2, HOXA5	889	12	17911	8.39473	1	0.025207	0.02297324660260757\
GOTERM_BP_FAT	GO:0003207~cardiac chamber formation	5	0.4995	0.00215694	MEF2C, NOTCH1, TBX5, SOX4, TBX2	889	12	17911	8.39473	1	0.025207	0.02297324660260757\
GOTERM_BP_FAT	GO:0060437~lung growth	4	0.3996	0.00216986	PDGFRB, PDGFRA, RSPO2, SPRY2	889	6	17911	13.4316	1	0.0252723	0.023032788726603744\
GOTERM_BP_FAT	GO:0046654~tetrahydrofolate biosynthetic process	4	0.3996	0.00216986	ATIC, MTHFD1L, MTHFD1, GART	889	6	17911	13.4316	1	0.0252723	0.023032788726603744\
GOTERM_BP_FAT	GO:0019216~regulation of lipid metabolic process	29	2.8971	0.00218332	FLT1, THRA, INSIG1, PDGFA, PIK3R1, ATP1A1, BRCA1, NR3C1, CYR61, ACADL, ORMDL2, PDK1, PDGFRB, EGR1, PDGFRA, FDPS, BCL11B, GOLM1, IDH1, PPP2R5A, IGF1, ADRA2A, DAB2, FGF15, ID2, SNAI1, SNAI2, CCDC3, ANGPTL4	889	316	17911	1.84897	1	0.0253861	0.02313655276792354\
GOTERM_BP_FAT	GO:0055008~cardiac muscle tissue morphogenesis	11	1.0989	0.00226972	RYR2, NOTCH1, ANGPT1, HEY1, TNNI1, PKP2, NRG1, PITX2, ISL1, TTN, SMAD7	889	70	17911	3.16601	1	0.0263464	0.024011684812117823\
GOTERM_BP_FAT	GO:0002761~regulation of myeloid leukocyte differentiation	15	1.4985	0.00228968	LRRC17, NME2, FOS, PIK3R1, FAM213A, ZFP36L1, RUNX1, FOXP1, MAFB, KITL, ID2, RBP1, HOXA7, ITGA9, TJP2	889	119	17911	2.53958	1	0.0265333	0.02418204713520898\
GOTERM_BP_FAT	GO:0048017~inositol lipid-mediated signaling	16	1.5984	0.00229402	PDGFRB, PDGFRA, NTRK2, GSN, FLT1, ANGPT1, PDGFA, NRG1, PRR5L, IGF1, PIK3R1, KLF4, DCN, ZFP36L1, SLC9A3R2, PDGFC	889	132	17911	2.4421	1	0.0265391	0.024187317015856795\
GOTERM_BP_FAT	GO:0014897~striated muscle hypertrophy	12	1.1988	0.00233734	FDPS, RYR2, MEF2C, PARP1, ADK, ATP2B4, PDE5A, ECE1, IGF1, PDLIM5, NR3C1, TTN	889	82	17911	2.94839	1	0.0269949	0.024602717568493675\
GOTERM_BP_FAT	GO:0061008~hepaticobiliary system development	18	1.7982	0.00234833	MEG3, NOTCH1, ARG1, COBL, ASNS, AK4, PTN, RUNX1, SULF2, ACAT1, NFKBIA, VTN, PKM, HLX, ALDH1A2, UCP2, HMOX1, HES1	889	159	17911	2.28083	1	0.0270765	0.024677149038627638\
GOTERM_BP_FAT	GO:0014003~oligodendrocyte development	8	0.799201	0.00235711	EIF2B3, NKX6-2, GSN, ID2, ID4, LPAR1, ASCL1, HES5	889	38	17911	4.24155	1	0.0270872	0.024686824864805015\
GOTERM_BP_FAT	GO:1902742~apoptotic process involved in development	8	0.799201	0.00235711	JAG2, ROBO2, NOTCH1, PPP2R1B, WT1, SLIT2, CRYAB, CYR61	889	38	17911	4.24155	1	0.0270872	0.024686824864805015\
GOTERM_BP_FAT	GO:0090130~tissue migration	24	2.3976	0.00240561	CD63, BMPR2, NOTCH1, SPARC, ANGPT1, ROCK2, SERPINF1, PTPN11, NR2F2, KLF4, DCN, ROBO1, FOXP1, LOXL2, EPB41L5, FGF8, RGCC, FAP, GLIPR2, SNAI2, ZFP580, PRKD1, SLIT2, PFN2	889	244	17911	1.98171	1	0.0275985	0.025152849144199383\
GOTERM_BP_FAT	GO:0030518~intracellular steroid hormone receptor signaling pathway	14	1.3986	0.00243048	NTRK2, PARP1, BDNF, HMGA2, UFSP2, IGF1, BRCA1, SAFB, NR3C1, ISL1, FOXP1, DAB2, NR6A1, SAFB2	889	107	17911	2.6361	1	0.0278374	0.025370621188653835\
GOTERM_BP_FAT	GO:0061323~cell proliferation involved in heart morphogenesis	6	0.599401	0.00246198	NOTCH1, BMPR2, HES1, PITX2, TBX5, ISL1	889	20	17911	6.04421	1	0.0281514	0.02565680506259354\
GOTERM_BP_FAT	GO:0050773~regulation of dendrite development	18	1.7982	0.00250956	NTRK2, NGFR, EPHA4, GRN, MEF2C, BCL11A, SDC2, LPAR1, COBL, NRG1, NR3C1, PTPRF, ROBO1, NFATC4, CUX1, ID1, CAMK1, PDLIM5	889	160	17911	2.26658	1	0.0286481	0.026109412774365497\
GOTERM_BP_FAT	GO:0060415~muscle tissue morphogenesis	12	1.1988	0.00257656	RYR2, COL3A1, NOTCH1, ANGPT1, HEY1, TNNI1, PKP2, NRG1, PITX2, ISL1, TTN, SMAD7	889	83	17911	2.91287	1	0.0293642	0.02676211860461659\
GOTERM_BP_FAT	GO:0010613~positive regulation of cardiac muscle hypertrophy	7	0.699301	0.00260045	FDPS, PARP1, ADK, PDE5A, ECE1, IGF1, NR3C1	889	29	17911	4.86316	1	0.0295389	0.02692130693706692\
GOTERM_BP_FAT	GO:0014742~positive regulation of muscle hypertrophy	7	0.699301	0.00260045	FDPS, PARP1, ADK, PDE5A, ECE1, IGF1, NR3C1	889	29	17911	4.86316	1	0.0295389	0.02692130693706692\
GOTERM_BP_FAT	GO:0045785~positive regulation of cell adhesion	32	3.1968	0.0026264	CD63, CD83, TFRC, ADK, PTN, FBLN2, CYR61, HSPD1, SOX2, EFNB1, VTN, EPB41L5, LGALS1, PODXL, HLX, ABI3BP, HES1, HSP90AA1, EGFL6, VCAM1, ANGPT1, BAD, ZBTB16, IGFBP2, IGF1, NPNT, SMAD7, DAB2, SMOC1, NINJ1, ITGA6, DENND6A	889	366	17911	1.76152	1	0.029739	0.027103684770360393\
GOTERM_BP_FAT	GO:0009314~response to radiation	36	3.5964	0.00262669	PIK3R1, BRCA1, PTN, NOC2L, BRCA2, UACA, RAD51AP1, NPTN, DNMT3B, HOXA1, JUNB, EGR1, FOXB1, JUND, VCAM1, PARP1, DUSP1, HMGA2, ASNS, FOS, NFATC4, MSH6, RNF168, IFT20, MFAP4, TANC1, COL3A1, HIST3H2A, MSH2, ID2, NABP1, SNAI2, BCAT1, CRYAB, RAD18, RAD9A	889	428	17911	1.69464	1	0.029739	0.027103684770360393\
GOTERM_BP_FAT	GO:0055021~regulation of cardiac muscle tissue growth	10	0.999001	0.0026408	FDPS, MEF2C, NOTCH1, FGF9, NCAM1, IGF1, TBX5, NR3C1, TBX2, FOXP1	889	60	17911	3.35789	1	0.0298008	0.027160013471060864\
GOTERM_BP_FAT	GO:0003229~ventricular cardiac muscle tissue development	10	0.999001	0.0026408	RYR2, NOTCH1, HEY1, ID2, TNNI1, PKP2, NRG1, TBX5, ISL1, SMAD7	889	60	17911	3.35789	1	0.0298008	0.027160013471060864\
GOTERM_BP_FAT	GO:0003179~heart valve morphogenesis	8	0.799201	0.00275194	MEF2C, NOTCH1, BMPR2, HEY1, SCX, TBX5, SOX4, CYR61	889	39	17911	4.13279	1	0.0310043	0.028256884562398703\
GOTERM_BP_FAT	GO:0031667~response to nutrient levels	36	3.5964	0.00280982	BMPR2, SPARC, SEH1L, TNC, SLC2A1, NENF, PTN, ASCL1, GABARAP, ACAT1, ZFP36, MAP1LC3A, OXCT1, UCP2, DNMT3B, HMOX1, UPP1, PITX2, POSTN, CDKN2B, MEF2C, GSN, VCAM1, ARG1, IGFBP2, ASNS, CCK, COL1A1, DAP, MYBBP1A, ALDH1A2, RBP1, RRAGD, SNAI2, ANGPTL4, ATF4	889	430	17911	1.68676	1	0.0316047	0.02880407678583729\
GOTERM_BP_FAT	GO:0072088~nephron epithelium morphogenesis	12	1.1988	0.00283517	WNT6, FGF8, SALL1, HEY1, WT1, IRX3, TIMELESS, HES1, NPNT, HOXB7, PBX1, HES5	889	84	17911	2.87819	1	0.0318379	0.029016593385973566\
GOTERM_BP_FAT	GO:0006979~response to oxidative stress	35	3.4965	0.00288641	BTG1, PRR5L, UACA, FBLN5, HSPD1, FGF8, CASP6, UCP2, HMOX1, ZFP580, HMOX2, PDK1, PDGFRB, NGFR, PDGFRA, PRNP, PARP1, ARG1, BAD, DUSP1, MMP2, IDH1, TXNRD1, GPX8, NME2, GPX7, FOS, VRK2, KLF4, COL1A1, MMP14, RRM2B, PRKD1, CRYAB, ATF4	889	415	17911	1.69917	1	0.0323349	0.029469503017871507\
GOTERM_BP_FAT	GO:0043549~regulation of kinase activity	51	5.09491	0.0028888	FLT1, NRK, LDB2, CYR61, SPRED1, CCND3, MAP2K3, PDGFRB, EPHA4, PDGFRA, MEF2C, LMO4, DUSP1, BGN, PPP2R5A, NRG1, ADRA2A, GTPBP4, DCN, TRAF4, MDFIC, AKT1S1, PDE5A, MDFI, DDR2, LPAR1, PDGFA, LPAR3, PIK3R1, TTN, SOCS2, FLRT2, IRAK2, PDGFC, CSK, CLSPN, CDKN2B, ANGPT1, TGFB3, BAD, ATP2B4, PTPN11, IGF1, CDC6, NR2F2, RAD50, DAB2, RGCC, KITL, SPRY2, CAMK1	889	674	17911	1.5245	1	0.0323349	0.029469503017871507\
GOTERM_BP_FAT	GO:0070997~neuron death	31	3.0969	0.00290873	ASCL1, NR3C1, PTPRF, HSPD1, FGF8, CASP6, CHL1, HMOX1, NEFL, MYBL2, NGFR, EGR1, FOXB1, NTRK2, EPHA7, MEF2C, ANGPT1, PARP1, BDNF, BAD, TGFB3, SERPINF1, IGF1, ISL1, TNFRSF1A, MSH2, CLCF1, AKT1S1, CRLF1, TNFRSF21, ATF4	889	353	17911	1.76931	1	0.0324525	0.029576759991912494\
GOTERM_BP_FAT	GO:1903829~positive regulation of cellular protein localization	31	3.0969	0.00290873	LEPROT, PRR5L, PIK3R1, BRCA1, PTN, UACA, IPO5, PCM1, ZIC1, NPTN, HES1, SPTBN1, DACT1, ZBED3, NGFR, HSP90AA1, PARP1, TGFB3, WDR75, NRG1, IGF1, TMEM173, CD2AP, SULF2, TNFRSF1A, CLIP3, DAB2, DKC1, BAMBI, CAMK1, PRKD1	889	353	17911	1.76931	1	0.0324525	0.029576759991912494\
GOTERM_BP_FAT	GO:0000060~protein import into nucleus, translocation	9	0.899101	0.00298006	NFKBIA, HSP90AA1, IGF1, BRCA1, TMEM173, TNPO1, KPNB1, TNFRSF1A, IPO5	889	50	17911	3.62652	1	0.0331412	0.030204357649929566\
GOTERM_BP_FAT	GO:0060428~lung epithelium development	9	0.899101	0.00298006	THRA, NFIB, HMGA2, IGF1, ASCL1, FOXP4, HOXA5, FOXP2, FOXP1	889	50	17911	3.62652	1	0.0331412	0.030204357649929566\
GOTERM_BP_FAT	GO:0009798~axis specification	13	1.2987	0.00302041	NOTCH1, RGS19, COBL, PAX6, NRARP, DLL1, EPB41L5, WNT6, HEY1, WT1, MNS1, PITX2, MDFI	889	97	17911	2.70016	1	0.0335358	0.030564007431194244\
GOTERM_BP_FAT	GO:0045765~regulation of angiogenesis	23	2.2977	0.00306954	MEG3, NGFR, BTG1, FLT1, NOTCH1, SPARC, RNH1, ROCK2, SERPINF1, ECSCR, PTN, BRCA1, KLF4, ISL1, DLL1, DCN, RUNX1, TNFRSF1A, RGCC, ID1, HMOX1, PRKD1, HOXA5	889	234	17911	1.9803	1	0.0340265	0.03101127437649434\
GOTERM_BP_FAT	GO:0010632~regulation of epithelial cell migration	19	1.8981	0.00307903	CD63, BMPR2, NOTCH1, SPARC, ANGPT1, ROCK2, SERPINF1, NR2F2, KLF4, DCN, FOXP1, EPB41L5, RGCC, GLIPR2, SNAI2, ZFP580, PRKD1, SLIT2, PFN2	889	177	17911	2.16271	1	0.0340769	0.031057177588321494\
GOTERM_BP_FAT	GO:0060113~inner ear receptor cell differentiation	11	1.0989	0.00311163	JAG2, IFT20, CECR2, NOTCH1, MYCN, CUX1, HEY1, SLITRK6, HES1, DLL1, HES5	889	73	17911	3.0359	1	0.0342698	0.031233009842940782\
GOTERM_BP_FAT	GO:0016525~negative regulation of angiogenesis	12	1.1988	0.00311428	MEG3, NGFR, NOTCH1, SPARC, RGCC, ROCK2, SERPINF1, ECSCR, PTN, KLF4, HOXA5, DCN	889	85	17911	2.84433	1	0.0342698	0.031233009842940782\
GOTERM_BP_FAT	GO:1905209~positive regulation of cardiocyte differentiation	7	0.699301	0.00311634	FDPS, MEF2C, NRG1, IGF1, TBX5, NR3C1, FOXP1	889	30	17911	4.70105	1	0.0342698	0.031233009842940782\
GOTERM_BP_FAT	GO:0043954~cellular component maintenance	7	0.699301	0.00311634	AFDN, TANC1, WDHD1, PKP2, PLEKHA7, MTSS1, C1QL1	889	30	17911	4.70105	1	0.0342698	0.031233009842940782\
GOTERM_BP_FAT	GO:0051336~regulation of hydrolase activity	64	6.39361	0.00317833	RYR2, FLT1, HNRNPU, CYR61, WDR43, WFDC2, ROBO1, SOX2, RPS6KA3, SPRED1, TIMP2, TIMP1, PDGFRB, EPHA4, PDGFRA, EPHA7, MEF2C, AIP, SLC39A10, FOXL2, NPNT, RHOC, MSH6, MSH2, ITGA6, PKP4, TAX1BP3, ANGPTL4, PRKD1, DENND6A, CRYAB, EPHA3, PFN2, LXN, ROCK2, LPAR1, PLA2G5, UACA, HSP90B1, HSPD1, BCL2L12, VTN, NUAK1, PERP, RICTOR, APOPT1, CASP8AP2, NGFR, NTRK2, EIF2B3, GSN, CRADD, BAD, CCK, IGF1, RRP1B, KLF4, …	889	896	17911	1.4391	1	0.0348958	0.03180355484214056\
GOTERM_BP_FAT	GO:0001764~neuron migration	17	1.6983	0.00318467	NTRK2, MEF2C, FZD3, HSP90AA1, SEMA6A, NR2F1, CCK, PAX6, NRG1, NR2F2, ASCL1, PCM1, TUBB2B, COL3A1, CHL1, LHX6, PITX2	889	150	17911	2.28337	1	0.0349098	0.031816311972994046\
GOTERM_BP_FAT	GO:0010631~epithelial cell migration	23	2.2977	0.00323322	CD63, BMPR2, NOTCH1, SPARC, ANGPT1, ROCK2, SERPINF1, PTPN11, NR2F2, KLF4, DCN, ROBO1, FOXP1, LOXL2, EPB41L5, RGCC, FAP, GLIPR2, SNAI2, ZFP580, PRKD1, SLIT2, PFN2	889	235	17911	1.97187	1	0.0353858	0.032250105701791466\
GOTERM_BP_FAT	GO:0050770~regulation of axonogenesis	19	1.8981	0.00327141	ROBO2, NTRK2, EPHA4, WDR36, EPHA7, SEMA6A, BMPR2, CRABP2, BDNF, METRN, NRG1, LPAR3, POU3F2, ROBO1, MAP2, NEFL, NEFM, SLIT2, PLXNA4	889	178	17911	2.15056	1	0.035747	0.03257929373030384\
GOTERM_BP_FAT	GO:0043010~camera-type eye development	31	3.0969	0.00329395	CDKN1C, BMPR2, FLT1, TWIST2, PTN, DLL1, SOX2, EFEMP1, RDH10, SLITRK6, PITX2, HES5, PDGFRB, PDGFRA, NTRK2, IRX5, FOXF2, BCL11B, SERPINF1, ATP2B4, PAX6, FOXL2, KLF4, FOXP2, TBX2, COL4A1, WT1, ALDH1A2, NINJ1, GAS1, CRYAB	889	356	17911	1.7544	1	0.0359363	0.03275183412013614\
GOTERM_BP_FAT	GO:0014896~muscle hypertrophy	12	1.1988	0.00341505	FDPS, RYR2, MEF2C, PARP1, ADK, ATP2B4, PDE5A, ECE1, IGF1, PDLIM5, NR3C1, TTN	889	86	17911	2.81126	1	0.0371987	0.03390234288190578\
GOTERM_BP_FAT	GO:0002683~negative regulation of immune system process	34	3.3966	0.0034621	NOTCH1, LRRC17, TWIST2, NRARP, PIK3R1, PRDM1, LRRC32, DLL1, ZFP36L1, ZFP36, HLX, HMOX1, HES1, SLIT2, HOXA7, HES5, HOXA5, PRNP, ANGPT1, TGFB3, TMEM176B, ZBTB16, TMEM176A, NME2, NFKBIA, COL3A1, MAFB, KITL, ID2, PDE5A, HOXB8, PHPT1, TNFRSF21, TJP2	889	404	17911	1.69557	1	0.0376517	0.034315210481790176\
GOTERM_BP_FAT	GO:0010977~negative regulation of neuron projection development	17	1.6983	0.00363331	NGFR, EPHA4, EPHA7, SEMA6A, BCL11A, NR2F1, LPAR1, NFATC4, DAB2, EFEMP1, LGALS1, ID1, PMP22, HES1, SLIT2, EPHA3, RUNX1T1	889	152	17911	2.25332	1	0.0394515	0.035955479191991865\
GOTERM_BP_FAT	GO:0007584~response to nutrient	19	1.8981	0.00368618	CDKN2B, MEF2C, POSTN, GSN, SPARC, VCAM1, ARG1, IGFBP2, TNC, PTN, ASCL1, COL1A1, OXCT1, ALDH1A2, RBP1, DNMT3B, SNAI2, HMOX1, PITX2	889	180	17911	2.12667	1	0.0398973	0.03636183825436428\
GOTERM_BP_FAT	GO:2000677~regulation of transcription regulatory region DNA binding	8	0.799201	0.00369173	MAD2L2, PARP1, HEY1, ID1, HMGA2, HES1, IGF1, KLF4	889	41	17911	3.93119	1	0.0398973	0.03636183825436428\
GOTERM_BP_FAT	GO:0070849~response to epidermal growth factor	8	0.799201	0.00369173	COL1A1, ZFP36, DAB2, NCL, ID1, SNAI2, ASCL1, ZFP36L1	889	41	17911	3.93119	1	0.0398973	0.03636183825436428\
GOTERM_BP_FAT	GO:0003203~endocardial cushion morphogenesis	7	0.699301	0.00370488	NOTCH1, FGF8, HEY1, SNAI1, SNAI2, ISL1, TBX2	889	31	17911	4.5494	1	0.0399208	0.03638318360138757\
GOTERM_BP_FAT	GO:0002200~somatic diversification of immune receptors	10	0.999001	0.00370548	MSH6, RNF168, BCL11B, MSH2, ATAD5, TFRC, CLCF1, TCF7, HSPD1, FOXP1	889	63	17911	3.19799	1	0.0399208	0.03638318360138757\
GOTERM_BP_FAT	GO:2000146~negative regulation of cell motility	23	2.2977	0.00374415	CD63, EGFL7, IFITM1, NOTCH1, IGFBP3, SERPINF1, NRG1, PTN, NR2F2, TBX5, KLF4, GTPBP4, DCN, ROBO1, COL3A1, RGCC, DACH1, ARHGDIB, PKP2, TIMP1, SLIT2, HOXA7, PFN2	889	238	17911	1.94701	1	0.0402744	0.03670547544765416\
GOTERM_BP_FAT	GO:0043281~regulation of cysteine-type endopeptidase activity involved in apoptotic process	20	1.998	0.00386507	CASP8AP2, NGFR, EPHA7, GSN, CRADD, BAD, CCK, FOXL2, IGF1, KLF4, UACA, CYR61, ROBO1, HSPD1, SOX2, BCL2L12, RPS6KA3, DAP, APOPT1, CRYAB	889	195	17911	2.0664	1	0.0415104	0.037831940321905504\
GOTERM_BP_FAT	GO:0043401~steroid hormone mediated signaling pathway	17	1.6983	0.00387639	NTRK2, THRA, PARP1, BDNF, NR2F1, HMGA2, UFSP2, IGF1, NR2F2, BRCA1, SAFB, NR3C1, ISL1, FOXP1, DAB2, NR6A1, SAFB2	889	153	17911	2.2386	1	0.0415672	0.037883765357722886\
GOTERM_BP_FAT	GO:0048715~negative regulation of oligodendrocyte differentiation	5	0.4995	0.00402895	NOTCH1, ID2, ID4, HES1, HES5	889	14	17911	7.19548	1	0.0430025	0.03919182088675872\
GOTERM_BP_FAT	GO:0070986~left/right axis specification	5	0.4995	0.00402895	EPB41L5, NOTCH1, MNS1, PITX2, DLL1	889	14	17911	7.19548	1	0.0430025	0.03919182088675872\
GOTERM_BP_FAT	GO:0033160~positive regulation of protein import into nucleus, translocation	5	0.4995	0.00402895	HSP90AA1, IGF1, BRCA1, TMEM173, TNFRSF1A	889	14	17911	7.19548	1	0.0430025	0.03919182088675872\
GOTERM_BP_FAT	GO:0034470~ncRNA processing	28	2.7972	0.00408112	DDX27, HEATR1, MAK16, NAT10, NOL8, IKBKAP, EXOSC7, BMS1, UTP14A, MDN1, WDR36, DIS3, NSUN2, IMP4, RRP1B, NPM3, GTPBP4, FTSJ3, LIN28B, LIN28A, LAS1L, DKC1, TRMT6, NHP2, MPHOSPH10, TSR1, NAF1, SKIV2L2	889	315	17911	1.79088	1	0.0434798	0.039626864613389136\
GOTERM_BP_FAT	GO:2000181~negative regulation of blood vessel morphogenesis	12	1.1988	0.00408628	MEG3, NGFR, NOTCH1, SPARC, RGCC, ROCK2, SERPINF1, ECSCR, PTN, KLF4, HOXA5, DCN	889	88	17911	2.74737	1	0.0434798	0.039626864613389136\
GOTERM_BP_FAT	GO:0014068~positive regulation of phosphatidylinositol 3-kinase signaling	10	0.999001	0.00412661	PDGFRB, NTRK2, FLT1, ANGPT1, PDGFC, PDGFA, NRG1, PRR5L, IGF1, DCN	889	64	17911	3.14802	1	0.0438413	0.03995630365428573\
GOTERM_BP_FAT	GO:1904035~regulation of epithelial cell apoptotic process	11	1.0989	0.00418524	COL18A1, ZFP36, RGCC, GSN, ANGPT1, ECSCR, HMOX1, CD248, IGF1, ANGPTL4, ZFP36L1	889	76	17911	2.91606	1	0.0443958	0.04046162778957503\
GOTERM_BP_FAT	GO:0045444~fat cell differentiation	21	2.0979	0.00422092	GDF10, WNT5B, ZBTB16, INSIG1, HMGA2, IGF1, KLF4, ZFP36L1, CLIP3, SELENBP1, MMP11, ZFP36, ID2, ID4, SNAI2, ITGA6, CCDC3, AAMDC, RUNX1T1, CREB5, DACT1	889	211	17911	2.00519	1	0.0447054	0.04074383684613945\
GOTERM_BP_FAT	GO:0046660~female sex differentiation	16	1.5984	0.00432419	ROBO2, PDGFRA, ANGPT1, TIPARP, MMP2, IDH1, FOXL2, DACH2, BRCA2, RUNX1, MMP14, DACH1, KITL, WT1, SLIT2, PITX2	889	141	17911	2.28622	1	0.0457289	0.04167667808136318\
GOTERM_BP_FAT	GO:0040013~negative regulation of locomotion	25	2.4975	0.00435637	ROBO2, CD63, IFITM1, NOTCH1, PTN, ROBO1, DACH1, ARHGDIB, SLIT2, TIMP1, HOXA7, EGFL7, SEMA6A, IGFBP3, SERPINF1, NRG1, NR2F2, TBX5, KLF4, GTPBP4, DCN, COL3A1, RGCC, PKP2, PFN2	889	271	17911	1.85861	1	0.0459987	0.04192251963183458\
GOTERM_BP_FAT	GO:0007267~cell-cell signaling	86	8.59141	0.00436929	RYR2, THRA, TNC, NRARP, NR3C1, CYR61, SOX2, SALL1, FGF8, FGF9, RSPO2, NPTN, KIF1B, RSPO1, PITX2, HMGN3, RSPO4, HOXA5, SOX4, DACT1, ANKRD6, MEF2C, TLE2, WNT5B, PPP2R5A, FOXL2, PAX6, ISL1, HIC1, ADRA2A, DKK2, AES, RUNX1, PYGO1, CACNB3, CCNE1, PKP2, TAX1BP3, PHPT1, MDFI, PFN2, MEG3, RGS19, NOTCH1, DLX5, TCF7, ILDR2, PDGFA, PTN, CLCN3, MLLT3, BARX1, DLL1, WNT6, RAB11FIP1, OXCT1, GSC, UCP2, SNCG, SLIT…	889	1294	17911	1.33901	1	0.0460225	0.04194426197779991\
GOTERM_BP_FAT	GO:0060487~lung epithelial cell differentiation	7	0.699301	0.00437198	THRA, NFIB, IGF1, ASCL1, FOXP4, HOXA5, FOXP1	889	32	17911	4.40723	1	0.0460225	0.04194426197779991\
GOTERM_BP_FAT	GO:0051099~positive regulation of binding	17	1.6983	0.00440265	MEF2C, PARP1, HSPA4, PLCL1, HMGA2, IGF1, ENO1, TMEM173, KLF4, ISL1, VTN, EPB41L5, TRAF4, BAMBI, HES1, PITX2, DACT1	889	155	17911	2.20971	1	0.0462748	0.04217414747543452\
GOTERM_BP_FAT	GO:1902532~negative regulation of intracellular signal transduction	37	3.6963	0.00449736	LEPROT, USP10, UBR1, NOC2L, YBX3, LITAF, UACA, BCL2L12, SOCS2, SLC9A3R2, SPRED1, RPS6KA6, FLRT2, CREB3L1, TIMP2, CSK, SLIT2, PHLDA3, DACT1, SUZ12, HELLS, PRNP, DUSP1, BGN, ATP2B4, HMGA2, IGF1, KLF4, DCN, NFKBIA, DAB2, RRM2B, AKT1S1, SNAI1, SPRY2, SNAI2, GSTM7	889	459	17911	1.62408	1	0.0471923	0.04301039336934237\
GOTERM_BP_FAT	GO:0006281~DNA repair	35	3.4965	0.00450363	MDC1, RIF1, MCM8, USP10, UHRF1, FIGNL2, SMC5, BRCA1, BRCA2, RAD51AP1, POLD3, CHAF1A, CLSPN, USP7, PARP1, RFC1, EYA4, SMARCA5, HMGA2, RAD23A, MAD2L2, MSH6, RNF168, EEPD1, RAD50, HIST3H2A, RRM2B, MSH2, PSME4, CINP, TIMELESS, NABP1, RAD18, SUPT16, RAD9A	889	427	17911	1.65142	1	0.0471923	0.04301039336934237\
GOTERM_BP_FAT	GO:0002312~B cell activation involved in immune response	10	0.999001	0.0045842	MSH6, RNF168, LGALS1, MSH2, ATAD5, TFRC, CLCF1, DLL1, ITM2A, HSPD1	889	65	17911	3.09959	1	0.0477502	0.043518784906847026\
GOTERM_BP_FAT	GO:0071300~cellular response to retinoic acid	10	0.999001	0.0045842	COL1A1, MEF2C, ALDH1A2, SERPINF1, HALR1, TNC, HOXA2, HOXA1, KLF4, EPHA3	889	65	17911	3.09959	1	0.0477502	0.043518784906847026\
GOTERM_BP_FAT	GO:0071385~cellular response to glucocorticoid stimulus	10	0.999001	0.0045842	ZFP36, HEY1, CBX3, ARG1, SERPINF1, DNMT3B, HNRNPU, NR3C1, ISL1, ZFP36L1	889	65	17911	3.09959	1	0.0477502	0.043518784906847026\
GOTERM_BP_FAT	GO:0090316~positive regulation of intracellular protein transport	24	2.3976	0.00458457	LEPROT, HSP90AA1, PARP1, TGFB3, WDR75, NRG1, PRR5L, IGF1, PIK3R1, BRCA1, TMEM173, UACA, SULF2, IPO5, TNFRSF1A, PCM1, DAB2, BAMBI, ZIC1, HES1, CAMK1, PRKD1, ZBED3, DACT1	889	257	17911	1.88147	1	0.0477502	0.043518784906847026\
GOTERM_BP_FAT	GO:0034097~response to cytokine	50	4.995	0.00466562	IFITM3, IFITM1, SPARC, BRCA1, EPRS, YBX3, MYLK3, PTPRF, ROBO1, ZFP36, CASP6, KHSRP, TIMP2, TIMP1, JUNB, POSTN, ARG1, KRT8, BGN, VRK2, FOS, TMEM173, NPNT, DCN, TNFRSF1A, AES, ALDH1A2, TNFRSF21, USP10, TCF7, PLA2G5, CSF2RA, ZFP36L1, SOCS2, FLRT2, IRAK2, SLIT2, IL11RA1, EGR1, VCAM1, JUND, ANGPT1, BAD, KLF4, IIGP1, COL1A1, NFKBIA, COL3A1, KRT18, TJP2	889	674	17911	1.49461	1	0.048521	0.04422133038295712\
GOTERM_BP_FAT	GO:0060045~positive regulation of cardiac muscle cell proliferation	6	0.599401	0.00472351	MEF2C, NOTCH1, FGF9, NCAM1, TBX5, TBX2	889	23	17911	5.25583	1	0.0489754	0.04463541026350222\
GOTERM_BP_FAT	GO:0023019~signal transduction involved in regulation of gene expression	6	0.599401	0.00472351	FGF5, PDGFRA, FGF8, PARP1, GSC, PAX6	889	23	17911	5.25583	1	0.0489754	0.04463541026350222\
GOTERM_BP_FAT	GO:1902105~regulation of leukocyte differentiation	25	2.4975	0.00476572	CD83, LRRC17, NRARP, PIK3R1, PRDM1, ZFP36L1, HLX, HOXA7, HSP90AA1, BAD, TMEM176B, ZBTB16, TMEM176A, NME2, FOS, FAM213A, RUNX1, FOXP1, MMP14, MAFB, KITL, ID2, RBP1, ITGA9, TJP2	889	273	17911	1.845	1	0.0493388	0.044966670427531566\
GOTERM_BP_FAT	GO:0030036~actin cytoskeleton organization	43	4.2957	0.00480164	ROCK2, ELN, ARPC1B, LPAR1, PDGFA, PIK3R1, SDAD1, ESPN, MYLK3, ACTG1, HSP90B1, TTN, EPB41L5, COBLL1, ARHGDIB, EPB41L3, RICTOR, SLIT2, SYNPO, TMSB10, SPTBN1, CAP2, PDGFRB, PDGFRA, MEF2C, GSN, TGFB3, NEBL, KRT8, COBL, MTSS1, CD2AP, FOXP1, MAD2L2, RGCC, DAAM2, CDC42EP4, ID1, CDC42EP3, ZYX, ELMO1, PHPT1, PFN2	889	558	17911	1.55257	1	0.0496361	0.04523761874961747\
GOTERM_BP_FAT	GO:0051347~positive regulation of transferase activity	39	3.8961	0.00488802	FLT1, NRK, LPAR1, PDGFA, LPAR3, CYR61, CCND3, IRAK2, PDGFC, CSK, CLSPN, MAP2K3, PDGFRB, EPHA4, PDGFRA, MEF2C, ANGPT1, LMO4, BAD, TGFB3, ATP2B4, PTPN11, NRG1, IGF1, CDC6, KLF4, ADRA2A, DAB2, RAD50, RGCC, TRAF4, MDFIC, KITL, DKC1, PDE5A, CAMK1, SERINC2, MDFI, DDR2	889	494	17911	1.59058	1	0.0504535	0.04598255316453792\
GOTERM_BP_FAT	GO:0051781~positive regulation of cell division	11	1.0989	0.00504995	FGF5, CENPV, FGF8, FGF9, TGFB3, PDGFC, PDGFA, HOXC4, PKP4, PTN, CDC6	889	78	17911	2.84129	1	0.0520469	0.047434796519209496\
GOTERM_BP_FAT	GO:0060479~lung cell differentiation	7	0.699301	0.00512361	THRA, NFIB, IGF1, ASCL1, FOXP4, HOXA5, FOXP1	889	33	17911	4.27368	1	0.0526487	0.04798323080673305\
GOTERM_BP_FAT	GO:0045601~regulation of endothelial cell differentiation	7	0.699301	0.00512361	CDH5, NOTCH1, BTG1, ROCK2, ID1, S1PR3, TNFRSF1A	889	33	17911	4.27368	1	0.0526487	0.04798323080673305\
GOTERM_BP_FAT	GO:0021782~glial cell development	12	1.1988	0.00528587	EIF2B3, NKX6-2, GSN, ID2, ID4, LPAR1, ASCL1, MPP5, POU3F2, DLL1, SOX4, HES5	889	91	17911	2.65679	1	0.0542352	0.049429187870305535\
GOTERM_BP_FAT	GO:0021772~olfactory bulb development	8	0.799201	0.00553435	ROBO2, EFNA2, SALL1, SALL3, ID2, PAX6, SLIT2, ROBO1	889	44	17911	3.66316	1	0.0566686	0.051646912718867774\
GOTERM_BP_FAT	GO:0060560~developmental growth involved in morphogenesis	22	2.1978	0.00553947	EMX1, EPHA7, POSTN, SEMA6A, BMPR2, NOTCH1, CRABP2, BDNF, BCL11A, TNC, COBL, NRG1, LPAR3, ROBO1, TBX2, EPB41L5, ALCAM, SALL1, RDH10, SPRY2, SLIT2, PLXNA4	889	231	17911	1.9188	1	0.0566686	0.051646912718867774\
GOTERM_BP_FAT	GO:0008543~fibroblast growth factor receptor signaling pathway	10	0.999001	0.00561705	FGF5, TRIM71, NGFR, FGF15, FGF8, FLRT2, FGF9, NPTN, SPRY2, SULF2	889	67	17911	3.00707	1	0.0572463	0.05217342020704563\
GOTERM_BP_FAT	GO:0006610~ribosomal protein import into nucleus	4	0.3996	0.00563745	IPO11, TNPO1, KPNB1, IPO5	889	8	17911	10.0737	1	0.0572463	0.05217342020704563\
GOTERM_BP_FAT	GO:0061314~Notch signaling involved in heart development	4	0.3996	0.00563745	NOTCH1, HEY1, SNAI1, DLL1	889	8	17911	10.0737	1	0.0572463	0.05217342020704563\
GOTERM_BP_FAT	GO:0002328~pro-B cell differentiation	4	0.3996	0.00563745	NOTCH1, HES1, SOX4, HES5	889	8	17911	10.0737	1	0.0572463	0.05217342020704563\
GOTERM_BP_FAT	GO:0010216~maintenance of DNA methylation	4	0.3996	0.00563745	HELLS, USP7, DNMT1, UHRF1	889	8	17911	10.0737	1	0.0572463	0.05217342020704563\
GOTERM_BP_FAT	GO:2000727~positive regulation of cardiac muscle cell differentiation	6	0.599401	0.00572696	FDPS, MEF2C, NRG1, IGF1, NR3C1, FOXP1	889	24	17911	5.03684	1	0.0578994	0.05276865309265202\
GOTERM_BP_FAT	GO:0003181~atrioventricular valve morphogenesis	6	0.599401	0.00572696	NOTCH1, BMPR2, HEY1, TBX5, SOX4, CYR61	889	24	17911	5.03684	1	0.0578994	0.05276865309265202\
GOTERM_BP_FAT	GO:1990748~cellular detoxification	6	0.599401	0.00572696	GSTM2, HBA-A2, HBB-BT, HBA-A1, HBB-BS, GSTM7	889	24	17911	5.03684	1	0.0578994	0.05276865309265202\
GOTERM_BP_FAT	GO:0044092~negative regulation of molecular function	64	6.39361	0.0058817	THRA, RSF1, PTPRF, WFDC2, RPS6KA3, SPRED1, ZFP36, HEY1, TIMP2, TIMP1, DACT1, USP7, DUSP1, BGN, AIP, PPP2R5A, ISL1, GTPBP4, DCN, AES, AKT1S1, TAX1BP1, ANGPTL4, PHPT1, CRYAB, MDFI, LXN, NOTCH1, ROCK2, TWIST2, SOCS2, BCL2L12, EPB41L5, VTN, BTAF1, FLRT2, IRAK2, HMOX1, CSK, HES1, PRNP, HSPA4, ATP2B4, HMGA2, IGF1, RRP1B, NR2F2, KLF4, NFATC4, SMAD7, MAD2L2, NFKBIA, DAB2, DAP, ID2, CCDC8, ID1, SPRY2, MPH…	889	922	17911	1.39851	1	0.0593393	0.05408090688759748\
GOTERM_BP_FAT	GO:0033043~regulation of organelle organization	77	7.69231	0.00588659	CDKN1C, ELN, ARPC1B, NAT10, MPV17L2, HNRNPU, SMC5, BRCA1, NOC2L, ESPN, HK2, MYLK3, SLK, FGF8, ARHGDIB, DNMT3B, TLK1, SYNPO, TMSB10, PDGFRB, WDHD1, MEF2C, PARP1, DST, MSX3, DUSP1, WDR75, NRG1, ISL1, MID1, MTSS1, DCN, CD2AP, CLIP3, EML4, MSH2, DKC1, CDC42EP4, CDC42EP3, STX5A, MNS1, PRKD1, PHPT1, EPHA3, PFN2, LEPROT, DNMT1, ROCK2, UHRF1, INSIG1, LPAR1, NEXN, PIK3R1, LMAN1, ZNHIT1, RICTOR, APOPT1, HE…	889	1148	17911	1.35135	1	0.0593393	0.05408090688759748\
GOTERM_BP_FAT	GO:0034308~primary alcohol metabolic process	7	0.699301	0.00596576	ALDH2, ALDH1B1, ALDH1A2, RDH10, RBP1, ALDH1A7, AKR1B8	889	34	17911	4.14799	1	0.0598168	0.05451610013570925\
GOTERM_BP_FAT	GO:0003209~cardiac atrium morphogenesis	7	0.699301	0.00596576	NOTCH1, BMPR2, PITX2, TBX5, ISL1, SOX4, CYR61	889	34	17911	4.14799	1	0.0598168	0.05451610013570925\
GOTERM_BP_FAT	GO:0046649~lymphocyte activation	50	4.995	0.00597065	CD83, TFRC, ADK, NRARP, PRDM1, LRRC32, CCND3, LGALS1, SOX4, HELLS, HSP90AA1, MEF2C, IGFBP2, SLC39A10, RUNX2, FOXP1, MSH6, RNF168, MMP14, MSH2, PDE5A, TNFRSF21, CBFB, TCF7, PIK3R1, DLL1, HSPD1, ZFP36L1, EFNB1, ZNHIT1, HLX, CSK, HES1, IL11RA1, JAG2, PRNP, EGR1, GSN, VCAM1, ATAD5, BCL11B, BCL11A, BAD, ZBTB16, IGF1, HPRT, MAFB, CLCF1, ID2, ITM2A	889	683	17911	1.47492	1	0.0598168	0.05451610013570925\
GOTERM_BP_FAT	GO:1903900~regulation of viral life cycle	16	1.5984	0.00597137	IFITM3, IFITM1, GSN, NOTCH1, HMGA2, RAD23A, RSF1, CHD1, SRPK1, RAD50, ZFP36, LARP1, LGALS1, MDFIC, CHMP2B, PTX3	889	146	17911	2.20793	1	0.0598168	0.05451610013570925\
GOTERM_BP_FAT	GO:0046890~regulation of lipid biosynthetic process	17	1.6983	0.00597734	EGR1, FDPS, IDH1, INSIG1, PDGFA, IGF1, ATP1A1, BRCA1, NR3C1, CYR61, DAB2, FGF15, ACADL, ORMDL2, SNAI1, SNAI2, CCDC3	889	160	17911	2.14066	1	0.0598168	0.05451610013570925\
GOTERM_BP_FAT	GO:0052548~regulation of endopeptidase activity	24	2.3976	0.00604453	CASP8AP2, NGFR, EPHA7, GSN, CRADD, BAD, CCK, FOXL2, IGF1, KLF4, UACA, CYR61, ROBO1, HSPD1, SOX2, BCL2L12, VTN, RPS6KA3, DAP, PERP, TIMP2, APOPT1, TIMP1, CRYAB	889	263	17911	1.83854	1	0.0604015	0.05504906370737275\
GOTERM_BP_FAT	GO:0048546~digestive tract morphogenesis	9	0.899101	0.00607698	PDGFRA, EPB41L5, NOTCH1, HLX, ID2, TCF7, PITX2, FOXP4, DACT1	889	56	17911	3.23797	1	0.0604629	0.05510498839497655\
GOTERM_BP_FAT	GO:0045661~regulation of myoblast differentiation	9	0.899101	0.00607698	MEF2C, NOTCH1, BTG1, IGFBP3, SMYD1, ID3, PIK3R1, DLL1, ZFP36L1	889	56	17911	3.23797	1	0.0604629	0.05510498839497655\
GOTERM_BP_FAT	GO:0030330~DNA damage response, signal transduction by p53 class mediator	9	0.899101	0.00607698	SPRED1, RPS6KA6, CRADD, USP10, SNAI1, SNAI2, BRCA2, HIC1, SOX4	889	56	17911	3.23797	1	0.0604629	0.05510498839497655\
GOTERM_BP_FAT	GO:2001056~positive regulation of cysteine-type endopeptidase activity	14	1.3986	0.00609679	CASP8AP2, NGFR, GSN, CRADD, BAD, CCK, FOXL2, UACA, CYR61, ROBO1, HSPD1, DAP, PERP, APOPT1	889	119	17911	2.37028	1	0.0605726	0.05520495220745785\
GOTERM_BP_FAT	GO:0045860~positive regulation of protein kinase activity	32	3.1968	0.00616761	FLT1, NRK, LPAR1, PDGFA, LPAR3, CYR61, CCND3, IRAK2, PDGFC, CSK, CLSPN, MAP2K3, PDGFRB, EPHA4, MEF2C, ANGPT1, TGFB3, ATP2B4, PTPN11, NRG1, IGF1, CDC6, ADRA2A, DAB2, RGCC, TRAF4, MDFIC, KITL, PDE5A, CAMK1, MDFI, DDR2	889	388	17911	1.66164	1	0.061188	0.05576582245153006\
GOTERM_BP_FAT	GO:0050810~regulation of steroid biosynthetic process	10	0.999001	0.00619654	EGR1, FDPS, FGF15, DAB2, INSIG1, SNAI1, SNAI2, IGF1, ATP1A1, NR3C1	889	68	17911	2.96285	1	0.0613867	0.05594689297317219\
GOTERM_BP_FAT	GO:0060412~ventricular septum morphogenesis	8	0.799201	0.00627977	NOTCH1, BMPR2, HEY1, ID2, HES1, PITX2, SOX4, SMAD7	889	45	17911	3.58175	1	0.0619088	0.05642279170200163\
GOTERM_BP_FAT	GO:0048013~ephrin receptor signaling pathway	8	0.799201	0.00627977	EFNB1, EPHA4, EPHA7, EFNA3, NOTCH1, EFNA2, PTPN11, EPHA3	889	45	17911	3.58175	1	0.0619088	0.05642279170200163\
GOTERM_BP_FAT	GO:0001569~patterning of blood vessels	8	0.799201	0.00627977	FGF8, FLT1, ANGPT1, GBX2, COL4A1, NRARP, PITX2, NFATC4	889	45	17911	3.58175	1	0.0619088	0.05642279170200163\
GOTERM_BP_FAT	GO:0000278~mitotic cell cycle	56	5.59441	0.00628516	TRIM71, CDKN1C, FHL1, SMC5, BRCA2, WDR43, FGF8, PPAT, TIMP2, MYBL2, SOX4, DACT1, PDGFRB, HELLS, USP8, DUSP1, NSUN2, PAX6, CD2AP, MSH2, CCNE1, TIMELESS, PSME1, GAS1, PSME2, BCAT1, KPNB1, DCTN6, SEH1L, ZFP36L1, HES1, CLSPN, FAM83D, SPTBN1, FZD3, CDKN2B, CENPV, ATAD5, CRADD, HMGA2, ASNS, PTPN11, IGF1, CDC6, PBX1, MAD2L2, RGCC, CENPH, ID2, CCNG2, CCDC8, CHMP2B, ID4, SPRY2, NABP1, RAD9A	889	787	17911	1.43361	1	0.0619088	0.05642279170200163\
GOTERM_BP_FAT	GO:0071900~regulation of protein serine/threonine kinase activity	33	3.2967	0.00642519	FLT1, NRK, LPAR1, PDGFA, LPAR3, SPRED1, CCND3, IRAK2, PDGFC, CSK, MAP2K3, PDGFRB, EPHA4, CDKN2B, MEF2C, TGFB3, DUSP1, ATP2B4, PTPN11, NRG1, IGF1, CDC6, NR2F2, ADRA2A, GTPBP4, DAB2, RGCC, MDFIC, KITL, SPRY2, PDE5A, CAMK1, MDFI	889	405	17911	1.64164	1	0.0631979	0.057597606828487004\
GOTERM_BP_FAT	GO:0042060~wound healing	33	3.2967	0.00664017	NOTCH1, SPARC, CPQ, TNC, PDGFA, CYR61, ACTG1, ELK3, MYL12B, SOX2, PDGFC, HMOX1, TIMP1, CLIC1, VKORC1, PDGFRB, PDGFRA, POSTN, GSN, WNT5B, TGFB3, IGF1, RHOC, ADRA2A, DCN, COL1A1, PROCR, COL3A1, PKM, LOX, NINJ1, SNAI2, ITGA9	889	406	17911	1.63759	1	0.0652193	0.059439906893299414\
GOTERM_BP_FAT	GO:2000116~regulation of cysteine-type endopeptidase activity	21	2.0979	0.0066831	CASP8AP2, NGFR, EPHA7, GSN, CRADD, BAD, CCK, FOXL2, IGF1, KLF4, UACA, CYR61, ROBO1, HSPD1, SOX2, BCL2L12, RPS6KA3, DAP, PERP, APOPT1, CRYAB	889	220	17911	1.92316	1	0.0655477	0.059739162096639147\
GOTERM_BP_FAT	GO:1901216~positive regulation of neuron death	12	1.1988	0.00674771	EGR1, NGFR, EPHA7, PARP1, CASP6, BAD, MYBL2, ASCL1, NR3C1, PTPRF, TNFRSF1A, ATF4	889	94	17911	2.572	1	0.065928	0.06008579865699869\
GOTERM_BP_FAT	GO:0030879~mammary gland development	16	1.5984	0.00675754	FOXB1, ARG1, TGFB3, IGF1, BRCA2, NR3C1, HK2, ROBO1, TBX2, SOCS2, PPAT, ID2, SLIT2, CDO1, ZFP157, HOXA5	889	148	17911	2.17809	1	0.065928	0.06008579865699869\
GOTERM_BP_FAT	GO:0003161~cardiac conduction system development	5	0.4995	0.00676835	POPDC2, NOTCH1, ID2, NRG1, TBX5	889	16	17911	6.29605	1	0.065928	0.06008579865699869\
GOTERM_BP_FAT	GO:0055003~cardiac myofibril assembly	5	0.4995	0.00676835	PDGFRB, PDGFRA, NEBL, MYLK3, TTN	889	16	17911	6.29605	1	0.065928	0.06008579865699869\
GOTERM_BP_FAT	GO:0060350~endochondral bone morphogenesis	9	0.899101	0.00676969	SCUBE2, COL1A1, MMP14, MEF2C, BMPR2, DLX5, COL9A1, SCX, RUNX2	889	57	17911	3.18116	1	0.065928	0.06008579865699869\
GOTERM_BP_FAT	GO:0071384~cellular response to corticosteroid stimulus	10	0.999001	0.00682093	ZFP36, HEY1, CBX3, ARG1, SERPINF1, DNMT3B, HNRNPU, NR3C1, ISL1, ZFP36L1	889	69	17911	2.91991	1	0.0663333	0.060455222320674566\
GOTERM_BP_FAT	GO:0021544~subpallium development	6	0.599401	0.00687166	FGF8, BCL11B, SLITRK5, HPRT, ASCL1, FOXP2	889	25	17911	4.83537	1	0.0667325	0.06081900102914448\
GOTERM_BP_FAT	GO:0031346~positive regulation of cell projection organization	32	3.1968	0.00692706	ROBO2, GRN, BMPR2, CRABP2, LPAR1, LPAR3, PTN, NR3C1, ESPN, PTPRF, ROBO1, EFEMP1, CUX1, NPTN, NEFL, NGFR, EPHA4, NTRK2, HSP90AA1, METRN, BDNF, TGFB3, SERPINF1, NME2, COBL, NRG1, CDC42EP4, CDC42EP3, CAMK1, PRKD1, MNS1, EPHA3	889	391	17911	1.64889	1	0.0671759	0.06122312181734007\
GOTERM_BP_FAT	GO:0002573~myeloid leukocyte differentiation	20	1.998	0.00694747	MEF2C, TFRC, LRRC17, NME2, SNX10, FOS, PIK3R1, FAM213A, ZFP36L1, RUNX1, FOXP1, EFNA2, MAFB, KITL, ID2, RBP1, HOXA7, JUNB, ITGA9, TJP2	889	206	17911	1.95605	1	0.0672792	0.06131723903040761\
GOTERM_BP_FAT	GO:0045995~regulation of embryonic development	14	1.3986	0.00700122	MEG3, FZD3, NOTCH1, NRK, SCX, NRARP, IGF1, KLF4, DLL1, TBX2, RPS6KA6, SNAI1, HES1, PHLDA2	889	121	17911	2.3311	1	0.0677047	0.0617050231839998\
GOTERM_BP_FAT	GO:0021988~olfactory lobe development	8	0.799201	0.00709745	ROBO2, EFNA2, SALL1, SALL3, ID2, PAX6, SLIT2, ROBO1	889	46	17911	3.50389	1	0.0683476	0.06229100737030868\
GOTERM_BP_FAT	GO:0021532~neural tube patterning	8	0.799201	0.00709745	FGF8, GBX2, GSC, GAS1, HES1, PAX6, HES3, SSBP3	889	46	17911	3.50389	1	0.0683476	0.06229100737030868\
GOTERM_BP_FAT	GO:0010464~regulation of mesenchymal cell proliferation	8	0.799201	0.00709745	MYCN, FGF9, NFIB, GAS1, PDGFA, PTN, FOXP2, FOXP1	889	46	17911	3.50389	1	0.0683476	0.06229100737030868\
GOTERM_BP_FAT	GO:0045608~negative regulation of auditory receptor cell differentiation	3	0.2997	0.00712323	NOTCH1, HES1, DLL1	889	3	17911	20.1474	1	0.0684049	0.06234317421309749\
GOTERM_BP_FAT	GO:2000974~negative regulation of pro-B cell differentiation	3	0.2997	0.00712323	NOTCH1, HES1, HES5	889	3	17911	20.1474	1	0.0684049	0.06234317421309749\
GOTERM_BP_FAT	GO:0033002~muscle cell proliferation	19	1.8981	0.0071866	PDGFRB, EGR1, MEF2C, NOTCH1, ANGPT1, TGFB3, IGFBP3, MMP2, IGF1, PIK3R1, TBX5, KLF4, TBX2, FOXP1, FGF9, ID2, HMOX1, NCAM1, HES5	889	192	17911	1.99375	1	0.0689174	0.06281028953750527\
GOTERM_BP_FAT	GO:0051153~regulation of striated muscle cell differentiation	13	1.2987	0.00721469	MEG3, FDPS, MEF2C, NOTCH1, THRA, NRG1, IGF1, NR3C1, MYLK3, FOXP1, MMP14, SMYD1, RBM24	889	108	17911	2.42514	1	0.0690907	0.06296822242392905\
GOTERM_BP_FAT	GO:0030029~actin filament-based process	48	4.7952	0.00730418	RYR2, ROCK2, ELN, ARPC1B, LPAR1, PDGFA, PIK3R1, ATP1A1, SDAD1, ESPN, MYLK3, ACTG1, HSP90B1, TTN, EPB41L5, COBLL1, ARHGDIB, EPB41L3, KCNE1L, RICTOR, SLIT2, SYNPO, TMSB10, SPTBN1, CAP2, PDGFRB, PDGFRA, MEF2C, GSN, TGFB3, NEBL, KRT8, COBL, MTSS1, CD2AP, FOXP1, MAD2L2, RGCC, DAAM2, CDC42EP4, ID1, CDC42EP3, ZYX, ELMO1, PKP2, PHPT1, EPHA3, PFN2	889	656	17911	1.4742	1	0.0698507	0.06366085610059771\
GOTERM_BP_FAT	GO:0008585~female gonad development	14	1.3986	0.00749164	ROBO2, PDGFRA, ANGPT1, TIPARP, MMP2, IDH1, FOXL2, BRCA2, RUNX1, MMP14, KITL, WT1, SLIT2, PITX2	889	122	17911	2.31199	1	0.0715441	0.06520422634168892\
GOTERM_BP_FAT	GO:0031102~neuron projection regeneration	9	0.899101	0.00752046	EPHA4, CHL1, MMP2, TNC, NEFL, NREP, KLF4, ISL1, PTPRF	889	58	17911	3.12631	1	0.07172	0.06536453924134582\
GOTERM_BP_FAT	GO:0001666~response to hypoxia	26	2.5974	0.00753534	RYR2, NOTCH1, FLT1, ECE1, PTN, HSP90B1, LOXL2, HSPD1, ZFP36L1, PDLIM1, UCP2, DNMT3B, HMOX1, SOX4, HMOX2, PDK1, EGR1, POSTN, VCAM1, BAD, TGFB3, MMP2, MMP14, RGCC, ANGPTL4, CRYAB	889	299	17911	1.75194	1	0.0717627	0.06540346366147091\
GOTERM_BP_FAT	GO:0031497~chromatin assembly	15	1.4985	0.00761723	HELLS, CENPV, SMARCA5, HMGA2, BAZ2A, RSF1, NOC2L, H1F0, CHAF1A, NASP, ANP32E, HIST1H1E, HIST3H2BA, HIST1H1A, HIST1H1B	889	136	17911	2.22213	1	0.0722416	0.06583987811125752\
GOTERM_BP_FAT	GO:0072175~epithelial tube formation	16	1.5984	0.00762461	TRIM71, FZD3, ROCK2, LMO4, IRX3, COBL, CECR2, WNT6, SALL1, MTHFD1L, MTHFD1, PODXL, SALL4, ALX1, SOX4, HES5	889	150	17911	2.14905	1	0.0722416	0.06583987811125752\
GOTERM_BP_FAT	GO:0016202~regulation of striated muscle tissue development	16	1.5984	0.00762461	MEG3, FDPS, MEF2C, NOTCH1, BDNF, NRG1, IGF1, TBX5, NR3C1, YBX3, DLL1, TBX2, FOXP1, FGF8, FGF9, NCAM1	889	150	17911	2.14905	1	0.0722416	0.06583987811125752\
GOTERM_BP_FAT	GO:0072594~establishment of protein localization to organelle	41	4.0959	0.00762754	RYR2, IPO11, LEPROT, RGS19, THRA, PIK3R1, BRCA1, BRCA2, LITAF, UACA, IPO7, HK2, IPO5, FGF9, ZIC1, HES1, TNPO1, SPTBN1, DACT1, ZBED3, HSP90AA1, ANGPT1, PARP1, PMM1, HSPA4, TGFB3, AIP, WDR75, NRG1, IGF1, TMEM173, SULF2, TNFRSF1A, NFKBIA, DAB2, MDFIC, DKC1, BAMBI, SNAI2, PRKD1, KPNB1	889	541	17911	1.52688	1	0.0722416	0.06583987811125752\
GOTERM_BP_FAT	GO:0050808~synapse organization	22	2.1978	0.00767051	NTRK2, MEF2C, EPHA7, BDNF, TNC, NRG1, PTN, C1QL1, NFATC4, CACNB3, FLRT2, NFIA, ADGRE5, COL4A1, NPTN, SLITRK6, SNCG, SLITRK5, CAMK1, PDLIM5, SPTBN2, DACT1	889	238	17911	1.86236	1	0.072549	0.06612004751016848\
GOTERM_BP_FAT	GO:0008544~epidermis development	27	2.6973	0.007705	NOTCH1, ROCK2, PDGFA, LDB2, DLL1, SOX21, ZFP36L1, ZFP36, HEY1, CUX1, SLITRK6, ALX4, HES1, HOXA7, HES5, JAG2, NGFR, FZD3, BCL11B, NME2, PAX6, KLF4, POU3F2, LOR, RUNX1, MYCN, SNAI1	889	315	17911	1.72692	1	0.0727753	0.06632629443412354\
GOTERM_BP_FAT	GO:0043280~positive regulation of cysteine-type endopeptidase activity involved in apoptotic process	13	1.2987	0.00775268	CASP8AP2, NGFR, GSN, CRADD, BAD, CCK, FOXL2, UACA, CYR61, ROBO1, HSPD1, DAP, APOPT1	889	109	17911	2.4029	1	0.0731255	0.06664550199516274\
GOTERM_BP_FAT	GO:0051271~negative regulation of cellular component movement	24	2.3976	0.0078397	CD63, EGFL7, IFITM1, SEMA6A, NOTCH1, IGFBP3, SERPINF1, NRG1, PTN, NR2F2, TBX5, KLF4, GTPBP4, DCN, ROBO1, COL3A1, RGCC, DACH1, ARHGDIB, PKP2, TIMP1, SLIT2, HOXA7, PFN2	889	269	17911	1.79753	1	0.0738453	0.06730146301399016\
GOTERM_BP_FAT	GO:2000826~regulation of heart morphogenesis	7	0.699301	0.00794543	NOTCH1, BMPR2, TGFB3, HES1, TBX5, ISL1, TBX2	889	36	17911	3.91754	1	0.0745357	0.06793075419435886\
GOTERM_BP_FAT	GO:0031670~cellular response to nutrient	7	0.699301	0.00794543	COL1A1, POSTN, CDKN2B, TNC, SNAI2, HMOX1, PTN	889	36	17911	3.91754	1	0.0745357	0.06793075419435886\
GOTERM_BP_FAT	GO:0071364~cellular response to epidermal growth factor stimulus	7	0.699301	0.00794543	COL1A1, ZFP36, DAB2, NCL, ID1, SNAI2, ZFP36L1	889	36	17911	3.91754	1	0.0745357	0.06793075419435886\
GOTERM_BP_FAT	GO:0043433~negative regulation of sequence-specific DNA binding transcription factor activity	15	1.4985	0.00810961	PRNP, USP7, THRA, KLF4, SMAD7, MAD2L2, NFKBIA, DAP, IRAK2, ID2, ID1, TAX1BP1, HMOX1, ID3, TRIM37	889	137	17911	2.20591	1	0.0759081	0.06918154674378121\
GOTERM_BP_FAT	GO:0034310~primary alcohol catabolic process	4	0.3996	0.00814678	ALDH2, ALDH1B1, ALDH1A7, AKR1B8	889	9	17911	8.95438	1	0.0759081	0.06918154674378121\
GOTERM_BP_FAT	GO:0021891~olfactory bulb interneuron development	4	0.3996	0.00814678	ROBO2, SALL3, SLIT2, ROBO1	889	9	17911	8.95438	1	0.0759081	0.06918154674378121\
GOTERM_BP_FAT	GO:0035988~chondrocyte proliferation	4	0.3996	0.00814678	GRN, MMP14, HMGA2, DDR2	889	9	17911	8.95438	1	0.0759081	0.06918154674378121\
GOTERM_BP_FAT	GO:0072239~metanephric glomerulus vasculature development	4	0.3996	0.00814678	PDGFRB, PDGFRA, EGR1, WT1	889	9	17911	8.95438	1	0.0759081	0.06918154674378121\
GOTERM_BP_FAT	GO:0060972~left/right pattern formation	6	0.599401	0.00816711	EPB41L5, NOTCH1, SNAI1, MNS1, PITX2, DLL1	889	26	17911	4.64939	1	0.0759949	0.06926065584950154\
GOTERM_BP_FAT	GO:0060675~ureteric bud morphogenesis	10	0.999001	0.00821321	WNT6, FGF8, SALL1, HEY1, WT1, TIMELESS, HES1, NPNT, HOXB7, PBX1	889	71	17911	2.83766	1	0.0761157	0.06937068635003997\
GOTERM_BP_FAT	GO:0042770~signal transduction in response to DNA damage	10	0.999001	0.00821321	MAD2L2, SPRED1, RPS6KA6, CRADD, USP10, SNAI1, SNAI2, BRCA2, HIC1, SOX4	889	71	17911	2.83766	1	0.0761157	0.06937068635003997\
GOTERM_BP_FAT	GO:0048678~response to axon injury	10	0.999001	0.00821321	EPHA4, LGALS1, CHL1, ARG1, MMP2, TNC, NEFL, NREP, ISL1, MATN4	889	71	17911	2.83766	1	0.0761157	0.06937068635003997\
GOTERM_BP_FAT	GO:0010633~negative regulation of epithelial cell migration	9	0.899101	0.00833219	CD63, NOTCH1, RGCC, SERPINF1, SLIT2, NR2F2, KLF4, DCN, PFN2	889	59	17911	3.07333	1	0.0770113	0.07018693757800004\
GOTERM_BP_FAT	GO:0051055~negative regulation of lipid biosynthetic process	9	0.899101	0.00833219	FGF15, ACADL, ORMDL2, INSIG1, SNAI1, SNAI2, PDGFA, ATP1A1, BRCA1	889	59	17911	3.07333	1	0.0770113	0.07018693757800004\
GOTERM_BP_FAT	GO:0060349~bone morphogenesis	12	1.1988	0.00850821	SCUBE2, COL1A1, MMP14, MEF2C, BMPR2, TGFB3, DLX5, INSIG1, COL9A1, SCX, GLG1, RUNX2	889	97	17911	2.49246	1	0.0783279	0.07138692038624748\
GOTERM_BP_FAT	GO:0060413~atrial septum morphogenesis	5	0.4995	0.00850872	BMPR2, TBX5, ISL1, SOX4, CYR61	889	17	17911	5.92569	1	0.0783279	0.07138692038624748\
GOTERM_BP_FAT	GO:0070828~heterochromatin organization	5	0.4995	0.00850872	HELLS, WDHD1, CENPV, HMGA2, BAZ2A	889	17	17911	5.92569	1	0.0783279	0.07138692038624748\
GOTERM_BP_FAT	GO:0030509~BMP signaling pathway	16	1.5984	0.00857822	GDF10, EGR1, RYR2, USP15, BMPR2, NOTCH1, DLX5, SCX, CYR61, RUNX2, SMAD7, FGF8, BMP1, ID1, HES1, HES5	889	152	17911	2.12077	1	0.078575	0.07161206306556797\
GOTERM_BP_FAT	GO:2000241~regulation of reproductive process	16	1.5984	0.00857822	NOTCH1, DUSP1, NRK, SERPINF1, IGF1, RUNX1, EDNRB, MSH2, WT1, ARHGDIB, SNAI1, HOXC4, PDE5A, TIMP1, RSPO1, PHLDA2	889	152	17911	2.12077	1	0.078575	0.07161206306556797\
GOTERM_BP_FAT	GO:0048634~regulation of muscle organ development	16	1.5984	0.00857822	MEG3, FDPS, MEF2C, NOTCH1, BDNF, NRG1, IGF1, TBX5, NR3C1, YBX3, DLL1, TBX2, FOXP1, FGF8, FGF9, NCAM1	889	152	17911	2.12077	1	0.078575	0.07161206306556797\
GOTERM_BP_FAT	GO:0032386~regulation of intracellular transport	37	3.6963	0.00858114	LEPROT, RGS19, THRA, INSIG1, PRR5L, PIK3R1, BRCA1, LITAF, UACA, IPO5, PCM1, ZIC1, HMOX1, HES1, SOX4, DACT1, ZBED3, HSP90AA1, ANGPT1, PARP1, TGFB3, WDR75, PTPN11, NRG1, IGF1, TMEM173, SULF2, TNFRSF1A, NFKBIA, DAB2, MDFIC, BAMBI, SNAI2, GAS1, CAMK1, PRKD1, CRYAB	889	479	17911	1.55627	1	0.078575	0.07161206306556797\
GOTERM_BP_FAT	GO:0031214~biomineral tissue development	15	1.4985	0.00862686	MEF2C, BMPR2, PKDCC, TGFB3, IGF1, PTN, PTH1R, DNM3OS, MTSS1, COL1A1, WNT6, MGP, RSPO2, TMEM119, DDR2	889	138	17911	2.18993	1	0.0788888	0.07189809274753119\
GOTERM_BP_FAT	GO:0044270~cellular nitrogen compound catabolic process	25	2.4975	0.00878206	GALT, PDE1A, PRR5L, SAMHD1, GSPT1, ZFP36L1, EXOSC7, ZFP36, ACADL, KHSRP, HMOX1, UPP1, HMOX2, NCBP1, DIS3, IGFBP3, FOXL2, HPRT, PNRC2, LIN28B, LIN28A, BLVRB, ETF1, PDE5A, SKIV2L2	889	287	17911	1.755	1	0.0802017	0.07309462525179279\
GOTERM_BP_FAT	GO:0000003~reproduction	105	10.4895	0.00880624	NRK, TNC, SCX, PRDM1, DACH2, NR3C1, SOX2, SOX3, EDNRB, DACH1, SALL1, FGF8, FGF9, PPAT, ARHGDIB, PITX2, PHLDA2, JUNB, PDGFRA, SERPINF1, IGFBP2, KRT8, RUNX1, MSH6, PYGO1, MSH2, CCNE1, PSME4, SPIN2C, XIST, DLX3, NOTCH1, TCF7, ZFP36L1, RDH10, MAP7, SAFB2, HOXC4, IL11RA1, S100A11, JAG2, EGR1, VCAM1, FOXF2, TGFB3, TIPARP, IDH1, ZBTB16, HMGA2, NR2F2, IGF1, PBX1, LIN28A, NASP, HOOK1, KITL, ID4, SNAI1, TM…	889	1672	17911	1.26523	1	0.0803162	0.07319897672412495\
GOTERM_BP_FAT	GO:0050730~regulation of peptidyl-tyrosine phosphorylation	21	2.0979	0.00889845	PDGFRB, SUZ12, PDGFRA, EPHA7, ANGPT1, PDGFA, CCK, NRG1, IGF1, ISL1, ADRA2A, TNFRSF1A, VTN, EHD4, KITL, CLCF1, PDGFC, RICTOR, HES1, CRLF1, HES5	889	226	17911	1.8721	1	0.08105	0.07386773726474492\
GOTERM_BP_FAT	GO:0001935~endothelial cell proliferation	13	1.2987	0.00892266	NGFR, EGFL7, BMPR2, SPARC, ARG1, NRARP, NR2F2, LOXL2, MMP14, RGCC, ZFP580, RICTOR, PRKD1	889	111	17911	2.3596	1	0.0811632	0.07397094902446924\
GOTERM_BP_FAT	GO:0016447~somatic recombination of immunoglobulin gene segments	8	0.799201	0.00896565	MSH6, RNF168, MSH2, ATAD5, TFRC, CLCF1, HSPD1, FOXP1	889	48	17911	3.35789	1	0.0814469	0.07422945856021135\
GOTERM_BP_FAT	GO:0072171~mesonephric tubule morphogenesis	10	0.999001	0.00898549	WNT6, FGF8, SALL1, HEY1, WT1, TIMELESS, HES1, NPNT, HOXB7, PBX1	889	72	17911	2.79824	1	0.0815197	0.07429583860475623\
GOTERM_BP_FAT	GO:1901861~regulation of muscle tissue development	16	1.5984	0.00908929	MEG3, FDPS, MEF2C, NOTCH1, BDNF, NRG1, IGF1, TBX5, NR3C1, YBX3, DLL1, TBX2, FOXP1, FGF8, FGF9, NCAM1	889	153	17911	2.10691	1	0.0822942	0.07500171209080433\
GOTERM_BP_FAT	GO:0021884~forebrain neuron development	7	0.699301	0.00909473	ROBO2, FGF8, GBX2, SALL3, LHX6, SLIT2, ROBO1	889	37	17911	3.81166	1	0.0822942	0.07500171209080433\
GOTERM_BP_FAT	GO:0010950~positive regulation of endopeptidase activity	14	1.3986	0.00912726	CASP8AP2, NGFR, GSN, CRADD, BAD, CCK, FOXL2, UACA, CYR61, ROBO1, HSPD1, DAP, PERP, APOPT1	889	125	17911	2.2565	1	0.0824803	0.07517133787587858\
GOTERM_BP_FAT	GO:0001936~regulation of endothelial cell proliferation	12	1.1988	0.00916791	NGFR, EGFL7, SPARC, RGCC, BMPR2, ARG1, ALDH1A2, ZFP580, NRARP, RICTOR, PRKD1, NR2F2	889	98	17911	2.46702	1	0.0827392	0.07540726826237096\
GOTERM_BP_FAT	GO:0006461~protein complex assembly	83	8.29171	0.00921432	THRA, ELN, ARPC1B, SLC2A1, MIA2, RSF1, IDE, IPO5, CHAF1A, PPP2R1B, ACADL, C1QTNF6, PPAT, HIST1H1E, NEFL, HIST3H2BA, TNPO1, TMSB10, HIST1H1A, HIST1H1B, DACT1, HSP90AA1, PARP1, LMO4, ARG1, NME2, COBL, NRG1, MTSS1, TNFRSF1A, CLIP3, CDC42EP4, CDC42EP3, ANGPTL4, KCTD12, CRYAB, KPNB1, PFN2, HBB-Y, AHNAK, FBLIM1, INSIG1, PEX11B, SAMHD1, ACAT1, TTN, VTN, COBLL1, PDGFC, HMOX1, RICTOR, NCAM1, HES1, SLIT2, …	889	1277	17911	1.3095	1	0.0828908	0.07554544800338336\
GOTERM_BP_FAT	GO:0030316~osteoclast differentiation	11	1.0989	0.00922078	MAFB, EFNA2, TFRC, LRRC17, SNX10, PIK3R1, FOS, JUNB, TJP2, ITGA9, FOXP1	889	85	17911	2.6073	1	0.0828908	0.07554544800338336\
GOTERM_BP_FAT	GO:1902106~negative regulation of leukocyte differentiation	11	1.0989	0.00922078	MAFB, HLX, TMEM176B, ID2, TMEM176A, LRRC17, NME2, NRARP, PIK3R1, HOXA7, TJP2	889	85	17911	2.6073	1	0.0828908	0.07554544800338336\
GOTERM_BP_FAT	GO:0018108~peptidyl-tyrosine phosphorylation	24	2.3976	0.00925197	PDGFRB, SUZ12, PDGFRA, EPHA4, FLT1, PKDCC, ANGPT1, CCK, NRG1, IGF1, ISL1, ADRA2A, TNFRSF1A, VTN, EFEMP1, EHD4, KITL, CLCF1, RICTOR, HES1, CSK, CRLF1, HES5, DDR2	889	273	17911	1.7712	1	0.083063	0.07570234134220415\
GOTERM_BP_FAT	GO:0022613~ribonucleoprotein complex biogenesis	33	3.2967	0.0093503	GRB7, DDX27, HEATR1, MAK16, NAT10, MPV17L2, NOL8, NOC2L, SDAD1, EXOSC7, BMS1, UTP14A, MDN1, WDR36, SCAF11, DIS3, IMP4, RRP1B, NPM3, GTPBP4, FTSJ3, EIF5, LAS1L, DKC1, NCL, NHP2, MPHOSPH10, TSR1, GEMIN5, NAF1, GEMIN6, EIF3C, SKIV2L2	889	416	17911	1.59823	1	0.0838365	0.07640735832695447\
GOTERM_BP_FAT	GO:0070271~protein complex biogenesis	83	8.29171	0.00949069	THRA, ELN, ARPC1B, SLC2A1, MIA2, RSF1, IDE, IPO5, CHAF1A, PPP2R1B, ACADL, C1QTNF6, PPAT, HIST1H1E, NEFL, HIST3H2BA, TNPO1, TMSB10, HIST1H1A, HIST1H1B, DACT1, HSP90AA1, PARP1, LMO4, ARG1, NME2, COBL, NRG1, MTSS1, TNFRSF1A, CLIP3, CDC42EP4, CDC42EP3, ANGPTL4, KCTD12, CRYAB, KPNB1, PFN2, HBB-Y, AHNAK, FBLIM1, INSIG1, PEX11B, SAMHD1, ACAT1, TTN, VTN, COBLL1, PDGFC, HMOX1, RICTOR, NCAM1, HES1, SLIT2, …	889	1278	17911	1.30847	1	0.0849848	0.07745390587272458\
GOTERM_BP_FAT	GO:0051345~positive regulation of hydrolase activity	36	3.5964	0.00961631	RYR2, FLT1, LPAR1, HNRNPU, PLA2G5, UACA, CYR61, HSPD1, ROBO1, PERP, APOPT1, PDGFRB, CASP8AP2, NGFR, PDGFRA, EIF2B3, MEF2C, GSN, CRADD, BAD, SLC39A10, CCK, FOXL2, NPNT, RHOC, MSH6, AFDN, DAP, EIF5, MSH2, ITGA6, PKP4, TAX1BP3, PRKD1, DENND6A, PFN2	889	466	17911	1.55645	1	0.0859067	0.07829409362216833\
GOTERM_BP_FAT	GO:0098727~maintenance of cell number	16	1.5984	0.00962418	NOTCH1, RIF1, HMGA2, IGF1, LDB2, KLF4, DLL1, SOX2, PCM1, LIN28A, SALL1, SALL4, IGF2BP1, HES1, SOX4, HES5	889	154	17911	2.09323	1	0.0859067	0.07829409362216833\
GOTERM_BP_FAT	GO:0009755~hormone-mediated signaling pathway	18	1.7982	0.00963102	NTRK2, THRA, PARP1, BDNF, NR2F1, HMGA2, UFSP2, PTPN11, IGF1, NR2F2, BRCA1, SAFB, NR3C1, ISL1, FOXP1, DAB2, NR6A1, SAFB2	889	183	17911	1.98171	1	0.0859067	0.07829409362216833\
GOTERM_BP_FAT	GO:0070372~regulation of ERK1 and ERK2 cascade	24	2.3976	0.0097137	PDGFRB, PDGFRA, EPHA7, ANGPT1, DUSP1, PDGFA, ECE1, PTPN11, PLA2G5, IGF1, NPNT, KLF4, CYR61, DAB2, FGF15, RPS6KA6, FGF8, GLIPR2, CLCF1, PDGFC, NPTN, SPRY2, CSK, FAM83D	889	274	17911	1.76473	1	0.0865322	0.07886416198630189\
GOTERM_BP_FAT	GO:0018212~peptidyl-tyrosine modification	24	2.3976	0.00995231	PDGFRB, SUZ12, PDGFRA, EPHA4, FLT1, PKDCC, ANGPT1, CCK, NRG1, IGF1, ISL1, ADRA2A, TNFRSF1A, VTN, EFEMP1, EHD4, KITL, CLCF1, RICTOR, HES1, CSK, CRLF1, HES5, DDR2	889	275	17911	1.75831	1	0.0885435	0.08069721444826132\
GOTERM_BP_FAT	GO:0055017~cardiac muscle tissue growth	11	1.0989	0.00998469	FDPS, MEF2C, NOTCH1, FGF9, NCAM1, IGF1, PDLIM5, TBX5, NR3C1, TBX2, FOXP1	889	86	17911	2.57699	1	0.088717	0.08085538203333462\
GOTERM_BP_FAT	GO:0034660~ncRNA metabolic process	34	3.3966	0.010125	TRIM71, DDX27, HEATR1, MAK16, NAT10, NOL8, IKBKAP, EPRS, EXOSC7, TCOF1, POLR2B, LARS, BMS1, UTP14A, MDN1, WDR36, DIS3, NSUN2, IMP4, RRP1B, NPM3, GTPBP4, FTSJ3, LIN28B, LIN28A, LAS1L, DKC1, NCL, TRMT6, NHP2, MPHOSPH10, TSR1, NAF1, SKIV2L2	889	435	17911	1.57474	1	0.0898484	0.08188649309136466\
GOTERM_BP_FAT	GO:0007179~transforming growth factor beta receptor signaling pathway	15	1.4985	0.0103363	CDKN1C, CDKN2B, USP15, PARP1, TGFB3, FOS, NPNT, GLG1, SMAD7, CDH5, DAB2, COL3A1, COL1A2, BAMBI, ZYX	889	141	17911	2.14334	1	0.0915624	0.08344859798846889\
GOTERM_BP_FAT	GO:0003230~cardiac atrium development	7	0.699301	0.010358	NOTCH1, BMPR2, PITX2, TBX5, ISL1, SOX4, CYR61	889	38	17911	3.71136	1	0.0915624	0.08344859798846889\
GOTERM_BP_FAT	GO:0045747~positive regulation of Notch signaling pathway	7	0.699301	0.010358	JAG2, SOX2, NOTCH1, HES1, ASCL1, DLL1, HES5	889	38	17911	3.71136	1	0.0915624	0.08344859798846889\
GOTERM_BP_FAT	GO:0003198~epithelial to mesenchymal transition involved in endocardial cushion formation	5	0.4995	0.0105176	NOTCH1, FGF8, HEY1, SNAI1, SNAI2	889	18	17911	5.59649	1	0.0927353	0.08451761006315678\
GOTERM_BP_FAT	GO:0002076~osteoblast development	5	0.4995	0.0105176	JUND, HEY1, HOXA2, PTH1R, RUNX2	889	18	17911	5.59649	1	0.0927353	0.08451761006315678\
GOTERM_BP_FAT	GO:0006325~chromatin organization	52	5.19481	0.0106798	RSF1, CHD3, BRCA1, NOC2L, BRCA2, NR3C1, CHD1, LOXL2, SLK, CHAF1A, SALL1, HIST1H2AE, DNMT3B, HIST1H1E, TLK1, DPF3, HIST3H2BA, HMGN3, HIST1H1A, HIST1H1B, WDHD1, HELLS, MSX3, WDR75, ISL1, RNF168, PSME4, PRKD1, USP15, DNMT1, UHRF1, BAZ2A, RLF, CECR2, ZNHIT1, SMYD1, SUZ12, CENPV, CBX3, ATAD2, EYA4, SMARCA5, HMGA2, H1F0, HIST3H2A, LAS1L, NASP, KANSL3, ANP32E, SNAI2, TRIM37, SUPT16	889	739	17911	1.41768	1	0.0940451	0.08571126793338801\
GOTERM_BP_FAT	GO:0033365~protein localization to organelle	55	5.49451	0.0107902	RYR2, IPO11, THRA, MIA2, SNX10, BRCA1, BRCA2, LITAF, IPO7, HK2, IPO5, PCM1, FGF9, ZIC1, TNPO1, DACT1, HSP90AA1, MORC3, PARP1, AIP, WDR75, PAX6, NRG1, TMEM173, MID1, TNFRSF1A, CD2AP, PYGO1, MDFIC, DKC1, PRKD1, KPNB1, LEPROT, RGS19, PIK3R1, UACA, HES1, FAM83D, SPTBN1, CNTLN, ZBED3, NGFR, PMM1, ANGPT1, HSPA4, TGFB3, ZBTB16, IGF1, SULF2, COL1A1, IFT20, NFKBIA, DAB2, BAMBI, SNAI2	889	792	17911	1.39912	1	0.0948956	0.08648647219763057\
GOTERM_BP_FAT	GO:0036293~response to decreased oxygen levels	26	2.5974	0.0108148	RYR2, NOTCH1, FLT1, ECE1, PTN, HSP90B1, LOXL2, HSPD1, ZFP36L1, PDLIM1, UCP2, DNMT3B, HMOX1, SOX4, HMOX2, PDK1, EGR1, POSTN, VCAM1, BAD, TGFB3, MMP2, MMP14, RGCC, ANGPTL4, CRYAB	889	308	17911	1.70075	1	0.0949914	0.08657376584395815\
GOTERM_BP_FAT	GO:0045927~positive regulation of growth	24	2.3976	0.0109686	FDPS, MEF2C, BMPR2, NOTCH1, NCBP1, CRABP2, BDNF, HMGA2, NOL8, NRG1, LPAR3, IGF1, TBX5, NR3C1, YBX3, DLL1, POU3F2, TBX2, MMP14, FGF8, FGF9, HLX, WT1, NCAM1	889	277	17911	1.74562	1	0.0962198	0.08769332974337118\
GOTERM_BP_FAT	GO:0006338~chromatin remodeling	14	1.3986	0.0110302	HELLS, CENPV, SMARCA5, HMGA2, BAZ2A, RSF1, NR3C1, CHD1, CECR2, ZNHIT1, NASP, PSME4, ANP32E, SMYD1	889	128	17911	2.20362	1	0.096637	0.08807351799504078\
GOTERM_BP_FAT	GO:0044057~regulation of system process	38	3.7962	0.0111395	POPDC2, RYR2, BMPR2, THRA, ADK, ECE1, PIK3R1, ATP1A1, NR3C1, TTN, EDNRB, RAB11FIP1, TNNI1, KCNE1L, NCAM1, NGFR, FDPS, HSP90AA1, IRX5, PARP1, MMP2, PBX3, ATP2B4, CCK, FOXL2, PTPN11, NRG1, IGF1, NPNT, KLF4, ADRA2A, TBX2, RUNX1, SMAD7, DAB2, PKP2, PDE5A, TNFRSF21	889	504	17911	1.51905	1	0.0974053	0.08877374407506339\
GOTERM_BP_FAT	GO:0048703~embryonic viscerocranium morphogenesis	4	0.3996	0.0112136	MEF2C, MTHFD1L, RDH10, HOXA2	889	10	17911	8.05894	1	0.0974053	0.08877374407506339\
GOTERM_BP_FAT	GO:0006527~arginine catabolic process	4	0.3996	0.0112136	DDAH2, ARG1, ATP2B4, FAH	889	10	17911	8.05894	1	0.0974053	0.08877374407506339\
GOTERM_BP_FAT	GO:0003211~cardiac ventricle formation	4	0.3996	0.0112136	MEF2C, NOTCH1, TBX5, SOX4	889	10	17911	8.05894	1	0.0974053	0.08877374407506339\
GOTERM_BP_FAT	GO:0006188~IMP biosynthetic process	4	0.3996	0.0112136	ATIC, PPAT, HPRT, GART	889	10	17911	8.05894	1	0.0974053	0.08877374407506339\
GOTERM_BP_FAT	GO:0043200~response to amino acid	18	1.7982	0.0112168	PDGFRA, NTRK2, DNMT1, ARG1, BAD, MMP2, ASNS, PTN, UBR1, IPO5, COL1A1, COL3A1, COL1A2, COL4A1, PDGFC, RRAGD, DNMT3B, CDO1	889	186	17911	1.94974	1	0.0974053	0.08877374407506339\
GOTERM_BP_FAT	GO:1901654~response to ketone	18	1.7982	0.0112168	POSTN, PARP1, CBX3, ROCK2, ARG1, BAD, TGFB3, DUSP1, SERPINF1, HNRNPU, FOS, PTN, KLF4, NR3C1, NASP, DNMT3B, NEFL, SLIT2	889	186	17911	1.94974	1	0.0974053	0.08877374407506339\
GOTERM_BP_FAT	GO:0031032~actomyosin structure organization	16	1.5984	0.0113792	PDGFRB, PDGFRA, TGFB3, NEBL, ELN, KRT8, LPAR1, MYLK3, ACTG1, FOXP1, TTN, EPB41L5, RGCC, EPB41L3, ZYX, PFN2	889	157	17911	2.05323	1	0.0986914	0.08994587600052147\
GOTERM_BP_FAT	GO:0006694~steroid biosynthetic process	15	1.4985	0.0116159	STARD3, EGR1, FDPS, MVK, INSIG1, IGF1, ATP1A1, NR3C1, PBX1, DAB2, FGF15, SNAI1, SNAI2, LBR, FDFT1	889	143	17911	2.11336	1	0.100618	0.09170147663885077\
GOTERM_BP_FAT	GO:0021761~limbic system development	13	1.2987	0.0116715	FOXB1, EIF2B3, MEF2C, NKX2-6, SLC32A1, UBA6, ATP2B4, POU3F2, ATAT1, SOX3, ID4, NEFL, PITX2	889	115	17911	2.27753	1	0.100972	0.09202480371271943\
GOTERM_BP_FAT	GO:0010952~positive regulation of peptidase activity	14	1.3986	0.0117286	CASP8AP2, NGFR, GSN, CRADD, BAD, CCK, FOXL2, UACA, CYR61, ROBO1, HSPD1, DAP, PERP, APOPT1	889	129	17911	2.18653	1	0.101319	0.0923406936982388\
GOTERM_BP_FAT	GO:0007032~endosome organization	7	0.699301	0.011741	USP8, RAB5B, HOOK1, CHMP2B, FAM109A, SNX10, CLCN3	889	39	17911	3.61619	1	0.101319	0.0923406936982388\
GOTERM_BP_FAT	GO:0065003~macromolecular complex assembly	97	9.69031	0.0117561	MPV17L2, NOC2L, IPO5, PPP2R1B, PPAT, HIST3H2BA, TMSB10, SCAF11, LMO4, CLIP3, GEMIN5, GEMIN6, KCTD12, KPNB1, PFN2, HBB-Y, GRB7, FBLIM1, INSIG1, PEX11B, BAZ2A, ACAT1, VTN, COBLL1, PDGFC, HMOX1, SPTBN1, MDN1, PRNP, HSPA4, SMARCA5, HMGA2, NSG1, HPRT, COL1A1, DAB2, H1F0, EIF5, COL1A2, EHD4, NASP, NDUFAF4, ANP32E, PSMG1, THRA, ARPC1B, ELN, SLC2A1, MIA2, RSF1, IDE, CHAF1A, ACADL, C1QTNF6, HIST1H1E, NEFL…	889	1544	17911	1.26573	1	0.101323	0.0923438249835491\
GOTERM_BP_FAT	GO:0014074~response to purine-containing compound	16	1.5984	0.0120169	RYR2, SPARC, JUND, DUSP1, CIB2, PLA2G5, FOS, PIK3R1, ZFP36L1, HSP90B1, HSPD1, COL1A1, DNMT3B, CDO1, GSTM7, JUNB	889	158	17911	2.04024	1	0.103441	0.09427461906630456\
GOTERM_BP_FAT	GO:0022414~reproductive process	104	10.3896	0.0121358	NRK, TNC, SCX, PRDM1, DACH2, NR3C1, SOX2, SOX3, EDNRB, DACH1, SALL1, FGF8, FGF9, PPAT, ARHGDIB, PITX2, PHLDA2, JUNB, PDGFRA, SERPINF1, IGFBP2, KRT8, RUNX1, MSH6, PYGO1, MSH2, CCNE1, PSME4, SPIN2C, XIST, DLX3, NOTCH1, TCF7, ZFP36L1, RDH10, MAP7, SAFB2, HOXC4, IL11RA1, S100A11, JAG2, EGR1, VCAM1, FOXF2, TGFB3, TIPARP, IDH1, ZBTB16, HMGA2, NR2F2, IGF1, PBX1, LIN28A, NASP, HOOK1, KITL, ID4, SNAI1, TM…	889	1670	17911	1.25469	1	0.104335	0.09508896598050234\
GOTERM_BP_FAT	GO:0051145~smooth muscle cell differentiation	9	0.899101	0.0122468	PDGFRB, MEF2C, NOTCH1, EDNRB, HEY1, HES1, PITX2, NPNT, NFATC4	889	63	17911	2.87819	1	0.105158	0.09583949375018595\
GOTERM_BP_FAT	GO:0043405~regulation of MAP kinase activity	24	2.3976	0.0123295	PDGFRB, MAP2K3, EPHA4, MEF2C, FLT1, TGFB3, DUSP1, NRK, LPAR1, PDGFA, PTPN11, NRG1, LPAR3, IGF1, ADRA2A, DAB2, SPRED1, MDFIC, KITL, PDGFC, SPRY2, PDE5A, CSK, MDFI	889	280	17911	1.72692	1	0.105736	0.09636629220929203\
GOTERM_BP_FAT	GO:0010611~regulation of cardiac muscle hypertrophy	8	0.799201	0.0124097	FDPS, PARP1, ADK, ATP2B4, PDE5A, ECE1, IGF1, NR3C1	889	51	17911	3.16037	1	0.106292	0.09687261040498055\
GOTERM_BP_FAT	GO:0010035~response to inorganic substance	41	4.0959	0.0126403	COL18A1, RYR2, SPARC, TFRC, ASCL1, LOXL2, HSPD1, TTN, ATIC, CASP6, UCP2, HMOX1, NEFL, ZFP580, NCAM1, JUNB, PDGFRB, PRNP, MEF2C, JUND, GSN, VCAM1, PARP1, ARG1, BAD, DUSP1, SERPINF1, MMP2, IGFBP2, ATP2B4, KRT8, FOS, KLF4, NFATC4, COL1A1, ID2, TIMELESS, CRYAB, GART, ATF4, SLC25A13	889	558	17911	1.48036	1	0.108132	0.09855006310167168\
GOTERM_BP_FAT	GO:0051493~regulation of cytoskeleton organization	34	3.3966	0.0126811	ROCK2, ELN, ARPC1B, LPAR1, NEXN, PIK3R1, ESPN, MYLK3, ARHGDIB, RICTOR, SLIT2, SYNPO, TMSB10, SPTBN1, PDGFRB, MEF2C, GSN, DST, TGFB3, MID1, MTSS1, CD2AP, CLIP3, EML4, ATAT1, RGCC, CDC42EP4, CHMP2B, ID1, CDC42EP3, TRIM37, PHPT1, EPHA3, PFN2	889	442	17911	1.5498	1	0.108222	0.0986316056140144\
GOTERM_BP_FAT	GO:2001020~regulation of response to DNA damage stimulus	16	1.5984	0.0126821	PARP1, RIF1, EYA4, HMGA2, FIGNL2, BRCA1, HIC1, WDR76, RAD51AP1, BCL2L12, RNF168, SPRED1, SNAI1, TIMELESS, SNAI2, RAD9A	889	159	17911	2.02741	1	0.108222	0.0986316056140144\
GOTERM_BP_FAT	GO:0010002~cardioblast differentiation	5	0.4995	0.0128092	NOTCH1, NRG1, TBX5, ISL1, TBX2	889	19	17911	5.30194	1	0.108902	0.09925167800324386\
GOTERM_BP_FAT	GO:0021889~olfactory bulb interneuron differentiation	5	0.4995	0.0128092	ROBO2, SALL1, SALL3, SLIT2, ROBO1	889	19	17911	5.30194	1	0.108902	0.09925167800324386\
GOTERM_BP_FAT	GO:0033189~response to vitamin A	5	0.4995	0.0128092	ARG1, ALDH1A2, RBP1, DNMT3B, PITX2	889	19	17911	5.30194	1	0.108902	0.09925167800324386\
GOTERM_BP_FAT	GO:0032970~regulation of actin filament-based process	28	2.7972	0.0130291	RYR2, ROCK2, ELN, ARPC1B, LPAR1, PIK3R1, ATP1A1, MYLK3, ARHGDIB, RICTOR, SLIT2, SYNPO, TMSB10, SPTBN1, PDGFRB, MEF2C, GSN, TGFB3, MTSS1, CD2AP, RGCC, CDC42EP4, ID1, CDC42EP3, PKP2, PHPT1, EPHA3, PFN2	889	345	17911	1.63515	1	0.110388	0.10060560217044945\
GOTERM_BP_FAT	GO:0098754~detoxification	6	0.599401	0.013048	GSTM2, HBA-A2, HBB-BT, HBA-A1, HBB-BS, GSTM7	889	29	17911	4.16842	1	0.110388	0.10060560217044945\
GOTERM_BP_FAT	GO:0046596~regulation of viral entry into host cell	6	0.599401	0.013048	IFITM3, RAD50, IFITM1, LGALS1, GSN, PTX3	889	29	17911	4.16842	1	0.110388	0.10060560217044945\
GOTERM_BP_FAT	GO:0045616~regulation of keratinocyte differentiation	6	0.599401	0.013048	ZFP36, NOTCH1, ROCK2, NME2, HOXA7, ZFP36L1	889	29	17911	4.16842	1	0.110388	0.10060560217044945\
GOTERM_BP_FAT	GO:0046782~regulation of viral transcription	7	0.699301	0.013249	IFITM3, ZFP36, NOTCH1, MDFIC, HMGA2, RSF1, CHD1	889	40	17911	3.52579	1	0.111814	0.10190521891130223\
GOTERM_BP_FAT	GO:0042491~auditory receptor cell differentiation	7	0.699301	0.013249	JAG2, NOTCH1, CUX1, SLITRK6, HES1, DLL1, HES5	889	40	17911	3.52579	1	0.111814	0.10190521891130223\
GOTERM_BP_FAT	GO:0019439~aromatic compound catabolic process	25	2.4975	0.0134655	GALT, PDE1A, PRR5L, SAMHD1, GSPT1, ZFP36L1, EXOSC7, ZFP36, KHSRP, HMOX1, UPP1, HMOX2, NCBP1, DIS3, IGFBP3, FOXL2, HPRT, FAH, PNRC2, LIN28B, LIN28A, BLVRB, ETF1, PDE5A, SKIV2L2	889	298	17911	1.69021	1	0.113502	0.10344378721776172\
GOTERM_BP_FAT	GO:0007160~cell-matrix adhesion	17	1.6983	0.0135755	CD63, SNED1, POSTN, VCAM1, PIK3R1, NPNT, VTN, EPB41L5, MMP14, COL3A1, BCAM, SLK, NINJ1, ZYX, ITGA6, HOXA7, EPHA3	889	175	17911	1.95717	1	0.11429	0.10416198780376143\
GOTERM_BP_FAT	GO:0002040~sprouting angiogenesis	10	0.999001	0.0136973	NGFR, NOTCH1, FLT1, ANGPT1, NRARP, SLIT2, KLF4, DLL1, LOXL2, ROBO1	889	77	17911	2.61654	1	0.114462	0.10431879240442041\
GOTERM_BP_FAT	GO:0061005~cell differentiation involved in kidney development	8	0.799201	0.0137444	MEF2C, NOTCH1, PODXL, BASP1, WT1, HES1, POU3F3, MTSS1	889	52	17911	3.09959	1	0.114462	0.10431879240442041\
GOTERM_BP_FAT	GO:0046579~positive regulation of Ras protein signal transduction	8	0.799201	0.0137444	PDGFRB, NGFR, COL3A1, KITL, LPAR1, NRG1, IGF1, ROBO1	889	52	17911	3.09959	1	0.114462	0.10431879240442041\
GOTERM_BP_FAT	GO:0006787~porphyrin-containing compound catabolic process	3	0.2997	0.0137786	HMOX1, BLVRB, HMOX2	889	4	17911	15.1105	1	0.114462	0.10431879240442041\
GOTERM_BP_FAT	GO:0034334~adherens junction maintenance	3	0.2997	0.0137786	AFDN, PKP2, MTSS1	889	4	17911	15.1105	1	0.114462	0.10431879240442041\
GOTERM_BP_FAT	GO:0072262~metanephric glomerular mesangial cell proliferation involved in metanephros development	3	0.2997	0.0137786	PDGFRB, EGR1, WT1	889	4	17911	15.1105	1	0.114462	0.10431879240442041\
GOTERM_BP_FAT	GO:0033015~tetrapyrrole catabolic process	3	0.2997	0.0137786	HMOX1, BLVRB, HMOX2	889	4	17911	15.1105	1	0.114462	0.10431879240442041\
GOTERM_BP_FAT	GO:0021555~midbrain-hindbrain boundary morphogenesis	3	0.2997	0.0137786	GBX2, HES1, HES3	889	4	17911	15.1105	1	0.114462	0.10431879240442041\
GOTERM_BP_FAT	GO:0002085~inhibition of neuroepithelial cell differentiation	3	0.2997	0.0137786	NOTCH1, HES1, DLL1	889	4	17911	15.1105	1	0.114462	0.10431879240442041\
GOTERM_BP_FAT	GO:0042167~heme catabolic process	3	0.2997	0.0137786	HMOX1, BLVRB, HMOX2	889	4	17911	15.1105	1	0.114462	0.10431879240442041\
GOTERM_BP_FAT	GO:0046149~pigment catabolic process	3	0.2997	0.0137786	HMOX1, BLVRB, HMOX2	889	4	17911	15.1105	1	0.114462	0.10431879240442041\
GOTERM_BP_FAT	GO:0032355~response to estradiol	14	1.3986	0.0140304	PDGFRB, GRN, POSTN, BAD, DUSP1, MMP2, IGFBP2, PTN, NR2F2, COL1A1, SOCS2, ALDH1A2, DNMT3B, CRYAB	889	132	17911	2.13684	1	0.116413	0.10609735268272796\
GOTERM_BP_FAT	GO:0045859~regulation of protein kinase activity	44	4.3956	0.0141501	FLT1, NRK, LPAR1, PDGFA, LPAR3, CYR61, TTN, SOCS2, SPRED1, CCND3, FLRT2, IRAK2, PDGFC, CSK, CLSPN, MAP2K3, PDGFRB, EPHA4, CDKN2B, MEF2C, ANGPT1, TGFB3, DUSP1, BGN, ATP2B4, PTPN11, NRG1, IGF1, CDC6, NR2F2, ADRA2A, GTPBP4, DCN, DAB2, RGCC, TRAF4, MDFIC, KITL, AKT1S1, SPRY2, PDE5A, CAMK1, MDFI, DDR2	889	615	17911	1.44144	1	0.117265	0.10687380883261598\
GOTERM_BP_FAT	GO:0080135~regulation of cellular response to stress	40	3.996	0.0143216	RIF1, NRK, FIGNL2, PIK3R1, BRCA1, YBX3, PTPRF, FBLN5, HK2, BCL2L12, RAD51AP1, NUAK1, SPRED1, CREB3L1, DACT1, ANKRD6, EPHA4, USP25, PARP1, EYA4, HMGA2, HBB-BT, HBB-BS, KLF4, MID1, HIC1, WDR76, RNF168, DAB2, FGF15, TRAF4, MDFIC, SNAI1, TIMELESS, SNAI2, SERINC3, MDFI, YPEL3, ATF4, RAD9A	889	546	17911	1.476	1	0.118545	0.10803982236534435\
GOTERM_BP_FAT	GO:0061053~somite development	11	1.0989	0.0145485	FOXB1, EPB41L5, IFITM1, RGS19, MTHFD1, SCX, COBL, NRARP, MEOX1, DLL1, TTN	889	91	17911	2.43539	1	0.120278	0.10961951912710423\
GOTERM_BP_FAT	GO:1903902~positive regulation of viral life cycle	9	0.899101	0.0146451	NOTCH1, LGALS1, LARP1, MDFIC, CHMP2B, RAD23A, RSF1, CHD1, SRPK1	889	65	17911	2.78963	1	0.120338	0.10967429244946747\
GOTERM_BP_FAT	GO:0009880~embryonic pattern specification	9	0.899101	0.0146451	EPB41L5, EFNB1, RIPPLY3, WT1, ZBTB16, COBL, NRARP, MEOX1, DLL1	889	65	17911	2.78963	1	0.120338	0.10967429244946747\
GOTERM_BP_FAT	GO:0050772~positive regulation of axonogenesis	10	0.999001	0.0148252	ROBO2, NTRK2, BMPR2, CRABP2, BDNF, METRN, NEFL, NRG1, LPAR3, ROBO1	889	78	17911	2.58299	1	0.120338	0.10967429244946747\
GOTERM_BP_FAT	GO:0032060~bleb assembly	4	0.3996	0.0148575	LPAR1, PMP22, LPAR3, EMP3	889	11	17911	7.32631	1	0.120338	0.10967429244946747\
GOTERM_BP_FAT	GO:0009048~dosage compensation by inactivation of X chromosome	4	0.3996	0.0148575	SMCHD1, DNMT3B, XIST, BRCA1	889	11	17911	7.32631	1	0.120338	0.10967429244946747\
GOTERM_BP_FAT	GO:0060019~radial glial cell differentiation	4	0.3996	0.0148575	EMX1, AFDN, HES1, HES5	889	11	17911	7.32631	1	0.120338	0.10967429244946747\
GOTERM_BP_FAT	GO:0003266~regulation of secondary heart field cardioblast proliferation	4	0.3996	0.0148575	NOTCH1, HES1, TBX5, ISL1	889	11	17911	7.32631	1	0.120338	0.10967429244946747\
GOTERM_BP_FAT	GO:0009396~folic acid-containing compound biosynthetic process	4	0.3996	0.0148575	ATIC, MTHFD1L, MTHFD1, GART	889	11	17911	7.32631	1	0.120338	0.10967429244946747\
GOTERM_BP_FAT	GO:0003263~cardioblast proliferation	4	0.3996	0.0148575	NOTCH1, HES1, TBX5, ISL1	889	11	17911	7.32631	1	0.120338	0.10967429244946747\
GOTERM_BP_FAT	GO:0060379~cardiac muscle cell myoblast differentiation	4	0.3996	0.0148575	NOTCH1, NRG1, ISL1, TBX2	889	11	17911	7.32631	1	0.120338	0.10967429244946747\
GOTERM_BP_FAT	GO:0045647~negative regulation of erythrocyte differentiation	4	0.3996	0.0148575	ZFP36, MAFB, HOXA5, ZFP36L1	889	11	17911	7.32631	1	0.120338	0.10967429244946747\
GOTERM_BP_FAT	GO:0072102~glomerulus morphogenesis	4	0.3996	0.0148575	PDGFRB, PDGFRA, MEF2C, MTSS1	889	11	17911	7.32631	1	0.120338	0.10967429244946747\
GOTERM_BP_FAT	GO:0003264~regulation of cardioblast proliferation	4	0.3996	0.0148575	NOTCH1, HES1, TBX5, ISL1	889	11	17911	7.32631	1	0.120338	0.10967429244946747\
GOTERM_BP_FAT	GO:1903140~regulation of establishment of endothelial barrier	4	0.3996	0.0148575	CDH5, ROCK2, S1PR3, TNFRSF1A	889	11	17911	7.32631	1	0.120338	0.10967429244946747\
GOTERM_BP_FAT	GO:1901550~regulation of endothelial cell development	4	0.3996	0.0148575	CDH5, ROCK2, S1PR3, TNFRSF1A	889	11	17911	7.32631	1	0.120338	0.10967429244946747\
GOTERM_BP_FAT	GO:0010712~regulation of collagen metabolic process	7	0.699301	0.0148874	PDGFRB, MFAP4, RGCC, FAP, TGFB3, CREB3L1, SCX	889	41	17911	3.43979	1	0.120338	0.10967429244946747\
GOTERM_BP_FAT	GO:0010596~negative regulation of endothelial cell migration	7	0.699301	0.0148874	NOTCH1, RGCC, SERPINF1, SLIT2, NR2F2, KLF4, DCN	889	41	17911	3.43979	1	0.120338	0.10967429244946747\
GOTERM_BP_FAT	GO:0032964~collagen biosynthetic process	7	0.699301	0.0148874	PDGFRB, COL1A1, RGCC, TGFB3, ARG1, CREB3L1, SCX	889	41	17911	3.43979	1	0.120338	0.10967429244946747\
GOTERM_BP_FAT	GO:0060043~regulation of cardiac muscle cell proliferation	7	0.699301	0.0148874	MEF2C, NOTCH1, FGF9, NCAM1, TBX5, TBX2, FOXP1	889	41	17911	3.43979	1	0.120338	0.10967429244946747\
GOTERM_BP_FAT	GO:0043500~muscle adaptation	12	1.1988	0.0149526	FDPS, MEF2C, GSN, PARP1, TNNI1, ADK, ATP2B4, PDE5A, ECE1, IGF1, KLF4, NR3C1	889	105	17911	2.30256	1	0.120724	0.11002563116968012\
GOTERM_BP_FAT	GO:0001958~endochondral ossification	6	0.599401	0.0150343	COL1A1, MMP14, MEF2C, DLX5, SCX, RUNX2	889	30	17911	4.02947	1	0.1211	0.11036876108980694\
GOTERM_BP_FAT	GO:0036075~replacement ossification	6	0.599401	0.0150343	COL1A1, MMP14, MEF2C, DLX5, SCX, RUNX2	889	30	17911	4.02947	1	0.1211	0.11036876108980694\
GOTERM_BP_FAT	GO:0002064~epithelial cell development	22	2.1978	0.0151517	COL18A1, NOTCH1, BCL11B, ROCK2, BAD, PAX6, PRDM1, DLL1, TNFRSF1A, SOX3, AFDN, CDH5, EPB41L5, SALL1, PODXL, WT1, ID1, MAP7, SLITRK6, S1PR3, HOXA5, TJP2	889	254	17911	1.74505	1	0.121695	0.11091115454098419\
GOTERM_BP_FAT	GO:0055010~ventricular cardiac muscle tissue morphogenesis	8	0.799201	0.0151788	RYR2, NOTCH1, HEY1, TNNI1, PKP2, NRG1, ISL1, SMAD7	889	53	17911	3.04111	1	0.121695	0.11091115454098419\
GOTERM_BP_FAT	GO:0014743~regulation of muscle hypertrophy	8	0.799201	0.0151788	FDPS, PARP1, ADK, ATP2B4, PDE5A, ECE1, IGF1, NR3C1	889	53	17911	3.04111	1	0.121695	0.11091115454098419\
GOTERM_BP_FAT	GO:0016445~somatic diversification of immunoglobulins	8	0.799201	0.0151788	MSH6, RNF168, MSH2, ATAD5, TFRC, CLCF1, HSPD1, FOXP1	889	53	17911	3.04111	1	0.121695	0.11091115454098419\
GOTERM_BP_FAT	GO:0046597~negative regulation of viral entry into host cell	5	0.4995	0.015396	IFITM3, RAD50, IFITM1, GSN, PTX3	889	20	17911	5.03684	1	0.12244	0.11159010982196482\
GOTERM_BP_FAT	GO:0045683~negative regulation of epidermis development	5	0.4995	0.015396	NGFR, NOTCH1, HES1, HOXA7, DLL1	889	20	17911	5.03684	1	0.12244	0.11159010982196482\
GOTERM_BP_FAT	GO:0042573~retinoic acid metabolic process	5	0.4995	0.015396	CRABP2, ALDH1A2, RDH10, RBP1, ALDH1A7	889	20	17911	5.03684	1	0.12244	0.11159010982196482\
GOTERM_BP_FAT	GO:2000209~regulation of anoikis	5	0.4995	0.015396	NTRK2, NOTCH1, MYBBP1A, SNAI2, AES	889	20	17911	5.03684	1	0.12244	0.11159010982196482\
GOTERM_BP_FAT	GO:0021516~dorsal spinal cord development	5	0.4995	0.015396	LMO4, RFX4, PBX3, ASCL1, HOXB8	889	20	17911	5.03684	1	0.12244	0.11159010982196482\
GOTERM_BP_FAT	GO:2000136~regulation of cell proliferation involved in heart morphogenesis	5	0.4995	0.015396	NOTCH1, BMPR2, HES1, TBX5, ISL1	889	20	17911	5.03684	1	0.12244	0.11159010982196482\
GOTERM_BP_FAT	GO:0048486~parasympathetic nervous system development	5	0.4995	0.015396	HOXA1, HES1, ASCL1, HES3, PLXNA4	889	20	17911	5.03684	1	0.12244	0.11159010982196482\
GOTERM_BP_FAT	GO:0046700~heterocycle catabolic process	24	2.3976	0.0155567	GALT, NCBP1, DIS3, IGFBP3, PDE1A, FOXL2, PRR5L, HPRT, SAMHD1, GSPT1, ZFP36L1, PNRC2, EXOSC7, ZFP36, LIN28B, LIN28A, KHSRP, HMOX1, BLVRB, ETF1, PDE5A, UPP1, SKIV2L2, HMOX2	889	286	17911	1.69069	1	0.123505	0.1125610115858157\
GOTERM_BP_FAT	GO:0010976~positive regulation of neuron projection development	25	2.4975	0.0155658	ROBO2, GRN, BMPR2, CRABP2, LPAR1, LPAR3, PTN, NR3C1, PTPRF, ROBO1, CUX1, NPTN, NEFL, NGFR, EPHA4, NTRK2, METRN, BDNF, SERPINF1, NME2, COBL, NRG1, CAMK1, PRKD1, EPHA3	889	302	17911	1.66783	1	0.123505	0.1125610115858157\
GOTERM_BP_FAT	GO:0030282~bone mineralization	11	1.0989	0.0156224	MEF2C, BMPR2, PKDCC, TGFB3, TMEM119, RSPO2, IGF1, PTN, PTH1R, DNM3OS, MTSS1	889	92	17911	2.40892	1	0.123812	0.11284053565510922\
GOTERM_BP_FAT	GO:0051302~regulation of cell division	14	1.3986	0.0157472	CENPV, TGFB3, PDGFA, PAX6, PTN, CDC6, BRCA2, DLL1, FGF5, FGF8, FGF9, PDGFC, HOXC4, PKP4	889	134	17911	2.10495	1	0.124658	0.11361158571664057\
GOTERM_BP_FAT	GO:0010564~regulation of cell cycle process	38	3.7962	0.015812	CDKN1C, ROCK2, FHL1, SMC5, BRCA1, BRCA2, ZFP36L1, DACH1, ZNHIT1, FGF8, CLSPN, FAM83D, SOX4, DACT1, PDGFRB, CDKN2B, CENPV, CRADD, ATAD5, DUSP1, ATP2B4, HMGA2, IGF1, CDC6, PBX1, WDR76, RGCC, MYBBP1A, FAP, MSH2, CCDC8, ID2, CHMP2B, PSME1, PSME2, PKP4, TRIM37, BCAT1	889	516	17911	1.48372	1	0.125027	0.11394762198499664\
GOTERM_BP_FAT	GO:0000018~regulation of DNA recombination	9	0.899101	0.0159644	RAD51AP1, MSH6, RAD50, MSH2, ATAD5, TFRC, CLCF1, FIGNL2, RAD18	889	66	17911	2.74737	1	0.126088	0.11491457054943849\
GOTERM_BP_FAT	GO:0022402~cell cycle process	72	7.19281	0.0160112	TRIM71, CDKN1C, FHL1, SMC5, CHD3, BRCA1, BRCA2, WDR43, SOX2, DACH1, FGF8, PPAT, MYBL2, RSPO1, SOX4, DACT1, PDGFRB, HELLS, USP8, DUSP1, NSUN2, PAX6, RHOC, MLF1, WDR76, CD2AP, MSH6, MSH2, CCNE1, TIMELESS, PSME1, GAS1, PSME2, PKP4, BCAT1, KPNB1, DCTN6, SEH1L, ROCK2, ZFP503, ZFP36L1, ZNHIT1, CLSPN, FAM83D, SPTBN1, ZFHX3, CDKN2B, CENPV, ATAD5, CRADD, ATP2B4, HMGA2, PTPN11, IGF1, CDC6, PBX1, MAD2L2, RA…	889	1109	17911	1.30803	1	0.126108	0.11493306875112161\
GOTERM_BP_FAT	GO:0043502~regulation of muscle adaptation	10	0.999001	0.01602	FDPS, PARP1, TNNI1, ADK, ATP2B4, PDE5A, ECE1, IGF1, KLF4, NR3C1	889	79	17911	2.5503	1	0.126108	0.11493306875112161\
GOTERM_BP_FAT	GO:0040008~regulation of growth	48	4.7952	0.0160219	BMPR2, NOTCH1, CRABP2, NRK, FHL1, NOL8, LPAR3, NR3C1, YBX3, DLL1, FBLN5, CYR61, SOCS2, IGFBPL1, FGF8, FGF9, HLX, EPB41L3, NCAM1, SLIT2, PHLDA2, PLXNA4, FDPS, WDR36, EPHA7, MEF2C, SEMA6A, PARP1, NCBP1, BCL11A, BDNF, IGFBP3, IGFBP2, HMGA2, PTPN11, NRG1, IGF1, TBX5, POU3F2, TBX2, AES, FOXP1, MAD2L2, DAB2, MMP14, WT1, GAS1, CRYAB	889	688	17911	1.40563	1	0.126108	0.11493306875112161\
GOTERM_BP_FAT	GO:0001838~embryonic epithelial tube formation	15	1.4985	0.0162037	TRIM71, FZD3, ROCK2, LMO4, IRX3, COBL, CECR2, WNT6, SALL1, MTHFD1L, MTHFD1, SALL4, ALX1, SOX4, HES5	889	149	17911	2.02826	1	0.127394	0.1161052989233314\
GOTERM_BP_FAT	GO:1902582~single-organism intracellular transport	42	4.1958	0.0162374	TRAM1, IPO11, RGS19, THRA, INSIG1, PIK3R1, BRCA1, LITAF, UACA, IPO7, WDR43, IPO5, FGF9, ZIC1, HMOX1, NEFL, SSR1, HES1, KIF1B, NEFM, AP3S1, TNPO1, SPTBN1, DACT1, HSP90AA1, DST, ANGPT1, PARP1, HSPA4, TGFB3, IGF1, TMEM173, SULF2, TNFRSF1A, NFKBIA, DAB2, MDFIC, XPOT, BAMBI, SNAI2, PRKD1, KPNB1	889	585	17911	1.44648	1	0.127514	0.11621420446972672\
GOTERM_BP_FAT	GO:0042594~response to starvation	16	1.5984	0.0164491	BMPR2, SEH1L, SLC2A1, ASNS, GABARAP, ACAT1, ZFP36, DAP, MAP1LC3A, MYBBP1A, OXCT1, UCP2, RRAGD, ANGPTL4, UPP1, ATF4	889	164	17911	1.9656	1	0.129029	0.11759508088783376\
GOTERM_BP_FAT	GO:0045190~isotype switching	7	0.699301	0.0166612	MSH6, RNF168, MSH2, ATAD5, TFRC, CLCF1, HSPD1	889	42	17911	3.35789	1	0.129678	0.1181864684849178\
GOTERM_BP_FAT	GO:0002204~somatic recombination of immunoglobulin genes involved in immune response	7	0.699301	0.0166612	MSH6, RNF168, MSH2, ATAD5, TFRC, CLCF1, HSPD1	889	42	17911	3.35789	1	0.129678	0.1181864684849178\
GOTERM_BP_FAT	GO:0019083~viral transcription	7	0.699301	0.0166612	IFITM3, ZFP36, NOTCH1, MDFIC, HMGA2, RSF1, CHD1	889	42	17911	3.35789	1	0.129678	0.1181864684849178\
GOTERM_BP_FAT	GO:0072210~metanephric nephron development	7	0.699301	0.0166612	PDGFRB, PDGFRA, EGR1, SALL1, WT1, HES1, HES5	889	42	17911	3.35789	1	0.129678	0.1181864684849178\
GOTERM_BP_FAT	GO:0002208~somatic diversification of immunoglobulins involved in immune response	7	0.699301	0.0166612	MSH6, RNF168, MSH2, ATAD5, TFRC, CLCF1, HSPD1	889	42	17911	3.35789	1	0.129678	0.1181864684849178\
GOTERM_BP_FAT	GO:0044246~regulation of multicellular organismal metabolic process	7	0.699301	0.0166612	PDGFRB, MFAP4, RGCC, FAP, TGFB3, CREB3L1, SCX	889	42	17911	3.35789	1	0.129678	0.1181864684849178\
GOTERM_BP_FAT	GO:0046683~response to organophosphorus	14	1.3986	0.0166635	SPARC, JUND, DUSP1, LPAR1, CIB2, PLA2G5, FOS, PIK3R1, ZFP36L1, HSP90B1, HSPD1, COL1A1, CDO1, JUNB	889	135	17911	2.08936	1	0.129678	0.1181864684849178\
GOTERM_BP_FAT	GO:0071156~regulation of cell cycle arrest	8	0.799201	0.0167165	RGCC, MYBBP1A, CRADD, FAP, ID2, HMGA2, BRCA1, SOX4	889	54	17911	2.98479	1	0.129798	0.11829555716816192\
GOTERM_BP_FAT	GO:0006090~pyruvate metabolic process	11	1.0989	0.0167541	LDHB, LDHA, PDHA1, PKM, GALT, MPC1, PGK1, IGF1, ENO1, CDO1, HK2	889	93	17911	2.38302	1	0.129798	0.11829555716816192\
GOTERM_BP_FAT	GO:0007266~Rho protein signal transduction	11	1.0989	0.0167541	PDGFRB, NGFR, COL3A1, COL1A2, ROCK2, CDC42EP4, CDC42EP3, LPAR1, TAX1BP3, CTNNAL1, ROBO1	889	93	17911	2.38302	1	0.129798	0.11829555716816192\
GOTERM_BP_FAT	GO:0019218~regulation of steroid metabolic process	11	1.0989	0.0167541	EGR1, FDPS, FGF15, DAB2, ACADL, INSIG1, SNAI1, SNAI2, IGF1, ATP1A1, NR3C1	889	93	17911	2.38302	1	0.129798	0.11829555716816192\
GOTERM_BP_FAT	GO:0090092~regulation of transmembrane receptor protein serine/threonine kinase signaling pathway	19	1.8981	0.0170341	GDF10, CDKN1C, CDKN2B, BMPR2, NOTCH1, PARP1, TGFB3, NREP, NPNT, CYR61, GLG1, SMAD7, DAB2, BMP1, FGF9, BAMBI, HES1, HES5, DACT1	889	210	17911	1.82286	1	0.131818	0.12013739736775875\
GOTERM_BP_FAT	GO:0019827~stem cell population maintenance	15	1.4985	0.0170869	NOTCH1, RIF1, HMGA2, LDB2, KLF4, DLL1, SOX2, PCM1, LIN28A, SALL1, SALL4, IGF2BP1, HES1, SOX4, HES5	889	150	17911	2.01474	1	0.132079	0.12037448566068928\
GOTERM_BP_FAT	GO:0008299~isoprenoid biosynthetic process	6	0.599401	0.0172131	FDPS, MVK, ALDH1A2, RDH10, RBP1, FDFT1	889	31	17911	3.89949	1	0.132756	0.12099200766661947\
GOTERM_BP_FAT	GO:0010837~regulation of keratinocyte proliferation	6	0.599401	0.0172131	ZFP36, BCL11B, TWIST2, SNAI2, PRKD1, ZFP36L1	889	31	17911	3.89949	1	0.132756	0.12099200766661947\
GOTERM_BP_FAT	GO:0071773~cellular response to BMP stimulus	16	1.5984	0.0172961	GDF10, EGR1, RYR2, USP15, BMPR2, NOTCH1, DLX5, SCX, CYR61, RUNX2, SMAD7, FGF8, BMP1, ID1, HES1, HES5	889	165	17911	1.95368	1	0.133099	0.12130405522933282\
GOTERM_BP_FAT	GO:0071772~response to BMP	16	1.5984	0.0172961	GDF10, EGR1, RYR2, USP15, BMPR2, NOTCH1, DLX5, SCX, CYR61, RUNX2, SMAD7, FGF8, BMP1, ID1, HES1, HES5	889	165	17911	1.95368	1	0.133099	0.12130405522933282\
GOTERM_BP_FAT	GO:0051641~cellular localization	137	13.6863	0.0175207	IPO11, EXOC3L4, NOC2L, IPO7, IPO5, ZFP36, FGF9, KIF5C, TMSB10, HMGN3, SOX4, MORC3, MEF2C, SEMA6A, AIP, WDR75, MID1, CD2AP, RAB32, ARMCX3, CLIP3, PYGO1, CACNB3, CCNE1, DKC1, PKP2, PRKD1, PHPT1, KPNB1, PFN2, PKDCC, SEH1L, INSIG1, FAM109A, PIK3R1, FBLN5, HSP90B1, ZFP36L1, EPB41L3, MAP7, HMOX1, SSR1, CCDC141, FAM83D, SPTBN1, SPTBN2, CNTLN, ZBED3, NGFR, PMM1, TGFB3, HSPA4, ZBTB16, IGF1, SMAD7, COL1A1,…	889	2310	17911	1.19489	1	0.134677	0.12274283158392149\
GOTERM_BP_FAT	GO:0006720~isoprenoid metabolic process	11	1.0989	0.0179454	FDPS, DPM2, MVK, CRABP2, ALDH1A2, RDH10, RBP1, ALDH1A7, AKR1B8, DHRS4, FDFT1	889	94	17911	2.35767	1	0.137788	0.12557774480823017\
GOTERM_BP_FAT	GO:0070482~response to oxygen levels	29	2.8971	0.0180422	RYR2, NOTCH1, FLT1, LPAR1, ECE1, PTN, HSP90B1, LOXL2, HSPD1, ZFP36L1, PDLIM1, UCP2, DNMT3B, HMOX1, SOX4, HMOX2, PDK1, PDGFRB, EGR1, POSTN, VCAM1, BAD, TGFB3, MMP2, COL1A1, MMP14, RGCC, ANGPTL4, CRYAB	889	371	17911	1.57486	1	0.138377	0.126114943935434\
GOTERM_BP_FAT	GO:0043524~negative regulation of neuron apoptotic process	16	1.5984	0.018176	FOXB1, NTRK2, NGFR, MEF2C, ANGPT1, BDNF, TGFB3, ISL1, HSPD1, FGF8, MSH2, CHL1, CLCF1, HMOX1, NEFL, CRLF1	889	166	17911	1.94191	1	0.139249	0.12690905544042064\
GOTERM_BP_FAT	GO:0003283~atrial septum development	5	0.4995	0.018289	BMPR2, TBX5, ISL1, SOX4, CYR61	889	21	17911	4.79699	1	0.139648	0.1272733446040855\
GOTERM_BP_FAT	GO:0048557~embryonic digestive tract morphogenesis	5	0.4995	0.018289	PDGFRA, HLX, ID2, TCF7, PITX2	889	21	17911	4.79699	1	0.139648	0.1272733446040855\
GOTERM_BP_FAT	GO:0031290~retinal ganglion cell axon guidance	5	0.4995	0.018289	ROBO2, EPHA7, ALCAM, SLIT2, ISL1	889	21	17911	4.79699	1	0.139648	0.1272733446040855\
GOTERM_BP_FAT	GO:0031103~axon regeneration	7	0.699301	0.0185754	EPHA4, CHL1, MMP2, TNC, NEFL, NREP, ISL1	889	43	17911	3.2798	1	0.141678	0.12912344203647783\
GOTERM_BP_FAT	GO:0048511~rhythmic process	29	2.8971	0.0186215	ROBO2, DDC, ROCK2, HNRNPU, PTN, SLIT2, NGFR, EGR1, PDGFRA, NTRK2, ZFHX3, JUND, ANGPT1, CBX3, BDNF, SERPINF1, MMP2, FOXL2, IGF1, RUNX1, MMP14, MYBBP1A, KITL, ID2, ID1, TIMELESS, ID4, ID3, ATF4	889	372	17911	1.57063	1	0.141874	0.1293014249556683\
GOTERM_BP_FAT	GO:0006721~terpenoid metabolic process	9	0.899101	0.0188569	FDPS, CRABP2, ALDH1A2, RDH10, RBP1, ALDH1A7, AKR1B8, DHRS4, FDFT1	889	68	17911	2.66656	1	0.143508	0.13079119233986508\
GOTERM_BP_FAT	GO:0030522~intracellular receptor signaling pathway	17	1.6983	0.0190443	NTRK2, PARP1, BDNF, HMGA2, UFSP2, IGF1, BRCA1, SAFB, NR3C1, ISL1, FOXP1, NFKBIA, DAB2, NR6A1, ALDH1A2, SAFB2, SNAI2	889	182	17911	1.8819	1	0.144493	0.13168831849750254\
GOTERM_BP_FAT	GO:0050731~positive regulation of peptidyl-tyrosine phosphorylation	16	1.5984	0.0190898	PDGFRA, ANGPT1, CCK, NRG1, IGF1, ISL1, ADRA2A, TNFRSF1A, VTN, EHD4, KITL, CLCF1, RICTOR, HES1, CRLF1, HES5	889	167	17911	1.93029	1	0.144493	0.13168831849750254\
GOTERM_BP_FAT	GO:0072070~loop of Henle development	4	0.3996	0.019091	IRX3, DLL1, POU3F3, HES5	889	12	17911	6.71579	1	0.144493	0.13168831849750254\
GOTERM_BP_FAT	GO:0048711~positive regulation of astrocyte differentiation	4	0.3996	0.019091	NOTCH1, CLCF1, ID2, HES1	889	12	17911	6.71579	1	0.144493	0.13168831849750254\
GOTERM_BP_FAT	GO:0034331~cell junction maintenance	4	0.3996	0.019091	AFDN, PKP2, PLEKHA7, MTSS1	889	12	17911	6.71579	1	0.144493	0.13168831849750254\
GOTERM_BP_FAT	GO:0032956~regulation of actin cytoskeleton organization	25	2.4975	0.019339	ROCK2, ELN, ARPC1B, LPAR1, PIK3R1, MYLK3, ARHGDIB, RICTOR, SLIT2, SYNPO, TMSB10, SPTBN1, PDGFRB, MEF2C, GSN, TGFB3, MTSS1, CD2AP, RGCC, CDC42EP4, ID1, CDC42EP3, PHPT1, EPHA3, PFN2	889	308	17911	1.63534	1	0.146209	0.13325245190266152\
GOTERM_BP_FAT	GO:0022409~positive regulation of cell-cell adhesion	19	1.8981	0.0193901	HSP90AA1, CD83, VCAM1, TFRC, BAD, ZBTB16, IGFBP2, ADK, IGF1, SMAD7, HSPD1, SOX2, EFNB1, LGALS1, PODXL, HLX, HES1, ITGA6, DENND6A	889	213	17911	1.79718	1	0.146435	0.1334583071253901\
GOTERM_BP_FAT	GO:0060706~cell differentiation involved in embryonic placenta development	6	0.599401	0.019591	KRT8, SNAI1, NR2F2, XIST, PRDM1, MDFI	889	32	17911	3.77763	1	0.147319	0.13426424604715764\
GOTERM_BP_FAT	GO:0045746~negative regulation of Notch signaling pathway	6	0.599401	0.019591	NFKBIA, MEG3, EGFL7, MMP14, HEY1, NRARP	889	32	17911	3.77763	1	0.147319	0.13426424604715764\
GOTERM_BP_FAT	GO:0050919~negative chemotaxis	6	0.599401	0.019591	ROBO2, PDGFA, NRG1, SLIT2, PLXNA4, ROBO1	889	32	17911	3.77763	1	0.147319	0.13426424604715764\
GOTERM_BP_FAT	GO:1902580~single-organism cellular localization	63	6.29371	0.0195927	IPO11, TRAM1, THRA, BRCA1, LITAF, IPO7, WDR43, IPO5, FGF9, ZIC1, NEFL, KIF1B, NEFM, AP3S1, TNPO1, DACT1, HSP90AA1, PARP1, DST, PPP2R5A, PAX6, TMEM173, TNFRSF1A, RAB32, CLIP3, CACNB3, MDFIC, CANX, PKP2, PRKD1, VAMP5, KPNB1, PFN2, GRN, RGS19, PKDCC, ROCK2, INSIG1, PIK3R1, PTN, UACA, EPB41L3, MAP7, HMOX1, SSR1, CSK, HES1, SPTBN1, SPTBN2, ANGPT1, HSPA4, TGFB3, IGF1, MPP5, SULF2, IFT20, NFKBIA, DAB2, …	889	960	17911	1.32217	1	0.147319	0.13426424604715764\
GOTERM_BP_FAT	GO:0001775~cell activation	61	6.09391	0.0196419	CD83, TFRC, ADK, NRARP, PRDM1, LRRC32, ACTG1, CCND3, LGALS1, TIMP1, CLIC1, SOX4, PDGFRB, PDGFRA, HELLS, HSP90AA1, MEF2C, IGFBP2, SLC39A10, ADRA2A, RUNX2, FOXP1, MSH6, RNF168, MMP14, MSH2, PDE5A, TNFRSF21, CBFB, TCF7, PDGFA, PIK3R1, PLA2G5, DLL1, HSPD1, ZFP36L1, MYL12B, EFNB1, ZNHIT1, HLX, HMOX1, CSK, HES1, IL11RA1, JAG2, PRNP, EGR1, GSN, VCAM1, ATAD5, BCL11B, BCL11A, BAD, ZBTB16, IGF1, HPRT, MAFB…	889	926	17911	1.3272	1	0.147528	0.13445514948280385\
GOTERM_BP_FAT	GO:0032091~negative regulation of protein binding	10	0.999001	0.0200276	EPB41L5, DAB2, ID1, CAMK1, ISL1, PTPRF, GTPBP4, NFATC4, DACT1, AES	889	82	17911	2.45699	1	0.150098	0.1367972552360332\
GOTERM_BP_FAT	GO:0072091~regulation of stem cell proliferation	10	0.999001	0.0200276	SOX2, FZD3, NOTCH1, BEX1, BDNF, KITL, HMGA2, SNAI2, PAX6, ZFP36L1	889	82	17911	2.45699	1	0.150098	0.1367972552360332\
GOTERM_BP_FAT	GO:0045668~negative regulation of osteoblast differentiation	8	0.799201	0.020116	GDF10, SOX2, NOTCH1, ID2, ID1, TWIST2, HOXA2, ID3	889	56	17911	2.87819	1	0.150597	0.13725152349055636\
GOTERM_BP_FAT	GO:0022037~metencephalon development	13	1.2987	0.0202002	LPAR1, PTPN11, PTN, ASCL1, DLL1, FOXP2, ATIC, GBX2, RFX4, GAS1, HOXA1, GART, SPTBN2	889	124	17911	2.11222	1	0.150908	0.13753560875267334\
GOTERM_BP_FAT	GO:0044708~single-organism behavior	36	3.5964	0.0202014	THRA, UBA6, PTN, CLCN3, CHL1, ZIC1, SLITRK6, NPTN, SNCG, SLITRK5, HOXA1, NCAM1, SPTBN2, EPHA4, EGR1, FOXB1, NTRK2, PRNP, MEF2C, PARP1, BDNF, SERPINF1, PBX3, CCK, IGF1, FOS, HPRT, FOXP2, C1QL1, RUNX1, IFT20, TANC1, ID2, PDE5A, HOXB8, EIF4G1	889	491	17911	1.4772	1	0.150908	0.13753560875267334\
GOTERM_BP_FAT	GO:0045833~negative regulation of lipid metabolic process	11	1.0989	0.0205132	FGF15, ACADL, ORMDL2, INSIG1, SNAI1, PPP2R5A, SNAI2, PDGFA, ATP1A1, BRCA1, ADRA2A	889	96	17911	2.30855	1	0.152967	0.13941169566532083\
GOTERM_BP_FAT	GO:0010811~positive regulation of cell-substrate adhesion	12	1.1988	0.0205213	VTN, EPB41L5, DAB2, EGFL6, SMOC1, ABI3BP, NINJ1, ITGA6, PTN, NPNT, FBLN2, CYR61	889	110	17911	2.19789	1	0.152967	0.13941169566532083\
GOTERM_BP_FAT	GO:1905207~regulation of cardiocyte differentiation	7	0.699301	0.0206345	FDPS, MEF2C, NRG1, IGF1, TBX5, NR3C1, FOXP1	889	44	17911	3.20526	1	0.153644	0.1400291787948036\
GOTERM_BP_FAT	GO:1903828~negative regulation of cellular protein localization	14	1.3986	0.0207374	LEPROT, PKDCC, THRA, ANGPT1, PPP2R5A, LITAF, UACA, NFKBIA, DAB2, MDFIC, SNAI2, TAX1BP3, CSK, SOX4	889	139	17911	2.02923	1	0.154244	0.14057567537541937\
GOTERM_BP_FAT	GO:2000377~regulation of reactive oxygen species metabolic process	16	1.5984	0.0210216	PDGFRB, NGFR, HSP90AA1, ATP2B4, IGF1, BRCA1, CLCN3, KLF4, FBLN5, HK2, HSPD1, MYCN, DDAH2, KHSRP, PTX3, CRYAB	889	169	17911	1.90744	1	0.15619	0.1423490560539489\
GOTERM_BP_FAT	GO:0048588~developmental cell growth	19	1.8981	0.021095	EMX1, FDPS, EPHA7, POSTN, SEMA6A, BMPR2, CRABP2, BDNF, BCL11A, COBL, FOXL2, NRG1, LPAR3, IGF1, NR3C1, ALCAM, SLIT2, PDLIM5, PLXNA4	889	215	17911	1.78046	1	0.156567	0.14269238656028435\
GOTERM_BP_FAT	GO:0009267~cellular response to starvation	13	1.2987	0.0213761	BMPR2, SEH1L, SLC2A1, ASNS, GABARAP, DAP, MAP1LC3A, MYBBP1A, UCP2, RRAGD, ANGPTL4, UPP1, ATF4	889	125	17911	2.09533	1	0.158482	0.14443798451683768\
GOTERM_BP_FAT	GO:0033158~regulation of protein import into nucleus, translocation	5	0.4995	0.0214973	HSP90AA1, IGF1, BRCA1, TMEM173, TNFRSF1A	889	22	17911	4.57894	1	0.159209	0.1451008561113991\
GOTERM_BP_FAT	GO:0032388~positive regulation of intracellular transport	24	2.3976	0.0215679	LEPROT, HSP90AA1, PARP1, TGFB3, WDR75, NRG1, PRR5L, IGF1, PIK3R1, BRCA1, TMEM173, UACA, SULF2, IPO5, TNFRSF1A, PCM1, DAB2, BAMBI, ZIC1, HES1, CAMK1, PRKD1, ZBED3, DACT1	889	295	17911	1.63911	1	0.15939	0.14526536093342124\
GOTERM_BP_FAT	GO:1903037~regulation of leukocyte cell-cell adhesion	24	2.3976	0.0215679	PRNP, HSP90AA1, CD83, GSN, VCAM1, TFRC, BAD, ZBTB16, IGFBP2, ADK, NRARP, IGF1, PRDM1, LRRC32, KLF4, HSPD1, EFNB1, LGALS1, ZNHIT1, HLX, HES1, PDE5A, CSK, TNFRSF21	889	295	17911	1.63911	1	0.15939	0.14526536093342124\
GOTERM_BP_FAT	GO:0048469~cell maturation	17	1.6983	0.0218472	CDKN1C, CBFB, IRX5, BCL11A, HBA-X, PTH1R, ASCL1, BRCA2, RUNX2, RUNX1, C1QL1, EDNRB, ID2, LHX6, HES1, HES5, HOXA5	889	185	17911	1.85138	1	0.161281	0.1469890836847091\
GOTERM_BP_FAT	GO:0030239~myofibril assembly	8	0.799201	0.0219844	PDGFRB, PDGFRA, NEBL, KRT8, MYLK3, ACTG1, TTN, FOXP1	889	57	17911	2.8277	1	0.161904	0.1475565526236892\
GOTERM_BP_FAT	GO:0010463~mesenchymal cell proliferation	8	0.799201	0.0219844	MYCN, FGF9, NFIB, GAS1, PDGFA, PTN, FOXP2, FOXP1	889	57	17911	2.8277	1	0.161904	0.1475565526236892\
GOTERM_BP_FAT	GO:0001817~regulation of cytokine production	40	3.996	0.0220057	SPON2, CD83, TRIL, TWIST2, PIK3R1, BRCA1, LRRC32, DLL1, LITAF, HSPD1, ZFP36, HMOX1, ZFP580, S1PR3, CSK, SPTBN1, SUZ12, MAP2K3, EGR1, PRNP, POSTN, ANGPT1, PARP1, TGFB3, LUM, TMEM173, KLF4, ISL1, ADRA2A, CD2AP, NFATC4, RUNX1, SULF2, FOXP1, TNFRSF1A, RGCC, NCL, SNAI2, TNFRSF21, ATF4	889	564	17911	1.42889	1	0.161904	0.1475565526236892\
GOTERM_BP_FAT	GO:0061515~myeloid cell development	9	0.899101	0.0221055	PABPC4, HBA-X, HBA-A2, HBB-BT, PTPN11, HBA-A1, HBB-BS, TJP2, FOXP1	889	70	17911	2.59037	1	0.161904	0.1475565526236892\
GOTERM_BP_FAT	GO:0060998~regulation of dendritic spine development	9	0.899101	0.0221055	NGFR, EPHA4, GRN, MEF2C, LPAR1, NRG1, CAMK1, PDLIM5, NR3C1	889	70	17911	2.59037	1	0.161904	0.1475565526236892\
GOTERM_BP_FAT	GO:2000279~negative regulation of DNA biosynthetic process	6	0.599401	0.0221745	MEG3, BMPR2, DACH1, DUSP1, HNRNPU, NAT10	889	33	17911	3.66316	1	0.161904	0.1475565526236892\
GOTERM_BP_FAT	GO:0070727~cellular macromolecule localization	93	9.29071	0.0222053	RYR2, IPO11, TRAM1, THRA, EXOC3L4, MIA2, SNX10, BRCA1, BRCA2, LITAF, IPO7, HK2, IPO5, ZFP36, PCM1, FGF9, ZIC1, NPTN, TLK1, AP3S1, TNPO1, TMSB10, SOX4, DACT1, HSP90AA1, MORC3, PARP1, AIP, PPP2R5A, WDR75, PAX6, NRG1, TMEM173, MID1, TNFRSF1A, CD2AP, RAB32, CLIP3, ARMCX3, PYGO1, CACNB3, MDFIC, DKC1, PKP2, STX5A, TAX1BP3, PRKD1, VAMP5, KPNB1, CD63, LEPROT, RGS19, PKDCC, SEH1L, ROCK2, PRR5L, PIK3R1, PT…	889	1512	17911	1.23922	1	0.161904	0.1475565526236892\
GOTERM_BP_FAT	GO:0060164~regulation of timing of neuron differentiation	3	0.2997	0.0222133	HES1, ASCL1, HES3	889	5	17911	12.0884	1	0.161904	0.1475565526236892\
GOTERM_BP_FAT	GO:0060480~lung goblet cell differentiation	3	0.2997	0.0222133	FOXP4, HOXA5, FOXP1	889	5	17911	12.0884	1	0.161904	0.1475565526236892\
GOTERM_BP_FAT	GO:0072223~metanephric glomerular mesangium development	3	0.2997	0.0222133	PDGFRB, EGR1, WT1	889	5	17911	12.0884	1	0.161904	0.1475565526236892\
GOTERM_BP_FAT	GO:0007171~activation of transmembrane receptor protein tyrosine kinase activity	3	0.2997	0.0222133	ANGPT1, PDGFC, NRG1	889	5	17911	12.0884	1	0.161904	0.1475565526236892\
GOTERM_BP_FAT	GO:0001757~somite specification	3	0.2997	0.0222133	COBL, MEOX1, DLL1	889	5	17911	12.0884	1	0.161904	0.1475565526236892\
GOTERM_BP_FAT	GO:0050863~regulation of T cell activation	23	2.2977	0.0223554	PRNP, HSP90AA1, CD83, GSN, VCAM1, TFRC, BAD, ZBTB16, IGFBP2, ADK, NRARP, IGF1, PRDM1, LRRC32, HSPD1, EFNB1, LGALS1, ZNHIT1, HLX, HES1, PDE5A, CSK, TNFRSF21	889	280	17911	1.65496	1	0.162767	0.14834357600983977\
GOTERM_BP_FAT	GO:0009913~epidermal cell differentiation	18	1.7982	0.0224676	JAG2, NOTCH1, BCL11B, ROCK2, NME2, PAX6, KLF4, DLL1, LOR, ZFP36L1, ZFP36, MYCN, HEY1, CUX1, SLITRK6, HES1, HOXA7, HES5	889	201	17911	1.80424	1	0.163411	0.14893068917985497\
GOTERM_BP_FAT	GO:0034101~erythrocyte homeostasis	13	1.2987	0.0226019	THRA, HBA-X, HBB-BT, HBA-A2, HBB-BS, HBA-A1, ZFP36L1, ZFP36, MAFB, ID2, HMOX1, HOXA5, HOXB6	889	126	17911	2.0787	1	0.164215	0.1496633759651962\
GOTERM_BP_FAT	GO:0051276~chromosome organization	69	6.89311	0.022677	NAT10, HNRNPU, RSF1, SMC5, CHD3, BRCA1, NOC2L, BRCA2, NR3C1, CHD1, LOXL2, SMCHD1, SLK, CHAF1A, SALL1, HIST1H2AE, DNMT3B, HIST1H1E, TLK1, DPF3, HIST3H2BA, HMGN3, HIST1H1A, HIST1H1B, WDHD1, HELLS, PARP1, MSX3, DUSP1, WDR75, ISL1, MSH6, RNF168, MSH2, CCNE1, DKC1, PSME4, MCM4, PRKD1, KPNB1, USP15, DNMT1, SEH1L, UHRF1, BAZ2A, RLF, CECR2, ZNHIT1, SMYD1, SUZ12, CENPV, CBX3, ATAD2, EYA4, SMARCA5, HMGA2, …	889	1075	17911	1.29318	1	0.164587	0.15000251168221101\
GOTERM_BP_FAT	GO:0090184~positive regulation of kidney development	7	0.699301	0.0228429	PDGFRB, EGR1, LIN28A, SALL1, WT1, PDGFA, HOXB7	889	45	17911	3.13403	1	0.165443	0.15078225386149438\
GOTERM_BP_FAT	GO:0035315~hair cell differentiation	7	0.699301	0.0228429	JAG2, NOTCH1, CUX1, SLITRK6, HES1, DLL1, HES5	889	45	17911	3.13403	1	0.165443	0.15078225386149438\
GOTERM_BP_FAT	GO:1901215~negative regulation of neuron death	19	1.8981	0.0229125	FOXB1, NTRK2, NGFR, MEF2C, ANGPT1, BDNF, TGFB3, SERPINF1, IGF1, ISL1, HSPD1, FGF8, MSH2, CHL1, CLCF1, HMOX1, NEFL, CRLF1, ATF4	889	217	17911	1.76405	1	0.165751	0.15106304391844944\
GOTERM_BP_FAT	GO:0051249~regulation of lymphocyte activation	31	3.0969	0.0229335	CD83, TFRC, ADK, NRARP, PRDM1, LRRC32, HSPD1, ZFP36L1, EFNB1, LGALS1, ZNHIT1, HLX, HES1, CSK, PRNP, HSP90AA1, MEF2C, GSN, VCAM1, ATAD5, BAD, ZBTB16, IGFBP2, SLC39A10, IGF1, MSH6, MMP14, CLCF1, ID2, PDE5A, TNFRSF21	889	412	17911	1.51594	1	0.165751	0.15106304391844944\
GOTERM_BP_FAT	GO:0045786~negative regulation of cell cycle	29	2.8971	0.0231024	CDKN1C, FHL1, BRCA1, ZFP36L1, SOX2, ZNHIT1, TIMP2, CLSPN, SOX4, DACT1, ZFHX3, FZD3, CDKN2B, CRADD, DUSP1, HMGA2, NR2F2, MLF1, RGCC, MYBBP1A, FAP, MSH2, ID2, PMP22, NABP1, GAS1, TRIM37, BCAT1, RAD9A	889	379	17911	1.54162	1	0.166325	0.15158592182199335\
GOTERM_BP_FAT	GO:0042455~ribonucleoside biosynthetic process	12	1.1988	0.0231302	PKM, PARP1, AMD1, NME2, ADK, CTPS2, AK4, HPRT, UPP1, PAPSS1, SLC25A13, ACAT1	889	112	17911	2.15865	1	0.166325	0.15158592182199335\
GOTERM_BP_FAT	GO:0009163~nucleoside biosynthetic process	12	1.1988	0.0231302	PKM, PARP1, AMD1, NME2, ADK, CTPS2, AK4, HPRT, UPP1, PAPSS1, SLC25A13, ACAT1	889	112	17911	2.15865	1	0.166325	0.15158592182199335\
GOTERM_BP_FAT	GO:0036211~protein modification process	197	19.6803	0.0231335	WDSUB1, NOC2L, SOX2, RPS6KA3, RPS6KA6, EDNRB, SOX4, PDK1, EPHA4, EPHA7, MEF2C, WDR75, ISL1, GTPBP4, ALPK3, PRKD1, EPHA3, RNF122, PFN2, LPAR1, PDGFA, LPAR3, BAZ2A, PIK3R1, PLA2G5, GSPT1, NUAK1, ZNHIT1, FLRT2, PDGFC, ST3GAL4, ST8SIA4, SPTBN1, ZBED3, B3GALNT2, NGFR, EGR1, PMM1, TIPARP, BCL11A, NR2F2, IGF1, CDC6, PUM3, SRPK1, EHD4, KITL, KLHDC8A, ID1, SNAI2, RAD18, BTG1, IKBKAP, BRCA1, BRCA2, PTPRF, …	889	3474	17911	1.1425	1	0.166325	0.15158592182199335\
GOTERM_BP_FAT	GO:0006464~cellular protein modification process	197	19.6803	0.0231335	WDSUB1, NOC2L, SOX2, RPS6KA3, RPS6KA6, EDNRB, SOX4, PDK1, EPHA4, EPHA7, MEF2C, WDR75, ISL1, GTPBP4, ALPK3, PRKD1, EPHA3, RNF122, PFN2, LPAR1, PDGFA, LPAR3, BAZ2A, PIK3R1, PLA2G5, GSPT1, NUAK1, ZNHIT1, FLRT2, PDGFC, ST3GAL4, ST8SIA4, SPTBN1, ZBED3, B3GALNT2, NGFR, EGR1, PMM1, TIPARP, BCL11A, NR2F2, IGF1, CDC6, PUM3, SRPK1, EHD4, KITL, KLHDC8A, ID1, SNAI2, RAD18, BTG1, IKBKAP, BRCA1, BRCA2, PTPRF, …	889	3474	17911	1.1425	1	0.166325	0.15158592182199335\
GOTERM_BP_FAT	GO:0031016~pancreas development	11	1.0989	0.0233391	NKX6-2, BAD, PPDPF, ALDH1A2, ILDR2, HES1, PAX6, IGF1, ISL1, DLL1, SOX4	889	98	17911	2.26144	1	0.167628	0.1527739279295969\
GOTERM_BP_FAT	GO:0042693~muscle cell fate commitment	4	0.3996	0.0239201	MEF2C, WT1, AW551984, TBX2	889	13	17911	6.19919	1	0.170381	0.1552827994319923\
GOTERM_BP_FAT	GO:0072216~positive regulation of metanephros development	4	0.3996	0.0239201	PDGFRB, EGR1, WT1, PDGFA	889	13	17911	6.19919	1	0.170381	0.1552827994319923\
GOTERM_BP_FAT	GO:0061158~3'-UTR-mediated mRNA destabilization	4	0.3996	0.0239201	TRIM71, ZFP36, KHSRP, ZFP36L1	889	13	17911	6.19919	1	0.170381	0.1552827994319923\
GOTERM_BP_FAT	GO:0031507~heterochromatin assembly	4	0.3996	0.0239201	HELLS, CENPV, HMGA2, BAZ2A	889	13	17911	6.19919	1	0.170381	0.1552827994319923\
GOTERM_BP_FAT	GO:0007549~dosage compensation	4	0.3996	0.0239201	SMCHD1, DNMT3B, XIST, BRCA1	889	13	17911	6.19919	1	0.170381	0.1552827994319923\
GOTERM_BP_FAT	GO:2000052~positive regulation of non-canonical Wnt signaling pathway	4	0.3996	0.0239201	DAB2, RSPO1, MLLT3, ANKRD6	889	13	17911	6.19919	1	0.170381	0.1552827994319923\
GOTERM_BP_FAT	GO:0016114~terpenoid biosynthetic process	4	0.3996	0.0239201	FDPS, ALDH1A2, RDH10, RBP1	889	13	17911	6.19919	1	0.170381	0.1552827994319923\
GOTERM_BP_FAT	GO:0046040~IMP metabolic process	4	0.3996	0.0239201	ATIC, PPAT, HPRT, GART	889	13	17911	6.19919	1	0.170381	0.1552827994319923\
GOTERM_BP_FAT	GO:0035272~exocrine system development	8	0.799201	0.0239697	FGF8, TGFB3, NFIB, PPDPF, ESRP1, PDGFA, PAX6, IGF1	889	58	17911	2.77895	1	0.170558	0.15544424935325618\
GOTERM_BP_FAT	GO:0071824~protein-DNA complex subunit organization	18	1.7982	0.0244547	HELLS, CENPV, THRA, SMARCA5, RSF1, H1F0, CHAF1A, ZNHIT1, HIST3H2A, CENPH, NASP, PSME4, ANP32E, HIST1H1E, HIST3H2BA, HIST1H1A, SUPT16, HIST1H1B	889	203	17911	1.78647	1	0.17383	0.15842620062233356\
GOTERM_BP_FAT	GO:1902806~regulation of cell cycle G1/S phase transition	12	1.1988	0.0245219	CDKN2B, RGCC, CRADD, ID2, FHL1, PSME1, ATP2B4, PSME2, BCAT1, FAM83D, SOX4, DACT1	889	113	17911	2.13954	1	0.174128	0.1586977978867155\
GOTERM_BP_FAT	GO:0034754~cellular hormone metabolic process	10	0.999001	0.0247128	PDGFRA, STARD3, DAB2, CRABP2, TIPARP, ALDH1A2, RDH10, RBP1, ECE1, ALDH1A7	889	85	17911	2.37028	1	0.175123	0.15960449850324174\
GOTERM_BP_FAT	GO:0009156~ribonucleoside monophosphate biosynthetic process	10	0.999001	0.0247128	ATIC, PKM, PARP1, PPAT, ADK, AK4, HPRT, UPP1, GART, SLC25A13	889	85	17911	2.37028	1	0.175123	0.15960449850324174\
GOTERM_BP_FAT	GO:0050865~regulation of cell activation	37	3.6963	0.0247587	CD83, TFRC, ADK, PDGFA, NRARP, PLA2G5, PRDM1, LRRC32, HSPD1, ZFP36L1, EFNB1, LGALS1, ZNHIT1, HLX, HMOX1, HES1, CSK, PDGFRB, PDGFRA, PRNP, HSP90AA1, MEF2C, GSN, VCAM1, ATAD5, LMO4, BAD, ZBTB16, IGFBP2, SLC39A10, IGF1, MSH6, MMP14, CLCF1, ID2, PDE5A, TNFRSF21	889	516	17911	1.44467	1	0.1752	0.15967482984731732\
GOTERM_BP_FAT	GO:0033144~negative regulation of intracellular steroid hormone receptor signaling pathway	6	0.599401	0.0249691	DAB2, HMGA2, IGF1, BRCA1, ISL1, FOXP1	889	34	17911	3.55542	1	0.1752	0.15967482984731732\
GOTERM_BP_FAT	GO:1901987~regulation of cell cycle phase transition	21	2.0979	0.0249922	CDKN1C, CDKN2B, CRADD, ATAD5, DUSP1, FHL1, ATP2B4, HMGA2, SMC5, CDC6, PBX1, ZFP36L1, RGCC, ID2, PSME1, PSME2, CLSPN, BCAT1, FAM83D, SOX4, DACT1	889	251	17911	1.68564	1	0.1752	0.15967482984731732\
GOTERM_BP_FAT	GO:0010038~response to metal ion	26	2.5974	0.0250242	RYR2, SPARC, TFRC, ASCL1, LOXL2, TTN, CASP6, HMOX1, NCAM1, JUNB, PRNP, MEF2C, JUND, GSN, VCAM1, PARP1, ARG1, BAD, DUSP1, SERPINF1, IGFBP2, FOS, NFATC4, ID2, ATF4, SLC25A13	889	332	17911	1.57781	1	0.1752	0.15967482984731732\
GOTERM_BP_FAT	GO:0009065~glutamine family amino acid catabolic process	5	0.4995	0.0250286	DDAH2, ARG1, PPAT, ATP2B4, FAH	889	23	17911	4.37986	1	0.1752	0.15967482984731732\
GOTERM_BP_FAT	GO:0071295~cellular response to vitamin	5	0.4995	0.0250286	COL1A1, POSTN, TNC, SNAI2, PTN	889	23	17911	4.37986	1	0.1752	0.15967482984731732\
GOTERM_BP_FAT	GO:0003272~endocardial cushion formation	5	0.4995	0.0250286	NOTCH1, FGF8, HEY1, SNAI1, SNAI2	889	23	17911	4.37986	1	0.1752	0.15967482984731732\
GOTERM_BP_FAT	GO:0072215~regulation of metanephros development	5	0.4995	0.0250286	PDGFRB, EGR1, SALL1, WT1, PDGFA	889	23	17911	4.37986	1	0.1752	0.15967482984731732\
GOTERM_BP_FAT	GO:0048569~post-embryonic organ development	5	0.4995	0.0250286	EFEMP1, FLT1, BCL11B, MFAP2, KLF4	889	23	17911	4.37986	1	0.1752	0.15967482984731732\
GOTERM_BP_FAT	GO:2000050~regulation of non-canonical Wnt signaling pathway	5	0.4995	0.0250286	DAB2, RSPO1, MLLT3, ANKRD6, DACT1	889	23	17911	4.37986	1	0.1752	0.15967482984731732\
GOTERM_BP_FAT	GO:0048011~neurotrophin TRK receptor signaling pathway	5	0.4995	0.0250286	BEX1, AKT1S1, SPRY2, PTPN11, PTPRF	889	23	17911	4.37986	1	0.1752	0.15967482984731732\
GOTERM_BP_FAT	GO:0021895~cerebral cortex neuron differentiation	5	0.4995	0.0250286	EMX1, ID4, LHX6, HPRT, ASCL1	889	23	17911	4.37986	1	0.1752	0.15967482984731732\
GOTERM_BP_FAT	GO:0048010~vascular endothelial growth factor receptor signaling pathway	7	0.699301	0.0252047	MEG3, BMPR2, FLT1, ANGPT1, FGF9, PIK3R1, PRKD1	889	46	17911	3.0659	1	0.176099	0.16049381583323255\
GOTERM_BP_FAT	GO:0050807~regulation of synapse organization	13	1.2987	0.0252081	NTRK2, MEF2C, EPHA7, BDNF, PTN, NFATC4, FLRT2, ADGRE5, SLITRK6, SLITRK5, MALAT1, CAMK1, PDLIM5	889	128	17911	2.04622	1	0.176099	0.16049381583323255\
GOTERM_BP_FAT	GO:0071478~cellular response to radiation	14	1.3986	0.0255139	EGR1, HMGA2, PTN, PIK3R1, NOC2L, NFATC4, RAD51AP1, RNF168, MFAP4, HIST3H2A, SNAI2, BCAT1, CRYAB, RAD9A	889	143	17911	1.97247	1	0.177804	0.1620475617054097\
GOTERM_BP_FAT	GO:0034728~nucleosome organization	14	1.3986	0.0255139	SMARCA5, RSF1, H1F0, CHAF1A, ZNHIT1, HIST3H2A, NASP, PSME4, ANP32E, HIST1H1E, HIST3H2BA, HIST1H1A, SUPT16, HIST1H1B	889	143	17911	1.97247	1	0.177804	0.1620475617054097\
GOTERM_BP_FAT	GO:0002262~myeloid cell homeostasis	15	1.4985	0.0255295	THRA, HBA-X, HBB-BT, HBA-A2, HBB-BS, HBA-A1, ZFP36L1, ZFP36, MAFB, MTHFD1, KITL, ID2, HMOX1, HOXA5, HOXB6	889	158	17911	1.91272	1	0.177804	0.1620475617054097\
GOTERM_BP_FAT	GO:0001756~somitogenesis	9	0.899101	0.0257301	FOXB1, EPB41L5, IFITM1, RGS19, COBL, NRARP, MEOX1, DLL1, TTN	889	72	17911	2.51842	1	0.178839	0.16299164657110732\
GOTERM_BP_FAT	GO:0043525~positive regulation of neuron apoptotic process	9	0.899101	0.0257301	EGR1, EPHA7, CASP6, MYBL2, ASCL1, NR3C1, PTPRF, TNFRSF1A, ATF4	889	72	17911	2.51842	1	0.178839	0.16299164657110732\
GOTERM_BP_FAT	GO:1901659~glycosyl compound biosynthetic process	12	1.1988	0.0259734	PKM, PARP1, AMD1, NME2, ADK, CTPS2, AK4, HPRT, UPP1, PAPSS1, SLC25A13, ACAT1	889	114	17911	2.12077	1	0.180349	0.16436760385570998\
GOTERM_BP_FAT	GO:2000179~positive regulation of neural precursor cell proliferation	8	0.799201	0.0260747	SOX2, NGFR, FZD3, NOTCH1, BEX1, PAX6, IGF1, ASCL1	889	59	17911	2.73184	1	0.180689	0.16467698090161884\
GOTERM_BP_FAT	GO:0051057~positive regulation of small GTPase mediated signal transduction	8	0.799201	0.0260747	PDGFRB, NGFR, COL3A1, KITL, LPAR1, NRG1, IGF1, ROBO1	889	59	17911	2.73184	1	0.180689	0.16467698090161884\
GOTERM_BP_FAT	GO:0048592~eye morphogenesis	16	1.5984	0.0264957	NTRK2, FLT1, IRX5, FOXF2, PAX6, FOXL2, PTN, PRDM1, DLL1, TBX2, SOX2, EFEMP1, CASP6, MFAP2, GAS1, PITX2	889	174	17911	1.85263	1	0.183238	0.16700004169809846\
GOTERM_BP_FAT	GO:0006323~DNA packaging	16	1.5984	0.0264957	HELLS, CENPV, SMARCA5, HMGA2, BAZ2A, RSF1, NOC2L, H1F0, CHAF1A, NASP, PSME4, ANP32E, HIST1H1E, HIST3H2BA, HIST1H1A, HIST1H1B	889	174	17911	1.85263	1	0.183238	0.16700004169809846\
GOTERM_BP_FAT	GO:1901652~response to peptide	31	3.0969	0.0272217	ZFP106, LEPROT, BTG1, NOTCH1, SPARC, PIK3R1, PTPRF, ZFP36L1, SOCS2, CCND3, PPAT, UCP2, NEFL, CSK, TIMP1, NGFR, EGR1, EIF2B3, JUND, PARP1, ARG1, NME2, PTPN11, IGF1, CDC6, KLF4, COL1A1, NFKBIA, ID1, TIMELESS, CDO1	889	418	17911	1.49418	1	0.18807	0.17140409562209669\
GOTERM_BP_FAT	GO:0090068~positive regulation of cell cycle process	18	1.7982	0.0276804	PDGFRB, CENPV, CRADD, ROCK2, HMGA2, SMC5, IGF1, CDC6, BRCA1, PBX1, FGF8, RGCC, MYBBP1A, FAP, ID2, PKP4, FAM83D, SOX4	889	206	17911	1.76045	1	0.190486	0.17360611443668855\
GOTERM_BP_FAT	GO:0009127~purine nucleoside monophosphate biosynthetic process	9	0.899101	0.0276893	ATIC, PKM, PARP1, PPAT, ADK, AK4, HPRT, GART, SLC25A13	889	73	17911	2.48392	1	0.190486	0.17360611443668855\
GOTERM_BP_FAT	GO:0009168~purine ribonucleoside monophosphate biosynthetic process	9	0.899101	0.0276893	ATIC, PKM, PARP1, PPAT, ADK, AK4, HPRT, GART, SLC25A13	889	73	17911	2.48392	1	0.190486	0.17360611443668855\
GOTERM_BP_FAT	GO:0006302~double-strand break repair	16	1.5984	0.027707	PARP1, RIF1, MCM8, SMARCA5, HMGA2, FIGNL2, SMC5, BRCA1, BRCA2, RAD51AP1, MAD2L2, RNF168, RAD50, MSH2, TIMELESS, NABP1	889	175	17911	1.84204	1	0.190486	0.17360611443668855\
GOTERM_BP_FAT	GO:0034655~nucleobase-containing compound catabolic process	21	2.0979	0.0277096	GALT, NCBP1, DIS3, IGFBP3, PDE1A, FOXL2, PRR5L, HPRT, SAMHD1, GSPT1, ZFP36L1, PNRC2, EXOSC7, ZFP36, LIN28B, LIN28A, KHSRP, ETF1, PDE5A, UPP1, SKIV2L2	889	254	17911	1.66573	1	0.190486	0.17360611443668855\
GOTERM_BP_FAT	GO:0007015~actin filament organization	26	2.5974	0.0278264	ELN, ARPC1B, LPAR1, PIK3R1, ESPN, HSP90B1, TTN, COBLL1, RICTOR, SLIT2, SYNPO, TMSB10, SPTBN1, CAP2, GSN, TGFB3, NEBL, COBL, MTSS1, MAD2L2, RGCC, CDC42EP4, ID1, CDC42EP3, ZYX, PFN2	889	336	17911	1.55902	1	0.191099	0.1741644415707022\
GOTERM_BP_FAT	GO:1901361~organic cyclic compound catabolic process	25	2.4975	0.0279077	GALT, PDE1A, PRR5L, SAMHD1, GSPT1, ZFP36L1, EXOSC7, ZFP36, KHSRP, HMOX1, UPP1, HMOX2, NCBP1, DIS3, IGFBP3, FOXL2, HPRT, FAH, PNRC2, LIN28B, LIN28A, BLVRB, ETF1, PDE5A, SKIV2L2	889	319	17911	1.57895	1	0.191466	0.17449957531777283\
GOTERM_BP_FAT	GO:2000725~regulation of cardiac muscle cell differentiation	6	0.599401	0.0279799	FDPS, MEF2C, NRG1, IGF1, NR3C1, FOXP1	889	35	17911	3.45383	1	0.191771	0.17477706112828806\
GOTERM_BP_FAT	GO:0034329~cell junction assembly	15	1.4985	0.0280543	ROCK2, RHOC, PTPN13, MPP5, SMAD7, CDH5, EPB41L5, MMP14, SLK, EPB41L3, SNAI1, PKP2, SNAI2, PKP4, EPHA3	889	160	17911	1.88881	1	0.19209	0.17506750682427077\
GOTERM_BP_FAT	GO:0048857~neural nucleus development	8	0.799201	0.0283024	FGF9, NFIB, BASP1, HOXA1, CKB, ASCL1, PITX2, FOXP2	889	60	17911	2.68631	1	0.193597	0.17644099571358074\
GOTERM_BP_FAT	GO:0032880~regulation of protein localization	64	6.39361	0.028814	THRA, BRCA1, LRRC32, KRT20, LITAF, IPO5, PCM1, ZIC1, NPTN, HMGN3, SOX4, DACT1, POSTN, HSP90AA1, PARP1, PPP2R5A, WDR75, NRG1, TMEM173, ISL1, ADRA2A, TNFRSF1A, CD2AP, CLIP3, RNF168, MDFIC, CCNE1, DKC1, NCL, TAX1BP3, PRKD1, PHPT1, TNFRSF21, LEPROT, RGS19, PKDCC, PRR5L, PIK3R1, PTN, UACA, HSPD1, EPB41L5, RAB11FIP1, OXCT1, UCP2, CSK, HES1, SPTBN1, ZBED3, NGFR, PRNP, GSN, ANGPT1, TGFB3, BAD, PTPN11, IG…	889	1000	17911	1.28943	1	0.19586	0.17850344601741544\
GOTERM_BP_FAT	GO:0007565~female pregnancy	18	1.7982	0.0288233	GRN, BMPR2, ARG1, TGFB3, MMP2, IGFBP2, FOS, NR2F2, PRDM1, ADRA2A, STOX2, PPAT, ARHGDIB, UCP2, MAGED2, TIMP1, JUNB, IL11RA1	889	207	17911	1.75194	1	0.19586	0.17850344601741544\
GOTERM_BP_FAT	GO:0035335~peptidyl-tyrosine dephosphorylation	5	0.4995	0.0288889	DUSP1, PTPN11, PTPN13, PTPRF, DUSP14	889	24	17911	4.19737	1	0.19586	0.17850344601741544\
GOTERM_BP_FAT	GO:0045939~negative regulation of steroid metabolic process	5	0.4995	0.0288889	FGF15, INSIG1, SNAI1, SNAI2, ATP1A1	889	24	17911	4.19737	1	0.19586	0.17850344601741544\
GOTERM_BP_FAT	GO:0042474~middle ear morphogenesis	5	0.4995	0.0288889	GSC, INSIG1, EYA4, GAS1, HOXA2	889	24	17911	4.19737	1	0.19586	0.17850344601741544\
GOTERM_BP_FAT	GO:0000469~cleavage involved in rRNA processing	5	0.4995	0.0288889	EXOSC7, LAS1L, BMS1, NHP2, TSR1	889	24	17911	4.19737	1	0.19586	0.17850344601741544\
GOTERM_BP_FAT	GO:0045663~positive regulation of myoblast differentiation	5	0.4995	0.0288889	MEF2C, BTG1, IGFBP3, SMYD1, PIK3R1	889	24	17911	4.19737	1	0.19586	0.17850344601741544\
GOTERM_BP_FAT	GO:0010894~negative regulation of steroid biosynthetic process	5	0.4995	0.0288889	FGF15, INSIG1, SNAI1, SNAI2, ATP1A1	889	24	17911	4.19737	1	0.19586	0.17850344601741544\
GOTERM_BP_FAT	GO:0033173~calcineurin-NFAT signaling cascade	5	0.4995	0.0288889	PRNP, ATP2B4, NRG1, IGF1, NFATC4	889	24	17911	4.19737	1	0.19586	0.17850344601741544\
GOTERM_BP_FAT	GO:0021877~forebrain neuron fate commitment	4	0.3996	0.0293449	BCL11B, LHX6, PAX6, ASCL1	889	14	17911	5.75639	1	0.197784	0.18025759788480175\
GOTERM_BP_FAT	GO:2000095~regulation of Wnt signaling pathway, planar cell polarity pathway	4	0.3996	0.0293449	DAB2, MLLT3, ANKRD6, DACT1	889	14	17911	5.75639	1	0.197784	0.18025759788480175\
GOTERM_BP_FAT	GO:0060253~negative regulation of glial cell proliferation	4	0.3996	0.0293449	CDKN2B, NOTCH1, HES1, PTN	889	14	17911	5.75639	1	0.197784	0.18025759788480175\
GOTERM_BP_FAT	GO:0060973~cell migration involved in heart development	4	0.3996	0.0293449	PDGFRB, NOTCH1, SNAI2, PITX2	889	14	17911	5.75639	1	0.197784	0.18025759788480175\
GOTERM_BP_FAT	GO:0045605~negative regulation of epidermal cell differentiation	4	0.3996	0.0293449	NOTCH1, HES1, HOXA7, DLL1	889	14	17911	5.75639	1	0.197784	0.18025759788480175\
GOTERM_BP_FAT	GO:0021781~glial cell fate commitment	4	0.3996	0.0293449	NRG1, PAX6, ASCL1, HES5	889	14	17911	5.75639	1	0.197784	0.18025759788480175\
GOTERM_BP_FAT	GO:0070201~regulation of establishment of protein localization	55	5.49451	0.0295499	THRA, BRCA1, LRRC32, KRT20, LITAF, IPO5, PCM1, ZIC1, HMGN3, SOX4, DACT1, POSTN, HSP90AA1, PARP1, PPP2R5A, WDR75, NRG1, TMEM173, ISL1, ADRA2A, TNFRSF1A, CLIP3, MDFIC, DKC1, NCL, PRKD1, PHPT1, TNFRSF21, LEPROT, RGS19, PKDCC, PRR5L, PIK3R1, UACA, HSPD1, EPB41L5, RAB11FIP1, OXCT1, UCP2, CSK, HES1, SPTBN1, ZBED3, ANGPT1, TGFB3, BAD, PTPN11, IGF1, SULF2, NFKBIA, DAB2, RGCC, BAMBI, SNAI2, CAMK1	889	840	17911	1.31917	1	0.198971	0.181339379636925\
GOTERM_BP_FAT	GO:0045930~negative regulation of mitotic cell cycle	17	1.6983	0.0295926	CDKN2B, FZD3, CRADD, DUSP1, FHL1, HMGA2, ZFP36L1, RGCC, MSH2, TIMP2, GAS1, NABP1, CLSPN, BCAT1, SOX4, RAD9A, DACT1	889	192	17911	1.78388	1	0.199064	0.1814242712233098\
GOTERM_BP_FAT	GO:0030098~lymphocyte differentiation	28	2.7972	0.0299073	CD83, CBFB, TCF7, NRARP, PIK3R1, PRDM1, DLL1, ZFP36L1, LGALS1, HLX, SOX4, IL11RA1, JAG2, EGR1, HELLS, HSP90AA1, BCL11B, BCL11A, BAD, ZBTB16, RUNX2, FOXP1, MMP14, MAFB, MSH2, CLCF1, ID2, ITM2A	889	371	17911	1.52056	1	0.200985	0.18317470697069527\
GOTERM_BP_FAT	GO:0090257~regulation of muscle system process	18	1.7982	0.030001	FDPS, RYR2, HSP90AA1, PARP1, ADK, ATP2B4, ECE1, IGF1, ATP1A1, NPNT, KLF4, NR3C1, ADRA2A, SMAD7, TTN, TNNI1, PKP2, PDE5A	889	208	17911	1.74352	1	0.201419	0.18357013911234718\
GOTERM_BP_FAT	GO:0046661~male sex differentiation	16	1.5984	0.0302518	PDGFRA, SCX, HMGA2, YBX3, SOX2, SOX3, MMP14, FGF8, FGF9, NASP, MSH2, KITL, WT1, MAP7, SAFB2, PITX2	889	177	17911	1.82123	1	0.202905	0.18492435781467026\
GOTERM_BP_FAT	GO:0010817~regulation of hormone levels	36	3.5964	0.0308146	MEG3, CRABP2, CPQ, ILDR2, ECE1, ATP1A1, IDE, NR3C1, RAB11FIP1, OXCT1, RDH10, UCP2, CRYM, HMGN3, SOX4, EGR1, PDGFRA, STARD3, TIPARP, BDNF, BAD, HMGA2, PAX6, FOXL2, PTPN11, IGF1, SAFB, ISL1, ADRA2A, RUNX1, DAB2, CLCF1, ALDH1A2, RBP1, PHPT1, ALDH1A7	889	509	17911	1.42496	1	0.206479	0.1881816184882646\
GOTERM_BP_FAT	GO:0034405~response to fluid shear stress	6	0.599401	0.0312113	PDGFRB, MEF2C, TGFB3, KLF4, MTSS1, SMAD7	889	36	17911	3.35789	1	0.208529	0.19005002888759706\
GOTERM_BP_FAT	GO:1902692~regulation of neuroblast proliferation	6	0.599401	0.0312113	SOX2, FZD3, NOTCH1, BEX1, BDNF, PAX6	889	36	17911	3.35789	1	0.208529	0.19005002888759706\
GOTERM_BP_FAT	GO:0048048~embryonic eye morphogenesis	6	0.599401	0.0312113	EFEMP1, FOXF2, MFAP2, PAX6, FOXL2, TBX2	889	36	17911	3.35789	1	0.208529	0.19005002888759706\
GOTERM_BP_FAT	GO:0071214~cellular response to abiotic stimulus	23	2.2977	0.0315316	EGR1, CRADD, BAD, SCX, HMGA2, PTN, PIK3R1, ATP1A1, NOC2L, ASCL1, YBX3, ZFP36L1, TNFRSF1A, NFATC4, RAD51AP1, COL1A1, RNF168, MFAP4, HIST3H2A, SNAI2, BCAT1, CRYAB, RAD9A	889	290	17911	1.59789	1	0.210261	0.1916289927541537\
GOTERM_BP_FAT	GO:0009416~response to light stimulus	23	2.2977	0.0315316	FOXB1, JUND, DUSP1, ASNS, FOS, PTN, PIK3R1, NOC2L, BRCA2, UACA, NFATC4, IFT20, MSH6, RNF168, MFAP4, TANC1, HIST3H2A, MSH2, ID2, NPTN, HOXA1, BCAT1, RAD18	889	290	17911	1.59789	1	0.210261	0.1916289927541537\
GOTERM_BP_FAT	GO:1903047~mitotic cell cycle process	47	4.6953	0.0318692	TRIM71, DCTN6, CDKN1C, SEH1L, FHL1, SMC5, WDR43, ZFP36L1, FGF8, PPAT, MYBL2, CLSPN, FAM83D, SOX4, SPTBN1, DACT1, PDGFRB, HELLS, USP8, CDKN2B, CENPV, CRADD, DUSP1, NSUN2, HMGA2, PAX6, IGF1, CDC6, PBX1, CD2AP, MAD2L2, RGCC, CENPH, MSH2, CCNE1, ID2, CCNG2, CHMP2B, TIMELESS, ID4, PSME1, SPRY2, NABP1, PSME2, BCAT1, KPNB1, RAD9A	889	702	17911	1.3489	1	0.212307	0.19349362739058235\
GOTERM_BP_FAT	GO:0060842~arterial endothelial cell differentiation	3	0.2997	0.032235	NOTCH1, HEY1, DLL1	889	6	17911	10.0737	1	0.212486	0.19365682859349134\
GOTERM_BP_FAT	GO:0042769~DNA damage response, detection of DNA damage	3	0.2997	0.032235	PARP1, HMGA2, SOX4	889	6	17911	10.0737	1	0.212486	0.19365682859349134\
GOTERM_BP_FAT	GO:0006189~'de novo' IMP biosynthetic process	3	0.2997	0.032235	ATIC, PPAT, GART	889	6	17911	10.0737	1	0.212486	0.19365682859349134\
GOTERM_BP_FAT	GO:0031052~chromosome breakage	3	0.2997	0.032235	HMGA2, BRCA1, BRCA2	889	6	17911	10.0737	1	0.212486	0.19365682859349134\
GOTERM_BP_FAT	GO:0031086~nuclear-transcribed mRNA catabolic process, deadenylation-independent decay	3	0.2997	0.032235	ZFP36, ZFP36L1, PNRC2	889	6	17911	10.0737	1	0.212486	0.19365682859349134\
GOTERM_BP_FAT	GO:0031049~programmed DNA elimination	3	0.2997	0.032235	HMGA2, BRCA1, BRCA2	889	6	17911	10.0737	1	0.212486	0.19365682859349134\
GOTERM_BP_FAT	GO:0046499~S-adenosylmethioninamine metabolic process	3	0.2997	0.032235	DNMT1, AMD1, DNMT3B	889	6	17911	10.0737	1	0.212486	0.19365682859349134\
GOTERM_BP_FAT	GO:2000324~positive regulation of glucocorticoid receptor signaling pathway	3	0.2997	0.032235	NTRK2, BDNF, NR3C1	889	6	17911	10.0737	1	0.212486	0.19365682859349134\
GOTERM_BP_FAT	GO:0014012~peripheral nervous system axon regeneration	3	0.2997	0.032235	MMP2, TNC, NEFL	889	6	17911	10.0737	1	0.212486	0.19365682859349134\
GOTERM_BP_FAT	GO:0045110~intermediate filament bundle assembly	3	0.2997	0.032235	PKP2, NEFL, NEFM	889	6	17911	10.0737	1	0.212486	0.19365682859349134\
GOTERM_BP_FAT	GO:0060481~lobar bronchus epithelium development	3	0.2997	0.032235	FOXP4, HOXA5, FOXP1	889	6	17911	10.0737	1	0.212486	0.19365682859349134\
GOTERM_BP_FAT	GO:0071103~DNA conformation change	18	1.7982	0.0324631	HELLS, CENPV, SMARCA5, HMGA2, BAZ2A, RSF1, NOC2L, RAD50, H1F0, CHAF1A, NASP, PSME4, ANP32E, MCM4, HIST1H1E, HIST3H2BA, HIST1H1A, HIST1H1B	889	210	17911	1.72692	1	0.213785	0.19484085686711644\
GOTERM_BP_FAT	GO:1901990~regulation of mitotic cell cycle phase transition	19	1.8981	0.0325987	CDKN1C, CDKN2B, CRADD, ATAD5, DUSP1, FHL1, HMGA2, SMC5, CDC6, PBX1, ZFP36L1, RGCC, ID2, PSME1, PSME2, CLSPN, BCAT1, SOX4, DACT1	889	226	17911	1.6938	1	0.214269	0.19528145349355777\
GOTERM_BP_FAT	GO:0006310~DNA recombination	19	1.8981	0.0325987	BCL11B, ATAD5, TFRC, MCM8, TCF7, FIGNL2, SMC5, BRCA1, BRCA2, FOXP1, HSPD1, RAD51AP1, MSH6, RNF168, RAD50, MSH2, CLCF1, NABP1, RAD18	889	226	17911	1.6938	1	0.214269	0.19528145349355777\
GOTERM_BP_FAT	GO:0060914~heart formation	5	0.4995	0.0330827	MEF2C, NOTCH1, HES1, TBX5, ISL1	889	25	17911	4.02947	1	0.215951	0.196814380475291\
GOTERM_BP_FAT	GO:0046885~regulation of hormone biosynthetic process	5	0.4995	0.0330827	EGR1, DAB2, IGF1, ATP1A1, NR3C1	889	25	17911	4.02947	1	0.215951	0.196814380475291\
GOTERM_BP_FAT	GO:0072273~metanephric nephron morphogenesis	5	0.4995	0.0330827	PDGFRB, SALL1, WT1, HES1, HES5	889	25	17911	4.02947	1	0.215951	0.196814380475291\
GOTERM_BP_FAT	GO:0021854~hypothalamus development	5	0.4995	0.0330827	FOXB1, SOX3, NKX2-6, PITX2, POU3F2	889	25	17911	4.02947	1	0.215951	0.196814380475291\
GOTERM_BP_FAT	GO:0001885~endothelial cell development	8	0.799201	0.0331365	CDH5, COL18A1, AFDN, ROCK2, ID1, S1PR3, TJP2, TNFRSF1A	889	62	17911	2.59966	1	0.215951	0.196814380475291\
GOTERM_BP_FAT	GO:0090501~RNA phosphodiester bond hydrolysis	8	0.799201	0.0331365	EXOSC7, MOV10, NCBP1, LAS1L, BMS1, CPSF2, NHP2, TSR1	889	62	17911	2.59966	1	0.215951	0.196814380475291\
GOTERM_BP_FAT	GO:0042246~tissue regeneration	8	0.799201	0.0331365	SOX2, POSTN, NOTCH1, PKM, GSN, CPQ, NINJ1, IGF1	889	62	17911	2.59966	1	0.215951	0.196814380475291\
GOTERM_BP_FAT	GO:0007405~neuroblast proliferation	8	0.799201	0.0331365	SOX2, FZD3, NOTCH1, BEX1, BDNF, ID4, PAX6, ASCL1	889	62	17911	2.59966	1	0.215951	0.196814380475291\
GOTERM_BP_FAT	GO:2000242~negative regulation of reproductive process	8	0.799201	0.0331365	MSH2, DUSP1, WT1, SERPINF1, ARHGDIB, SNAI1, IGF1, TIMP1	889	62	17911	2.59966	1	0.215951	0.196814380475291\
GOTERM_BP_FAT	GO:0072577~endothelial cell apoptotic process	7	0.699301	0.0332471	COL18A1, RGCC, BMPR2, ANGPT1, ECSCR, CD248, ANGPTL4	889	49	17911	2.87819	1	0.216059	0.19691288961018263\
GOTERM_BP_FAT	GO:0043388~positive regulation of DNA binding	7	0.699301	0.0332471	PARP1, HMGA2, HES1, IGF1, PITX2, KLF4, ISL1	889	49	17911	2.87819	1	0.216059	0.19691288961018263\
GOTERM_BP_FAT	GO:0032330~regulation of chondrocyte differentiation	7	0.699301	0.0332471	PKDCC, EFEMP1, ZBTB16, SNAI2, GLG1, RUNX2, LOXL2	889	49	17911	2.87819	1	0.216059	0.19691288961018263\
GOTERM_BP_FAT	GO:0034613~cellular protein localization	91	9.09091	0.0336265	RYR2, IPO11, TRAM1, THRA, EXOC3L4, MIA2, SNX10, BRCA1, BRCA2, LITAF, IPO7, HK2, IPO5, PCM1, FGF9, ZIC1, NPTN, TLK1, AP3S1, TNPO1, TMSB10, SOX4, DACT1, HSP90AA1, MORC3, PARP1, AIP, PPP2R5A, WDR75, PAX6, NRG1, TMEM173, MID1, TNFRSF1A, CD2AP, RAB32, CLIP3, ARMCX3, PYGO1, CACNB3, MDFIC, DKC1, PKP2, STX5A, TAX1BP3, PRKD1, VAMP5, KPNB1, CD63, LEPROT, RGS19, PKDCC, SEH1L, ROCK2, PRR5L, PIK3R1, PTN, UACA…	889	1500	17911	1.22227	1	0.21817	0.19883721067683952\
GOTERM_BP_FAT	GO:0045787~positive regulation of cell cycle	24	2.3976	0.0336353	PDGFRB, CENPV, CRADD, ROCK2, HMGA2, ASNS, SMC5, PTPN11, IGF1, CDC6, BRCA1, ASCL1, BRCA2, PBX1, CCND3, FGF8, RGCC, MYBBP1A, FAP, ID2, PKP4, HES1, FAM83D, SOX4	889	309	17911	1.56484	1	0.21817	0.19883721067683952\
GOTERM_BP_FAT	GO:0009124~nucleoside monophosphate biosynthetic process	10	0.999001	0.0341671	ATIC, PKM, PARP1, PPAT, ADK, AK4, HPRT, UPP1, GART, SLC25A13	889	90	17911	2.2386	1	0.221291	0.20168088410020454\
GOTERM_BP_FAT	GO:0014910~regulation of smooth muscle cell migration	9	0.899101	0.0341805	PDGFRB, VTN, EGR1, POSTN, IGFBP3, LPAR1, PDGFA, IGF1, SLIT2	889	76	17911	2.38587	1	0.221291	0.20168088410020454\
GOTERM_BP_FAT	GO:0009411~response to UV	13	1.2987	0.0343404	PTN, PIK3R1, NOC2L, BRCA2, UACA, NFATC4, MSH6, RNF168, MFAP4, HIST3H2A, MSH2, BCAT1, RAD18	889	134	17911	1.95459	1	0.222117	0.20243454494802965\
GOTERM_BP_FAT	GO:0001558~regulation of cell growth	30	2.997	0.0344044	BMPR2, CRABP2, FHL1, NOL8, LPAR3, NR3C1, FBLN5, CYR61, SOCS2, IGFBPL1, EPB41L3, SLIT2, PLXNA4, FDPS, WDR36, EPHA7, SEMA6A, NCBP1, BCL11A, BDNF, IGFBP3, IGFBP2, NRG1, IGF1, MAD2L2, DAB2, MMP14, WT1, GAS1, CRYAB	889	410	17911	1.4742	1	0.222323	0.2026214726611204\
GOTERM_BP_FAT	GO:0001893~maternal placenta development	6	0.599401	0.034667	STOX2, BMPR2, NR2F2, PRDM1, JUNB, IL11RA1	889	37	17911	3.26714	1	0.2236	0.20378606700098228\
GOTERM_BP_FAT	GO:0071549~cellular response to dexamethasone stimulus	6	0.599401	0.034667	CBX3, ARG1, SERPINF1, DNMT3B, HNRNPU, NR3C1	889	37	17911	3.26714	1	0.2236	0.20378606700098228\
GOTERM_BP_FAT	GO:0002682~regulation of immune system process	77	7.69231	0.0357047	SPON2, FLT1, CD83, TFRC, TRIL, ADK, NRARP, PRDM1, LRRC32, RPS6KA3, ZFP36, LGALS1, DPF3, HOXA7, HOXA5, HSP90AA1, MEF2C, MMP2, IGFBP2, NME2, SLC39A10, FOS, TMEM173, MTSS1, RUNX1, FOXP1, MSH6, CACNB3, MMP14, RBP1, PDE5A, HOXB8, PHPT1, TNFRSF21, ITGA9, NOTCH1, LRRC17, TWIST2, PIK3R1, PLA2G5, SAMHD1, DLL1, PLA2G7, HSPD1, ZFP36L1, EFNB1, ZNHIT1, IRAK2, HLX, HMOX1, ZFP580, CSK, HES1, SLIT2, CD55, HES5, …	889	1249	17911	1.24207	1	0.230078	0.20968979857616565\
GOTERM_BP_FAT	GO:0001704~formation of primary germ layer	12	1.1988	0.03601	SOX2, VTN, EPB41L5, MMP14, BMPR2, DUSP1, TXNRD1, MMP2, COL12A1, SNAI1, SCX, HMGA2	889	120	17911	2.01474	1	0.231829	0.21128533355352774\
GOTERM_BP_FAT	GO:1904893~negative regulation of STAT cascade	7	0.699301	0.0362575	SUZ12, SOCS2, LEPROT, FLRT2, BGN, HMGA2, DCN	889	50	17911	2.82063	1	0.232987	0.2123409755681365\
GOTERM_BP_FAT	GO:0046426~negative regulation of JAK-STAT cascade	7	0.699301	0.0362575	SUZ12, SOCS2, LEPROT, FLRT2, BGN, HMGA2, DCN	889	50	17911	2.82063	1	0.232987	0.2123409755681365\
GOTERM_BP_FAT	GO:0008015~blood circulation	32	3.1968	0.036538	POPDC2, RYR2, BMPR2, THRA, ECE1, PIK3R1, ATP1A1, NR3C1, DLL1, MYLK3, TTN, EDNRB, TNNI1, HMOX1, KCNE1L, SLIT2, MAP2K3, POSTN, HSP90AA1, IRX5, ANGPT1, MMP2, ATP2B4, NR2F2, ADRA2A, TBX2, SMAD7, COL1A2, MYL1, ID2, PKP2, PDE5A	889	446	17911	1.44555	1	0.234571	0.21378492858987602\
GOTERM_BP_FAT	GO:0042110~T cell activation	33	3.2967	0.0370996	CD83, TFRC, TCF7, ADK, NRARP, PRDM1, LRRC32, HSPD1, ZFP36L1, EFNB1, CCND3, LGALS1, ZNHIT1, HLX, HES1, SOX4, JAG2, EGR1, PRNP, HSP90AA1, GSN, VCAM1, BCL11B, BCL11A, BAD, ZBTB16, IGFBP2, IGF1, RUNX2, FOXP1, MAFB, PDE5A, TNFRSF21	889	464	17911	1.43289	1	0.237734	0.21666704723906055\
GOTERM_BP_FAT	GO:0070489~T cell aggregation	33	3.2967	0.0370996	CD83, TFRC, TCF7, ADK, NRARP, PRDM1, LRRC32, HSPD1, ZFP36L1, EFNB1, CCND3, LGALS1, ZNHIT1, HLX, HES1, SOX4, JAG2, EGR1, PRNP, HSP90AA1, GSN, VCAM1, BCL11B, BCL11A, BAD, ZBTB16, IGFBP2, IGF1, RUNX2, FOXP1, MAFB, PDE5A, TNFRSF21	889	464	17911	1.43289	1	0.237734	0.21666704723906055\
GOTERM_BP_FAT	GO:0010212~response to ionizing radiation	14	1.3986	0.0374198	EGR1, VCAM1, PARP1, HMGA2, BRCA1, BRCA2, RAD51AP1, RNF168, MSH2, DNMT3B, SNAI2, NABP1, CRYAB, RAD9A	889	151	17911	1.86797	1	0.239023	0.21784221615850372\
GOTERM_BP_FAT	GO:0046546~development of primary male sexual characteristics	14	1.3986	0.0374198	PDGFRA, SCX, HMGA2, YBX3, SOX3, MMP14, FGF9, NASP, MSH2, KITL, WT1, MAP7, SAFB2, PITX2	889	151	17911	1.86797	1	0.239023	0.21784221615850372\
GOTERM_BP_FAT	GO:0008584~male gonad development	14	1.3986	0.0374198	PDGFRA, SCX, HMGA2, YBX3, SOX3, MMP14, FGF9, NASP, MSH2, KITL, WT1, MAP7, SAFB2, PITX2	889	151	17911	1.86797	1	0.239023	0.21784221615850372\
GOTERM_BP_FAT	GO:0001843~neural tube closure	11	1.0989	0.0374715	TRIM71, CECR2, FZD3, SALL1, MTHFD1L, MTHFD1, ROCK2, LMO4, SALL4, COBL, ALX1	889	106	17911	2.09076	1	0.239023	0.21784221615850372\
GOTERM_BP_FAT	GO:0032967~positive regulation of collagen biosynthetic process	5	0.4995	0.0376128	PDGFRB, RGCC, TGFB3, CREB3L1, SCX	889	26	17911	3.87449	1	0.239023	0.21784221615850372\
GOTERM_BP_FAT	GO:0090162~establishment of epithelial cell polarity	5	0.4995	0.0376128	HEY1, HES1, FRMD4A, MPP5, HES5	889	26	17911	3.87449	1	0.239023	0.21784221615850372\
GOTERM_BP_FAT	GO:0035412~regulation of catenin import into nucleus	5	0.4995	0.0376128	RGS19, BAMBI, SNAI2, SULF2, DACT1	889	26	17911	3.87449	1	0.239023	0.21784221615850372\
GOTERM_BP_FAT	GO:0002052~positive regulation of neuroblast proliferation	5	0.4995	0.0376128	SOX2, FZD3, NOTCH1, BEX1, PAX6	889	26	17911	3.87449	1	0.239023	0.21784221615850372\
GOTERM_BP_FAT	GO:0043276~anoikis	5	0.4995	0.0376128	NTRK2, NOTCH1, MYBBP1A, SNAI2, AES	889	26	17911	3.87449	1	0.239023	0.21784221615850372\
GOTERM_BP_FAT	GO:0071593~lymphocyte aggregation	33	3.2967	0.0380497	CD83, TFRC, TCF7, ADK, NRARP, PRDM1, LRRC32, HSPD1, ZFP36L1, EFNB1, CCND3, LGALS1, ZNHIT1, HLX, HES1, SOX4, JAG2, EGR1, PRNP, HSP90AA1, GSN, VCAM1, BCL11B, BCL11A, BAD, ZBTB16, IGFBP2, IGF1, RUNX2, FOXP1, MAFB, PDE5A, TNFRSF21	889	465	17911	1.42981	1	0.241577	0.22016948908972955\
GOTERM_BP_FAT	GO:0051251~positive regulation of lymphocyte activation	21	2.0979	0.0381682	MEF2C, HSP90AA1, CD83, VCAM1, ATAD5, TFRC, BAD, ZBTB16, IGFBP2, ADK, SLC39A10, IGF1, PRDM1, HSPD1, MSH6, EFNB1, MMP14, LGALS1, HLX, CLCF1, HES1	889	263	17911	1.60872	1	0.241704	0.22028552660780298\
GOTERM_BP_FAT	GO:0051248~negative regulation of protein metabolic process	64	6.39361	0.0382574	TRIM71, BRCA1, IDE, NOC2L, EPRS, WFDC2, RPS6KA3, SPRED1, ZFP36, RPS6KA6, EDNRB, KHSRP, TIMP2, DNMT3B, TIMP1, SOX4, DACT1, MSX3, DUSP1, IGFBP3, BGN, PAX6, NRG1, GTPBP4, DCN, AKT1S1, GAS1, CRYAB, GRB7, DNMT1, LXN, MVK, ROCK2, PRR5L, PIK3R1, GLG1, ZFP36L1, SOCS2, BCL2L12, VTN, FLRT2, IGF2BP1, CSK, SLIT2, ZBED3, SUZ12, PRNP, USP25, ANGPT1, HSPA4, ATP2B4, IGF1, NR2F2, KLF4, AZIN1, SMAD7, MAD2L2, MOV10…	889	1014	17911	1.27163	1	0.241704	0.22028552660780298\
GOTERM_BP_FAT	GO:0045321~leukocyte activation	52	5.19481	0.0382606	CD83, TFRC, ADK, NRARP, PRDM1, LRRC32, CCND3, LGALS1, SOX4, HELLS, HSP90AA1, MEF2C, IGFBP2, SLC39A10, RUNX2, FOXP1, MSH6, RNF168, MMP14, MSH2, PDE5A, TNFRSF21, CBFB, TCF7, PIK3R1, PLA2G5, DLL1, HSPD1, ZFP36L1, EFNB1, ZNHIT1, HLX, HMOX1, CSK, HES1, IL11RA1, JAG2, PRNP, EGR1, GSN, VCAM1, ATAD5, BCL11B, BCL11A, BAD, ZBTB16, IGF1, HPRT, MAFB, CLCF1, ID2, ITM2A	889	800	17911	1.30958	1	0.241704	0.22028552660780298\
GOTERM_BP_FAT	GO:0033044~regulation of chromosome organization	23	2.2977	0.038292	WDHD1, CENPV, DNMT1, PARP1, MSX3, DUSP1, UHRF1, ATAD2, HNRNPU, NAT10, SMC5, CDC6, BRCA1, NOC2L, ISL1, RAD50, SLK, ZNHIT1, DKC1, DNMT3B, SNAI2, TLK1, PRKD1	889	296	17911	1.5655	1	0.241704	0.22028552660780298\
GOTERM_BP_FAT	GO:0046425~regulation of JAK-STAT cascade	15	1.4985	0.0383418	SUZ12, LEPROT, NOTCH1, BGN, HMGA2, IGF1, ISL1, DCN, TNFRSF1A, SOCS2, FLRT2, CLCF1, HES1, CRLF1, HES5	889	167	17911	1.80964	1	0.241704	0.22028552660780298\
GOTERM_BP_FAT	GO:1904892~regulation of STAT cascade	15	1.4985	0.0383418	SUZ12, LEPROT, NOTCH1, BGN, HMGA2, IGF1, ISL1, DCN, TNFRSF1A, SOCS2, FLRT2, CLCF1, HES1, CRLF1, HES5	889	167	17911	1.80964	1	0.241704	0.22028552660780298\
GOTERM_BP_FAT	GO:0002053~positive regulation of mesenchymal cell proliferation	6	0.599401	0.0383502	MYCN, FGF9, GAS1, PDGFA, FOXP2, FOXP1	889	38	17911	3.18116	1	0.241704	0.22028552660780298\
GOTERM_BP_FAT	GO:0042503~tyrosine phosphorylation of Stat3 protein	6	0.599401	0.0383502	SUZ12, CLCF1, HES1, ISL1, CRLF1, HES5	889	38	17911	3.18116	1	0.241704	0.22028552660780298\
GOTERM_BP_FAT	GO:0042440~pigment metabolic process	8	0.799201	0.0384913	SOX2, DDT, PPAT, HMOX1, BLVRB, HPRT, GART, HMOX2	889	64	17911	2.51842	1	0.24171	0.22029076906073705\
GOTERM_BP_FAT	GO:0042509~regulation of tyrosine phosphorylation of STAT protein	8	0.799201	0.0384913	SUZ12, CLCF1, HES1, IGF1, ISL1, CRLF1, HES5, TNFRSF1A	889	64	17911	2.51842	1	0.24171	0.22029076906073705\
GOTERM_BP_FAT	GO:0001658~branching involved in ureteric bud morphogenesis	8	0.799201	0.0384913	WNT6, FGF8, SALL1, WT1, TIMELESS, NPNT, HOXB7, PBX1	889	64	17911	2.51842	1	0.24171	0.22029076906073705\
GOTERM_BP_FAT	GO:0010595~positive regulation of endothelial cell migration	8	0.799201	0.0384913	SPARC, BMPR2, ANGPT1, ROCK2, SNAI2, ZFP580, PRKD1, FOXP1	889	64	17911	2.51842	1	0.24171	0.22029076906073705\
GOTERM_BP_FAT	GO:0009260~ribonucleotide biosynthetic process	20	1.998	0.0386075	PARP1, APLP1, ADK, NME2, LPAR1, CTPS2, ECE1, AK4, HPRT, ADRA2A, PAPSS1, ACAT1, ATIC, PKM, PPAT, TIMP2, UPP1, GART, SLC25A13, CAP2	889	247	17911	1.63136	1	0.242219	0.22075502630406876\
GOTERM_BP_FAT	GO:0046031~ADP metabolic process	9	0.899101	0.0390388	LDHA, PKM, GALT, BAD, PGK1, AK4, IGF1, ENO1, HK2	889	78	17911	2.32469	1	0.24448	0.22281544867836123\
GOTERM_BP_FAT	GO:2001022~positive regulation of response to DNA damage stimulus	9	0.899101	0.0390388	RNF168, SPRED1, RIF1, EYA4, TIMELESS, HMGA2, BRCA1, HIC1, RAD9A	889	78	17911	2.32469	1	0.24448	0.22281544867836123\
GOTERM_BP_FAT	GO:0048806~genitalia development	7	0.699301	0.0394372	SOX2, PDGFRA, FGF8, FOXF2, WT1, TCF7, PTPN11	889	51	17911	2.76532	1	0.246081	0.2242743187110331\
GOTERM_BP_FAT	GO:0042531~positive regulation of tyrosine phosphorylation of STAT protein	7	0.699301	0.0394372	CLCF1, HES1, IGF1, ISL1, CRLF1, HES5, TNFRSF1A	889	51	17911	2.76532	1	0.246081	0.2242743187110331\
GOTERM_BP_FAT	GO:0072132~mesenchyme morphogenesis	7	0.699301	0.0394372	NOTCH1, FGF8, HEY1, SNAI1, SNAI2, ISL1, TBX2	889	51	17911	2.76532	1	0.246081	0.2242743187110331\
GOTERM_BP_FAT	GO:0002381~immunoglobulin production involved in immunoglobulin mediated immune response	7	0.699301	0.0394372	MSH6, RNF168, MSH2, ATAD5, TFRC, CLCF1, HSPD1	889	51	17911	2.76532	1	0.246081	0.2242743187110331\
GOTERM_BP_FAT	GO:0060606~tube closure	11	1.0989	0.0395795	TRIM71, CECR2, FZD3, SALL1, MTHFD1L, MTHFD1, ROCK2, LMO4, SALL4, COBL, ALX1	889	107	17911	2.07122	1	0.2463	0.22447430034839733\
GOTERM_BP_FAT	GO:0000187~activation of MAPK activity	11	1.0989	0.0395795	MAP2K3, DAB2, MDFIC, TGFB3, LPAR1, NRG1, LPAR3, PTPN11, IGF1, MDFI, ADRA2A	889	107	17911	2.07122	1	0.2463	0.22447430034839733\
GOTERM_BP_FAT	GO:0009132~nucleoside diphosphate metabolic process	11	1.0989	0.0395795	LDHA, PKM, GALT, RRM2B, BAD, NME2, PGK1, AK4, IGF1, ENO1, HK2	889	107	17911	2.07122	1	0.2463	0.22447430034839733\
GOTERM_BP_FAT	GO:0072089~stem cell proliferation	12	1.1988	0.0398891	SOX2, TRIM71, FZD3, NOTCH1, BEX1, BDNF, KITL, ID4, HMGA2, SNAI2, PAX6, ASCL1	889	122	17911	1.98171	1	0.248003	0.22602603341694083\
GOTERM_BP_FAT	GO:0051223~regulation of protein transport	51	5.09491	0.0400979	THRA, BRCA1, LRRC32, KRT20, LITAF, IPO5, PCM1, ZIC1, HMGN3, SOX4, DACT1, POSTN, HSP90AA1, PARP1, WDR75, NRG1, TMEM173, ISL1, ADRA2A, TNFRSF1A, MDFIC, NCL, PRKD1, PHPT1, TNFRSF21, LEPROT, RGS19, PKDCC, PRR5L, PIK3R1, UACA, HSPD1, RAB11FIP1, OXCT1, UCP2, CSK, HES1, SPTBN1, ZBED3, ANGPT1, TGFB3, BAD, PTPN11, IGF1, SULF2, NFKBIA, DAB2, RGCC, BAMBI, SNAI2, CAMK1	889	784	17911	1.31061	1	0.249077	0.22700485036423287\
GOTERM_BP_FAT	GO:0003013~circulatory system process	32	3.1968	0.0403438	POPDC2, RYR2, BMPR2, THRA, ECE1, PIK3R1, ATP1A1, NR3C1, DLL1, MYLK3, TTN, EDNRB, TNNI1, HMOX1, KCNE1L, SLIT2, MAP2K3, POSTN, HSP90AA1, IRX5, ANGPT1, MMP2, ATP2B4, NR2F2, ADRA2A, TBX2, SMAD7, COL1A2, MYL1, ID2, PKP2, PDE5A	889	450	17911	1.4327	1	0.250378	0.22819113747234884\
GOTERM_BP_FAT	GO:0010608~posttranscriptional regulation of gene expression	31	3.0969	0.040516	TRIM71, GRB7, MVK, MPV17L2, HNRNPU, EPRS, PTMS, ZFP36L1, EPB41L5, ZFP36, KHSRP, IGF2BP1, SOX4, PAIP1, NCBP1, PABPC4, APLP1, HBB-BT, IGF1, HBB-BS, PUM3, MOV10, LIN28B, EIF5, LIN28A, WT1, DKC1, EIF3C, RBM24, EIF4G1, RBMS3	889	433	17911	1.44242	1	0.251221	0.22895894931266797\
GOTERM_BP_FAT	GO:0003012~muscle system process	27	2.6973	0.0406852	RYR2, ROCK2, ADK, ECE1, ATP1A1, NR3C1, TTN, EDNRB, TNNI1, KCNE1L, PDLIM5, MAP2K3, FDPS, HSP90AA1, MEF2C, GSN, PARP1, ATP2B4, IGF1, NPNT, KLF4, ADRA2A, SULF2, SMAD7, MYL1, PKP2, PDE5A	889	365	17911	1.49035	1	0.252044	0.22970881062275153\
GOTERM_BP_FAT	GO:1901565~organonitrogen compound catabolic process	21	2.0979	0.0407327	ARG1, CPQ, PDE1A, ATP2B4, ECE1, IDE, HPRT, FAH, SAMHD1, ACAT1, ACADL, DDAH2, PPAT, HMOX1, BLVRB, PDE5A, UPP1, BCAT1, CDO1, 2010111I01RIK, HMOX2	889	265	17911	1.59658	1	0.252111	0.22977019768038087\
GOTERM_BP_FAT	GO:0042451~purine nucleoside biosynthetic process	10	0.999001	0.0409015	PKM, PARP1, AMD1, NME2, ADK, AK4, HPRT, PAPSS1, SLC25A13, ACAT1	889	93	17911	2.16638	1	0.252639	0.23025120488785616\
GOTERM_BP_FAT	GO:0046129~purine ribonucleoside biosynthetic process	10	0.999001	0.0409015	PKM, PARP1, AMD1, NME2, ADK, AK4, HPRT, PAPSS1, SLC25A13, ACAT1	889	93	17911	2.16638	1	0.252639	0.23025120488785616\
GOTERM_BP_FAT	GO:0001678~cellular glucose homeostasis	14	1.3986	0.0409278	MEF2C, VCAM1, BAD, SERPINF1, NME2, IGF1, PIK3R1, HK2, ADRA2A, LGALS1, OXCT1, UCP2, PHPT1, SOX4	889	153	17911	1.84355	1	0.252639	0.23025120488785616\
GOTERM_BP_FAT	GO:0009791~post-embryonic development	13	1.2987	0.0416051	MEG3, EMX1, MORC3, FLT1, BCL11B, TIPARP, PRDM1, KLF4, FOXP2, PYGO1, EFEMP1, MFAP2, ALX4	889	138	17911	1.89794	1	0.256529	0.2337966033491697\
GOTERM_BP_FAT	GO:0043487~regulation of RNA stability	9	0.899101	0.0416325	TRIM71, ZFP36, DKC1, PABPC4, KHSRP, IGF2BP1, HNRNPU, RBM24, ZFP36L1	889	79	17911	2.29527	1	0.256529	0.2337966033491697\
GOTERM_BP_FAT	GO:0032387~negative regulation of intracellular transport	11	1.0989	0.0417676	NFKBIA, ANGPT1, THRA, MDFIC, INSIG1, SNAI2, HMOX1, LITAF, UACA, CRYAB, SOX4	889	108	17911	2.05205	1	0.256935	0.23416689179699643\
GOTERM_BP_FAT	GO:0043584~nose development	4	0.3996	0.0419592	SOX2, DLX5, RDH10, ASCL1	889	16	17911	5.03684	1	0.256935	0.23416689179699643\
GOTERM_BP_FAT	GO:0042487~regulation of odontogenesis of dentin-containing tooth	4	0.3996	0.0419592	NGFR, FGF8, RSPO2, RUNX2	889	16	17911	5.03684	1	0.256935	0.23416689179699643\
GOTERM_BP_FAT	GO:0042559~pteridine-containing compound biosynthetic process	4	0.3996	0.0419592	ATIC, MTHFD1L, MTHFD1, GART	889	16	17911	5.03684	1	0.256935	0.23416689179699643\
GOTERM_BP_FAT	GO:2000353~positive regulation of endothelial cell apoptotic process	4	0.3996	0.0419592	COL18A1, RGCC, ECSCR, CD248	889	16	17911	5.03684	1	0.256935	0.23416689179699643\
GOTERM_BP_FAT	GO:2000679~positive regulation of transcription regulatory region DNA binding	4	0.3996	0.0419592	PARP1, HMGA2, IGF1, KLF4	889	16	17911	5.03684	1	0.256935	0.23416689179699643\
GOTERM_BP_FAT	GO:0002320~lymphoid progenitor cell differentiation	4	0.3996	0.0419592	NOTCH1, HES1, SOX4, HES5	889	16	17911	5.03684	1	0.256935	0.23416689179699643\
GOTERM_BP_FAT	GO:0044706~multi-multicellular organism process	19	1.8981	0.0420112	GRN, BMPR2, ARG1, TGFB3, NRK, MMP2, IGFBP2, FOS, NR2F2, PRDM1, ADRA2A, STOX2, PPAT, ARHGDIB, UCP2, MAGED2, TIMP1, JUNB, IL11RA1	889	233	17911	1.64292	1	0.257025	0.23424885735122283\
GOTERM_BP_FAT	GO:0007369~gastrulation	16	1.5984	0.0421622	BMPR2, DUSP1, MMP2, TXNRD1, COL12A1, SCX, HMGA2, KLF4, SOX2, VTN, EPB41L5, MMP14, FGF8, SNAI1, APLNR, DACT1	889	185	17911	1.74247	1	0.257425	0.2346134173537168\
GOTERM_BP_FAT	GO:0010518~positive regulation of phospholipase activity	6	0.599401	0.0422633	PDGFRB, PDGFRA, FLT1, LPAR1, PLA2G5, CYR61	889	39	17911	3.09959	1	0.257425	0.2346134173537168\
GOTERM_BP_FAT	GO:0003156~regulation of organ formation	6	0.599401	0.0422633	NOTCH1, FGF8, WT1, HES1, TBX5, ISL1	889	39	17911	3.09959	1	0.257425	0.2346134173537168\
GOTERM_BP_FAT	GO:0042516~regulation of tyrosine phosphorylation of Stat3 protein	6	0.599401	0.0422633	SUZ12, CLCF1, HES1, ISL1, CRLF1, HES5	889	39	17911	3.09959	1	0.257425	0.2346134173537168\
GOTERM_BP_FAT	GO:0007435~salivary gland morphogenesis	6	0.599401	0.0422633	FGF8, TGFB3, NFIB, ESRP1, PDGFA, PAX6	889	39	17911	3.09959	1	0.257425	0.2346134173537168\
GOTERM_BP_FAT	GO:0035025~positive regulation of Rho protein signal transduction	5	0.4995	0.0424807	PDGFRB, NGFR, COL3A1, LPAR1, ROBO1	889	27	17911	3.73099	1	0.257611	0.23478322011467012\
GOTERM_BP_FAT	GO:0044253~positive regulation of multicellular organismal metabolic process	5	0.4995	0.0424807	PDGFRB, RGCC, TGFB3, CREB3L1, SCX	889	27	17911	3.73099	1	0.257611	0.23478322011467012\
GOTERM_BP_FAT	GO:0071514~genetic imprinting	5	0.4995	0.0424807	CDKN1C, MEG3, DNMT3B, XIST, BRCA1	889	27	17911	3.73099	1	0.257611	0.23478322011467012\
GOTERM_BP_FAT	GO:0045879~negative regulation of smoothened signaling pathway	5	0.4995	0.0424807	SALL1, SALL3, RFX4, GAS1, RUNX2	889	27	17911	3.73099	1	0.257611	0.23478322011467012\
GOTERM_BP_FAT	GO:0010714~positive regulation of collagen metabolic process	5	0.4995	0.0424807	PDGFRB, RGCC, TGFB3, CREB3L1, SCX	889	27	17911	3.73099	1	0.257611	0.23478322011467012\
GOTERM_BP_FAT	GO:0051222~positive regulation of protein transport	34	3.3966	0.0426549	LEPROT, PRR5L, PIK3R1, BRCA1, UACA, HSPD1, IPO5, PCM1, OXCT1, ZIC1, HES1, SOX4, SPTBN1, DACT1, ZBED3, POSTN, HSP90AA1, PARP1, BAD, TGFB3, WDR75, NRG1, IGF1, TMEM173, ISL1, SULF2, TNFRSF1A, DAB2, RGCC, BAMBI, NCL, CAMK1, PRKD1, PHPT1	889	487	17911	1.40659	1	0.258221	0.23533913133454976\
GOTERM_BP_FAT	GO:0009116~nucleoside metabolic process	25	2.4975	0.0427101	DNMT1, GALT, AMD1, ADK, AK4, ENO1, HK2, PAPSS1, ACAT1, LDHA, ATIC, PPAT, PGK1, DNMT3B, UPP1, PARP1, BDNF, BAD, NME2, CTPS2, IGF1, HPRT, PKM, MSH2, SLC25A13	889	333	17911	1.51256	1	0.258221	0.23533913133454976\
GOTERM_BP_FAT	GO:0019080~viral gene expression	7	0.699301	0.0427884	IFITM3, ZFP36, NOTCH1, MDFIC, HMGA2, RSF1, CHD1	889	52	17911	2.71214	1	0.258221	0.23533913133454976\
GOTERM_BP_FAT	GO:0010812~negative regulation of cell-substrate adhesion	7	0.699301	0.0427884	COL1A1, POSTN, MMP14, NOTCH1, LGALS1, PIK3R1, HOXA7	889	52	17911	2.71214	1	0.258221	0.23533913133454976\
GOTERM_BP_FAT	GO:2000648~positive regulation of stem cell proliferation	7	0.699301	0.0427884	SOX2, FZD3, NOTCH1, BEX1, KITL, HMGA2, PAX6	889	52	17911	2.71214	1	0.258221	0.23533913133454976\
GOTERM_BP_FAT	GO:0046390~ribose phosphate biosynthetic process	20	1.998	0.0428736	PARP1, APLP1, ADK, NME2, LPAR1, CTPS2, ECE1, AK4, HPRT, ADRA2A, PAPSS1, ACAT1, ATIC, PKM, PPAT, TIMP2, UPP1, GART, SLC25A13, CAP2	889	250	17911	1.61179	1	0.258221	0.23533913133454976\
GOTERM_BP_FAT	GO:0072522~purine-containing compound biosynthetic process	20	1.998	0.0428736	PARP1, AMD1, APLP1, ADK, NME2, LPAR1, ECE1, AK4, HPRT, ADRA2A, PAPSS1, ACAT1, ATIC, PKM, MTHFD1, PPAT, TIMP2, GART, SLC25A13, CAP2	889	250	17911	1.61179	1	0.258221	0.23533913133454976\
GOTERM_BP_FAT	GO:0044770~cell cycle phase transition	26	2.5974	0.0428809	TRIM71, CDKN1C, FHL1, SMC5, ZFP36L1, PPAT, CLSPN, FAM83D, SOX4, DACT1, CDKN2B, CRADD, ATAD5, DUSP1, ATP2B4, HMGA2, CDC6, PBX1, RGCC, CCNE1, ID2, TIMELESS, ID4, PSME1, PSME2, BCAT1	889	350	17911	1.49666	1	0.258221	0.23533913133454976\
GOTERM_BP_FAT	GO:1904951~positive regulation of establishment of protein localization	36	3.5964	0.0430186	LEPROT, PRR5L, PIK3R1, BRCA1, UACA, HSPD1, IPO5, PCM1, OXCT1, ZIC1, HES1, SOX4, SPTBN1, DACT1, ZBED3, POSTN, HSP90AA1, PARP1, BAD, TGFB3, WDR75, NRG1, IGF1, TMEM173, ISL1, SULF2, TNFRSF1A, CLIP3, DAB2, RGCC, DKC1, BAMBI, NCL, CAMK1, PRKD1, PHPT1	889	522	17911	1.38947	1	0.258825	0.23588898369621117\
GOTERM_BP_FAT	GO:0050890~cognition	23	2.2977	0.0433396	FOXB1, NTRK2, PRNP, EGR1, MEF2C, THRA, BDNF, UBA6, SERPINF1, IGF1, FOS, PTN, FOXP2, C1QL1, IFT20, TANC1, CHL1, CHMP2B, NPTN, ST3GAL4, HOXA1, NCAM1, PDE5A	889	300	17911	1.54463	1	0.259103	0.23614229291052005\
GOTERM_BP_FAT	GO:0071248~cellular response to metal ion	13	1.2987	0.0435769	PRNP, MEF2C, GSN, JUND, PARP1, TFRC, SERPINF1, FOS, NFATC4, ID2, HMOX1, JUNB, ATF4	889	139	17911	1.88429	1	0.259103	0.23614229291052005\
GOTERM_BP_FAT	GO:0060482~lobar bronchus development	3	0.2997	0.043666	FOXP4, HOXA5, FOXP1	889	7	17911	8.63458	1	0.259103	0.23614229291052005\
GOTERM_BP_FAT	GO:0071670~smooth muscle cell chemotaxis	3	0.2997	0.043666	PDGFRB, LPAR1, SLIT2	889	7	17911	8.63458	1	0.259103	0.23614229291052005\
GOTERM_BP_FAT	GO:0021902~commitment of neuronal cell to specific neuron type in forebrain	3	0.2997	0.043666	BCL11B, PAX6, ASCL1	889	7	17911	8.63458	1	0.259103	0.23614229291052005\
GOTERM_BP_FAT	GO:0006068~ethanol catabolic process	3	0.2997	0.043666	ALDH2, ALDH1B1, ALDH1A7	889	7	17911	8.63458	1	0.259103	0.23614229291052005\
GOTERM_BP_FAT	GO:2000047~regulation of cell-cell adhesion mediated by cadherin	3	0.2997	0.043666	MAD2L2, RGCC, DENND6A	889	7	17911	8.63458	1	0.259103	0.23614229291052005\
GOTERM_BP_FAT	GO:0060509~Type I pneumocyte differentiation	3	0.2997	0.043666	THRA, NFIB, IGF1	889	7	17911	8.63458	1	0.259103	0.23614229291052005\
GOTERM_BP_FAT	GO:0048251~elastic fiber assembly	3	0.2997	0.043666	MFAP4, LOX, FBLN5	889	7	17911	8.63458	1	0.259103	0.23614229291052005\
GOTERM_BP_FAT	GO:2000973~regulation of pro-B cell differentiation	3	0.2997	0.043666	NOTCH1, HES1, HES5	889	7	17911	8.63458	1	0.259103	0.23614229291052005\
GOTERM_BP_FAT	GO:2000096~positive regulation of Wnt signaling pathway, planar cell polarity pathway	3	0.2997	0.043666	DAB2, MLLT3, ANKRD6	889	7	17911	8.63458	1	0.259103	0.23614229291052005\
GOTERM_BP_FAT	GO:0010944~negative regulation of transcription by competitive promoter binding	3	0.2997	0.043666	MAD2L2, DACH1, SMAD7	889	7	17911	8.63458	1	0.259103	0.23614229291052005\
GOTERM_BP_FAT	GO:1902172~regulation of keratinocyte apoptotic process	3	0.2997	0.043666	ZFP36, GSN, ZFP36L1	889	7	17911	8.63458	1	0.259103	0.23614229291052005\
GOTERM_BP_FAT	GO:1901533~negative regulation of hematopoietic progenitor cell differentiation	3	0.2997	0.043666	NOTCH1, HES1, HES5	889	7	17911	8.63458	1	0.259103	0.23614229291052005\
GOTERM_BP_FAT	GO:0002138~retinoic acid biosynthetic process	3	0.2997	0.043666	ALDH1A2, RDH10, RBP1	889	7	17911	8.63458	1	0.259103	0.23614229291052005\
GOTERM_BP_FAT	GO:0051599~response to hydrostatic pressure	3	0.2997	0.043666	COL18A1, KRT8, ATP2B4	889	7	17911	8.63458	1	0.259103	0.23614229291052005\
GOTERM_BP_FAT	GO:0010639~negative regulation of organelle organization	25	2.4975	0.0441151	DNMT1, INSIG1, NAT10, HNRNPU, BRCA1, NOC2L, ESPN, DNMT3B, SLIT2, TMSB10, SPTBN1, GSN, PARP1, MSX3, DUSP1, ATAD2, IGF1, MID1, CLIP3, EML4, RAD50, RGCC, MSH2, TRIM37, PFN2	889	334	17911	1.50804	1	0.261542	0.23836549084335723\
GOTERM_BP_FAT	GO:1903426~regulation of reactive oxygen species biosynthetic process	9	0.899101	0.0443378	HSP90AA1, DDAH2, KHSRP, ATP2B4, PTX3, IGF1, CLCN3, KLF4, HSPD1	889	80	17911	2.26658	1	0.261559	0.2383806339771291\
GOTERM_BP_FAT	GO:0048524~positive regulation of viral process	9	0.899101	0.0443378	NOTCH1, LGALS1, LARP1, MDFIC, CHMP2B, RAD23A, RSF1, CHD1, SRPK1	889	80	17911	2.26658	1	0.261559	0.2383806339771291\
GOTERM_BP_FAT	GO:0048146~positive regulation of fibroblast proliferation	8	0.799201	0.0443834	PDGFRB, PDGFRA, NGFR, PDGFC, PDGFA, IGF1, CDC6, DDR2	889	66	17911	2.4421	1	0.261559	0.2383806339771291\
GOTERM_BP_FAT	GO:0022029~telencephalon cell migration	8	0.799201	0.0443834	FOXB1, LHX6, NRG1, SLIT2, CCDC141, POU3F2, POU3F3, ROBO1	889	66	17911	2.4421	1	0.261559	0.2383806339771291\
GOTERM_BP_FAT	GO:0044033~multi-organism metabolic process	8	0.799201	0.0443834	IFITM3, ZFP36, NOTCH1, MDFIC, ROCK2, HMGA2, RSF1, CHD1	889	66	17911	2.4421	1	0.261559	0.2383806339771291\
GOTERM_BP_FAT	GO:0060135~maternal process involved in female pregnancy	8	0.799201	0.0443834	STOX2, BMPR2, ARG1, PPAT, NR2F2, PRDM1, JUNB, IL11RA1	889	66	17911	2.4421	1	0.261559	0.2383806339771291\
GOTERM_BP_FAT	GO:0048645~organ formation	8	0.799201	0.0443834	MEF2C, NOTCH1, FGF8, RDH10, HOXA3, HES1, TBX5, ISL1	889	66	17911	2.4421	1	0.261559	0.2383806339771291\
GOTERM_BP_FAT	GO:0070486~leukocyte aggregation	33	3.2967	0.0450197	CD83, TFRC, TCF7, ADK, NRARP, PRDM1, LRRC32, HSPD1, ZFP36L1, EFNB1, CCND3, LGALS1, ZNHIT1, HLX, HES1, SOX4, JAG2, EGR1, PRNP, HSP90AA1, GSN, VCAM1, BCL11B, BCL11A, BAD, ZBTB16, IGFBP2, IGF1, RUNX2, FOXP1, MAFB, PDE5A, TNFRSF21	889	472	17911	1.40861	1	0.265082	0.24159143627765106\
GOTERM_BP_FAT	GO:0044843~cell cycle G1/S phase transition	15	1.4985	0.0453046	TRIM71, CDKN2B, CRADD, FHL1, RGCC, CCNE1, PPAT, ID2, ID4, PSME1, PSME2, BCAT1, FAM83D, SOX4, DACT1	889	171	17911	1.76731	1	0.266532	0.2429132431219157\
GOTERM_BP_FAT	GO:0006520~cellular amino acid metabolic process	17	1.6983	0.0456145	DDC, ARG1, ODC1, ATP2B4, CTPS2, ASNS, FAH, EPRS, AZIN1, MTHFD1, LARS, PSAT1, DDAH2, PPAT, BCAT1, CDO1, GART	889	203	17911	1.68722	1	0.268126	0.2443659294593413\
GOTERM_BP_FAT	GO:0044702~single organism reproductive process	91	9.09091	0.0458064	CDKN1C, ROBO2, BMPR2, BTG1, MCM8, NRK, TNC, SCX, PRDM1, BRCA2, YBX3, CYR61, SOX2, SOX3, EDNRB, SALL1, FGF8, FGF9, HEY1, PPAT, ARHGDIB, RSPO1, TIMP1, PITX2, PHLDA2, HIST1H1A, JUNB, PDGFRA, DUSP1, ARG1, NSUN2, SERPINF1, MMP2, KRT8, FOXL2, DCN, RUNX1, MSH6, PYGO1, MMP14, MSH2, CCNE1, PSME4, SPIN2C, PDE5A, MNS1, XIST, MDFI, GRN, NOTCH1, DLX3, TCF7, PTN, ZFP36L1, STOX2, CECR2, RDH10, SAFB2, MAP7, HOXC…	889	1525	17911	1.20224	1	0.269025	0.245185407056507\
GOTERM_BP_FAT	GO:2000278~regulation of DNA biosynthetic process	10	0.999001	0.0458579	PDGFRB, MEG3, RGCC, BMPR2, DACH1, DKC1, DUSP1, HNRNPU, NAT10, KLF4	889	95	17911	2.12077	1	0.269098	0.24525185161516694\
GOTERM_BP_FAT	GO:0071345~cellular response to cytokine stimulus	37	3.6963	0.0459254	IFITM3, USP10, TCF7, BRCA1, EPRS, YBX3, CSF2RA, PTPRF, MYLK3, ZFP36L1, ROBO1, SOCS2, ZFP36, FLRT2, IRAK2, KHSRP, SLIT2, IL11RA1, EGR1, POSTN, VCAM1, ANGPT1, ARG1, BAD, BGN, KRT8, VRK2, TMEM173, NPNT, IIGP1, DCN, TNFRSF1A, COL1A1, NFKBIA, KRT18, TNFRSF21, TJP2	889	542	17911	1.37537	1	0.269265	0.24540390271859608\
GOTERM_BP_FAT	GO:0007159~leukocyte cell-cell adhesion	35	3.4965	0.046295	CD83, TFRC, TCF7, ADK, NRARP, PRDM1, LRRC32, HSPD1, ZFP36L1, EFNB1, CCND3, LGALS1, ZNHIT1, HLX, HES1, CSK, SOX4, JAG2, EGR1, PRNP, HSP90AA1, GSN, VCAM1, BCL11B, BCL11A, BAD, ZBTB16, IGFBP2, IGF1, KLF4, RUNX2, FOXP1, MAFB, PDE5A, TNFRSF21	889	509	17911	1.38538	1	0.270617	0.24663644431882872\
GOTERM_BP_FAT	GO:0032233~positive regulation of actin filament bundle assembly	7	0.699301	0.046313	RGCC, TGFB3, ID1, LPAR1, SYNPO, MTSS1, PFN2	889	53	17911	2.66097	1	0.270617	0.24663644431882872\
GOTERM_BP_FAT	GO:0060193~positive regulation of lipase activity	7	0.699301	0.046313	PDGFRB, PDGFRA, FLT1, LPAR1, PLA2G5, RHOC, CYR61	889	53	17911	2.66097	1	0.270617	0.24663644431882872\
GOTERM_BP_FAT	GO:0001736~establishment of planar polarity	7	0.699301	0.046313	IFT20, DAB2, FZD3, FOXF2, MLLT3, ANKRD6, DACT1	889	53	17911	2.66097	1	0.270617	0.24663644431882872\
GOTERM_BP_FAT	GO:0031076~embryonic camera-type eye development	6	0.599401	0.0464082	FOXF2, ALDH1A2, RDH10, PAX6, PITX2, TBX2	889	40	17911	3.0221	1	0.270714	0.24672498715375468\
GOTERM_BP_FAT	GO:0035850~epithelial cell differentiation involved in kidney development	6	0.599401	0.0464082	MEF2C, NOTCH1, PODXL, BASP1, WT1, MTSS1	889	40	17911	3.0221	1	0.270714	0.24672498715375468\
GOTERM_BP_FAT	GO:1901657~glycosyl compound metabolic process	26	2.5974	0.0466129	DNMT1, GALT, AMD1, ADK, AK4, ENO1, AKR1B8, HK2, PAPSS1, ACAT1, LDHA, ATIC, PPAT, PGK1, DNMT3B, UPP1, PARP1, BDNF, BAD, NME2, CTPS2, IGF1, HPRT, PKM, MSH2, SLC25A13	889	353	17911	1.48394	1	0.271679	0.24760400228794596\
GOTERM_BP_FAT	GO:0070663~regulation of leukocyte proliferation	18	1.7982	0.0470467	PRNP, MEF2C, VCAM1, ATAD5, TFRC, IGFBP2, ADK, SLC39A10, IGF1, PRDM1, LRRC32, EFNB1, ZNHIT1, KITL, CLCF1, HES1, PDE5A, TNFRSF21	889	220	17911	1.64842	1	0.273975	0.24969712784535095\
GOTERM_BP_FAT	GO:0045992~negative regulation of embryonic development	5	0.4995	0.0476863	FZD3, RPS6KA6, SNAI1, NRARP, TBX2	889	28	17911	3.59774	1	0.276533	0.2520276774244311\
GOTERM_BP_FAT	GO:0048668~collateral sprouting	5	0.4995	0.0476863	EPHA7, CRABP2, BDNF, COBL, LPAR3	889	28	17911	3.59774	1	0.276533	0.2520276774244311\
GOTERM_BP_FAT	GO:0060039~pericardium development	5	0.4995	0.0476863	NOTCH1, VCAM1, NKX2-6, WT1, TBX5	889	28	17911	3.59774	1	0.276533	0.2520276774244311\
GOTERM_BP_FAT	GO:1904037~positive regulation of epithelial cell apoptotic process	5	0.4995	0.0476863	COL18A1, RGCC, GSN, ECSCR, CD248	889	28	17911	3.59774	1	0.276533	0.2520276774244311\
GOTERM_BP_FAT	GO:0060008~Sertoli cell differentiation	5	0.4995	0.0476863	SOX3, WT1, MAP7, SAFB2, SCX	889	28	17911	3.59774	1	0.276533	0.2520276774244311\
GOTERM_BP_FAT	GO:1904950~negative regulation of establishment of protein localization	19	1.8981	0.0478118	PKDCC, THRA, ANGPT1, PARP1, PPP2R5A, PTPN11, LRRC32, LITAF, UACA, ADRA2A, NFKBIA, RGCC, RAB11FIP1, MDFIC, UCP2, SNAI2, CSK, SOX4, TNFRSF21	889	237	17911	1.61519	1	0.277003	0.2524562954884745\
GOTERM_BP_FAT	GO:0052547~regulation of peptidase activity	26	2.5974	0.0478478	LXN, UACA, CYR61, WFDC2, HSPD1, ROBO1, SOX2, BCL2L12, VTN, RPS6KA3, PERP, TIMP2, APOPT1, TIMP1, CASP8AP2, NGFR, EPHA7, GSN, CRADD, BAD, CCK, FOXL2, IGF1, KLF4, DAP, CRYAB	889	354	17911	1.47975	1	0.277003	0.2524562954884745\
GOTERM_BP_FAT	GO:0001816~cytokine production	41	4.0959	0.0483221	SPON2, NOTCH1, CD83, SEH1L, TRIL, TWIST2, PIK3R1, BRCA1, LRRC32, DLL1, HSPD1, ZFP36, HMOX1, ZFP580, S1PR3, CSK, SPTBN1, SUZ12, MAP2K3, EGR1, PRNP, POSTN, ANGPT1, PARP1, TGFB3, LUM, TMEM173, KLF4, ISL1, ADRA2A, CD2AP, NFATC4, RUNX1, SULF2, FOXP1, TNFRSF1A, RGCC, NCL, SNAI2, TNFRSF21, ATF4	889	616	17911	1.34098	1	0.279514	0.25474506860524204\
GOTERM_BP_FAT	GO:0090288~negative regulation of cellular response to growth factor stimulus	12	1.1988	0.0484976	MEG3, NGFR, NOTCH1, TGFB3, BAMBI, SPRY2, SLIT2, PTPRF, GLG1, DCN, SULF2, SMAD7	889	126	17911	1.9188	1	0.280294	0.255455908645602\
GOTERM_BP_FAT	GO:0032269~negative regulation of cellular protein metabolic process	60	5.99401	0.0490191	TRIM71, BRCA1, IDE, NOC2L, EPRS, WFDC2, RPS6KA3, SPRED1, ZFP36, RPS6KA6, EDNRB, KHSRP, TIMP2, DNMT3B, TIMP1, SOX4, DACT1, MSX3, DUSP1, IGFBP3, BGN, PAX6, GTPBP4, DCN, AKT1S1, GAS1, CRYAB, GRB7, DNMT1, LXN, MVK, ROCK2, PRR5L, PIK3R1, GLG1, ZFP36L1, SOCS2, BCL2L12, VTN, FLRT2, IGF2BP1, CSK, SLIT2, ZBED3, SUZ12, PRNP, ANGPT1, HSPA4, ATP2B4, IGF1, NR2F2, KLF4, SMAD7, MAD2L2, MOV10, DAB2, LIN28B, LIN2…	889	956	17911	1.26448	1	0.281573	0.25662131769276775\
GOTERM_BP_FAT	GO:0021794~thalamus development	4	0.3996	0.0491272	FOXB1, GBX2, NCAM1, PTN	889	17	17911	4.74055	1	0.281573	0.25662131769276775\
GOTERM_BP_FAT	GO:0051882~mitochondrial depolarization	4	0.3996	0.0491272	NGFR, PARP1, CCK, DCN	889	17	17911	4.74055	1	0.281573	0.25662131769276775\
GOTERM_BP_FAT	GO:0090030~regulation of steroid hormone biosynthetic process	4	0.3996	0.0491272	DAB2, IGF1, ATP1A1, NR3C1	889	17	17911	4.74055	1	0.281573	0.25662131769276775\
GOTERM_BP_FAT	GO:0021783~preganglionic parasympathetic fiber development	4	0.3996	0.0491272	HOXA1, HES1, HES3, PLXNA4	889	17	17911	4.74055	1	0.281573	0.25662131769276775\
GOTERM_BP_FAT	GO:0072224~metanephric glomerulus development	4	0.3996	0.0491272	PDGFRB, PDGFRA, EGR1, WT1	889	17	17911	4.74055	1	0.281573	0.25662131769276775\
GOTERM_BP_FAT	GO:0072109~glomerular mesangium development	4	0.3996	0.0491272	PDGFRB, EGR1, NOTCH1, WT1	889	17	17911	4.74055	1	0.281573	0.25662131769276775\
GOTERM_BP_FAT	GO:0072234~metanephric nephron tubule development	4	0.3996	0.0491272	HES1, POU3F3, HES5, ACAT1	889	17	17911	4.74055	1	0.281573	0.25662131769276775\
GOTERM_BP_FAT	GO:0048712~negative regulation of astrocyte differentiation	4	0.3996	0.0491272	MYCN, ID4, HMGA2, HES5	889	17	17911	4.74055	1	0.281573	0.25662131769276775\
GOTERM_BP_FAT	GO:2000810~regulation of bicellular tight junction assembly	4	0.3996	0.0491272	ROCK2, SNAI1, PKP2, SNAI2	889	17	17911	4.74055	1	0.281573	0.25662131769276775\
GOTERM_BP_FAT	GO:0007164~establishment of tissue polarity	7	0.699301	0.0500126	IFT20, DAB2, FZD3, FOXF2, MLLT3, ANKRD6, DACT1	889	54	17911	2.61169	1	0.285934	0.26059623680213434\
GOTERM_BP_FAT	GO:0001706~endoderm formation	7	0.699301	0.0500126	SOX2, VTN, MMP14, DUSP1, MMP2, COL12A1, HMGA2	889	54	17911	2.61169	1	0.285934	0.26059623680213434\
GOTERM_BP_FAT	GO:0021575~hindbrain morphogenesis	7	0.699301	0.0500126	RFX4, GAS1, HES1, PTPN11, HES3, DLL1, SPTBN2	889	54	17911	2.61169	1	0.285934	0.26059623680213434\
GOTERM_BP_FAT	GO:0006919~activation of cysteine-type endopeptidase activity involved in apoptotic process	8	0.799201	0.0508262	CASP8AP2, NGFR, DAP, CRADD, BAD, CCK, ROBO1, HSPD1	889	68	17911	2.37028	1	0.289899	0.2642093531745338\
GOTERM_BP_FAT	GO:0007260~tyrosine phosphorylation of STAT protein	8	0.799201	0.0508262	SUZ12, CLCF1, HES1, IGF1, ISL1, CRLF1, HES5, TNFRSF1A	889	68	17911	2.37028	1	0.289899	0.2642093531745338\
GOTERM_BP_FAT	GO:0001841~neural tube formation	12	1.1988	0.0508321	TRIM71, CECR2, FZD3, SALL1, MTHFD1L, MTHFD1, ROCK2, LMO4, SALL4, COBL, ALX1, SOX4	889	127	17911	1.90369	1	0.289899	0.2642093531745338\
GOTERM_BP_FAT	GO:0002694~regulation of leukocyte activation	33	3.2967	0.0511251	CD83, TFRC, ADK, NRARP, PLA2G5, PRDM1, LRRC32, HSPD1, ZFP36L1, EFNB1, LGALS1, ZNHIT1, HLX, HMOX1, HES1, CSK, PRNP, HSP90AA1, MEF2C, GSN, VCAM1, ATAD5, BAD, ZBTB16, IGFBP2, SLC39A10, IGF1, MSH6, MMP14, CLCF1, ID2, PDE5A, TNFRSF21	889	478	17911	1.39093	1	0.291329	0.26551261703405454\
GOTERM_BP_FAT	GO:0021549~cerebellum development	11	1.0989	0.0513422	ATIC, GBX2, RFX4, LPAR1, GAS1, PTPN11, PTN, GART, DLL1, FOXP2, SPTBN2	889	112	17911	1.97876	1	0.292083	0.2662000808740195\
GOTERM_BP_FAT	GO:2001251~negative regulation of chromosome organization	11	1.0989	0.0513422	RAD50, DNMT1, PARP1, DUSP1, MSX3, ATAD2, DNMT3B, HNRNPU, NAT10, BRCA1, NOC2L	889	112	17911	1.97876	1	0.292083	0.2662000808740195\
GOTERM_BP_FAT	GO:0034622~cellular macromolecular complex assembly	56	5.59441	0.0516468	THRA, ELN, ARPC1B, MPV17L2, MIA2, RSF1, IPO5, CHAF1A, HIST1H1E, NEFL, HIST3H2BA, TNPO1, TMSB10, HIST1H1A, HIST1H1B, HELLS, HSP90AA1, SCAF11, COBL, NRG1, MTSS1, CLIP3, CDC42EP4, CDC42EP3, GEMIN5, GEMIN6, CRYAB, KPNB1, PFN2, GRB7, INSIG1, TTN, VTN, COBLL1, PDGFC, RICTOR, SLIT2, SPTBN1, MDN1, CENPV, GSN, ANGPT1, HSPA4, SMARCA5, NSG1, ATAT1, DAB2, H1F0, EIF5, CENPH, NASP, NDUFAF4, ANP32E, TSR1, PSMG1…	889	887	17911	1.27199	1	0.293573	0.26755839965527\
GOTERM_BP_FAT	GO:0048660~regulation of smooth muscle cell proliferation	13	1.2987	0.0521105	PDGFRB, EGR1, TGFB3, IGFBP3, PDE1A, MMP2, IGF1, PIK3R1, KLF4, FOXP1, ID2, HMOX1, HES5	889	143	17911	1.83158	1	0.295722	0.2695165208370662\
GOTERM_BP_FAT	GO:0043902~positive regulation of multi-organism process	13	1.2987	0.0521105	NOTCH1, BAD, RAD23A, RSF1, CHD1, SRPK1, LARP1, EDNRB, LGALS1, MDFIC, CHMP2B, HOXC4, PDE5A	889	143	17911	1.83158	1	0.295722	0.2695165208370662\
GOTERM_BP_FAT	GO:0006282~regulation of DNA repair	9	0.899101	0.0531375	RAD51AP1, RNF168, PARP1, RIF1, EYA4, TIMELESS, HMGA2, FIGNL2, BRCA1	889	83	17911	2.18465	1	0.30009	0.2734976968891179\
GOTERM_BP_FAT	GO:0009135~purine nucleoside diphosphate metabolic process	9	0.899101	0.0531375	LDHA, PKM, GALT, BAD, PGK1, AK4, IGF1, ENO1, HK2	889	83	17911	2.18465	1	0.30009	0.2734976968891179\
GOTERM_BP_FAT	GO:0009179~purine ribonucleoside diphosphate metabolic process	9	0.899101	0.0531375	LDHA, PKM, GALT, BAD, PGK1, AK4, IGF1, ENO1, HK2	889	83	17911	2.18465	1	0.30009	0.2734976968891179\
GOTERM_BP_FAT	GO:0031100~organ regeneration	9	0.899101	0.0531375	NFKBIA, VTN, NOTCH1, ATIC, PKM, PPAT, UCP2, HMOX1, SULF2	889	83	17911	2.18465	1	0.30009	0.2734976968891179\
GOTERM_BP_FAT	GO:0038179~neurotrophin signaling pathway	5	0.4995	0.0532285	BEX1, AKT1S1, SPRY2, PTPN11, PTPRF	889	29	17911	3.47368	1	0.30009	0.2734976968891179\
GOTERM_BP_FAT	GO:0048745~smooth muscle tissue development	5	0.4995	0.0532285	PDGFRB, COL3A1, TIPARP, FOXP2, FOXP1	889	29	17911	3.47368	1	0.30009	0.2734976968891179\
GOTERM_BP_FAT	GO:0097421~liver regeneration	5	0.4995	0.0532285	NFKBIA, VTN, UCP2, HMOX1, SULF2	889	29	17911	3.47368	1	0.30009	0.2734976968891179\
GOTERM_BP_FAT	GO:0042481~regulation of odontogenesis	5	0.4995	0.0532285	WNT6, NGFR, FGF8, RSPO2, RUNX2	889	29	17911	3.47368	1	0.30009	0.2734976968891179\
GOTERM_BP_FAT	GO:0030858~positive regulation of epithelial cell differentiation	7	0.699301	0.0538883	SOX2, CDH5, NOTCH1, BTG1, BAD, NME2, PAX6	889	55	17911	2.56421	1	0.303562	0.2766617003527887\
GOTERM_BP_FAT	GO:0014020~primary neural tube formation	11	1.0989	0.0539461	TRIM71, CECR2, FZD3, SALL1, MTHFD1L, MTHFD1, ROCK2, LMO4, SALL4, COBL, ALX1	889	113	17911	1.96125	1	0.30364	0.2767326543233907\
GOTERM_BP_FAT	GO:0060048~cardiac muscle contraction	10	0.999001	0.0540161	MAP2K3, RYR2, HSP90AA1, MYL1, TNNI1, PKP2, KCNE1L, PDE5A, ATP1A1, TTN	889	98	17911	2.05585	1	0.303786	0.2768656274109614\
GOTERM_BP_FAT	GO:0046823~negative regulation of nucleocytoplasmic transport	8	0.799201	0.0542575	NFKBIA, ANGPT1, THRA, MDFIC, SNAI2, LITAF, UACA, SOX4	889	69	17911	2.33593	1	0.304398	0.27742378573429854\
GOTERM_BP_FAT	GO:0021885~forebrain cell migration	8	0.799201	0.0542575	FOXB1, LHX6, NRG1, SLIT2, CCDC141, POU3F2, POU3F3, ROBO1	889	69	17911	2.33593	1	0.304398	0.27742378573429854\
GOTERM_BP_FAT	GO:0003143~embryonic heart tube morphogenesis	8	0.799201	0.0542575	RYR2, MEF2C, NOTCH1, FGF8, ALDH1A2, HES1, DLL1, TBX2	889	69	17911	2.33593	1	0.304398	0.27742378573429854\
GOTERM_BP_FAT	GO:0071230~cellular response to amino acid stimulus	13	1.2987	0.0544092	PDGFRA, NTRK2, DNMT1, MMP2, UBR1, IPO5, COL1A1, COL3A1, COL1A2, COL4A1, PDGFC, RRAGD, DNMT3B	889	144	17911	1.81886	1	0.305001	0.2779735048220277\
GOTERM_BP_FAT	GO:0072659~protein localization to plasma membrane	17	1.6983	0.0546286	PKDCC, ROCK2, PPP2R5A, PIK3R1, MPP5, TNFRSF1A, IFT20, CLIP3, CACNB3, DAB2, KRT18, EPB41L3, MAP7, PKP2, CSK, VAMP5, SPTBN1	889	208	17911	1.64666	1	0.305982	0.2788677951697577\
GOTERM_BP_FAT	GO:0006396~RNA processing	49	4.8951	0.0548673	NAT10, HNRNPU, IKBKAP, KHSRP, UTP14A, WDHD1, WDR36, NCBP1, SCAF11, DIS3, NSUN2, APLP1, IMP4, GTPBP4, FTSJ3, SRRM1, DKC1, ESRP1, NHP2, GEMIN5, GEMIN6, MALAT1, NAF1, SNRNP200, SKIV2L2, DDX27, DHX8, RNMT, HEATR1, MAK16, NOL8, RNF219, PIK3R1, ZFP36L1, EXOSC7, BMS1, MDN1, CPSF2, RRP1B, NPM3, U2SURP, SRPK1, LIN28B, LIN28A, LAS1L, WT1, TRMT6, MPHOSPH10, TSR1	889	765	17911	1.29048	1	0.30707	0.27985869624007026\
GOTERM_BP_FAT	GO:0035050~embryonic heart tube development	9	0.899101	0.0563022	RYR2, MEF2C, NOTCH1, FGF8, NKX2-6, ALDH1A2, HES1, DLL1, TBX2	889	84	17911	2.15865	1	0.31329	0.2855278562193154\
GOTERM_BP_FAT	GO:0038063~collagen-activated tyrosine kinase receptor signaling pathway	3	0.2997	0.0563422	COL1A1, COL4A1, DDR2	889	8	17911	7.55526	1	0.31329	0.2855278562193154\
GOTERM_BP_FAT	GO:0006067~ethanol metabolic process	3	0.2997	0.0563422	ALDH2, ALDH1B1, ALDH1A7	889	8	17911	7.55526	1	0.31329	0.2855278562193154\
GOTERM_BP_FAT	GO:0048702~embryonic neurocranium morphogenesis	3	0.2997	0.0563422	MTHFD1L, TGFB3, HOXA1	889	8	17911	7.55526	1	0.31329	0.2855278562193154\
GOTERM_BP_FAT	GO:2000288~positive regulation of myoblast proliferation	3	0.2997	0.0563422	MALAT1, IGF1, PITX2	889	8	17911	7.55526	1	0.31329	0.2855278562193154\
GOTERM_BP_FAT	GO:0060837~blood vessel endothelial cell differentiation	3	0.2997	0.0563422	NOTCH1, HEY1, DLL1	889	8	17911	7.55526	1	0.31329	0.2855278562193154\
GOTERM_BP_FAT	GO:0016584~nucleosome positioning	3	0.2997	0.0563422	SMARCA5, HIST1H1E, RSF1	889	8	17911	7.55526	1	0.31329	0.2855278562193154\
GOTERM_BP_FAT	GO:0000059~protein import into nucleus, docking	3	0.2997	0.0563422	TNPO1, KPNB1, IPO5	889	8	17911	7.55526	1	0.31329	0.2855278562193154\
GOTERM_BP_FAT	GO:0006525~arginine metabolic process	4	0.3996	0.0568491	DDAH2, ARG1, ATP2B4, FAH	889	18	17911	4.47719	1	0.315092	0.28717040194221327\
GOTERM_BP_FAT	GO:0021514~ventral spinal cord interneuron differentiation	4	0.3996	0.0568491	NKX6-2, LMO4, PAX6, ASCL1	889	18	17911	4.47719	1	0.315092	0.28717040194221327\
GOTERM_BP_FAT	GO:0060707~trophoblast giant cell differentiation	4	0.3996	0.0568491	SNAI1, NR2F2, PRDM1, MDFI	889	18	17911	4.47719	1	0.315092	0.28717040194221327\
GOTERM_BP_FAT	GO:0050434~positive regulation of viral transcription	4	0.3996	0.0568491	NOTCH1, MDFIC, RSF1, CHD1	889	18	17911	4.47719	1	0.315092	0.28717040194221327\
GOTERM_BP_FAT	GO:0042493~response to drug	31	3.0969	0.0570015	COL18A1, DDC, DNMT1, TFRC, AK4, ATP1A1, PTN, HSPD1, LGALS1, FGF8, OXCT1, PPAT, TIMP2, DNMT3B, NCAM1, JUNB, EMX1, PRNP, FZD3, HSP90AA1, MEF2C, JUND, ARG1, BDNF, BAD, MMP2, IGFBP2, HMGA2, FOS, COL1A1, LOX	889	447	17911	1.39724	1	0.315683	0.28770872013002674\
GOTERM_BP_FAT	GO:0051224~negative regulation of protein transport	18	1.7982	0.0577558	PKDCC, THRA, ANGPT1, PARP1, PTPN11, LRRC32, LITAF, UACA, ADRA2A, NFKBIA, RGCC, RAB11FIP1, MDFIC, UCP2, SNAI2, CSK, SOX4, TNFRSF21	889	226	17911	1.60466	1	0.319501	0.2911883565351441\
GOTERM_BP_FAT	GO:0060191~regulation of lipase activity	8	0.799201	0.0578299	PDGFRB, PDGFRA, FLT1, LPAR1, PLA2G5, ANGPTL4, RHOC, CYR61	889	70	17911	2.30256	1	0.319501	0.2911883565351441\
GOTERM_BP_FAT	GO:0042733~embryonic digit morphogenesis	8	0.799201	0.0578299	NOTCH1, SALL1, MYCN, ZBTB16, GAS1, ALX4, ECE1, TBX2	889	70	17911	2.30256	1	0.319501	0.2911883565351441\
GOTERM_BP_FAT	GO:0021517~ventral spinal cord development	7	0.699301	0.057941	NKX6-2, LMO4, PAX6, ASCL1, ISL1, SOX4, FOXP1	889	56	17911	2.51842	1	0.319858	0.29151397390520556\
GOTERM_BP_FAT	GO:0042698~ovulation cycle	12	1.1988	0.0582859	ROBO2, PDGFRA, EGR1, MMP14, ANGPT1, KITL, SERPINF1, MMP2, FOXL2, SLIT2, PTN, RUNX1	889	130	17911	1.85976	1	0.321505	0.2930151196177938\
GOTERM_BP_FAT	GO:0034248~regulation of cellular amide metabolic process	28	2.7972	0.0584958	TRIM71, GRB7, MVK, MPV17L2, EPRS, CYR61, PTMS, ZFP36L1, ZFP36, ORMDL2, KHSRP, IGF2BP1, SOX4, PAIP1, NCBP1, APLP1, HBB-BT, IGF1, HBB-BS, PUM3, MOV10, LIN28B, EIF5, LIN28A, WT1, EIF3C, EIF4G1, RBMS3	889	396	17911	1.42456	1	0.322405	0.2938348000024761\
GOTERM_BP_FAT	GO:0050670~regulation of lymphocyte proliferation	17	1.6983	0.0585579	PRNP, MEF2C, VCAM1, ATAD5, TFRC, IGFBP2, ADK, SLC39A10, IGF1, PRDM1, LRRC32, EFNB1, ZNHIT1, CLCF1, HES1, PDE5A, TNFRSF21	889	210	17911	1.63098	1	0.322489	0.2939119694479832\
GOTERM_BP_FAT	GO:0007610~behavior	45	4.4955	0.0588625	GRN, THRA, UBA6, PTN, FUOM, NR3C1, ESPN, CLCN3, PCM1, DACH1, CHL1, ZIC1, SLITRK6, NPTN, SNCG, SLITRK5, HOXA1, NCAM1, SPTBN2, EPHA4, EGR1, FOXB1, NTRK2, PRNP, ZFHX3, MEF2C, PARP1, BDNF, SERPINF1, PBX3, CCK, NRG1, IGF1, FOS, HPRT, FOXP2, C1QL1, RUNX1, IFT20, TANC1, ID2, PDE5A, HOXB8, APBA2, EIF4G1	889	697	17911	1.30076	1	0.323908	0.29520508369981074\
GOTERM_BP_FAT	GO:0060561~apoptotic process involved in morphogenesis	5	0.4995	0.0591045	JAG2, NOTCH1, PPP2R1B, CRYAB, CYR61	889	30	17911	3.35789	1	0.323947	0.2952405485203874\
GOTERM_BP_FAT	GO:0042149~cellular response to glucose starvation	5	0.4995	0.0591045	MYBBP1A, SLC2A1, ASNS, UPP1, ATF4	889	30	17911	3.35789	1	0.323947	0.2952405485203874\
GOTERM_BP_FAT	GO:0042517~positive regulation of tyrosine phosphorylation of Stat3 protein	5	0.4995	0.0591045	CLCF1, HES1, ISL1, CRLF1, HES5	889	30	17911	3.35789	1	0.323947	0.2952405485203874\
GOTERM_BP_FAT	GO:0040036~regulation of fibroblast growth factor receptor signaling pathway	5	0.4995	0.0591045	NGFR, NPTN, SPRY2, RUNX2, SULF2	889	30	17911	3.35789	1	0.323947	0.2952405485203874\
GOTERM_BP_FAT	GO:0044030~regulation of DNA methylation	5	0.4995	0.0591045	MEG3, DNMT1, PARP1, BRCA1, RLF	889	30	17911	3.35789	1	0.323947	0.2952405485203874\
GOTERM_BP_FAT	GO:0009636~response to toxic substance	13	1.2987	0.0592093	PDGFRB, DDC, GSTM2, ARG1, ASNS, HBB-BT, HBA-A2, HBB-BS, FOS, HBA-A1, DNMT3B, NEFL, GSTM7	889	146	17911	1.79394	1	0.324264	0.29552937374995153\
GOTERM_BP_FAT	GO:0080134~regulation of response to stress	72	7.19281	0.0593635	RIF1, TRIL, NRK, BRCA1, YBX3, HK2, PTPRF, RPS6KA3, SPRED1, ZFP36, EDNRB, CREB3L1, DPF3, DACT1, ANKRD6, VKORC1, EPHA4, PDGFRA, MEF2C, PARP1, SERPINF1, MMP2, HBB-BT, HBB-BS, TMEM173, ISL1, MID1, HIC1, ADRA2A, MTSS1, WDR76, TNFRSF1A, FOXP1, RNF168, TRAF4, MDFIC, TIMELESS, PDE5A, MDFI, ATF4, MVK, PDGFA, FIGNL2, PIK3R1, PLA2G5, SAMHD1, UACA, FBLN5, HSPD1, RAD51AP1, BCL2L12, NUAK1, IRAK2, RICTOR, SLIT2…	889	1191	17911	1.21798	1	0.32485	0.2960635189900742\
GOTERM_BP_FAT	GO:0030218~erythrocyte differentiation	11	1.0989	0.059412	ZFP36, MAFB, THRA, ID2, HBA-X, HBA-A2, HBB-BT, HBA-A1, HBB-BS, HOXA5, ZFP36L1	889	115	17911	1.92714	1	0.324858	0.2960704691990902\
GOTERM_BP_FAT	GO:0032092~positive regulation of protein binding	9	0.899101	0.0595842	VTN, EPB41L5, MEF2C, TRAF4, HSPA4, BAMBI, PLCL1, TMEM173, DACT1	889	85	17911	2.13325	1	0.325541	0.29669356700188454\
GOTERM_BP_FAT	GO:0048145~regulation of fibroblast proliferation	10	0.999001	0.0599486	PDGFRB, PDGFRA, NGFR, MORC3, DACH1, PDGFC, PDGFA, IGF1, CDC6, DDR2	889	100	17911	2.01474	1	0.327273	0.2982714189958063\
GOTERM_BP_FAT	GO:0006164~purine nucleotide biosynthetic process	19	1.8981	0.0600364	PARP1, APLP1, ADK, NME2, LPAR1, ECE1, AK4, HPRT, ADRA2A, PAPSS1, ACAT1, ATIC, PKM, MTHFD1, PPAT, TIMP2, GART, SLC25A13, CAP2	889	244	17911	1.56885	1	0.327493	0.29847230239983735\
GOTERM_BP_FAT	GO:0048713~regulation of oligodendrocyte differentiation	6	0.599401	0.0602425	NOTCH1, ID2, ID4, HES1, HES5, TNFRSF21	889	43	17911	2.81126	1	0.327839	0.29878782171815527\
GOTERM_BP_FAT	GO:0090398~cellular senescence	6	0.599401	0.0602425	BCL2L12, ID2, HMGA2, SMC5, YPEL3, TBX2	889	43	17911	2.81126	1	0.327839	0.29878782171815527\
GOTERM_BP_FAT	GO:0003254~regulation of membrane depolarization	6	0.599401	0.0602425	NGFR, PARP1, FHL1, CCK, DCN, SMAD7	889	43	17911	2.81126	1	0.327839	0.29878782171815527\
GOTERM_BP_FAT	GO:0009165~nucleotide biosynthetic process	22	2.1978	0.061229	PARP1, APLP1, ADK, NME2, LPAR1, CTPS2, ECE1, AK4, HPRT, ADRA2A, PAPSS1, ACAT1, ATIC, PKM, RRM2B, MTHFD1, PPAT, TIMP2, UPP1, GART, SLC25A13, CAP2	889	295	17911	1.50251	1	0.332945	0.30344104682783574\
GOTERM_BP_FAT	GO:0043488~regulation of mRNA stability	8	0.799201	0.0615443	TRIM71, ZFP36, PABPC4, KHSRP, IGF2BP1, HNRNPU, RBM24, ZFP36L1	889	71	17911	2.27012	1	0.333869	0.3042835847317354\
GOTERM_BP_FAT	GO:0007043~cell-cell junction assembly	8	0.799201	0.0615443	CDH5, ROCK2, EPB41L3, PKP2, PKP4, PTPN13, MPP5, RHOC	889	71	17911	2.27012	1	0.333869	0.3042835847317354\
GOTERM_BP_FAT	GO:1901888~regulation of cell junction assembly	8	0.799201	0.0615443	EPB41L5, MMP14, SLK, ROCK2, SNAI1, PKP2, SNAI2, EPHA3	889	71	17911	2.27012	1	0.333869	0.3042835847317354\
GOTERM_BP_FAT	GO:0006401~RNA catabolic process	13	1.2987	0.0617119	NCBP1, DIS3, PRR5L, GSPT1, ZFP36L1, PNRC2, EXOSC7, ZFP36, LIN28B, LIN28A, KHSRP, ETF1, SKIV2L2	889	147	17911	1.78174	1	0.334253	0.3046329568295553\
GOTERM_BP_FAT	GO:0071322~cellular response to carbohydrate stimulus	13	1.2987	0.0617119	MEF2C, VCAM1, BAD, SERPINF1, NME2, IGF1, ADRA2A, ZFP36L1, LGALS1, OXCT1, UCP2, PHPT1, SOX4	889	147	17911	1.78174	1	0.334253	0.3046329568295553\
GOTERM_BP_FAT	GO:0008104~protein localization	134	13.3866	0.0619686	IPO11, TFRC, EXOC3L4, IPO7, IPO5, LGALS1, FGF9, KIF5C, TMSB10, HMGN3, SOX4, POSTN, MORC3, AIP, WDR75, NPNT, ISL1, MID1, FOXP1, CD2AP, RAB32, ARMCX3, CLIP3, PYGO1, CACNB3, CCNE1, DKC1, NCL, PKP2, PRKD1, PHPT1, KPNB1, RAB5B, PKDCC, SEH1L, NOTCH1, ILDR2, PIK3R1, FBLN5, GABARAP, HSP90B1, EPB41L5, RAB11FIP1, EPB41L3, MAP7, SSR1, FAM83D, SPTBN1, CNTLN, ZBED3, NGFR, PMM1, TGFB3, HSPA4, ZBTB16, IGF1, SMA…	889	2367	17911	1.14058	1	0.33538	0.30565994025393894\
GOTERM_BP_FAT	GO:2000378~negative regulation of reactive oxygen species metabolic process	7	0.699301	0.0621711	MYCN, KHSRP, ATP2B4, BRCA1, CRYAB, HK2, HSPD1	889	57	17911	2.47424	1	0.336212	0.3064183526667004\
GOTERM_BP_FAT	GO:0042552~myelination	11	1.0989	0.0622753	NGFR, NKX6-2, EPB41L3, ID4, LPAR1, PMP22, NRG1, MPP5, POU3F2, HES5, TNFRSF21	889	116	17911	1.91053	1	0.336511	0.306690975999886\
GOTERM_BP_FAT	GO:0032944~regulation of mononuclear cell proliferation	17	1.6983	0.062677	PRNP, MEF2C, VCAM1, ATAD5, TFRC, IGFBP2, ADK, SLC39A10, IGF1, PRDM1, LRRC32, EFNB1, ZNHIT1, CLCF1, HES1, PDE5A, TNFRSF21	889	212	17911	1.61559	1	0.338416	0.3084276715820549\
GOTERM_BP_FAT	GO:0009119~ribonucleoside metabolic process	23	2.2977	0.0630014	DNMT1, GALT, PARP1, BDNF, BAD, AMD1, ADK, NME2, CTPS2, AK4, IGF1, ENO1, HPRT, HK2, PAPSS1, ACAT1, LDHA, PKM, MSH2, DNMT3B, PGK1, UPP1, SLC25A13	889	313	17911	1.48048	1	0.339638	0.30954118408157494\
[truncated: 213 more rows]

## Sheet: Ven-CM_BP_FAT_E9.5
Category	Term	Count	%	PValue	Genes	List Total	Pop Hits	Pop Total	Fold Enrichment	Bonferroni	Benjamini	FDR\
[truncated: 1,006 more rows]

## Sheet: SHF_BP_FAT_E11.5
Category	Term	Count	%	PValue	Genes	List Total	Pop Hits	Pop Total	Fold Enrichment	Bonferroni	Benjamini	FDR\
[truncated: 913 more rows]

[truncated: 3 more sheets: OFT-CM_BP_FAT_E11.5, Atr-CM_BP_FAT_E11.5, Ven-CM_BP_FAT_E11.5]
