# Supplementary material for: Single-cell transcriptomic profiling unveils dysregulation of cardiac progenitor cells and cardiomyocytes in a mouse model of maternal hyperglycemia
Source: Commun Biol. 2022 Aug 15;5:820. doi: 10.1038/s42003-022-03779-x (PMC9378651; doi:10.1038/s42003-022-03779-x)
Supplement: Supplementary file 11 — Supplementary Data 8. [file 42003_2022_3779_MOESM11_ESM.xlsx]

## Sheet: E9.5 DEG analysis_Monocle state
	baseMean	log2FoldChange	lfcSE	stat	pvalue	padj	:Control_e9_5#counts_S1	:Control_e9_5#counts_S2	:Control_e9_5#counts_S3	:Control_e9_5#counts_S4	:Diabetes_e9_5#counts_S1	:Diabetes_e9_5#counts_S2	:Diabetes_e9_5#counts_S3	:Diabetes_e9_5#counts_S4	Cluster_ID	Genenames
1	1.1398	2.77847	1.60202	1.73435	0.0828565	NA	0	0.841828	0	0	0	6.39641	0.959677	0.920508	C_1	Sox17
2	253.308	0.0359654	0.0978311	0.367628	0.713151	0.869546	243.636	241.605	241.175	275.18	244.577	293.321	248.556	238.412	C_1	Mrpl15
3	73.8269	0.0207967	0.168938	0.123103	0.902026	0.960038	73.2973	67.3463	79.2752	73.881	70.8276	85.8947	71.9758	68.1176	C_1	Lypla1
4	166.126	-0.137268	0.11743	-1.16893	0.242432	0.504805	163.112	165.84	206.562	161.682	150.509	154.428	160.266	166.612	C_1	Tcea1
5	33.8209	-0.0740036	0.252284	-0.293334	0.769267	0.898626	41.2942	35.3568	30.1469	32.1222	24.347	32.8958	41.2661	33.1383	C_1	Atp6v1h
6	69.8815	0.198736	0.169953	1.16936	0.242259	0.504615	65.0384	63.1371	65.8766	66.3859	75.2544	73.1018	72.9355	77.3227	C_1	Rb1cc1
7	6.91188	-0.354071	0.5504	-0.643298	0.520031	0.752077	9.2912	8.41828	10.049	3.21222	6.64009	5.48264	5.75806	6.44356	C_1	4732440D04Rik
8	43.2162	0.297618	0.232223	1.2816	0.199981	0.450415	44.3913	47.9842	24.5641	37.4759	46.4806	55.7402	40.3064	48.7869	C_1	Pcmtd1
9	2.2773	-0.489988	0.945266	-0.51836	0.604207	0.809792	3.09707	4.20914	2.2331	1.07074	1.10668	2.74132	1.91935	1.84102	C_1	Gm26901
10	194.291	0.147608	0.108225	1.3639	0.172599	0.412307	190.986	174.258	205.446	168.106	185.923	210.168	217.847	201.591	C_1	Rrs1
11	0.665772	0.0674993	1.90333	0.0354638	0.97171	NA	0	2.52548	0	0	0	0	0.959677	1.84102	C_1	Adhfe1
12	3.3427	-0.169929	0.779819	-0.217908	0.827501	0.926018	2.06471	3.36731	5.58276	3.21222	2.21336	2.74132	4.79838	2.76153	C_1	Mybl1
13	34.1829	0.410407	0.24576	1.66995	0.0949296	0.284479	27.8736	25.2548	32.38	32.1222	43.1606	37.4647	38.3871	36.8203	C_1	Vcpip1
14	4.83908	-0.432087	0.64913	-0.66564	0.505641	0.742429	4.12942	5.05097	6.69931	6.42444	3.32005	4.56887	5.75806	2.76153	C_1	Sgk3
15	1.59529	1.75868	1.27133	1.38334	0.166559	NA	0	1.68366	0	1.07074	4.42673	2.74132	1.91935	0.920508	C_1	Mcmdc2
16	165.25	0.0252682	0.114404	0.220868	0.825196	0.925543	146.595	180.993	163.017	163.823	163.789	165.393	171.782	166.612	C_1	Snhg6
17	1.03009	-2.615	1.55036	-1.68671	0.0916597	NA	2.06471	0.841828	3.34966	1.07074	0	0.913773	0	0	C_1	Tcf24
18	246.75	-0.167856	0.0947939	-1.77075	0.0766024	0.248677	276.671	255.916	252.341	260.19	221.336	245.805	216.887	244.855	C_1	Cops5
19	90.1791	0.547734	0.157627	3.47488	0.00051109	0.00519047	73.2973	78.29	69.2262	71.7395	104.028	99.6013	128.597	96.6534	C_1	Cspp1
20	47.2502	-0.238928	0.206281	-1.15827	0.246756	0.509419	50.5854	51.3515	50.2448	52.4662	43.1606	43.8611	40.3064	46.0254	C_1	Arfgef1
21	43.6952	0.558395	0.226141	2.46923	0.0135405	0.0716176	32.003	37.0404	41.3124	31.0514	50.9074	42.9473	48.9435	65.3561	C_1	Prex2
22	52.3374	-0.0638043	0.212053	-0.300888	0.7635	0.896068	48.5207	42.0914	49.1283	74.9518	48.694	50.2575	47.9838	57.0715	C_1	Sulf1
23	4.39516	-0.876043	0.694239	-1.26188	0.206994	0.459245	5.16178	6.73463	5.58276	5.3537	1.10668	2.74132	4.79838	3.68203	C_1	Slco5a1
24	27.2752	0.65017	0.280602	2.31705	0.0205011	0.098311	16.5177	19.362	27.9138	21.4148	33.2005	31.0683	37.4274	31.2973	C_1	Ncoa2
25	135.234	0.376157	0.132261	2.84404	0.00445454	0.030432	142.465	109.438	117.238	101.72	161.576	162.652	147.79	138.997	C_1	Tram1
26	15.0279	0.839508	0.386983	2.16937	0.0300547	0.12884	8.25885	16.8366	6.69931	10.7074	21.027	21.9306	17.2742	17.4897	C_1	Lactb2
27	29.0699	0.482907	0.273457	1.76594	0.0774066	0.250222	18.5824	21.8875	32.38	24.627	28.7737	31.9821	39.3468	34.9793	C_1	Eya1
28	21.8839	-0.955853	0.353137	-2.70675	0.0067946	0.0421594	20.6471	31.1476	16.7483	47.1125	12.1735	18.2755	10.5564	18.4102	C_1	Msc
29	2.50198	-0.90346	0.956797	-0.944255	0.345039	0.610547	4.12942	3.36731	1.11655	4.28296	3.32005	0	2.87903	0.920508	C_1	Kcnb2
30	90.1683	-0.0162234	0.160174	-0.101286	0.919323	0.966447	88.7826	71.5554	100.49	102.791	92.9613	88.636	97.8871	78.2432	C_1	Terf1
31	0.696989	-1.00038	1.88494	-0.530721	0.595612	NA	2.06471	1.68366	0	0	0	1.82755	0	0	C_1	Sbspon
32	0.631851	-0.658023	1.97091	-0.333867	0.73848	NA	2.06471	0	0	1.07074	0	0	1.91935	0	C_1	4930444P10Rik
33	4781.92	-0.0415035	0.0345176	-1.20239	0.229214	0.489656	4838.65	4780.74	4677.24	5109.57	4575.02	4779.03	4670.75	4824.38	C_1	Rpl7
34	42.9338	0.65618	0.237558	2.76219	0.00574154	0.0371003	24.7765	40.4078	30.1469	37.4759	57.5475	66.7054	42.2258	44.1844	C_1	Rdh10
35	48.0999	0.0202989	0.219663	0.0924092	0.926373	0.968721	39.2295	40.4078	51.3614	61.0322	37.6272	57.5677	45.1048	52.469	C_1	Stau2
36	55.1515	-0.152578	0.19896	-0.766879	0.443153	0.694854	68.1355	50.5097	62.5269	51.3955	52.0141	54.8264	58.5403	43.2639	C_1	Ube2w
37	515.484	0.18133	0.0669404	2.70883	0.00675218	0.0419807	471.787	479	497.982	485.045	526.781	573.85	552.774	536.656	C_1	Eloc
38	92.7377	0.0153103	0.151683	0.100936	0.919601	0.966447	107.365	91.7593	82.6248	86.7299	99.6014	87.7222	94.0483	92.0508	C_1	Tmem70
39	8.25683	-0.42339	0.506604	-0.835742	0.4033	0.662089	9.2912	5.8928	8.93242	13.9196	6.64009	9.13773	6.71774	5.52305	C_1	Ly96
40	8.32678	0.346157	0.50637	0.683605	0.494225	0.733513	3.09707	7.57645	10.049	8.56592	12.1735	7.31018	8.63709	9.20508	C_1	Jph1
41	0.70703	1.97847	1.70698	1.15905	0.246436	NA	0	0.841828	0	0	1.10668	1.82755	0.959677	0.920508	C_1	Gdap1
42	3.54337	0.28216	0.77659	0.363331	0.716357	0.871605	2.06471	5.05097	4.46621	1.07074	4.42673	1.82755	5.75806	3.68203	C_1	Gm16070
43	56.6284	0.75437	0.232668	3.24227	0.00118583	0.010443	51.6178	32.8313	55.8276	28.91	67.5076	56.6539	100.766	58.9125	C_1	Crispld1
44	1.66116	0.299874	2.14817	0.139595	0.88898	0.953719	0	5.8928	0	0	0	0.913773	0.959677	5.52305	C_1	Tfap2b
45	237.7	0.6791	0.104767	6.48199	9.05209e-11	4.48206e-09	187.889	179.309	158.55	205.582	281.097	334.441	285.024	269.709	C_1	Mcm3
46	2.72776	-0.0613772	0.882825	-0.0695236	0.944573	0.977445	5.16178	1.68366	1.11655	3.21222	2.21336	0.913773	3.83871	3.68203	C_1	Paqr8
47	1.24876	-0.595135	1.31675	-0.451974	0.651288	NA	2.06471	1.68366	1.11655	1.07074	2.21336	0	0	1.84102	C_1	Efhc1
48	14.1104	0.439801	0.387607	1.13466	0.256519	0.521197	10.3236	12.6274	13.3986	11.7781	9.96014	19.1892	15.3548	20.2512	C_1	Tram2
49	10.8982	-0.41018	0.458098	-0.895399	0.370574	0.633676	10.3236	19.362	13.3986	6.42444	7.74677	10.0515	13.4355	6.44356	C_1	Tmem14a
50	6.21011	0.655778	0.58407	1.12277	0.261534	0.526888	4.12942	4.20914	6.69931	4.28296	9.96014	6.39641	4.79838	9.20508	C_1	Kcnq5
51	2.20844	0.257895	0.967302	0.266613	0.789767	0.908983	3.09707	1.68366	2.2331	1.07074	2.21336	4.56887	0.959677	1.84102	C_1	Rims1
52	3.02033	0.774255	0.852017	0.908732	0.363492	0.627396	2.06471	2.52548	1.11655	3.21222	2.21336	1.82755	3.83871	7.36407	C_1	Gm29107
53	41.906	-0.773696	0.229203	-3.37559	0.000736577	0.00700174	58.8443	52.1933	52.4779	48.1833	29.8804	32.8958	23.0322	37.7408	C_1	Ogfrl1
54	222.943	-0.132973	0.100712	-1.32034	0.186722	0.431507	227.118	247.497	221.077	235.563	226.87	206.513	227.443	191.466	C_1	Smap1
55	107.163	0.035639	0.139685	0.255139	0.798616	0.913978	97.0414	106.912	104.956	114.569	106.241	116.963	108.443	102.176	C_1	Sdhaf4
56	24.4075	-0.0721318	0.292531	-0.246578	0.805235	0.916688	29.9383	25.2548	17.8648	26.7685	25.4537	21.0168	26.871	22.0922	C_1	Fam135a
57	63.3791	-1.01483	0.207615	-4.88801	1.01858e-06	2.40116e-05	72.2649	98.4939	69.2262	98.508	50.9074	44.7749	25.9113	46.9459	C_1	Col9a1
58	1.12153	-3.65109	1.57088	-2.32423	0.0201132	NA	3.09707	2.52548	3.34966	0	0	0	0	0	C_1	Col19a1
59	20.708	0.471041	0.321666	1.46438	0.143091	0.368535	17.55	16.8366	18.9814	16.0611	27.667	29.2407	16.3145	23.0127	C_1	Lmbrd1
60	2.52454	-1.0232	0.95235	-1.07439	0.282647	0.549668	3.09707	5.05097	0	5.3537	1.10668	1.82755	1.91935	1.84102	C_1	Adgrb3
61	158.176	0.581935	0.122289	4.75868	1.94868e-06	4.29022e-05	122.85	141.427	126.17	114.569	218.016	190.979	174.661	176.738	C_1	Phf3
62	226.112	-0.120507	0.0967223	-1.24591	0.212799	0.467687	235.377	242.447	228.893	235.563	204.736	223.874	221.685	216.319	C_1	Ptp4a1
63	4.65231	-1.48447	0.723033	-2.05312	0.040061	0.157727	4.12942	6.73463	11.1655	5.3537	3.32005	0.913773	1.91935	3.68203	C_1	Khdrbs2
64	44.0643	0.169947	0.225463	0.753766	0.45099	0.700598	42.3266	48.826	42.429	32.1222	42.0539	50.2575	37.4274	57.0715	C_1	Prim2
65	27.91	0.250557	0.272833	0.918355	0.358433	0.623033	25.8089	26.0967	23.4476	26.7685	25.4537	38.3785	28.7903	28.5358	C_1	Rab23
66	74.9995	0.0766994	0.1687	0.454651	0.64936	0.833174	65.0384	76.6064	66.9931	83.5177	67.5076	76.7569	83.4919	80.0842	C_1	Bag2
67	74.1364	0.471627	0.173151	2.72379	0.00645381	0.040452	53.6825	74.0809	53.5945	66.3859	81.8945	94.1186	89.25	80.0842	C_1	Zfp451
68	2.02105	2.04828	1.20076	1.70583	0.0880405	0.270282	1.03236	0	2.2331	0	5.53341	4.56887	0.959677	1.84102	C_1	Bend6
69	44.4958	0.929733	0.224251	4.14595	3.38403e-05	0.000540049	27.8736	31.1476	31.2635	32.1222	60.8675	46.6024	67.1774	58.9125	C_1	Dst
70	0.967492	-0.00926957	1.46018	-0.00634823	0.994935	NA	1.03236	1.68366	1.11655	0	1.10668	0	0.959677	1.84102	C_1	Gm37233
71	102.462	0.142275	0.151547	0.938818	0.347824	0.613346	104.268	102.703	90.4407	91.0129	125.055	87.7222	120.919	97.5739	C_1	Ccdc115
72	138.055	0.426919	0.13071	3.26616	0.00109018	0.00969757	108.397	110.279	136.219	116.711	168.216	170.876	160.266	133.474	C_1	Imp4
73	4.37431	-0.287816	0.69273	-0.415481	0.67779	0.849219	7.22649	4.20914	5.58276	2.14148	5.53341	2.74132	4.79838	2.76153	C_1	Ptpn18
74	7.41081	4.82204	1.08579	4.44104	8.95267e-06	0.000165732	0	0	2.2331	0	14.3869	14.6204	10.5564	17.4897	C_1	Cfc1
75	2.41788	0.784217	0.980346	0.799939	0.423746	0.679283	3.09707	1.68366	1.11655	1.07074	7.74677	1.82755	0.959677	1.84102	C_1	Arhgef4
76	103.136	0.062282	0.143896	0.432826	0.665141	0.840735	100.139	108.596	99.3731	95.2958	97.388	111.48	117.081	95.7329	C_1	Fam168b
77	8.70064	0.511554	0.499283	1.02458	0.305563	0.569188	10.3236	9.26011	5.58276	3.21222	13.2802	8.22396	9.59677	10.1256	C_1	Plekhb2
78	9.22876	0.388421	0.545868	0.711566	0.476733	0.720035	5.16178	5.05097	8.93242	12.8489	18.8136	14.6204	2.87903	5.52305	C_1	Hs6st1
79	50.6712	0.256408	0.210704	1.21691	0.223637	0.482284	42.3266	39.5659	53.5945	49.254	69.721	44.7749	51.8226	54.31	C_1	Uggt1
80	0.742152	-1.02068	1.78458	-0.571943	0.56736	NA	0	1.68366	2.2331	0	1.10668	0.913773	0	0	C_1	Neurl3
81	0.722989	-0.0921801	1.70624	-0.0540252	0.956915	NA	0	0.841828	1.11655	1.07074	0	0.913773	0	1.84102	C_1	Arid5a
82	43.3228	-0.548959	0.231983	-2.36638	0.0179631	0.0892897	55.7472	56.4025	43.5455	49.254	48.694	28.327	26.871	37.7408	C_1	Kansl3
83	53.5947	-0.0159772	0.201447	-0.0793122	0.936784	0.973434	57.8119	58.928	48.0117	50.3248	56.4408	43.8611	48.9435	64.4356	C_1	Lman2l
84	7.25961	-0.468862	0.533172	-0.879382	0.379194	0.642447	7.22649	10.9438	7.81586	7.49518	7.74677	4.56887	7.67742	4.60254	C_1	Cnnm4
85	11.3313	-0.281915	0.469296	-0.600719	0.548027	0.771393	6.19413	20.2039	8.93242	13.9196	14.3869	4.56887	8.63709	13.8076	C_1	Cnnm3
86	22.6552	-0.218601	0.304552	-0.71778	0.472893	0.7174	23.7442	24.413	23.4476	25.6977	24.347	24.6719	21.1129	13.8076	C_1	Ankrd39
87	25.9163	-0.0752726	0.283716	-0.26531	0.79077	0.909474	28.906	30.3058	26.7972	20.3441	19.9203	27.4132	28.7903	24.8537	C_1	Sema4c
88	2.17362	-0.593974	0.996761	-0.595904	0.551239	0.773228	4.12942	0.841828	4.46621	1.07074	2.21336	1.82755	1.91935	0.920508	C_1	Fam178b
89	816.514	-0.0276116	0.0585879	-0.471284	0.637438	0.826084	806.27	818.257	830.715	841.601	853.252	826.965	729.355	825.696	C_1	Cox5b
90	132.32	-0.183627	0.132862	-1.38209	0.166945	0.405144	164.145	138.06	125.054	135.984	111.775	139.807	130.516	113.223	C_1	Actr1b
91	32.6809	-0.0398254	0.263898	-0.150912	0.880045	0.950927	30.9707	36.1986	29.0304	36.4051	23.2403	34.7234	45.1048	25.7742	C_1	Tmem131
92	10.3964	0.355642	0.454606	0.782308	0.434034	0.687443	12.3883	10.9438	6.69931	6.42444	6.64009	12.7928	14.3952	12.8871	C_1	Inpp4a
93	40.5066	0.332433	0.238182	1.39571	0.162802	0.399875	33.0354	31.1476	34.6131	44.9711	46.4806	37.4647	37.4274	58.9125	C_1	Coa5
94	113.592	0.0762108	0.136838	0.55694	0.577568	0.791095	120.786	102.703	112.772	106.003	129.482	110.567	112.282	114.143	C_1	Unc50
95	3.98227	0.187871	0.742069	0.253172	0.800135	0.914206	6.19413	3.36731	2.2331	3.21222	1.10668	8.22396	3.83871	3.68203	C_1	Mgat4a
96	10.656	1.96585	0.529777	3.71072	0.000206674	0.00247868	6.19413	2.52548	3.34966	5.3537	26.5604	8.22396	20.1532	12.8871	C_1	2010300C02Rik
97	6.88178	0.403382	0.56263	0.716958	0.4734	0.717588	7.22649	6.73463	3.34966	6.42444	3.32005	6.39641	10.5564	11.0461	C_1	Tsga10
98	5.5905	-0.176114	0.602907	-0.292108	0.770204	0.898795	4.12942	7.57645	6.69931	5.3537	3.32005	5.48264	4.79838	7.36407	C_1	Lipt1
99	33.5441	0.15622	0.256171	0.609826	0.541977	0.767168	37.1648	31.1476	23.4476	35.3344	27.667	42.9473	39.3468	31.2973	C_1	Mitd1
100	326.699	-0.200444	0.0854361	-2.34613	0.0189696	0.0926193	359.26	317.369	342.781	379.042	309.871	307.942	313.814	283.517	C_1	Mrpl30
101	242.057	-0.0631555	0.094613	-0.667515	0.504444	0.741804	252.927	231.503	255.69	250.553	231.297	237.581	227.443	249.458	C_1	Txndc9
102	427.871	-0.0235737	0.0729627	-0.323092	0.746625	0.886609	422.234	424.281	444.388	434.72	428.286	413.025	450.089	405.944	C_1	Eif5b
103	42.999	0.681171	0.221848	3.07044	0.00213745	0.0169252	30.9707	35.3568	36.8462	28.91	49.8007	55.7402	57.5806	48.7869	C_1	Rev1
104	23.903	0.0533697	0.301419	0.177061	0.85946	0.940805	23.7442	24.413	17.8648	27.8392	19.9203	18.2755	28.7903	30.3768	C_1	Aff3
105	8.82437	-0.576026	0.514624	-1.11932	0.263005	0.528196	18.5824	9.26011	8.93242	5.3537	9.96014	8.22396	3.83871	6.44356	C_1	Gm16152
106	1.98193	-0.794028	1.01463	-0.782577	0.433876	0.687443	2.06471	2.52548	3.34966	2.14148	1.10668	1.82755	1.91935	0.920508	C_1	Lonrf2
107	6.87626	-0.532924	0.585188	-0.910689	0.362459	0.626509	14.453	5.05097	4.46621	8.56592	5.53341	2.74132	9.59677	4.60254	C_1	Chst10
108	131.279	0.176852	0.131898	1.34083	0.179977	0.421932	124.915	118.698	113.888	134.913	158.256	142.549	140.113	116.905	C_1	Pdcl3
109	2839.15	-0.190709	0.0370262	-5.15065	2.5958e-07	6.97247e-06	3010.35	2928.72	3116.3	3051.61	2743.46	2559.48	2622.8	2680.52	C_1	Rpl31
110	3.06271	0.245908	0.879677	0.279543	0.779828	0.904262	6.19413	0.841828	1.11655	3.21222	1.10668	7.31018	2.87903	1.84102	C_1	Tbc1d8
111	84.4435	0.295782	0.160864	1.83871	0.0659584	0.223899	81.5561	68.1881	77.0421	77.0932	85.2145	87.7222	110.363	88.3688	C_1	Cnot11
112	75.5124	0.0586724	0.172076	0.340969	0.733127	0.879041	74.3296	66.5044	66.9931	88.8714	66.4009	74.0156	76.7742	90.2098	C_1	Rnf149
113	133.033	0.0924545	0.137409	0.672843	0.501047	0.739632	102.203	124.591	154.084	134.913	139.442	131.583	121.879	155.566	C_1	Map4k4
114	1.25897	0.269662	1.34094	0.201099	0.840621	NA	0	3.36731	1.11655	0	0	1.82755	1.91935	1.84102	C_1	Il1r1
115	1.24915	-0.0673392	1.30881	-0.0514507	0.958966	NA	2.06471	0.841828	2.2331	0	1.10668	1.82755	1.91935	0	C_1	Mfsd9
116	8.52631	3.65018	0.83325	4.38066	1.18323e-05	0.000212344	3.09707	0.841828	1.11655	0	11.0668	9.13773	37.4274	5.52305	C_1	Pantr1
117	2.96597	4.98885	1.23904	4.02638	5.66418e-05	0.000843402	0	0	0	0	7.74677	2.74132	8.63709	4.60254	C_1	Pou3f3
118	100.132	0.0548996	0.159412	0.344389	0.730554	0.877978	72.2649	104.387	109.422	107.074	92.9613	115.135	114.202	85.6073	C_1	Mrps9
119	6.57237	-1.12721	0.593927	-1.89789	0.0577103	0.203347	7.22649	14.3111	7.81586	6.42444	5.53341	1.82755	5.75806	3.68203	C_1	Gpr45
120	7.26118	0.0919562	0.53508	0.171855	0.863551	0.942522	9.2912	6.73463	8.93242	3.21222	6.64009	6.39641	7.67742	9.20508	C_1	Tgfbrap1
121	19.6328	0.347781	0.333888	1.04161	0.297593	0.563159	12.3883	15.1529	26.7972	14.9904	24.347	20.103	23.0322	20.2512	C_1	AI597479
122	29.2078	-0.513935	0.277548	-1.85169	0.0640697	0.219421	36.1325	31.9895	27.9138	41.7588	18.8136	33.8096	22.0726	21.1717	C_1	Fhl2
123	5.56882	-0.0910594	0.633448	-0.143752	0.885696	0.953274	4.12942	1.68366	6.69931	10.7074	5.53341	6.39641	4.79838	4.60254	C_1	Nck2
124	39.0688	-0.444829	0.238713	-1.86345	0.0623991	0.215858	38.1972	54.7188	39.0793	48.1833	24.347	32.8958	36.4677	38.6614	C_1	Uxs1
125	85.278	0.292917	0.15953	1.83612	0.0663394	0.224817	79.4914	80.8155	63.6435	82.4469	88.5346	106.911	89.25	91.1303	C_1	Tpp2
126	2.47026	1.14095	0.96148	1.18666	0.235361	0.496774	1.03236	0.841828	3.34966	1.07074	2.21336	3.65509	5.75806	1.84102	C_1	Gm8251
127	117.539	0.422428	0.143715	2.93935	0.00328904	0.0239236	112.527	116.172	77.0421	94.2251	150.509	133.411	125.718	130.712	C_1	Tex30
128	47.3267	0.0581946	0.215633	0.269878	0.787254	0.90801	39.2295	40.4078	55.8276	50.3248	55.3341	52.9988	40.3064	44.1844	C_1	Kdelc1
129	16.2298	0.0581979	0.364067	0.159855	0.872995	0.947044	19.6148	17.6784	15.6317	10.7074	12.1735	13.7066	18.2339	22.0922	C_1	Bivm
130	27.3021	0.165037	0.274491	0.601248	0.547675	0.771337	23.7442	27.7803	21.2145	29.9807	29.8804	27.4132	32.629	25.7742	C_1	Ercc5
131	31.2725	0.28571	0.266125	1.07359	0.283005	0.549745	33.0354	33.6731	16.7483	28.91	29.8804	34.7234	34.5484	38.6614	C_1	Gulp1
132	215.639	-1.52088	0.112868	-13.4748	2.19964e-41	1.42733e-38	331.386	301.374	342.781	303.019	130.588	105.084	92.129	118.746	C_1	Col3a1
133	40.8923	-0.549562	0.235975	-2.3289	0.0198643	0.0959668	53.6825	46.3005	61.4104	33.1929	32.0938	33.8096	31.6693	34.9793	C_1	Col5a2
134	102.277	0.582121	0.149662	3.88959	0.000100416	0.0013695	99.1062	70.7136	74.809	83.5177	123.948	126.101	129.556	110.461	C_1	Wdr75
135	3.29956	-0.380601	0.856131	-0.444559	0.656638	0.83691	7.22649	3.36731	2.2331	2.14148	1.10668	0	4.79838	5.52305	C_1	Slc40a1
136	5.71229	0.775445	0.655043	1.18381	0.236489	0.497725	4.12942	5.8928	2.2331	4.28296	12.1735	1.82755	10.5564	4.60254	C_1	Dnah7b
137	131.79	0.702607	0.132313	5.31018	1.0952e-07	3.21493e-06	108.397	91.7593	94.9069	107.074	153.829	187.323	155.468	155.566	C_1	Slc39a10
138	0.894932	0.329197	1.53422	0.214569	0.830103	NA	1.03236	0	1.11655	1.07074	1.10668	0.913773	1.91935	0	C_1	Gm28151
139	3.82412	0.16417	0.768009	0.21376	0.830734	0.926626	4.12942	2.52548	4.46621	3.21222	7.74677	0.913773	5.75806	1.84102	C_1	Tmeff2
140	38.6345	0.681031	0.43793	1.55511	0.119919	0.329216	46.456	41.2496	12.2821	18.2026	56.4408	35.6372	52.7822	46.0254	C_1	Cavin2
141	21.477	1.94764	0.358852	5.42741	5.71767e-08	1.76672e-06	10.3236	6.73463	12.2821	6.42444	27.667	31.9821	45.1048	31.2973	C_1	Nabp1
142	103.064	0.306009	0.145929	2.09697	0.0359965	0.146132	91.8797	105.229	87.0911	83.5177	111.775	110.567	128.597	105.858	C_1	Myo1b
143	0.958104	-0.79943	1.53788	-0.519827	0.603184	NA	1.03236	1.68366	1.11655	1.07074	0	0	0	2.76153	C_1	Gm31812
144	5.90648	-0.114467	0.595357	-0.192266	0.847534	0.935139	3.09707	5.05097	8.93242	7.49518	7.74677	4.56887	5.75806	4.60254	C_1	Stat1
145	26.9025	0.762588	0.288168	2.64633	0.00813707	0.0486429	22.7118	21.0457	20.0979	16.0611	24.347	31.0683	40.3064	39.5819	C_1	Gls
146	22.9585	-0.336664	0.309622	-1.08734	0.276886	0.543504	21.6795	34.515	20.0979	25.6977	21.027	21.9306	23.9919	14.7281	C_1	Nab1
147	6.17823	0.104734	0.598902	0.174877	0.861176	0.941357	5.16178	8.41828	7.81586	2.14148	9.96014	4.56887	7.67742	3.68203	C_1	Nemp2
148	1.38432	-2.23521	1.41092	-1.58422	0.113144	NA	3.09707	1.68366	3.34966	1.07074	0	0.913773	0.959677	0	C_1	Mfsd6
149	13.4338	-1.20744	0.417388	-2.89285	0.00381767	0.0270195	16.5177	19.362	23.4476	16.0611	3.32005	11.8791	7.67742	9.20508	C_1	Inpp1
150	20.7524	-0.340924	0.322541	-1.05699	0.290515	0.556856	17.55	26.9385	30.1469	18.2026	15.4935	17.3617	18.2339	22.0922	C_1	Hibch
151	1.57117	-1.16661	1.23983	-0.940941	0.346735	NA	0	4.20914	3.34966	1.07074	1.10668	0.913773	1.91935	0	C_1	1700019D03Rik
152	0.880293	-2.33905	1.60589	-1.45654	0.145243	NA	2.06471	1.68366	1.11655	1.07074	1.10668	0	0	0	C_1	Mstn
153	15.9584	1.1319	0.394003	2.87283	0.00406809	0.0282884	13.4206	10.1019	4.46621	11.7781	27.667	20.103	13.4355	26.6947	C_1	Pms1
154	74.2399	0.237597	0.179423	1.32423	0.185428	0.429698	57.8119	73.239	58.0607	82.4469	99.6014	72.1881	80.6129	69.9586	C_1	Ormdl1
155	38.9178	0.34239	0.231355	1.47994	0.13889	0.362513	30.9707	36.1986	41.3124	28.91	39.8405	43.8611	46.0645	44.1844	C_1	Osgepl1
156	129.565	-0.0857551	0.127603	-0.672048	0.501553	0.739759	131.109	132.167	131.753	138.125	136.122	114.222	132.435	120.587	C_1	Asnsd1
157	12.7794	0.655291	0.428696	1.52857	0.126372	0.340406	13.4206	7.57645	8.93242	9.63666	25.4537	15.5341	12.4758	9.20508	C_1	Dnah7a
158	14.085	0.297718	0.391053	0.761325	0.446463	0.697383	14.453	11.7856	12.2821	11.7781	23.2403	14.6204	14.3952	10.1256	C_1	Stk17b
159	3.24292	-0.528445	0.835229	-0.632695	0.526933	0.757263	6.19413	6.73463	1.11655	1.07074	3.32005	1.82755	3.83871	1.84102	C_1	Hecw2
160	1.70714	2.50089	1.33121	1.87866	0.0602908	0.209919	0	0	1.11655	1.07074	2.21336	3.65509	1.91935	3.68203	C_1	Ccdc150
161	37.3527	0.495588	0.246007	2.01453	0.0439539	0.168062	39.2295	25.2548	26.7972	33.1929	39.8405	51.1713	34.5484	48.7869	C_1	Gtf3c3
162	12.1186	-0.346385	0.412833	-0.839044	0.401445	0.660483	16.5177	12.6274	12.2821	12.8489	9.96014	7.31018	13.4355	11.9666	C_1	Pgap1
163	17.4989	-0.335534	0.355997	-0.94252	0.345927	0.611421	22.7118	23.5712	10.049	21.4148	16.6002	11.8791	15.3548	18.4102	C_1	Ankrd44
164	566.492	0.284958	0.0637637	4.46897	7.85969e-06	0.000147942	502.757	513.515	496.866	530.016	610.888	635.072	612.274	630.548	C_1	Sf3b1
165	30.4915	-0.075054	0.26366	-0.284662	0.775903	0.901671	34.0677	26.0967	30.1469	35.3344	25.4537	37.4647	25.9113	29.4563	C_1	Coq10b
166	1687.23	0.579368	0.0423742	13.6727	1.47899e-42	1.07261e-39	1319.35	1308.2	1409.09	1379.11	1999.77	2038.63	2004.77	2038.93	C_1	Hspd1
167	2418.65	0.204012	0.0416055	4.90349	9.41484e-07	2.23652e-05	2252.6	2088.58	2300.1	2356.7	2544.26	2539.38	2626.64	2640.94	C_1	Hspe1
168	175.395	-0.0925909	0.112836	-0.820581	0.411885	0.669188	171.371	174.258	204.329	174.531	172.642	169.048	182.339	154.645	C_1	Mob4
169	3.37246	-0.670167	0.78827	-0.850174	0.395228	0.654854	4.12942	5.8928	3.34966	3.21222	1.10668	4.56887	2.87903	1.84102	C_1	Rftn2
170	1.70664	0.0211628	1.11906	0.0189112	0.984912	0.992885	0	3.36731	1.11655	2.14148	3.32005	1.82755	0.959677	0.920508	C_1	Gm10561
171	5.9944	0.142056	0.581372	0.244347	0.806962	0.917769	7.22649	6.73463	3.34966	5.3537	6.64009	4.56887	6.71774	7.36407	C_1	Mars2
172	4.03872	-1.05464	0.797827	-1.32189	0.186205	0.430844	11.3559	5.05097	2.2331	3.21222	2.21336	5.48264	0	2.76153	C_1	Plcl1
173	2.35683	-0.24543	1.03068	-0.238125	0.811784	0.919222	0	6.73463	2.2331	1.07074	3.32005	3.65509	0	1.84102	C_1	Satb2
174	4.09682	-0.340635	0.705729	-0.482671	0.629329	0.822797	3.09707	3.36731	5.58276	6.42444	2.21336	4.56887	3.83871	3.68203	C_1	4930558J18Rik
175	4.96351	-0.481516	0.651094	-0.739549	0.459574	0.706599	8.25885	5.05097	3.34966	6.42444	5.53341	4.56887	1.91935	4.60254	C_1	1700066M21Rik
176	37.3798	0.0267283	0.237219	0.112673	0.910289	0.963002	34.0677	36.1986	44.6621	33.1929	43.1606	37.4647	30.7097	39.5819	C_1	Tyw5
177	82.0654	0.0326772	0.166884	0.195808	0.84476	0.933666	66.0708	94.2848	88.2076	76.0225	68.6143	90.4635	85.4113	87.4483	C_1	Maip1
178	45.8053	0.817484	0.224418	3.64269	0.000269808	0.00309916	42.3266	35.3568	26.7972	27.8392	58.6541	68.533	48.9435	57.992	C_1	Spats2l
179	8.94187	-0.239537	0.49594	-0.482996	0.629098	0.822709	6.19413	16.8366	6.69931	8.56592	9.96014	6.39641	7.67742	9.20508	C_1	Kctd18
180	82.7435	0.355674	0.167277	2.12625	0.0334821	0.138984	72.2649	58.928	77.0421	83.5177	77.4677	89.5498	106.524	96.6534	C_1	Sgo2a
181	0.642455	-2.83561	1.86528	-1.52021	0.128459	NA	2.06471	0.841828	2.2331	0	0	0	0	0	C_1	Aox4
182	523.426	0.355525	0.0721349	4.92861	8.28158e-07	1.97875e-05	507.919	469.74	446.621	412.235	557.768	580.246	622.83	590.046	C_1	Bzw1
183	147.401	-0.19502	0.118576	-1.64467	0.100037	0.294546	154.853	159.947	154.084	160.611	132.802	146.204	137.234	133.474	C_1	Clk1
184	84.3338	0.0281376	0.159834	0.176043	0.86026	0.941165	71.2326	93.4429	78.1586	91.0129	77.4677	91.3773	86.3709	85.6073	C_1	Ppil3
185	59.481	0.0217948	0.188293	0.11575	0.907851	0.962085	48.5207	64.8208	59.1773	63.1736	64.1876	53.9126	58.5403	63.5151	C_1	Nif3l1
186	82.8475	0.151179	0.165015	0.916158	0.359584	0.624425	84.6532	80.8155	62.5269	85.6592	84.1078	75.8432	101.726	87.4483	C_1	Orc2
187	17.5587	-0.203396	0.345088	-0.589404	0.55559	0.776193	18.5824	15.1529	23.4476	18.2026	16.6002	11.8791	17.2742	19.3307	C_1	Fam126b
188	231.061	0.0847058	0.0963469	0.879176	0.379306	0.642548	221.956	216.35	228.893	230.209	247.897	244.891	222.645	235.65	C_1	Ndufb3
189	27.3136	0.139364	0.2748	0.507148	0.612051	0.813933	25.8089	23.5712	32.38	22.4855	28.7737	29.2407	24.9516	31.2973	C_1	Cflar
190	14.0945	-0.544996	0.391576	-1.3918	0.163983	0.401858	21.6795	17.6784	11.1655	16.0611	14.3869	8.22396	13.4355	10.1256	C_1	Casp8
191	8.49092	0.531501	0.500287	1.06239	0.288058	0.554488	7.22649	3.36731	7.81586	9.63666	11.0668	10.0515	8.63709	10.1256	C_1	Trak2
192	16.463	0.237425	0.367822	0.645489	0.518611	0.751345	10.3236	15.9947	21.2145	12.8489	22.1336	14.6204	12.4758	22.0922	C_1	Stradb
193	47.3279	-0.159863	0.214556	-0.745087	0.456219	0.704323	43.3589	45.4587	60.2938	51.3955	37.6272	42.0336	44.1451	54.31	C_1	Tmem237
194	5.25046	0.292102	0.621642	0.469887	0.638436	0.826467	6.19413	5.05097	2.2331	5.3537	5.53341	6.39641	4.79838	6.44356	C_1	G730003C15Rik
195	5.32736	-0.00909721	0.618611	-0.0147059	0.988267	0.99406	6.19413	3.36731	5.58276	6.42444	3.32005	4.56887	6.71774	6.44356	C_1	Als2
196	2.14413	0.963441	1.00258	0.96096	0.336573	0.602527	1.03236	2.52548	1.11655	1.07074	1.10668	2.74132	4.79838	2.76153	C_1	Cdk15
197	35.957	0.145442	0.240464	0.604839	0.545286	0.770271	39.2295	31.9895	30.1469	35.3344	34.3071	34.7234	45.1048	36.8203	C_1	Fzd7
198	894.298	0.0399662	0.0533725	0.748816	0.453968	0.702431	850.661	924.327	865.328	884.431	930.719	886.36	904.016	908.542	C_1	Sumo1
199	419.135	0.261656	0.0794261	3.29433	0.000986554	0.00886532	366.486	388.083	370.695	400.457	431.606	490.696	410.742	494.313	C_1	Nop58
200	44.8456	-0.656077	0.218657	-3.00049	0.00269549	0.0204635	55.7472	55.5607	55.8276	52.4662	33.2005	31.0683	30.7097	44.1844	C_1	Bmpr2
201	24.2997	-0.0170079	0.302631	-0.0562002	0.955182	0.981214	22.7118	27.7803	27.9138	19.2733	25.4537	27.4132	14.3952	29.4563	C_1	Fam117b
202	105.056	0.26615	0.143272	1.85766	0.0632174	0.217711	90.8473	94.2848	100.49	96.3666	105.135	103.256	127.637	122.428	C_1	Wdr12
203	4.38939	0.239686	0.695389	0.344679	0.730336	0.877978	4.12942	3.36731	5.58276	3.21222	1.10668	6.39641	6.71774	4.60254	C_1	Carf
204	51.4335	0.443291	0.212394	2.08712	0.0368776	0.148729	32.003	49.6679	45.7786	47.1125	46.4806	69.4468	54.7016	66.2766	C_1	Nbeal1
205	42.1211	0.133083	0.241637	0.550758	0.5818	0.793972	44.3913	45.4587	34.6131	35.3344	56.4408	28.327	53.7419	38.6614	C_1	Cyp20a1
206	59.6908	0.532528	0.196953	2.70384	0.00685437	0.0424874	38.1972	42.9332	58.0607	56.7492	70.8276	79.4983	58.5403	72.7202	C_1	Abi2
207	51.5064	0.305302	0.202663	1.50645	0.131951	0.350155	46.456	49.6679	48.0117	39.6174	65.2942	48.43	55.6613	58.9125	C_1	Raph1
208	9.54003	0.170754	0.471969	0.36179	0.717509	0.871654	7.22649	10.1019	10.049	8.56592	6.64009	9.13773	16.3145	8.28458	C_1	Pard3b
209	98.856	1.08268	0.151093	7.16564	7.74241e-13	5.5177e-11	69.1678	63.9789	66.9931	53.537	129.482	132.497	134.355	140.838	C_1	Nrp2
210	32.8463	0.0278025	0.252208	0.110236	0.912222	0.963733	28.906	36.1986	31.2635	33.1929	42.0539	31.0683	28.7903	31.2973	C_1	Ino80d
211	0.770076	-0.0938077	1.63073	-0.057525	0.954127	NA	1.03236	0	1.11655	1.07074	1.10668	0.913773	0	0.920508	C_1	Ino80dos
212	8.51628	0.91762	0.506253	1.81257	0.0698981	0.233264	4.12942	9.26011	4.46621	5.3537	13.2802	11.8791	10.5564	9.20508	C_1	Gm20342
213	96.8312	0.191288	0.149961	1.27558	0.202103	0.452465	97.0414	79.9737	99.3731	85.6592	109.562	95.9462	112.282	94.8124	C_1	Ndufs1
214	2135.9	-0.0515452	0.0407569	-1.2647	0.20598	0.457948	2124.59	2278.83	2074.55	2213.22	2148.07	2102.59	2059.47	2085.87	C_1	Eef1b2
215	123.797	0.481725	0.139452	3.45441	0.000551508	0.0055416	106.333	94.2848	122.821	89.9421	169.322	134.325	134.355	138.997	C_1	Zdbf2
216	2.46807	-1.31616	0.990385	-1.32894	0.183867	0.427503	4.12942	2.52548	2.2331	5.3537	0	2.74132	0	2.76153	C_1	Adam23
217	36.4076	-0.343048	0.239782	-1.43067	0.152526	0.383662	38.1972	37.8823	37.9628	49.254	26.5604	35.6372	32.629	33.1383	C_1	Fastkd2
218	43.3887	-0.353778	0.227286	-1.55653	0.119581	0.328744	43.3589	61.4535	36.8462	52.4662	38.7339	41.1198	32.629	40.5024	C_1	Klf7
219	69.4316	0.14804	0.180384	0.820696	0.411819	0.669188	62.9737	59.7698	79.2752	62.1029	73.041	88.636	64.2984	65.3561	C_1	Creb1
220	19.312	0.0692161	0.326308	0.212119	0.832014	0.927132	19.6148	16.8366	15.6317	23.5563	16.6002	21.9306	18.2339	22.0922	C_1	Mettl21a
221	10.2343	-0.276212	0.464834	-0.594217	0.552367	0.774054	10.3236	7.57645	7.81586	19.2733	8.85346	7.31018	11.5161	9.20508	C_1	Ccnyl1
222	1.88147	-2.76989	1.34628	-2.05743	0.0396448	0.156754	5.16178	2.52548	4.46621	1.07074	0	1.82755	0	0	C_1	Fzd5
223	4.91917	0.257564	0.670355	0.384221	0.700815	0.863258	6.19413	5.05097	3.34966	3.21222	7.74677	6.39641	0.959677	6.44356	C_1	Plekhm3
224	85.653	-0.701989	0.162188	-4.32824	1.50307e-05	0.000264733	120.786	106.912	102.723	93.1543	76.3611	64.8779	63.3387	57.0715	C_1	Idh1
225	16.2311	-0.0155231	0.361519	-0.0429385	0.965751	0.98476	21.6795	19.362	10.049	13.9196	15.4935	14.6204	16.3145	18.4102	C_1	Pikfyve
226	9.70609	-2.63664	0.574528	-4.58923	4.44887e-06	8.90424e-05	17.55	14.3111	15.6317	19.2733	4.42673	3.65509	0.959677	1.84102	C_1	Map2
227	55.9541	-0.0922183	0.206654	-0.446246	0.65542	0.836428	49.5531	53.877	50.2448	77.0932	61.9742	41.1198	58.5403	55.2305	C_1	Rpe
228	18.3136	-0.912721	0.346439	-2.63458	0.0084242	0.0499817	19.6148	19.362	26.7972	29.9807	14.3869	10.9653	13.4355	11.9666	C_1	Kansl1l
229	41.9071	-1.01611	0.230147	-4.41503	1.00994e-05	0.000184468	54.7149	65.6626	49.1283	54.6077	26.5604	27.4132	24.9516	32.2178	C_1	Acadl
230	16.374	0.241935	0.38516	0.62814	0.529912	0.759218	25.8089	13.4693	13.3986	7.49518	12.1735	22.8443	20.1532	15.6486	C_1	Myl1
231	43.5603	-0.0545771	0.218998	-0.249213	0.803196	0.915593	38.1972	50.5097	48.0117	40.6881	38.7339	39.2922	47.0242	46.0254	C_1	Lancl1
232	1.64275	-0.86145	1.18341	-0.72794	0.46665	NA	2.06471	4.20914	1.11655	1.07074	0	0	1.91935	2.76153	C_1	Erbb4
233	16.5134	0.719493	0.379081	1.89799	0.057697	0.203347	11.3559	19.362	7.81586	10.7074	25.4537	22.8443	12.4758	22.0922	C_1	Ikzf2
234	1.5451	2.40103	1.36433	1.75987	0.0784304	NA	0	0.841828	0	1.07074	1.10668	2.74132	3.83871	2.76153	C_1	Spag16
235	16.9835	1.02611	0.365219	2.80959	0.00496047	0.0331837	8.25885	13.4693	12.2821	10.7074	16.6002	20.103	25.9113	28.5358	C_1	Bard1
236	146.82	0.508683	0.126396	4.02451	5.70951e-05	0.000849126	143.497	102.703	126.17	113.498	175.962	180.013	167.943	164.771	C_1	Atic
237	338.268	0.200777	0.0845203	2.37549	0.0175256	0.0875854	285.963	314.002	310.401	349.061	364.098	384.698	342.605	355.316	C_1	Fn1
238	1.81809	0.138402	1.07824	0.128359	0.897865	0.957569	4.12942	1.68366	1.11655	0	1.10668	1.82755	1.91935	2.76153	C_1	Apol7d
239	1.38553	0.442742	1.31982	0.335456	0.737281	NA	1.03236	2.52548	1.11655	0	0	4.56887	0	1.84102	C_1	Mreg
240	2.0844	-0.890906	1.03305	-0.862404	0.388465	0.650026	3.09707	3.36731	0	4.28296	2.21336	0.913773	0.959677	1.84102	C_1	D230017M19Rik
241	37.5643	0.0837704	0.236929	0.353568	0.723663	0.874367	41.2942	42.9332	27.9138	33.1929	38.7339	35.6372	40.3064	40.5024	C_1	Pecr
242	2.59008	1.62097	1.00333	1.61559	0.106183	0.306674	0	0.841828	0	4.28296	4.42673	4.56887	3.83871	2.76153	C_1	Tmem169
243	64.5824	0.448146	0.19252	2.32779	0.0199231	0.0961379	48.5207	59.7698	54.711	55.6785	65.2942	91.3773	56.6209	84.6868	C_1	Xrcc5
244	20.25	-0.0769783	0.319629	-0.240837	0.809682	0.919036	19.6148	25.2548	15.6317	22.4855	16.6002	21.9306	22.0726	18.4102	C_1	Smarcal1
245	3699.33	0.0162508	0.0411802	0.394627	0.693119	0.857805	3610.15	3613.97	3800.74	3688.7	3934.25	3643.21	3435.64	3867.98	C_1	Rpl37a
246	336.214	0.470955	0.197919	2.37954	0.0173344	0.0869115	282.865	243.288	331.616	269.826	413.899	314.338	516.306	317.575	C_1	Igfbp2
247	400.662	-0.159754	0.0991424	-1.61136	0.107101	0.308228	370.616	419.23	502.448	399.386	396.192	437.697	370.435	309.291	C_1	Igfbp5
248	27.3503	-0.0291097	0.287752	-0.101162	0.919422	0.966447	32.003	26.9385	23.4476	27.8392	33.2005	17.3617	23.0322	34.9793	C_1	Tns1
249	0.860486	1.39289	1.71214	0.813538	0.41591	NA	0	1.68366	0	0	3.32005	0	0.959677	0.920508	C_1	Cxcr2
250	519.064	-0.0694026	0.0685345	-1.01267	0.31122	0.575698	566.763	537.928	535.945	485.045	503.54	511.713	517.266	494.313	C_1	Arpc2
251	0.989533	1.49442	1.58228	0.944476	0.344926	NA	1.03236	0	1.11655	0	1.10668	2.74132	1.91935	0	C_1	Gpbar1
252	273.497	-0.0600269	0.0894721	-0.670901	0.502284	0.739892	292.157	270.227	260.157	294.453	266.71	273.218	268.71	262.345	C_1	Aamp
253	164.864	-0.133915	0.118763	-1.12759	0.259494	0.52551	165.177	187.728	175.299	161.682	139.442	158.083	183.298	148.202	C_1	Pnkd
254	11.9456	-0.962352	0.477434	-2.01568	0.0438336	0.167678	21.6795	16.8366	20.0979	4.28296	11.0668	5.48264	11.5161	4.60254	C_1	Tmbim1
255	1.9557	2.0722	1.16803	1.77409	0.0760479	0.247583	1.03236	0.841828	1.11655	0	3.32005	3.65509	3.83871	1.84102	C_1	Catip
256	81.9655	-0.100236	0.166132	-0.60335	0.546276	0.770423	78.459	82.4992	71.4593	107.074	73.041	79.4983	86.3709	77.3227	C_1	Ctdsp1
257	42.9299	0.647207	0.230269	2.81066	0.004944	0.0330915	34.0677	36.1986	24.5641	38.5466	54.2274	53.9126	61.4193	40.5024	C_1	Usp37
258	59.642	0.212436	0.193068	1.10032	0.271193	0.537806	52.6501	47.1424	63.6435	57.8199	76.3611	55.7402	55.6613	68.1176	C_1	Cnot9
259	12.0944	-0.187476	0.416834	-0.449762	0.652882	0.834642	15.4853	10.1019	13.3986	12.8489	6.64009	11.8791	15.3548	11.0461	C_1	Zfp142
260	22.1657	-0.576947	0.314086	-1.83691	0.0662238	0.224553	25.8089	19.362	33.4966	27.8392	17.7069	13.7066	18.2339	21.1717	C_1	Bcs1l
261	25.666	-0.687432	0.290201	-2.36882	0.0178451	0.0888937	30.9707	32.8313	26.7972	36.4051	13.2802	23.7581	19.1935	22.0922	C_1	Rnf25
262	3.46638	0.355177	0.772599	0.459717	0.645719	0.831444	2.06471	2.52548	3.34966	4.28296	3.32005	1.82755	5.75806	4.60254	C_1	Stk36
263	25.6631	0.0868876	0.292433	0.29712	0.766375	0.897051	19.6148	28.6222	25.6807	25.6977	21.027	21.9306	25.9113	36.8203	C_1	Ttll4
264	2.06643	-0.0494503	1.02652	-0.0481728	0.961578	0.983761	1.03236	0.841828	2.2331	4.28296	4.42673	0.913773	0.959677	1.84102	C_1	Cyp27a1
265	0.778867	-0.0153772	1.82109	-0.00844395	0.993263	NA	3.09707	0	0	0	2.21336	0	0	0.920508	C_1	Prkag3
266	22.912	1.46389	0.367012	3.98867	6.64442e-05	0.000960252	11.3559	3.36731	18.9814	16.0611	30.9871	21.9306	35.508	45.1049	C_1	Wnt6
267	0.733611	-0.0921245	1.70005	-0.0541894	0.956784	NA	0	0.841828	2.2331	0	0	0.913773	0.959677	0.920508	C_1	Wnt10a
268	12.013	-0.0885512	0.418932	-0.211374	0.832596	0.927539	12.3883	10.9438	15.6317	10.7074	9.96014	7.31018	15.3548	13.8076	C_1	Nhej1
269	25.7848	-0.468058	0.289115	-1.61893	0.105462	0.305149	39.2295	27.7803	30.1469	22.4855	24.347	22.8443	19.1935	20.2512	C_1	Cnppd1
270	37.1567	0.0489296	0.241856	0.202308	0.839676	0.930717	27.8736	37.8823	34.6131	46.0418	29.8804	42.0336	39.3468	39.5819	C_1	Retreg2
271	34.1976	-0.238706	0.250446	-0.953122	0.340528	0.606188	35.1001	32.8313	34.6131	46.0418	24.347	34.7234	36.4677	29.4563	C_1	Zfand2b
272	16.6367	0.145504	0.358808	0.405519	0.685096	0.853877	19.6148	11.7856	17.8648	13.9196	23.2403	13.7066	18.2339	14.7281	C_1	Abcb6
273	11.1143	-0.39828	0.443805	-0.89742	0.369495	0.632773	7.22649	15.9947	14.5152	12.8489	7.74677	14.6204	7.67742	8.28458	C_1	Atg9a
274	23.838	0.496176	0.30551	1.62409	0.104357	0.303019	12.3883	16.8366	26.7972	23.5563	25.4537	31.0683	29.75	24.8537	C_1	Ankzf1
275	2.35531	1.04725	1.02926	1.01748	0.308926	0.572884	2.06471	0.841828	2.2331	1.07074	2.21336	2.74132	7.67742	0	C_1	Glb1l
276	132.236	-0.521822	0.151276	-3.44948	0.000561674	0.00562084	166.209	109.438	185.348	164.894	88.5346	111.48	113.242	118.746	C_1	Stk16
277	3.47362	-0.463062	0.766708	-0.603962	0.545869	0.770412	2.06471	4.20914	4.46621	5.3537	3.32005	3.65509	2.87903	1.84102	C_1	Tuba4a
278	25.8314	-0.72118	0.289186	-2.49382	0.0126375	0.0676544	35.1001	31.9895	31.2635	29.9807	23.2403	12.7928	21.1129	21.1717	C_1	Dnajb2
279	131.024	-0.159584	0.129207	-1.2351	0.216792	0.4729	134.206	157.422	126.17	133.842	130.588	126.101	125.718	114.143	C_1	Dnpep
280	126.096	0.268128	0.137772	1.94617	0.0516339	0.188127	115.624	105.229	130.637	106.003	160.469	118.791	146.831	125.189	C_1	Des
281	60.7944	-0.598681	0.194633	-3.07595	0.00209836	0.0167232	71.2326	75.7645	72.5759	73.881	36.5205	62.1366	53.7419	40.5024	C_1	Speg
282	29.4396	0.0823945	0.282157	0.292017	0.770274	0.898795	34.0677	25.2548	29.0304	25.6977	42.0539	27.4132	33.5887	18.4102	C_1	Gmppa
283	0.642266	-0.7283	1.88667	-0.386024	0.699479	NA	0	0	2.2331	1.07074	0	0.913773	0	0.920508	C_1	Asic4
284	35.2083	-0.345882	0.250538	-1.38055	0.167416	0.405435	50.5854	41.2496	30.1469	35.3344	30.9871	29.2407	37.4274	26.6947	C_1	Chpf
285	68.9478	-0.0544407	0.185604	-0.293316	0.769281	0.898626	80.5238	73.239	62.5269	64.2444	76.3611	73.1018	47.0242	74.5612	C_1	Obsl1
286	0.764742	-1.12555	1.77553	-0.633926	0.526129	NA	1.03236	0	1.11655	2.14148	0	1.82755	0	0	C_1	Tmem198
287	5.39416	-0.30418	0.619727	-0.490829	0.623547	0.819691	7.22649	6.73463	4.46621	5.3537	5.53341	6.39641	1.91935	5.52305	C_1	Inha
288	11.2758	0.342545	0.476848	0.718354	0.472539	0.717303	2.06471	11.7856	8.93242	17.1318	6.64009	16.4479	12.4758	14.7281	C_1	Stk11ip
289	9.70012	-0.323755	0.473173	-0.68422	0.493836	0.73323	9.2912	7.57645	15.6317	10.7074	12.1735	9.13773	4.79838	8.28458	C_1	Slc4a3
290	67.4741	-0.956512	0.185175	-5.16546	2.3985e-07	6.48488e-06	82.5885	85.8665	107.189	81.3762	36.5205	46.6024	50.8629	48.7869	C_1	Epha4
291	0.632681	-0.681467	1.89164	-0.360253	0.718658	NA	2.06471	0	1.11655	0	0	0	0.959677	0.920508	C_1	Gm28386
292	14.1701	-1.90296	0.808485	-2.35374	0.0185859	0.0913292	7.22649	21.8875	37.9628	22.4855	1.10668	3.65509	15.3548	3.68203	C_1	Pax3
293	105.552	-0.106108	0.144314	-0.735257	0.462183	0.708298	107.365	106.07	97.14	127.418	98.4947	96.86	96.9274	114.143	C_1	Farsb
294	116.602	0.19143	0.138661	1.38056	0.167414	0.405435	121.818	95.1266	121.704	97.4373	132.802	126.101	120.919	116.905	C_1	Acsl3
295	28.3782	0.746066	0.287696	2.59324	0.00950765	0.0547245	21.6795	20.2039	31.2635	11.7781	39.8405	33.8096	30.7097	37.7408	C_1	Utp14b
296	0.65298	-2.85221	1.87515	-1.52106	0.128244	NA	1.03236	0.841828	3.34966	0	0	0	0	0	C_1	Scg2
297	4.43207	-0.575994	0.733099	-0.785698	0.432045	0.686182	2.06471	5.05097	10.049	4.28296	0	4.56887	5.75806	3.68203	C_1	Ap1s3
298	6.9075	-0.198482	0.55179	-0.359707	0.719066	0.871928	4.12942	10.1019	7.81586	7.49518	3.32005	6.39641	8.63709	7.36407	C_1	Wdfy1
299	84.0086	0.088412	0.158	0.559571	0.575772	0.790052	89.815	81.6573	71.4593	82.4469	91.8546	91.3773	80.6129	82.8458	C_1	Mrpl44
300	75.7309	-0.689475	0.171677	-4.01612	5.91639e-05	0.000874619	103.236	87.5501	97.14	86.7299	52.0141	64.8779	48.9435	65.3561	C_1	Serpine2
301	78	0.0367799	0.174531	0.210735	0.833094	0.927753	82.5885	71.5554	78.1586	74.9518	105.135	64.8779	76.7742	69.9586	C_1	Cul3
302	1.10905	-0.945967	1.45425	-0.650485	0.515379	NA	1.03236	2.52548	0	2.14148	2.21336	0	0.959677	0	C_1	Dock10
303	20.9146	0.327966	0.319667	1.02596	0.304909	0.569148	16.5177	13.4693	18.9814	25.6977	21.027	26.4994	23.0322	22.0922	C_1	Irs1
304	5.241	0.0835272	0.633225	0.131908	0.895057	0.956419	3.09707	4.20914	5.58276	7.49518	6.64009	2.74132	4.79838	7.36407	C_1	Rhbdd1
305	206.745	-0.352756	0.103089	-3.42185	0.000621965	0.00611988	225.054	228.135	230.01	244.129	194.776	180.927	163.145	187.784	C_1	Mff
306	58.5554	0.0834681	0.195071	0.427885	0.668735	0.843288	52.6501	53.877	51.3614	69.5981	60.8675	47.5162	68.1371	64.4356	C_1	Agfg1
307	16.9683	1.82343	0.450485	4.04771	5.17206e-05	0.000782409	9.2912	1.68366	3.34966	16.0611	26.5604	17.3617	39.3468	22.0922	C_1	Sphkap
308	10.598	-0.620125	0.449701	-1.37897	0.167903	0.406057	9.2912	15.9947	11.1655	14.9904	5.53341	10.9653	6.71774	10.1256	C_1	Pid1
309	100.627	0.220675	0.145715	1.51442	0.129919	0.347166	93.9444	92.6011	90.4407	94.2251	125.055	105.084	95.9677	107.699	C_1	Trip12
310	7.62977	0.0495121	0.530932	0.0932549	0.925701	0.968721	8.25885	8.41828	10.049	3.21222	8.85346	10.9653	5.75806	5.52305	C_1	Fbxo36
311	72.6587	0.470711	0.1693	2.78034	0.00543016	0.03546	65.0384	57.2443	60.2938	61.0322	90.7479	79.4983	87.3306	80.0842	C_1	Cab39
312	156.329	-0.169121	0.12495	-1.35352	0.175891	0.41695	167.242	182.677	149.618	161.682	138.335	123.359	158.347	169.374	C_1	Itm2c
313	0.687904	-0.000486646	1.79107	-0.000271707	0.999783	NA	1.03236	1.68366	0	0	0	1.82755	0.959677	0	C_1	2810459M11Rik
314	236.275	0.265914	0.103252	2.5754	0.0100125	0.0569131	233.312	244.13	184.231	194.875	242.363	264.994	264.871	261.424	C_1	Psmd1
315	20.2197	-0.289808	0.320769	-0.903478	0.366272	0.629815	16.5177	20.2039	26.7972	25.6977	17.7069	19.1892	16.3145	19.3307	C_1	Armc9
316	5.06217	-1.49057	0.68401	-2.17917	0.0293193	0.126701	4.12942	9.26011	10.049	6.42444	2.21336	2.74132	3.83871	1.84102	C_1	B3gnt7
317	2728.91	0.61771	0.0400606	15.4194	1.21265e-53	1.2459e-50	2155.56	2016.18	2197.37	2251.77	3229.3	3397.41	3343.51	3240.19	C_1	Ncl
318	11681.9	-0.259019	0.0354824	-7.29994	2.87902e-13	2.17764e-11	12656.7	12802.5	11867.8	13582.3	10701.6	10722.2	10372.2	10749.7	C_1	Ptma
319	114.508	-0.23743	0.134904	-1.75999	0.0784093	0.252207	120.786	133.851	115.005	125.277	108.455	102.343	101.726	108.62	C_1	Pde6d
320	73.6564	0.0345541	0.168354	0.205247	0.837379	0.929361	69.1678	80.8155	66.9931	73.881	69.721	80.412	69.0967	79.1637	C_1	Cops7b
321	0.60096	2.69743	1.91474	1.40877	0.158903	NA	0	0	0	0	1.10668	2.74132	0.959677	0	C_1	Nppc
322	18.9815	-0.260478	0.333425	-0.78122	0.434673	0.687799	16.5177	24.413	18.9814	22.4855	22.1336	18.2755	12.4758	16.5692	C_1	Dis3l2
323	256.235	-0.13437	0.0973253	-1.38063	0.167392	0.405435	276.671	255.916	298.119	241.987	266.71	243.977	220.726	245.776	C_1	Eif4e2
324	73.6598	0.161587	0.173265	0.932602	0.351025	0.615966	60.909	71.5554	64.76	81.3762	65.2942	87.7222	73.8951	83.7663	C_1	Gigyf2
325	0.573634	2.63363	3.44779	0.763861	0.44495	NA	0	0	0	0	0	1.82755	0	2.76153	C_1	Inpp5d
326	21.3807	-0.279775	0.314448	-0.889733	0.373609	0.636395	16.5177	26.9385	25.6807	24.627	17.7069	16.4479	19.1935	23.9332	C_1	Atg16l1
327	2.61692	0.136837	0.914043	0.149705	0.880997	0.951372	3.09707	3.36731	3.34966	0	5.53341	1.82755	1.91935	1.84102	C_1	Sag
328	23.6905	0.588188	0.307748	1.91126	0.0559708	0.198866	20.6471	16.8366	21.2145	17.1318	30.9871	37.4647	25.9113	19.3307	C_1	Dgkd
329	36.8548	0.363273	0.250935	1.44768	0.147707	0.376023	33.0354	28.6222	26.7972	40.6881	39.8405	29.2407	44.1451	52.469	C_1	Usp40
330	13.3963	-0.454426	0.39885	-1.13934	0.254561	0.518749	17.55	15.1529	11.1655	18.2026	7.74677	12.7928	15.3548	9.20508	C_1	Dnajb3
331	154.998	0.0447383	0.12116	0.369251	0.711941	0.868717	140.4	148.162	142.919	178.814	163.789	142.549	164.105	159.248	C_1	Hjurp
332	82.4606	-0.00139202	0.162431	-0.00856992	0.993162	0.996638	86.7179	74.9227	80.3917	87.8006	96.2813	72.1881	74.8548	86.5278	C_1	Arl4c
333	22.835	0.320241	0.302899	1.05725	0.290396	0.556724	23.7442	21.0457	20.0979	16.0611	30.9871	21.0168	23.0322	26.6947	C_1	Sh3bp4
334	40.2017	0.719282	0.232867	3.0888	0.00200965	0.0161624	26.8413	31.9895	31.2635	31.0514	60.8675	42.9473	45.1048	51.5485	C_1	Agap1
335	4.16506	2.49604	0.883218	2.82607	0.00471225	0.0318866	4.12942	0.841828	0	0	7.74677	5.48264	9.59677	5.52305	C_1	Gbx2
336	12.4956	-0.0660272	0.407349	-0.16209	0.871235	0.94626	14.453	11.7856	13.3986	11.7781	6.64009	13.7066	14.3952	13.8076	C_1	Ackr3
337	0.586229	1.65458	1.97694	0.836942	0.402625	NA	0	0.841828	0	0	1.10668	2.74132	0	0	C_1	Gm28723
338	263.863	-0.149668	0.091289	-1.6395	0.101109	0.296379	291.124	266.86	283.604	269.826	234.617	266.822	249.516	248.537	C_1	Cops8
339	3.07776	-3.55735	1.19844	-2.96833	0.00299422	0.0222518	6.19413	6.73463	4.46621	5.3537	0	0.913773	0.959677	0	C_1	Col6a3
340	73.049	1.23941	0.186009	6.66319	2.67946e-11	1.46173e-09	51.6178	42.9332	40.1959	38.5466	123.948	96.86	106.524	83.7663	C_1	Lrrfip1
341	10.8164	0.378891	0.475645	0.796583	0.425693	0.680988	7.22649	16.8366	5.58276	7.49518	9.96014	7.31018	20.1532	11.9666	C_1	Ramp1
342	144.377	-0.0675796	0.120143	-0.562493	0.57378	0.788882	142.465	146.478	148.501	154.186	131.695	144.376	138.193	149.122	C_1	Ube2f
343	10.7774	-0.243049	0.448537	-0.541871	0.587908	0.797833	13.4206	13.4693	13.3986	6.42444	7.74677	6.39641	12.4758	12.8871	C_1	Scly
344	2.02971	1.50271	1.12324	1.33783	0.180952	0.423445	1.03236	0	3.34966	0	4.42673	1.82755	1.91935	3.68203	C_1	Klhl30
345	1.25824	-0.653862	1.32855	-0.492162	0.622605	NA	3.09707	0.841828	2.2331	0	1.10668	1.82755	0.959677	0	C_1	Erfe
346	184.277	0.100674	0.10824	0.930107	0.352316	0.61709	163.112	183.519	185.348	179.884	174.856	197.375	198.653	191.466	C_1	Ilkap
347	86.338	-0.426864	0.171964	-2.48228	0.0130544	0.0695236	88.7826	86.7083	107.189	113.498	88.5346	85.8947	55.6613	64.4356	C_1	Hes6
348	2.10491	-1.31513	1.07739	-1.22067	0.222212	0.480556	0	3.36731	2.2331	6.42444	1.10668	1.82755	0.959677	0.920508	C_1	Per2
349	28.1884	0.539621	0.27265	1.97917	0.0477966	0.178193	26.8413	24.413	20.0979	20.3441	34.3071	38.3785	31.6693	29.4563	C_1	Traf3ip1
350	5.74568	0.37251	0.610547	0.610125	0.541779	0.76715	4.12942	5.05097	5.58276	5.3537	3.32005	4.56887	11.5161	6.44356	C_1	Asb1
351	2.4236	-1.27021	0.984674	-1.28998	0.197056	0.446132	1.03236	5.05097	4.46621	3.21222	0	1.82755	2.87903	0.920508	C_1	Gm29100
352	109.905	-1.02901	0.146144	-7.04107	1.90764e-12	1.29227e-10	145.562	135.534	145.152	164.894	60.8675	68.533	76.7742	81.9252	C_1	Twist2
353	24.9971	0.242161	0.293097	0.826214	0.408683	0.666465	23.7442	21.8875	20.0979	25.6977	34.3071	24.6719	19.1935	30.3768	C_1	Hdac4
354	337.878	-0.416894	0.0812509	-5.13095	2.88287e-07	7.66011e-06	384.036	374.614	397.493	389.749	288.844	271.391	303.258	293.642	C_1	Ndufa10
355	242.891	-0.330207	0.0944088	-3.49763	0.000469412	0.00485304	276.671	266.86	282.488	256.977	204.736	223.874	220.726	210.796	C_1	Cops9
356	21.337	-0.324795	0.322121	-1.0083	0.31331	0.577228	33.0354	22.7294	21.2145	18.2026	12.1735	21.0168	22.0726	20.2512	C_1	Gpc1
357	15.3604	-0.040842	0.371107	-0.110055	0.912366	0.963733	10.3236	20.2039	14.5152	17.1318	12.1735	15.5341	19.1935	13.8076	C_1	Dusp28
358	37.6154	-0.283377	0.237754	-1.19189	0.233304	0.494652	41.2942	46.3005	37.9628	39.6174	29.8804	43.8611	30.7097	31.2973	C_1	Rnpepl1
359	3.57396	-0.426552	0.786248	-0.542516	0.587463	0.797581	4.12942	6.73463	4.46621	1.07074	1.10668	5.48264	1.91935	3.68203	C_1	9430060I03Rik
360	29.6106	-0.494748	0.269861	-1.83334	0.0667516	0.225845	35.1001	31.9895	27.9138	43.9003	19.9203	27.4132	23.0322	27.6153	C_1	Capn10
361	4.07802	-0.517883	0.727414	-0.711951	0.476495	0.719764	3.09707	4.20914	6.69931	5.3537	2.21336	4.56887	0.959677	5.52305	C_1	Kif1a
362	5.30094	-2.97109	0.826177	-3.59619	0.000322912	0.00356636	9.2912	10.9438	7.81586	9.63666	0	0	2.87903	1.84102	C_1	Sned1
363	33.7641	-0.1132	0.250425	-0.45203	0.651247	0.833757	43.3589	33.6731	29.0304	34.2637	33.2005	38.3785	27.8306	30.3768	C_1	Mterf4
364	0.587566	-1.71257	1.87485	-0.913445	0.361008	NA	1.03236	1.68366	0	1.07074	0	0.913773	0	0	C_1	Gm28535
365	13.6807	0.389334	0.398512	0.976969	0.328584	0.593483	11.3559	11.7856	10.049	13.9196	23.2403	15.5341	13.4355	10.1256	C_1	Pask
366	106.389	0.404445	0.142954	2.8292	0.00466648	0.0316116	102.203	83.341	84.858	96.3666	116.202	112.394	131.476	124.269	C_1	Ppp1r7
367	0.636729	-2.82618	1.79319	-1.57606	0.115012	NA	2.06471	0.841828	1.11655	1.07074	0	0	0	0	C_1	Ano7
368	243.119	0.285556	0.0989246	2.8866	0.00389428	0.0273576	189.953	218.875	231.126	236.633	273.35	245.805	285.024	264.186	C_1	Hdlbp
369	6.21979	0.827874	0.593294	1.39539	0.162899	0.399997	4.12942	5.05097	3.34966	5.3537	7.74677	5.48264	5.75806	12.8871	C_1	2021-09-02
370	2.55475	1.64875	1.01102	1.63078	0.102936	0.300024	2.06471	1.68366	1.11655	0	3.32005	3.65509	7.67742	0.920508	C_1	Farp2
371	96.2699	-0.0556084	0.147017	-0.378245	0.705248	0.865261	104.268	106.07	91.5573	89.9421	96.2813	91.3773	93.0887	97.5739	C_1	Stk25
372	40.5988	-0.0374935	0.251815	-0.148893	0.881638	0.951377	43.3589	42.9332	32.38	46.0418	29.8804	59.3953	43.1855	27.6153	C_1	Bok
373	41.2998	0.00160274	0.229726	0.00697673	0.994433	0.997307	29.9383	42.0914	51.3614	41.7588	44.2673	44.7749	40.3064	35.8998	C_1	Thap4
374	70.4417	0.129602	0.17139	0.756182	0.44954	0.70006	68.1355	62.2953	72.5759	66.3859	77.4677	79.4983	68.1371	69.0381	C_1	Atg4b
375	460.63	0.137999	0.0849222	1.62501	0.104161	0.302592	404.683	418.389	420.94	509.672	555.554	478.817	438.572	458.413	C_1	Dtymk
376	41.101	0.665849	0.225505	2.9527	0.00315012	0.0231729	32.003	27.7803	34.6131	33.1929	48.694	53.9126	47.9838	50.628	C_1	Ing5
377	8.54348	0.138267	0.497694	0.277816	0.781153	0.904944	7.22649	10.9438	4.46621	9.63666	11.0668	10.9653	5.75806	8.28458	C_1	D2hgdh
378	47.8991	-0.537131	0.217613	-2.46828	0.0135763	0.0717455	44.3913	66.5044	55.8276	59.9614	37.6272	37.4647	32.629	48.7869	C_1	Fam174a
379	5.22435	-3.29417	0.884584	-3.72398	0.00019611	0.00237276	6.19413	10.9438	11.1655	9.63666	1.10668	1.82755	0	0.920508	C_1	St8sia4
380	18.2311	0.455858	0.356667	1.27811	0.201212	0.451619	20.6471	11.7856	14.5152	14.9904	13.2802	31.0683	22.0726	17.4897	C_1	D1Ertd622e
381	43.9925	0.867695	0.233959	3.70875	0.000208287	0.00249076	27.8736	31.1476	31.2635	34.2637	63.0809	73.1018	47.0242	44.1844	C_1	Ppip5k2
382	20.6256	-0.284133	0.319277	-0.889926	0.373506	0.636307	24.7765	21.8875	18.9814	24.627	25.4537	18.2755	15.3548	15.6486	C_1	Gin1
383	41.2166	0.869467	0.237281	3.66428	0.000248031	0.00289033	24.7765	29.464	39.0793	23.5563	53.1207	63.9641	46.0645	49.7075	C_1	Pam
384	3.50473	-0.917094	0.824711	-1.11202	0.26613	0.532263	5.16178	7.57645	1.11655	4.28296	3.32005	2.74132	3.83871	0	C_1	Rnf152
385	10.4622	0.118623	0.437175	0.271339	0.78613	0.907719	10.3236	10.1019	11.1655	8.56592	9.96014	9.13773	12.4758	11.9666	C_1	Pign
386	20.6176	0.952515	0.325388	2.92732	0.00341901	0.0247522	15.4853	14.3111	15.6317	10.7074	28.7737	31.0683	26.871	22.0922	C_1	2310035C23Rik
387	0.849474	-0.446235	1.73834	-0.256702	0.797409	NA	0	1.68366	2.2331	0	0	0	2.87903	0	C_1	Gm7160
388	6.55555	0.464725	0.577165	0.805186	0.420713	0.677061	3.09707	6.73463	6.69931	5.3537	11.0668	4.56887	4.79838	10.1256	C_1	Zcchc2
389	8.36971	0.73085	0.497865	1.46797	0.142113	0.367628	5.16178	5.8928	5.58276	8.56592	11.0668	10.9653	9.59677	10.1256	C_1	Phlpp1
390	36.0185	-0.19273	0.237837	-0.810344	0.417742	0.674217	39.2295	42.0914	35.7297	36.4051	34.3071	38.3785	30.7097	31.2973	C_1	Bcl2
391	17.3592	0.0240481	0.368591	0.0652432	0.94798	0.978005	9.2912	24.413	16.7483	18.2026	14.3869	24.6719	19.1935	11.9666	C_1	Kdsr
392	87.2963	0.168997	0.15591	1.08394	0.278391	0.545161	89.815	79.1318	89.3242	70.6688	92.9613	97.7737	93.0887	85.6073	C_1	Vps4b
393	10.2287	0.265933	0.442643	0.600785	0.547983	0.771393	10.3236	9.26011	10.049	7.49518	12.1735	10.9653	9.59677	11.9666	C_1	Dsel
394	501.13	0.243959	0.0719	3.39303	0.00069124	0.00662698	438.751	463.005	425.406	508.601	524.567	576.591	534.54	537.577	C_1	Tsn
395	154.103	-0.035036	0.126543	-0.27687	0.78188	0.90519	153.821	140.585	171.949	159.54	120.628	148.945	168.903	168.453	C_1	Nifk
396	71.0975	0.176441	0.179235	0.984408	0.324915	0.589341	76.3943	49.6679	72.5759	69.5981	70.8276	84.9809	72.9355	71.7997	C_1	Clasp1
397	10.173	-0.692371	0.478164	-1.44798	0.147624	0.376023	14.453	6.73463	10.049	19.2733	7.74677	10.9653	4.79838	7.36407	C_1	2900060B14Rik
398	25.3149	-0.211717	0.281508	-0.75208	0.452003	0.70115	27.8736	25.2548	29.0304	26.7685	21.027	23.7581	23.0322	25.7742	C_1	Gli2
399	3.16632	0.517101	0.836933	0.617852	0.536673	0.763662	4.12942	0.841828	4.46621	1.07074	5.53341	4.56887	2.87903	1.84102	C_1	Gm26831
400	86.7768	-0.602899	0.155352	-3.88087	0.000104086	0.00141218	107.365	106.912	103.839	100.65	63.0809	65.7917	72.9355	73.6407	C_1	Ralb
401	0.856537	0.385011	1.5511	0.248219	0.803965	NA	1.03236	0.841828	0	1.07074	1.10668	0	0.959677	1.84102	C_1	Gm27184
402	29.7545	-0.62697	0.2675	-2.34382	0.0190876	0.0930161	34.0677	37.8823	36.8462	35.3344	27.667	23.7581	25.9113	16.5692	C_1	Tmem185b
403	56.59	1.08238	0.214315	5.0504	4.40889e-07	1.1116e-05	38.1972	29.464	43.5455	34.2637	95.1746	60.309	87.3306	64.4356	C_1	Epb41l5
404	11.7233	0.800825	0.486704	1.6454	0.0998867	0.294319	18.5824	6.73463	5.58276	3.21222	19.9203	19.1892	7.67742	12.8871	C_1	Ptpn4
405	12.1158	0.0304934	0.407811	0.0747734	0.940395	0.975116	11.3559	12.6274	13.3986	10.7074	8.85346	14.6204	12.4758	12.8871	C_1	Tmem177
406	6.70499	0.0226168	0.550676	0.041071	0.967239	0.98516	6.19413	9.26011	6.69931	4.28296	6.64009	5.48264	8.63709	6.44356	C_1	Tmem37
407	720.454	-0.0474106	0.0665517	-0.712388	0.476224	0.719619	755.684	711.345	649.833	811.621	723.77	678.933	747.588	684.858	C_1	Dbi
408	19.9504	0.523763	0.322202	1.62557	0.104041	0.302412	20.6471	14.3111	15.6317	14.9904	23.2403	21.0168	23.9919	25.7742	C_1	3110009E18Rik
409	1.30933	0.781781	1.26242	0.619269	0.535739	NA	1.03236	1.68366	0	1.07074	1.10668	2.74132	1.91935	0.920508	C_1	Steap3
410	1.29192	-3.87955	1.4863	-2.61022	0.00904851	NA	3.09707	5.05097	1.11655	1.07074	0	0	0	0	C_1	En1
411	45.5097	0.242841	0.217392	1.11706	0.263967	0.529436	51.6178	34.515	42.429	38.5466	48.694	48.43	55.6613	44.1844	C_1	Insig2
412	8.73647	0.0829601	0.514533	0.161234	0.871909	0.946532	11.3559	3.36731	5.58276	13.9196	7.74677	11.8791	9.59677	6.44356	C_1	Ccdc93
413	185.756	0.225824	0.107282	2.10496	0.0352945	0.143897	179.63	164.156	179.765	161.682	208.056	205.599	193.855	193.307	C_1	Ddx18
414	292.2	0.185774	0.0889143	2.08936	0.0366753	0.148107	271.51	275.278	267.972	277.322	350.818	299.718	301.339	293.642	C_1	Actr3
415	24.482	-0.481017	0.290176	-1.65767	0.0973832	0.289032	29.9383	25.2548	27.9138	31.0514	21.027	19.1892	23.9919	17.4897	C_1	Slc35f5
416	1.41284	-2.26972	1.41006	-1.60966	0.107471	NA	2.06471	0.841828	3.34966	3.21222	0	0.913773	0	0.920508	C_1	Gpr39
417	16.2115	2.74152	0.480841	5.7015	1.18755e-08	4.1243e-07	3.09707	5.05097	2.2331	6.42444	16.6002	36.5509	20.1532	39.5819	C_1	Lypd1
418	2.11874	0.174412	0.999082	0.174572	0.861416	0.941357	3.09707	2.52548	1.11655	1.07074	4.42673	0.913773	2.87903	0.920508	C_1	Nckap5
419	10.6448	0.480309	0.447469	1.07339	0.283095	0.549745	12.3883	5.8928	7.81586	9.63666	13.2802	14.6204	8.63709	12.8871	C_1	Mgat5
420	1.57015	2.42168	1.37138	1.76587	0.0774174	NA	1.03236	0.841828	0	0	2.21336	0.913773	4.79838	2.76153	C_1	Tmem163
421	3.89989	-0.401898	0.739756	-0.543284	0.586934	0.797281	2.06471	5.8928	3.34966	6.42444	2.21336	3.65509	5.75806	1.84102	C_1	2900009J06Rik
422	94.0545	-0.119135	0.149541	-0.796673	0.425641	0.680988	94.9767	92.6011	110.539	94.2251	85.2145	84.9809	96.9274	92.9713	C_1	Ccnt2
423	18.7452	0.056245	0.362621	0.155107	0.876737	0.948933	24.7765	19.362	5.58276	23.5563	18.8136	19.1892	23.0322	15.6486	C_1	Rab3gap1
424	16.8818	0.207518	0.368946	0.562461	0.573802	0.788882	9.2912	18.5202	12.2821	22.4855	15.4935	20.103	23.9919	12.8871	C_1	Zranb3
425	151.7	0.22165	0.11943	1.85589	0.063469	0.218269	137.303	133.009	131.753	158.469	164.896	160.824	171.782	155.566	C_1	R3hdm1
426	267.304	0.244366	0.0954337	2.56059	0.0104496	0.0585871	238.474	275.278	243.408	219.502	298.804	265.908	307.097	289.96	C_1	Ubxn4
427	222.077	0.648468	0.117376	5.52473	3.3e-08	1.07068e-06	194.083	199.513	131.753	164.894	256.75	296.062	239.919	293.642	C_1	Mcm6
428	143.845	0.315472	0.122267	2.58019	0.00987449	0.0563362	136.271	117.014	135.103	125.277	154.935	152.6	158.347	171.215	C_1	Dars
429	5.58196	3.32579	0.887241	3.74846	0.000177922	0.0022002	0	0.841828	3.34966	0	9.96014	14.6204	5.75806	10.1256	C_1	Cxcr4
430	10.716	-3.33544	0.618429	-5.3934	6.91353e-08	2.09943e-06	19.6148	20.2039	18.9814	19.2733	1.10668	1.82755	2.87903	1.84102	C_1	Cd55
431	1.34331	-1.38004	1.33223	-1.03589	0.300255	NA	2.06471	3.36731	1.11655	1.07074	2.21336	0.913773	0	0	C_1	Pfkfb2
432	9.96061	0.274844	0.458207	0.599824	0.548624	0.771486	6.19413	10.1019	11.1655	8.56592	12.1735	11.8791	6.71774	12.8871	C_1	Yod1
433	70.8235	0.0567431	0.172324	0.329281	0.741943	0.884123	72.2649	71.5554	65.8766	67.4566	78.5744	63.0503	80.6129	67.1971	C_1	Mapkapk2
434	11.4403	0.847298	0.483832	1.75122	0.0799073	0.254963	3.09707	10.9438	13.3986	5.3537	5.53341	18.2755	21.1129	13.8076	C_1	Dyrk3
435	50.4826	0.13266	0.204443	0.648887	0.516412	0.750062	40.2619	44.6169	56.9442	51.3955	49.8007	54.8264	48.9435	57.0715	C_1	Eif2d
436	3.38038	1.26734	0.815535	1.554	0.120185	0.329572	1.03236	2.52548	2.2331	2.14148	3.32005	7.31018	4.79838	3.68203	C_1	Rassf5
437	1.333	-0.823261	1.2949	-0.635772	0.524925	NA	1.03236	2.52548	0	3.21222	1.10668	1.82755	0.959677	0	C_1	Ikbke
438	28.5227	0.407269	0.290863	1.40021	0.161451	0.397708	12.3883	26.9385	26.7972	32.1222	28.7737	42.0336	27.8306	31.2973	C_1	Srgap2
439	10.7142	-0.0193849	0.440363	-0.0440203	0.964888	0.984508	14.453	10.1019	10.049	8.56592	11.0668	12.7928	6.71774	11.9666	C_1	Fam72a
440	9.42186	0.0773111	0.4752	0.162692	0.870761	0.946068	6.19413	6.73463	12.2821	11.7781	6.64009	8.22396	12.4758	11.0461	C_1	Slc41a1
441	2.86379	-0.266482	0.871198	-0.30588	0.759696	0.894498	1.03236	5.8928	4.46621	1.07074	1.10668	2.74132	3.83871	2.76153	C_1	Rab29
442	630.713	0.0523852	0.0611774	0.856283	0.391841	0.652663	625.608	612.009	600.705	638.161	664.009	625.021	625.709	654.481	C_1	Nucks1
443	2.40158	-0.279302	0.969357	-0.288131	0.773246	0.900648	3.09707	0	3.34966	4.28296	1.10668	3.65509	0.959677	2.76153	C_1	Slc45a3
444	13.7436	0.0543132	0.393384	0.138067	0.890188	0.954076	12.3883	15.9947	11.1655	13.9196	21.027	10.0515	13.4355	11.9666	C_1	Elk4
445	2.68923	-0.78157	0.923389	-0.846415	0.397321	0.656744	2.06471	1.68366	6.69931	3.21222	2.21336	0	2.87903	2.76153	C_1	Mfsd4a
446	3.6291	0.229796	0.764117	0.300734	0.763618	0.89612	1.03236	2.52548	6.69931	3.21222	4.42673	3.65509	2.87903	4.60254	C_1	Cdk18
447	0.959641	-0.0504202	1.55726	-0.0323775	0.974171	NA	0	1.68366	2.2331	0	0	0	1.91935	1.84102	C_1	Lemd1
448	1.64717	4.16142	1.41023	2.95088	0.00316866	NA	0	0	0	0	1.10668	1.82755	2.87903	7.36407	C_1	Klhdc8a
449	3.30965	2.16393	0.937424	2.30838	0.0209782	0.0998315	0	2.52548	0	2.14148	2.21336	6.39641	7.67742	5.52305	C_1	Nuak2
450	7.64032	0.146524	0.548828	0.266977	0.789487	0.908835	14.453	6.73463	5.58276	2.14148	8.85346	6.39641	9.59677	7.36407	C_1	Tmcc2
451	13.9986	0.680877	0.404823	1.68191	0.0925856	0.279982	7.22649	17.6784	6.69931	10.7074	22.1336	14.6204	17.2742	15.6486	C_1	Dstyk
452	29.7255	0.121496	0.2611	0.465325	0.641699	0.828533	29.9383	30.3058	24.5641	28.91	29.8804	29.2407	35.508	29.4563	C_1	Rbbp5
453	0.858619	1.21037	1.70758	0.708822	0.478435	NA	1.03236	0	1.11655	0	0	0	2.87903	1.84102	C_1	Tmem81
454	1.71331	-0.459481	1.07695	-0.42665	0.669634	0.84367	1.03236	2.52548	2.2331	2.14148	1.10668	1.82755	1.91935	0.920508	C_1	Cntn2
455	3.03553	0.31292	0.817275	0.382883	0.701807	0.863917	4.12942	3.36731	1.11655	2.14148	3.32005	4.56887	2.87903	2.76153	C_1	Lrrn2
456	61.4458	0.192745	0.186755	1.03207	0.302037	0.56636	57.8119	54.7188	69.2262	48.1833	58.6541	70.3605	69.0967	63.5151	C_1	Mdm4
457	5.92148	0.679504	0.595738	1.14061	0.254033	0.51828	7.22649	3.36731	4.46621	3.21222	7.74677	7.31018	5.75806	8.28458	C_1	Pik3c2b
458	38.4869	0.35431	0.244657	1.44819	0.147564	0.376023	19.6148	37.8823	34.6131	42.8296	45.374	44.7749	44.1451	38.6614	C_1	Ppp1r15b
459	7.98263	0.777693	0.522709	1.48781	0.1368	0.358319	8.25885	3.36731	5.58276	6.42444	13.2802	8.22396	7.67742	11.0461	C_1	Plekha6
460	0.878229	0.276187	1.63946	0.168462	0.86622	NA	1.03236	0	2.2331	0	0	0	1.91935	1.84102	C_1	Etnk2
461	15.9983	0.799931	0.366368	2.18341	0.0290059	0.125505	13.4206	14.3111	11.1655	7.49518	21.027	17.3617	21.1129	22.0922	C_1	Sox13
462	1297.76	0.0346658	0.0466947	0.742392	0.45785	0.705414	1241.92	1275.37	1267.29	1345.92	1277.11	1332.28	1293.64	1348.54	C_1	Snrpe
463	1.82345	-1.38576	1.14144	-1.21404	0.224732	0.483547	3.09707	0.841828	3.34966	3.21222	2.21336	0.913773	0.959677	0	C_1	Zc3h11a
464	0.62641	-0.595484	1.83275	-0.324914	0.745246	NA	1.03236	0.841828	0	1.07074	1.10668	0	0.959677	0	C_1	Gm38394
465	11.4955	-0.240168	0.44557	-0.539013	0.589878	0.79921	8.25885	19.362	13.3986	8.56592	7.74677	7.31018	15.3548	11.9666	C_1	Atp2b4
466	0.606881	-1.70117	1.93996	-0.876911	0.380535	NA	2.06471	1.68366	0	0	1.10668	0	0	0	C_1	Optc
467	11.7	-2.78872	0.554209	-5.0319	4.85648e-07	1.20965e-05	14.453	17.6784	29.0304	20.3441	5.53341	0	2.87903	3.68203	C_1	Fmod
468	73.3816	-0.110036	0.171247	-0.642559	0.52051	0.75233	73.2973	89.2338	72.5759	68.5273	77.4677	62.1366	72.9355	70.8791	C_1	Btg2
469	1.31822	2.95787	1.47384	2.00691	0.044759	NA	0	0	1.11655	0	1.10668	5.48264	1.91935	0.920508	C_1	Mybph
470	1.28715	-0.627897	1.28109	-0.490128	0.624043	NA	2.06471	0.841828	2.2331	1.07074	2.21336	0.913773	0.959677	0	C_1	Adora1
471	5.13812	-5.8369	1.19306	-4.89237	9.96308e-07	2.35767e-05	2.06471	7.57645	10.049	21.4148	0	0	0	0	C_1	Myog
472	3.20422	0.654402	0.806147	0.811765	0.416926	0.673782	1.03236	3.36731	2.2331	3.21222	5.53341	3.65509	3.83871	2.76153	C_1	Ppfia4
473	140.69	0.203628	0.127674	1.5949	0.110735	0.314192	119.753	149.004	129.52	124.206	137.229	138.894	161.226	165.692	C_1	Tmem183a
474	23.9886	0.0196732	0.301766	0.0651935	0.94802	0.978005	17.55	30.3058	27.9138	19.2733	22.1336	21.9306	30.7097	22.0922	C_1	Cyb5r1
475	140.705	-0.134238	0.123857	-1.08381	0.278449	0.545161	164.145	141.427	149.618	133.842	139.442	138.894	125.718	132.553	C_1	Adipor1
476	33.9256	0.132377	0.246262	0.537543	0.590893	0.799931	33.0354	27.7803	37.9628	31.0514	36.5205	34.7234	31.6693	38.6614	C_1	Klhl12
477	58.8317	0.0908778	0.191183	0.475344	0.634542	0.824741	58.8443	57.2443	61.4104	50.3248	60.8675	48.43	69.0967	64.4356	C_1	Rabif
478	192.362	0.31793	0.108825	2.92148	0.00348373	0.0251175	172.403	166.682	197.63	148.833	213.59	211.995	218.806	208.955	C_1	Kdm5b
479	9.56595	0.665954	0.474757	1.40272	0.160699	0.396642	6.19413	5.05097	7.81586	10.7074	12.1735	8.22396	14.3952	11.9666	C_1	Ppp1r12b
480	55.3493	0.24924	0.199002	1.25245	0.210406	0.463977	52.6501	38.7241	53.5945	57.8199	68.6143	55.7402	59.5	56.151	C_1	Ube2t
481	0.812754	-1.2987	1.67497	-0.775355	0.43813	NA	1.03236	2.52548	0	1.07074	0	0.913773	0.959677	0	C_1	Lgr6
482	28.744	-0.130889	0.268274	-0.487893	0.625626	0.82011	35.1001	31.1476	30.1469	23.5563	30.9871	28.327	23.9919	26.6947	C_1	Arl8a
483	3.77967	-1.29006	0.775612	-1.66328	0.0962561	0.286583	5.16178	4.20914	8.93242	3.21222	2.21336	1.82755	1.91935	2.76153	C_1	Elf3
484	55.7314	-0.13658	0.196345	-0.695613	0.486671	0.728578	66.0708	63.1371	59.1773	44.9711	49.8007	58.4815	49.9032	54.31	C_1	Rnpep
485	259.365	0.246425	0.0967134	2.54799	0.0108346	0.0600627	256.024	212.141	264.623	218.431	265.604	293.321	283.105	281.676	C_1	Timm17a
486	11.318	1.44373	0.514078	2.80838	0.00497917	0.0332547	10.3236	9.26011	1.11655	3.21222	12.1735	9.13773	27.8306	17.4897	C_1	Lmod1
487	86.4752	-0.727942	0.157503	-4.62177	3.80484e-06	7.77554e-05	101.171	113.647	107.189	109.215	66.4009	70.3605	56.6209	67.1971	C_1	Shisa4
488	74.3895	0.174327	0.165978	1.0503	0.293579	0.559348	65.0384	73.239	68.1097	72.8103	83.0011	73.1018	81.5725	78.2432	C_1	Ipo9
489	49.669	0.137164	0.204132	0.671939	0.501623	0.739773	53.6825	43.7751	43.5455	48.1833	57.5475	52.0851	46.0645	52.469	C_1	Nav1
490	2.69224	-2.15865	1.01464	-2.12749	0.0333792	0.13861	4.12942	2.52548	5.58276	5.3537	1.10668	0	1.91935	0.920508	C_1	Gm38399
491	218.771	-0.114514	0.106756	-1.07267	0.283421	0.550002	256.024	240.763	218.844	192.733	220.23	207.426	223.605	190.545	C_1	Csrp1
492	65.1752	-0.808685	0.188885	-4.28135	1.8576e-05	0.000319419	75.362	78.29	78.1586	99.5788	59.7608	46.6024	42.2258	41.4229	C_1	Phlda3
493	403.121	0.624955	0.0857786	7.28567	3.2007e-13	2.3916e-11	329.321	346.833	305.935	283.746	506.86	455.973	548.935	447.367	C_1	Tnni1
494	2.14911	1.72237	1.09095	1.57878	0.114387	0.320445	1.03236	0.841828	1.11655	1.07074	1.10668	2.74132	1.91935	7.36407	C_1	Lad1
495	113.356	1.16015	0.270075	4.29566	1.74175e-05	0.000301601	85.6855	63.9789	59.1773	71.7395	106.241	154.428	229.363	136.235	C_1	Tnnt2
496	157.454	-0.488135	0.11867	-4.11338	3.89914e-05	0.000613952	184.792	201.197	173.066	175.601	126.162	135.238	142.992	120.587	C_1	Tmem9
497	9.40139	-0.489316	0.477348	-1.02507	0.305329	0.569188	12.3883	7.57645	12.2821	11.7781	8.85346	4.56887	6.71774	11.0461	C_1	Kif21b
498	19.2711	-0.42348	0.335327	-1.26289	0.20663	0.458812	23.7442	15.9947	18.9814	29.9807	14.3869	18.2755	14.3952	18.4102	C_1	5730559C18Rik
499	35.89	0.532633	0.245502	2.16956	0.03004	0.128822	35.1001	26.9385	23.4476	32.1222	35.4138	40.206	45.1048	48.7869	C_1	Camsap2
500	12.5459	0.32649	0.439083	0.743572	0.457136	0.704986	14.453	8.41828	4.46621	17.1318	18.8136	17.3617	9.59677	10.1256	C_1	Ddx59
501	15.4595	0.00350511	0.360452	0.00972421	0.992241	0.996201	16.5177	17.6784	15.6317	11.7781	15.4935	15.5341	16.3145	14.7281	C_1	Kif14
502	67.5081	0.180218	0.178384	1.01028	0.312362	0.576738	67.1031	63.9789	54.711	67.4566	68.6143	79.4983	60.4597	78.2432	C_1	Zfp281
503	0.697739	0.930771	1.74481	0.533452	0.593721	NA	1.03236	0.841828	0	0	0	1.82755	0.959677	0.920508	C_1	Gm19705
504	3.99117	3.87871	1.17351	3.30522	0.000949021	0.00859946	0	0	2.2331	0	6.64009	10.0515	2.87903	10.1256	C_1	Nr5a2
505	3.23811	-0.948603	0.81667	-1.16155	0.245419	0.507609	5.16178	4.20914	2.2331	5.3537	3.32005	1.82755	2.87903	0.920508	C_1	A430106G13Rik
506	31.8878	0.199707	0.258133	0.773658	0.439133	0.691354	34.0677	31.1476	20.0979	33.1929	33.2005	36.5509	36.4677	30.3768	C_1	Nek7
507	3.27262	-3.61815	1.2293	-2.94326	0.00324774	0.0236931	5.16178	1.68366	4.46621	12.8489	1.10668	0.913773	0	0	C_1	Lhx9
508	69.3473	-0.507611	0.186114	-2.72742	0.00638313	0.0401314	79.4914	76.6064	73.6924	96.3666	54.2274	57.5677	43.1855	73.6407	C_1	2310009B15Rik
509	11.375	0.0035124	0.421946	0.00832429	0.993358	0.996673	14.453	9.26011	11.1655	10.7074	9.96014	10.0515	13.4355	11.9666	C_1	Dennd1b
510	16.4098	0.073794	0.361025	0.204401	0.83804	0.929572	16.5177	12.6274	16.7483	18.2026	19.9203	15.5341	10.5564	21.1717	C_1	Zbtb41
511	71.1781	0.231397	0.185139	1.24985	0.211353	0.465156	79.4914	49.6679	71.4593	62.1029	78.5744	87.7222	79.6532	60.7536	C_1	Aspm
512	0.86716	0.383739	1.54672	0.248098	0.804058	NA	1.03236	0.841828	1.11655	0	1.10668	0	1.91935	0.920508	C_1	Kcnt2
513	49.7228	0.451474	0.21121	2.13756	0.0325527	0.1363	46.456	45.4587	46.8952	28.91	59.7608	52.0851	54.7016	63.5151	C_1	Cdc73
514	107.507	-0.306781	0.141459	-2.16868	0.0301068	0.128929	110.462	127.116	120.588	116.711	100.708	90.4635	107.484	86.5278	C_1	Glrx2
515	41.5926	0.420795	0.224387	1.87531	0.06075	0.21128	33.0354	31.9895	36.8462	40.6881	48.694	42.0336	46.0645	53.3895	C_1	Trove2
516	133.899	0.209502	0.133364	1.57091	0.116204	0.323551	131.109	108.596	115.005	142.408	152.722	144.376	155.468	121.507	C_1	Uchl5
517	29.4541	-0.435062	0.33245	-1.30865	0.190652	0.437148	27.8736	58.928	24.5641	23.5563	18.8136	38.3785	28.7903	14.7281	C_1	Rgs2
518	11.711	-0.556259	0.419653	-1.32552	0.184999	0.428973	16.5177	10.9438	14.5152	13.9196	8.85346	9.13773	11.5161	8.28458	C_1	Pla2g4a
519	47.6389	-0.21384	0.213854	-0.999933	0.317343	0.581528	49.5531	50.5097	55.8276	49.254	33.2005	46.6024	55.6613	40.5024	C_1	BC003331
520	661.416	0.439493	0.0601016	7.3125	2.62215e-13	2.00798e-11	537.857	578.336	563.859	564.28	782.424	767.569	750.467	746.532	C_1	Tpr
521	31.1436	-1.27401	0.276467	-4.6082	4.06176e-06	8.23643e-05	50.5854	39.5659	35.7297	50.3248	21.027	19.1892	12.4758	20.2512	C_1	Hmcn1
522	21.6213	0.0729459	0.321826	0.226663	0.820686	0.923673	25.8089	18.5202	13.3986	26.7685	16.6002	19.1892	27.8306	24.8537	C_1	Gm10138
523	190.396	0.201698	0.110504	1.82526	0.0679619	0.228851	178.598	163.315	180.881	187.379	179.282	229.357	209.21	195.148	C_1	Ivns1abp
524	83.6078	0.628306	0.160245	3.92092	8.82122e-05	0.00122604	59.8766	63.1371	70.3428	69.5981	107.348	108.739	95.008	94.8124	C_1	Swt1
525	46.072	0.350604	0.212792	1.64764	0.0994276	0.293545	41.2942	38.7241	35.7297	46.0418	58.6541	46.6024	51.8226	49.7075	C_1	Trmt1l
526	114.963	0.0797921	0.144104	0.553712	0.579776	0.79238	114.591	92.6011	127.287	114.569	100.708	125.187	110.363	134.394	C_1	Rnf2
527	0.950686	0.0762816	1.52411	0.0500499	0.960083	NA	1.03236	2.52548	0	0	2.21336	0.913773	0	0.920508	C_1	Fam129a
528	1.53406	-0.718682	1.22421	-0.587059	0.557164	NA	1.03236	3.36731	1.11655	2.14148	0	3.65509	0.959677	0	C_1	2810414N06Rik
529	10.6006	0.672613	0.478599	1.40538	0.159909	0.39541	11.3559	10.9438	7.81586	2.14148	19.9203	8.22396	11.5161	12.8871	C_1	Edem3
530	96.5422	0.223209	0.146516	1.52345	0.127647	0.343269	87.7502	90.9174	92.6738	84.5884	113.988	100.515	97.8871	104.017	C_1	1700025G04Rik
531	165.585	0.262607	0.124438	2.11034	0.0348288	0.142494	135.239	148.162	137.336	182.026	169.322	168.134	172.742	211.717	C_1	Tsen15
532	1.08582	0.951866	1.39616	0.681774	0.495382	NA	1.03236	0.841828	0	1.07074	1.10668	0.913773	0.959677	2.76153	C_1	Colgalt2
533	17.4653	0.592703	0.349972	1.69357	0.0903466	0.275441	12.3883	12.6274	20.0979	10.7074	24.347	19.1892	19.1935	21.1717	C_1	Rgl1
534	248.134	-0.0231234	0.102511	-0.225571	0.821535	0.923835	278.736	264.334	228.893	228.068	222.443	251.288	281.185	230.127	C_1	Arpc5
535	0.611984	-2.77746	3.44641	-0.805899	0.420301	NA	0	1.68366	0	3.21222	0	0	0	0	C_1	Ncf2
536	29.7906	-0.019217	0.295526	-0.0650265	0.948153	0.97806	22.7118	17.6784	44.6621	35.3344	38.7339	23.7581	27.8306	27.6153	C_1	Smg7
537	0.755661	1.02468	1.77404	0.577598	0.563535	NA	0	0.841828	0	1.07074	2.21336	0	1.91935	0	C_1	Lamc2
538	47.7228	0.561174	0.221296	2.53586	0.0112173	0.0615479	37.1648	32.8313	53.5945	31.0514	63.0809	56.6539	60.4597	46.9459	C_1	Lamc1
539	201.024	0.560999	0.110584	5.07306	3.91464e-07	1.00132e-05	155.886	167.524	160.783	165.965	204.736	243.064	277.347	232.889	C_1	Dhx9
540	3.23433	-0.256202	0.877977	-0.29181	0.770432	0.898795	2.06471	8.41828	1.11655	2.14148	5.53341	0	3.83871	2.76153	C_1	Npl
541	1.67519	-2.52181	1.35531	-1.86069	0.0627877	0.216777	2.06471	1.68366	2.2331	5.3537	1.10668	0	0.959677	0	C_1	Rgs8
542	2.09434	0.132256	1.01405	0.130423	0.896232	0.956875	4.12942	1.68366	0	2.14148	2.21336	1.82755	3.83871	0.920508	C_1	Rgs16
543	3.34981	-1.34998	0.86492	-1.56082	0.118567	0.327344	6.19413	7.57645	3.34966	2.14148	1.10668	1.82755	0	4.60254	C_1	Rnasel
544	112.964	0.355283	0.140902	2.52149	0.011686	0.0635261	99.1062	108.596	87.0911	100.65	136.122	139.807	121.879	110.461	C_1	Glul
545	0.841904	-0.391599	1.60136	-0.244541	0.806812	NA	2.06471	1.68366	0	0	1.10668	0	0.959677	0.920508	C_1	Gm9530
546	110.726	-0.529811	0.146568	-3.61477	0.000300616	0.00338475	126.98	120.381	150.735	125.277	97.388	71.2743	101.726	92.0508	C_1	Ier5
547	0.594134	-1.72286	1.86999	-0.921318	0.356885	NA	1.03236	1.68366	1.11655	0	0	0	0	0.920508	C_1	Mr1
548	67.408	-0.32861	0.183328	-1.79247	0.0730577	0.240662	76.3943	75.7645	65.8766	81.3762	76.3611	59.3953	47.0242	57.0715	C_1	Stx6
549	6.52028	0.379432	0.569047	0.666786	0.504909	0.742057	8.25885	2.52548	6.69931	5.3537	8.85346	7.31018	6.71774	6.44356	C_1	BC034090
550	19.3398	0.296374	0.328916	0.901065	0.367554	0.631343	18.5824	21.0457	11.1655	18.2026	24.347	21.9306	19.1935	20.2512	C_1	Xpr1
551	3.32768	1.74867	0.880729	1.98548	0.0470914	0.176419	3.09707	0.841828	2.2331	0	5.53341	6.39641	5.75806	2.76153	C_1	Gm5532
552	149.652	-0.256494	0.118993	-2.15554	0.0311195	0.132073	175.5	154.896	160.783	160.611	141.655	132.497	128.597	142.679	C_1	Acbd6
553	14.1762	-0.788151	0.41317	-1.90757	0.0564469	0.200195	19.6148	17.6784	22.331	11.7781	18.8136	7.31018	5.75806	10.1256	C_1	Qsox1
554	25.6149	0.342897	0.305561	1.12219	0.261783	0.526973	23.7442	22.7294	15.6317	27.8392	38.7339	19.1892	22.0726	34.9793	C_1	Cep350
555	62.0206	0.0726511	0.189247	0.383895	0.701056	0.863383	52.6501	70.7136	54.711	63.1736	64.1876	54.8264	59.5	76.4022	C_1	Tor1aip1
556	123.755	-0.110514	0.136317	-0.810712	0.417531	0.674217	125.947	122.907	155.201	110.286	125.055	116.049	109.403	125.189	C_1	Tor1aip2
557	0.600754	0.398737	3.48211	0.11451	0.908833	NA	2.06471	0	0	0	0	2.74132	0	0	C_1	Fam163a
558	93.4561	0.0362319	0.152468	0.237636	0.812164	0.919314	96.0091	101.019	90.4407	81.3762	89.6412	92.2911	87.3306	109.54	C_1	Gm2000
559	56.0394	0.381073	0.200061	1.90478	0.056808	0.201087	42.3266	60.6116	51.3614	39.6174	64.1876	63.9641	71.0161	55.2305	C_1	Soat1
560	3.5009	1.62094	0.83434	1.94278	0.0520431	0.18911	2.06471	2.52548	0	2.14148	4.42673	4.56887	7.67742	4.60254	C_1	Gm10031
561	24.3489	0.591803	0.300991	1.96618	0.0492774	0.182226	18.5824	15.9947	14.5152	28.91	26.5604	31.9821	28.7903	29.4563	C_1	Abl2
562	2.56386	0.376024	0.908499	0.413896	0.67895	0.849998	3.09707	2.52548	1.11655	2.14148	3.32005	1.82755	0.959677	5.52305	C_1	Tor3a
563	18.4361	0.0722242	0.338145	0.213589	0.830867	0.926626	17.55	14.3111	17.8648	22.4855	17.7069	17.3617	15.3548	24.8537	C_1	Fam20b
564	87.2733	0.249112	0.154877	1.60845	0.107736	0.309045	83.6208	79.1318	73.6924	82.4469	98.4947	92.2911	85.4113	103.097	C_1	Ralgps2
565	5.46045	-0.910253	0.684679	-1.32946	0.183696	0.4274	4.12942	5.05097	8.93242	10.7074	0	8.22396	4.79838	1.84102	C_1	Angptl1
566	15.8951	0.553976	0.386403	1.43367	0.151665	0.382314	21.6795	9.26011	8.93242	11.7781	19.9203	25.5856	13.4355	16.5692	C_1	Rasal2
567	11.2641	0.108394	0.429549	0.252343	0.800776	0.914399	15.4853	9.26011	10.049	8.56592	12.1735	9.13773	14.3952	11.0461	C_1	Cryzl2
568	2.47277	-0.948485	0.945661	-1.00299	0.315868	0.579877	6.19413	2.52548	1.11655	3.21222	1.10668	1.82755	2.87903	0.920508	C_1	Astn1
569	93.8878	-0.0367571	0.153836	-0.238937	0.811154	0.919205	87.7502	90.9174	107.189	94.2251	110.668	92.2911	80.6129	87.4483	C_1	Cop1
570	4.00556	-1.93355	0.856738	-2.25688	0.0240158	0.109866	11.3559	7.57645	2.2331	4.28296	1.10668	4.56887	0	0.920508	C_1	4930523C07Rik
571	392.915	-0.066305	0.0769925	-0.861188	0.389134	0.650776	383.004	391.45	438.805	396.174	367.418	379.216	388.669	398.58	C_1	Mrps14
572	760.065	0.293766	0.0639337	4.59485	4.33058e-06	8.69571e-05	631.802	625.478	732.458	746.305	807.878	843.413	843.556	849.629	C_1	Cacybp
573	7.86577	-0.0506984	0.512299	-0.0989626	0.921168	0.967136	8.25885	8.41828	8.93242	6.42444	6.64009	4.56887	8.63709	11.0461	C_1	Rabgap1l
574	27.6318	0.611304	0.280426	2.17991	0.029264	0.126506	17.55	26.9385	17.8648	24.627	36.5205	31.9821	27.8306	37.7408	C_1	Rc3h1
575	0.597705	1.67778	1.86858	0.897889	0.369245	NA	0	0.841828	0	0	1.10668	0.913773	1.91935	0	C_1	Serpinc1
576	22.3909	0.0744099	0.317613	0.234278	0.814769	0.920741	22.7118	26.9385	21.2145	16.0611	21.027	21.0168	33.5887	16.5692	C_1	Zbtb37
577	25.4732	0.743257	0.292126	2.5443	0.0109496	0.0605098	22.7118	17.6784	13.3986	22.4855	29.8804	37.4647	30.7097	29.4563	C_1	Dars2
578	40.7145	-0.24979	0.226136	-1.1046	0.269333	0.535496	43.3589	38.7241	48.0117	47.1125	36.5205	31.9821	43.1855	36.8203	C_1	Cenpl
579	18.4381	-0.352796	0.366368	-0.962956	0.335569	0.601168	18.5824	26.0967	15.6317	22.4855	8.85346	10.9653	17.2742	27.6153	C_1	Klhl20
580	0.751998	-0.0348661	1.63993	-0.0212608	0.983038	NA	0	0.841828	1.11655	1.07074	1.10668	0	0.959677	0.920508	C_1	Ankrd45
581	840.725	0.125023	0.0563919	2.21703	0.0266209	0.11834	814.529	791.318	827.365	786.994	808.984	886.36	892.5	917.747	C_1	Prdx6
582	48.2008	0.263955	0.212353	1.243	0.213869	0.468762	45.4237	37.0404	52.4779	40.6881	55.3341	42.9473	52.7822	58.9125	C_1	Suco
583	27.2636	-1.09207	0.293137	-3.72546	0.000194963	0.00236352	39.2295	44.6169	25.6807	38.5466	17.7069	16.4479	22.0726	13.8076	C_1	Pigc
584	8.42935	-0.154988	0.512007	-0.302707	0.762113	0.895798	8.25885	8.41828	8.93242	9.63666	14.3869	5.48264	8.63709	3.68203	C_1	Dnm3
585	1.98011	-0.463053	1.05718	-0.438009	0.66138	0.839428	4.12942	0.841828	1.11655	3.21222	0	2.74132	2.87903	0.920508	C_1	2810442N19Rik
586	22.1266	-1.24408	0.324411	-3.8349	0.000125613	0.00166346	24.7765	33.6731	39.0793	26.7685	15.4935	14.6204	12.4758	10.1256	C_1	Dnm3os
587	25.6314	0.103034	0.294725	0.349595	0.726643	0.876079	24.7765	30.3058	22.331	21.4148	16.6002	26.4994	35.508	27.6153	C_1	Mettl13
588	49.335	-0.222159	0.209452	-1.06067	0.288841	0.55525	54.7149	47.9842	61.4104	49.254	34.3071	47.5162	47.0242	52.469	C_1	Vamp4
589	589.149	0.439932	0.0636097	6.91611	4.64198e-12	2.87765e-10	519.275	472.266	511.381	498.965	672.863	670.709	695.766	671.971	C_1	Prrc2c
590	168.911	0.114753	0.126119	0.909874	0.362889	0.62697	160.015	198.671	152.968	134.913	181.496	169.048	197.693	156.486	C_1	Prrx1
591	5.8247	-0.700492	0.616075	-1.13702	0.255528	0.51998	5.16178	5.05097	11.1655	7.49518	6.64009	5.48264	1.91935	3.68203	C_1	Gm26523
592	33.1021	-0.33786	0.26019	-1.29851	0.194111	0.442283	43.3589	36.1986	40.1959	27.8392	36.5205	32.8958	21.1129	26.6947	C_1	Gorab
593	88.0967	0.212786	0.161338	1.31888	0.187209	0.432148	82.5885	84.1828	91.5573	67.4566	109.562	91.3773	99.8064	78.2432	C_1	Kifap3
594	9.84001	0.0305989	0.473111	0.0646761	0.948432	0.978103	13.4206	10.1019	7.81586	7.49518	11.0668	14.6204	9.59677	4.60254	C_1	Scyl3
595	25.3231	0.364074	0.305224	1.19281	0.232943	0.494037	25.8089	15.9947	18.9814	27.8392	36.5205	29.2407	30.7097	17.4897	C_1	BC055324
596	11.1167	-0.540745	0.444834	-1.21561	0.224133	0.482843	11.3559	11.7856	14.5152	14.9904	12.1735	12.7928	6.71774	4.60254	C_1	Mettl18
597	6.06112	-0.122983	0.595245	-0.206609	0.836315	0.929093	3.09707	10.9438	5.58276	5.3537	7.74677	5.48264	3.83871	6.44356	C_1	Slc19a2
598	8.48997	0.246687	0.505324	0.488176	0.625425	0.82011	9.2912	7.57645	5.58276	8.56592	11.0668	12.7928	3.83871	9.20508	C_1	Ccdc181
599	24.5642	0.0515213	0.291878	0.176517	0.859888	0.941106	21.6795	23.5712	22.331	28.91	27.667	25.5856	18.2339	28.5358	C_1	Blzf1
600	49.0624	0.226343	0.209327	1.08129	0.279568	0.54659	39.2295	54.7188	43.5455	42.8296	52.0141	59.3953	55.6613	45.1049	C_1	Nme7
601	48.7352	-0.815142	0.246342	-3.30898	0.000936352	0.00850752	56.7796	57.2443	81.5083	53.537	25.4537	23.7581	56.6209	34.9793	C_1	Atp1b1
602	15.8071	-0.0568298	0.366658	-0.154994	0.876826	0.948946	17.55	17.6784	12.2821	17.1318	8.85346	18.2755	15.3548	19.3307	C_1	Sft2d2
603	115.736	-0.078694	0.133442	-0.589726	0.555375	0.776152	124.915	119.54	118.355	112.428	117.308	105.998	112.282	115.064	C_1	Tiprl
604	7.93228	-0.416971	0.517706	-0.80542	0.420577	0.676932	4.12942	9.26011	11.1655	11.7781	6.64009	5.48264	6.71774	8.28458	C_1	Gpr161
605	7.36669	0.615835	0.57161	1.07737	0.281316	0.548095	3.09707	10.9438	7.81586	1.07074	9.96014	10.9653	8.63709	6.44356	C_1	Dcaf6
606	141.14	-0.228809	0.126214	-1.81286	0.069853	0.233264	143.497	164.998	160.783	140.267	110.668	135.238	142.032	131.633	C_1	Mpc2
607	1.31411	0.764652	1.27726	0.598668	0.549394	NA	0	1.68366	1.11655	1.07074	1.10668	3.65509	0.959677	0.920508	C_1	Adcy10
608	207.055	0.0909594	0.103018	0.882949	0.377264	0.640733	208.536	195.304	219.961	178.814	212.483	214.737	213.048	213.558	C_1	Mpzl1
609	47.681	0.444014	0.234998	1.88944	0.0588335	0.206185	41.2942	57.2443	24.5641	37.4759	47.5873	64.8779	62.379	46.0254	C_1	Rcsd1
610	49.5759	-0.127378	0.210429	-0.605327	0.544962	0.770067	44.3913	61.4535	55.8276	44.9711	46.4806	52.9988	51.8226	38.6614	C_1	Creg1
611	50.8221	0.420328	0.201236	2.08873	0.036732	0.148239	41.2942	42.0914	43.5455	47.1125	56.4408	52.9988	61.4193	61.6741	C_1	Pou2f1
612	10.9529	1.68162	0.476062	3.53235	0.000411891	0.00437022	7.22649	6.73463	3.34966	3.21222	18.8136	17.3617	13.4355	17.4897	C_1	Dusp27
613	15.488	1.49195	0.446696	3.33997	0.00083788	0.00782001	5.16178	7.57645	11.1655	8.56592	32.0938	13.7066	35.508	10.1256	C_1	Ildr2
614	1.3981	-0.83297	1.27219	-0.654753	0.512627	NA	2.06471	1.68366	3.34966	0	2.21336	0.913773	0.959677	0	C_1	Gm15853
615	54.6846	-0.360735	0.194509	-1.8546	0.0636539	0.218482	59.8766	58.0861	68.1097	59.9614	52.0141	50.2575	42.2258	46.9459	C_1	Tada1
616	34.859	-0.310277	0.255116	-1.21622	0.223902	0.482523	37.1648	42.0914	26.7972	48.1833	28.7737	38.3785	32.629	24.8537	C_1	Pogk
617	3.41116	0.809303	0.781803	1.03517	0.300587	0.565792	2.06471	3.36731	3.34966	1.07074	4.42673	4.56887	3.83871	4.60254	C_1	Fam78b
618	97.4683	-0.0995963	0.149676	-0.66541	0.505788	0.742429	93.9444	90.9174	120.588	98.508	96.2813	86.8084	97.8871	94.8124	C_1	Uck2
619	135.499	-0.0145896	0.128716	-0.113347	0.909755	0.962938	143.497	122.907	127.287	152.045	125.055	149.859	137.234	126.11	C_1	Tmco1
620	49.5133	-0.270662	0.213986	-1.26486	0.205922	0.45794	53.6825	44.6169	63.6435	55.6785	33.2005	52.9988	50.8629	41.4229	C_1	Aldh9a1
621	34.3265	-1.00614	0.251386	-4.00235	6.27153e-05	0.000916134	43.3589	48.826	50.2448	40.6881	24.347	20.103	24.9516	22.0922	C_1	Mgst3
622	16.6913	0.972941	0.36855	2.63991	0.00829276	0.0493232	11.3559	6.73463	13.3986	13.9196	27.667	21.9306	19.1935	19.3307	C_1	Rxrg
623	1.1245	-1.82773	1.54059	-1.18638	0.235472	NA	4.12942	1.68366	1.11655	0	1.10668	0	0.959677	0	C_1	Lmx1a
624	342.266	-0.494142	0.0864797	-5.71397	1.10373e-08	3.87688e-07	430.492	406.603	340.548	422.942	283.311	292.407	278.306	283.517	C_1	Pbx1
625	73.9237	0.104394	0.1703	0.613	0.539876	0.765601	78.459	67.3463	66.9931	71.7395	91.8546	73.1018	71.0161	70.8791	C_1	Nuf2
626	219.383	0.56789	0.337531	1.68248	0.0924755	0.279787	197.18	247.497	83.7414	177.743	339.751	224.788	252.395	231.968	C_1	Rgs5
627	4.84431	0.152917	0.698423	0.218947	0.826692	0.925814	6.19413	2.52548	2.2331	7.49518	3.32005	1.82755	10.5564	4.60254	C_1	Rgs4
628	23.4135	-0.0121497	0.296423	-0.0409878	0.967306	0.98516	26.8413	22.7294	20.0979	24.627	17.7069	26.4994	23.0322	25.7742	C_1	Hsd17b7
629	17.2604	0.126969	0.354572	0.358091	0.720276	0.872497	14.453	17.6784	10.049	23.5563	22.1336	16.4479	15.3548	18.4102	C_1	3110045C21Rik
630	32.5897	-1.20338	0.280483	-4.29038	1.78368e-05	0.000307997	42.3266	48.826	30.1469	59.9614	24.347	13.7066	22.0726	19.3307	C_1	Ddr2
631	59.8061	-0.0541595	0.194727	-0.27813	0.780913	0.904944	78.459	59.7698	51.3614	53.537	67.5076	52.0851	61.4193	54.31	C_1	Uap1
632	18.4399	0.266831	0.360342	0.740493	0.459001	0.706218	9.2912	25.2548	20.0979	11.7781	23.2403	21.0168	23.0322	13.8076	C_1	Uhmk1
633	5.0897	1.25451	0.687573	1.82455	0.0680686	0.229044	1.03236	3.36731	5.58276	2.14148	4.42673	5.48264	6.71774	11.9666	C_1	Gm7694
634	26.5769	0.532158	0.28416	1.87274	0.0611041	0.212332	26.8413	18.5202	24.5641	17.1318	33.2005	30.1545	35.508	26.6947	C_1	Nos1ap
635	8.56342	-0.442569	0.504975	-0.876417	0.380803	0.644199	11.3559	12.6274	6.69931	8.56592	8.85346	10.9653	5.75806	3.68203	C_1	Olfml2b
636	16.4763	0.419801	0.374104	1.12215	0.261798	0.526973	16.5177	18.5202	7.81586	12.8489	26.5604	13.7066	21.1129	14.7281	C_1	Atf6
637	61.077	-0.115509	0.191959	-0.601737	0.547349	0.771114	64.0061	50.5097	81.5083	58.8907	58.6541	53.9126	58.5403	62.5946	C_1	Dusp12
638	2.25045	-0.666246	0.975997	-0.682631	0.49484	0.733814	2.06471	3.36731	3.34966	2.14148	3.32005	0	1.91935	1.84102	C_1	Gm26620
639	2.42762	-0.517523	0.925922	-0.558928	0.576211	0.790311	2.06471	1.68366	4.46621	3.21222	3.32005	0.913773	1.91935	1.84102	C_1	Cfap126
640	201.266	-0.29215	0.106046	-2.75495	0.00587007	0.0376546	221.956	211.299	221.077	232.35	188.136	201.03	161.226	173.056	C_1	Sdhc
641	10.7895	-1.88742	0.494612	-3.81596	0.000135656	0.00176984	15.4853	21.8875	10.049	20.3441	5.53341	3.65509	3.83871	5.52305	C_1	Pcp4l1
642	28.1949	-0.265217	0.269978	-0.982364	0.32592	0.590662	29.9383	28.6222	31.2635	33.1929	29.8804	26.4994	25.9113	20.2512	C_1	Tomm40l
643	5.91037	-1.26837	0.62386	-2.0331	0.0420425	0.163309	6.19413	8.41828	8.93242	9.63666	6.64009	2.74132	2.87903	1.84102	C_1	Apoa2
644	0.78999	0.95534	1.76119	0.542441	0.587515	NA	0	0	2.2331	0	2.21336	0.913773	0.959677	0	C_1	Fcer1g
645	338.82	-0.0257972	0.0855456	-0.301561	0.762986	0.895919	315.901	353.568	336.082	361.91	332.005	352.716	298.46	359.919	C_1	Ndufs2
646	3.03677	0.0706756	0.812941	0.0869382	0.930721	0.970389	4.12942	3.36731	1.11655	3.21222	2.21336	3.65509	3.83871	2.76153	C_1	Adamts4
647	44.7889	-0.214433	0.21555	-0.994816	0.319826	0.583753	45.4237	54.7188	43.5455	48.1833	45.374	43.8611	42.2258	34.9793	C_1	B4galt3
648	35.5234	-0.0951133	0.238331	-0.39908	0.689834	0.856298	35.1001	40.4078	35.7297	35.3344	33.2005	33.8096	38.3871	32.2178	C_1	Ppox
649	23.7202	-0.120957	0.302061	-0.40044	0.688833	0.856025	18.5824	23.5712	33.4966	23.5563	18.8136	26.4994	25.9113	19.3307	C_1	Usp21
650	207.212	-0.184531	0.101647	-1.81541	0.0694613	0.232272	214.73	223.926	236.709	206.653	189.243	200.116	195.774	190.545	C_1	Ufc1
651	6.59186	0.614099	0.609455	1.00762	0.313637	0.577422	4.12942	10.9438	2.2331	3.21222	4.42673	8.22396	5.75806	13.8076	C_1	Gm20045
652	26.8098	-0.449147	0.281417	-1.59602	0.110485	0.314081	30.9707	29.464	25.6807	37.4759	26.5604	17.3617	23.0322	23.9332	C_1	Dedd
653	32.1949	-0.277934	0.253992	-1.09426	0.27384	0.540361	39.2295	31.1476	33.4966	37.4759	28.7737	25.5856	26.871	34.9793	C_1	Nit1
654	529.736	0.224091	0.0691347	3.24136	0.00118959	0.0104611	460.431	459.638	497.982	538.582	569.941	574.763	579.645	556.908	C_1	Pfdn2
655	1.58382	0.607939	1.15781	0.525079	0.599528	NA	3.09707	0.841828	1.11655	0	1.10668	1.82755	1.91935	2.76153	C_1	Klhdc9
656	47.3641	0.233349	0.210564	1.10821	0.267771	0.533595	39.2295	41.2496	44.6621	49.254	48.694	44.7749	59.5	51.5485	C_1	Usf1
657	0.808205	1.31522	1.73309	0.758891	0.447918	NA	0	1.68366	0	0	1.10668	0.913773	0	2.76153	C_1	Gm26641
658	21.6314	-0.267521	0.333032	-0.80329	0.421807	0.678105	36.1325	19.362	12.2821	26.7685	18.8136	16.4479	22.0726	21.1717	C_1	F11r
659	13.5018	-1.04561	0.449915	-2.32402	0.0201242	0.0969184	14.453	19.362	16.7483	22.4855	5.53341	19.1892	2.87903	7.36407	C_1	B930036N10Rik
660	12.4473	-0.768842	0.418249	-1.83824	0.0660272	0.224071	13.4206	18.5202	16.7483	13.9196	11.0668	9.13773	4.79838	11.9666	C_1	Alyref2
661	1.63944	-2.54286	1.45268	-1.75047	0.0800378	NA	8.25885	0.841828	1.11655	1.07074	0	1.82755	0	0	C_1	Slamf1
662	69.3262	0.0728212	0.177337	0.410638	0.681338	0.851431	69.1678	71.5554	58.0607	70.6688	83.0011	72.1881	71.9758	57.992	C_1	Vangl2
663	37.1659	0.0922389	0.242881	0.37977	0.704116	0.864991	45.4237	37.8823	32.38	27.8392	40.9472	39.2922	43.1855	30.3768	C_1	Ncstn
664	120.576	0.0604562	0.131834	0.458578	0.646538	0.831573	126.98	113.647	118.355	113.498	119.522	114.222	128.597	129.792	C_1	Copa
665	155.939	-0.399978	0.120254	-3.3261	0.000880701	0.00812129	163.112	186.886	195.397	164.894	119.522	142.549	133.395	141.758	C_1	Pex19
666	109.117	0.280588	0.141412	1.98419	0.0472345	0.176792	94.9767	106.07	90.4407	101.72	127.268	116.049	131.476	104.938	C_1	Dcaf8
667	49.6061	-0.52257	0.204014	-2.56144	0.0104239	0.0584909	58.8443	53.0352	63.6435	58.8907	37.6272	41.1198	43.1855	40.5024	C_1	Pea15a
668	3.42435	1.14978	0.828528	1.38774	0.165216	0.402719	1.03236	5.05097	0	2.14148	3.32005	4.56887	5.75806	5.52305	C_1	Casq1
669	18.5975	-0.824269	0.350644	-2.35073	0.0187366	0.0918139	25.8089	18.5202	25.6807	25.6977	6.64009	19.1892	13.4355	13.8076	C_1	Igsf8
670	2.9461	1.19207	0.913414	1.30507	0.191867	0.438947	1.03236	0.841828	2.2331	3.21222	2.21336	0.913773	5.75806	7.36407	C_1	Atp1a2
671	29.3653	-0.218945	0.262145	-0.835208	0.403601	0.662406	34.0677	31.9895	33.4966	26.7685	27.667	28.327	25.9113	26.6947	C_1	Pigm
672	34.8465	-0.323762	0.248674	-1.30195	0.192932	0.440575	32.003	41.2496	32.38	49.254	30.9871	33.8096	26.871	32.2178	C_1	Igsf9
673	131.455	0.0592265	0.137781	0.429859	0.667298	0.842422	129.044	158.264	119.471	107.074	125.055	139.807	123.798	149.122	C_1	Tagln2
674	21.5045	-0.264662	0.307296	-0.86126	0.389095	0.650776	23.7442	24.413	18.9814	26.7685	17.7069	21.0168	18.2339	21.1717	C_1	Dusp23
675	0.589256	0.536507	1.92058	0.279346	0.779979	NA	1.03236	0.841828	0	0	0	0	1.91935	0.920508	C_1	Ackr1
676	4.26842	-0.453799	0.689439	-0.658215	0.5104	0.74537	3.09707	6.73463	5.58276	4.28296	3.32005	4.56887	2.87903	3.68203	C_1	Cadm3
677	7.14405	0.762475	0.55528	1.37313	0.16971	0.408581	5.16178	4.20914	2.2331	9.63666	8.85346	9.13773	10.5564	7.36407	C_1	Aim2
678	4.85321	0.207268	0.671424	0.308699	0.75755	0.893508	2.06471	5.8928	5.58276	4.28296	8.85346	1.82755	4.79838	5.52305	C_1	Fmn2
679	1.5749	-0.0615993	1.198	-0.0514184	0.958992	NA	2.06471	0	2.2331	2.14148	3.32005	0	1.91935	0.920508	C_1	Grem2
680	0.885091	-2.34469	1.60448	-1.46134	0.143922	NA	1.03236	1.68366	1.11655	2.14148	1.10668	0	0	0	C_1	Rgs7
681	149.32	0.0612325	0.12319	0.49706	0.619147	0.817988	147.627	152.371	137.336	147.762	130.588	176.358	149.71	152.804	C_1	Fh1
682	15.5119	0.497438	0.374322	1.3289	0.18388	0.427503	14.453	16.8366	12.2821	7.49518	18.8136	15.5341	23.0322	15.6486	C_1	Opn3
683	13.9741	0.536846	0.394874	1.35954	0.173976	0.414403	9.2912	15.1529	10.049	10.7074	21.027	11.8791	13.4355	20.2512	C_1	Chml
684	77.7035	0.62055	0.168903	3.67399	0.000238789	0.00280383	58.8443	64.8208	50.2448	70.6688	92.9613	100.515	99.8064	83.7663	C_1	Exo1
685	1.52197	-2.39298	1.45171	-1.64839	0.0992729	NA	0	2.52548	6.69931	1.07074	0	0	0.959677	0.920508	C_1	Pld5
686	3.86068	1.06303	0.821409	1.29416	0.195611	0.444304	5.16178	1.68366	0	3.21222	1.10668	5.48264	10.5564	3.68203	C_1	Rbm8a2
687	55.5825	0.149649	0.20154	0.742528	0.457767	0.705388	60.909	55.5607	52.4779	41.7588	52.0141	62.1366	71.0161	48.7869	C_1	Cep170
688	13.2484	-0.233677	0.430137	-0.543263	0.586949	0.797281	15.4853	22.7294	14.5152	4.28296	8.85346	11.8791	15.3548	12.8871	C_1	Sdccag8
689	20.719	0.421188	0.324192	1.29919	0.193878	0.441834	19.6148	18.5202	10.049	22.4855	24.347	27.4132	23.9919	19.3307	C_1	Akt3
690	9.40894	0.734553	0.490328	1.49809	0.134111	0.354286	12.3883	5.8928	6.69931	3.21222	14.3869	10.0515	13.4355	9.20508	C_1	Zbtb18
691	149.372	0.197844	0.11907	1.66158	0.0965964	0.287312	150.724	142.269	132.87	130.63	150.509	160.824	166.984	160.168	C_1	Adss
692	103.983	0.461564	0.143057	3.22644	0.00125339	0.0109286	79.4914	91.7593	98.2566	80.3055	121.735	121.532	121.879	116.905	C_1	Desi2
693	1.79435	0.763248	1.181	0.646275	0.518101	0.750872	2.06471	0	3.34966	0	3.32005	2.74132	2.87903	0	C_1	B230369F24Rik
694	104.597	0.0256881	0.144063	0.178311	0.858479	0.940551	99.1062	96.8102	109.422	109.215	121.735	107.825	96.9274	95.7329	C_1	Cox20
695	1262.72	0.478229	0.0473775	10.094	5.8712e-24	1.16752e-21	1022.03	1056.49	1038.39	1103.93	1488.49	1497.67	1481.74	1412.98	C_1	Hnrnpu
696	14.768	-0.0528357	0.375245	-0.140803	0.888025	0.953719	16.5177	14.3111	11.1655	18.2026	14.3869	18.2755	10.5564	14.7281	C_1	Efcab2
697	15.8769	-1.07753	0.371646	-2.89935	0.00373939	0.0266491	18.5824	22.7294	20.0979	24.627	11.0668	7.31018	12.4758	10.1256	C_1	Kif26b
698	25.0445	-0.349734	0.283065	-1.23553	0.216635	0.472674	26.8413	28.6222	27.9138	28.91	21.027	23.7581	23.0322	20.2512	C_1	Smyd3
699	41.6821	-0.0334255	0.24055	-0.138954	0.889486	0.953856	46.456	31.9895	40.1959	50.3248	48.694	49.3437	26.871	39.5819	C_1	Tfb2m
700	12.2183	0.593945	0.433543	1.36998	0.170693	0.40959	6.19413	10.9438	10.049	11.7781	13.2802	10.0515	11.5161	23.9332	C_1	Cnst
701	58.8064	-0.0402938	0.192545	-0.20927	0.834238	0.928194	65.0384	59.7698	61.4104	52.4662	56.4408	66.7054	45.1048	63.5151	C_1	Sccpdh
702	75.0731	0.369061	0.166447	2.21728	0.0266037	0.11834	60.909	67.3463	69.2262	64.2444	94.068	80.412	80.6129	83.7663	C_1	Ahctf1
703	32.7179	0.741277	0.256465	2.89037	0.0038479	0.0271711	27.8736	24.413	18.9814	26.7685	35.4138	46.6024	39.3468	42.3434	C_1	Cdc42bpa
704	1.07064	-0.391589	1.40487	-0.278736	0.780447	NA	1.03236	1.68366	1.11655	1.07074	0	2.74132	0	0.920508	C_1	Coq8a
705	7.60821	-0.244082	0.523997	-0.465808	0.641353	0.828485	12.3883	7.57645	6.69931	6.42444	4.42673	7.31018	9.59677	6.44356	C_1	Psen2
706	6.95958	-0.263518	0.552922	-0.476592	0.633653	0.824343	11.3559	5.8928	7.81586	5.3537	6.64009	3.65509	5.75806	9.20508	C_1	Itpkb
707	3.7339	-0.0634725	0.747712	-0.0848889	0.93235	0.971504	1.03236	3.36731	5.58276	5.3537	3.32005	3.65509	4.79838	2.76153	C_1	Stum
708	295.083	0.597087	0.0904474	6.60148	4.07064e-11	2.12657e-09	210.601	239.079	245.641	244.129	354.138	354.544	384.83	327.701	C_1	Parp1
709	27.527	-0.127739	0.271789	-0.469994	0.638359	0.826464	33.0354	26.0967	29.0304	26.7685	29.8804	23.7581	24.9516	26.6947	C_1	Lin9
710	0.628475	-1.7882	1.84611	-0.968631	0.332729	NA	1.03236	0.841828	2.2331	0	0	0	0	0.920508	C_1	Mixl1
711	74.928	0.402295	0.1673	2.40463	0.0161888	0.0827152	75.362	60.6116	59.1773	63.1736	84.1078	85.8947	87.3306	83.7663	C_1	Acbd3
712	3261.92	-0.312567	0.0348009	-8.98159	2.66893e-19	3.61597e-17	3624.6	3691.42	3526.07	3609.46	2988.04	2893.92	2807.06	2954.83	C_1	H3f3a
713	0.957718	1.54559	1.59187	0.970929	0.331583	NA	1.03236	0.841828	0	0	1.10668	0	1.91935	2.76153	C_1	Gm17275
714	1.1385	-1.89746	1.50771	-1.2585	0.208211	NA	1.03236	0.841828	1.11655	4.28296	0	0.913773	0	0.920508	C_1	H3f3aos
715	119.717	0.332967	0.1386	2.40237	0.0162894	0.0830228	100.139	127.958	100.49	94.2251	122.842	145.29	131.476	135.315	C_1	Sde2
716	120.184	0.186148	0.135654	1.37223	0.169992	0.408843	124.915	110.279	98.2566	116.711	116.202	141.635	120.919	132.553	C_1	Pycr2
717	1.17314	-1.89525	1.53298	-1.23631	0.216343	NA	0	0.841828	2.2331	4.28296	1.10668	0	0	0.920508	C_1	Tmem63a
718	0.903614	0.355986	1.57607	0.225869	0.821303	NA	2.06471	0	1.11655	0	2.21336	0.913773	0	0.920508	C_1	Ephx1
719	83.1414	0.346954	0.161463	2.14881	0.0316493	0.133769	59.8766	73.239	81.5083	78.164	98.4947	84.0671	94.0483	95.7329	C_1	Nvl
720	208.643	0.124511	0.106035	1.17424	0.240299	0.502654	185.824	191.937	228.893	192.733	222.443	209.254	200.572	237.491	C_1	Cnih4
721	88.3939	0.1378	0.155629	0.885436	0.375921	0.639185	80.5238	83.341	83.7414	88.8714	98.4947	76.7569	96.9274	98.4944	C_1	Wdr26
722	86.7918	0.630964	0.161224	3.91357	9.09399e-05	0.00125414	72.2649	66.5044	80.3917	53.537	102.921	97.7737	113.242	107.699	C_1	Lbr
723	179.539	0.321419	0.108738	2.95591	0.00311752	0.0230018	157.95	154.896	167.483	158.469	200.309	187.323	209.21	200.671	C_1	Enah
724	445.726	-0.0450095	0.0760849	-0.59157	0.554139	0.775216	449.075	459.638	454.437	447.569	436.033	410.284	411.701	497.075	C_1	Srp9
725	95.2485	-0.134743	0.146138	-0.922022	0.356517	0.621008	97.0414	97.6521	102.723	101.72	86.3212	89.5498	93.0887	93.8919	C_1	Degs1
726	36.1378	-0.0572651	0.247803	-0.231091	0.817244	0.921933	47.4884	31.9895	33.4966	34.2637	43.1606	27.4132	32.629	38.6614	C_1	Fbxo28
727	46.4655	0.202147	0.225027	0.898324	0.369013	0.632505	52.6501	38.7241	49.1283	32.1222	64.1876	49.3437	44.1451	41.4229	C_1	Trp53bp2
728	74.3087	-0.245899	0.171913	-1.43037	0.152611	0.383752	70.2002	83.341	97.14	71.7395	71.9343	62.1366	65.258	72.7202	C_1	Capn2
729	5.70551	0.453247	0.61094	0.741886	0.458157	0.705505	2.06471	4.20914	4.46621	8.56592	7.74677	7.31018	5.75806	5.52305	C_1	Susd4
730	12.3061	-0.239533	0.419661	-0.570777	0.568151	0.784932	11.3559	12.6274	16.7483	12.8489	6.64009	8.22396	13.4355	16.5692	C_1	Disp1
731	27.9247	0.143946	0.304284	0.473066	0.636166	0.825579	30.9707	37.8823	21.2145	14.9904	42.0539	23.7581	23.9919	28.5358	C_1	Brox
732	90.2309	0.12258	0.155214	0.789752	0.429672	0.684482	78.459	97.6521	82.6248	85.6592	108.455	85.8947	88.2903	94.8124	C_1	Aida
733	56.7588	0.261302	0.190617	1.37082	0.170431	0.409281	48.5207	53.0352	46.8952	57.8199	64.1876	58.4815	66.2177	58.9125	C_1	Mia3
734	12.7462	-0.296149	0.407629	-0.726517	0.467522	0.713642	15.4853	9.26011	16.7483	14.9904	9.96014	10.9653	15.3548	9.20508	C_1	Taf1a
735	0.639988	-0.562017	1.97042	-0.285227	0.77547	NA	2.06471	0.841828	0	0	2.21336	0	0	0	C_1	Gm37986
736	6.50529	-0.865963	0.600984	-1.44091	0.14961	0.379318	9.2912	10.9438	8.93242	4.28296	6.64009	7.31018	0.959677	3.68203	C_1	Dusp10
737	2.5139	-0.994674	1.00567	-0.989062	0.322633	0.586774	1.03236	2.52548	7.81586	2.14148	1.10668	4.56887	0	0.920508	C_1	1700056E22Rik
738	26.1223	0.943223	0.309848	3.04415	0.00233337	0.0182039	18.5824	15.1529	23.4476	14.9904	18.8136	43.8611	34.5484	39.5819	C_1	Hlx
739	2.06014	2.17786	1.14844	1.89637	0.0579117	0.20394	1.03236	0.841828	0	1.07074	3.32005	3.65509	2.87903	3.68203	C_1	Gm34342
740	54.2112	-0.241441	0.194996	-1.23818	0.215648	0.470988	59.8766	58.928	65.8766	50.3248	49.8007	48.43	47.9838	52.469	C_1	2021-03-02
741	0.573683	-0.547406	1.9383	-0.282415	0.777625	NA	1.03236	1.68366	0	0	0	0.913773	0.959677	0	C_1	C130074G19Rik
742	9.25202	-0.0208015	0.466125	-0.0446264	0.964405	0.984447	10.3236	8.41828	11.1655	7.49518	7.74677	8.22396	9.59677	11.0461	C_1	Mark1
743	12.7056	0.672311	0.410103	1.63937	0.101136	0.296387	8.25885	10.1019	8.93242	11.7781	19.9203	16.4479	10.5564	15.6486	C_1	Rab3gap2
744	30.592	0.767211	0.268195	2.86064	0.00422787	0.0291955	22.7118	20.2039	25.6807	22.4855	28.7737	36.5509	44.1451	44.1844	C_1	Iars2
745	29.0634	0.461643	0.267242	1.72744	0.0840892	0.263125	28.906	21.0457	25.6807	22.4855	30.9871	35.6372	36.4677	31.2973	C_1	Bpnt1
746	4.93869	-0.739097	0.693624	-1.06556	0.286623	0.553175	6.19413	8.41828	4.46621	5.3537	7.74677	4.56887	0	2.76153	C_1	4930532G15Rik
747	400.255	0.598802	0.0755961	7.92106	2.35489e-15	2.37979e-13	303.513	329.155	326.033	314.797	460.38	489.782	493.274	485.108	C_1	Eprs
748	29.2662	0.137305	0.272744	0.503422	0.614668	0.815478	27.8736	24.413	31.2635	27.8392	39.8405	21.9306	27.8306	33.1383	C_1	Lyplal1
749	164.467	-0.250444	0.125693	-1.9925	0.0463165	0.174575	170.339	208.773	152.968	180.955	159.362	163.565	156.427	123.348	C_1	Tgfb2
750	161.713	0.0672792	0.114047	0.589925	0.555241	0.776152	148.659	156.58	165.25	161.682	159.362	161.738	176.581	163.85	C_1	Rrp15
751	3.95203	0.576305	0.744913	0.773654	0.439135	0.691354	2.06471	5.05097	4.46621	1.07074	2.21336	7.31018	5.75806	3.68203	C_1	A430105J06Rik
752	0.602205	1.63078	1.94493	0.838477	0.401763	NA	0	0	0	1.07074	0	1.82755	1.91935	0	C_1	Spata17
753	37.9317	0.430553	0.242908	1.7725	0.0763123	0.24803	41.2942	26.0967	23.4476	38.5466	46.4806	43.8611	44.1451	39.5819	C_1	Gpatch2
754	1.87938	2.64769	1.30665	2.02632	0.0427317	0.164918	0	0	1.11655	1.07074	4.42673	2.74132	3.83871	1.84102	C_1	Esrrg
755	30.7228	-0.0966761	0.264331	-0.365738	0.71456	0.870573	35.1001	37.8823	29.0304	24.627	27.667	30.1545	36.4677	24.8537	C_1	Kctd3
756	11.315	-1.60812	0.46122	-3.48667	0.000489073	0.0050137	15.4853	18.5202	21.2145	12.8489	6.64009	4.56887	4.79838	6.44356	C_1	Kcnk2
757	1.00628	-2.58289	1.54264	-1.67433	0.0940665	NA	1.03236	1.68366	2.2331	2.14148	0	0	0.959677	0	C_1	A430027H14Rik
758	481.537	0.327409	0.07332	4.46548	7.989e-06	0.000150147	440.816	404.919	439.921	422.942	565.514	491.61	572.927	513.644	C_1	Cenpf
759	17.7405	0.505365	0.358415	1.41	0.15854	0.393524	21.6795	11.7856	12.2821	12.8489	24.347	14.6204	26.871	17.4897	C_1	Ptpn14
760	82.4532	-0.266326	0.160711	-1.65717	0.0974844	0.289193	77.4267	95.1266	98.2566	88.8714	83.0011	69.4468	72.9355	74.5612	C_1	Smyd2
761	15.9513	1.80317	0.401585	4.49013	7.11795e-06	0.000135428	6.19413	5.05097	10.049	7.49518	25.4537	23.7581	20.1532	29.4563	C_1	Prox1
762	2.21319	1.75604	1.06463	1.64943	0.0990587	0.293017	1.03236	0.841828	1.11655	1.07074	4.42673	3.65509	0.959677	4.60254	C_1	Prox1os
763	11.1476	0.22551	0.437082	0.515943	0.605894	0.810642	11.3559	10.1019	13.3986	6.42444	7.74677	12.7928	16.3145	11.0461	C_1	Rps6kc1
764	89.2182	-0.0780938	0.154365	-0.505905	0.612923	0.8147	101.171	92.6011	75.9255	96.3666	90.7479	83.1534	85.4113	88.3688	C_1	Angel2
765	31.4195	-0.401233	0.255682	-1.56926	0.116587	0.324312	37.1648	37.8823	39.0793	28.91	25.4537	26.4994	27.8306	28.5358	C_1	Vash2
766	10.1877	0.475298	0.450195	1.05576	0.291078	0.557078	8.25885	8.41828	7.81586	9.63666	9.96014	10.0515	16.3145	11.0461	C_1	Flvcr1
767	6.18392	-0.155258	0.575085	-0.269975	0.78718	0.90801	8.25885	6.73463	6.69931	4.28296	6.64009	3.65509	7.67742	5.52305	C_1	Tatdn3
768	33.0018	-0.00895668	0.270481	-0.0331138	0.973584	0.987062	36.1325	33.6731	21.2145	40.6881	47.5873	30.1545	28.7903	25.7742	C_1	Nsl1
769	16.5515	-0.452395	0.353431	-1.28001	0.200543	0.450575	15.4853	22.7294	17.8648	20.3441	12.1735	15.5341	16.3145	11.9666	C_1	Batf3
770	19.3507	0.147121	0.337479	0.43594	0.66288	0.839919	19.6148	16.8366	17.8648	19.2733	17.7069	24.6719	26.871	11.9666	C_1	Atf3
771	6.76967	0.42718	0.56397	0.757452	0.448779	0.699494	7.22649	5.05097	2.2331	8.56592	8.85346	8.22396	4.79838	9.20508	C_1	D730003I15Rik
772	191.802	-0.524111	0.110641	-4.73706	2.16838e-06	4.69842e-05	222.989	220.559	260.157	202.37	148.295	169.048	154.508	156.486	C_1	Nenf
773	15.7508	-0.515402	0.367532	-1.40233	0.160816	0.396699	18.5824	18.5202	22.331	14.9904	7.74677	12.7928	16.3145	14.7281	C_1	Tmem206
774	56.9438	0.834976	0.201288	4.14816	3.35161e-05	0.000535953	53.6825	37.0404	34.6131	38.5466	67.5076	84.0671	71.9758	68.1176	C_1	Ppp2r5a
775	0.709948	0.933248	1.81285	0.514797	0.606695	NA	0	0.841828	1.11655	0	0	0	0.959677	2.76153	C_1	Gm32200
776	162.034	-0.104288	0.120104	-0.868314	0.385222	0.64653	150.724	175.942	165.25	178.814	162.682	140.721	179.46	142.679	C_1	Dtl
777	41.9401	0.511175	0.227837	2.2436	0.0248583	0.112449	39.2295	34.515	37.9628	26.7685	46.4806	59.3953	46.0645	45.1049	C_1	Ints7
778	83.3005	0.203235	0.158564	1.28173	0.199939	0.450402	72.2649	79.9737	79.2752	78.164	88.5346	96.86	93.0887	78.2432	C_1	Lpgat1
779	7.46416	-1.12044	0.549396	-2.03941	0.0414092	0.161306	9.2912	8.41828	13.3986	9.63666	7.74677	2.74132	4.79838	3.68203	C_1	Gm38037
780	37.7281	0.324719	0.236158	1.37501	0.169129	0.407981	26.8413	31.9895	37.9628	37.4759	40.9472	46.6024	43.1855	36.8203	C_1	Nek2
781	7.28711	0.165075	0.536517	0.307679	0.758326	0.894001	7.22649	4.20914	6.69931	9.63666	4.42673	9.13773	9.59677	7.36407	C_1	Slc30a1
782	3.54002	-0.085811	0.775778	-0.110613	0.911923	0.963733	3.09707	1.68366	7.81586	2.14148	3.32005	2.74132	3.83871	3.68203	C_1	Gm26670
783	6.15938	-0.171208	0.615437	-0.278189	0.780867	0.904944	7.22649	7.57645	4.46621	6.42444	13.2802	2.74132	4.79838	2.76153	C_1	Traf5
784	20.9862	-0.225474	0.315434	-0.714805	0.474729	0.718591	18.5824	26.9385	20.0979	24.627	18.8136	19.1892	23.9919	15.6486	C_1	Rcor3
785	1.4206	-0.921144	1.27226	-0.72402	0.469054	NA	2.06471	0	2.2331	3.21222	1.10668	1.82755	0	0.920508	C_1	Gm10516
786	7.46299	-0.539152	0.55543	-0.970694	0.331701	0.597362	9.2912	3.36731	13.3986	9.63666	4.42673	8.22396	7.67742	3.68203	C_1	Hhat
787	18.9206	0.64056	0.349564	1.83246	0.0668835	0.226105	7.22649	16.8366	18.9814	16.0611	25.4537	29.2407	18.2339	19.3307	C_1	Sertad4
788	1.49153	0.368604	1.22417	0.301106	0.763334	NA	2.06471	0	1.11655	2.14148	1.10668	2.74132	0	2.76153	C_1	Gm15867
789	11.2693	0.146541	0.425348	0.34452	0.730455	0.877978	12.3883	11.7856	6.69931	11.7781	12.1735	10.9653	10.5564	13.8076	C_1	Syt14
790	19.5733	0.242978	0.330419	0.735364	0.462118	0.708286	11.3559	21.0457	16.7483	22.4855	19.9203	25.5856	19.1935	20.2512	C_1	Diexf
791	20.5159	0.565894	0.320108	1.76782	0.0770908	0.249659	15.4853	16.8366	14.5152	19.2733	25.4537	29.2407	23.9919	19.3307	C_1	A130010J15Rik
792	0.612527	0.588413	1.90223	0.309329	0.757072	NA	1.03236	0.841828	0	0	1.10668	0	1.91935	0	C_1	Hsd11b1
793	20.7017	-0.332354	0.351992	-0.944207	0.345064	0.610547	29.9383	29.464	8.93242	23.5563	17.7069	21.0168	23.0322	11.9666	C_1	G0s2
794	7.79467	0.493199	0.514153	0.959245	0.337435	0.603458	8.25885	6.73463	5.58276	5.3537	6.64009	8.22396	9.59677	11.9666	C_1	Camk1g
795	37.9675	0.384479	0.241825	1.58991	0.111856	0.316156	24.7765	28.6222	44.6621	34.2637	40.9472	38.3785	46.0645	46.0254	C_1	Plxna2
796	2.7053	-0.572745	0.881232	-0.649937	0.515733	0.749555	2.06471	4.20914	5.58276	1.07074	2.21336	2.74132	1.91935	1.84102	C_1	Cd34
797	42.6741	0.111751	0.227457	0.491306	0.62321	0.819691	45.4237	43.7751	46.8952	27.8392	43.1606	44.7749	50.8629	38.6614	C_1	Cr1l
798	24.0808	0.0501332	0.296089	0.169318	0.865547	0.943446	22.7118	26.9385	17.8648	26.7685	26.5604	18.2755	25.9113	27.6153	C_1	Fam171a1
799	40.8005	0.0907614	0.227219	0.399445	0.689565	0.856298	41.2942	46.3005	33.4966	36.4051	45.374	46.6024	35.508	41.4229	C_1	Nmt2
800	23.0479	-0.168368	0.29881	-0.563461	0.573121	0.788705	23.7442	27.7803	23.4476	22.4855	21.027	27.4132	18.2339	20.2512	C_1	Rpp38
801	1.99913	0.681845	1.01407	0.672387	0.501337	0.739702	2.06471	0.841828	1.11655	2.14148	3.32005	1.82755	1.91935	2.76153	C_1	Dclre1c
802	93.0342	-0.0377028	0.152374	-0.247436	0.804571	0.916186	96.0091	82.4992	107.189	92.0836	89.6412	83.1534	99.8064	93.8919	C_1	Suv39h2
803	121.241	0.299352	0.135105	2.21569	0.0267125	0.118616	92.912	113.647	111.655	116.711	125.055	123.359	142.992	143.599	C_1	Hspa14
804	5.47151	0.0496842	0.633668	0.0784072	0.937504	0.973838	2.06471	8.41828	2.2331	8.56592	6.64009	4.56887	5.75806	5.52305	C_1	Gm45902
805	34.9048	-0.0963573	0.241934	-0.39828	0.690424	0.856486	30.9707	33.6731	42.429	37.4759	33.2005	34.7234	34.5484	32.2178	C_1	Fam107b
806	69.5265	-0.299548	0.174631	-1.71533	0.0862856	0.266821	67.1031	85.0246	78.1586	76.0225	67.5076	66.7054	60.4597	55.2305	C_1	Frmd4a
807	26.785	-0.0761151	0.282	-0.269911	0.787228	0.90801	20.6471	35.3568	26.7972	26.7685	25.4537	21.9306	28.7903	28.5358	C_1	Prpf18
808	4.13568	-0.116054	0.739109	-0.157018	0.87523	0.948134	4.12942	4.20914	4.46621	4.28296	7.74677	4.56887	0	3.68203	C_1	Bend7
809	101.822	-0.245379	0.147218	-1.66677	0.0955598	0.285406	111.494	119.54	107.189	103.862	78.5744	93.2049	91.1693	109.54	C_1	Sephs1
810	32.5279	-0.194662	0.2492	-0.781148	0.434715	0.687799	36.1325	32.8313	35.7297	34.2637	29.8804	26.4994	33.5887	31.2973	C_1	Phyh
811	52.0964	0.657916	0.210507	3.12539	0.0017757	0.0146243	35.1001	30.3058	45.7786	51.3955	65.2942	69.4468	62.379	57.0715	C_1	Mcm10
812	2.71687	0.609639	0.891161	0.684096	0.493915	0.73323	1.03236	4.20914	1.11655	2.14148	1.10668	4.56887	4.79838	2.76153	C_1	Optn
813	2.46163	-4.77795	2.40759	-1.98453	0.0471964	0.176757	1.03236	0	11.1655	7.49518	0	0	0	0	C_1	Ccdc3
814	1.13963	-0.39744	1.34223	-0.296104	0.76715	NA	0	0.841828	2.2331	2.14148	1.10668	0.913773	0.959677	0.920508	C_1	Camk1d
815	233.104	0.15492	0.0980886	1.57939	0.114247	0.32027	221.956	240.763	197.63	220.572	242.363	237.581	259.113	244.855	C_1	Cdc123
816	192.752	0.0917306	0.108753	0.843475	0.398963	0.657859	192.018	158.264	202.096	195.945	196.989	201.944	199.613	195.148	C_1	Nudt5
817	81.1022	-0.0718353	0.165668	-0.433609	0.664572	0.84047	76.3943	94.2848	84.858	77.0932	65.2942	89.5498	73.8951	87.4483	C_1	Sec61a2
818	1.83693	-1.07974	1.10569	-0.976525	0.328805	0.59362	1.03236	2.52548	2.2331	4.28296	0	2.74132	0.959677	0.920508	C_1	Dhtkd1
819	55.538	0.382143	0.192744	1.98264	0.0474074	0.177117	51.6178	50.5097	41.3124	49.254	59.7608	64.8779	66.2177	60.7536	C_1	Upf2
820	12.1203	-0.143261	0.42101	-0.340278	0.733647	0.879107	12.3883	13.4693	12.2821	12.8489	9.96014	16.4479	5.75806	13.8076	C_1	Proser2
821	4.27153	0.841705	0.716975	1.17397	0.240408	0.5027	3.09707	2.52548	3.34966	3.21222	8.85346	3.65509	6.71774	2.76153	C_1	Echdc3
822	14.3032	0.920969	0.406739	2.26428	0.0235571	0.108306	10.3236	8.41828	10.049	10.7074	24.347	9.13773	23.0322	18.4102	C_1	Usp6nl
823	90.6252	-0.260862	0.156605	-1.66573	0.0957677	0.285671	96.0091	108.596	104.956	84.5884	97.388	81.3258	73.8951	78.2432	C_1	Celf2
824	33.8777	-0.422832	0.262738	-1.60933	0.107543	0.308709	32.003	48.826	27.9138	46.0418	29.8804	36.5509	24.9516	24.8537	C_1	Gata3
825	65.1768	0.258084	0.198466	1.3004	0.193464	0.441462	60.909	53.0352	46.8952	77.0932	67.5076	84.0671	51.8226	80.0842	C_1	Taf3
826	844.72	-0.231145	0.0546622	-4.22861	2.35136e-05	0.000392285	939.444	867.083	911.106	933.685	766.931	795.896	764.863	778.75	C_1	Atp5c1
827	74.9867	0.17172	0.174276	0.985336	0.324459	0.588965	83.6208	75.7645	68.1097	54.6077	68.6143	88.636	76.7742	83.7663	C_1	Kin
828	10.1238	2.1486	0.526981	4.07718	4.55856e-05	0.000701654	4.12942	4.20914	1.11655	5.3537	13.2802	21.0168	14.3952	17.4897	C_1	Itih5
829	3.20035	0.657471	0.822175	0.799673	0.4239	0.679353	3.09707	3.36731	3.34966	0	5.53341	3.65509	3.83871	2.76153	C_1	Sfmbt2
830	10.2613	0.72337	0.478309	1.51235	0.130445	0.347731	9.2912	8.41828	2.2331	10.7074	18.8136	8.22396	11.5161	12.8871	C_1	Pfkfb3
831	320.723	0.0716893	0.0840245	0.853195	0.393551	0.653889	326.224	300.533	320.45	305.161	315.404	355.458	316.693	325.86	C_1	Rbm17
832	37.1179	-0.267717	0.24575	-1.08939	0.275982	0.542725	47.4884	32.8313	40.1959	41.7588	40.9472	31.0683	23.9919	38.6614	C_1	Fbxo18
833	27.3177	0.0398205	0.277507	0.143494	0.8859	0.953311	25.8089	21.8875	30.1469	29.9807	34.3071	22.8443	26.871	26.6947	C_1	Ankrd16
834	16.0305	-1.0766	0.383541	-2.807	0.00500054	0.0333613	27.8736	14.3111	21.2145	23.5563	14.3869	9.13773	6.71774	11.0461	C_1	Itga8
835	2.29658	-3.10151	1.2766	-2.42951	0.0151192	0.078387	4.12942	5.8928	1.11655	5.3537	0	0	0.959677	0.920508	C_1	E030013I19Rik
836	37.4873	0.252413	0.244652	1.03172	0.302202	0.56641	37.1648	31.9895	44.6621	23.5563	33.2005	42.0336	41.2661	46.0254	C_1	Mindy3
837	26.0251	-0.158978	0.30133	-0.527588	0.597786	0.805475	23.7442	27.7803	26.7972	31.0514	33.2005	13.7066	31.6693	20.2512	C_1	Pter
838	1.7914	-0.0671985	1.11159	-0.0604526	0.951795	0.97969	1.03236	0.841828	3.34966	2.14148	2.21336	0.913773	3.83871	0	C_1	C1ql3
839	114.661	-0.0143459	0.13622	-0.105314	0.916126	0.964794	112.527	121.223	116.121	111.357	100.708	127.928	114.202	113.223	C_1	Rsu1
840	6.79137	-0.0545162	0.556387	-0.0979824	0.921946	0.967624	6.19413	8.41828	6.69931	6.42444	4.42673	10.9653	3.83871	7.36407	C_1	Trdmt1
841	625.23	-0.426044	0.0837384	-5.0878	3.6224e-07	9.40223e-06	731.94	840.144	682.213	610.322	526.781	469.679	570.048	570.715	C_1	Vim
842	0.608773	1.63429	1.85907	0.879091	0.379352	NA	0	0	1.11655	0	0	0.913773	1.91935	0.920508	C_1	St8sia6
843	134.746	-0.186399	0.140361	-1.328	0.184178	0.427855	130.077	121.223	181.998	142.408	110.668	124.273	121.879	145.44	C_1	Hacd1
844	36.9137	0.182774	0.240251	0.760764	0.446798	0.697702	26.8413	37.8823	33.4966	39.6174	47.5873	35.6372	37.4274	36.8203	C_1	Stam
845	0.698818	-1.97428	1.87741	-1.0516	0.292985	NA	0	3.36731	1.11655	0	1.10668	0	0	0	C_1	Mrc1
846	6.62862	0.220446	0.567262	0.388615	0.697561	0.861488	6.19413	8.41828	4.46621	5.3537	3.32005	6.39641	11.5161	7.36407	C_1	Cacnb2
847	13.0342	0.294651	0.40609	0.725581	0.468095	0.714146	7.22649	15.1529	15.6317	8.56592	17.7069	13.7066	12.4758	13.8076	C_1	Nsun6
848	60.9286	-0.0393454	0.199331	-0.197387	0.843524	0.932902	52.6501	44.6169	75.9255	74.9518	59.7608	65.7917	57.5806	56.151	C_1	Arl5b
849	20.2114	-1.12043	0.334086	-3.35371	0.000797358	0.00749286	27.8736	24.413	27.9138	31.0514	7.74677	16.4479	11.5161	14.7281	C_1	Plxdc2
850	82.8611	1.87052	0.203291	9.20121	3.53942e-20	5.13383e-18	45.4237	42.9332	32.38	20.3441	146.082	105.998	158.347	111.382	C_1	Nebl
851	12.0168	-0.15314	0.428518	-0.357372	0.720813	0.87286	6.19413	11.7856	17.8648	14.9904	8.85346	10.9653	15.3548	10.1256	C_1	A930004D18Rik
852	15.6434	0.374946	0.373382	1.00419	0.315287	0.579224	8.25885	13.4693	21.2145	11.7781	15.4935	16.4479	18.2339	20.2512	C_1	Skida1
853	171.457	0.380665	0.11865	3.20831	0.00133519	0.0115682	155.886	163.315	137.336	139.196	162.682	216.564	201.532	195.148	C_1	Mllt10
854	74.0382	0.276191	0.169067	1.63361	0.10234	0.298639	67.1031	64.8208	64.76	71.7395	68.6143	85.8947	90.2096	79.1637	C_1	Dnajc1
855	153.413	-0.661741	0.120611	-5.48655	4.09858e-08	1.29236e-06	206.471	176.784	187.581	180.955	128.375	123.359	115.161	108.62	C_1	Commd3
856	36.8163	-0.106893	0.240567	-0.444337	0.656799	0.83691	39.2295	35.3568	35.7297	42.8296	27.667	31.0683	40.3064	42.3434	C_1	Bmi1
857	9.41453	0.669094	0.483679	1.38334	0.166559	0.404633	9.2912	6.73463	6.69931	6.42444	11.0668	15.5341	5.75806	13.8076	C_1	Pip4k2a
858	20.1463	-0.30517	0.321106	-0.950372	0.341923	0.607516	22.7118	24.413	23.4476	18.2026	21.027	16.4479	21.1129	13.8076	C_1	Msrb2
859	3.15074	-0.721579	0.829291	-0.870116	0.384237	0.646254	5.16178	5.05097	3.34966	2.14148	1.10668	0.913773	2.87903	4.60254	C_1	Otud1
860	23.023	0.358542	0.29857	1.20087	0.229803	0.49035	21.6795	18.5202	20.0979	20.3441	29.8804	21.0168	26.871	25.7742	C_1	Etl4
861	24.0821	-0.0994287	0.298042	-0.333606	0.738677	0.882219	23.7442	24.413	32.38	19.2733	23.2403	29.2407	19.1935	21.1717	C_1	Arhgap21
862	1.00999	-0.79843	1.46519	-0.544934	0.585799	NA	1.03236	0.841828	1.11655	2.14148	1.10668	0	0	1.84102	C_1	Enkur
863	8.86497	0.490575	0.493361	0.994353	0.320051	0.583887	10.3236	10.1019	5.58276	3.21222	9.96014	9.13773	12.4758	10.1256	C_1	Thnsl1
864	0.876843	0.364898	1.58757	0.229847	0.818211	NA	0	0.841828	2.2331	0	1.10668	0.913773	1.91935	0	C_1	Apbb1ip
865	28.7804	-0.175269	0.273023	-0.641956	0.520902	0.752807	40.2619	29.464	25.6807	26.7685	24.347	24.6719	25.9113	33.1383	C_1	Pdss1
866	42.874	-0.228569	0.218169	-1.04767	0.29479	0.560898	44.3913	49.6679	46.8952	43.9003	38.7339	35.6372	45.1048	38.6614	C_1	Abi1
867	25.2426	0.256514	0.287035	0.893667	0.3715	0.634468	24.7765	28.6222	16.7483	21.4148	26.5604	27.4132	28.7903	27.6153	C_1	Acbd5
868	16.7461	0.483373	0.366827	1.31771	0.1876	0.432789	13.4206	15.9947	8.93242	17.1318	26.5604	22.8443	13.4355	15.6486	C_1	Mastl
869	92.1463	0.309623	0.158318	1.95571	0.0504994	0.185465	94.9767	79.1318	87.0911	67.4566	121.735	94.1186	96.9274	95.7329	C_1	Yme1l1
870	23.5037	0.423357	0.294198	1.43902	0.150145	0.380111	19.6148	20.2039	21.2145	19.2733	26.5604	23.7581	30.7097	26.6947	C_1	Spopl
871	1.09091	-0.319327	1.43841	-0.222	0.824314	NA	3.09707	1.68366	0	0	1.10668	0	1.91935	0.920508	C_1	Hnmt
872	0.735241	2.9799	1.77372	1.68003	0.0929521	NA	0	0	0	0	2.21336	1.82755	0	1.84102	C_1	Cacna1b
873	169.76	0.385751	0.118282	3.26128	0.00110909	0.00982326	142.465	155.738	125.054	164.894	192.563	189.151	174.661	213.558	C_1	Ehmt1
874	3.17417	0.180209	0.797453	0.225981	0.821216	0.923835	3.09707	3.36731	1.11655	4.28296	3.32005	4.56887	2.87903	2.76153	C_1	Arrdc1
875	67.9045	0.174564	0.173064	1.00867	0.313134	0.577074	62.9737	67.3463	58.0607	66.3859	75.2544	70.3605	71.9758	70.8791	C_1	Zmynd19
876	21.3924	-0.0459262	0.325584	-0.141058	0.887824	0.953719	19.6148	15.1529	25.6807	26.7685	22.1336	13.7066	27.8306	20.2512	C_1	Dph7
877	151.726	-0.197434	0.123006	-1.60508	0.108477	0.310108	155.886	180.151	148.501	162.752	148.295	137.98	122.839	157.407	C_1	Mrpl41
878	1.68363	0.76375	1.1588	0.659085	0.509841	0.744943	2.06471	0.841828	0	2.14148	0	2.74132	3.83871	1.84102	C_1	Pnpla7
879	18.5812	-0.276229	0.335203	-0.824064	0.409903	0.667819	22.7118	20.2039	21.2145	17.1318	21.027	18.2755	11.5161	16.5692	C_1	Nsmf
880	14.926	1.47331	0.431402	3.41517	0.000637428	0.00624213	5.16178	12.6274	7.81586	5.3537	34.3071	20.103	22.0726	11.9666	C_1	Nrarp
881	91.6488	0.00889184	0.153068	0.0580907	0.953676	0.980373	90.8473	101.861	90.4407	81.3762	98.4947	94.1186	95.9677	80.0842	C_1	Nelfb
882	458.801	0.157739	0.0806215	1.95653	0.0504024	0.185219	472.819	399.868	482.35	382.254	453.74	480.645	518.226	480.505	C_1	Tubb4b
883	5.80703	0.301749	0.612503	0.492649	0.622261	0.819292	3.09707	2.52548	10.049	5.3537	7.74677	5.48264	5.75806	6.44356	C_1	Rnf208
884	3.63838	-0.710271	0.787127	-0.902359	0.366866	0.630572	5.16178	5.05097	2.2331	5.3537	6.64009	1.82755	1.91935	0.920508	C_1	Ndor1
885	24.756	-0.763055	0.304353	-2.50714	0.0121713	0.0657294	22.7118	30.3058	27.9138	43.9003	16.6002	21.9306	15.3548	19.3307	C_1	Tmem203
886	3.82617	0.809279	0.735911	1.0997	0.271464	0.537998	2.06471	2.52548	3.34966	3.21222	5.53341	5.48264	3.83871	4.60254	C_1	Tprn
887	246.745	-0.123669	0.0997658	-1.23959	0.215126	0.47043	230.215	255.074	297.003	247.341	244.577	222.047	224.564	253.14	C_1	Ssna1
888	82.9979	0.222579	0.156613	1.4212	0.155258	0.388633	76.3943	75.7645	75.9255	78.164	95.1746	84.9809	88.2903	89.2893	C_1	Anapc2
889	1.38873	-1.46248	1.27882	-1.14362	0.252781	NA	2.06471	1.68366	2.2331	2.14148	1.10668	0	0.959677	0.920508	C_1	AA543186
890	41.8171	-0.135057	0.23285	-0.580018	0.561902	0.779882	45.4237	34.515	55.8276	39.6174	44.2673	34.7234	47.0242	33.1383	C_1	Man1b1
891	10.7099	0.0948806	0.446156	0.212662	0.83159	0.926948	10.3236	8.41828	12.2821	10.7074	6.64009	8.22396	13.4355	15.6486	C_1	Dpp7
892	2.47729	-1.35035	1.00497	-1.34367	0.179056	0.420651	1.03236	6.73463	2.2331	4.28296	0	3.65509	0.959677	0.920508	C_1	Uap1l1
893	36.9678	-0.849425	0.249217	-3.40838	0.000653495	0.00634905	52.6501	37.0404	50.2448	50.3248	29.8804	18.2755	28.7903	28.5358	C_1	Sapcd2
894	5.8417	0.544371	0.616656	0.882779	0.377356	0.640733	5.16178	5.8928	5.58276	2.14148	11.0668	4.56887	8.63709	3.68203	C_1	Npdc1
895	2.29039	0.0879683	0.950734	0.0925268	0.92628	0.968721	3.09707	2.52548	2.2331	1.07074	1.10668	4.56887	0.959677	2.76153	C_1	Abca2
896	10.209	-0.7622	0.456244	-1.6706	0.0948011	0.284242	12.3883	12.6274	13.3986	12.8489	8.85346	6.39641	10.5564	4.60254	C_1	Paxx
897	2.98058	-0.292436	0.859649	-0.340181	0.73372	0.879109	4.12942	2.52548	1.11655	5.3537	2.21336	1.82755	5.75806	0.920508	C_1	C8g
898	45.2199	-0.299463	0.222372	-1.34668	0.178083	0.419646	46.456	45.4587	56.9442	51.3955	35.4138	52.9988	31.6693	41.4229	C_1	Fbxw5
899	32.7989	-0.43203	0.251127	-1.72036	0.0853669	0.265343	36.1325	37.8823	40.1959	36.4051	30.9871	31.9821	23.0322	25.7742	C_1	Traf2
900	536.714	-0.239667	0.068792	-3.48393	0.000494102	0.00505542	582.249	573.285	579.49	588.907	516.82	439.525	495.193	518.246	C_1	Edf1
901	1.33507	-0.338605	1.27001	-0.266617	0.789764	NA	1.03236	1.68366	2.2331	1.07074	0	2.74132	1.91935	0	C_1	Mamdc4
902	112.169	-0.761949	0.142603	-5.34313	9.13551e-08	2.72716e-06	136.271	154.896	140.686	131.701	87.4279	70.3605	95.008	81.0047	C_1	Phpt1
903	147.905	0.373322	0.122389	3.0503	0.0022861	0.0179182	129.044	126.274	118.355	142.408	154.935	179.1	155.468	177.658	C_1	Rabl6
904	14.6078	-0.960494	0.38644	-2.48549	0.0129372	0.0689891	19.6148	23.5712	13.3986	20.3441	11.0668	8.22396	9.59677	11.0461	C_1	Tmem141
905	110.328	0.00360947	0.140713	0.0256514	0.979535	0.990136	102.203	118.698	96.0235	123.135	115.095	105.998	103.645	117.825	C_1	Bmyc
906	62.2527	0.476553	0.186319	2.55772	0.010536	0.0589155	64.0061	47.1424	51.3614	46.0418	71.9343	76.7569	66.2177	74.5612	C_1	Camsap1
907	78.6148	0.0646728	0.161132	0.401365	0.688151	0.855695	71.2326	77.4482	81.5083	77.0932	85.2145	81.3258	78.6935	76.4022	C_1	Ubac1
908	4.16943	-1.50801	0.760273	-1.98351	0.04731	0.176967	6.19413	3.36731	7.81586	7.49518	1.10668	3.65509	0.959677	2.76153	C_1	Nacc2
909	16.1124	0.556499	0.358404	1.55272	0.120491	0.330045	12.3883	13.4693	13.3986	12.8489	21.027	22.8443	17.2742	15.6486	C_1	Tmem250-ps
910	16.7013	0.726519	0.375093	1.93691	0.0527569	0.191049	9.2912	6.73463	18.9814	16.0611	15.4935	22.8443	23.0322	21.1717	C_1	Qsox2
911	52.8794	-0.226636	0.200439	-1.1307	0.258182	0.523536	62.9737	63.1371	53.5945	48.1833	44.2673	53.9126	52.7822	44.1844	C_1	Gpsm1
912	119.338	-0.189446	0.137539	-1.3774	0.16839	0.406914	141.433	107.754	121.704	138.125	121.735	104.17	107.484	112.302	C_1	Dnlz
913	9.19499	0.31093	0.516514	0.601977	0.54719	0.771006	3.09707	5.8928	14.5152	9.63666	9.96014	15.5341	4.79838	10.1256	C_1	Snapc4
914	64.9397	-0.0402333	0.181852	-0.221241	0.824904	0.925543	75.362	71.5554	64.76	51.3955	60.8675	63.9641	67.1774	64.4356	C_1	Sdccag3
915	106.249	0.0910689	0.148353	0.613867	0.539303	0.765456	91.8797	124.591	107.189	86.7299	113.988	118.791	105.564	101.256	C_1	Pmpca
916	13.0268	-0.310247	0.396079	-0.783295	0.433454	0.686984	16.5177	11.7856	16.7483	12.8489	9.96014	12.7928	13.4355	10.1256	C_1	Inpp5e
917	30.4067	0.0659874	0.264453	0.249524	0.802955	0.915593	22.7118	27.7803	34.6131	34.2637	24.347	33.8096	31.6693	34.0588	C_1	Sec16a
918	17.6435	2.16967	0.426544	5.08663	3.64481e-07	9.44051e-06	9.2912	9.26011	3.34966	3.21222	28.7737	20.103	44.1451	23.0127	C_1	Notch1
919	60.4972	0.775342	0.194048	3.99562	6.45241e-05	0.000939219	38.1972	49.6679	45.7786	44.9711	60.8675	88.636	74.8548	81.0047	C_1	Egfl7
920	23.7109	-0.717939	0.304602	-2.35697	0.0184246	0.0907902	32.003	36.1986	27.9138	21.4148	19.9203	18.2755	20.1532	13.8076	C_1	Agpat2
921	43.7215	-1.13018	0.235194	-4.80529	1.54529e-06	3.47029e-05	70.2002	56.4025	49.1283	64.2444	30.9871	34.7234	20.1532	23.9332	C_1	Fam69b
922	32.8993	-0.362155	0.273852	-1.32245	0.186018	0.430608	35.1001	26.0967	49.1283	38.5466	19.9203	23.7581	39.3468	31.2973	C_1	Surf6
923	63.8228	0.228	0.18874	1.20801	0.227043	0.486905	55.7472	68.1881	65.8766	44.9711	64.1876	59.3953	75.8145	76.4022	C_1	Med22
924	3037.22	0.013651	0.0344587	0.396155	0.69199	0.857234	3023.77	2931.25	3071.63	3067.67	3071.04	2993.52	3045.06	3093.83	C_1	Rpl7a
925	44.5531	-0.187343	0.224152	-0.835789	0.403274	0.662089	30.9707	54.7188	51.3614	52.4662	42.0539	40.206	44.1451	40.5024	C_1	Surf1
926	71.4402	-0.0562953	0.176778	-0.318452	0.750142	0.88851	71.2326	63.9789	84.858	71.7395	76.3611	69.4468	55.6613	78.2432	C_1	Surf2
927	167.831	-0.354159	0.11307	-3.13221	0.00173499	0.014338	200.277	175.1	193.163	185.238	148.295	137.98	151.629	150.963	C_1	Surf4
928	69.841	-0.0533973	0.198769	-0.26864	0.788207	0.90828	83.6208	51.3515	85.9745	64.2444	79.6811	82.2396	50.8629	60.7536	C_1	Rexo4
929	73.5922	-0.652274	0.173994	-3.74883	0.000177659	0.00219916	93.9444	85.8665	82.6248	97.4373	54.2274	48.43	70.0564	56.151	C_1	Cacfd1
930	0.84497	2.22629	1.68226	1.32339	0.185705	NA	0	0	0	1.07074	1.10668	2.74132	0	1.84102	C_1	Adamtsl2
931	1.04787	-1.78215	1.55836	-1.14361	0.252787	NA	2.06471	3.36731	0	1.07074	0	0	0.959677	0.920508	C_1	Sardh
932	10.3741	0.734543	0.468665	1.56731	0.117042	0.325061	10.3236	6.73463	8.93242	5.3537	7.74677	9.13773	17.2742	17.4897	C_1	Vav2
933	5.99478	-0.477807	0.607229	-0.786865	0.431361	0.685946	8.25885	6.73463	4.46621	8.56592	3.32005	10.0515	2.87903	3.68203	C_1	Brd3os
934	401.937	-0.00772237	0.0766921	-0.100693	0.919794	0.966447	402.619	391.45	374.045	444.357	399.512	395.664	397.306	410.547	C_1	Brd3
935	78.3873	-0.0854849	0.167185	-0.511319	0.609128	0.812324	85.6855	84.1828	62.5269	89.9421	76.3611	72.1881	83.4919	72.7202	C_1	Wdr5
936	13.6084	-0.0876373	0.402847	-0.217545	0.827784	0.926018	11.3559	13.4693	10.049	21.4148	8.85346	11.8791	13.4355	18.4102	C_1	Rxra
937	32.5773	-0.281609	0.254201	-1.10782	0.267939	0.533757	34.0677	28.6222	35.7297	44.9711	28.7737	28.327	29.75	30.3768	C_1	Col5a1
938	25.4471	0.0790513	0.280113	0.282212	0.777781	0.902851	26.8413	26.0967	23.4476	22.4855	26.5604	26.4994	24.9516	26.6947	C_1	Olfm1
939	3.27766	0.258455	0.825124	0.313232	0.754105	0.891113	6.19413	2.52548	1.11655	2.14148	2.21336	7.31018	2.87903	1.84102	C_1	Ppp1r26
940	1.93499	0.98236	1.12969	0.869584	0.384528	0.646254	1.03236	0.841828	2.2331	1.07074	6.64009	2.74132	0	0.920508	C_1	1700007K13Rik
941	41.917	-0.391622	0.233046	-1.68045	0.0928693	0.280565	43.3589	53.0352	37.9628	55.6785	33.2005	27.4132	45.1048	39.5819	C_1	Mrps2
942	19.3785	-0.262448	0.333556	-0.786817	0.431389	0.685946	24.7765	24.413	23.4476	11.7781	16.6002	16.4479	18.2339	19.3307	C_1	Ralgds
943	23.6347	-0.379542	0.313653	-1.21007	0.226251	0.485968	27.8736	21.8875	25.6807	31.0514	33.2005	14.6204	17.2742	17.4897	C_1	Gtf3c5
944	19.1735	-0.339829	0.330725	-1.02753	0.304172	0.568497	18.5824	24.413	18.9814	23.5563	17.7069	14.6204	13.4355	22.0922	C_1	Tsc1
945	2.54282	0.102254	0.901086	0.113478	0.909651	0.962938	2.06471	3.36731	1.11655	3.21222	2.21336	4.56887	2.87903	0.920508	C_1	Spaca9
946	0.644488	-0.667586	1.88469	-0.354214	0.723178	NA	2.06471	0	0	1.07074	1.10668	0.913773	0	0	C_1	Ak8
947	37.2543	0.0703707	0.236263	0.297849	0.765818	0.896825	39.2295	37.8823	39.0793	28.91	43.1606	40.206	35.508	34.0588	C_1	Gtf3c4
948	14.9233	-0.0215253	0.383072	-0.0561913	0.955189	0.981214	10.3236	11.7856	22.331	16.0611	13.2802	11.8791	14.3952	19.3307	C_1	Ddx31
949	35.4146	0.191808	0.238412	0.804526	0.421093	0.67732	32.003	34.515	35.7297	29.9807	37.6272	39.2922	35.508	38.6614	C_1	Ttf1
950	37.0496	0.612494	0.242956	2.52101	0.0117019	0.0635843	25.8089	30.3058	25.6807	35.3344	43.1606	49.3437	50.8629	35.8998	C_1	Setx
951	36.096	-0.326643	0.252133	-1.29552	0.195141	0.443809	47.4884	42.0914	39.0793	32.1222	24.347	24.6719	40.3064	38.6614	C_1	Med27
952	25.6924	0.220918	0.296552	0.744956	0.456299	0.704333	26.8413	18.5202	21.2145	28.91	21.027	38.3785	23.0322	27.6153	C_1	Rapgef1
953	44.0138	0.0420295	0.221554	0.189703	0.849542	0.936036	34.0677	44.6169	48.0117	47.1125	36.5205	44.7749	53.7419	43.2639	C_1	Trub2
954	42.3944	-0.104189	0.229921	-0.453152	0.65044	0.833679	28.906	51.3515	52.4779	42.8296	39.8405	43.8611	40.3064	39.5819	C_1	Coq4
955	13.6518	-0.00486932	0.39102	-0.0124529	0.990064	0.994777	11.3559	11.7856	15.6317	16.0611	13.2802	14.6204	17.2742	9.20508	C_1	Slc27a4
956	88.4649	-0.330003	0.155948	-2.11611	0.0343351	0.141294	99.1062	95.9684	89.3242	109.215	89.6412	69.4468	76.7742	78.2432	C_1	Urm1
957	1.03396	-2.62151	1.6114	-1.62685	0.103769	NA	0	0.841828	2.2331	4.28296	0	0.913773	0	0	C_1	2600006K01Rik
958	5.68492	-0.283913	0.602415	-0.471291	0.637433	0.826084	5.16178	7.57645	7.81586	4.28296	6.64009	5.48264	5.75806	2.76153	C_1	Cercam
959	53.4721	0.0824598	0.201703	0.408819	0.682673	0.852494	48.5207	53.0352	48.0117	57.8199	63.0809	61.2228	53.7419	42.3434	C_1	Odf2
960	80.6358	-0.0696502	0.162064	-0.429768	0.667364	0.842422	90.8473	79.9737	82.6248	77.0932	75.2544	87.7222	82.5322	69.0381	C_1	Gle1
961	42.6724	-0.0521085	0.230752	-0.225821	0.821341	0.923835	40.2619	42.9332	33.4966	56.7492	47.5873	31.9821	45.1048	43.2639	C_1	Sptan1
962	20.2944	-0.0981005	0.317211	-0.30926	0.757124	0.893176	24.7765	16.8366	22.331	20.3441	16.6002	20.103	21.1129	20.2512	C_1	Wdr34
963	2069.34	0.372732	0.0394153	9.45652	3.18351e-21	4.90618e-19	1823.14	1872.23	1786.48	1728.17	2348.38	2317.33	2346.41	2332.57	C_1	Set
964	5.05263	0.151987	0.656701	0.23144	0.816973	0.921796	2.06471	5.05097	7.81586	4.28296	5.53341	7.31018	1.91935	6.44356	C_1	Pkn3
965	52.597	-0.470114	0.204029	-2.30415	0.0212143	0.100519	55.7472	53.877	61.4104	73.881	38.7339	41.1198	51.8226	44.1844	C_1	Zdhhc12
966	15.6595	0.335656	0.36624	0.916494	0.359408	0.624425	12.3883	13.4693	16.7483	12.8489	18.8136	22.8443	13.4355	14.7281	C_1	Zer1
967	9.54432	-0.483677	0.473577	-1.02133	0.3071	0.570968	11.3559	13.4693	6.69931	12.8489	8.85346	10.9653	4.79838	7.36407	C_1	Tbc1d13
968	34.4443	0.195634	0.243974	0.801863	0.422632	0.678687	35.1001	26.9385	31.2635	35.3344	39.8405	36.5509	36.4677	34.0588	C_1	Endog
969	75.3154	-0.193893	0.168089	-1.15352	0.248699	0.51211	85.6855	76.6064	87.0911	72.8103	58.6541	73.1018	76.7742	71.7997	C_1	Spout1
970	5.20572	-0.073997	0.627352	-0.117951	0.906106	0.961579	6.19413	3.36731	4.46621	7.49518	3.32005	5.48264	6.71774	4.60254	C_1	Kyat1
971	0.83884	-0.468893	1.60456	-0.292225	0.770115	NA	0	1.68366	2.2331	0	0	0.913773	0.959677	0.920508	C_1	1700084E18Rik
972	30.1224	0.389135	0.282082	1.37951	0.167738	0.405975	29.9383	25.2548	23.4476	25.6977	30.9871	38.3785	47.0242	20.2512	C_1	Lrrc8a
973	18.0778	-0.565426	0.345823	-1.63502	0.102045	0.298331	27.8736	21.0457	21.2145	16.0611	15.4935	15.5341	17.2742	10.1256	C_1	Dolk
974	38.3563	0.314813	0.237119	1.32766	0.184291	0.427855	36.1325	37.0404	31.2635	32.1222	43.1606	42.0336	32.629	52.469	C_1	Nup188
975	46.025	-0.262233	0.214263	-1.22389	0.220995	0.479017	52.6501	43.7751	52.4779	52.4662	38.7339	46.6024	34.5484	46.9459	C_1	Sh3glb2
976	17.6097	-0.381414	0.349291	-1.09197	0.274848	0.541657	20.6471	21.0457	20.0979	18.2026	7.74677	15.5341	19.1935	18.4102	C_1	Miga2
977	22.3609	-0.239418	0.312326	-0.766564	0.443341	0.694964	19.6148	22.7294	33.4966	21.4148	16.6002	20.103	18.2339	26.6947	C_1	Dolpp1
978	11.9184	-0.667908	0.426685	-1.56534	0.117503	0.325549	14.453	17.6784	11.1655	14.9904	11.0668	12.7928	7.67742	5.52305	C_1	Crat
979	113.141	0.0914155	0.144199	0.633952	0.526112	0.756734	98.0738	127.116	92.6738	118.852	126.162	106.911	127.637	107.699	C_1	Ptpa
980	36.8296	-0.48713	0.238158	-2.04541	0.0408147	0.159494	41.2942	46.3005	48.0117	36.4051	28.7737	34.7234	27.8306	31.2973	C_1	Ier5l
981	1.12986	0.895257	1.40153	0.638773	0.522971	NA	0	0	1.11655	2.14148	1.10668	0.913773	1.91935	1.84102	C_1	Cstad
982	3.50719	-1.12438	0.83389	-1.34836	0.177543	0.419168	10.3236	3.36731	3.34966	2.14148	3.32005	0.913773	0.959677	3.68203	C_1	1700001O22Rik
983	140.904	-0.0942882	0.122417	-0.770219	0.44117	0.693075	142.465	140.585	154.084	145.621	131.695	148.031	126.677	138.076	C_1	Ntmt1
984	25.1827	0.236748	0.299835	0.789594	0.429765	0.684482	22.7118	26.0967	25.6807	18.2026	17.7069	38.3785	27.8306	24.8537	C_1	Asb6
985	374.048	0.059636	0.0790159	0.754734	0.450409	0.700234	364.422	370.404	359.53	371.547	366.312	412.112	353.161	394.898	C_1	Prrx2
986	15.9307	0.4077	0.369597	1.10309	0.269987	0.536191	14.453	15.1529	7.81586	17.1318	18.8136	12.7928	19.1935	22.0922	C_1	Ptges
987	40.1633	0.190005	0.229274	0.828724	0.407261	0.665017	40.2619	34.515	34.6131	40.6881	48.694	46.6024	33.5887	42.3434	C_1	Tor1b
988	87.6845	-0.0334306	0.158765	-0.210566	0.833226	0.927753	100.139	73.239	81.5083	100.65	85.2145	84.0671	88.2903	88.3688	C_1	Tor1a
989	88.1618	0.229939	0.163953	1.40247	0.160776	0.39668	88.7826	86.7083	79.2752	69.5981	95.1746	116.049	75.8145	93.8919	C_1	BC005624
990	7.73705	0.273577	0.53126	0.514959	0.606582	0.810908	10.3236	6.73463	5.58276	5.3537	8.85346	5.48264	5.75806	13.8076	C_1	Usp20
991	12.6201	0.4383	0.421356	1.04021	0.298241	0.563819	9.2912	12.6274	12.2821	8.56592	13.2802	7.31018	19.1935	18.4102	C_1	Fnbp1
992	29.5685	0.109416	0.268016	0.408243	0.683095	0.852848	29.9383	36.1986	24.5641	22.4855	32.0938	26.4994	30.7097	34.0588	C_1	Gpr107
993	29.113	0.000118835	0.270652	0.000439071	0.99965	0.99976	24.7765	28.6222	33.4966	29.9807	23.2403	32.8958	23.9919	35.8998	C_1	Ncs1
994	2.39279	0.413728	0.927537	0.446051	0.65556	0.836428	1.03236	1.68366	3.34966	2.14148	4.42673	1.82755	1.91935	2.76153	C_1	Ass1
995	54.9662	0.122629	0.194345	0.630986	0.52805	0.757631	58.8443	56.4025	42.429	52.4662	56.4408	56.6539	57.5806	58.9125	C_1	Fubp3
996	83.9983	0.262165	0.163537	1.6031	0.108914	0.31112	62.9737	78.29	75.9255	88.8714	78.5744	104.17	90.2096	92.9713	C_1	Exosc2
997	76.0678	0.157458	0.175328	0.898079	0.369144	0.632505	68.1355	65.6626	69.2262	85.6592	63.0809	77.6707	80.6129	98.4944	C_1	Abl1
998	103.43	0.0947326	0.153735	0.616209	0.537757	0.76453	111.494	81.6573	96.0235	111.357	115.095	88.636	122.839	100.335	C_1	Aif1l
999	53.2733	0.531005	0.19974	2.65848	0.00784935	0.0475276	45.4237	45.4587	37.9628	44.9711	68.6143	54.8264	69.0967	59.833	C_1	Nup214
1000	1.72104	1.7799	1.25471	1.41857	0.156024	0.389948	0	0	0	3.21222	2.21336	2.74132	1.91935	3.68203	C_1	Fam78a
1001	5.65985	-0.421639	0.604984	-0.696943	0.485839	0.727825	7.22649	6.73463	3.34966	8.56592	4.42673	3.65509	6.71774	4.60254	C_1	Plpp7
1002	103.347	0.0459504	0.145224	0.316411	0.751691	0.889575	92.912	108.596	104.956	99.5788	113.988	103.256	114.202	89.2893	C_1	Prrc2b
1003	0.951394	-1.5868	1.65745	-0.957374	0.338379	NA	0	2.52548	0	3.21222	0	0.913773	0.959677	0	C_1	Gm13610
1004	14.4769	0.457143	0.382236	1.19597	0.231708	0.493049	11.3559	13.4693	13.3986	10.7074	12.1735	20.103	13.4355	21.1717	C_1	Pomt1
1005	49.6069	-0.0461682	0.205041	-0.225165	0.821851	0.924077	52.6501	53.877	41.3124	53.537	45.374	44.7749	54.7016	50.628	C_1	Uck1
1006	951.509	-0.0509729	0.0520827	-0.978692	0.327732	0.592639	945.638	979.046	964.701	982.939	942.893	884.532	957.758	954.567	C_1	Swi5
1007	18.0678	-0.266142	0.347218	-0.766497	0.443381	0.694964	15.4853	16.8366	23.4476	23.5563	13.2802	16.4479	12.4758	23.0127	C_1	Golga2
1008	15.4531	-0.815858	0.378292	-2.15669	0.0310301	0.131875	20.6471	12.6274	22.331	23.5563	11.0668	12.7928	8.63709	11.9666	C_1	Dnm1
1009	33.8849	-0.233578	0.252443	-0.925269	0.354826	0.619288	38.1972	34.515	29.0304	44.9711	25.4537	31.0683	38.3871	29.4563	C_1	Ciz1
1010	53.1206	-0.305023	0.206528	-1.47691	0.1397	0.363898	67.1031	61.4535	49.1283	56.7492	53.1207	58.4815	39.3468	39.5819	C_1	1110008P14Rik
1011	32.7017	-0.50604	0.269469	-1.87792	0.0603923	0.210214	27.8736	42.9332	44.6621	38.5466	16.6002	36.5509	25.9113	28.5358	C_1	Ptges2
1012	21.2148	-0.554534	0.319405	-1.73615	0.0825377	0.26059	23.7442	20.2039	32.38	24.627	22.1336	13.7066	17.2742	15.6486	C_1	Slc25a25
1013	3.82676	-0.702916	0.794474	-0.884756	0.376288	0.639633	1.03236	5.8928	5.58276	6.42444	3.32005	5.48264	2.87903	0	C_1	Naif1
1014	9.63057	0.0809564	0.482468	0.167796	0.866744	0.944167	11.3559	11.7856	3.34966	10.7074	9.96014	5.48264	11.5161	12.8871	C_1	Fam102a
1015	88.3351	-0.569683	0.155599	-3.66122	0.000251014	0.00292233	104.268	116.172	106.072	95.2958	68.6143	69.4468	78.6935	68.1176	C_1	Dpm2
1016	19.5642	0.11971	0.3219	0.371884	0.709979	0.867746	16.5177	20.2039	15.6317	22.4855	22.1336	21.0168	19.1935	19.3307	C_1	St6galnac4
1017	19.3352	-0.110837	0.335434	-0.330428	0.741077	0.883825	19.6148	18.5202	13.3986	28.91	15.4935	20.103	22.0726	16.5692	C_1	St6galnac6
1018	38.4345	-0.0543916	0.236725	-0.229767	0.818273	0.922418	47.4884	38.7241	40.1959	29.9807	40.9472	32.8958	43.1855	34.0588	C_1	Ak1
1019	5.05572	0.352619	0.687495	0.512904	0.608019	0.811992	2.06471	5.8928	5.58276	4.28296	3.32005	9.13773	0.959677	9.20508	C_1	Eng
1020	25.7025	-0.328251	0.284581	-1.15345	0.248724	0.51211	24.7765	29.464	32.38	27.8392	24.347	22.8443	17.2742	26.6947	C_1	Fpgs
1021	119.854	-0.00248418	0.134082	-0.0185273	0.985218	0.99302	110.462	123.749	116.121	129.559	110.668	115.135	135.314	117.825	C_1	Cdk9
1022	16.0912	-0.82503	0.394856	-2.08944	0.0366678	0.148107	26.8413	26.0967	14.5152	14.9904	5.53341	19.1892	9.59677	11.9666	C_1	Sh2d3c
1023	0.702629	-1.0105	1.74792	-0.578116	0.563186	NA	1.03236	1.68366	0	1.07074	0	0.913773	0	0.920508	C_1	Ttc16
1024	69.0728	-0.239129	0.174297	-1.37197	0.170074	0.408843	75.362	80.8155	77.0421	65.3151	68.6143	55.7402	65.258	64.4356	C_1	Tor2a
1025	8.98486	0.366424	0.497963	0.735845	0.461825	0.708245	5.16178	11.7856	6.69931	7.49518	8.85346	5.48264	15.3548	11.0461	C_1	Ptrh1
1026	13.286	-0.271623	0.407487	-0.66658	0.50504	0.742057	16.5177	10.9438	16.7483	13.9196	15.4935	13.7066	13.4355	5.52305	C_1	Stxbp1
1027	20.8454	-0.440379	0.333985	-1.31856	0.187316	0.432313	21.6795	30.3058	18.9814	24.627	22.1336	24.6719	10.5564	13.8076	C_1	Fam129b
1028	4.39258	-0.288581	0.696824	-0.414137	0.678774	0.849863	6.19413	4.20914	6.69931	2.14148	6.64009	3.65509	1.91935	3.68203	C_1	Lrsam1
1029	3111.68	-0.131529	0.0394926	-3.33047	0.000866998	0.00801892	3089.84	3218.31	3353.01	3351.41	3128.59	2888.44	2869.43	2994.41	C_1	Rpl12
1030	16.8775	-0.175919	0.350567	-0.501815	0.615798	0.815667	17.55	21.8875	15.6317	16.0611	21.027	14.6204	15.3548	12.8871	C_1	Slc2a8
1031	3.12788	0.316305	0.827818	0.382095	0.702391	0.864077	4.12942	2.52548	3.34966	1.07074	5.53341	3.65509	3.83871	0.920508	C_1	Garnl3
1032	3.14152	0.37532	0.818187	0.458722	0.646434	0.831573	3.09707	2.52548	1.11655	4.28296	1.10668	5.48264	3.83871	3.68203	C_1	Ralgps1
1033	23.1503	-0.0289768	0.298789	-0.0969807	0.922742	0.967642	24.7765	21.8875	27.9138	19.2733	18.8136	27.4132	23.0322	22.0922	C_1	Angptl2
1034	8.68064	0.441429	0.513057	0.860391	0.389574	0.650978	9.2912	9.26011	2.2331	8.56592	6.64009	15.5341	10.5564	7.36407	C_1	Zbtb34
1035	12.9852	0.336549	0.403984	0.833077	0.404801	0.663229	15.4853	11.7856	8.93242	9.63666	13.2802	17.3617	17.2742	10.1256	C_1	Zbtb43
1036	1.0624	0.265111	1.39418	0.190155	0.849187	NA	0	1.68366	1.11655	1.07074	0	1.82755	0.959677	1.84102	C_1	Lmx1b
1037	18.8642	-0.0971699	0.354795	-0.273876	0.78418	0.906415	23.7442	12.6274	25.6807	16.0611	23.2403	17.3617	22.0726	10.1256	C_1	Mvb12b
1038	89.8243	-0.461482	0.152999	-3.01624	0.00255928	0.019635	107.365	101.861	103.839	103.862	64.1876	78.5845	81.5725	77.3227	C_1	Pbx3
1039	103.134	-0.0866092	0.144079	-0.601125	0.547757	0.771364	116.656	97.6521	100.49	110.286	106.241	100.515	88.2903	104.938	C_1	Mapkap1
1040	95.7691	0.301192	0.148174	2.03269	0.0420842	0.163419	97.0414	87.5501	75.9255	82.4469	102.921	105.084	107.484	107.699	C_1	Gapvd1
1041	1205.34	0.153089	0.0530142	2.88771	0.00388063	0.0272975	1203.73	1105.32	1213.69	1045.04	1256.08	1240.9	1254.3	1323.69	C_1	Hspa5
1042	47.839	-0.0813037	0.209095	-0.388835	0.697398	0.861385	41.2942	52.1933	54.711	48.1833	53.1207	41.1198	46.0645	46.0254	C_1	Rabepk
1043	94.6363	-0.247138	0.149068	-1.65789	0.0973399	0.288973	96.0091	115.33	100.49	98.508	86.3212	86.8084	81.5725	92.0508	C_1	Fbxw2
1044	98.9774	0.157552	0.149287	1.05536	0.291261	0.557169	94.9767	87.5501	84.858	107.074	108.455	116.049	101.726	91.1303	C_1	Psmd5
1045	1.43142	0.160275	1.28721	0.124513	0.900909	NA	0	0	3.34966	2.14148	2.21336	1.82755	1.91935	0	C_1	Phf19
1046	60.9864	0.0196831	0.183449	0.107294	0.914556	0.964465	55.7472	65.6626	64.76	55.6785	66.4009	60.309	59.5	59.833	C_1	Cntrl
1047	308.444	0.00395152	0.0848152	0.0465898	0.96284	0.983846	313.836	303.058	314.868	300.878	303.231	330.786	310.935	289.96	C_1	Rab14
1048	9.8046	-2.04912	0.528634	-3.87625	0.000106077	0.00143559	15.4853	19.362	16.7483	11.7781	1.10668	6.39641	4.79838	2.76153	C_1	Gsn
1049	7.12812	-0.85474	0.548362	-1.55871	0.119064	0.327969	6.19413	11.7856	11.1655	7.49518	5.53341	4.56887	3.83871	6.44356	C_1	Stom
1050	10.8936	0.871607	0.457925	1.90338	0.0569906	0.20156	9.2912	8.41828	6.69931	6.42444	7.74677	10.9653	19.1935	18.4102	C_1	Ggta1
1051	66.8639	0.161581	0.196079	0.824063	0.409904	0.667819	55.7472	61.4535	55.8276	79.2347	85.2145	80.412	47.9838	69.0381	C_1	Dab2ip
1052	293.326	-0.315913	0.0873528	-3.61651	0.000298596	0.00336572	329.321	307.267	347.248	319.08	246.79	258.598	265.831	272.47	C_1	Ndufa8
1053	1.95246	-4.46056	1.33672	-3.33694	0.000847048	0.00788391	6.19413	5.05097	2.2331	2.14148	0	0	0	0	C_1	Lhx6
1054	87.6456	-0.50557	0.162146	-3.11799	0.0018209	0.0149467	105.3	109.438	115.005	81.3762	76.3611	73.1018	61.4193	79.1637	C_1	Rbm18
1055	67.3649	-0.0334678	0.183637	-0.18225	0.855386	0.939264	66.0708	80.8155	53.5945	71.7395	54.2274	67.6192	75.8145	69.0381	C_1	Mrrf
1056	1.6761	-2.58958	1.35808	-1.9068	0.0565466	0.200386	1.03236	5.05097	2.2331	3.21222	0	0	0.959677	0.920508	C_1	Ptgs1
1057	42.3584	-0.146113	0.245096	-0.596148	0.551076	0.773213	37.1648	52.1933	54.711	34.2637	24.347	38.3785	50.8629	46.9459	C_1	Pdcl
1058	43.6916	0.534988	0.22671	2.35979	0.0182854	0.0903209	26.8413	30.3058	39.0793	47.1125	48.694	51.1713	56.6209	49.7075	C_1	Rc3h2
1059	11.5514	-0.260686	0.418848	-0.622388	0.533687	0.76173	12.3883	12.6274	14.5152	10.7074	13.2802	10.0515	10.5564	8.28458	C_1	Zbtb6
1060	16.4203	0.0613068	0.360567	0.170029	0.864987	0.943254	12.3883	21.8875	14.5152	14.9904	19.9203	14.6204	20.1532	12.8871	C_1	Zbtb26
1061	64.7815	0.56957	0.196084	2.90473	0.00367569	0.0262711	38.1972	55.5607	50.2448	64.2444	83.0011	70.3605	94.0483	62.5946	C_1	Rabgap1
1062	121.629	0.551726	0.135616	4.06829	4.73594e-05	0.000724435	114.591	90.9174	104.956	84.5884	147.189	147.117	139.153	144.52	C_1	Strbp
1063	30.3503	0.136247	0.264826	0.514479	0.606917	0.81097	24.7765	29.464	26.7972	34.2637	40.9472	31.0683	28.7903	26.6947	C_1	Crb2
1064	21.1154	0.603394	0.327601	1.84186	0.0654962	0.222698	12.3883	23.5712	17.8648	12.8489	24.347	32.8958	20.1532	24.8537	C_1	Dennd1a
1065	27.7971	2.65551	0.822602	3.22819	0.00124577	0.0108698	0	4.20914	20.0979	6.42444	43.1606	49.3437	38.3871	60.7536	C_1	Lhx2
1066	56.1867	-0.299212	0.195282	-1.53221	0.125471	0.338869	62.9737	56.4025	66.9931	62.1029	45.374	42.0336	54.7016	58.9125	C_1	Nek6
1067	692.36	0.176102	0.0608184	2.89553	0.00378513	0.0268509	695.808	635.58	640.901	628.524	728.197	709.088	775.419	725.361	C_1	Psmb7
1068	22.2656	2.50951	0.381417	6.57943	4.72259e-11	2.44642e-09	6.19413	10.9438	6.69931	2.14148	30.9871	36.5509	43.1855	41.4229	C_1	Nr6a1
1069	2630.31	0.151872	0.0400978	3.78754	0.000152149	0.00194388	2409.52	2427.83	2608.27	2524.8	2820.93	2699.29	2666.94	2884.87	C_1	Rpl35
1070	217.977	0.0385779	0.106465	0.362354	0.717087	0.871654	226.086	235.712	202.096	193.804	256.75	205.599	211.129	212.637	C_1	Arpc5l
1071	31.0192	0.484513	0.263915	1.83587	0.0663768	0.224824	18.5824	27.7803	33.4966	23.5563	37.6272	31.9821	36.4677	38.6614	C_1	Golga1
1072	21.6914	-0.013519	0.320027	-0.0422433	0.966305	0.984886	26.8413	19.362	14.5152	26.7685	14.3869	21.9306	23.0322	26.6947	C_1	Scai
1073	60.6021	0.29414	0.186838	1.57431	0.115416	0.322376	56.7796	56.4025	55.8276	48.1833	78.5744	59.3953	64.2984	65.3561	C_1	Ppp6c
1074	0.689528	-2.98001	1.8377	-1.62159	0.10489	NA	1.03236	3.36731	1.11655	0	0	0	0	0	C_1	Lrp1b
1075	9.14029	0.142899	0.478277	0.298779	0.765109	0.896442	5.16178	10.9438	11.1655	7.49518	7.74677	10.9653	7.67742	11.9666	C_1	Gtdc1
1076	48.5801	0.152801	0.21905	0.697561	0.485452	0.727588	45.4237	54.7188	35.7297	47.1125	61.9742	36.5509	53.7419	53.3895	C_1	Zeb2
1077	4.84457	-0.131354	0.643794	-0.204031	0.838329	0.929777	5.16178	4.20914	5.58276	5.3537	4.42673	2.74132	5.75806	5.52305	C_1	Zeb2os
1078	24.0095	0.182805	0.293372	0.623116	0.533208	0.761399	21.6795	19.362	22.331	26.7685	27.667	26.4994	20.1532	27.6153	C_1	Acvr2a
1079	73.0522	0.0623143	0.168814	0.36913	0.712031	0.868741	66.0708	68.1881	80.3917	71.7395	71.9343	82.2396	73.8951	69.9586	C_1	Orc4
1080	10.842	0.0625527	0.464212	0.13475	0.892809	0.955277	8.25885	13.4693	4.46621	16.0611	9.96014	6.39641	12.4758	15.6486	C_1	Mbd5
1081	58.3203	0.0308175	0.186855	0.164927	0.869001	0.945874	64.0061	57.2443	56.9442	52.4662	60.8675	55.7402	58.5403	60.7536	C_1	Epc2
1082	41.637	0.809023	0.231561	3.49377	0.000476246	0.00490529	33.0354	21.8875	33.4966	33.1929	59.7608	48.43	49.9032	53.3895	C_1	Kif5c
1083	1.47469	0.463623	1.19057	0.389412	0.696971	NA	1.03236	1.68366	1.11655	1.07074	2.21336	0	1.91935	2.76153	C_1	Lypd6b
1084	6.91256	0.556323	0.547257	1.01657	0.30936	0.573462	7.22649	3.36731	5.58276	6.42444	6.64009	9.13773	8.63709	8.28458	C_1	Lypd6
1085	150.687	-0.154825	0.119966	-1.29057	0.196852	0.445819	165.177	159.106	142.919	167.035	156.042	131.583	138.193	145.44	C_1	Mmadhc
1086	1.08567	0.292897	1.35531	0.216112	0.828901	NA	0	1.68366	1.11655	1.07074	1.10668	1.82755	0.959677	0.920508	C_1	Gm13483
1087	116.632	0.537395	0.141241	3.80482	0.00014191	0.00183752	96.0091	93.4429	107.189	83.5177	160.469	122.446	142.032	127.951	C_1	Rnd3
1088	10.2901	-0.529686	0.482183	-1.09852	0.271979	0.538437	4.12942	10.9438	15.6317	18.2026	5.53341	11.8791	8.63709	7.36407	C_1	Rbm43
1089	2.85789	-2.34334	1.01389	-2.31123	0.0208203	0.0994551	4.12942	8.41828	4.46621	2.14148	0	1.82755	0.959677	0.920508	C_1	Nmi
1090	11.4848	-1.6598	0.471114	-3.52314	0.000426466	0.00449778	13.4206	20.2039	24.5641	11.7781	3.32005	7.31018	5.75806	5.52305	C_1	Tnfaip6
1091	149.244	0.996221	0.131299	7.58745	3.26258e-14	2.87317e-12	81.5561	114.489	93.7904	107.074	229.083	192.806	192.895	182.261	C_1	Rif1
1092	0.665038	-1.81761	1.91403	-0.949627	0.342302	NA	3.09707	0	1.11655	0	1.10668	0	0	0	C_1	Neb
1093	65.7015	0.0908067	0.18579	0.488761	0.625011	0.819936	58.8443	54.7188	81.5083	59.9614	76.3611	70.3605	57.5806	66.2766	C_1	Arl5a
1094	33.3416	0.371982	0.26773	1.38939	0.164714	0.402557	33.0354	31.9895	23.4476	27.8392	24.347	42.0336	51.8226	32.2178	C_1	Stam2
1095	25.1286	0.482043	0.292163	1.64991	0.0989614	0.292799	23.7442	18.5202	23.4476	18.2026	32.0938	26.4994	35.508	23.0127	C_1	Fmnl2
1096	492.343	0.29249	0.070023	4.17706	2.95307e-05	0.000477174	460.431	428.491	444.388	436.862	578.795	550.091	506.709	532.974	C_1	Prpf40a
1097	143.285	0.000164248	0.127029	0.00129299	0.998968	0.999698	145.562	142.269	132.87	153.116	126.162	170.876	140.113	135.315	C_1	Arl6ip6
1098	7.81407	1.41206	0.592553	2.38301	0.0171715	0.0863789	2.06471	4.20914	3.34966	7.49518	7.74677	10.0515	22.0726	5.52305	C_1	Rprm
1099	0.989983	2.4836	1.54787	1.60453	0.108597	NA	1.03236	0	0	0	2.21336	0.913773	1.91935	1.84102	C_1	Galnt13
1100	12.9949	-0.877262	0.422355	-2.07707	0.0377948	0.151339	19.6148	19.362	8.93242	19.2733	9.96014	10.0515	4.79838	11.9666	C_1	Nr4a2
1101	40.7381	0.158092	0.22537	0.701479	0.483004	0.72586	46.456	34.515	34.6131	38.5466	43.1606	40.206	46.0645	42.3434	C_1	Gpd2
1102	3.14321	-0.40824	0.811483	-0.503079	0.614909	0.815654	2.06471	2.52548	3.34966	6.42444	3.32005	2.74132	2.87903	1.84102	C_1	Galnt5
1103	9.77866	-0.501678	0.474267	-1.0578	0.290148	0.556508	11.3559	13.4693	7.81586	12.8489	13.2802	9.13773	4.79838	5.52305	C_1	Acvr1
1104	9.26226	-0.641723	0.477031	-1.34524	0.178546	0.420496	12.3883	10.9438	12.2821	9.63666	6.64009	10.9653	4.79838	6.44356	C_1	Upp2
1105	2.79061	-0.584452	0.879821	-0.664286	0.506507	0.742968	1.03236	2.52548	4.46621	5.3537	3.32005	1.82755	2.87903	0.920508	C_1	Ccdc148
1106	31.0849	1.25494	0.283261	4.43032	9.40924e-06	0.000173662	17.55	17.6784	16.7483	21.4148	48.694	53.9126	44.1451	28.5358	C_1	Pkp4
1107	4.90081	0.24992	0.684545	0.36509	0.715045	0.870829	10.3236	4.20914	2.2331	1.07074	5.53341	6.39641	5.75806	3.68203	C_1	Dapl1
1108	58.4445	-0.409672	0.196786	-2.08182	0.0373592	0.150229	64.0061	71.5554	75.9255	54.6077	61.9742	52.9988	44.1451	42.3434	C_1	Tanc1
1109	13.621	-1.12488	0.407619	-2.75964	0.00578656	0.037274	20.6471	17.6784	21.2145	14.9904	11.0668	4.56887	9.59677	9.20508	C_1	Wdsub1
1110	143.257	0.233994	0.129365	1.80879	0.0704833	0.234418	111.494	122.065	146.268	147.762	149.402	151.686	175.621	141.758	C_1	Baz2b
1111	105.239	0.348137	0.151593	2.29653	0.0216458	0.101976	82.5885	97.6521	96.0235	93.1543	146.082	103.256	99.8064	123.348	C_1	2021-03-07
1112	36.4253	-0.239416	0.241163	-0.992756	0.320829	0.584528	38.1972	34.515	37.9628	47.1125	37.6272	26.4994	33.5887	35.8998	C_1	Cd302
1113	19.9332	1.80542	0.36472	4.95015	7.41569e-07	1.77875e-05	11.3559	12.6274	4.46621	6.42444	28.7737	28.327	29.75	37.7408	C_1	Ly75
1114	2.85245	1.83506	0.982638	1.86748	0.0618346	0.214567	0	1.68366	0	3.21222	7.74677	3.65509	1.91935	4.60254	C_1	Pla2r1
1115	327.598	0.0612881	0.0877149	0.698719	0.484728	0.727322	332.419	320.737	321.567	307.302	358.565	343.579	284.064	352.555	C_1	Rbms1
1116	19.8382	-0.166129	0.321245	-0.517142	0.605057	0.810188	22.7118	22.7294	17.8648	20.3441	22.1336	18.2755	14.3952	20.2512	C_1	Tank
1117	230.935	0.281576	0.0983952	2.86169	0.00421394	0.0291327	190.986	215.508	205.446	221.643	249.003	256.77	270.629	237.491	C_1	Psmd14
1118	1.05327	-2.61396	1.54374	-1.69327	0.0904046	NA	1.03236	0.841828	2.2331	3.21222	1.10668	0	0	0	C_1	Dpp4
1119	1.72391	-4.27683	1.3754	-3.10952	0.00187394	0.0152904	5.16178	4.20914	3.34966	1.07074	0	0	0	0	C_1	Gcg
1120	3.79305	-5.40302	1.22926	-4.39535	1.10594e-05	0.000200203	1.03236	8.41828	13.3986	7.49518	0	0	0	0	C_1	Fap
1121	0.843888	0.34732	1.60165	0.216851	0.828324	NA	1.03236	0.841828	1.11655	0	0	0	1.91935	1.84102	C_1	Ifih1
1122	3.26736	-0.0769504	0.791396	-0.0972337	0.922541	0.967642	3.09707	1.68366	4.46621	4.28296	3.32005	4.56887	2.87903	1.84102	C_1	Gca
1123	15.0571	0.709478	0.392411	1.808	0.0706066	0.234702	14.453	9.26011	14.5152	7.49518	23.2403	15.5341	23.9919	11.9666	C_1	Kcnh7
1124	58.8858	0.893581	0.194231	4.60062	4.21234e-06	8.49984e-05	40.2619	35.3568	43.5455	46.0418	86.3212	78.5845	71.0161	69.9586	C_1	Fign
1125	10.1473	1.50305	0.550498	2.73034	0.00632688	0.0399007	10.3236	5.05097	5.58276	0	27.667	12.7928	10.5564	9.20508	C_1	Grb14
1126	14.1648	2.70698	0.49867	5.42841	5.68596e-08	1.76146e-06	3.09707	4.20914	1.11655	6.42444	32.0938	15.5341	27.8306	23.0127	C_1	Cobll1
1127	9.31274	0.832328	0.495348	1.68029	0.0929012	0.280593	4.12942	3.36731	11.1655	8.56592	9.96014	12.7928	14.3952	10.1256	C_1	Scn3a
1128	1.09936	-0.401755	1.42361	-0.282209	0.777783	NA	2.06471	0.841828	0	2.14148	0	1.82755	1.91935	0	C_1	Scn2a
1129	10.5065	0.356962	0.446161	0.800075	0.423667	0.679283	11.3559	10.1019	8.93242	6.42444	11.0668	16.4479	9.59677	10.1256	C_1	Csrnp3
1130	0.96306	1.46322	1.65765	0.882711	0.377392	NA	1.03236	0	0	1.07074	0	0	1.91935	3.68203	C_1	Galnt3
1131	12.3096	0.664286	0.417006	1.59299	0.111162	0.314773	10.3236	10.1019	10.049	7.49518	18.8136	16.4479	9.59677	15.6486	C_1	Ttc21b
1132	1.44908	-1.59255	1.27935	-1.24481	0.213201	NA	3.09707	3.36731	1.11655	1.07074	1.10668	0.913773	0	0.920508	C_1	B3galt1
1133	61.5933	-0.146369	0.18331	-0.798475	0.424595	0.679937	71.2326	58.928	63.6435	65.3151	58.6541	63.9641	58.5403	52.469	C_1	Stk39
1134	20.7052	0.0218238	0.316605	0.0689309	0.945045	0.977445	18.5824	21.8875	23.4476	18.2026	22.1336	25.5856	20.1532	15.6486	C_1	Cers6
1135	1.01068	-1.63294	1.56726	-1.04191	0.297454	NA	0	1.68366	2.2331	2.14148	1.10668	0	0	0.920508	C_1	Nostrin
1136	167.416	-0.238443	0.117672	-2.02634	0.0427299	0.164918	182.727	179.309	160.783	201.299	166.002	132.497	159.306	157.407	C_1	Spc25
1137	18.9085	1.05741	0.38365	2.75619	0.00584799	0.0375716	11.3559	3.36731	18.9814	16.0611	35.4138	22.8443	22.0726	21.1717	C_1	Lrp2
1138	12.7746	-0.823219	0.417832	-1.97021	0.0488138	0.180946	14.453	16.8366	18.9814	14.9904	11.0668	13.7066	4.79838	7.36407	C_1	Bbs5
1139	0.582768	-1.70036	1.96136	-0.86693	0.38598	NA	2.06471	1.68366	0	0	0	0.913773	0	0	C_1	Klhl41
1140	13.9198	0.356413	0.404893	0.880264	0.378716	0.641971	10.3236	17.6784	8.93242	11.7781	7.74677	21.0168	18.2339	15.6486	C_1	Fastkd1
1141	434.76	0.0445887	0.0759707	0.586919	0.557258	0.777501	403.651	417.547	454.437	435.791	485.833	413.939	445.29	421.593	C_1	Ppig
1142	8.74451	0.692164	0.507941	1.36268	0.172982	0.412833	6.19413	3.36731	6.69931	10.7074	13.2802	13.7066	8.63709	7.36407	C_1	Ccdc173
1143	27.3392	0.205037	0.278492	0.736241	0.461584	0.708084	21.6795	28.6222	26.7972	24.627	23.2403	32.8958	24.9516	35.8998	C_1	Phospho2
1144	31.0449	0.378763	0.26224	1.44434	0.148645	0.377553	25.8089	33.6731	25.6807	22.4855	32.0938	40.206	29.75	38.6614	C_1	Klhl23
1145	965.856	0.293663	0.0520274	5.64438	1.65777e-08	5.63047e-07	847.564	846.037	872.027	907.987	1045.81	1102.92	1065.24	1039.25	C_1	Ssb
1146	45.7084	0.484793	0.215811	2.24638	0.0246797	0.11199	30.9707	38.7241	40.1959	42.8296	45.374	52.9988	55.6613	58.9125	C_1	Mettl5
1147	1.09293	0.187038	1.52453	0.122686	0.902356	NA	3.09707	0	0	1.07074	0	3.65509	0	0.920508	C_1	Mettl5os
1148	25.3888	-0.0333671	0.294154	-0.113434	0.909686	0.962938	20.6471	21.8875	29.0304	31.0514	34.3071	20.103	23.9919	22.0922	C_1	Ubr3
1149	13.9529	0.20662	0.431371	0.478984	0.63195	0.823532	9.2912	12.6274	25.6807	4.28296	17.7069	12.7928	17.2742	11.9666	C_1	Sp5
1150	0.827626	0.355855	1.6094	0.22111	0.825007	NA	2.06471	0.841828	0	0	0	0.913773	0.959677	1.84102	C_1	Gad1os
1151	1.52001	0.457318	1.19495	0.38271	0.701935	NA	1.03236	0.841828	0	3.21222	3.32005	0.913773	1.91935	0.920508	C_1	Erich2
1152	138.807	-0.454194	0.127173	-3.57146	0.000354992	0.0038651	176.533	165.84	160.783	138.125	121.735	119.704	121.879	105.858	C_1	Gorasp2
1153	88.4211	0.621693	0.159456	3.89884	9.66543e-05	0.00132236	77.4267	63.1371	56.9442	81.3762	107.348	101.429	105.564	114.143	C_1	Tlk1
1154	16.2493	-0.238786	0.361974	-0.659677	0.509461	0.744881	17.55	17.6784	15.6317	19.2733	18.8136	16.4479	16.3145	8.28458	C_1	Mettl8
1155	34.0755	0.362236	0.258783	1.39976	0.161584	0.397956	17.55	33.6731	39.0793	28.91	38.7339	33.8096	41.2661	39.5819	C_1	Dcaf17
1156	2.39779	-0.168265	0.94588	-0.177893	0.858807	0.940674	2.06471	2.52548	2.2331	3.21222	4.42673	0	2.87903	1.84102	C_1	Cybrd1
1157	151.596	-0.289437	0.120563	-2.40071	0.0163632	0.0833299	160.015	167.524	178.648	160.611	140.549	139.807	147.79	117.825	C_1	Dync1i2
1158	9.8823	0.173065	0.461921	0.374663	0.707911	0.866373	5.16178	10.1019	10.049	11.7781	12.1735	7.31018	9.59677	12.8871	C_1	Slc25a12
1159	217.42	0.381393	0.0990349	3.8511	0.000117591	0.00157072	197.18	181.835	188.697	188.45	236.83	247.633	243.758	254.981	C_1	Hat1
1160	21.8859	-0.0198172	0.318088	-0.062301	0.950323	0.979152	22.7118	18.5202	22.331	24.627	24.347	24.6719	25.9113	11.9666	C_1	Metap1d
1161	1.83569	3.48927	1.3638	2.55848	0.010513	0.0588621	0	0.841828	0	0	5.53341	1.82755	0.959677	5.52305	C_1	Dlx1
1162	4.29541	0.475369	0.835287	0.569109	0.569282	0.785541	0	6.73463	0	7.49518	4.42673	2.74132	1.91935	11.0461	C_1	Dlx2
1163	16.5718	1.88841	0.407453	4.63466	3.5753e-06	7.37121e-05	9.2912	5.8928	3.34966	9.63666	27.667	21.0168	34.5484	21.1717	C_1	Itga6
1164	47.9656	0.608811	0.227887	2.67155	0.00755018	0.0460595	34.0677	27.7803	40.1959	50.3248	70.8276	52.0851	63.3387	45.1049	C_1	Pdk1
1165	1.44352	2.27622	1.37574	1.65455	0.0980168	NA	0	0.841828	0	1.07074	2.21336	2.74132	1.91935	2.76153	C_1	Rapgef4
1166	11.9926	1.1258	0.450411	2.49951	0.0124367	0.0668405	4.12942	6.73463	7.81586	11.7781	8.85346	20.103	15.3548	21.1717	C_1	Map3k20
1167	180.335	0.29764	0.112547	2.64458	0.00817913	0.0487623	141.433	159.947	170.832	175.601	195.883	219.306	190.976	188.704	C_1	Cdca7
1168	64.6913	0.00287325	0.186205	0.0154306	0.987689	0.99396	70.2002	70.7136	68.1097	49.254	63.0809	60.309	58.5403	77.3227	C_1	Sp3
1169	32.7481	-0.0277143	0.263574	-0.105148	0.916259	0.964794	41.2942	25.2548	33.4966	32.1222	42.0539	23.7581	34.5484	29.4563	C_1	Sp3os
1170	209.009	0.0697577	0.10513	0.663537	0.506986	0.743327	209.568	178.468	224.427	204.511	224.656	216.564	216.887	196.989	C_1	Ola1
1171	73.1984	-0.105512	0.168912	-0.624655	0.532197	0.760838	71.2326	73.239	70.3428	88.8714	68.6143	71.2743	73.8951	68.1176	C_1	Cir1
1172	12.803	0.392971	0.402132	0.97722	0.32846	0.593419	7.22649	10.9438	12.2821	13.9196	14.3869	14.6204	12.4758	16.5692	C_1	Scrn3
1173	0.920279	-0.502673	1.57048	-0.320075	0.748912	NA	1.03236	0	2.2331	1.07074	1.10668	0	1.91935	0	C_1	Gpr155
1174	15.6639	-0.452775	0.376649	-1.20212	0.229319	0.489656	11.3559	15.1529	24.5641	21.4148	16.6002	14.6204	10.5564	11.0461	C_1	Wipf1
1175	1.58661	-0.0485905	1.24484	-0.0390335	0.968864	NA	1.03236	0	1.11655	4.28296	4.42673	0.913773	0	0.920508	C_1	Chrna1os
1176	38.3327	0.293442	0.23865	1.22959	0.21885	0.476124	30.9707	32.8313	40.1959	34.2637	37.6272	47.5162	32.629	50.628	C_1	Chn1
1177	66.0449	0.114529	0.175467	0.652711	0.513942	0.748364	62.9737	59.7698	66.9931	64.2444	67.5076	67.6192	73.8951	65.3561	C_1	Atf2
1178	683.106	0.0474158	0.0621548	0.762866	0.445543	0.696652	708.196	677.672	665.465	634.949	709.383	643.296	699.605	726.281	C_1	Atp5g3
1179	53.281	-0.29885	0.200854	-1.4879	0.136777	0.358319	70.2002	55.5607	55.8276	53.537	47.5873	51.1713	52.7822	39.5819	C_1	Lnpk
1180	0.812969	-1.07821	1.75296	-0.615082	0.5385	NA	1.03236	0	1.11655	2.14148	2.21336	0	0	0	C_1	Hoxd3os1
1181	0.731433	-3.04438	1.78971	-1.70105	0.0889341	NA	3.09707	1.68366	0	1.07074	0	0	0	0	C_1	Hoxd8
1182	4.24177	0.104225	0.758106	0.137481	0.89065	0.954076	3.09707	2.52548	2.2331	8.56592	3.32005	0.913773	9.59677	3.68203	C_1	Hoxd3
1183	0.588506	-1.70056	1.95614	-0.869342	0.38466	NA	2.06471	1.68366	0	0	0	0	0.959677	0	C_1	Gm14424
1184	5.05605	-0.018208	0.664232	-0.0274122	0.978131	0.989284	5.16178	8.41828	4.46621	2.14148	3.32005	2.74132	9.59677	4.60254	C_1	Hoxd1
1185	285.999	0.061527	0.0895229	0.687276	0.491909	0.732368	310.739	259.283	281.371	268.756	299.911	287.839	297.5	282.596	C_1	Mtx2
1186	966.252	-0.031334	0.0550244	-0.569456	0.569046	0.785524	953.897	952.949	971.4	1032.19	875.385	975.91	998.064	970.216	C_1	Hnrnpa3
1187	51.4507	-0.720171	0.205124	-3.51091	0.000446571	0.00468178	71.2326	69.0299	53.5945	62.1029	37.6272	40.206	34.5484	43.2639	C_1	Nfe2l2
1188	54.4536	0.258478	0.194799	1.3269	0.184543	0.428239	45.4237	47.9842	53.5945	51.3955	64.1876	54.8264	54.7016	63.5151	C_1	Agps
1189	3.25298	-0.961144	0.878171	-1.09448	0.273743	0.540338	5.16178	8.41828	3.34966	0	4.42673	1.82755	1.91935	0.920508	C_1	Ttc30b
1190	8.65859	-0.667377	0.494867	-1.3486	0.177465	0.419092	7.22649	13.4693	11.1655	10.7074	4.42673	7.31018	5.75806	9.20508	C_1	Ttc30a1
1191	6.42221	-0.422168	0.603248	-0.699824	0.484037	0.726881	7.22649	9.26011	1.11655	11.7781	3.32005	6.39641	7.67742	4.60254	C_1	Pde11a
1192	6.58295	0.785997	0.602749	1.30402	0.192226	0.439255	2.06471	4.20914	6.69931	6.42444	9.96014	2.74132	7.67742	12.8871	C_1	Rbm45
1193	10.6103	0.0275146	0.450933	0.061017	0.951346	0.97969	10.3236	10.9438	6.69931	13.9196	13.2802	7.31018	7.67742	14.7281	C_1	Osbpl6
1194	132.153	-0.0692769	0.138001	-0.502004	0.615665	0.81566	142.465	143.111	103.839	152.045	106.241	138.894	135.314	135.315	C_1	Prkra
1195	1.09041	-0.416515	1.44012	-0.289221	0.772412	NA	2.06471	0.841828	0	2.14148	0	0.913773	0	2.76153	C_1	Pjvk
1196	37.7841	-1.49365	0.253276	-5.89732	3.69453e-09	1.41459e-07	51.6178	55.5607	68.1097	48.1833	15.4935	20.103	21.1129	22.0922	C_1	Fkbp7
1197	23.7513	0.0909807	0.29624	0.307119	0.758753	0.894037	24.7765	24.413	21.2145	21.4148	24.347	22.8443	31.6693	19.3307	C_1	Plekha3
1198	167.995	3.59496	0.389859	9.22118	2.9384e-20	4.3128e-18	25.8089	21.8875	12.2821	42.8296	229.083	239.409	414.58	358.078	C_1	Ttn
1199	81.8035	1.6269	0.173503	9.37679	6.80143e-21	1.03524e-18	40.2619	36.1986	43.5455	40.6881	118.415	116.049	127.637	131.633	C_1	Ccdc141
1200	23.3188	0.0549245	0.299444	0.183421	0.854467	0.938757	20.6471	26.0967	22.331	22.4855	17.7069	29.2407	26.871	21.1717	C_1	Sestd1
1201	1.11003	0.193917	1.38041	0.140478	0.888282	NA	2.06471	0	1.11655	1.07074	0	1.82755	0.959677	1.84102	C_1	Zfp385b
1202	41.5418	0.438575	0.233312	1.87978	0.060138	0.209743	26.8413	31.9895	35.7297	47.1125	42.0539	53.9126	42.2258	52.469	C_1	Cwc22
1203	408.194	-0.204815	0.0770662	-2.65765	0.00786871	0.0475801	400.554	420.072	455.553	473.267	384.019	385.612	381.951	364.521	C_1	Ube2e3
1204	6.90723	-2.59761	0.682043	-3.80858	0.000139767	0.00181389	15.4853	10.9438	12.2821	8.56592	3.32005	2.74132	1.91935	0	C_1	Itga4
1205	8.18692	0.0566024	0.514881	0.109933	0.912462	0.963733	5.16178	9.26011	8.93242	8.56592	11.0668	7.31018	11.5161	3.68203	C_1	Ssfa2
1206	4.82224	-2.78291	0.878583	-3.1675	0.00153756	0.0129839	3.09707	15.1529	4.46621	10.7074	3.32005	0.913773	0	0.920508	C_1	Pde1a
1207	94.6482	0.381105	0.148518	2.56605	0.0102864	0.0579357	84.6532	82.4992	77.0421	84.5884	104.028	100.515	117.081	106.779	C_1	Dnajc10
1208	13.8368	0.726685	0.407825	1.78185	0.0747733	0.244401	13.4206	10.9438	3.34966	13.9196	13.2802	21.0168	17.2742	17.4897	C_1	Frzb
1209	67.8735	0.0547165	0.173941	0.314569	0.753089	0.890461	70.2002	63.9789	63.6435	68.5273	71.9343	63.9641	65.258	75.4817	C_1	Nckap1
1210	28.3711	-0.114822	0.269036	-0.426791	0.669532	0.84367	27.8736	31.1476	31.2635	27.8392	24.347	28.327	23.0322	33.1383	C_1	Dusp19
1211	61.3522	-0.174219	0.18649	-0.934199	0.350201	0.615661	66.0708	61.4535	66.9931	66.3859	46.4806	66.7054	63.3387	53.3895	C_1	Nup35
1212	4.04385	-1.91805	0.842036	-2.27788	0.022734	0.10549	9.2912	7.57645	2.2331	6.42444	1.10668	0	4.79838	0.920508	C_1	Zfp804a
1213	420.594	0.252247	0.0727303	3.46825	0.000523852	0.00528524	364.422	386.399	388.56	396.174	463.7	452.318	452.008	461.175	C_1	Zc3h15
1214	16.5529	0.203416	0.369511	0.5505	0.581977	0.793972	18.5824	12.6274	11.1655	19.2733	16.6002	21.0168	23.0322	10.1256	C_1	Itgav
1215	21.2914	-1.02504	0.32054	-3.19787	0.00138447	0.0118962	32.003	32.8313	22.331	26.7685	15.4935	14.6204	12.4758	13.8076	C_1	Fam171b
1216	7.35882	-0.663643	0.559665	-1.18578	0.235707	0.496774	7.22649	10.1019	5.58276	12.8489	11.0668	5.48264	2.87903	3.68203	C_1	Calcrl
1217	45.022	-0.344879	0.220452	-1.56442	0.117719	0.325929	54.7149	56.4025	43.5455	46.0418	47.5873	30.1545	40.3064	41.4229	C_1	Tfpi
1218	37.492	0.406512	0.239476	1.6975	0.0896015	0.273779	39.2295	27.7803	35.7297	26.7685	36.5205	44.7749	41.2661	47.8664	C_1	Ctnnd1
1219	1157.7	-0.0252018	0.0481644	-0.523246	0.600803	0.807864	1160.37	1213.92	1118.79	1176.74	1117.75	1162.32	1158.33	1153.4	C_1	Selenoh
1220	90.9092	0.0133549	0.152837	0.0873801	0.930369	0.970266	101.171	85.8665	84.858	89.9421	96.2813	80.412	91.1693	97.5739	C_1	Tmx2
1221	154.559	0.291112	0.124986	2.32916	0.0198504	0.0959372	149.692	117.014	129.52	160.611	179.282	169.048	178.5	152.804	C_1	Med19
1222	18.103	0.505049	0.353405	1.42909	0.152978	0.384316	13.4206	16.8366	15.6317	13.9196	18.8136	12.7928	23.0322	30.3768	C_1	Zdhhc5
1223	38.9061	0.367226	0.24239	1.51502	0.129767	0.347049	36.1325	40.4078	29.0304	29.9807	39.8405	56.6539	46.0645	33.1383	C_1	Clp1
1224	1.27396	-2.96272	1.45953	-2.02992	0.0423649	NA	1.03236	1.68366	3.34966	3.21222	0	0.913773	0	0	C_1	Ypel4
1225	14.4969	-1.05823	0.39124	-2.70481	0.00683444	0.0423852	14.453	19.362	20.0979	24.627	7.74677	10.9653	7.67742	11.0461	C_1	Gm19426
1226	20.4441	-0.99593	0.352682	-2.82388	0.00474462	0.0320529	37.1648	32.8313	22.331	16.0611	17.7069	9.13773	17.2742	11.0461	C_1	Serping1
1227	15.5359	-1.1512	0.37747	-3.04979	0.00229	0.0179374	24.7765	22.7294	17.8648	20.3441	7.74677	8.22396	12.4758	10.1256	C_1	Ube2l6
1228	1.07791	3.54132	1.60343	2.20858	0.0272037	NA	0	0	0	0	2.21336	4.56887	0	1.84102	C_1	Smtnl1
1229	122.224	-0.121716	0.13299	-0.915229	0.360071	0.624843	114.591	122.065	144.035	129.559	110.668	116.049	126.677	114.143	C_1	Timm10
1230	27.2568	-0.000278889	0.276518	-0.00100857	0.999195	0.999736	22.7118	34.515	27.9138	23.5563	25.4537	26.4994	30.7097	26.6947	C_1	Slc43a1
1231	39.0461	-0.506284	0.247467	-2.04587	0.0407696	0.159461	49.5531	60.6116	35.7297	36.4051	37.6272	29.2407	37.4274	25.7742	C_1	Slc43a3
1232	1.12135	-0.411052	1.3917	-0.295359	0.767719	NA	1.03236	0.841828	2.2331	1.07074	0	0.913773	2.87903	0	C_1	P2rx3
1233	585.944	0.374575	0.0661493	5.66258	1.49114e-08	5.13528e-07	503.79	523.617	479.001	534.299	647.409	712.743	649.701	636.992	C_1	Ssrp1
1234	13.8161	0.117553	0.408709	0.287621	0.773637	0.900858	13.4206	8.41828	7.81586	23.5563	15.4935	14.6204	12.4758	14.7281	C_1	Tnks1bp1
1235	15.37	3.65828	0.573489	6.37899	1.78259e-10	8.3884e-09	3.09707	2.52548	2.2331	1.07074	33.2005	36.5509	24.9516	19.3307	C_1	Aplnr
1236	5.22564	0.415246	0.637059	0.651817	0.514519	0.748632	7.22649	4.20914	2.2331	4.28296	4.42673	8.22396	3.83871	7.36407	C_1	Ptprj
1237	24.6928	0.775028	0.292689	2.64795	0.00809806	0.048443	20.6471	19.362	13.3986	19.2733	29.8804	32.8958	32.629	29.4563	C_1	Nup160
1238	77.1454	0.685311	0.170345	4.02307	5.74439e-05	0.000853284	47.4884	58.928	70.3428	59.9614	102.921	95.9462	95.9677	85.6073	C_1	Fnbp4
1239	299.324	-0.0250811	0.0875093	-0.286611	0.77441	0.900982	321.063	296.324	315.984	275.18	285.524	315.252	288.863	296.404	C_1	Mtch2
1240	10.8591	-1.33906	0.462679	-2.89414	0.00380199	0.026955	15.4853	12.6274	20.0979	13.9196	8.85346	4.56887	6.71774	4.60254	C_1	C1qtnf4
1241	284.466	-0.159437	0.0875344	-1.82142	0.0685436	0.230015	293.189	295.482	292.537	320.151	256.75	269.563	279.266	268.788	C_1	Ndufs3
1242	31.0695	-0.402293	0.261437	-1.53878	0.123859	0.336504	28.906	39.5659	30.1469	42.8296	24.347	30.1545	25.9113	26.6947	C_1	Kbtbd4
1243	168	0.294406	0.115918	2.53977	0.0110924	0.0611347	137.303	147.32	148.501	171.318	169.322	181.841	201.532	186.863	C_1	Celf1
1244	2.46977	-0.876756	0.993782	-0.882242	0.377646	0.641013	2.06471	0.841828	7.81586	2.14148	2.21336	0	1.91935	2.76153	C_1	Rapsn
1245	316.041	-0.145406	0.0861405	-1.68801	0.091409	0.277718	325.192	337.573	363.996	301.949	281.097	309.769	300.379	308.37	C_1	Psmc3
1246	14.2846	-0.363599	0.383564	-0.947949	0.343156	0.608672	15.4853	20.2039	16.7483	11.7781	9.96014	14.6204	15.3548	10.1256	C_1	Slc39a13
1247	8.01055	0.91479	0.51854	1.76417	0.077704	0.250688	4.12942	5.05097	5.58276	7.49518	11.0668	11.8791	11.5161	7.36407	C_1	Mybpc3
1248	5.29377	-0.130069	0.671745	-0.193629	0.846466	0.934296	2.06471	5.05097	2.2331	12.8489	4.42673	5.48264	2.87903	7.36407	C_1	Madd
1249	1.79004	-0.572999	1.11948	-0.511843	0.608761	0.812238	2.06471	4.20914	1.11655	1.07074	1.10668	0.913773	3.83871	0	C_1	Nr1h3
1250	22.6714	-0.707808	0.309941	-2.28368	0.0223902	0.104263	28.906	30.3058	29.0304	24.627	9.96014	21.0168	17.2742	20.2512	C_1	Acp2
1251	8.92249	-0.473761	0.493591	-0.959825	0.337143	0.603281	15.4853	7.57645	11.1655	7.49518	4.42673	7.31018	10.5564	7.36407	C_1	Ddb2
1252	4.60995	-0.151073	0.675073	-0.223788	0.822923	0.924869	4.12942	8.41828	3.34966	3.21222	6.64009	4.56887	2.87903	3.68203	C_1	A330069E16Rik
1253	22.5703	0.0391986	0.309907	0.126485	0.899348	0.958346	23.7442	27.7803	20.0979	17.1318	23.2403	29.2407	16.3145	23.0127	C_1	Pacsin3
1254	99.7524	-0.306862	0.14504	-2.1157	0.0343702	0.141344	101.171	115.33	112.772	111.357	99.6014	86.8084	84.4516	86.5278	C_1	Arfgap2
1255	45.3965	-0.310741	0.216227	-1.4371	0.150688	0.381095	48.5207	44.6169	56.9442	51.3955	40.9472	39.2922	33.5887	47.8664	C_1	1110051M20Rik
1256	9.42631	0.48464	0.466865	1.03807	0.299237	0.564496	6.19413	6.73463	8.93242	9.63666	12.1735	9.13773	12.4758	10.1256	C_1	Lrp4
1257	141.484	0.205712	0.128025	1.60682	0.108094	0.309632	135.239	122.907	131.753	137.055	127.268	171.789	164.105	141.758	C_1	Ckap5
1258	9.18903	-0.145297	0.469423	-0.309522	0.756925	0.893064	8.25885	7.57645	12.2821	10.7074	7.74677	9.13773	7.67742	10.1256	C_1	Zfp408
1259	51.6037	-0.124373	0.209019	-0.595034	0.551821	0.773553	50.5854	55.5607	61.4104	48.1833	36.5205	46.6024	63.3387	50.628	C_1	Arhgap1
1260	17.0061	-0.474989	0.373526	-1.27164	0.203503	0.454361	23.7442	19.362	18.9814	17.1318	11.0668	6.39641	17.2742	22.0922	C_1	Atg13
1261	16.1534	-0.261633	0.363124	-0.720504	0.471215	0.716089	15.4853	18.5202	21.2145	14.9904	19.9203	10.0515	12.4758	16.5692	C_1	Harbi1
1262	13.9618	0.191322	0.392272	0.487729	0.625742	0.82011	16.5177	7.57645	12.2821	16.0611	15.4935	11.8791	14.3952	17.4897	C_1	Ambra1
1263	4022.76	-0.411826	0.0352111	-11.6959	1.33746e-31	4.58044e-29	4610.5	4569.44	4386.93	4805.48	3455.06	3479.65	3354.07	3520.94	C_1	Mdk
1264	43.8571	-0.293248	0.227658	-1.28811	0.197708	0.447187	54.7149	35.3568	46.8952	56.7492	42.0539	42.0336	30.7097	42.3434	C_1	Dgkz
1265	11.7565	-2.50363	0.903013	-2.77253	0.00556222	0.0361441	29.9383	15.9947	24.5641	9.63666	0	0.913773	2.87903	10.1256	C_1	Creb3l1
1266	78.6879	-0.180462	0.170974	-1.05549	0.291201	0.557142	76.3943	94.2848	80.3917	83.5177	61.9742	88.636	62.379	81.9252	C_1	Phf21a
1267	4.42792	0.200613	0.68891	0.291203	0.770896	0.899184	3.09707	6.73463	3.34966	3.21222	2.21336	3.65509	6.71774	6.44356	C_1	Large2
1268	19.6055	0.164951	0.328418	0.50226	0.615485	0.815654	17.55	20.2039	22.331	13.9196	18.8136	21.0168	16.3145	26.6947	C_1	Pex16
1269	34.2482	-0.26416	0.250973	-1.05254	0.292551	0.558318	35.1001	42.9332	30.1469	40.6881	38.7339	32.8958	24.9516	28.5358	C_1	Mapk8ip1
1270	14.0799	0.14069	0.394142	0.356953	0.721127	0.87286	12.3883	7.57645	16.7483	17.1318	17.7069	10.9653	16.3145	13.8076	C_1	Cry2
1271	5.96237	-1.09559	0.637878	-1.71755	0.0858779	0.265992	6.19413	10.1019	5.58276	10.7074	2.21336	3.65509	0.959677	8.28458	C_1	Slc35c1
1272	5.64903	-0.0358388	0.61725	-0.058062	0.953699	0.980373	9.2912	5.8928	2.2331	5.3537	5.53341	4.56887	8.63709	3.68203	C_1	Chst1
1273	2.03937	1.63491	1.11	1.47289	0.14078	0.365561	2.06471	0.841828	0	1.07074	2.21336	5.48264	0.959677	3.68203	C_1	Syt13
1274	6.87813	-1.22512	0.567643	-2.15827	0.0309072	0.131534	9.2912	7.57645	8.93242	12.8489	3.32005	3.65509	4.79838	4.60254	C_1	Prdm11
1275	44.3682	0.272982	0.219188	1.24542	0.212977	0.46779	37.1648	42.9332	40.1959	40.6881	37.6272	57.5677	51.8226	46.9459	C_1	Trp53i11
1276	17.7563	0.352753	0.354309	0.995608	0.31944	0.583238	13.4206	21.0457	16.7483	10.7074	22.1336	18.2755	25.9113	13.8076	C_1	Tspan18
1277	15.2418	-0.0454486	0.377836	-0.120287	0.904256	0.96067	12.3883	14.3111	21.2145	13.9196	19.9203	9.13773	16.3145	14.7281	C_1	Cd82
1278	6.80368	-2.56951	0.679023	-3.78413	0.000154246	0.00196659	15.4853	10.1019	12.2821	8.56592	3.32005	0.913773	1.91935	1.84102	C_1	Alx4
1279	50.2183	-0.35669	0.205153	-1.73866	0.0820951	0.259526	51.6178	58.928	51.3614	63.1736	49.8007	38.3785	47.9838	40.5024	C_1	Ext2
1280	8.80146	-0.0163275	0.482492	-0.0338399	0.973005	0.987062	5.16178	8.41828	12.2821	9.63666	8.85346	9.13773	8.63709	8.28458	C_1	Accs
1281	3.38505	0.240393	0.844585	0.284628	0.775929	0.901671	5.16178	0.841828	2.2331	4.28296	3.32005	5.48264	5.75806	0	C_1	Gm13889
1282	26.1173	0.0285825	0.290646	0.0983412	0.921661	0.967489	30.9707	25.2548	31.2635	16.0611	23.2403	25.5856	32.629	23.9332	C_1	Alkbh3
1283	169.516	0.0522328	0.110465	0.472845	0.636324	0.825579	167.242	167.524	164.133	167.035	168.216	173.617	167.943	180.42	C_1	Hsd17b12
1284	2.11315	0.09604	0.990383	0.0969726	0.922748	0.967642	4.12942	0.841828	1.11655	2.14148	2.21336	2.74132	0.959677	2.76153	C_1	Mir670hg
1285	6.84938	-0.277752	0.57797	-0.480564	0.630826	0.823349	10.3236	3.36731	7.81586	8.56592	8.85346	7.31018	6.71774	1.84102	C_1	Ttc17
1286	122.705	0.336578	0.130829	2.57265	0.0100924	0.0570574	103.236	118.698	103.839	107.074	142.762	134.325	139.153	132.553	C_1	Api5
1287	50.8144	-0.228719	0.203635	-1.12318	0.261361	0.526694	59.8766	53.0352	53.5945	52.4662	54.2274	37.4647	47.9838	47.8664	C_1	B230118H07Rik
1288	13.8457	0.262189	0.381856	0.686617	0.492324	0.732633	12.3883	11.7856	11.1655	14.9904	16.6002	12.7928	16.3145	14.7281	C_1	Traf6
1289	19.3722	1.41468	0.349006	4.05346	5.04647e-05	0.000764348	11.3559	10.1019	13.3986	7.49518	28.7737	22.8443	28.7903	32.2178	C_1	Prr5l
1290	84.3181	-0.0977889	0.167737	-0.582988	0.559901	0.778947	85.6855	97.6521	102.723	62.1029	85.2145	83.1534	82.5322	75.4817	C_1	Commd9
1291	37.9404	0.0377036	0.233674	0.161351	0.871817	0.946515	32.003	42.0914	40.1959	35.3344	38.7339	42.0336	32.629	40.5024	C_1	Ldlrad3
1292	93.9564	0.115973	0.152774	0.759114	0.447784	0.698623	84.6532	92.6011	96.0235	86.7299	117.308	95.0324	85.4113	93.8919	C_1	Trim44
1293	41.9363	-0.0751983	0.22868	-0.328837	0.742279	0.884123	35.1001	43.7751	54.711	38.5466	42.0539	32.8958	46.0645	42.3434	C_1	Fjx1
1294	0.963006	0.670659	1.49193	0.449525	0.653053	NA	1.03236	0.841828	1.11655	0	0	0.913773	2.87903	0.920508	C_1	Slc1a2
1295	6.19381	0.119183	0.627177	0.190031	0.849285	0.936036	10.3236	6.73463	6.69931	0	4.42673	5.48264	5.75806	10.1256	C_1	Cd44
1296	35.783	-0.113913	0.253428	-0.449491	0.653078	0.834642	37.1648	49.6679	36.8462	24.627	29.8804	31.0683	37.4274	39.5819	C_1	Pdhx
1297	74.1956	-0.376848	0.168398	-2.23784	0.0252315	0.113824	88.7826	85.8665	80.3917	80.3055	60.8675	73.1018	67.1774	57.0715	C_1	Apip
1298	65.535	-0.163924	0.181228	-0.904515	0.365722	0.629516	64.0061	63.1371	73.6924	77.0932	49.8007	62.1366	68.1371	66.2766	C_1	Cat
1299	8.38373	0.876964	0.533745	1.64304	0.100375	0.294928	3.09707	4.20914	11.1655	5.3537	13.2802	5.48264	13.4355	11.0461	C_1	Abtb2
1300	29.0607	0.85839	0.281992	3.04402	0.00233436	0.0182039	13.4206	26.0967	26.7972	16.0611	37.6272	36.5509	33.5887	42.3434	C_1	Nat10
1301	347.486	0.333184	0.0825125	4.03798	5.39137e-05	0.00080864	299.383	298.849	298.119	334.071	396.192	361.854	378.113	413.308	C_1	Caprin1
1302	26.0041	1.50664	0.34015	4.42935	9.4519e-06	0.000174072	9.2912	21.0457	7.81586	14.9904	55.3341	42.0336	33.5887	23.9332	C_1	Lmo2
1303	56.6947	-0.0633651	0.193095	-0.328155	0.742795	0.884395	61.9413	53.0352	66.9931	50.3248	49.8007	56.6539	61.4193	53.3895	C_1	Fbxo3
1304	2.49161	-0.978054	0.95137	-1.02805	0.303927	0.568348	2.06471	2.52548	4.46621	4.28296	0	0.913773	3.83871	1.84102	C_1	Cd59b
1305	9.82668	1.16914	0.514227	2.27358	0.0229913	0.106284	5.16178	10.1019	3.34966	5.3537	4.42673	15.5341	15.3548	19.3307	C_1	Cd59a
1306	2.33174	1.31763	1.07909	1.22105	0.222066	0.480408	1.03236	0	3.34966	1.07074	6.64009	0	2.87903	3.68203	C_1	D430041D05Rik
1307	18.4485	0.459866	0.342164	1.34399	0.178951	0.420629	15.4853	14.3111	11.1655	21.4148	15.4935	24.6719	21.1129	23.9332	C_1	Hipk3
1308	104.33	0.244968	0.143171	1.71102	0.0870774	0.268346	105.3	94.2848	81.5083	100.65	116.202	113.308	105.564	117.825	C_1	Cstf3
1309	34.4756	-0.505825	0.256612	-1.97117	0.0487047	0.180704	48.5207	36.1986	33.4966	43.9003	26.5604	30.1545	20.1532	36.8203	C_1	Tcp11l1
1310	2.39385	-0.346453	0.981435	-0.353006	0.724084	0.87464	5.16178	3.36731	2.2331	0	0	1.82755	2.87903	3.68203	C_1	Depdc7
1311	74.9203	0.595939	0.180307	3.30514	0.000949295	0.00859946	53.6825	69.8717	55.8276	57.8199	116.202	84.0671	87.3306	74.5612	C_1	Qser1
1312	1.0148	3.44701	3.42018	1.00784	0.313529	NA	0	0	0	0	3.32005	0	4.79838	0	C_1	Prrg4
1313	1.08414	0.949887	1.39649	0.680198	0.496379	NA	1.03236	0.841828	0	1.07074	1.10668	2.74132	0.959677	0.920508	C_1	Ccdc73
1314	561.131	0.040219	0.0680209	0.591275	0.554336	0.775404	536.825	563.183	567.208	545.006	603.142	604.918	520.145	548.623	C_1	Eif3m
1315	39.407	-1.99999	0.261682	-7.64282	2.12523e-14	1.89869e-12	61.9413	61.4535	60.2938	68.5273	14.3869	15.5341	22.0726	11.0461	C_1	Wt1
1316	0.991069	-0.757213	1.46943	-0.515309	0.606337	NA	0	1.68366	1.11655	2.14148	1.10668	0	0.959677	0.920508	C_1	Them7
1317	245.383	-0.507534	0.107009	-4.74289	2.10689e-06	4.5975e-05	298.351	303.9	286.954	263.402	174.856	201.944	250.476	183.181	C_1	Rcn1
1318	8.25166	3.91633	0.846896	4.62433	3.75814e-06	7.6967e-05	1.03236	0	1.11655	2.14148	23.2403	10.9653	20.1532	7.36407	C_1	Pax6
1319	47.5508	-0.134086	0.213254	-0.62876	0.529506	0.759014	56.7796	57.2443	44.6621	39.6174	49.8007	39.2922	46.0645	46.9459	C_1	Elp4
1320	197.244	-0.317348	0.107738	-2.94557	0.0032236	0.0235588	229.183	224.768	202.096	218.431	180.389	151.686	190.976	180.42	C_1	Immp1l
1321	69.6135	0.146337	0.174462	0.838792	0.401586	0.660506	64.0061	70.7136	75.9255	53.537	73.041	72.1881	72.9355	74.5612	C_1	Dnajc24
1322	255.027	-0.58721	0.102217	-5.74471	9.20781e-09	3.24352e-07	329.321	276.961	330.499	289.1	205.843	232.098	200.572	175.817	C_1	Mpped2
1323	28.7035	0.108531	0.273785	0.396409	0.691804	0.857211	17.55	28.6222	31.2635	33.1929	27.667	28.327	32.629	30.3768	C_1	Arl14ep
1324	7.06394	-0.73035	0.558555	-1.30757	0.191019	0.437746	10.3236	12.6274	7.81586	4.28296	5.53341	4.56887	7.67742	3.68203	C_1	Mettl15
1325	32.8108	-0.0243087	0.259683	-0.0936091	0.92542	0.968721	35.1001	28.6222	34.6131	34.2637	33.2005	24.6719	27.8306	44.1844	C_1	Kif18a
1326	28.3009	-2.61063	0.344816	-7.57109	3.70094e-14	3.23609e-12	46.456	62.2953	52.4779	33.1929	7.74677	6.39641	8.63709	9.20508	C_1	Bdnf
1327	68.4147	0.383519	0.181175	2.11685	0.0342728	0.141132	57.8119	53.0352	58.0607	68.5273	89.6412	65.7917	85.4113	69.0381	C_1	Lin7c
1328	16.0507	0.499646	0.369717	1.35143	0.176558	0.417489	16.5177	17.6784	8.93242	9.63666	18.8136	14.6204	19.1935	23.0127	C_1	Lgr4
1329	444.897	-0.0420279	0.0711652	-0.590568	0.55481	0.775802	439.784	448.694	456.67	460.418	443.779	453.231	441.451	415.149	C_1	Ccdc34
1330	1.31074	-2.18631	1.43553	-1.523	0.12776	NA	3.09707	3.36731	1.11655	1.07074	0	0.913773	0	0.920508	C_1	Fibin
1331	6.39388	1.97047	0.662972	2.97217	0.00295705	0.0220021	4.12942	0	3.34966	3.21222	14.3869	7.31018	8.63709	10.1256	C_1	Ano3
1332	5.0917	2.03771	0.756899	2.69218	0.00709869	0.0436943	4.12942	2.52548	1.11655	0	13.2802	5.48264	9.59677	4.60254	C_1	Lpcat4
1333	702.719	0.0333729	0.0597907	0.558162	0.576734	0.79094	688.581	675.988	701.195	712.042	761.397	710.915	678.492	693.143	C_1	Nop10
1334	6.4646	-0.0367218	0.608493	-0.0603488	0.951878	0.97969	8.25885	5.05097	7.81586	5.3537	0	6.39641	10.5564	8.28458	C_1	Slc12a6
1335	144.716	0.0345838	0.123668	0.27965	0.779746	0.904262	150.724	124.591	141.802	156.328	132.802	150.773	150.669	150.043	C_1	Emc4
1336	55.2092	0.0227671	0.193377	0.117734	0.906278	0.961579	57.8119	58.928	52.4779	49.254	61.9742	50.2575	57.5806	53.3895	C_1	Katnbl1
1337	95.8749	0.0115676	0.150925	0.0766445	0.938906	0.974338	96.0091	101.019	91.5573	93.1543	90.7479	81.3258	103.645	109.54	C_1	Emc7
1338	24.157	0.108335	0.292323	0.3706	0.710935	0.867927	19.6148	21.0457	26.7972	25.6977	27.667	25.5856	20.1532	26.6947	C_1	Aven
1339	1.45664	-1.63783	1.35464	-1.20905	0.226644	NA	1.03236	3.36731	4.46621	0	0	1.82755	0.959677	0	C_1	Ryr3
1340	3.21879	0.347838	0.822255	0.42303	0.672274	0.844883	3.09707	0.841828	2.2331	5.3537	2.21336	4.56887	1.91935	5.52305	C_1	Fmn1
1341	21.3897	0.457676	0.334978	1.36629	0.171849	0.411044	18.5824	18.5202	22.331	12.8489	22.1336	33.8096	13.4355	29.4563	C_1	Grem1
1342	3.34633	0.155333	0.797619	0.194745	0.845592	0.933928	4.12942	4.20914	1.11655	3.21222	1.10668	6.39641	3.83871	2.76153	C_1	Scg5
1343	39.8967	0.409705	0.234843	1.7446	0.0810553	0.25703	34.0677	26.0967	44.6621	33.1929	38.7339	45.6887	47.0242	49.7075	C_1	Arhgap11a
1344	259.593	1.05973	0.436555	2.42747	0.0152046	0.0787965	201.309	127.958	171.949	172.389	143.869	403.888	592.121	263.265	C_1	Actc1
1345	57.747	0.453776	0.19373	2.34231	0.0191648	0.0933098	49.5531	53.0352	44.6621	47.1125	75.2544	62.1366	55.6613	74.5612	C_1	Aqr
1346	23.2818	0.484656	0.302359	1.60292	0.108953	0.311162	20.6471	21.0457	13.3986	22.4855	23.2403	31.0683	23.9919	30.3768	C_1	Zfp770
1347	25.6151	0.0468542	0.294524	0.159084	0.873602	0.947207	23.7442	17.6784	22.331	37.4759	25.4537	24.6719	26.871	26.6947	C_1	Dph6
1348	27.1852	-0.221488	0.282299	-0.784589	0.432695	0.686659	26.8413	21.8875	30.1469	38.5466	26.5604	21.9306	23.0322	28.5358	C_1	BC052040
1349	468.669	-0.213308	0.071281	-2.99249	0.00276711	0.0208362	472.819	521.933	500.215	516.096	460.38	418.508	442.411	416.99	C_1	Meis2
1350	20.6652	-0.447298	0.320325	-1.39639	0.162598	0.399656	21.6795	19.362	26.7972	27.8392	15.4935	13.7066	21.1129	19.3307	C_1	2700033N17Rik
1351	7.0736	-0.823924	0.568678	-1.44884	0.147382	0.37574	5.16178	14.3111	7.81586	8.56592	6.64009	3.65509	7.67742	2.76153	C_1	G630016G05Rik
1352	0.603237	-0.587487	1.99496	-0.294485	0.768387	NA	2.06471	0.841828	0	0	0	0	1.91935	0	C_1	Gm29340
1353	66.4565	0.831739	0.180806	4.60017	4.22145e-06	8.50429e-05	50.5854	49.6679	42.429	48.1833	90.7479	85.8947	74.8548	89.2893	C_1	Spred1
1354	68.3167	0.797774	0.180328	4.424	9.68887e-06	0.000177759	49.5531	48.826	53.5945	48.1833	73.041	100.515	84.4516	88.3688	C_1	Fam98b
1355	9.94095	-0.369394	0.4519	-0.817424	0.413686	0.670215	14.453	11.7856	8.93242	9.63666	7.74677	10.0515	8.63709	8.28458	C_1	Thbs1
1356	2.28752	-0.721451	0.969347	-0.744265	0.456716	0.704621	1.03236	1.68366	3.34966	5.3537	2.21336	1.82755	1.91935	0.920508	C_1	Fsip1
1357	26.1709	0.394692	0.285346	1.3832	0.166602	0.404657	23.7442	16.8366	24.5641	25.6977	29.8804	23.7581	33.5887	31.2973	C_1	Eif2ak4
1358	355.072	-0.162093	0.0784424	-2.0664	0.0387911	0.154425	367.519	376.297	382.977	372.617	346.391	324.389	344.524	325.86	C_1	Srp14
1359	8.29447	-0.188029	0.501578	-0.374875	0.707754	0.866373	7.22649	7.57645	6.69931	13.9196	7.74677	8.22396	5.75806	9.20508	C_1	Bmf
1360	86.2821	0.125407	0.154729	0.810491	0.417658	0.674217	91.8797	76.6064	83.7414	78.164	91.8546	89.5498	87.3306	91.1303	C_1	Bub1b
1361	8.54329	0.136419	0.535243	0.254873	0.798821	0.913978	13.4206	10.1019	6.69931	2.14148	11.0668	12.7928	3.83871	8.28458	C_1	Inafm2
1362	143.791	-0.459607	0.132291	-3.47422	0.000512347	0.00519895	149.692	157.422	195.397	163.823	125.055	127.928	134.355	96.6534	C_1	Knstrn
1363	41.3579	0.127098	0.228528	0.556158	0.578103	0.791322	38.1972	36.1986	48.0117	36.4051	33.2005	41.1198	48.9435	48.7869	C_1	Ivd
1364	4.08427	-0.69523	0.717084	-0.969523	0.332284	0.597788	4.12942	4.20914	5.58276	6.42444	1.10668	2.74132	4.79838	3.68203	C_1	Bahd1
1365	24.3397	-0.605009	0.296489	-2.04058	0.0412929	0.160988	28.906	26.0967	33.4966	28.91	22.1336	15.5341	23.9919	15.6486	C_1	Chst14
1366	33.3204	0.180209	0.250241	0.720141	0.471438	0.716209	32.003	28.6222	34.6131	29.9807	34.3071	42.0336	36.4677	28.5358	C_1	Ccdc32
1367	3.83016	0.744882	0.765032	0.97366	0.330225	0.595104	3.09707	5.8928	0	2.14148	5.53341	3.65509	4.79838	5.52305	C_1	Rpusd2
1368	97.4875	0.43961	0.148765	2.95506	0.00312611	0.0230376	76.3943	75.7645	85.9745	93.1543	120.628	105.084	116.121	106.779	C_1	Knl1
1369	96.1185	0.32705	0.164541	1.98765	0.0468506	0.175997	80.5238	69.8717	87.0911	103.862	128.375	82.2396	106.524	110.461	C_1	Rad51
1370	47.3157	0.0751265	0.208992	0.359471	0.719243	0.871928	48.5207	42.9332	50.2448	42.8296	49.8007	43.8611	45.1048	55.2305	C_1	Rmdn3
1371	1.1861	-0.0023005	1.30258	-0.0017661	0.998591	NA	1.03236	2.52548	1.11655	0	1.10668	1.82755	0.959677	0.920508	C_1	Gchfr
1372	39.5985	-0.313685	0.256004	-1.22531	0.220459	0.478528	46.456	40.4078	56.9442	32.1222	32.0938	25.5856	30.7097	52.469	C_1	Dnajc17
1373	27.7551	-0.538868	0.294933	-1.82709	0.0676865	0.228132	40.2619	26.0967	36.8462	28.91	16.6002	34.7234	21.1129	17.4897	C_1	Zfyve19
1374	1.02765	1.04932	1.55436	0.675079	0.499626	NA	0	2.52548	0	0	1.10668	1.82755	0	2.76153	C_1	Spint1
1375	12.4511	-0.326885	0.410794	-0.79574	0.426183	0.681329	11.3559	17.6784	15.6317	10.7074	8.85346	9.13773	11.5161	14.7281	C_1	Vps18
1376	0.945712	2.42815	1.63594	1.48425	0.137742	NA	0	0	0	1.07074	0	3.65509	1.91935	0.920508	C_1	Dll4
1377	1.20774	0.581832	1.34072	0.43397	0.66431	NA	1.03236	1.68366	0	1.07074	2.21336	2.74132	0	0.920508	C_1	Chac1
1378	35.1886	0.265444	0.246476	1.07696	0.2815	0.548367	35.1001	34.515	33.4966	24.627	34.3071	32.8958	46.0645	40.5024	C_1	Ino80
1379	0.607236	0.447309	1.90932	0.234276	0.814771	NA	1.03236	0	0	1.07074	0	0.913773	0	1.84102	C_1	Exd1
1380	59.1968	0.22294	0.19086	1.16809	0.242772	0.50517	49.5531	64.8208	51.3614	52.4662	56.4408	65.7917	59.5	73.6407	C_1	Chp1
1381	174.488	0.249365	0.114032	2.18679	0.0287579	0.124751	149.692	159.106	180.881	147.762	210.27	188.237	181.379	178.579	C_1	1700020I14Rik
1382	20.9677	0.113639	0.319499	0.355679	0.722081	0.873483	14.453	21.0457	22.331	22.4855	28.7737	21.9306	20.1532	16.5692	C_1	Oip5
1383	158.503	-0.15778	0.122475	-1.28826	0.197654	0.447187	196.148	158.264	161.9	153.116	131.695	152.6	167.943	146.361	C_1	Nusap1
1384	43.0566	-0.115698	0.216023	-0.535583	0.592247	0.80088	43.3589	47.1424	46.8952	41.7588	38.7339	42.0336	41.2661	43.2639	C_1	Ndufaf1
1385	302.118	0.0919483	0.0903086	1.01816	0.308604	0.572577	268.413	296.324	281.371	323.363	326.471	336.269	298.46	286.278	C_1	Rtf1
1386	1.14096	-2.78767	1.49796	-1.86098	0.0627464	NA	1.03236	1.68366	3.34966	2.14148	0	0	0	0.920508	C_1	Itpka
1387	22.7076	0.736115	0.309754	2.37645	0.0174802	0.0875002	14.453	16.8366	16.7483	20.3441	23.2403	36.5509	24.9516	28.5358	C_1	Rpap1
1388	11.1147	0.481857	0.457943	1.05222	0.292698	0.558359	10.3236	10.1019	11.1655	5.3537	17.7069	9.13773	6.71774	18.4102	C_1	Tyro3
1389	88.6509	0.606342	0.154537	3.9236	8.72346e-05	0.00121527	71.2326	69.0299	74.809	66.3859	102.921	116.049	108.443	100.335	C_1	Mga
1390	4.53672	0.0350041	0.66639	0.052528	0.958108	0.982668	4.12942	5.05097	3.34966	5.3537	4.42673	2.74132	4.79838	6.44356	C_1	Mapkbp1
1391	20.685	-0.509573	0.346219	-1.47182	0.141068	0.365888	18.5824	21.8875	26.7972	29.9807	16.6002	7.31018	25.9113	18.4102	C_1	Jmjd7
1392	18.8199	0.522369	0.332677	1.5702	0.116369	0.323872	15.4853	16.8366	11.1655	18.2026	19.9203	20.103	23.9919	24.8537	C_1	Ehd4
1393	8.42909	-0.236724	0.507492	-0.466457	0.640888	0.828251	6.19413	8.41828	15.6317	6.42444	5.53341	7.31018	10.5564	7.36407	C_1	Vps39
1394	9.51501	0.84812	0.47465	1.78683	0.0739644	0.242722	8.25885	6.73463	7.81586	4.28296	15.4935	10.0515	11.5161	11.9666	C_1	Tmem87a
1395	8.97469	0.726061	0.483643	1.50123	0.133295	0.352443	4.12942	7.57645	6.69931	8.56592	12.1735	10.0515	12.4758	10.1256	C_1	Ganc
1396	0.982707	-1.62531	1.5748	-1.03207	0.302037	NA	2.06471	1.68366	2.2331	0	0	0	0.959677	0.920508	C_1	Capn3
1397	212.326	0.812311	0.105226	7.71969	1.16615e-14	1.065e-12	141.433	154.055	169.716	150.974	293.271	277.787	260.072	251.299	C_1	Zfp106
1398	115.171	0.0696684	0.136064	0.512028	0.608632	0.812207	122.85	117.856	96.0235	112.428	113.988	123.359	116.121	118.746	C_1	Snap23
1399	19.8536	-0.31832	0.323267	-0.984696	0.324773	0.589189	22.7118	22.7294	22.331	20.3441	17.7069	22.8443	17.2742	12.8871	C_1	Lrrc57
1400	40.8219	0.191036	0.223549	0.854562	0.392794	0.653631	38.1972	33.6731	40.1959	40.6881	44.2673	42.9473	47.0242	39.5819	C_1	Haus2
1401	3.3413	-0.581954	0.80489	-0.723023	0.469666	0.714698	1.03236	5.05097	6.69931	3.21222	3.32005	3.65509	1.91935	1.84102	C_1	Stard9
1402	8.75971	-0.348941	0.492712	-0.708206	0.478818	0.721768	12.3883	8.41828	10.049	8.56592	4.42673	7.31018	12.4758	6.44356	C_1	Cdan1
1403	13.6984	0.189568	0.419479	0.451914	0.651331	0.833757	8.25885	16.8366	6.69931	19.2733	11.0668	10.9653	14.3952	22.0922	C_1	Ttbk2
1404	29.315	1.05848	0.274457	3.85662	0.000114965	0.00154233	17.55	21.0457	18.9814	18.2026	44.2673	42.9473	38.3871	33.1383	C_1	Ubr1
1405	1.23914	-0.613898	1.388	-0.442289	0.65828	NA	0	1.68366	0	4.28296	1.10668	0	1.91935	0.920508	C_1	Tmem62
1406	25.4249	0.0926139	0.291472	0.317745	0.750678	0.888889	24.7765	32.8313	15.6317	24.627	25.4537	24.6719	26.871	28.5358	C_1	Ccndbp1
1407	15.2695	-0.493336	0.384991	-1.28142	0.200045	0.450424	21.6795	15.1529	17.8648	17.1318	7.74677	21.0168	9.59677	11.9666	C_1	Lcmt2
1408	11.5295	-0.119136	0.43346	-0.274848	0.783433	0.906008	10.3236	16.8366	5.58276	14.9904	11.0668	12.7928	9.59677	11.0461	C_1	Adal
1409	10.9702	0.489606	0.446239	1.09718	0.272562	0.539205	7.22649	11.7856	10.049	7.49518	6.64009	17.3617	12.4758	14.7281	C_1	Zscan29
1410	37.2007	0.185412	0.23493	0.789223	0.429982	0.684671	34.0677	36.1986	30.1469	38.5466	43.1606	41.1198	40.3064	34.0588	C_1	Tubgcp4
1411	62.4261	0.250685	0.182577	1.37303	0.169742	0.408581	51.6178	57.2443	65.8766	53.537	67.5076	69.4468	62.379	71.7997	C_1	Trp53bp1
1412	24.2467	0.0425923	0.29225	0.145739	0.884127	0.95225	25.8089	17.6784	24.5641	27.8392	25.4537	25.5856	24.9516	22.0922	C_1	Map1a
1413	5.54817	-0.437531	0.637423	-0.686405	0.492458	0.73272	6.19413	7.57645	2.2331	9.63666	1.10668	6.39641	4.79838	6.44356	C_1	Ppip5k1
1414	2.37195	0.239363	1.00291	0.238669	0.811362	0.919222	3.09707	3.36731	2.2331	0	1.10668	4.56887	0	4.60254	C_1	Catsper2
1415	664.632	0.269561	0.0655584	4.11176	3.9265e-05	0.000615981	649.352	573.285	589.539	600.685	691.676	691.726	724.556	796.24	C_1	Pdia3
1416	1400.93	-0.330562	0.0440333	-7.5071	6.04494e-14	5.21175e-12	1518.6	1574.22	1566.52	1582.55	1267.15	1240.9	1212.07	1245.45	C_1	Serf2
1417	289.686	-0.120349	0.0887402	-1.3562	0.175037	0.415645	303.513	286.222	309.285	308.373	285.524	248.546	287.903	288.119	C_1	Hypk
1418	45.2672	-0.125814	0.212057	-0.593304	0.552978	0.774378	45.4237	50.5097	45.7786	47.1125	43.1606	49.3437	40.3064	40.5024	C_1	Mfap1b
1419	45.7153	0.065396	0.235491	0.2777	0.781242	0.904944	44.3913	53.877	40.1959	39.6174	54.2274	63.9641	32.629	36.8203	C_1	Mfap1a
1420	37.1989	1.11048	0.243339	4.5635	5.03085e-06	9.97191e-05	27.8736	23.5712	22.331	20.3441	50.9074	53.9126	48.9435	49.7075	C_1	Wdr76
1421	5.51519	-0.418698	0.624659	-0.670283	0.502677	0.740354	4.12942	6.73463	5.58276	8.56592	8.85346	3.65509	3.83871	2.76153	C_1	Frmd5
1422	60.1489	-0.0614138	0.186907	-0.328579	0.742474	0.884184	51.6178	63.1371	60.2938	70.6688	57.5475	53.9126	61.4193	62.5946	C_1	Casc4
1423	105.27	0.217189	0.149247	1.45524	0.145603	0.372728	97.0414	79.9737	93.7904	119.923	105.135	107.825	114.202	124.269	C_1	Ctdspl2
1424	241.619	0.166977	0.0944318	1.76823	0.077023	0.249571	238.474	233.186	228.893	209.865	250.11	257.684	252.395	262.345	C_1	Eif3j1
1425	10.6777	1.33045	0.474917	2.80143	0.00508762	0.0337596	7.22649	5.05097	4.46621	7.49518	22.1336	16.4479	12.4758	10.1256	C_1	Spg11
1426	97.0289	-0.18952	0.154333	-1.22799	0.21945	0.47701	103.236	115.33	94.9069	98.508	109.562	76.7569	96.9274	81.0047	C_1	B2m
1427	13.7009	-0.0540708	0.388072	-0.139332	0.889188	0.953719	12.3883	15.1529	13.3986	14.9904	9.96014	18.2755	14.3952	11.0461	C_1	Sord
1428	18.9998	0.0654754	0.330538	0.198087	0.842977	0.932837	19.6148	13.4693	22.331	19.2733	18.8136	21.9306	16.3145	20.2512	C_1	Shf
1429	3.44489	0.559611	0.813855	0.687606	0.491701	0.732236	4.12942	1.68366	1.11655	4.28296	2.21336	3.65509	8.63709	1.84102	C_1	Gatm
1430	5.22475	0.092179	0.658206	0.140046	0.888624	0.953719	8.25885	4.20914	5.58276	2.14148	7.74677	3.65509	1.91935	8.28458	C_1	Slc30a4
1431	1.65677	0.586869	1.13938	0.515077	0.606499	NA	1.03236	0	2.2331	2.14148	2.21336	0.913773	2.87903	1.84102	C_1	Bloc1s6os
1432	55.2154	-0.268131	0.196958	-1.36137	0.173398	0.413553	59.8766	63.1371	63.6435	54.6077	52.0141	54.8264	38.3871	55.2305	C_1	Bloc1s6
1433	1.001	-0.0459992	1.41385	-0.0325346	0.974046	NA	1.03236	0.841828	1.11655	1.07074	1.10668	0	1.91935	0.920508	C_1	Sqor
1434	14.21	0.747251	0.387626	1.92776	0.0538848	0.193715	10.3236	9.26011	10.049	12.8489	19.9203	12.7928	18.2339	20.2512	C_1	Sema6d
1435	57.873	0.534485	0.216965	2.46346	0.0137604	0.0725631	55.7472	47.1424	43.5455	41.7588	96.2813	49.3437	74.8548	54.31	C_1	Slc24a5
1436	114.638	0.587764	0.136308	4.31202	1.61769e-05	0.0002825	87.7502	92.6011	91.5573	94.2251	142.762	126.101	145.871	136.235	C_1	Myef2
1437	678.62	0.26011	0.0629562	4.1316	3.60244e-05	0.000571615	632.834	601.065	568.325	668.141	758.077	731.018	708.242	761.26	C_1	Dut
1438	69.4802	0.172054	0.177746	0.967977	0.333056	0.598291	68.1355	70.7136	65.8766	55.6785	88.5346	68.533	74.8548	63.5151	C_1	Fbn1
1439	11.8798	0.644429	0.430771	1.49599	0.134656	0.355042	12.3883	10.1019	8.93242	5.3537	21.027	12.7928	12.4758	11.9666	C_1	Cep152
1440	1.71742	0.76414	1.11116	0.687696	0.491644	0.732236	1.03236	0.841828	2.2331	1.07074	1.10668	3.65509	2.87903	0.920508	C_1	Shc4
1441	264.815	-0.397839	0.0950918	-4.18373	2.8676e-05	0.000467654	323.127	268.543	286.954	326.576	234.617	232.098	229.363	217.24	C_1	Eid1
1442	37.3165	-0.270308	0.236271	-1.14406	0.2526	0.516811	43.3589	42.9332	35.7297	40.6881	39.8405	27.4132	33.5887	34.9793	C_1	Secisbp2l
1443	157.86	-0.0236144	0.118296	-0.199621	0.841777	0.931884	146.595	163.315	152.968	173.46	159.362	170.876	155.468	140.838	C_1	Cops2
1444	36.734	-0.397268	0.248224	-1.60044	0.1095	0.31229	36.1325	53.877	45.7786	31.0514	26.5604	31.9821	31.6693	36.8203	C_1	Galk2
1445	25.5404	-0.035381	0.297235	-0.119034	0.905249	0.961252	28.906	26.0967	20.0979	27.8392	35.4138	28.327	20.1532	17.4897	C_1	Dtwd1
1446	60.1927	0.0089564	0.197271	0.0454015	0.963787	0.98413	69.1678	60.6116	68.1097	41.7588	69.721	63.9641	57.5806	50.628	C_1	Gabpb1
1447	4.12067	0.0381686	0.732406	0.0521139	0.958438	0.982668	1.03236	4.20914	7.81586	3.21222	5.53341	5.48264	3.83871	1.84102	C_1	Gm27003
1448	63.1168	0.694468	0.190431	3.64682	0.000265508	0.00306216	41.2942	58.0861	41.3124	51.3955	73.041	71.2743	92.129	76.4022	C_1	Usp8
1449	33.1892	0.503358	0.2653	1.89732	0.057786	0.203555	33.0354	21.0457	33.4966	22.4855	48.694	42.9473	29.75	34.0588	C_1	Usp50
1450	80.8932	0.584128	0.163485	3.57297	0.000352959	0.00385101	61.9413	70.7136	68.1097	57.8199	92.9613	90.4635	109.403	95.7329	C_1	Trpm7
1451	25.8688	0.319677	0.296882	1.07678	0.281577	0.548431	22.7118	17.6784	18.9814	33.1929	22.1336	33.8096	33.5887	24.8537	C_1	Sppl2a
1452	7.23589	0.391371	0.586563	0.667227	0.504627	0.741907	3.09707	1.68366	8.93242	11.7781	5.53341	9.13773	5.75806	11.9666	C_1	Ap4e1
1453	18.4783	-0.394607	0.390619	-1.01021	0.312395	0.576738	18.5824	25.2548	14.5152	25.6977	12.1735	19.1892	4.79838	27.6153	C_1	Blvra
1454	51.6864	-0.0128735	0.202092	-0.0637011	0.949208	0.978658	53.6825	60.6116	42.429	50.3248	50.9074	46.6024	52.7822	56.151	C_1	Ncaph
1455	7.22551	0.39518	0.539708	0.732211	0.46404	0.71026	8.25885	6.73463	7.81586	2.14148	7.74677	8.22396	7.67742	9.20508	C_1	Itpripl1
1456	4.8528	0.543097	0.683262	0.794858	0.426696	0.681972	8.25885	4.20914	1.11655	2.14148	4.42673	7.31018	7.67742	3.68203	C_1	1810024B03Rik
1457	87.8756	0.499141	0.168369	2.96457	0.00303107	0.0225121	52.6501	71.5554	98.2566	69.5981	97.388	104.17	100.766	108.62	C_1	Snrnp200
1458	48.7649	-0.104879	0.208624	-0.502716	0.615164	0.815654	50.5854	56.4025	45.7786	49.254	40.9472	54.8264	51.8226	40.5024	C_1	Ciao1
1459	13.5574	-0.0701835	0.399529	-0.175666	0.860557	0.941253	9.2912	13.4693	13.3986	19.2733	16.6002	8.22396	14.3952	13.8076	C_1	Tmem127
1460	82.108	0.175354	0.16738	1.04764	0.294802	0.560898	80.5238	91.7593	60.2938	74.9518	86.3212	100.515	79.6532	82.8458	C_1	Stard7
1461	4.19765	0.260987	0.709814	0.367683	0.713109	0.869546	3.09707	2.52548	4.46621	5.3537	3.32005	3.65509	2.87903	8.28458	C_1	Dusp2
1462	0.819291	3.15623	1.72885	1.82562	0.067907	NA	0	0	0	0	0	0.913773	2.87903	2.76153	C_1	Adra2b
1463	16.4757	-0.250151	0.380803	-0.656904	0.511242	0.746195	24.7765	16.8366	16.7483	12.8489	24.347	16.4479	11.5161	8.28458	C_1	Fahd2a
1464	6.11979	0.606442	0.596777	1.0162	0.309536	0.573703	2.06471	8.41828	3.34966	5.3537	5.53341	6.39641	8.63709	9.20508	C_1	Kcnip3
1465	4.25728	-0.0540276	0.694103	-0.0778381	0.937957	0.974145	4.12942	3.36731	5.58276	4.28296	5.53341	5.48264	3.83871	1.84102	C_1	Zfp661
1466	158.887	0.0297105	0.116562	0.254889	0.798808	0.913978	153.821	152.371	159.667	163.823	148.295	151.686	178.5	162.93	C_1	Mrps5
1467	0.583815	0.61967	1.92737	0.321511	0.747823	NA	0	1.68366	0	0	1.10668	0	0.959677	0.920508	C_1	Mal
1468	38.8528	0.158032	0.233804	0.675919	0.499092	0.738037	43.3589	29.464	35.7297	38.5466	46.4806	36.5509	37.4274	43.2639	C_1	Nphp1
1469	41.5213	-0.066859	0.224035	-0.298432	0.765374	0.896565	45.4237	36.1986	49.1283	39.6174	39.8405	36.5509	40.3064	45.1049	C_1	1500011K16Rik
1470	107.251	0.0334401	0.139186	0.240255	0.810133	0.919205	110.462	96.8102	111.655	106.003	101.815	111.48	107.484	112.302	C_1	Bub1
1471	1.00099	-0.0617526	1.41389	-0.0436755	0.965163	NA	1.03236	0.841828	2.2331	0	1.10668	0.913773	0.959677	0.920508	C_1	Acoxl
1472	28.9288	0.440607	0.272636	1.6161	0.106073	0.30663	24.7765	24.413	22.331	26.7685	28.7737	40.206	38.3871	25.7742	C_1	Bcl2l11
1473	68.0356	0.0897237	0.174248	0.51492	0.606609	0.810908	65.0384	62.2953	64.76	71.7395	73.041	76.7569	66.2177	64.4356	C_1	Anapc1
1474	2.9445	-0.843156	0.896358	-0.940646	0.346886	0.612291	2.06471	7.57645	2.2331	3.21222	1.10668	5.48264	0.959677	0.920508	C_1	Mertk
1475	21.7206	0.629186	0.316495	1.98798	0.0468141	0.175982	18.5824	21.0457	12.2821	16.0611	21.027	23.7581	28.7903	32.2178	C_1	Tmem87b
1476	3.01164	-0.130824	0.915238	-0.14294	0.886338	0.953548	3.09707	0.841828	7.81586	1.07074	0	1.82755	5.75806	3.68203	C_1	Fbln7
1477	21.3698	0.428594	0.324911	1.31911	0.187132	0.432051	18.5824	25.2548	18.9814	9.63666	22.1336	28.327	26.871	21.1717	C_1	Zc3h8
1478	14.7295	-0.0414558	0.383633	-0.108061	0.913947	0.964363	14.453	21.8875	8.93242	13.9196	17.7069	15.5341	13.4355	11.9666	C_1	Gm10762
1479	3.29843	0.954066	0.810903	1.17655	0.239376	0.501745	1.03236	2.52548	1.11655	4.28296	4.42673	5.48264	3.83871	3.68203	C_1	Zc3h6
1480	34.2682	-0.32845	0.25134	-1.3068	0.191282	0.43786	37.1648	31.1476	45.7786	38.5466	38.7339	28.327	25.9113	28.5358	C_1	Ttl
1481	18.248	0.356196	0.339034	1.05062	0.293432	0.559154	15.4853	16.8366	17.8648	13.9196	17.7069	17.3617	19.1935	27.6153	C_1	Polr1b
1482	63.1315	0.0672707	0.185723	0.36221	0.717195	0.871654	72.2649	66.5044	51.3614	55.6785	73.041	65.7917	63.3387	57.0715	C_1	Chchd5
1483	33.0805	-0.311895	0.261847	-1.19113	0.233601	0.494941	45.4237	36.1986	33.4966	31.0514	36.5205	20.103	26.871	34.9793	C_1	Slc20a1
1484	96.2956	-0.258376	0.149036	-1.73365	0.0829808	0.26112	97.0414	113.647	103.839	104.932	84.1078	86.8084	79.6532	100.335	C_1	Ckap2l
1485	10.7589	0.741486	0.459241	1.61459	0.106399	0.306925	12.3883	5.8928	4.46621	9.63666	11.0668	15.5341	9.59677	17.4897	C_1	Sirpa
1486	14.1743	0.00779116	0.400125	0.0194718	0.984465	0.992747	13.4206	12.6274	8.93242	21.4148	19.9203	12.7928	8.63709	15.6486	C_1	Stk35
1487	1395.21	0.0521027	0.044262	1.17714	0.239138	0.501331	1370.97	1381.44	1366.66	1360.91	1418.77	1465.69	1370.42	1426.79	C_1	Snrpb
1488	464.296	0.346053	0.073356	4.71745	2.38818e-06	5.10292e-05	401.586	411.654	448.854	373.688	526.781	543.695	499.992	508.121	C_1	Nop56
1489	161.787	-0.359079	0.116124	-3.09221	0.00198674	0.0160095	176.533	173.417	197.63	180.955	126.162	145.29	151.629	142.679	C_1	Idh3b
1490	1.54641	-0.291026	1.19708	-0.243112	0.807919	NA	1.03236	2.52548	2.2331	1.07074	0	1.82755	0	3.68203	C_1	Ebf4
1491	44.8124	0.238657	0.219127	1.08913	0.276098	0.542731	40.2619	47.1424	35.7297	40.6881	53.1207	53.9126	49.9032	37.7408	C_1	Cpxm1
1492	10.5962	-0.228643	0.44413	-0.514811	0.606685	0.810908	15.4853	8.41828	12.2821	9.63666	11.0668	11.8791	8.63709	7.36407	C_1	Pced1a
1493	34.7213	0.303127	0.255399	1.18688	0.235275	0.496774	29.9383	37.8823	32.38	23.5563	42.0539	41.1198	44.1451	26.6947	C_1	Vps16
1494	107.929	0.0298721	0.142383	0.209802	0.833822	0.927971	99.1062	121.223	115.005	91.0129	113.988	105.998	109.403	107.699	C_1	Ptpra
1495	155.136	-0.0436504	0.117393	-0.371831	0.710019	0.867746	150.724	147.32	168.599	163.823	157.149	141.635	152.589	159.248	C_1	Mrps26
1496	11.7161	-0.353895	0.418679	-0.845265	0.397963	0.657175	13.4206	15.1529	13.3986	10.7074	6.64009	10.9653	10.5564	12.8871	C_1	Ubox5
1497	12.574	-0.446435	0.406048	-1.09946	0.271566	0.538027	19.6148	14.3111	12.2821	11.7781	9.96014	10.9653	12.4758	9.20508	C_1	Fastkd5
1498	0.717269	1.95041	1.75786	1.10953	0.2672	NA	0	0	0	1.07074	0	1.82755	1.91935	0.920508	C_1	Lzts3
1499	69.152	-0.276927	0.174984	-1.58258	0.113517	0.318877	65.0384	82.4992	75.9255	79.2347	63.0809	60.309	70.0564	57.0715	C_1	Ddrgk1
1500	214.165	-0.0788527	0.100992	-0.780778	0.434933	0.687799	232.28	228.135	203.212	216.289	194.776	219.306	214.968	204.353	C_1	Itpa
1501	19.2158	-0.575852	0.354395	-1.62489	0.104187	0.302595	22.7118	17.6784	34.6131	17.1318	16.6002	12.7928	22.0726	10.1256	C_1	4930402H24Rik
1502	12.4379	-0.303589	0.424596	-0.715005	0.474606	0.718591	8.25885	15.1529	11.1655	20.3441	11.0668	7.31018	10.5564	15.6486	C_1	Atrn
1503	8.17231	-0.390254	0.515905	-0.756445	0.449383	0.699904	10.3236	9.26011	5.58276	11.7781	9.96014	7.31018	2.87903	8.28458	C_1	Gfra4
1504	0.738599	-2.07475	1.7469	-1.18768	0.234961	NA	1.03236	1.68366	2.2331	0	0	0	0.959677	0	C_1	Adam33
1505	0.61776	0.446776	1.9034	0.234725	0.814422	NA	0	0	1.11655	1.07074	0	0.913773	0	1.84102	C_1	Siglec1
1506	14.3006	-0.3499	0.376151	-0.930211	0.352262	0.617084	13.4206	16.8366	16.7483	17.1318	11.0668	11.8791	15.3548	11.9666	C_1	Hspa12b
1507	94.8908	0.0777223	0.151697	0.512351	0.608406	0.812176	97.0414	102.703	81.5083	86.7299	111.775	95.0324	95.9677	88.3688	C_1	1700037H04Rik
1508	2.50447	0.220739	0.957528	0.230531	0.817679	0.922002	0	1.68366	3.34966	4.28296	2.21336	1.82755	5.75806	0.920508	C_1	Spef1
1509	45.9784	-0.160278	0.223332	-0.71767	0.472961	0.7174	54.7149	42.0914	60.2938	37.4759	39.8405	45.6887	51.8226	35.8998	C_1	Cenpb
1510	17.3916	-0.32357	0.366899	-0.881906	0.377828	0.641013	13.4206	26.0967	18.9814	18.2026	22.1336	9.13773	19.1935	11.9666	C_1	Cdc25b
1511	13.0269	-0.888825	0.405147	-2.19383	0.0282476	0.123192	15.4853	19.362	18.9814	13.9196	6.64009	8.22396	10.5564	11.0461	C_1	Ap5s1
1512	12.8313	-0.444782	0.420525	-1.05768	0.2902	0.556521	7.22649	21.0457	16.7483	13.9196	12.1735	10.0515	7.67742	13.8076	C_1	Mavs
1513	69.3089	-0.164438	0.180874	-0.909125	0.363284	0.627213	73.2973	64.8208	65.8766	89.9421	54.2274	74.9294	61.4193	69.9586	C_1	Pank2
1514	5.40032	-0.705061	0.636868	-1.10707	0.268262	0.534226	7.22649	8.41828	8.93242	2.14148	4.42673	3.65509	2.87903	5.52305	C_1	Rnf24
1515	14.7909	-0.51317	0.38498	-1.33298	0.182539	0.425509	14.453	24.413	14.5152	16.0611	9.96014	17.3617	9.59677	11.9666	C_1	Smox
1516	35.1672	-0.596586	0.270924	-2.20204	0.0276622	0.121326	33.0354	43.7751	62.5269	29.9807	30.9871	20.103	26.871	34.0588	C_1	Prnp
1517	1.81708	1.91023	1.22273	1.56227	0.118225	0.326668	2.06471	0	0	1.07074	1.10668	3.65509	4.79838	1.84102	C_1	Rassf2
1518	4.59023	0.312625	0.683172	0.457607	0.647235	0.832178	4.12942	2.52548	6.69931	3.21222	3.32005	6.39641	7.67742	2.76153	C_1	Slc23a2
1519	54.8102	-0.329414	0.197022	-1.67197	0.0945311	0.283714	58.8443	67.3463	62.5269	55.6785	38.7339	50.2575	48.9435	56.151	C_1	Tmem230
1520	240.448	0.303475	0.114431	2.65203	0.00800089	0.0481185	237.442	220.559	170.832	230.209	318.724	275.046	235.121	235.65	C_1	Pcna
1521	6.97932	0.477654	0.544302	0.877553	0.380186	0.643509	5.16178	5.05097	5.58276	7.49518	11.0668	6.39641	8.63709	6.44356	C_1	AV099323
1522	21.0867	0.638086	0.316532	2.01586	0.0438143	0.167655	14.453	13.4693	18.9814	19.2733	29.8804	24.6719	24.9516	23.0127	C_1	Cds2
1523	0.914443	-0.531021	1.57368	-0.33744	0.735785	NA	0	0	2.2331	2.14148	1.10668	0.913773	0	0.920508	C_1	Prokr2
1524	15.1569	-0.52004	0.373071	-1.39394	0.163335	0.400588	20.6471	12.6274	21.2145	17.1318	13.2802	12.7928	13.4355	10.1256	C_1	Gpcpd1
1525	21.5393	-0.350714	0.313277	-1.1195	0.262926	0.528196	20.6471	29.464	27.9138	18.2026	22.1336	19.1892	17.2742	17.4897	C_1	1110034G24Rik
1526	131.524	0.579349	0.14191	4.0825	4.45532e-05	0.000688342	92.912	87.5501	137.336	106.003	148.295	177.272	157.387	145.44	C_1	Trmt6
1527	28.4559	1.04371	0.29641	3.52117	0.000429654	0.00452752	17.55	24.413	11.1655	20.3441	49.8007	39.2922	38.3871	26.6947	C_1	Mcm8
1528	45.0467	-0.154092	0.214209	-0.719353	0.471923	0.716721	55.7472	45.4587	46.8952	41.7588	43.1606	43.8611	38.3871	45.1049	C_1	Crls1
1529	30.1942	0.647749	0.268388	2.41348	0.015801	0.0810699	26.8413	19.362	22.331	25.6977	40.9472	28.327	40.3064	37.7408	C_1	Lrrn4
1530	3.21745	0.952271	0.883046	1.07839	0.280858	0.547809	0	3.36731	0	5.3537	2.21336	5.48264	2.87903	6.44356	C_1	Fermt1
1531	18.768	0.0305493	0.34154	0.0894458	0.928728	0.969351	15.4853	27.7803	12.2821	18.2026	17.7069	17.3617	20.1532	21.1717	C_1	Bmp2
1532	30.7407	-0.0635736	0.27012	-0.235353	0.813934	0.920051	32.003	27.7803	25.6807	40.6881	23.2403	40.206	26.871	29.4563	C_1	Tmx4
1533	21.1959	0.6947	0.32804	2.11773	0.0341982	0.141038	20.6471	18.5202	15.6317	9.63666	26.5604	21.9306	34.5484	22.0922	C_1	Plcb1
1534	9.41139	0.461198	0.486894	0.947226	0.343524	0.608958	11.3559	8.41828	5.58276	6.42444	4.42673	11.8791	12.4758	14.7281	C_1	Plcb4
1535	2.83919	-0.444904	0.883675	-0.50347	0.614634	0.815478	2.06471	3.36731	5.58276	2.14148	2.21336	2.74132	0	4.60254	C_1	Pak7
1536	0.918922	-1.51705	1.73388	-0.874946	0.381603	NA	2.06471	3.36731	0	0	0	0	1.91935	0	C_1	Snap25
1537	21.1044	-0.221089	0.312753	-0.706912	0.479621	0.722415	23.7442	28.6222	17.8648	20.3441	17.7069	19.1892	21.1129	20.2512	C_1	Mkks
1538	18.6642	0.496962	0.33766	1.47178	0.14108	0.365888	13.4206	21.8875	11.1655	14.9904	19.9203	22.8443	22.0726	23.0127	C_1	Slx4ip
1539	31.6803	0.734967	0.272904	2.69313	0.00707846	0.0436134	23.7442	35.3568	15.6317	19.2733	43.1606	37.4647	36.4677	42.3434	C_1	Jag1
1540	21.0898	0.33009	0.324561	1.01704	0.309136	0.573134	25.8089	18.5202	13.3986	17.1318	16.6002	21.9306	24.9516	30.3768	C_1	Btbd3
1541	0.627241	-0.621534	1.83261	-0.339153	0.734494	NA	1.03236	0.841828	1.11655	0	1.10668	0	0	0.920508	C_1	Sptlc3
1542	5.70865	-0.807744	0.650896	-1.24097	0.214616	0.469898	6.19413	4.20914	15.6317	3.21222	3.32005	2.74132	5.75806	4.60254	C_1	Ism1
1543	21.0698	-0.120361	0.321058	-0.374889	0.707743	0.866373	20.6471	15.1529	25.6807	26.7685	19.9203	25.5856	18.2339	16.5692	C_1	Tasp1
1544	224.109	0.364257	0.100668	3.6184	0.000296434	0.0033499	192.018	206.248	200.979	184.167	241.257	240.322	281.185	246.696	C_1	Esf1
1545	31.6354	-0.742123	0.257446	-2.88264	0.00394357	0.0276282	37.1648	40.4078	43.5455	37.4759	19.9203	22.8443	26.871	24.8537	C_1	Ndufaf5
1546	30.9934	-0.468401	0.25915	-1.80745	0.0706926	0.234837	40.2619	38.7241	32.38	32.1222	30.9871	25.5856	23.0322	24.8537	C_1	Macrod2
1547	101.636	-0.875397	0.183919	-4.75968	1.93899e-06	4.27653e-05	133.174	96.8102	138.452	159.54	53.1207	71.2743	58.5403	102.176	C_1	Flrt3
1548	11.154	0.450843	0.438282	1.02866	0.30364	0.567984	11.3559	5.8928	8.93242	11.7781	13.2802	13.7066	8.63709	15.6486	C_1	Kif16b
1549	361.652	-0.132069	0.0810368	-1.62974	0.103156	0.30024	415.007	372.088	350.597	374.759	351.925	362.768	329.169	336.906	C_1	Snrpb2
1550	4.17373	-0.338034	0.707299	-0.477923	0.632705	0.823532	4.12942	2.52548	7.81586	4.28296	4.42673	4.56887	2.87903	2.76153	C_1	Otor
1551	0.554757	-2.67518	2.08193	-1.28495	0.19881	NA	0	3.36731	0	1.07074	0	0	0	0	C_1	Pcsk2
1552	1.60517	-0.687163	1.19621	-0.574449	0.565664	NA	1.03236	2.52548	0	4.28296	2.21336	1.82755	0.959677	0	C_1	Bfsp1
1553	558.867	-0.0593609	0.0695383	-0.853643	0.393303	0.653861	576.055	578.336	560.509	565.35	552.234	525.42	612.274	500.757	C_1	Dstn
1554	296.537	-0.306389	0.0934671	-3.27804	0.00104531	0.00933885	324.16	299.691	382.977	306.232	263.39	252.201	284.064	259.583	C_1	Rrbp1
1555	313.56	0.254696	0.0828223	3.07521	0.00210356	0.0167433	276.671	284.538	293.653	289.1	345.285	335.355	336.847	347.032	C_1	Snx5
1556	31.4599	0.462931	0.275866	1.6781	0.0933273	0.281397	36.1325	21.8875	25.6807	22.4855	28.7737	41.1198	47.9838	27.6153	C_1	Mgme1
1557	29.2205	0.0240024	0.265846	0.090287	0.928059	0.969279	26.8413	36.1986	23.4476	28.91	29.8804	29.2407	30.7097	28.5358	C_1	Kat14
1558	1.39095	-1.40796	1.35649	-1.03794	0.299298	NA	4.12942	1.68366	0	2.14148	2.21336	0	0.959677	0	C_1	Dzank1
1559	41.1543	-0.325541	0.22458	-1.44955	0.147183	0.375422	45.4237	45.4587	50.2448	41.7588	40.9472	30.1545	39.3468	35.8998	C_1	Polr3f
1560	54.8237	-0.28141	0.19503	-1.44291	0.149046	0.378261	54.7149	57.2443	61.4104	67.4566	47.5873	45.6887	56.6209	47.8664	C_1	Rbbp9
1561	47.4467	0.248779	0.214095	1.16201	0.245233	0.507532	41.2942	47.1424	35.7297	49.254	46.4806	56.6539	43.1855	59.833	C_1	Sec23b
1562	42.2172	-0.193735	0.226077	-0.856942	0.391477	0.652232	51.6178	37.0404	46.8952	44.9711	42.0539	37.4647	31.6693	46.0254	C_1	Smim26
1563	53.563	-0.0109804	0.207445	-0.0529315	0.957787	0.982589	59.8766	47.9842	39.0793	68.5273	47.5873	59.3953	49.9032	56.151	C_1	Dtd1
1564	0.870507	-0.460773	1.54475	-0.298284	0.765486	NA	2.06471	0.841828	1.11655	0	1.10668	0.913773	0	0.920508	C_1	Slc24a3
1565	8.11002	-1.2286	0.536213	-2.29125	0.0219492	0.102894	18.5824	8.41828	7.81586	10.7074	4.42673	4.56887	5.75806	4.60254	C_1	Rin2
1566	154.438	0.0643379	0.118544	0.542732	0.587314	0.797554	147.627	136.376	152.968	168.106	151.615	155.341	166.984	156.486	C_1	Naa20
1567	57.2123	0.39915	0.194548	2.05168	0.0402011	0.157948	46.456	50.5097	56.9442	43.9003	54.2274	74.9294	68.1371	62.5946	C_1	Crnkl1
1568	8.97585	0.244112	0.493518	0.494636	0.620857	0.818581	5.16178	5.05097	12.2821	10.7074	7.74677	9.13773	13.4355	8.28458	C_1	Ralgapa2
1569	22.5592	-0.0236448	0.306637	-0.07711	0.938536	0.974338	24.7765	24.413	18.9814	22.4855	26.5604	16.4479	19.1935	27.6153	C_1	Kiz
1570	236.058	0.340223	0.109921	3.09515	0.00196714	0.0158931	181.695	206.248	214.378	232.35	242.363	307.028	224.564	279.835	C_1	Xrn2
1571	1.70393	3.37825	1.43021	2.36207	0.0181732	0.0898695	0	0.841828	0	0	4.42673	0	1.91935	6.44356	C_1	Pax1
1572	1.62064	0.611958	1.15378	0.530396	0.595837	NA	0	0.841828	1.11655	3.21222	2.21336	2.74132	1.91935	0.920508	C_1	Foxa2
1573	2.57136	-0.794876	1.02582	-0.774867	0.438418	0.690864	0	7.57645	1.11655	4.28296	1.10668	4.56887	1.91935	0	C_1	Thbd
1574	2.41752	1.59189	1.05725	1.50569	0.132146	0.350371	1.03236	2.52548	0	1.07074	5.53341	3.65509	0	5.52305	C_1	Cd93
1575	183.223	0.346404	0.11422	3.03277	0.00242319	0.0187424	150.724	160.789	155.201	178.814	208.056	209.254	174.661	228.286	C_1	Nxt1
1576	43.4219	0.328643	0.221152	1.48605	0.137266	0.359282	29.9383	37.0404	44.6621	42.8296	43.1606	51.1713	47.0242	51.5485	C_1	Gzf1
1577	6.32301	0.492551	0.600299	0.820509	0.411926	0.669188	1.03236	5.8928	7.81586	6.42444	3.32005	9.13773	9.59677	7.36407	C_1	Napb
1578	329.917	-0.21794	0.0854109	-2.55167	0.0107209	0.0597278	373.713	327.471	381.861	338.354	281.097	303.373	319.572	313.893	C_1	Cst3
1579	1.18409	-1.08936	1.49973	-0.726374	0.467609	NA	3.09707	0	3.34966	0	1.10668	0	1.91935	0	C_1	Syndig1
1580	17.2553	-0.348207	0.351598	-0.990355	0.322	0.586065	15.4853	18.5202	16.7483	26.7685	12.1735	14.6204	14.3952	19.3307	C_1	Zfp120
1581	13.0234	0.125505	0.405443	0.30955	0.756903	0.893064	12.3883	14.3111	11.1655	11.7781	13.2802	8.22396	20.1532	12.8871	C_1	Zfp937
1582	2.17327	0.960994	1.06422	0.903	0.366526	0.630163	3.09707	1.68366	0	1.07074	2.21336	5.48264	3.83871	0	C_1	Gm21994
1583	2.37115	0.349333	0.968518	0.360689	0.718332	0.871928	1.03236	0.841828	5.58276	1.07074	1.10668	3.65509	3.83871	1.84102	C_1	3300002I08Rik
1584	21.8277	0.269091	0.309577	0.869221	0.384726	0.646254	21.6795	15.1529	22.331	20.3441	23.2403	19.1892	27.8306	24.8537	C_1	Zfp442
1585	26.9511	0.0100679	0.278423	0.0361605	0.971154	0.986436	27.8736	27.7803	29.0304	22.4855	32.0938	21.0168	24.9516	30.3768	C_1	Apmap
1586	1.39703	-0.361436	1.23148	-0.293498	0.769142	NA	3.09707	0	1.11655	2.14148	1.10668	0.913773	0.959677	1.84102	C_1	Acss1
1587	20.5396	0.286266	0.331046	0.864731	0.387186	0.648801	10.3236	21.0457	18.9814	23.5563	22.1336	18.2755	29.75	20.2512	C_1	Entpd6
1588	31.0774	-0.263587	0.263807	-0.999164	0.317715	0.581951	35.1001	27.7803	27.9138	44.9711	30.9871	26.4994	25.9113	29.4563	C_1	Pygb
1589	34.6553	-0.142262	0.250751	-0.567344	0.57048	0.786482	32.003	38.7241	34.6131	39.6174	43.1606	35.6372	24.9516	28.5358	C_1	Abhd12
1590	59.1068	0.354719	0.188751	1.8793	0.0602038	0.209795	58.8443	47.1424	50.2448	51.3955	70.8276	72.1881	62.379	59.833	C_1	Gins1
1591	24.6058	0.701844	0.301383	2.32874	0.0198727	0.0959699	17.55	25.2548	15.6317	16.0611	27.667	31.0683	24.9516	38.6614	C_1	Ninl
1592	267.184	0.0393905	0.0908683	0.43349	0.664659	0.84047	274.607	264.334	263.506	251.624	274.457	287.839	250.476	270.629	C_1	Nsfl1c
1593	2.0343	-0.0840926	1.09758	-0.0766166	0.938929	0.974338	6.19413	0	2.2331	0	2.21336	0.913773	2.87903	1.84102	C_1	Gm14167
1594	889.084	0.0949128	0.053952	1.75921	0.0785421	0.252369	875.438	842.67	880.96	842.672	868.745	916.514	958.717	926.952	C_1	Fkbp1a
1595	1.12209	0.842986	1.51174	0.557626	0.5771	NA	0	0	3.34966	0	0	1.82755	2.87903	0.920508	C_1	Sdcbp2
1596	1.96666	-0.429187	1.03427	-0.414966	0.678167	0.849435	4.12942	1.68366	1.11655	2.14148	1.10668	0.913773	0.959677	3.68203	C_1	Tmem74b
1597	50.293	-0.108667	0.209499	-0.518698	0.603971	0.809792	57.8119	54.7188	41.3124	54.6077	49.8007	42.0336	42.2258	59.833	C_1	Psmf1
1598	2.93208	-2.82107	1.09004	-2.58804	0.00965241	0.0553509	6.19413	6.73463	1.11655	6.42444	1.10668	0	0.959677	0.920508	C_1	Rspo4
1599	5.98515	0.00978254	0.596346	0.0164041	0.986912	0.993926	9.2912	5.8928	2.2331	6.42444	5.53341	8.22396	3.83871	6.44356	C_1	Angpt4
1600	31.9723	-0.803631	0.259837	-3.09283	0.00198258	0.0159864	41.2942	45.4587	39.0793	36.4051	25.4537	17.3617	24.9516	25.7742	C_1	Fam110a
1601	8.09703	-0.294688	0.507492	-0.580676	0.561459	0.77953	10.3236	5.8928	10.049	9.63666	6.64009	7.31018	4.79838	10.1256	C_1	Srxn1
1602	30.6025	-4.89875	0.819935	-5.97456	2.30709e-09	8.9729e-08	49.5531	23.5712	123.937	39.6174	4.42673	0.913773	0.959677	1.84102	C_1	Tcf15
1603	164.391	0.264932	0.121785	2.17541	0.0295996	0.127536	161.048	145.636	161.9	128.489	201.416	189.151	152.589	174.897	C_1	Csnk2a1
1604	36.8015	-0.064619	0.243319	-0.265573	0.790568	0.909474	44.3913	37.8823	39.0793	28.91	42.0539	40.206	27.8306	34.0588	C_1	Tbc1d20
1605	70.3569	-0.187388	0.175688	-1.06659	0.286156	0.552634	70.2002	74.9227	75.9255	78.164	74.1477	52.0851	73.8951	63.5151	C_1	Rbck1
1606	1.15396	0.90727	1.39617	0.649829	0.515803	NA	0	0	2.2331	1.07074	2.21336	0.913773	0.959677	1.84102	C_1	Trib3
1607	2.23992	-1.06697	0.969499	-1.10054	0.271097	0.537701	3.09707	2.52548	3.34966	3.21222	1.10668	1.82755	0.959677	1.84102	C_1	Nrsn2
1608	74.215	-0.0559213	0.17138	-0.3263	0.744197	0.88504	82.5885	69.0299	80.3917	70.6688	76.3611	60.309	83.4919	70.8791	C_1	Sox12
1609	278.736	-0.0601948	0.0981019	-0.613595	0.539483	0.765456	323.127	291.273	245.641	276.251	296.591	241.236	287.903	267.868	C_1	Zcchc3
1610	2.46708	-1.30455	0.97565	-1.33711	0.181186	0.423719	2.06471	3.36731	4.46621	4.28296	0	0.913773	0.959677	3.68203	C_1	6820408C15Rik
1611	1.14986	0.281961	1.37188	0.20553	0.837158	NA	0	0.841828	2.2331	1.07074	2.21336	0	1.91935	0.920508	C_1	Defb25
1612	11.731	-0.413879	0.45629	-0.907052	0.364379	0.628255	20.6471	10.9438	11.1655	10.7074	15.4935	10.9653	2.87903	11.0461	C_1	Rem1
1613	133.487	-0.504326	0.128325	-3.93008	8.49193e-05	0.00118704	161.048	166.682	157.434	140.267	117.308	97.7737	113.242	114.143	C_1	H13
1614	65.6335	0.0184373	0.189348	0.0973726	0.922431	0.967642	62.9737	58.928	59.1773	80.3055	57.5475	52.9988	75.8145	77.3227	C_1	Mcts2
1615	864.892	-0.197027	0.057524	-3.42513	0.000614497	0.00605606	879.567	968.944	934.554	910.129	844.398	824.223	739.911	817.411	C_1	Id1
1616	35.5661	0.518934	0.245681	2.11223	0.0346668	0.142185	35.1001	29.464	26.7972	25.6977	36.5205	50.2575	37.4274	43.2639	C_1	Cox4i2
1617	41.4396	-0.0493148	0.222812	-0.221329	0.824836	0.925543	43.3589	47.1424	37.9628	39.6174	44.2673	35.6372	39.3468	44.1844	C_1	Bcl2l1
1618	284.581	0.189481	0.0897957	2.11014	0.0348463	0.142494	289.06	247.497	271.322	256.977	292.164	296.976	325.33	297.324	C_1	Tpx2
1619	100.233	-0.362231	0.153124	-2.3656	0.0180007	0.0893082	131.109	122.065	93.7904	103.862	77.4677	100.515	90.2096	82.8458	C_1	Pdrg1
1620	54.1733	-0.12568	0.19474	-0.645371	0.518687	0.751368	56.7796	54.7188	60.2938	54.6077	47.5873	53.9126	58.5403	46.9459	C_1	Tm9sf4
1621	4.58195	-2.15791	0.784312	-2.75134	0.00593524	0.0379344	4.12942	8.41828	8.93242	8.56592	1.10668	2.74132	0	2.76153	C_1	Tspyl3
1622	43.2062	0.128366	0.216291	0.59349	0.552853	0.774378	42.3266	37.8823	39.0793	46.0418	45.374	44.7749	44.1451	46.0254	C_1	Plagl2
1623	19.6902	0.0817728	0.328259	0.249111	0.803275	0.915593	13.4206	20.2039	25.6807	17.1318	23.2403	17.3617	22.0726	18.4102	C_1	Pofut1
1624	18.399	0.797523	0.359833	2.21637	0.0266662	0.118475	21.6795	14.3111	5.58276	11.7781	27.667	21.9306	23.9919	20.2512	C_1	Kif3b
1625	57.579	0.49571	0.202647	2.44617	0.0144382	0.0754274	50.5854	46.3005	42.429	51.3955	85.2145	63.9641	48.9435	71.7997	C_1	Asxl1
1626	23.7698	0.139549	0.298709	0.467173	0.640376	0.828023	24.7765	21.8875	16.7483	26.7685	32.0938	23.7581	21.1129	23.0127	C_1	Nol4l
1627	100.134	-0.00809781	0.151281	-0.0535281	0.957311	0.982567	104.268	99.3357	99.3731	99.5788	81.8945	118.791	88.2903	109.54	C_1	Commd7
1628	50.1543	0.752242	0.216416	3.47591	0.00050913	0.0051791	35.1001	28.6222	45.7786	40.6881	67.5076	68.533	66.2177	48.7869	C_1	Dnmt3b
1629	419.406	0.0243395	0.0756245	0.321846	0.747569	0.887167	395.392	438.592	396.376	431.508	427.179	420.336	449.129	396.739	C_1	Mapre1
1630	8.22022	0.255236	0.53306	0.478812	0.632072	0.823532	11.3559	7.57645	7.81586	3.21222	6.64009	5.48264	16.3145	7.36407	C_1	Cdk5rap1
1631	14.3531	-0.898183	0.394429	-2.27717	0.0227758	0.1056	20.6471	12.6274	22.331	19.2733	11.0668	11.8791	10.5564	6.44356	C_1	Snta1
1632	36.867	0.286635	0.251139	1.14134	0.253728	0.51802	24.7765	37.8823	33.4966	36.4051	42.0539	46.6024	47.0242	26.6947	C_1	Cbfa2t2
1633	0.606789	0.572322	1.84004	0.311038	0.755772	NA	1.03236	0.841828	0	0	1.10668	0.913773	0.959677	0	C_1	Necab3
1634	2.14408	2.89834	1.32374	2.18951	0.0285597	0.124198	1.03236	0	0	1.07074	1.10668	8.22396	4.79838	0.920508	C_1	1700003F12Rik
1635	42.2053	-0.0670227	0.232346	-0.288461	0.772994	0.900523	44.3913	46.3005	32.38	49.254	47.5873	47.5162	28.7903	41.4229	C_1	E2f1
1636	15.1401	-0.749094	0.372142	-2.01293	0.0441224	0.168573	16.5177	20.2039	21.2145	18.2026	7.74677	12.7928	12.4758	11.9666	C_1	Pxmp4
1637	4.54869	0.190427	0.696979	0.273217	0.784686	0.906582	1.03236	5.05097	4.46621	6.42444	4.42673	1.82755	6.71774	6.44356	C_1	Zfp341
1638	209.301	-0.264896	0.102535	-2.58347	0.00978133	0.0559601	215.762	239.921	240.059	217.36	200.309	183.668	178.5	198.83	C_1	Chmp4b
1639	659.113	-0.393024	0.0612433	-6.41742	1.386e-10	6.62324e-09	767.04	749.227	730.225	748.447	526.781	589.384	589.242	572.556	C_1	Raly
1640	3.4768	-2.24499	0.922399	-2.43386	0.0149387	0.0776515	9.2912	5.8928	6.69931	1.07074	1.10668	0.913773	1.91935	0.920508	C_1	a
1641	790.749	-0.0855648	0.0631669	-1.35458	0.175551	0.416545	812.464	741.651	914.456	792.347	737.05	759.345	792.693	775.989	C_1	Eif2s2
1642	8.49037	-1.18514	0.546022	-2.17049	0.0299697	0.1287	9.2912	19.362	8.93242	9.63666	2.21336	5.48264	2.87903	10.1256	C_1	Gm14226
1643	47.3542	-0.286326	0.212951	-1.34456	0.178766	0.420614	44.3913	57.2443	59.1773	47.1125	44.2673	47.5162	44.1451	34.9793	C_1	Ahcy
1644	49.135	0.102034	0.20324	0.502038	0.615641	0.81566	46.456	53.0352	43.5455	46.0418	53.1207	48.43	51.8226	50.628	C_1	Itch
1645	530.59	-0.318164	0.0681078	-4.67147	2.99056e-06	6.30267e-05	604.96	597.698	534.828	616.746	482.513	471.507	458.726	477.744	C_1	Dynlrb1
1646	196.353	-0.839458	0.112022	-7.49372	6.69497e-14	5.73211e-12	234.345	281.171	263.506	226.997	153.829	130.67	146.831	133.474	C_1	Map1lc3a
1647	30.6733	-0.130574	0.260729	-0.500805	0.616508	0.815988	28.906	32.8313	29.0304	37.4759	26.5604	26.4994	36.4677	27.6153	C_1	Pigu
1648	8.08807	-0.200097	0.515217	-0.388375	0.697738	0.861567	9.2912	10.9438	4.46621	9.63666	9.96014	5.48264	4.79838	10.1256	C_1	Trp53inp2
1649	44.2693	0.248245	0.218941	1.13385	0.256859	0.52163	44.3913	37.0404	40.1959	40.6881	39.8405	42.9473	55.6613	53.3895	C_1	Ncoa6
1650	2.94836	-0.751626	0.874641	-0.859354	0.390145	0.651414	5.16178	5.05097	4.46621	0	3.32005	1.82755	1.91935	1.84102	C_1	Ggt7
1651	4.23905	-0.472847	0.720275	-0.656481	0.511514	0.746415	3.09707	5.8928	2.2331	8.56592	1.10668	3.65509	3.83871	5.52305	C_1	Acss2
1652	11.213	0.0848718	0.446026	0.190284	0.849086	0.936036	11.3559	7.57645	6.69931	18.2026	7.74677	11.8791	11.5161	14.7281	C_1	Gss
1653	82.3349	-0.244717	0.160207	-1.52751	0.126634	0.340964	98.0738	88.392	89.3242	81.3762	77.4677	73.1018	67.1774	83.7663	C_1	Trpc4ap
1654	32.095	-0.0920562	0.255758	-0.359935	0.718895	0.871928	38.1972	31.9895	27.9138	34.2637	30.9871	28.327	38.3871	26.6947	C_1	Edem2
1655	5.00142	-3.21932	0.921261	-3.49447	0.000475009	0.00489665	12.3883	7.57645	2.2331	13.9196	1.10668	1.82755	0.959677	0	C_1	Procr
1656	12.3564	-0.699368	0.425252	-1.64459	0.100054	0.294546	11.3559	21.0457	17.8648	10.7074	8.85346	8.22396	13.4355	7.36407	C_1	BC029722
1657	326.736	0.121657	0.08361	1.45505	0.145656	0.372728	296.286	308.951	338.315	309.444	323.151	340.837	362.758	334.145	C_1	Eif6
1658	45.9972	-0.130735	0.213571	-0.612138	0.540447	0.766057	45.4237	44.6169	43.5455	58.8907	45.374	47.5162	39.3468	43.2639	C_1	Uqcc1
1659	25.6366	0.371445	0.296373	1.25331	0.210094	0.463526	24.7765	26.0967	21.2145	17.1318	23.2403	24.6719	41.2661	26.6947	C_1	Cep250
1660	0.775064	-2.10361	1.67541	-1.25558	0.209267	NA	2.06471	0.841828	1.11655	1.07074	1.10668	0	0	0	C_1	6430550D23Rik
1661	215.661	-0.275153	0.100657	-2.73358	0.00626504	0.0396111	233.312	245.814	236.709	228.068	203.629	184.582	183.298	209.876	C_1	Ergic3
1662	6.62291	-0.141305	0.567987	-0.248781	0.80353	0.915593	9.2912	8.41828	7.81586	2.14148	6.64009	6.39641	7.67742	4.60254	C_1	Spag4
1663	0.603047	1.6342	1.86334	0.877028	0.380472	NA	0	0	0	1.07074	0	0.913773	1.91935	0.920508	C_1	Cpne1
1664	35.3501	0.341124	0.256946	1.32761	0.184308	0.427855	30.9707	37.0404	27.9138	27.8392	57.5475	34.7234	34.5484	32.2178	C_1	Rbm12
1665	35.9787	0.260691	0.247291	1.05419	0.291798	0.557567	29.9383	28.6222	32.38	40.6881	29.8804	48.43	36.4677	41.4229	C_1	Nfs1
1666	253.856	0.042127	0.0927512	0.454194	0.649689	0.833417	246.733	263.492	247.875	240.916	276.67	253.115	257.193	244.855	C_1	Romo1
1667	1146.93	-0.0119541	0.0487819	-0.245052	0.806416	0.917525	1134.56	1175.19	1189.13	1106.07	1176.4	1105.67	1128.58	1159.84	C_1	Rbm39
1668	84.0548	0.283855	0.160302	1.77075	0.0766016	0.248677	81.5561	78.29	66.9931	76.0225	94.068	103.256	93.0887	79.1637	C_1	Phf20
1669	224.697	-0.463681	0.109091	-4.2504	2.13389e-05	0.000361384	257.057	239.921	264.623	281.604	187.029	189.151	154.508	223.684	C_1	Scand1
1670	1.10104	-0.410794	1.35171	-0.303907	0.761199	NA	2.06471	0.841828	1.11655	1.07074	0	0.913773	0.959677	1.84102	C_1	Cnbd2
1671	124.624	0.228231	0.131238	1.73906	0.0820238	0.259479	115.624	110.279	127.287	106.003	146.082	128.842	125.718	137.156	C_1	2900097C17Rik
1672	6.91324	-0.765846	0.563559	-1.35895	0.174164	0.41453	8.25885	5.8928	11.1655	9.63666	5.53341	3.65509	2.87903	8.28458	C_1	Epb41l1
1673	34.031	-0.0480412	0.254212	-0.188981	0.850108	0.936179	27.8736	37.0404	41.3124	32.1222	33.2005	38.3785	38.3871	23.9332	C_1	Aar2
1674	130.674	-0.480652	0.130289	-3.68912	0.00022503	0.00265492	168.274	136.376	155.201	149.904	108.455	113.308	97.8871	115.984	C_1	Dlgap4
1675	250.698	0.157607	0.203255	0.775415	0.438094	0.690611	306.61	196.146	266.856	178.814	265.604	228.443	309.976	253.14	C_1	Myl9
1676	1.24388	-0.121119	1.35936	-0.0891002	0.929002	NA	2.06471	0	0	3.21222	0	0.913773	1.91935	1.84102	C_1	Gm14230
1677	93.8497	-0.0593276	0.147684	-0.40172	0.68789	0.855457	101.171	95.9684	89.3242	96.3666	96.2813	90.4635	87.3306	93.8919	C_1	Tgif2
1678	1.2085	3.70336	1.48858	2.48785	0.0128518	NA	0	0	0	0	2.21336	3.65509	2.87903	0.920508	C_1	4930518I15Rik
1679	404.732	-0.0165166	0.0760952	-0.217052	0.828168	0.926018	402.619	384.715	426.523	415.447	408.366	374.647	402.105	423.434	C_1	1110008F13Rik
1680	29.9198	0.0644714	0.260526	0.247466	0.804548	0.916186	32.003	29.464	26.7972	28.91	25.4537	34.7234	30.7097	31.2973	C_1	Ndrg3
1681	19.6213	-0.406798	0.327979	-1.24032	0.214859	0.470159	19.6148	21.0457	22.331	26.7685	14.3869	21.0168	12.4758	19.3307	C_1	Dsn1
1682	10.5263	-0.907413	0.454683	-1.9957	0.0459661	0.173786	17.55	10.1019	13.3986	13.9196	8.85346	8.22396	4.79838	7.36407	C_1	Soga1
1683	55.4711	0.792728	0.199108	3.9814	6.85096e-05	0.000985595	38.1972	47.9842	35.7297	39.6174	76.3611	61.2228	71.0161	73.6407	C_1	Samhd1
1684	19.1412	-0.395166	0.325579	-1.21373	0.22485	0.483716	22.7118	18.5202	22.331	23.5563	16.6002	16.4479	18.2339	14.7281	C_1	Rbl1
1685	259.725	0.0555766	0.0949278	0.585462	0.558237	0.777553	236.409	258.441	275.788	249.482	234.617	280.528	279.266	263.265	C_1	Rpn2
1686	119.992	-0.407146	0.134698	-3.02267	0.00250559	0.0192964	132.142	126.274	156.317	132.772	110.668	96.86	103.645	101.256	C_1	Manbal
1687	25.3712	-0.579136	0.290412	-1.99419	0.0461316	0.174208	29.9383	30.3058	35.7297	25.6977	21.027	25.5856	15.3548	19.3307	C_1	Src
1688	0.733611	-0.0921245	1.70005	-0.0541894	0.956784	NA	0	0.841828	2.2331	0	0	0.913773	0.959677	0.920508	C_1	Gm14286
1689	43.1987	-0.193806	0.22628	-0.856487	0.391728	0.652563	38.1972	39.5659	54.711	52.4662	36.5205	40.206	48.9435	34.9793	C_1	Blcap
1690	979.248	0.0481924	0.154101	0.312734	0.754483	0.891343	796.979	916.751	1108.74	1030.05	925.186	1243.65	905.935	906.701	C_1	Nnat
1691	1.33295	2.99657	1.4267	2.10035	0.0356976	NA	0	0.841828	0	0	3.32005	2.74132	1.91935	1.84102	C_1	Platr27
1692	99.1916	0.109149	0.144386	0.755956	0.449675	0.700095	100.139	101.019	90.4407	89.9421	96.2813	104.17	108.443	103.097	C_1	Ctnnbl1
1693	1.17722	-2.82717	1.54735	-1.8271	0.067685	NA	4.12942	0	2.2331	2.14148	0	0.913773	0	0	C_1	Vstm2l
1694	15.9966	1.05349	0.402055	2.62025	0.00878645	0.0514867	3.09707	13.4693	6.69931	18.2026	17.7069	24.6719	21.1129	23.0127	C_1	Tti1
1695	70.352	0.256333	0.175072	1.46415	0.143152	0.368536	52.6501	72.3972	64.76	66.3859	70.8276	78.5845	85.4113	71.7997	C_1	Rprd1b
1696	3.29591	0.239322	0.812075	0.294704	0.76822	0.898108	3.09707	2.52548	4.46621	2.14148	1.10668	1.82755	3.83871	7.36407	C_1	Tgm2
1697	1.23438	1.11767	1.3349	0.837271	0.40244	NA	1.03236	0	1.11655	1.07074	1.10668	1.82755	0.959677	2.76153	C_1	D630003M21Rik
1698	1.17536	-1.85458	1.57315	-1.17889	0.23844	NA	2.06471	0.841828	0	4.28296	2.21336	0	0	0	C_1	Lbp
1699	20.9907	0.451462	0.324724	1.39029	0.16444	0.402487	16.5177	25.2548	14.5152	13.9196	27.667	21.9306	28.7903	19.3307	C_1	Snhg11
1700	12.9699	0.275008	0.403315	0.68187	0.495321	0.734346	9.2912	8.41828	12.2821	17.1318	16.6002	12.7928	13.4355	13.8076	C_1	Ralgapb
1701	3.17333	4.33696	1.22981	3.52652	0.000421063	0.00445603	0	0.841828	0	0	2.21336	10.0515	7.67742	4.60254	C_1	Slc32a1
1702	19.2662	0.351931	0.32935	1.06856	0.285267	0.552093	12.3883	19.362	16.7483	19.2733	16.6002	24.6719	22.0726	23.0127	C_1	Actr5
1703	2.09121	-0.276889	1.02743	-0.269498	0.787547	0.908065	5.16178	0.841828	2.2331	1.07074	0	2.74132	1.91935	2.76153	C_1	Ppp1r16b
1704	35.1696	-0.469197	0.243781	-1.92467	0.0542708	0.194394	46.456	35.3568	41.3124	40.6881	25.4537	29.2407	28.7903	34.0588	C_1	Fam83d
1705	10.7604	0.0380296	0.444773	0.0855034	0.931861	0.97125	6.19413	9.26011	10.049	17.1318	9.96014	10.9653	10.5564	11.9666	C_1	Dhx35
1706	16.2828	-2.2067	0.429817	-5.13405	2.83571e-07	7.55108e-06	34.0677	29.464	14.5152	28.91	6.64009	8.22396	3.83871	4.60254	C_1	Mafb
1707	606.806	-0.236238	0.0668173	-3.53559	0.000406873	0.00432816	608.058	639.789	703.428	676.707	524.567	540.04	568.129	593.728	C_1	Top1
1708	40.1741	0.437976	0.24986	1.75288	0.0796219	0.254458	32.003	31.1476	27.9138	46.0418	30.9871	63.0503	46.0645	44.1844	C_1	Plcg1
1709	7.44536	0.237989	0.52034	0.457372	0.647404	0.832309	6.19413	5.8928	6.69931	8.56592	8.85346	6.39641	9.59677	7.36407	C_1	Zhx3
1710	0.588408	-1.7126	1.87419	-0.913778	0.360833	NA	1.03236	1.68366	0	1.07074	0	0	0	0.920508	C_1	Gm16751
1711	1.02887	-1.63963	1.52642	-1.07417	0.282747	NA	2.06471	0.841828	1.11655	2.14148	1.10668	0	0.959677	0	C_1	Emilin3
1712	98.7	0.347947	0.150946	2.30511	0.0211604	0.100408	87.7502	86.7083	71.4593	101.72	100.708	114.222	104.605	122.428	C_1	Chd6
1713	0.726342	0.858666	1.80552	0.475579	0.634375	NA	1.03236	0	1.11655	0	0	2.74132	0	0.920508	C_1	Gm45447
1714	0.703477	0.941226	1.74187	0.540354	0.588953	NA	1.03236	0.841828	0	0	0	0.913773	1.91935	0.920508	C_1	Ptprt
1715	592.109	-0.0843619	0.0674969	-1.24986	0.21135	0.465156	593.605	654.1	599.588	589.977	542.274	608.573	540.298	608.456	C_1	Srsf6
1716	51.8386	-0.0155568	0.204161	-0.0761986	0.939261	0.974432	56.7796	62.2953	43.5455	44.9711	56.4408	54.8264	47.9838	47.8664	C_1	Ift52
1717	44.5733	0.655603	0.230321	2.84648	0.00442061	0.0302955	39.2295	33.6731	23.4476	41.7588	65.2942	57.5677	42.2258	53.3895	C_1	Mybl2
1718	2.27306	3.81577	1.29198	2.95343	0.00314264	0.0231455	1.03236	0	0	0	3.32005	7.31018	1.91935	4.60254	C_1	Tox2
1719	8.14957	1.15604	0.532947	2.16914	0.0300718	0.128869	2.06471	5.05097	5.58276	7.49518	14.3869	10.0515	7.67742	12.8871	C_1	Jph2
1720	97.0832	-0.0284429	0.149991	-0.18963	0.849599	0.936036	99.1062	89.2338	98.2566	106.003	99.6014	110.567	88.2903	85.6073	C_1	Oser1
1721	5.41853	-0.484766	0.632778	-0.766091	0.443622	0.694964	5.16178	5.05097	8.93242	6.42444	1.10668	7.31018	3.83871	5.52305	C_1	2900093K20Rik
1722	1.99559	-1.67289	1.12872	-1.48211	0.13831	0.361277	2.06471	6.73463	1.11655	2.14148	1.10668	0	0.959677	1.84102	C_1	Gdap1l1
1723	8.80689	0.14153	0.487236	0.290475	0.771452	0.899493	6.19413	6.73463	8.93242	11.7781	9.96014	10.0515	5.75806	11.0461	C_1	Fitm2
1724	10.3106	0.403374	0.478083	0.843733	0.398819	0.657709	16.5177	5.05097	8.93242	5.3537	6.64009	13.7066	12.4758	13.8076	C_1	Ttpal
1725	30.8489	1.05592	0.278782	3.78762	0.000152095	0.00194388	18.5824	26.0967	15.6317	19.2733	42.0539	44.7749	29.75	50.628	C_1	Serinc3
1726	0.59365	1.66981	1.87146	0.892249	0.37226	NA	0	0.841828	0	0	1.10668	0	0.959677	1.84102	C_1	0610039K10Rik
1727	265.496	0.0075328	0.0912582	0.0825437	0.934214	0.972059	246.733	286.222	272.439	252.695	270.03	265.908	263.911	266.027	C_1	Pkig
1728	6.95874	0.291266	0.554288	0.525477	0.599252	0.806569	6.19413	5.8928	5.58276	7.49518	4.42673	11.8791	9.59677	4.60254	C_1	Ada
1729	1.38117	3.03427	1.44709	2.0968	0.0360111	NA	0	0.841828	0	0	5.53341	0.913773	1.91935	1.84102	C_1	Rims4
1730	527.45	-0.27106	0.0671602	-4.03602	5.43651e-05	0.000813432	571.925	572.443	570.558	593.19	474.767	509.885	448.169	478.664	C_1	Ywhab
1731	58.9369	0.0402838	0.186813	0.215637	0.829271	0.926094	57.8119	53.877	59.1773	62.1029	55.3341	67.6192	57.5806	57.992	C_1	Tomm34
1732	38.4806	0.896154	0.251103	3.56886	0.000358535	0.00388775	22.7118	21.8875	37.9628	25.6977	52.0141	48.43	38.3871	60.7536	C_1	Stk4
1733	9.87058	3.3609	0.670101	5.01551	5.28932e-07	1.30686e-05	2.06471	2.52548	1.11655	1.07074	25.4537	15.5341	20.1532	11.0461	C_1	Matn4
1734	18.357	-0.360813	0.340416	-1.05992	0.289182	0.555582	22.7118	19.362	18.9814	21.4148	18.8136	10.9653	13.4355	21.1717	C_1	Sdc4
1735	169.394	-0.280517	0.114799	-2.44356	0.0145432	0.0758793	195.115	188.57	174.182	185.238	150.509	139.807	146.831	174.897	C_1	Sys1
1736	2.69548	-0.830477	0.887473	-0.935777	0.349388	0.614845	2.06471	5.05097	4.46621	2.14148	2.21336	1.82755	2.87903	0.920508	C_1	Dbndd2
1737	61.4373	-0.248251	0.192449	-1.28995	0.197066	0.446132	66.0708	71.5554	63.6435	65.3151	55.3341	41.1198	57.5806	70.8791	C_1	Pigt
1738	48.9729	0.148698	0.208427	0.71343	0.47558	0.719262	43.3589	51.3515	39.0793	51.3955	56.4408	42.9473	55.6613	51.5485	C_1	Wfdc2
1739	69.6547	-0.309457	0.176628	-1.75202	0.0797696	0.254786	66.0708	73.239	79.2752	89.9421	63.0809	55.7402	70.0564	59.833	C_1	Dnttip1
1740	736.108	-0.498711	0.0681266	-7.32036	2.47309e-13	1.90567e-11	832.079	807.313	990.382	821.257	597.608	582.987	604.597	652.64	C_1	Ube2c
1741	18.7824	-0.312501	0.346612	-0.90159	0.367275	0.631063	15.4853	18.5202	32.38	17.1318	16.6002	15.5341	13.4355	21.1717	C_1	Snx21
1742	19.8567	-0.415307	0.324446	-1.28005	0.200528	0.450575	22.7118	20.2039	18.9814	28.91	18.8136	19.1892	14.3952	15.6486	C_1	Acot8
1743	5.779	0.492205	0.598156	0.822871	0.410581	0.667993	3.09707	4.20914	6.69931	5.3537	5.53341	9.13773	5.75806	6.44356	C_1	Zswim3
1744	10.7865	-0.195959	0.446859	-0.438527	0.661005	0.839217	10.3236	8.41828	16.7483	10.7074	12.1735	6.39641	8.63709	12.8871	C_1	Zswim1
1745	6.01303	0.402109	0.612676	0.656315	0.511621	0.746483	7.22649	1.68366	6.69931	5.3537	7.74677	7.31018	2.87903	9.20508	C_1	Neurl2
1746	62.2525	-0.245901	0.183223	-1.34209	0.179568	0.421325	67.1031	68.1881	65.8766	68.5273	66.4009	59.3953	53.7419	48.7869	C_1	Ctsa
1747	11.9596	-0.989464	0.463076	-2.13672	0.0326206	0.136471	9.2912	14.3111	11.1655	28.91	7.74677	4.56887	8.63709	11.0461	C_1	Pltp
1748	103.787	-0.192624	0.148746	-1.29498	0.195326	0.443821	118.721	101.861	117.238	106.003	88.5346	107.825	79.6532	110.461	C_1	Pcif1
1749	6.27061	-0.899112	0.586311	-1.53351	0.125151	0.338449	9.2912	5.8928	11.1655	6.42444	4.42673	5.48264	2.87903	4.60254	C_1	Zfp335
1750	5.63293	-0.537425	0.609391	-0.881905	0.377828	0.641013	4.12942	9.26011	7.81586	5.3537	5.53341	4.56887	2.87903	5.52305	C_1	Zfp335os
1751	3.87832	-1.81644	0.894845	-2.02989	0.0423676	0.164055	3.09707	3.36731	15.6317	2.14148	2.21336	3.65509	0	0.920508	C_1	Mmp9
1752	2.35785	0.377232	0.928042	0.406482	0.684389	0.853427	3.09707	0.841828	2.2331	2.14148	2.21336	3.65509	1.91935	2.76153	C_1	Slc12a5
1753	46.3221	-0.223339	0.215272	-1.03747	0.299516	0.56481	41.2942	53.0352	55.8276	49.254	44.2673	33.8096	47.9838	45.1049	C_1	Ncoa5
1754	9.1237	0.790008	0.481335	1.64129	0.100738	0.295653	7.22649	8.41828	5.58276	5.3537	11.0668	14.6204	11.5161	9.20508	C_1	Cd40
1755	43.7277	-0.0629403	0.232367	-0.270866	0.786494	0.90793	51.6178	34.515	52.4779	40.6881	38.7339	31.9821	54.7016	45.1049	C_1	Slc35c2
1756	28.5363	-0.638927	0.272957	-2.34076	0.0192444	0.0935583	32.003	40.4078	34.6131	32.1222	16.6002	26.4994	23.0322	23.0127	C_1	Elmo2
1757	1.42945	-1.39719	1.36133	-1.02634	0.304731	NA	1.03236	1.68366	1.11655	4.28296	3.32005	0	0	0	C_1	Zfp663
1758	27.226	0.125131	0.27275	0.458777	0.646395	0.831573	25.8089	21.8875	27.9138	28.91	27.667	27.4132	27.8306	30.3768	C_1	Zfp334
1759	59.3917	-0.177741	0.186662	-0.952207	0.340992	0.606516	68.1355	62.2953	60.2938	61.0322	64.1876	55.7402	53.7419	49.7075	C_1	Trp53rka
1760	1.47025	-0.348999	1.31507	-0.265383	0.790714	NA	0	0	4.46621	2.14148	3.32005	0.913773	0	0.920508	C_1	Slc2a10
1761	4.76485	-1.56697	0.720658	-2.17437	0.0296776	0.127801	4.12942	5.8928	11.1655	7.49518	1.10668	4.56887	1.91935	1.84102	C_1	Eya2
1762	83.1665	0.495149	0.163559	3.02735	0.0024671	0.0190582	53.6825	76.6064	78.1586	67.4566	97.388	97.7737	91.1693	103.097	C_1	Zmynd8
1763	18.3546	0.19197	0.334051	0.574673	0.565513	0.782866	16.5177	16.8366	17.8648	17.1318	25.4537	19.1892	17.2742	16.5692	C_1	Ncoa3
1764	111.578	-0.752196	0.15018	-5.00863	5.48202e-07	1.34369e-05	121.818	146.478	138.452	153.116	89.6412	81.3258	62.379	99.4149	C_1	Sulf2
1765	15.5578	0.437753	0.391633	1.11776	0.263668	0.52901	23.7442	7.57645	11.1655	10.7074	15.4935	16.4479	16.3145	23.0127	C_1	Prex1
1766	33.8883	-0.0411397	0.24492	-0.167972	0.866605	0.9441	35.1001	33.6731	32.38	36.4051	33.2005	32.8958	28.7903	38.6614	C_1	Trp53rkb
1767	5.72876	0.902671	0.611382	1.47644	0.139825	0.363922	3.09707	4.20914	2.2331	6.42444	6.64009	8.22396	6.71774	8.28458	C_1	Arfgef2
1768	101.653	0.311006	0.143191	2.17196	0.0298584	0.128356	96.0091	87.5501	97.14	82.4469	112.882	109.653	117.081	110.461	C_1	Cse1l
1769	86.3238	-0.335028	0.156704	-2.13797	0.0325194	0.136279	102.203	91.7593	87.0911	103.862	85.2145	75.8432	70.0564	74.5612	C_1	Stau1
1770	132.047	0.509784	0.128528	3.96634	7.29847e-05	0.00104026	112.527	104.387	107.189	111.357	174.856	142.549	151.629	151.884	C_1	Ddx27
1771	3.23888	-0.292482	0.818089	-0.357519	0.720704	0.872844	4.12942	2.52548	4.46621	3.21222	3.32005	3.65509	0	4.60254	C_1	Znfx1
1772	1.204	-2.85305	1.56585	-1.82205	0.0684478	NA	2.06471	0	5.58276	1.07074	0	0.913773	0	0	C_1	Kcnb1
1773	43.5068	0.407679	0.222635	1.83116	0.0670772	0.226636	32.003	38.7241	48.0117	31.0514	47.5873	54.8264	47.9838	47.8664	C_1	Ptgis
1774	15.3396	-0.119603	0.37915	-0.31545	0.75242	0.89022	12.3883	15.1529	24.5641	11.7781	17.7069	10.9653	17.2742	12.8871	C_1	B4galt5
1775	14.5455	0.0693015	0.415177	0.16692	0.867433	0.944584	14.453	12.6274	21.2145	8.56592	14.3869	6.39641	23.9919	14.7281	C_1	Slc9a8
1776	13.6513	-0.261808	0.401856	-0.651498	0.514725	0.748641	10.3236	15.1529	22.331	11.7781	12.1735	10.0515	17.2742	10.1256	C_1	Spata2
1777	105.934	-0.0265044	0.149979	-0.176721	0.859727	0.941014	107.365	103.545	123.937	93.1543	108.455	125.187	87.3306	98.4944	C_1	Rnf114
1778	94.2304	-1.55443	0.167212	-9.29616	1.45614e-20	2.16298e-18	128.012	147.32	138.452	148.833	39.8405	38.3785	62.379	50.628	C_1	Snai1
1779	10.7122	-0.0129127	0.45567	-0.0283379	0.977393	0.989024	15.4853	5.05097	8.93242	13.9196	8.85346	10.0515	9.59677	13.8076	C_1	Ube2v1
1780	38.1696	0.0888779	0.237717	0.373881	0.708493	0.866654	34.0677	31.1476	35.7297	47.1125	46.4806	33.8096	37.4274	39.5819	C_1	Tmem189
1781	21.2885	-0.55947	0.315423	-1.77371	0.0761109	0.247701	28.906	24.413	25.6807	22.4855	16.6002	20.103	20.1532	11.9666	C_1	Cebpb
1782	98.523	0.063341	0.144839	0.43732	0.661879	0.839615	88.7826	101.019	92.6738	102.791	98.4947	105.084	102.685	96.6534	C_1	Ptpn1
1783	3.08289	0.950507	0.884714	1.07437	0.282659	0.549668	1.03236	0.841828	4.46621	2.14148	7.74677	0.913773	3.83871	3.68203	C_1	Ripor3
1784	22.4977	0.515377	0.30951	1.66514	0.0958851	0.285824	18.5824	14.3111	22.331	19.2733	26.5604	24.6719	21.1129	33.1383	C_1	Pard6b
1785	13.2033	-0.535891	0.424249	-1.26315	0.206535	0.458806	8.25885	14.3111	16.7483	23.5563	6.64009	13.7066	7.67742	14.7281	C_1	Adnp
1786	59.227	-0.477548	0.187177	-2.55132	0.0107315	0.0597467	72.2649	65.6626	73.6924	64.2444	52.0141	52.0851	44.1451	49.7075	C_1	Dpm1
1787	12.5227	0.316455	0.412877	0.766463	0.443401	0.694964	12.3883	14.3111	8.93242	8.56592	18.8136	10.9653	10.5564	15.6486	C_1	Mocs3
1788	1.44036	0.91258	1.22294	0.746221	0.455534	NA	1.03236	0.841828	1.11655	1.07074	0	2.74132	2.87903	1.84102	C_1	Kcng1
1789	5.1897	-1.01223	0.677389	-1.49431	0.135095	0.355665	12.3883	3.36731	5.58276	6.42444	4.42673	4.56887	3.83871	0.920508	C_1	Atp9a
1790	37.3007	1.5704	0.261501	6.0053	1.90974e-09	7.54654e-08	20.6471	17.6784	11.1655	25.6977	49.8007	52.0851	63.3387	57.992	C_1	Sall4
1791	36.1038	-0.120091	0.239079	-0.502305	0.615453	0.815654	37.1648	42.9332	34.6131	35.3344	35.4138	29.2407	34.5484	39.5819	C_1	Zfp64
1792	199.167	-0.278655	0.127014	-2.19389	0.028243	0.123192	171.371	255.074	209.912	235.563	198.096	209.254	162.185	151.884	C_1	Tshz2
1793	12.4989	0.423997	0.425405	0.996692	0.318914	0.582761	10.3236	13.4693	11.1655	7.49518	14.3869	7.31018	21.1129	14.7281	C_1	Zfp217
1794	1.52565	0.455053	1.2731	0.357438	0.720764	NA	0	0.841828	0	4.28296	3.32005	0	1.91935	1.84102	C_1	Bcas1
1795	250.994	0.115497	0.101927	1.13314	0.257158	0.522064	259.121	199.513	247.875	259.119	266.71	236.667	259.113	279.835	C_1	Pfdn4
1796	6.23421	1.41527	0.616674	2.29501	0.0217328	0.102193	4.12942	5.8928	1.11655	2.14148	7.74677	10.9653	9.59677	8.28458	C_1	Dok5
1797	13.6695	-0.597054	0.412369	-1.44786	0.147655	0.376023	23.7442	15.9947	7.81586	18.2026	9.96014	11.8791	14.3952	7.36407	C_1	Fam210b
1798	162.964	-0.15544	0.115681	-1.34369	0.179047	0.420651	172.403	160.789	163.017	191.662	146.082	164.479	149.71	155.566	C_1	Aurka
1799	40.0384	0.336591	0.233811	1.43959	0.149984	0.379873	37.1648	37.0404	25.6807	41.7588	35.4138	47.5162	45.1048	50.628	C_1	Cstf1
1800	91.5009	0.248736	0.159406	1.5604	0.118666	0.327448	85.6855	96.8102	63.6435	87.8006	86.3212	110.567	102.685	98.4944	C_1	Rtf2
1801	1.24743	0.468215	1.32877	0.352368	0.724562	NA	1.03236	0	1.11655	2.14148	1.10668	2.74132	0	1.84102	C_1	Tfap2c
1802	34.5094	1.04645	0.260759	4.01307	5.99332e-05	0.000883871	24.7765	28.6222	15.6317	20.3441	46.4806	46.6024	38.3871	55.2305	C_1	Bmp7
1803	182.538	0.201292	0.108616	1.85324	0.0638474	0.218852	187.889	166.682	165.25	159.54	191.456	198.289	202.492	188.704	C_1	Rae1
1804	56.2929	0.224854	0.193823	1.1601	0.246008	0.508197	50.5854	47.1424	51.3614	58.8907	63.0809	61.2228	50.8629	67.1971	C_1	Rbm38
1805	12.1919	-0.923805	0.428657	-2.15512	0.0311527	0.132123	17.55	21.0457	11.1655	13.9196	8.85346	11.8791	5.75806	7.36407	C_1	Pmepa1
1806	62.949	-0.320859	0.193123	-1.66143	0.0966277	0.287312	72.2649	60.6116	91.5573	55.6785	59.7608	60.309	52.7822	50.628	C_1	Rab22a
1807	177.48	-0.0128268	0.117091	-0.109546	0.912769	0.963855	167.242	159.106	208.795	178.814	188.136	155.341	173.702	188.704	C_1	Vapb
1808	81.4102	-0.279033	0.160835	-1.7349	0.0827586	0.260852	80.5238	98.4939	92.6738	84.5884	80.7878	70.3605	73.8951	69.9586	C_1	Stx16
1809	40.1171	0.472624	0.227209	2.08013	0.0375133	0.150652	29.9383	33.6731	34.6131	36.4051	42.0539	52.0851	47.9838	44.1844	C_1	Npepl1
1810	13.8932	0.102246	0.381532	0.267987	0.78871	0.908591	14.453	11.7856	15.6317	11.7781	16.6002	15.5341	12.4758	12.8871	C_1	Nespas
1811	2323.82	-0.368888	0.0406437	-9.07612	1.12512e-19	1.59444e-17	2511.72	2704.79	2550.2	2705.76	2121.51	1993.85	1993.25	2009.47	C_1	Gnas
1812	1.01602	0.709703	1.50437	0.47176	0.637098	NA	0	0.841828	2.2331	0	2.21336	0	1.91935	0.920508	C_1	Gm20721
1813	109.778	-0.00978153	0.140186	-0.0697753	0.944373	0.977445	108.397	111.121	109.422	112.428	89.6412	118.791	116.121	112.302	C_1	Nelfcd
1814	114.903	0.0986031	0.143528	0.686997	0.492085	0.732542	105.3	101.019	131.753	106.003	132.802	98.6875	128.597	115.064	C_1	Ctsz
1815	537.924	-0.411457	0.0699911	-5.87871	4.13481e-09	1.56855e-07	603.928	558.132	671.048	626.383	449.313	456.887	466.403	471.3	C_1	Atp5e
1816	152.031	-0.326135	0.121718	-2.67943	0.0073748	0.0451459	175.5	170.049	168.599	162.752	131.695	145.29	113.242	149.122	C_1	Prelid3b
1817	18.398	-0.0214197	0.345379	-0.0620181	0.950548	0.979302	18.5824	22.7294	12.2821	20.3441	17.7069	21.9306	11.5161	22.0922	C_1	Edn3
1818	0.569537	1.62381	1.88946	0.859406	0.390117	NA	0	0.841828	0	0	0	0.913773	0.959677	1.84102	C_1	Gm14399
1819	1.07584	0.579396	2.56549	0.225842	0.821324	NA	0	3.36731	0	0	3.32005	0	1.91935	0	C_1	Gm14443
1820	14.8861	0.574667	0.371214	1.54807	0.121604	0.331814	11.3559	13.4693	12.2821	10.7074	15.4935	21.0168	17.2742	17.4897	C_1	Gm4631
1821	6.88115	-0.52972	0.559026	-0.947576	0.343345	0.608817	10.3236	5.8928	5.58276	10.7074	6.64009	2.74132	6.71774	6.44356	C_1	Zfp968
1822	0.870805	-0.374757	1.58826	-0.235953	0.813469	NA	1.03236	1.68366	1.11655	0	2.21336	0	0	0.920508	C_1	Gm4724
1823	26.9502	-0.396154	0.299178	-1.32414	0.185457	0.429698	21.6795	31.9895	34.6131	34.2637	22.1336	12.7928	25.9113	32.2178	C_1	Gm6710
1824	1.29614	-0.0816346	1.29979	-0.0628061	0.949921	NA	2.06471	0	2.2331	1.07074	2.21336	1.82755	0.959677	0	C_1	Zfp966
1825	14.4936	-0.681273	0.378371	-1.80054	0.0717748	0.23756	21.6795	15.9947	15.6317	18.2026	9.96014	11.8791	12.4758	10.1256	C_1	Gm14305
1826	11.2448	-0.314757	0.43533	-0.723031	0.469661	0.714698	12.3883	15.1529	14.5152	7.49518	14.3869	9.13773	7.67742	9.20508	C_1	Gm14295
1827	11.7103	-0.0352872	0.433005	-0.0814939	0.935049	0.972413	8.25885	15.9947	12.2821	10.7074	9.96014	6.39641	15.3548	14.7281	C_1	Gm14296
1828	3.61816	-0.586004	0.771322	-0.759739	0.44741	0.698155	6.19413	2.52548	5.58276	3.21222	2.21336	3.65509	0.959677	4.60254	C_1	Gm14419
1829	0.627633	-1.78821	1.84697	-0.968189	0.33295	NA	1.03236	0.841828	2.2331	0	0	0.913773	0	0	C_1	Gm14410
1830	11.4186	-0.618075	0.432574	-1.42883	0.153053	0.384316	18.5824	12.6274	11.1655	12.8489	9.96014	5.48264	10.5564	10.1256	C_1	Gm14418
1831	2.63788	-0.200403	0.916174	-0.218739	0.826853	0.92591	0	2.52548	5.58276	3.21222	3.32005	2.74132	0.959677	2.76153	C_1	Gm14403
1832	2.34904	-0.87956	0.978546	-0.898844	0.368736	0.632505	5.16178	1.68366	3.34966	2.14148	0	3.65509	0.959677	1.84102	C_1	Gm14322
1833	2.07761	0.870815	1.03745	0.839381	0.401256	0.660403	1.03236	2.52548	1.11655	1.07074	4.42673	4.56887	0.959677	0.920508	C_1	Gm14325
1834	3.80147	0.0127279	0.765849	0.0166194	0.98674	0.993834	4.12942	2.52548	1.11655	7.49518	2.21336	4.56887	1.91935	6.44356	C_1	Gm14327
1835	4.19961	0.103256	0.712315	0.144958	0.884744	0.952581	3.09707	3.36731	4.46621	5.3537	4.42673	5.48264	0.959677	6.44356	C_1	Gm14326
1836	2.85773	-1.55685	0.896367	-1.73684	0.0824147	0.260336	4.12942	4.20914	4.46621	4.28296	1.10668	1.82755	1.91935	0.920508	C_1	Zfp971
1837	16.6609	-0.824245	0.381352	-2.16137	0.0306664	0.130877	26.8413	13.4693	25.6807	19.2733	13.2802	8.22396	18.2339	8.28458	C_1	Zfp931
1838	2.92596	0.379249	0.948022	0.400043	0.689125	0.856215	0	6.73463	0	3.21222	2.21336	4.56887	5.75806	0.920508	C_1	Phactr3
1839	6.87408	0.141455	0.608146	0.232601	0.816072	0.921537	12.3883	5.05097	5.58276	3.21222	5.53341	13.7066	7.67742	1.84102	C_1	Ppp1r3d
1840	11.2742	-0.247495	0.466948	-0.530028	0.596093	0.803633	8.25885	17.6784	8.93242	13.9196	7.74677	14.6204	15.3548	3.68203	C_1	Fam217b
1841	3.16411	1.00079	0.890792	1.12348	0.261232	0.526694	2.06471	5.05097	0	1.07074	3.32005	5.48264	0.959677	7.36407	C_1	Cdh4
1842	12.3469	0.13735	0.413537	0.332136	0.739787	0.883007	12.3883	12.6274	8.93242	12.8489	17.7069	13.7066	7.67742	12.8871	C_1	Taf4
1843	49.9007	0.16967	0.211606	0.801817	0.422659	0.678687	53.6825	43.7751	49.1283	41.7588	47.5873	67.6192	43.1855	52.469	C_1	Lsm14b
1844	1195.8	0.0908649	0.0480903	1.88946	0.0588298	0.206185	1133.53	1107	1183.55	1211.01	1248.34	1224.46	1214.95	1243.61	C_1	Psma7
1845	4.55048	0.202365	0.676077	0.299323	0.764694	0.896442	4.12942	5.05097	3.34966	4.28296	6.64009	7.31018	2.87903	2.76153	C_1	Ss18l1
1846	35.819	-0.235834	0.243737	-0.967577	0.333256	0.598327	40.2619	45.4587	31.2635	37.4759	33.2005	33.8096	38.3871	26.6947	C_1	Mtg2
1847	20.8371	-0.342362	0.321958	-1.06338	0.287611	0.554403	25.8089	27.7803	17.8648	21.4148	17.7069	17.3617	24.9516	13.8076	C_1	Osbpl2
1848	254.71	0.0562008	0.0933511	0.602037	0.54715	0.771006	266.348	238.237	259.04	236.633	245.683	264.994	253.355	273.391	C_1	Adrm1
1849	14.4572	0.923276	0.386054	2.39158	0.0167762	0.0849421	8.25885	11.7856	10.049	9.63666	21.027	15.5341	17.2742	22.0922	C_1	Lama5
1850	1284.74	-0.0423599	0.0507529	-0.834629	0.403926	0.662676	1277.02	1223.18	1366.66	1349.13	1330.23	1197.04	1252.38	1282.27	C_1	Rps21
1851	20.1754	-0.286343	0.327208	-0.87511	0.381514	0.644818	27.8736	14.3111	23.4476	23.5563	15.4935	18.2755	17.2742	21.1717	C_1	Cables2
1852	62.9692	0.448872	0.196073	2.28931	0.0220613	0.103263	67.1031	63.9789	41.3124	39.6174	74.1477	79.4983	68.1371	69.9586	C_1	Gata5
1853	8.68316	1.79555	0.570659	3.14644	0.0016527	0.0137696	8.25885	0	4.46621	3.21222	14.3869	14.6204	14.3952	10.1256	C_1	B230312C02Rik
1854	54.2732	-0.0135758	0.204598	-0.0663532	0.947097	0.977765	69.1678	58.928	37.9628	51.3955	57.5475	51.1713	52.7822	55.2305	C_1	Mrgbp
1855	133.275	-0.28159	0.131234	-2.14571	0.031896	0.134581	142.465	147.32	154.084	141.338	119.522	113.308	103.645	144.52	C_1	Ogfr
1856	2.06399	-1.74275	1.09988	-1.58449	0.113083	0.318311	3.09707	4.20914	2.2331	3.21222	0	0	1.91935	1.84102	C_1	Col9a3
1857	1.57366	0.434788	1.19366	0.364247	0.715673	NA	2.06471	0	2.2331	1.07074	4.42673	0.913773	0.959677	0.920508	C_1	Tcfl5
1858	59.3579	0.381075	0.189326	2.01279	0.0441363	0.168574	56.7796	42.9332	49.1283	57.8199	71.9343	68.533	62.379	65.3561	C_1	Dido1
1859	58.5383	-0.338248	0.192633	-1.75592	0.0791026	0.253379	67.1031	64.8208	55.8276	73.881	48.694	63.0503	47.9838	46.9459	C_1	Gid8
1860	79.5903	-0.150894	0.162014	-0.931365	0.351665	0.616651	78.459	95.1266	84.858	76.0225	75.2544	78.5845	72.9355	75.4817	C_1	Ythdf1
1861	54.2408	-0.452464	0.197912	-2.28619	0.0222431	0.103759	57.8119	63.9789	61.4104	67.4566	45.374	51.1713	49.9032	36.8203	C_1	Nkain4
1862	38.24	-0.284511	0.237609	-1.19739	0.231153	0.492234	41.2942	45.4587	40.1959	40.6881	35.4138	25.5856	44.1451	33.1383	C_1	Arfgap1
1863	1.80427	0.197411	1.06019	0.186204	0.852285	0.937838	1.03236	3.36731	1.11655	1.07074	2.21336	0.913773	2.87903	1.84102	C_1	Chrna4
1864	2.28735	-3.11732	1.32256	-2.35703	0.0184219	0.0907902	4.12942	10.1019	1.11655	1.07074	0	0	0.959677	0.920508	C_1	Eef1a2
1865	394.141	-0.814102	0.0838503	-9.70898	2.76073e-22	4.72737e-20	489.337	552.239	489.05	479.691	253.43	285.097	281.185	323.098	C_1	Ppdpf
1866	1.16719	-1.03581	1.39426	-0.742908	0.457538	NA	2.06471	0.841828	2.2331	1.07074	2.21336	0.913773	0	0	C_1	Helz2
1867	11.6112	0.54995	0.450014	1.22207	0.221681	0.479912	6.19413	11.7856	5.58276	13.9196	16.6002	17.3617	6.71774	14.7281	C_1	Gmeb2
1868	2.61799	1.61941	1.00563	1.61035	0.107321	0.3085	1.03236	0.841828	3.34966	0	4.42673	3.65509	6.71774	0.920508	C_1	Stmn3
1869	18.5638	0.253582	0.345316	0.734346	0.462738	0.708884	14.453	14.3111	23.4476	16.0611	13.2802	19.1892	20.1532	27.6153	C_1	Rtel1
1870	108.669	-0.0545847	0.1433	-0.380913	0.703268	0.864563	100.139	107.754	120.588	114.569	113.988	121.532	95.9677	94.8124	C_1	Arfrp1
1871	17.686	-0.271558	0.347169	-0.782207	0.434093	0.687443	21.6795	17.6784	12.2821	25.6977	16.6002	13.7066	17.2742	16.5692	C_1	Zgpat
1872	9.60949	-0.180815	0.477315	-0.378818	0.704823	0.865256	16.5177	10.9438	7.81586	5.3537	11.0668	9.13773	9.59677	6.44356	C_1	Zbtb46
1873	185.333	-0.229749	0.110385	-2.08135	0.0374017	0.150262	219.892	189.411	197.63	193.804	164.896	180.927	183.298	152.804	C_1	Tpd52l2
1874	110.834	0.105872	0.13782	0.768194	0.442372	0.69407	101.171	100.178	106.072	119.923	120.628	112.394	109.403	116.905	C_1	Dnajc5
1875	17.2158	-0.706643	0.354252	-1.99475	0.0460705	0.174074	24.7765	19.362	14.5152	26.7685	13.2802	14.6204	11.5161	12.8871	C_1	Uckl1
1876	23.0043	-0.150633	0.323046	-0.466288	0.641009	0.82832	33.0354	19.362	15.6317	28.91	23.2403	28.327	13.4355	22.0922	C_1	Zfp512b
1877	73.4336	0.228868	0.173969	1.31557	0.188319	0.433655	60.909	85.8665	62.5269	59.9614	81.8945	80.412	75.8145	80.0842	C_1	Prpf6
1878	7.75081	-0.357252	0.523209	-0.682808	0.494728	0.733814	11.3559	5.05097	11.1655	7.49518	5.53341	5.48264	6.71774	9.20508	C_1	Samd10
1879	0.677179	1.92686	1.89583	1.01637	0.309455	NA	0	0.841828	0	0	0	3.65509	0	0.920508	C_1	Sox18
1880	4.36094	-0.775589	0.715863	-1.08343	0.278616	0.545161	6.19413	1.68366	7.81586	6.42444	4.42673	2.74132	1.91935	3.68203	C_1	Tcea2
1881	76.0955	-0.624292	0.167542	-3.72619	0.000194395	0.00236192	91.8797	104.387	81.5083	91.0129	57.5475	62.1366	60.4597	59.833	C_1	Rgs19
1882	3.34762	-0.359152	0.789556	-0.454878	0.649197	0.833144	3.09707	4.20914	4.46621	3.21222	4.42673	4.56887	0.959677	1.84102	C_1	Oprl1
1883	25.1632	-0.109038	0.284603	-0.383121	0.70163	0.86383	30.9707	24.413	23.4476	25.6977	23.2403	27.4132	24.9516	21.1717	C_1	Pcmtd2
1884	277.982	-0.0824309	0.0915601	-0.900293	0.367964	0.631491	277.704	259.283	303.702	304.09	283.311	255.856	260.072	279.835	C_1	Polr3k
1885	20.5264	0.574474	0.325534	1.76471	0.0776128	0.25056	18.5824	17.6784	12.2821	17.1318	28.7737	29.2407	23.0322	17.4897	C_1	Nudt11
1886	15.2912	0.350802	0.364716	0.96185	0.336125	0.601895	10.3236	15.9947	13.3986	13.9196	16.6002	16.4479	16.3145	19.3307	C_1	Nudt10
1887	6.03775	-0.327999	0.595317	-0.550965	0.581658	0.793896	5.16178	3.36731	10.049	8.56592	4.42673	4.56887	4.79838	7.36407	C_1	Shroom4
1888	5.4428	2.14933	0.727084	2.9561	0.00311557	0.0230011	0	2.52548	4.46621	1.07074	6.64009	11.8791	9.59677	7.36407	C_1	Dgkk
1889	49.7049	0.193622	0.204221	0.948099	0.343079	0.608672	45.4237	47.1424	46.8952	46.0418	50.9074	44.7749	56.6209	59.833	C_1	Clcn5
1890	2.73944	0.875684	0.883487	0.991168	0.321603	0.585593	2.06471	3.36731	1.11655	1.07074	2.21336	5.48264	3.83871	2.76153	C_1	Usp27x
1891	3.78696	0.122519	0.742155	0.165085	0.868877	0.945822	4.12942	1.68366	5.58276	3.21222	4.42673	2.74132	5.75806	2.76153	C_1	Ppp1r3f
1892	32.3208	0.0547445	0.255254	0.214471	0.83018	0.926522	32.003	30.3058	39.0793	25.6977	29.8804	35.6372	37.4274	28.5358	C_1	Ccdc22
1893	0.602644	2.70073	1.81643	1.48684	0.137058	NA	0	0	0	0	1.10668	0.913773	0.959677	1.84102	C_1	Syp
1894	6.64881	-1.01538	0.594469	-1.70804	0.0876284	0.269419	5.16178	7.57645	8.93242	13.9196	4.42673	3.65509	7.67742	1.84102	C_1	Prickle3
1895	183.243	-0.701873	0.118741	-5.91097	3.40103e-09	1.31035e-07	238.474	216.35	223.31	228.068	172.642	117.877	145.871	123.348	C_1	Plp2
1896	19.3626	0.285795	0.330562	0.864571	0.387274	0.648825	12.3883	21.0457	22.331	13.9196	21.027	20.103	20.1532	23.9332	C_1	Gpkow
1897	15.5998	-0.431757	0.373176	-1.15698	0.24728	0.510075	16.5177	20.2039	14.5152	20.3441	11.0668	12.7928	20.1532	9.20508	C_1	Wdr45
1898	103.119	-0.647475	0.148696	-4.35436	1.33458e-05	0.000236408	129.044	134.693	133.986	106.003	71.9343	78.5845	77.7338	92.9713	C_1	Praf2
1899	6.50139	0.149357	0.590767	0.252818	0.800409	0.914206	3.09707	7.57645	4.46621	9.63666	2.21336	9.13773	5.75806	10.1256	C_1	Ccdc120
1900	17.9141	-0.0695808	0.339209	-0.205127	0.837473	0.929361	21.6795	17.6784	20.0979	13.9196	17.7069	13.7066	19.1935	19.3307	C_1	Tfe3
1901	35.3916	0.256483	0.242674	1.0569	0.290555	0.556856	32.003	31.1476	36.8462	28.91	45.374	40.206	35.508	33.1383	C_1	Gripap1
1902	46.0281	-0.194425	0.22278	-0.872722	0.382815	0.645476	46.456	38.7241	63.6435	48.1833	46.4806	34.7234	40.3064	49.7075	C_1	Otud5
1903	2.4454	0.274195	0.909301	0.301545	0.762999	0.895919	2.06471	3.36731	2.2331	1.07074	3.32005	1.82755	3.83871	1.84102	C_1	Pim2
1904	28.9125	0.0434936	0.268414	0.162039	0.871275	0.94626	25.8089	26.9385	34.6131	26.7685	27.667	31.9821	33.5887	23.9332	C_1	Slc35a2
1905	86.8455	-0.52645	0.156744	-3.35867	0.000783188	0.00740485	98.0738	106.07	99.3731	106.003	76.3611	60.309	76.7742	71.7997	C_1	Pqbp1
1906	207.167	-0.388563	0.105318	-3.68942	0.000224764	0.00265433	221.956	216.35	264.623	237.704	183.709	189.151	169.863	173.976	C_1	Timm17b
1907	2.45931	-0.334155	0.94398	-0.353985	0.72335	0.874354	6.19413	2.52548	2.2331	0	2.21336	1.82755	1.91935	2.76153	C_1	Pcsk1n
1908	22.7965	0.219386	0.303384	0.723129	0.469601	0.714698	21.6795	21.0457	17.8648	23.5563	27.667	30.1545	20.1532	20.2512	C_1	Hdac6
1909	62.6068	0.00289241	0.190931	0.015149	0.987913	0.99396	58.8443	68.1881	55.8276	66.3859	76.3611	63.9641	65.258	46.0254	C_1	Suv39h1
1910	12.4199	0.646523	0.407599	1.58617	0.1127	0.318032	9.2912	11.7856	10.049	7.49518	13.2802	15.5341	15.3548	16.5692	C_1	Wdr13
1911	1014.66	-0.174518	0.0514428	-3.39246	0.000692669	0.00663552	1055.07	1086.8	1122.13	1040.76	921.866	929.307	986.548	974.818	C_1	Rbm3
1912	2.83847	-0.474954	0.970719	-0.48928	0.624643	0.819936	0	2.52548	2.2331	8.56592	1.10668	6.39641	0.959677	0.920508	C_1	Rbm3os
1913	6.999	-0.191737	0.533621	-0.359313	0.719361	0.871928	8.25885	8.41828	5.58276	7.49518	6.64009	6.39641	7.67742	5.52305	C_1	Tbc1d25
1914	35.2587	-0.160087	0.251318	-0.636989	0.524132	0.755069	41.2942	31.9895	49.1283	26.7685	33.2005	29.2407	34.5484	35.8998	C_1	Ebp
1915	5.4472	-0.755926	0.678039	-1.11487	0.264906	0.530888	9.2912	5.05097	10.049	3.21222	0	3.65509	8.63709	3.68203	C_1	Porcn
1916	44.7424	-0.426212	0.215934	-1.97381	0.0484035	0.179966	54.7149	48.826	46.8952	54.6077	43.1606	34.7234	33.5887	41.4229	C_1	Ftsj1
1917	5.52506	-1.4893	0.676754	-2.20065	0.0277611	0.121544	9.2912	14.3111	3.34966	5.3537	4.42673	1.82755	2.87903	2.76153	C_1	Slc38a5
1918	13.37	-1.0994	0.418037	-2.62991	0.00854069	0.0504785	12.3883	15.9947	17.8648	26.7685	7.74677	6.39641	11.5161	8.28458	C_1	B630019K06Rik
1919	1.28627	1.97115	1.4815	1.33051	0.183349	NA	1.03236	0	0	1.07074	4.42673	0	1.91935	1.84102	C_1	Xk
1920	30.7017	-0.210313	0.274539	-0.766057	0.443642	0.694964	43.3589	21.8875	31.2635	35.3344	35.4138	24.6719	29.75	23.9332	C_1	Dynlt3
1921	2.38838	-1.15813	0.975601	-1.18709	0.235191	0.496774	6.19413	2.52548	3.34966	1.07074	2.21336	0.913773	1.91935	0.920508	C_1	Srpx
1922	29.499	0.445732	0.271744	1.64026	0.100951	0.296047	21.6795	31.9895	16.7483	28.91	34.3071	36.5509	33.5887	32.2178	C_1	Rpgr
1923	31.1562	0.473295	0.261149	1.81235	0.0699316	0.233264	27.8736	29.464	23.4476	23.5563	27.667	42.0336	38.3871	36.8203	C_1	Tspan7
1924	35.0345	-1.37304	0.318457	-4.31155	1.62113e-05	0.0002827	76.3943	31.9895	27.9138	66.3859	13.2802	24.6719	23.9919	15.6486	C_1	Mid1ip1
1925	39.4676	0.0200999	0.245709	0.0818039	0.934803	0.972413	34.0677	33.6731	31.2635	57.8199	46.4806	42.9473	33.5887	35.8998	C_1	Bcor
1926	42.762	-0.059705	0.220961	-0.270206	0.787001	0.90801	41.2942	47.1424	41.3124	44.9711	35.4138	42.9473	38.3871	50.628	C_1	Atp6ap2
1927	42.6953	0.114883	0.220157	0.521823	0.601794	0.808722	40.2619	42.9332	40.1959	40.6881	37.6272	40.206	50.8629	48.7869	C_1	1810030O07Rik
1928	14.8094	-0.255521	0.380755	-0.671091	0.502162	0.739892	14.453	11.7856	21.2145	17.1318	17.7069	14.6204	9.59677	11.9666	C_1	Med14
1929	100.078	0.347359	0.143682	2.41755	0.0156254	0.0804364	87.7502	87.5501	84.858	92.0836	113.988	104.17	115.161	115.064	C_1	Usp9x
1930	310.027	0.299607	0.0837245	3.57848	0.000345597	0.00378743	281.833	276.12	269.089	284.817	343.071	356.372	331.089	337.827	C_1	Ddx3x
1931	24.4527	0.0416841	0.294897	0.141351	0.887592	0.953719	30.9707	22.7294	18.9814	23.5563	27.667	19.1892	23.9919	28.5358	C_1	Cask
1932	38.0606	0.38374	0.240165	1.59782	0.110084	0.313446	34.0677	27.7803	25.6807	44.9711	39.8405	44.7749	43.1855	44.1844	C_1	Maoa
1933	3.58707	0.183771	0.817283	0.224856	0.822092	0.924188	5.16178	0.841828	4.46621	3.21222	0	3.65509	7.67742	3.68203	C_1	Maob
1934	1.4215	3.08867	1.46213	2.11244	0.0346484	NA	0	0	0	1.07074	0	2.74132	4.79838	2.76153	C_1	Ndp
1935	0.732873	-2.06749	1.69361	-1.22076	0.222178	NA	1.03236	1.68366	1.11655	1.07074	0	0	0.959677	0	C_1	Efhc2
1936	59.239	-0.1398	0.187455	-0.74578	0.455801	0.704012	64.0061	64.8208	58.0607	61.0322	60.8675	52.9988	63.3387	48.7869	C_1	Fundc1
1937	29.5776	0.404683	0.274633	1.47354	0.140604	0.365304	18.5824	25.2548	36.8462	21.4148	32.0938	37.4647	35.508	29.4563	C_1	Kdm6a
1938	2.31114	0.256669	0.984893	0.260606	0.794396	0.911687	0	0.841828	3.34966	4.28296	4.42673	1.82755	1.91935	1.84102	C_1	Chst7
1939	8.8331	0.503902	0.491437	1.02536	0.305191	0.569188	5.16178	6.73463	8.93242	8.56592	8.85346	15.5341	7.67742	9.20508	C_1	Rp2
1940	14.0534	0.61512	0.395689	1.55455	0.120053	0.32943	8.25885	15.9947	8.93242	10.7074	22.1336	18.2755	12.4758	15.6486	C_1	Jade3
1941	0.886233	-1.40488	1.63592	-0.858773	0.390466	NA	0	0.841828	2.2331	2.14148	0	0.913773	0.959677	0	C_1	Rgn
1942	413.818	-0.281569	0.0777679	-3.62063	0.000293884	0.00332718	444.945	405.761	489.05	478.621	379.592	367.337	374.274	370.965	C_1	Ndufb11
1943	107.5	0.165779	0.146056	1.13504	0.256358	0.520955	92.912	114.489	96.0235	101.72	94.068	110.567	131.476	118.746	C_1	Rbm10
1944	173.044	0.0423212	0.117141	0.361284	0.717887	0.871832	142.465	175.1	168.599	195.945	173.749	190.979	172.742	164.771	C_1	Uba1
1945	103.961	-0.430234	0.143258	-3.0032	0.00267153	0.0203316	114.591	126.274	109.422	126.347	95.1746	79.4983	89.25	91.1303	C_1	Cdk16
1946	29.0185	-0.254367	0.271985	-0.935222	0.349674	0.614982	40.2619	31.1476	27.9138	26.7685	27.667	20.103	29.75	28.5358	C_1	Usp11
1947	65.845	-0.179156	0.181554	-0.986793	0.323744	0.588119	67.1031	68.1881	84.858	59.9614	59.7608	60.309	56.6209	69.9586	C_1	Araf
1948	0.612913	-2.78702	1.80798	-1.54151	0.123192	NA	1.03236	1.68366	1.11655	1.07074	0	0	0	0	C_1	Syn1
1949	40.3112	-1.35479	0.244582	-5.53922	3.03826e-08	9.90971e-07	46.456	63.1371	63.6435	58.8907	17.7069	27.4132	25.9113	19.3307	C_1	Timp1
1950	2.33573	0.40109	0.944341	0.42473	0.671033	0.844579	2.06471	1.68366	1.11655	3.21222	2.21336	0.913773	2.87903	4.60254	C_1	Cfp
1951	17.1776	-0.218209	0.351566	-0.620677	0.534812	0.762319	24.7765	15.1529	17.8648	16.0611	19.9203	17.3617	12.4758	13.8076	C_1	Elk1
1952	63.6165	-0.160573	0.182927	-0.877794	0.380055	0.643375	75.362	62.2953	68.1097	63.1736	55.3341	52.0851	68.1371	64.4356	C_1	Uxt
1953	2.83149	0.1298	0.858709	0.151157	0.879852	0.95086	3.09707	4.20914	2.2331	1.07074	5.53341	1.82755	1.91935	2.76153	C_1	Zfp182
1954	3.02148	0.17443	0.886915	0.19667	0.844086	0.933095	4.12942	0.841828	0	6.42444	4.42673	1.82755	1.91935	4.60254	C_1	Zfp300
1955	28.252	0.651031	0.287297	2.26606	0.023448	0.10799	15.4853	18.5202	22.331	32.1222	29.8804	42.9473	29.75	34.9793	C_1	Klhl13
1956	4.74964	0.524656	0.688636	0.761877	0.446134	0.696957	6.19413	0.841828	5.58276	3.21222	5.53341	7.31018	2.87903	6.44356	C_1	Wdr44
1957	25.0092	0.0972003	0.286767	0.338953	0.734645	0.879705	21.6795	24.413	29.0304	21.4148	29.8804	21.9306	26.871	24.8537	C_1	Dock11
1958	3.08604	-0.17112	0.821899	-0.208201	0.835072	0.928414	6.19413	2.52548	2.2331	2.14148	2.21336	2.74132	4.79838	1.84102	C_1	Il13ra1
1959	7.85227	-1.6272	0.561659	-2.89713	0.0037659	0.0267453	10.3236	15.1529	14.5152	7.49518	3.32005	4.56887	1.91935	5.52305	C_1	Zcchc12
1960	354.263	-0.257635	0.0821887	-3.13468	0.00172044	0.0142453	422.234	353.568	396.376	372.617	314.298	314.338	332.048	328.621	C_1	Pgrmc1
1961	10.0179	0.155463	0.474586	0.327576	0.743232	0.884575	8.25885	10.1019	8.93242	10.7074	5.53341	10.0515	19.1935	7.36407	C_1	Akap17b
1962	1447.31	0.126556	0.0485215	2.60825	0.00910052	0.0530749	1364.77	1347.77	1478.31	1349.13	1412.13	1560.72	1565.23	1500.43	C_1	Slc25a5
1963	7.7787	-0.20995	0.521133	-0.402872	0.687043	0.85501	7.22649	6.73463	8.93242	10.7074	5.53341	10.0515	3.83871	9.20508	C_1	Mdrl
1964	39.3738	0.2654	0.235427	1.12731	0.259611	0.525659	40.2619	33.6731	33.4966	35.3344	53.1207	33.8096	37.4274	47.8664	C_1	C330007P06Rik
1965	162.376	0.027282	0.118303	0.230611	0.817617	0.922002	136.271	170.049	176.415	160.611	162.682	178.186	157.387	157.407	C_1	Ube2a
1966	12.3366	0.229624	0.421576	0.544679	0.585975	0.796788	9.2912	10.1019	12.2821	13.9196	9.96014	9.13773	21.1129	12.8871	C_1	Nkrf
1967	59.2129	-0.217941	0.18649	-1.16865	0.242546	0.504956	62.9737	64.8208	65.8766	61.0322	52.0141	50.2575	63.3387	53.3895	C_1	2021-09-06
1968	0.685158	-1.85308	1.88425	-0.983459	0.325382	NA	0	0	2.2331	2.14148	1.10668	0	0	0	C_1	Sowahd
1969	2761.36	-0.0282737	0.0362573	-0.779807	0.435504	0.688283	2725.42	2813.39	2771.28	2840.67	2822.04	2641.72	2713.01	2763.37	C_1	Rpl39
1970	114.709	0.135999	0.136571	0.99581	0.319342	0.583238	94.9767	113.647	108.306	119.923	123.948	116.049	126.677	114.143	C_1	Upf3b
1971	81.8242	0.23654	0.170148	1.3902	0.164468	0.402487	87.7502	69.0299	78.1586	66.3859	69.721	91.3773	107.484	84.6868	C_1	Nkap
1972	159.949	0.16583	0.119343	1.38953	0.164671	0.402557	150.724	141.427	171.949	139.196	184.816	174.531	165.064	151.884	C_1	Ndufa1
1973	14.4069	0.310916	0.379493	0.819292	0.41262	0.66972	13.4206	16.8366	12.2821	8.56592	16.6002	13.7066	17.2742	16.5692	C_1	Rnf113a1
1974	8.48318	-0.812151	0.556113	-1.46041	0.144178	0.370327	3.09707	7.57645	11.1655	21.4148	8.85346	6.39641	3.83871	5.52305	C_1	Rhox5
1975	12.5301	-0.00626468	0.411118	-0.0152382	0.987842	0.99396	13.4206	10.9438	8.93242	17.1318	9.96014	16.4479	9.59677	13.8076	C_1	Zbtb33
1976	54.6132	-0.348105	0.203234	-1.71283	0.0867438	0.267634	61.9413	68.1881	64.76	49.254	53.1207	37.4647	45.1048	57.0715	C_1	Lamp2
1977	56.5651	0.46838	0.20249	2.3131	0.0207171	0.0990681	33.0354	54.7188	52.4779	49.254	70.8276	72.1881	53.7419	66.2766	C_1	Cul4b
1978	77.7143	-0.456466	0.164481	-2.7752	0.00551685	0.0359309	94.9767	85.0246	84.858	95.2958	57.5475	64.8779	71.0161	68.1176	C_1	Mcts1
1979	16.5096	-0.119806	0.353675	-0.338746	0.734801	0.87972	17.55	20.2039	16.7483	13.9196	18.8136	11.8791	18.2339	14.7281	C_1	C1galt1c1
1980	7.18111	-0.64533	0.538796	-1.19773	0.231024	0.492188	9.2912	9.26011	7.81586	8.56592	6.64009	6.39641	6.71774	2.76153	C_1	Gria3
1981	184.892	0.415045	0.10909	3.8046	0.000142036	0.00183752	157.95	161.631	155.201	159.54	192.563	233.012	213.048	206.194	C_1	Thoc2
1982	53.6755	0.108033	0.202731	0.532888	0.594111	0.802259	60.909	58.0861	37.9628	49.254	53.1207	62.1366	50.8629	57.0715	C_1	Xiap
1983	85.9163	0.517592	0.164751	3.14167	0.00167989	0.013947	80.5238	80.8155	60.2938	59.9614	108.455	104.17	85.4113	107.699	C_1	Stag2
1984	2.52372	-1.68999	0.991723	-1.7041	0.0883624	0.270933	3.09707	6.73463	4.46621	1.07074	1.10668	0.913773	0.959677	1.84102	C_1	Dcaf12l2
1985	13.9378	-0.37275	0.419119	-0.889365	0.373807	0.636581	11.3559	13.4693	18.9814	19.2733	9.96014	13.7066	20.1532	4.60254	C_1	Dcaf12l1
1986	49.2947	0.204195	0.211371	0.966051	0.334019	0.599348	46.456	54.7188	36.8462	44.9711	40.9472	57.5677	58.5403	54.31	C_1	Smarca1
1987	13.2598	-0.618302	0.413611	-1.49489	0.134944	0.355454	17.55	20.2039	8.93242	17.1318	14.3869	12.7928	8.63709	6.44356	C_1	Ocrl
1988	1.80733	-0.959235	1.13471	-0.845358	0.397911	0.657175	1.03236	0.841828	6.69931	1.07074	1.10668	1.82755	0.959677	0.920508	C_1	Apln
1989	0.961663	1.53637	1.5393	0.998098	0.318232	NA	0	0.841828	1.11655	0	1.10668	1.82755	0.959677	1.84102	C_1	Xpnpep2
1990	7.9346	-0.895824	0.525206	-1.70566	0.0880711	0.270308	7.22649	10.1019	13.3986	10.7074	3.32005	5.48264	8.63709	4.60254	C_1	Zdhhc9
1991	76.2992	0.57516	0.167255	3.43883	0.000584239	0.00581363	59.8766	63.1371	53.5945	68.5273	84.1078	97.7737	95.008	88.3688	C_1	Utp14a
1992	16.8719	0.449596	0.349428	1.28666	0.198211	0.447891	16.5177	15.1529	12.2821	12.8489	23.2403	16.4479	18.2339	20.2512	C_1	Bcorl1
1993	4.85995	-1.58287	0.701257	-2.25719	0.0239962	0.109818	9.2912	6.73463	5.58276	7.49518	3.32005	3.65509	0.959677	1.84102	C_1	Elf4
1994	74.0624	0.0918272	0.169093	0.543057	0.58709	0.797338	57.8119	75.7645	77.0421	76.0225	78.5744	72.1881	78.6935	76.4022	C_1	Aifm1
1995	6.67854	-1.11494	0.611224	-1.82411	0.0681355	0.229207	10.3236	14.3111	5.58276	6.42444	1.10668	6.39641	1.91935	7.36407	C_1	Rab33a
1996	24.3886	0.821146	0.298398	2.75185	0.005926	0.0379344	18.5824	15.1529	17.8648	19.2733	25.4537	27.4132	34.5484	36.8203	C_1	Zfp280c
1997	18.9275	-0.276497	0.334143	-0.82748	0.407965	0.665582	22.7118	17.6784	16.7483	25.6977	21.027	12.7928	17.2742	17.4897	C_1	Slc25a14
1998	62.2095	0.170228	0.194666	0.874463	0.381866	0.644927	53.6825	62.2953	56.9442	61.0322	71.9343	75.8432	44.1451	71.7997	C_1	Rbmx2
1999	7.62596	0.963358	0.532809	1.80807	0.0705949	0.234702	3.09707	7.57645	4.46621	5.3537	8.85346	9.13773	10.5564	11.9666	C_1	Enox2
[truncated: 52,082 more rows]

## Sheet: State 1
	baseMean	log2FoldChange	lfcSE	stat	pvalue	padj	:Control_e9_5#counts_S1	:Control_e9_5#counts_S2	:Control_e9_5#counts_S3	:Control_e9_5#counts_S4	:Diabetes_e9_5#counts_S1	:Diabetes_e9_5#counts_S2	:Diabetes_e9_5#counts_S3	:Diabetes_e9_5#counts_S4	Cluster_ID	Genenames
5023	26.5865	-8.2167	1.2545	-6.54975	5.76319e-11	2.97298e-09	27.8736	63.9789	22.331	98.508	0	0	0	0	C_1	Hoxa7
11357	24.1847	-7.35382	1.04736	-7.02129	2.19835e-12	1.47302e-10	52.6501	51.3515	44.6621	43.9003	0	0.913773	0	0	C_1	Gsc
9984	11.6213	-7.02733	1.08883	-6.45403	1.08911e-10	5.30735e-09	14.453	28.6222	15.6317	34.2637	0	0	0	0	C_1	Hoxb8
13815	9.6774	-6.74694	1.09926	-6.13769	8.37303e-10	3.5969e-08	12.3883	13.4693	30.1469	21.4148	0	0	0	0	C_1	Lbx1
9985	8.8036	-6.63213	1.09723	-6.0444	1.49963e-09	6.04214e-08	15.4853	24.413	13.3986	17.1318	0	0	0	0	C_1	Hoxb7
9987	7.94164	-6.48712	1.12369	-5.77303	7.78565e-09	2.79039e-07	7.22649	26.9385	11.1655	18.2026	0	0	0	0	C_1	Hoxb6
7515	7.99337	-6.48344	1.10742	-5.85455	4.78294e-09	1.78694e-07	12.3883	18.5202	22.331	10.7074	0	0	0	0	C_1	Crlf1
471	5.13812	-5.8369	1.19306	-4.89237	9.96308e-07	2.35767e-05	2.06471	7.57645	10.049	21.4148	0	0	0	0	C_1	Myog
4173	4.25402	-5.58541	1.17883	-4.73808	2.15752e-06	4.68312e-05	11.3559	11.7856	4.46621	6.42444	0	0	0	0	C_1	Nwd2
13309	6.74118	-5.49919	1.12655	-4.88146	1.05301e-06	2.46349e-05	18.5824	16.8366	11.1655	6.42444	0	0	0	0.920508	C_1	Iigp1
1120	3.79305	-5.40302	1.22926	-4.39535	1.10594e-05	0.000200203	1.03236	8.41828	13.3986	7.49518	0	0	0	0	C_1	Fap
8460	3.44893	-5.27696	1.20179	-4.39091	1.12877e-05	0.000203459	5.16178	9.26011	7.81586	5.3537	0	0	0	0	C_1	Slitrk6
3336	5.67993	-5.24443	1.13923	-4.60349	4.15478e-06	8.39742e-05	13.4206	13.4693	12.2821	5.3537	0	0.913773	0	0	C_1	Adamtsl1
9986	2.85225	-5.0001	1.25128	-3.99601	6.44202e-05	0.000938814	3.09707	6.73463	3.34966	9.63666	0	0	0	0	C_1	Hoxb5os
7618	2.74851	-4.92574	1.2638	-3.89757	9.7164e-05	0.00132662	7.22649	1.68366	5.58276	7.49518	0	0	0	0	C_1	Adgre5
1602	30.6025	-4.89875	0.819935	-5.97456	2.30709e-09	8.9729e-08	49.5531	23.5712	123.937	39.6174	4.42673	0.913773	0.959677	1.84102	C_1	Tcf15
4263	4.46329	-4.86679	1.60314	-3.03578	0.00239913	0.0185797	2.06471	2.52548	26.7972	3.21222	1.10668	0	0	0	C_1	Pf4
13286	2.4703	-4.77457	1.2873	-3.70898	0.000208095	0.00249076	8.25885	1.68366	4.46621	5.3537	0	0	0	0	C_1	Lox
5966	9.99331	-4.7333	0.931252	-5.08272	3.72064e-07	9.61673e-06	24.7765	15.9947	26.7972	9.63666	0	2.74132	0	0	C_1	Myod1
9192	2.21701	-4.61645	1.30489	-3.5378	0.000403469	0.00429937	5.16178	1.68366	4.46621	6.42444	0	0	0	0	C_1	2900079G21Rik
11975	2.07595	-4.54671	1.36968	-3.31954	0.00090165	0.00825887	1.03236	5.8928	1.11655	8.56592	0	0	0	0	C_1	Hoxc6
10609	2.05068	-4.51143	1.34439	-3.35574	0.000791536	0.0074666	7.22649	2.52548	5.58276	1.07074	0	0	0	0	C_1	Ogn
2780	3.44039	-4.48658	1.21593	-3.68984	0.000224395	0.0026525	7.22649	4.20914	3.34966	11.7781	0	0	0.959677	0	C_1	Hmgcs2
5249	2.00009	-4.48572	1.34234	-3.34172	0.000832602	0.00778252	8.25885	3.36731	2.2331	2.14148	0	0	0	0	C_1	Chl1
3349	1.92809	-4.46649	1.39265	-3.20719	0.0013404	0.0116052	2.06471	10.1019	1.11655	2.14148	0	0	0	0	C_1	Cdkn2b
1053	1.95246	-4.46056	1.33672	-3.33694	0.000847048	0.00788391	6.19413	5.05097	2.2331	2.14148	0	0	0	0	C_1	Lhx6
3072	3.19595	-4.39363	1.21643	-3.6119	0.00030396	0.00341616	5.16178	7.57645	3.34966	8.56592	0	0.913773	0	0	C_1	Clvs1
5022	63.3351	-4.38286	0.342801	-12.7854	1.97737e-37	9.02927e-35	134.206	150.687	87.0911	111.357	6.64009	3.65509	3.83871	9.20508	C_1	Hoxa5
11578	1.86515	-4.35909	1.37087	-3.17978	0.00147384	0.0125145	3.09707	0.841828	6.69931	4.28296	0	0	0	0	C_1	Colec10
11974	17.9059	-4.33113	0.614366	-7.04975	1.79236e-12	1.22089e-10	32.003	31.1476	42.429	31.0514	1.10668	1.82755	0	3.68203	C_1	Hoxc5
1119	1.72391	-4.27683	1.3754	-3.10952	0.00187394	0.0152904	5.16178	4.20914	3.34966	1.07074	0	0	0	0	C_1	Gcg
10597	134.953	-4.22843	0.574915	-7.35488	1.91092e-13	1.50062e-11	282.865	257.599	212.145	271.968	26.5604	17.3617	1.91935	9.20508	C_1	Barx1
4293	14.1906	-4.22577	0.689056	-6.1327	8.63994e-10	3.67317e-08	19.6148	40.4078	15.6317	32.1222	1.10668	0	0.959677	3.68203	C_1	Fgf5
5433	21.0467	-4.18724	0.5628	-7.44002	1.00673e-13	8.33021e-12	23.7442	37.8823	36.8462	61.0322	3.32005	1.82755	0.959677	2.76153	C_1	Mgp
8659	11.5027	-4.16349	0.728996	-5.71126	1.12144e-08	3.92791e-07	24.7765	21.8875	17.8648	22.4855	2.21336	0.913773	0.959677	0.920508	C_1	AW551984
5021	16.8688	-4.03856	0.58535	-6.89939	5.22252e-12	3.17185e-10	34.0677	36.1986	29.0304	27.8392	2.21336	0	1.91935	3.68203	C_1	Hoxa4
12825	4.05787	-3.9899	1.186	-3.36418	0.00076772	0.00728093	7.22649	10.1019	11.1655	2.14148	0	1.82755	0	0	C_1	Runx2
3046	3.96816	-3.95431	1.17948	-3.35259	0.000800578	0.00751167	9.2912	11.7856	4.46621	4.28296	0	0	1.91935	0	C_1	Ptger3
9392	72.0048	-3.94591	0.284966	-13.8469	1.32754e-43	1.02295e-40	125.947	121.223	126.17	167.035	12.1735	4.56887	12.4758	6.44356	C_1	Bcl11a
4261	3.82473	-3.85799	1.1691	-3.29997	0.000966959	0.0087402	7.22649	5.8928	6.69931	8.56592	2.21336	0	0	0	C_1	Afp
10138	2.08939	-3.72281	1.32321	-2.81347	0.00490096	0.0328749	2.06471	1.68366	6.69931	5.3537	0	0.913773	0	0	C_1	2810433D01Rik
8727	2.09818	-3.71439	1.30872	-2.83818	0.00453722	0.0309058	4.12942	1.68366	5.58276	4.28296	1.10668	0	0	0	C_1	Nnmt
5961	23.5925	-3.69009	0.46921	-7.86448	3.70642e-15	3.57003e-13	45.4237	35.3568	62.5269	32.1222	2.21336	3.65509	1.91935	5.52305	C_1	Emp3
11469	5.04478	-3.68871	0.983135	-3.75199	0.000175437	0.00218041	8.25885	8.41828	12.2821	8.56592	0	0.913773	1.91935	0	C_1	Gdnf
11080	5.06926	-3.68048	0.980008	-3.75556	0.000172955	0.00215607	10.3236	11.7856	7.81586	7.49518	2.21336	0	0	0.920508	C_1	3110039M20Rik
5984	2.01206	-3.67953	1.31176	-2.80502	0.00503127	0.0335183	5.16178	3.36731	4.46621	2.14148	0	0	0.959677	0	C_1	Nell1
8972	1.99184	-3.67195	1.33755	-2.74528	0.00604592	0.0384029	7.22649	3.36731	3.34966	1.07074	0	0	0	0.920508	C_1	Htr1b
7448	3.23257	-3.63769	1.27196	-2.85991	0.00423765	0.0292128	4.12942	14.3111	0	5.3537	1.10668	0	0.959677	0	C_1	Hpgd
13876	4.78235	-3.63102	1.00558	-3.61088	0.000305158	0.00342607	8.25885	15.1529	5.58276	6.42444	0	0	1.91935	0.920508	C_1	Adra2a
507	3.27262	-3.61815	1.2293	-2.94326	0.00324774	0.0236931	5.16178	1.68366	4.46621	12.8489	1.10668	0.913773	0	0	C_1	Lhx9
8142	4.8157	-3.60836	1.02106	-3.53394	0.000409412	0.00435141	7.22649	4.20914	17.8648	6.42444	0	0	0.959677	1.84102	C_1	Gdf10
339	3.07776	-3.55735	1.19844	-2.96833	0.00299422	0.0222518	6.19413	6.73463	4.46621	5.3537	0	0.913773	0.959677	0	C_1	Col6a3
4034	4.20726	-3.42465	1.00907	-3.39386	0.000689144	0.00661203	7.22649	8.41828	6.69931	8.56592	0	1.82755	0	0.920508	C_1	Kcnk3
7467	2.72417	-3.34547	1.23281	-2.7137	0.00665373	0.0415361	7.22649	5.8928	4.46621	2.14148	1.10668	0	0.959677	0	C_1	Spock3
2682	5.38957	-3.33642	0.915963	-3.64253	0.000269973	0.00309916	9.2912	8.41828	2.2331	19.2733	1.10668	0.913773	0.959677	0.920508	C_1	Lor
430	10.716	-3.33544	0.618429	-5.3934	6.91353e-08	2.09943e-06	19.6148	20.2039	18.9814	19.2733	1.10668	1.82755	2.87903	1.84102	C_1	Cd55
10573	6.6125	-3.32233	0.797947	-4.1636	3.13266e-05	0.000504211	9.2912	16.8366	13.3986	8.56592	1.10668	2.74132	0.959677	0	C_1	Cd83
13469	5.31241	-3.32038	0.885383	-3.75022	0.00017668	0.00219364	6.19413	11.7856	6.69931	13.9196	1.10668	0.913773	0.959677	0.920508	C_1	Clcf1
13670	11.9739	-3.31748	0.610713	-5.43215	5.56803e-08	1.73354e-06	22.7118	15.1529	29.0304	20.3441	0	0.913773	6.71774	0.920508	C_1	Aldh1a7
379	5.22435	-3.29417	0.884584	-3.72398	0.00019611	0.00237276	6.19413	10.9438	11.1655	9.63666	1.10668	1.82755	0	0.920508	C_1	St8sia4
7113	10.5753	-3.28551	0.655821	-5.00977	5.4495e-07	1.33838e-05	10.3236	13.4693	35.7297	17.1318	3.32005	1.82755	0.959677	1.84102	C_1	Nav3
9768	5.05992	-3.27747	0.917165	-3.57348	0.000352265	0.00384683	9.2912	13.4693	3.34966	10.7074	0	2.74132	0	0.920508	C_1	Hic1
11370	16.7318	-3.276	0.490758	-6.67538	2.46592e-11	1.35122e-09	27.8736	30.3058	32.38	31.0514	1.10668	3.65509	2.87903	4.60254	C_1	Bcl11b
1655	5.00142	-3.21932	0.921261	-3.49447	0.000475009	0.00489665	12.3883	7.57645	2.2331	13.9196	1.10668	1.82755	0.959677	0	C_1	Procr
6213	30.0356	-3.2107	0.375362	-8.55362	1.19291e-17	1.45617e-15	48.5207	40.4078	64.76	63.1736	6.64009	8.22396	6.71774	1.84102	C_1	Hbb-bt
6216	1018.43	-3.12421	0.0690779	-45.2273	0	0	1738.49	1764.47	1843.43	1962.67	210.27	201.944	224.564	201.591	C_1	Hbb-y
10615	31.4559	-3.11672	0.351272	-8.87268	7.14084e-19	9.5695e-17	55.7472	58.928	51.3614	59.9614	2.21336	6.39641	11.5161	5.52305	C_1	S1pr3
12250	5.74448	-3.08068	0.844902	-3.64619	0.000266153	0.00306565	6.19413	8.41828	21.2145	5.3537	1.10668	1.82755	0	1.84102	C_1	Upk1b
9350	4.36999	-2.98178	0.930886	-3.20317	0.00135926	0.0117191	11.3559	3.36731	5.58276	10.7074	1.10668	0	1.91935	0.920508	C_1	Cobl
8147	5.26721	-2.97135	0.845928	-3.51253	0.00044386	0.00465732	6.19413	15.9947	4.46621	10.7074	1.10668	1.82755	0	1.84102	C_1	Sncg
362	5.30094	-2.97109	0.826177	-3.59619	0.000322912	0.00356636	9.2912	10.9438	7.81586	9.63666	0	0	2.87903	1.84102	C_1	Sned1
8301	23.7026	-2.96835	0.42535	-6.97861	2.98122e-12	1.9345e-10	67.1031	31.1476	27.9138	41.7588	7.74677	1.82755	3.83871	8.28458	C_1	Fgf9
6114	8.52674	-2.96005	0.653666	-4.52838	5.94366e-06	0.000115583	17.55	10.1019	20.0979	12.8489	1.10668	1.82755	1.91935	2.76153	C_1	Fah
8461	10.5125	-2.94246	0.58605	-5.02084	5.14463e-07	1.27366e-05	22.7118	21.0457	14.5152	16.0611	2.21336	0.913773	4.79838	1.84102	C_1	Slitrk5
3363	19.9143	-2.93318	0.422614	-6.94057	3.90509e-12	2.47478e-10	36.1325	42.0914	31.2635	31.0514	6.64009	3.65509	4.79838	3.68203	C_1	Nfia
13200	6.27313	-2.92565	0.753185	-3.88438	0.000102593	0.0013961	11.3559	10.1019	8.93242	13.9196	2.21336	2.74132	0	0.920508	C_1	Tmem173
2684	3.1249	-2.89425	1.08765	-2.66101	0.00779059	0.0472455	5.16178	1.68366	4.46621	10.7074	1.10668	0.913773	0.959677	0	C_1	Crct1
11976	21.4119	-2.88592	0.41728	-6.91603	4.64476e-12	2.87765e-10	34.0677	33.6731	44.6621	38.5466	3.32005	1.82755	11.5161	3.68203	C_1	Hoxc4
2199	9.00123	-2.87953	0.637717	-4.51538	6.32034e-06	0.000121565	20.6471	21.0457	7.81586	13.9196	1.10668	0.913773	2.87903	3.68203	C_1	Pcdh11x
5110	6.85621	-2.84898	0.71903	-3.96226	7.42434e-05	0.00105455	8.25885	20.2039	10.049	9.63666	1.10668	0.913773	1.91935	2.76153	C_1	Eva1a
10146	7.08081	-2.84697	0.710566	-4.00662	6.15948e-05	0.000902976	16.5177	10.1019	8.93242	13.9196	4.42673	1.82755	0	0.920508	C_1	C1ql1
4198	5.90597	-2.84291	0.761691	-3.73237	0.000189688	0.00231922	9.2912	13.4693	12.2821	6.42444	1.10668	0.913773	1.91935	1.84102	C_1	Shisa3
3814	20.6402	-2.84071	0.437649	-6.49086	8.535e-11	4.24307e-09	52.6501	37.0404	16.7483	38.5466	3.32005	3.65509	6.71774	6.44356	C_1	Nppa
5026	25.9206	-2.82563	0.383326	-7.37136	1.68899e-13	1.33484e-11	37.1648	44.6169	41.3124	57.8199	14.3869	2.74132	2.87903	6.44356	C_1	Creb5
13445	21.8069	-2.81473	0.844909	-3.3314	0.000864118	0.00800429	23.7442	21.0457	98.2566	9.63666	8.85346	6.39641	1.91935	4.60254	C_1	Gal
8424	23.4291	-2.81161	0.400623	-7.01807	2.24947e-12	1.49106e-10	46.456	22.7294	49.1283	46.0418	4.42673	4.56887	6.71774	7.36407	C_1	Rgcc
467	11.7	-2.78872	0.554209	-5.0319	4.85648e-07	1.20965e-05	14.453	17.6784	29.0304	20.3441	5.53341	0	2.87903	3.68203	C_1	Fmod
1206	4.82224	-2.78291	0.878583	-3.1675	0.00153756	0.0129839	3.09707	15.1529	4.46621	10.7074	3.32005	0.913773	0	0.920508	C_1	Pde1a
4611	14.9033	-2.75076	0.499776	-5.50398	3.7131e-08	1.18291e-06	41.2942	28.6222	16.7483	17.1318	3.32005	1.82755	3.83871	6.44356	C_1	Eln
2197	10.2045	-2.7258	0.56558	-4.81949	1.43929e-06	3.26796e-05	17.55	19.362	14.5152	19.2733	4.42673	1.82755	1.91935	2.76153	C_1	Dach2
2355	8.13382	-2.69214	0.63038	-4.27066	1.94898e-05	0.000333273	12.3883	13.4693	13.3986	17.1318	2.21336	1.82755	0.959677	3.68203	C_1	Gm21887
6644	12.5401	-2.65547	0.521453	-5.09244	3.53489e-07	9.19443e-06	26.8413	20.2039	15.6317	23.5563	6.64009	4.56887	2.87903	0	C_1	Moxd1
7932	5.24327	-2.64763	0.83672	-3.16429	0.00155461	0.0130921	16.5177	2.52548	4.46621	12.8489	0	1.82755	1.91935	1.84102	C_1	Cdh15
9421	258.585	-2.64694	0.113875	-23.2442	1.6297e-119	6.69753e-116	420.169	472.266	449.97	441.145	71.9343	67.6192	71.0161	74.5612	C_1	Hba-x
6587	13.9603	-2.64454	0.495249	-5.33982	9.30411e-08	2.77078e-06	20.6471	26.9385	14.5152	34.2637	3.32005	6.39641	1.91935	3.68203	C_1	Samd5
11518	4.29707	-2.63854	0.859215	-3.07087	0.00213434	0.0169115	8.25885	8.41828	5.58276	7.49518	0	2.74132	0.959677	0.920508	C_1	Gm32618
226	9.70609	-2.63664	0.574528	-4.58923	4.44887e-06	8.90424e-05	17.55	14.3111	15.6317	19.2733	4.42673	3.65509	0.959677	1.84102	C_1	Map2
6178	4.26183	-2.61503	0.875451	-2.98707	0.00281668	0.0211362	11.3559	9.26011	3.34966	5.3537	1.10668	1.82755	0	1.84102	C_1	P4ha3
1326	28.3009	-2.61063	0.344816	-7.57109	3.70094e-14	3.23609e-12	46.456	62.2953	52.4779	33.1929	7.74677	6.39641	8.63709	9.20508	C_1	Bdnf
5432	7.6255	-2.60074	0.676543	-3.84416	0.000120966	0.00161057	17.55	18.5202	4.46621	11.7781	2.21336	0.913773	0.959677	4.60254	C_1	Art4
1204	6.90723	-2.59761	0.682043	-3.80858	0.000139767	0.00181389	15.4853	10.9438	12.2821	8.56592	3.32005	2.74132	1.91935	0	C_1	Itga4
4964	13.3902	-2.59599	0.502478	-5.16637	2.38689e-07	6.46769e-06	19.6148	27.7803	25.6807	19.2733	0	4.56887	1.91935	8.28458	C_1	Gstk1
1278	6.80368	-2.56951	0.679023	-3.78413	0.000154246	0.00196659	15.4853	10.1019	12.2821	8.56592	3.32005	0.913773	1.91935	1.84102	C_1	Alx4
5818	6.75897	-2.56796	0.67946	-3.77941	0.0001572	0.0019944	10.3236	11.7856	12.2821	11.7781	3.32005	2.74132	0	1.84102	C_1	Fxyd7
9422	211.21	-2.54489	0.310315	-8.201	2.38405e-16	2.53387e-14	368.551	377.981	334.966	360.839	57.5475	51.1713	103.645	34.9793	C_1	Hba-a1
2526	9.09889	-2.54444	0.599233	-4.24616	2.17462e-05	0.00036677	19.6148	10.1019	11.1655	21.4148	1.10668	1.82755	4.79838	2.76153	C_1	Ptx3
11334	14.0225	-2.52165	0.475138	-5.30719	1.1133e-07	3.25257e-06	22.7118	25.2548	30.1469	17.1318	6.64009	3.65509	4.79838	1.84102	C_1	Fbln5
7603	5.70729	-2.51297	0.772149	-3.25452	0.00113585	0.0100387	2.06471	8.41828	14.5152	13.9196	1.10668	0.913773	2.87903	1.84102	C_1	Inpp4b
6737	7.21315	-2.5098	0.662988	-3.78559	0.000153347	0.00195716	8.25885	21.0457	10.049	9.63666	2.21336	2.74132	1.91935	1.84102	C_1	Fam162b
1265	11.7565	-2.50363	0.903013	-2.77253	0.00556222	0.0361441	29.9383	15.9947	24.5641	9.63666	0	0.913773	2.87903	10.1256	C_1	Creb3l1
8592	5.63722	-2.48569	0.74191	-3.3504	0.000806953	0.00756572	10.3236	5.05097	12.2821	10.7074	1.10668	1.82755	2.87903	0.920508	C_1	Acp5
13563	4.72682	-2.46922	0.799759	-3.08745	0.00201882	0.016215	8.25885	7.57645	4.46621	11.7781	1.10668	1.82755	0.959677	1.84102	C_1	Gm14964
4074	7.13066	-2.46835	0.65876	-3.74697	0.000178986	0.00220893	17.55	10.1019	7.81586	12.8489	2.21336	0.913773	1.91935	3.68203	C_1	Spon2
7231	4.03286	-2.46097	0.879884	-2.79692	0.00515922	0.0341062	4.12942	7.57645	10.049	5.3537	3.32005	0.913773	0	0.920508	C_1	Erbb3
13444	5.5512	-2.46007	0.738511	-3.33112	0.000864971	0.00800618	11.3559	11.7856	7.81586	6.42444	3.32005	1.82755	0.959677	0.920508	C_1	Cpt1a
9971	11.6266	-2.44716	0.506557	-4.83098	1.35865e-06	3.10199e-05	16.5177	21.8875	17.8648	22.4855	2.21336	5.48264	2.87903	3.68203	C_1	Ngfr
2740	7.71317	-2.42753	0.645214	-3.76236	0.000168319	0.00210557	10.3236	10.9438	23.4476	7.49518	1.10668	1.82755	2.87903	3.68203	C_1	Mtmr11
8433	15.7317	-2.42452	0.48949	-4.95316	7.30184e-07	1.76173e-05	12.3883	20.2039	36.8462	36.4051	8.85346	0.913773	2.87903	7.36407	C_1	Pcdh17
5676	3.82255	-2.39852	0.886107	-2.70681	0.00679331	0.0421594	4.12942	8.41828	4.46621	8.56592	2.21336	1.82755	0.959677	0	C_1	Pou2f2
5020	4.63289	-2.39767	0.800447	-2.99541	0.00274075	0.0206937	7.22649	8.41828	7.81586	7.49518	3.32005	1.82755	0.959677	0	C_1	5730596B20Rik
8665	18.7987	-2.38235	0.3942	-6.04351	1.508e-09	6.05608e-08	34.0677	36.1986	27.9138	27.8392	6.64009	4.56887	6.71774	6.44356	C_1	CT025619.1
3558	40.5066	-2.37162	0.285794	-8.29833	1.05581e-16	1.18337e-14	48.5207	63.9789	66.9931	92.0836	14.3869	16.4479	11.5161	10.1256	C_1	Rspo1
11502	7.39891	-2.35857	0.636663	-3.70458	0.000211745	0.00252721	11.3559	10.1019	8.93242	19.2733	1.10668	2.74132	3.83871	1.84102	C_1	2021-03-11
2565	5.0749	-2.31051	0.769323	-3.0033	0.00267069	0.0203316	10.3236	5.05097	6.69931	11.7781	1.10668	0	2.87903	2.76153	C_1	Rbm46
10662	9.31928	-2.30931	0.60908	-3.79146	0.000149763	0.00191738	10.3236	7.57645	13.3986	31.0514	1.10668	3.65509	1.91935	5.52305	C_1	Pitx1
9423	112.255	-2.27783	0.326155	-6.98387	2.87158e-12	1.87321e-10	192.018	186.886	193.163	172.389	33.2005	20.103	66.2177	34.0588	C_1	Hba-a2
6215	308.048	-2.27165	0.0992316	-22.8924	5.5351e-116	1.36484e-112	532.696	517.724	497.982	492.54	108.455	93.2049	111.323	110.461	C_1	Hbb-bh1
12752	13.4126	-2.27161	0.490321	-4.6329	3.60571e-06	7.4215e-05	17.55	31.9895	12.2821	26.7685	6.64009	1.82755	2.87903	7.36407	C_1	Hspa1a
9397	41.8032	-2.24439	0.269207	-8.33704	7.61721e-17	8.61584e-15	55.7472	63.1371	79.2752	78.164	13.2802	9.13773	17.2742	18.4102	C_1	Efemp1
1706	16.2828	-2.2067	0.429817	-5.13405	2.83571e-07	7.55108e-06	34.0677	29.464	14.5152	28.91	6.64009	8.22396	3.83871	4.60254	C_1	Mafb
5019	7.33766	-2.19872	0.633883	-3.46866	0.000523058	0.00528524	14.453	15.1529	12.2821	6.42444	1.10668	5.48264	2.87903	0.920508	C_1	Hoxaas3
3325	114.574	-2.19693	0.163388	-13.4461	3.24671e-41	2.00144e-38	189.953	196.988	174.182	190.592	46.4806	26.4994	41.2661	50.628	C_1	Nfib
2887	15.4971	-2.19277	0.484079	-4.52979	5.90424e-06	0.000114997	43.3589	27.7803	12.2821	18.2026	4.42673	4.56887	11.5161	1.84102	C_1	Vcam1
8817	10.6577	-2.17745	0.508388	-4.28306	1.84344e-05	0.000317427	18.5824	14.3111	18.9814	18.2026	2.21336	4.56887	2.87903	5.52305	C_1	Islr
9988	24.5406	-2.16376	0.336691	-6.42655	1.30533e-10	6.28649e-09	30.9707	42.0914	45.7786	41.7588	7.74677	9.13773	10.5564	8.28458	C_1	Hoxb5
1621	4.58195	-2.15791	0.784312	-2.75134	0.00593524	0.0379344	4.12942	8.41828	8.93242	8.56592	1.10668	2.74132	0	2.76153	C_1	Tspyl3
6101	6.72385	-2.14541	0.651168	-3.29471	0.000985242	0.00885999	8.25885	10.1019	15.6317	9.63666	5.53341	1.82755	0.959677	1.84102	C_1	Sh3gl3
3956	5.77881	-2.12944	0.751425	-2.83387	0.00459884	0.0312564	2.06471	11.7856	7.81586	16.0611	1.10668	0.913773	0.959677	5.52305	C_1	Sema3d
8366	35.9274	-2.12276	0.683412	-3.10611	0.00189563	0.0154164	80.5238	111.121	30.1469	11.7781	16.6002	10.9653	12.4758	13.8076	C_1	Nefm
8994	19.3869	-2.11197	0.425412	-4.96454	6.88655e-07	1.66479e-05	14.453	26.9385	56.9442	27.8392	6.64009	6.39641	5.75806	10.1256	C_1	Tbx18
7894	23.8663	-2.11185	0.343472	-6.14854	7.82009e-10	3.37939e-08	33.0354	42.9332	46.8952	32.1222	8.85346	10.0515	11.5161	5.52305	C_1	Crispld2
7765	8.16441	-2.09118	0.614278	-3.40429	0.000663367	0.00641967	16.5177	12.6274	10.049	13.9196	0	0	5.75806	6.44356	C_1	B3gnt9
2641	5.03697	-2.07829	0.736783	-2.82076	0.00479106	0.0322605	6.19413	10.1019	4.46621	11.7781	2.21336	2.74132	0.959677	1.84102	C_1	Efna3
12772	5.69622	-2.07698	0.706193	-2.94109	0.00327059	0.0238316	13.4206	5.05097	6.69931	11.7781	1.10668	0.913773	3.83871	2.76153	C_1	H2-Q4
1048	9.8046	-2.04912	0.528634	-3.87625	0.000106077	0.00143559	15.4853	19.362	16.7483	11.7781	1.10668	6.39641	4.79838	2.76153	C_1	Gsn
6870	7.44822	-2.04797	0.61374	-3.33687	0.000847285	0.00788391	17.55	7.57645	13.3986	9.63666	2.21336	4.56887	0.959677	3.68203	C_1	Col6a2
8140	8.69264	-2.04556	0.551096	-3.71181	0.000205786	0.00247254	15.4853	14.3111	11.1655	14.9904	3.32005	1.82755	3.83871	4.60254	C_1	Arhgap22
8263	5.56197	-2.04374	0.712226	-2.86951	0.00411106	0.0285551	7.22649	14.3111	4.46621	9.63666	3.32005	3.65509	0.959677	0.920508	C_1	Rec8
5513	27.8113	-2.0368	0.338496	-6.0172	1.77459e-09	7.05773e-08	32.003	30.3058	63.6435	53.537	6.64009	11.8791	13.4355	11.0461	C_1	Tnnt1
10975	84.6451	-2.01122	0.206777	-9.7265	2.32449e-22	4.0941e-20	108.397	138.06	173.066	124.206	19.9203	48.43	38.3871	26.6947	C_1	Osr1
10667	90.3602	-2.00937	0.188622	-10.6529	1.69008e-26	4.16739e-24	137.303	178.468	148.501	114.569	30.9871	28.327	46.0645	38.6614	C_1	Tgfbi
13313	11.6126	-2.00684	0.478939	-4.19017	2.78741e-05	0.000456387	17.55	19.362	23.4476	13.9196	5.53341	4.56887	5.75806	2.76153	C_1	Synpo
6791	6.61677	-2.00258	0.633946	-3.15892	0.00158357	0.0132815	14.453	12.6274	6.69931	8.56592	2.21336	3.65509	2.87903	1.84102	C_1	Aifm2
1315	39.407	-1.99999	0.261682	-7.64282	2.12523e-14	1.89869e-12	61.9413	61.4535	60.2938	68.5273	14.3869	15.5341	22.0726	11.0461	C_1	Wt1
5832	6.51588	-1.98145	0.662369	-2.99146	0.00277644	0.0208851	3.09707	17.6784	10.049	10.7074	2.21336	2.74132	2.87903	2.76153	C_1	Chst8
4935	1213.21	-1.97309	0.0595147	-33.153	5.13053e-241	3.16272e-237	1788.04	1994.29	2085.72	1866.3	506.86	457.8	487.516	519.167	C_1	Ptn
11563	11.3577	-1.96858	0.499422	-3.94171	8.09029e-05	0.00113735	25.8089	15.9947	12.2821	18.2026	4.42673	1.82755	8.63709	3.68203	C_1	Rspo2
2849	14.8512	-1.96124	0.422614	-4.64074	3.47157e-06	7.2177e-05	21.6795	27.7803	23.4476	21.4148	6.64009	4.56887	9.59677	3.68203	C_1	Gstm7
11701	15.2414	-1.95299	0.412319	-4.73659	2.1734e-06	4.70104e-05	20.6471	30.3058	23.4476	22.4855	5.53341	7.31018	5.75806	6.44356	C_1	C1qtnf6
11289	9.31399	-1.93993	0.582809	-3.32859	0.000872883	0.00806126	10.3236	7.57645	21.2145	20.3441	2.21336	6.39641	0	6.44356	C_1	Tgfb3
13031	5.79367	-1.92953	0.691247	-2.79138	0.00524843	0.0345846	11.3559	10.1019	6.69931	8.56592	1.10668	0	5.75806	2.76153	C_1	Tmem178
3753	8.01735	-1.88858	0.569127	-3.31839	0.000905389	0.00828696	12.3883	15.9947	11.1655	10.7074	5.53341	1.82755	1.91935	4.60254	C_1	Nbl1
641	10.7895	-1.88742	0.494612	-3.81596	0.000135656	0.00176984	15.4853	21.8875	10.049	20.3441	5.53341	3.65509	3.83871	5.52305	C_1	Pcp4l1
3222	6.15557	-1.88569	0.65225	-2.89106	0.00383949	0.0271366	8.25885	10.9438	11.1655	8.56592	1.10668	5.48264	0.959677	2.76153	C_1	Aldh1b1
9557	35.8653	-1.88139	0.282693	-6.65524	2.82832e-11	1.5294e-09	58.8443	54.7188	37.9628	73.881	17.7069	16.4479	16.3145	11.0461	C_1	Hist3h2ba
4408	95.0788	-1.87726	0.165809	-11.3219	1.02257e-29	3.00173e-27	151.756	142.269	164.133	140.267	37.6272	45.6887	38.3871	40.5024	C_1	Tmem119
5875	5.01404	-1.87479	0.711092	-2.63649	0.00837687	0.0497487	9.2912	9.26011	4.46621	8.56592	1.10668	2.74132	1.91935	2.76153	C_1	Iglon5
9267	43.1269	-1.86015	0.263265	-7.06568	1.59829e-12	1.09474e-10	80.5238	79.9737	62.5269	47.1125	22.1336	21.0168	10.5564	21.1717	C_1	Tmem158
6308	22.0937	-1.82887	0.61315	-2.98274	0.00285679	0.0213722	22.7118	31.9895	72.5759	10.7074	8.85346	7.31018	12.4758	10.1256	C_1	Crym
11665	23.8912	-1.8052	0.327933	-5.50478	3.69621e-08	1.18059e-06	30.9707	41.2496	34.6131	41.7588	11.0668	13.7066	6.71774	11.0461	C_1	Scx
6989	22.04	-1.79299	0.358894	-4.99588	5.85687e-07	1.43272e-05	24.7765	50.5097	32.38	28.91	8.85346	10.0515	14.3952	6.44356	C_1	Nfic
11708	765.631	-1.79015	0.139493	-12.8332	1.06814e-37	5.06505e-35	1183.08	1127.21	1375.59	1065.39	349.711	268.649	353.161	402.262	C_1	Lgals1
4992	5.40373	-1.78501	0.676634	-2.63807	0.00833793	0.0495414	7.22649	6.73463	7.81586	11.7781	2.21336	2.74132	2.87903	1.84102	C_1	Gimap9
5535	9.09283	-1.77071	0.528075	-3.35314	0.000798992	0.0075025	13.4206	18.5202	13.3986	10.7074	5.53341	5.48264	3.83871	1.84102	C_1	Ccdc106
4820	244.671	-1.76715	0.130025	-13.5908	4.539e-42	3.10896e-39	373.713	378.823	472.301	286.958	130.588	104.17	113.242	97.5739	C_1	Col1a2
6995	10.7001	-1.76669	0.504661	-3.50075	0.000463946	0.00481075	8.25885	14.3111	21.2145	22.4855	4.42673	2.74132	4.79838	7.36407	C_1	Tle2
13564	6.97092	-1.75563	0.600015	-2.92598	0.00343377	0.0248299	8.25885	12.6274	12.2821	9.63666	5.53341	1.82755	1.91935	3.68203	C_1	Rps6ka4
13251	7.41542	-1.75314	0.597695	-2.93317	0.00335518	0.0243593	13.4206	8.41828	11.1655	12.8489	3.32005	7.31018	1.91935	0.920508	C_1	Nr3c1
13188	73.6668	-1.74364	0.511647	-3.4079	0.000654655	0.00635531	110.462	114.489	93.7904	134.913	35.4138	17.3617	69.0967	13.8076	C_1	Egr1
8449	22.7068	-1.73991	0.335337	-5.18854	2.11946e-07	5.83277e-06	44.3913	28.6222	36.8462	29.9807	11.0668	8.22396	10.5564	11.9666	C_1	Kctd12
8917	52.6341	-1.738	0.240683	-7.22112	5.15597e-13	3.73929e-11	68.1355	60.6116	101.606	94.2251	23.2403	33.8096	19.1935	20.2512	C_1	Aldh1a2
5969	6.93206	-1.73577	0.630831	-2.75156	0.00593124	0.0379344	17.55	7.57645	5.58276	11.7781	5.53341	0.913773	1.91935	4.60254	C_1	Saa1
5921	7.85279	-1.7301	0.558643	-3.09696	0.00195515	0.0158233	13.4206	11.7856	14.5152	8.56592	3.32005	3.65509	4.79838	2.76153	C_1	Fcgrt
2245	9.83418	-1.72855	0.507637	-3.4051	0.000661404	0.0064057	18.5824	12.6274	14.5152	14.9904	2.21336	8.22396	3.83871	3.68203	C_1	Zcchc18
13308	11.0009	-1.72535	0.483236	-3.5704	0.000356432	0.00387039	10.3236	21.0457	15.6317	20.3441	6.64009	2.74132	5.75806	5.52305	C_1	A730017C20Rik
9123	7.30066	-1.70991	0.577221	-2.96231	0.00305337	0.0226368	11.3559	9.26011	13.3986	10.7074	4.42673	3.65509	1.91935	3.68203	C_1	Uba7
10792	9.73787	-1.70763	0.49961	-3.41792	0.000631022	0.00619416	15.4853	16.8366	15.6317	11.7781	3.32005	4.56887	3.83871	6.44356	C_1	A830082K12Rik
8367	23.1401	-1.69006	0.392545	-4.3054	1.66684e-05	0.000289851	26.8413	64.8208	33.4966	16.0611	6.64009	14.6204	13.4355	9.20508	C_1	Nefl
2057	28.6226	-1.68518	0.320887	-5.25161	1.50773e-07	4.25975e-06	55.7472	38.7241	52.4779	27.8392	13.2802	8.22396	11.5161	21.1717	C_1	Bgn
2186	343.916	-1.67844	0.166431	-10.0849	6.44263e-24	1.26081e-21	449.075	508.464	677.747	461.489	151.615	148.031	192.895	162.009	C_1	Itm2a
5454	6.60352	-1.67616	0.616562	-2.71857	0.00655651	0.0410331	12.3883	13.4693	6.69931	7.49518	4.42673	1.82755	1.91935	4.60254	C_1	St8sia1
4995	88.2228	-1.67119	0.192098	-8.69968	3.32819e-18	4.18706e-16	173.436	130.483	111.655	122.064	37.6272	55.7402	27.8306	46.9459	C_1	Tmem176b
6994	226.645	-1.66633	0.105946	-15.7281	9.71448e-56	1.33078e-52	339.645	346.833	348.364	344.778	100.708	111.48	100.766	120.587	C_1	Aes
1090	11.4848	-1.6598	0.471114	-3.52314	0.000426466	0.00449778	13.4206	20.2039	24.5641	11.7781	3.32005	7.31018	5.75806	5.52305	C_1	Tnfaip6
2529	65.4139	-1.6594	0.351524	-4.72059	2.35156e-06	5.04215e-05	77.4267	164.156	58.0607	97.4373	33.2005	31.9821	29.75	31.2973	C_1	Mlf1
6181	17.996	-1.65926	0.365446	-4.54037	5.61546e-06	0.000110068	28.906	30.3058	24.5641	25.6977	6.64009	10.0515	7.67742	10.1256	C_1	Ucp2
6589	21.9281	-1.65678	0.347292	-4.77057	1.83705e-06	4.07356e-05	43.3589	21.8875	34.6131	33.1929	14.3869	8.22396	10.5564	9.20508	C_1	Rab32
12032	8.65669	-1.64942	0.547774	-3.01114	0.00260269	0.0199061	14.453	11.7856	7.81586	18.2026	7.74677	4.56887	1.91935	2.76153	C_1	Socs1
5796	35.9942	-1.64857	0.271006	-6.08316	1.17836e-09	4.89158e-08	67.1031	44.6169	55.8276	50.3248	24.347	15.5341	18.2339	11.9666	C_1	Aplp1
11554	58.8932	-1.64782	0.494026	-3.33549	0.000851483	0.00791184	64.0061	114.489	123.937	54.6077	36.5205	22.8443	10.5564	44.1844	C_1	Cthrc1
12506	9.40374	-1.64383	0.547964	-2.99988	0.00270083	0.0204859	10.3236	27.7803	8.93242	9.63666	5.53341	2.74132	3.83871	6.44356	C_1	Tnfrsf12a
4637	137.676	-1.63678	0.157562	-10.3881	2.80776e-25	6.6571e-23	227.118	146.478	234.476	225.926	73.041	60.309	59.5	74.5612	C_1	Upk3b
1959	7.85227	-1.6272	0.561659	-2.89713	0.0037659	0.0267453	10.3236	15.1529	14.5152	7.49518	3.32005	4.56887	1.91935	5.52305	C_1	Zcchc12
13078	224.503	-1.62629	0.109903	-14.7974	1.52219e-49	1.44362e-46	339.645	324.104	330.499	360.839	129.482	94.1186	115.161	102.176	C_1	Gm47283
7083	20.9906	-1.62401	0.352473	-4.60747	4.0759e-06	8.25153e-05	37.1648	26.9385	34.6131	27.8392	15.4935	12.7928	4.79838	8.28458	C_1	Dcn
2708	8.43939	-1.62386	0.53727	-3.02243	0.00250755	0.0192982	14.453	9.26011	14.5152	12.8489	4.42673	4.56887	1.91935	5.52305	C_1	Sema6c
5587	19.1447	-1.62376	0.359509	-4.5166	6.28394e-06	0.000121244	25.8089	26.9385	29.0304	34.2637	5.53341	9.13773	8.63709	13.8076	C_1	Inafm1
4477	56.6246	-1.62351	0.236568	-6.86276	6.75418e-12	4.00348e-10	93.9444	72.3972	108.306	67.4566	28.7737	34.7234	33.5887	13.8076	C_1	Tbx5
3779	57.4504	-1.61814	0.211064	-7.66658	1.76638e-14	1.6013e-12	93.9444	86.7083	90.4407	76.0225	24.347	28.327	22.0726	37.7408	C_1	Fblim1
8782	7.37739	-1.61202	0.599981	-2.68678	0.00721443	0.0442961	8.25885	9.26011	5.58276	21.4148	3.32005	2.74132	3.83871	4.60254	C_1	Isl2
756	11.315	-1.60812	0.46122	-3.48667	0.000489073	0.0050137	15.4853	18.5202	21.2145	12.8489	6.64009	4.56887	4.79838	6.44356	C_1	Kcnk2
13545	9.80158	-1.60736	0.510391	-3.14928	0.00163676	0.0136718	13.4206	10.9438	14.5152	20.3441	3.32005	7.31018	6.71774	1.84102	C_1	Tm7sf2
4907	20.348	-1.60185	0.351751	-4.55394	5.26499e-06	0.000104193	26.8413	42.9332	26.7972	25.6977	8.85346	9.13773	10.5564	11.9666	C_1	Cpa2
7041	60.9208	-1.60111	0.219738	-7.28642	3.18298e-13	2.3916e-11	81.5561	109.438	107.189	67.4566	37.6272	26.4994	35.508	22.0922	C_1	Igf1
5737	22.9126	-1.59585	0.344648	-4.63036	3.65024e-06	7.50063e-05	29.9383	41.2496	22.331	43.9003	13.2802	6.39641	10.5564	15.6486	C_1	Zfp36
2347	7.37219	-1.59055	0.570444	-2.78827	0.00529906	0.0348067	13.4206	10.9438	11.1655	8.56592	5.53341	1.82755	3.83871	3.68203	C_1	Egfl6
10513	15.3883	-1.58833	0.41756	-3.80383	0.000142477	0.0018413	29.9383	19.362	13.3986	29.9807	4.42673	11.8791	7.67742	6.44356	C_1	Foxf2
9603	7.79387	-1.58202	0.551392	-2.86915	0.00411582	0.0285721	14.453	9.26011	13.3986	9.63666	4.42673	3.65509	3.83871	3.68203	C_1	Aldh3a2
13166	29.714	-1.58165	0.290863	-5.43779	5.39448e-08	1.68803e-06	41.2942	38.7241	40.1959	57.8199	18.8136	14.6204	11.5161	14.7281	C_1	Gypc
11079	13.2828	-1.57043	0.452788	-3.46835	0.000523664	0.00528524	15.4853	17.6784	16.7483	29.9807	3.32005	10.9653	2.87903	9.20508	C_1	Foxg1
2726	9.23679	-1.56845	0.510993	-3.06942	0.00214476	0.0169613	13.4206	14.3111	12.2821	14.9904	7.74677	2.74132	2.87903	5.52305	C_1	Ecm1
1778	94.2304	-1.55443	0.167212	-9.29616	1.45614e-20	2.16298e-18	128.012	147.32	138.452	148.833	39.8405	38.3785	62.379	50.628	C_1	Snai1
13499	16.7379	-1.54852	0.381957	-4.05417	5.03116e-05	0.0007643	29.9383	23.5712	29.0304	17.1318	9.96014	7.31018	9.59677	7.36407	C_1	Tmem151a
3974	12.4311	-1.54668	0.441848	-3.50047	0.000464444	0.00481188	23.7442	14.3111	16.7483	19.2733	7.74677	8.22396	4.79838	4.60254	C_1	Lrrc17
12312	37.8605	-1.53878	0.250876	-6.13363	8.58951e-10	3.66436e-08	57.8119	58.0861	54.711	54.6077	19.9203	14.6204	19.1935	23.9332	C_1	Epha3
12283	61.7677	-1.53276	0.2374	-6.45644	1.07196e-10	5.26539e-09	86.7179	64.8208	108.306	108.145	28.7737	23.7581	22.0726	51.5485	C_1	Alcam
2413	16.7851	-1.52911	0.40925	-3.73639	0.000186684	0.00229018	22.7118	21.0457	15.6317	40.6881	5.53341	13.7066	5.75806	9.20508	C_1	Cldn11
4126	63.4621	-1.52682	0.194522	-7.84907	4.19121e-15	3.97488e-13	102.203	97.6521	80.3917	96.3666	34.3071	33.8096	31.6693	31.2973	C_1	Nsg1
132	215.639	-1.52088	0.112868	-13.4748	2.19964e-41	1.42733e-38	331.386	301.374	342.781	303.019	130.588	105.084	92.129	118.746	C_1	Col3a1
13498	32.9333	-1.52045	0.28067	-5.4172	6.05398e-08	1.85671e-06	36.1325	58.928	58.0607	41.7588	22.1336	16.4479	13.4355	16.5692	C_1	Cd248
5209	32.679	-1.51865	0.279431	-5.43479	5.4861e-08	1.71236e-06	45.4237	42.0914	50.2448	55.6785	22.1336	9.13773	20.1532	16.5692	C_1	Fbln2
12885	107.959	-1.51499	0.159502	-9.49823	2.1349e-21	3.33179e-19	167.242	163.315	168.599	141.338	49.8007	59.3953	41.2661	72.7202	C_1	Mdfi
5435	31.2986	-1.51285	0.279439	-5.41389	6.16715e-08	1.88672e-06	55.7472	41.2496	44.6621	43.9003	14.3869	11.8791	20.1532	18.4102	C_1	Arhgdib
4616	12.3763	-1.51032	0.443499	-3.40546	0.000660524	0.0064022	15.4853	21.0457	15.6317	21.4148	2.21336	9.13773	6.71774	7.36407	C_1	Stx1a
1196	37.7841	-1.49365	0.253276	-5.89732	3.69453e-09	1.41459e-07	51.6178	55.5607	68.1097	48.1833	15.4935	20.103	21.1129	22.0922	C_1	Fkbp7
12295	8.51438	-1.4862	0.561006	-2.64917	0.00806891	0.0483934	18.5824	14.3111	11.1655	6.42444	0	7.31018	4.79838	5.52305	C_1	Tmem45a
8767	11.0553	-1.47114	0.467401	-3.1475	0.00164676	0.013746	15.4853	14.3111	22.331	12.8489	7.74677	6.39641	2.87903	6.44356	C_1	Cib2
2955	65.5367	-1.47055	0.339916	-4.3262	1.51703e-05	0.000266432	105.3	73.239	125.054	81.3762	46.4806	17.3617	45.1048	30.3768	C_1	Dkk2
6871	8.15626	-1.46283	0.543459	-2.69171	0.00710875	0.0437344	14.453	8.41828	15.6317	9.63666	2.21336	3.65509	4.79838	6.44356	C_1	Col6a1
5017	24.5947	-1.46188	0.305801	-4.78048	1.74875e-06	3.8988e-05	38.1972	31.9895	36.8462	37.4759	12.1735	12.7928	14.3952	12.8871	C_1	Hoxa3
12281	10.6069	-1.45481	0.495396	-2.93666	0.00331763	0.0241031	10.3236	13.4693	17.8648	20.3441	7.74677	1.82755	9.59677	3.68203	C_1	Dubr
2247	33.3637	-1.45216	0.275051	-5.2796	1.29467e-07	3.72075e-06	45.4237	53.877	55.8276	39.6174	26.5604	17.3617	15.3548	12.8871	C_1	Nrk
10572	9.48546	-1.44353	0.495535	-2.91307	0.0035789	0.0257135	14.453	12.6274	14.5152	13.9196	4.42673	2.74132	7.67742	5.52305	C_1	Rnf182
3087	12.0841	-1.44035	0.45032	-3.1985	0.00138145	0.0118855	21.6795	18.5202	11.1655	19.2733	6.64009	7.31018	2.87903	9.20508	C_1	Gem
13786	17.7429	-1.43726	0.370311	-3.88123	0.000103928	0.00141218	20.6471	22.7294	29.0304	31.0514	13.2802	5.48264	9.59677	10.1256	C_1	Marveld1
10578	10.6221	-1.43672	0.497899	-2.88556	0.00390717	0.0274169	18.5824	19.362	15.6317	8.56592	4.42673	10.9653	1.91935	5.52305	C_1	Mylip
2843	34.8032	-1.43629	0.283875	-5.05959	4.20167e-07	1.06419e-05	48.5207	38.7241	56.9442	59.9614	9.96014	13.7066	22.0726	28.5358	C_1	Alx3
7712	11.1024	-1.42475	0.452819	-3.1464	0.00165293	0.0137696	16.5177	17.6784	13.3986	17.1318	5.53341	6.39641	4.79838	7.36407	C_1	Mt2
7905	74.2268	-1.42097	0.185426	-7.6633	1.8121e-14	1.63075e-12	99.1062	115.33	90.4407	127.418	39.8405	48.43	35.508	37.7408	C_1	Foxf1
7063	23.7441	-1.41984	0.326235	-4.35219	1.34785e-05	0.000238417	34.0677	45.4587	22.331	36.4051	8.85346	12.7928	14.3952	15.6486	C_1	Elk3
6662	32.9457	-1.4158	0.272398	-5.19756	2.01923e-07	5.61084e-06	52.6501	52.1933	40.1959	47.1125	9.96014	21.9306	21.1129	18.4102	C_1	Rspo3
4855	55.274	-1.41447	0.208533	-6.78293	1.17761e-11	6.69065e-10	84.6532	66.5044	90.4407	80.3055	30.9871	32.8958	28.7903	27.6153	C_1	Tes
12300	41.1843	-1.40828	0.255979	-5.50153	3.76504e-08	1.19637e-06	56.7796	83.341	44.6621	53.537	28.7737	21.0168	21.1129	20.2512	C_1	Filip1l
7865	15.4856	-1.40625	0.414837	-3.38988	0.000699237	0.00668804	24.7765	21.0457	34.6131	9.63666	7.74677	8.22396	8.63709	9.20508	C_1	Adamts18
5819	9.23747	-1.4055	0.498032	-2.82211	0.00477086	0.0321596	10.3236	15.9947	13.3986	13.9196	4.42673	6.39641	5.75806	3.68203	C_1	Fxyd1
12091	9.34582	-1.40347	0.510403	-2.74972	0.00596462	0.0380434	11.3559	10.1019	18.9814	13.9196	4.42673	2.74132	8.63709	4.60254	C_1	Ccdc74a
4853	78.7918	-1.39702	0.198568	-7.03545	1.98621e-12	1.33814e-10	115.624	122.065	73.6924	145.621	38.7339	49.3437	36.4677	48.7869	C_1	Foxp2
9737	226.038	-1.3939	0.105531	-13.2085	7.83244e-40	4.38937e-37	299.383	340.099	321.567	349.061	116.202	127.014	135.314	119.666	C_1	6330403K07Rik
4452	9.17285	-1.39019	0.497199	-2.79605	0.0051731	0.0341796	15.4853	12.6274	11.1655	13.9196	4.42673	6.39641	3.83871	5.52305	C_1	Bicdl1
2851	17.801	-1.38447	0.370235	-3.73943	0.00018444	0.0022649	36.1325	24.413	21.2145	21.4148	6.64009	12.7928	11.5161	8.28458	C_1	Gstm2
12319	40.8886	-1.38352	0.244618	-5.65583	1.55099e-08	5.3117e-07	56.7796	49.6679	65.8766	64.2444	26.5604	21.9306	15.3548	26.6947	C_1	Robo1
10646	19.7807	-1.38097	0.3436	-4.01913	5.84129e-05	0.000865592	30.9707	24.413	25.6807	33.1929	13.2802	8.22396	9.59677	12.8871	C_1	Mxd3
1924	35.0345	-1.37304	0.318457	-4.31155	1.62113e-05	0.0002827	76.3943	31.9895	27.9138	66.3859	13.2802	24.6719	23.9919	15.6486	C_1	Mid1ip1
12704	28.1098	-1.36178	0.286809	-4.74804	2.05397e-06	4.49795e-05	39.2295	44.6169	45.7786	32.1222	16.6002	16.4479	15.3548	14.7281	C_1	Angptl4
13788	28.5055	-1.35897	0.308159	-4.40998	1.03382e-05	0.000188272	29.9383	32.8313	53.5945	48.1833	14.3869	14.6204	10.5564	23.9332	C_1	Sfrp5
1949	40.3112	-1.35479	0.244582	-5.53922	3.03826e-08	9.90971e-07	46.456	63.1371	63.6435	58.8907	17.7069	27.4132	25.9113	19.3307	C_1	Timp1
3172	99.2886	-1.35401	0.161351	-8.39168	4.7926e-17	5.51665e-15	149.692	132.167	139.569	148.833	70.8276	63.0503	44.1451	46.0254	C_1	Il11ra1
12781	9.06603	-1.35233	0.506157	-2.67176	0.00754542	0.0460532	11.3559	14.3111	16.7483	9.63666	5.53341	2.74132	5.75806	6.44356	C_1	Ier3
11892	46.1014	-1.34631	0.223984	-6.01077	1.84646e-09	7.31993e-08	67.1031	59.7698	72.5759	65.3151	26.5604	22.8443	30.7097	23.9332	C_1	Cacnb3
1240	10.8591	-1.33906	0.462679	-2.89414	0.00380199	0.026955	15.4853	12.6274	20.0979	13.9196	8.85346	4.56887	6.71774	4.60254	C_1	C1qtnf4
4559	10.3042	-1.33818	0.473382	-2.82685	0.00470089	0.0318271	10.3236	16.8366	17.8648	13.9196	6.64009	4.56887	7.67742	4.60254	C_1	Ccdc92
9284	74.11	-1.33386	0.18625	-7.16168	7.96932e-13	5.6145e-11	111.494	109.438	118.355	84.5884	50.9074	34.7234	35.508	47.8664	C_1	Selenom
7084	21.0243	-1.33172	0.361154	-3.6874	0.000226556	0.00266782	30.9707	36.1986	33.4966	19.2733	16.6002	4.56887	9.59677	17.4897	C_1	Lum
7527	27.2927	-1.32794	0.302703	-4.38693	1.14962e-05	0.000206613	30.9707	30.3058	52.4779	42.8296	13.2802	12.7928	17.2742	18.4102	C_1	Mpv17l2
9013	14.4483	-1.32463	0.400668	-3.30606	0.000946165	0.00858371	18.5824	15.1529	24.5641	24.627	6.64009	9.13773	7.67742	9.20508	C_1	Chst2
6490	45.9338	-1.32177	0.22464	-5.88394	4.00622e-09	1.52446e-07	68.1355	72.3972	58.0607	63.1736	32.0938	22.8443	25.9113	24.8537	C_1	Ifitm1
2559	77.501	-1.3163	0.177964	-7.39645	1.3987e-13	1.13451e-11	90.8473	112.805	129.52	109.215	44.2673	42.9473	49.9032	40.5024	C_1	Pdgfc
9893	38.0603	-1.31501	0.248864	-5.28407	1.26345e-07	3.64802e-06	47.4884	49.6679	62.5269	57.8199	21.027	20.103	18.2339	27.6153	C_1	Tbx2
12320	34.8265	-1.31409	0.263614	-4.9849	6.19932e-07	1.5105e-05	46.456	56.4025	50.2448	44.9711	25.4537	11.8791	21.1129	22.0922	C_1	Robo2
13291	10.9908	-1.31102	0.456181	-2.8739	0.00405443	0.0282253	15.4853	14.3111	20.0979	12.8489	5.53341	4.56887	8.63709	6.44356	C_1	Prdm6
7077	60.4474	-1.30596	0.207759	-6.28593	3.25902e-10	1.50489e-08	88.7826	96.8102	88.2076	69.5981	46.4806	39.2922	24.9516	29.4563	C_1	Socs2
8929	27.3508	-1.30386	0.286919	-4.54434	5.51069e-06	0.000108359	43.3589	37.8823	40.1959	34.2637	16.6002	14.6204	14.3952	17.4897	C_1	Pygo1
2357	44.1237	-1.30051	0.233225	-5.5762	2.45834e-08	8.10396e-07	50.5854	60.6116	72.5759	67.4566	25.4537	21.0168	23.9919	31.2973	C_1	Zfhx4
521	31.1436	-1.27401	0.276467	-4.6082	4.06176e-06	8.23643e-05	50.5854	39.5659	35.7297	50.3248	21.027	19.1892	12.4758	20.2512	C_1	Hmcn1
5450	246.677	-1.26247	0.10988	-11.4896	1.48877e-30	4.83029e-28	368.551	353.568	283.604	387.608	131.695	163.565	144.911	139.917	C_1	Ldhb
11455	148.618	-1.25702	0.127184	-9.88345	4.91118e-23	9.0373e-21	220.924	209.615	202.096	205.582	87.4279	77.6707	82.5322	103.097	C_1	Oxct1
13687	12.6324	-1.25334	0.451541	-2.7757	0.00550825	0.0358939	20.6471	26.0967	15.6317	8.56592	7.74677	10.0515	8.63709	3.68203	C_1	Pgm5
9354	24.6745	-1.24661	0.305601	-4.07919	4.51924e-05	0.000697343	32.003	40.4078	32.38	34.2637	11.0668	19.1892	11.5161	16.5692	C_1	Cnrip1
586	22.1266	-1.24408	0.324411	-3.8349	0.000125613	0.00166346	24.7765	33.6731	39.0793	26.7685	15.4935	14.6204	12.4758	10.1256	C_1	Dnm3os
5278	19.1973	-1.24391	0.339842	-3.66026	0.000251958	0.00293055	23.7442	29.464	26.7972	27.8392	12.1735	11.8791	12.4758	9.20508	C_1	Creld1
10041	37.2379	-1.24284	0.255823	-4.85821	1.18453e-06	2.75029e-05	40.2619	53.877	68.1097	47.1125	24.347	24.6719	21.1129	18.4102	C_1	Thra
7581	17.9576	-1.24148	0.36262	-3.42365	0.000617872	0.00608446	24.7765	18.5202	31.2635	26.7685	7.74677	8.22396	14.3952	11.9666	C_1	Hmox1
5321	19.0966	-1.2321	0.338799	-3.63666	0.000276197	0.00315591	27.8736	27.7803	25.6807	25.6977	12.1735	10.9653	12.4758	10.1256	C_1	Wnt5b
9395	15.3737	-1.23041	0.401777	-3.06242	0.00219556	0.0172965	14.453	18.5202	26.7972	26.7685	5.53341	6.39641	14.3952	10.1256	C_1	Vrk2
13287	12.978	-1.22917	0.419808	-2.92793	0.00341228	0.024718	20.6471	15.1529	16.7483	20.3441	6.64009	4.56887	9.59677	10.1256	C_1	Sncaip
3124	33.7792	-1.22574	0.273544	-4.48097	7.43034e-06	0.00014072	36.1325	58.0861	44.6621	50.3248	19.9203	21.0168	12.4758	27.6153	C_1	Epha7
5710	35.2109	-1.22173	0.252999	-4.82898	1.37234e-06	3.12747e-05	52.6501	46.3005	42.429	55.6785	23.2403	20.103	19.1935	22.0922	C_1	Blvrb
3897	12.9801	-1.22078	0.431164	-2.83136	0.004635	0.0314501	23.7442	15.1529	12.2821	21.4148	9.96014	10.9653	4.79838	5.52305	C_1	Mmp23
3176	25.2191	-1.20997	0.307558	-3.93412	8.35024e-05	0.00116989	29.9383	29.464	40.1959	41.7588	12.1735	15.5341	11.5161	21.1717	C_1	Galt
9605	267.326	-1.20855	0.10192	-11.8578	1.96016e-32	6.90481e-30	335.516	394.817	386.327	374.759	180.389	180.013	147.79	138.997	C_1	Mfap4
8632	20.1643	-1.20823	0.331762	-3.64186	0.000270678	0.00310436	25.8089	28.6222	29.0304	28.91	15.4935	10.9653	9.59677	12.8871	C_1	St3gal4
149	13.4338	-1.20744	0.417388	-2.89285	0.00381767	0.0270195	16.5177	19.362	23.4476	16.0611	3.32005	11.8791	7.67742	9.20508	C_1	Inpp1
630	32.5897	-1.20338	0.280483	-4.29038	1.78368e-05	0.000307997	42.3266	48.826	30.1469	59.9614	24.347	13.7066	22.0726	19.3307	C_1	Ddr2
2477	54.1187	-1.20228	0.204638	-5.87517	4.22414e-09	1.59753e-07	72.2649	74.9227	87.0911	67.4566	34.3071	31.9821	34.5484	30.3768	C_1	Lhfp
11706	30.8629	-1.20129	0.272382	-4.41032	1.03216e-05	0.000188248	46.456	45.4587	40.1959	39.6174	23.2403	21.9306	13.4355	16.5692	C_1	Sh3bp1
7777	26.3868	-1.20109	0.323605	-3.71159	0.000205961	0.00247254	16.5177	37.8823	44.6621	48.1833	14.3869	14.6204	19.1935	15.6486	C_1	Tppp3
6477	24.7105	-1.20051	0.313135	-3.83386	0.000126148	0.00166876	23.7442	38.7241	33.4966	41.7588	15.4935	20.103	10.5564	13.8076	C_1	Fuom
12603	75.2491	-1.19767	0.20829	-5.74998	8.92515e-09	3.17113e-07	101.171	149.004	85.9745	82.4469	37.6272	45.6887	61.4193	38.6614	C_1	Dusp1
11520	19.9071	-1.1936	0.33424	-3.57109	0.000355505	0.0038651	22.7118	31.1476	27.9138	28.91	12.1735	11.8791	14.3952	10.1256	C_1	Cpq
10698	45.7157	-1.19306	0.220709	-5.40555	6.46108e-08	1.97175e-06	58.8443	69.8717	58.0607	67.4566	27.667	26.4994	28.7903	28.5358	C_1	2010111I01Rik
8275	13.6392	-1.1881	0.412604	-2.87951	0.0039829	0.0278238	17.55	23.5712	16.7483	18.2026	3.32005	11.8791	8.63709	9.20508	C_1	Ripk3
8276	49.6175	-1.18623	0.212101	-5.59275	2.23498e-08	7.44732e-07	69.1678	74.9227	69.2262	62.1029	32.0938	26.4994	30.7097	32.2178	C_1	Nfatc4
2265	25.6292	-1.17853	0.32588	-3.61647	0.000298653	0.00336572	40.2619	32.8313	30.1469	38.5466	19.9203	10.0515	25.9113	7.36407	C_1	Kcne1l
11562	17.7813	-1.17358	0.376538	-3.11677	0.00182842	0.0149984	27.8736	21.8875	14.5152	34.2637	9.96014	7.31018	16.3145	10.1256	C_1	Angpt1
12270	31.9957	-1.16997	0.272142	-4.29911	1.71483e-05	0.000297777	50.5854	42.0914	37.9628	47.1125	11.0668	20.103	24.9516	22.0922	C_1	Tagln3
8966	28.1901	-1.16834	0.285377	-4.09402	4.23961e-05	0.000658652	41.2942	39.5659	37.9628	37.4759	12.1735	16.4479	24.9516	15.6486	C_1	Col12a1
2613	18.9573	-1.16419	0.350583	-3.32072	0.000897866	0.00823939	30.9707	28.6222	24.5641	20.3441	14.3869	10.0515	15.3548	7.36407	C_1	Lmna
5307	154.344	-1.15253	0.234843	-4.90765	9.21762e-07	2.1939e-05	291.124	217.192	164.133	178.814	104.028	72.1881	94.0483	113.223	C_1	Cxcl12
1227	15.5359	-1.1512	0.37747	-3.04979	0.00229	0.0179374	24.7765	22.7294	17.8648	20.3441	7.74677	8.22396	12.4758	10.1256	C_1	Ube2l6
5123	139.033	-1.1506	0.132359	-8.693	3.52988e-18	4.39595e-16	192.018	202.039	183.115	189.521	88.5346	93.2049	67.1774	96.6534	C_1	Wbp1
10302	106.892	-1.14164	0.164496	-6.94024	3.91421e-12	2.47478e-10	126.98	143.953	195.397	122.064	70.8276	60.309	74.8548	60.7536	C_1	Timp2
5016	41.8801	-1.13844	0.235881	-4.82631	1.39088e-06	3.16386e-05	50.5854	67.3463	60.2938	52.4662	18.8136	28.327	25.9113	31.2973	C_1	Hoxa2
6491	42.6995	-1.13446	0.234657	-4.83453	1.33464e-06	3.0585e-05	58.8443	47.1424	69.2262	59.9614	26.5604	32.8958	23.0322	23.9332	C_1	Ifitm3
9558	46.3347	-1.13391	0.229052	-4.95045	7.40419e-07	1.77875e-05	66.0708	71.5554	64.76	51.3955	39.8405	28.327	21.1129	27.6153	C_1	Hist3h2a
3875	50.0524	-1.13297	0.249389	-4.54298	5.54641e-06	0.000108888	59.8766	46.3005	73.6924	95.2958	35.4138	18.2755	39.3468	32.2178	C_1	Smim1
11616	20.9288	-1.13212	0.346876	-3.26376	0.00109943	0.00975876	22.7118	18.5202	34.6131	39.6174	9.96014	10.9653	16.3145	14.7281	C_1	Wisp1
9035	529.287	-1.13195	0.0723434	-15.6469	3.48745e-55	3.9088e-52	738.134	681.039	694.495	794.489	333.111	321.648	346.443	324.939	C_1	Rbp1
921	43.7215	-1.13018	0.235194	-4.80529	1.54529e-06	3.47029e-05	70.2002	56.4025	49.1283	64.2444	30.9871	34.7234	20.1532	23.9332	C_1	Fam69b
10456	21.8883	-1.12693	0.323218	-3.4866	0.000489211	0.0050137	23.7442	37.0404	34.6131	24.627	12.1735	13.7066	16.3145	12.8871	C_1	Hist1h2ag
1109	13.621	-1.12488	0.407619	-2.75964	0.00578656	0.037274	20.6471	17.6784	21.2145	14.9904	11.0668	4.56887	9.59677	9.20508	C_1	Wdsub1
9959	227.043	-1.12333	0.215622	-5.20973	1.89118e-07	5.29916e-06	294.221	292.956	415.357	241.987	170.429	130.67	160.266	110.461	C_1	Col1a1
849	20.2114	-1.12043	0.334086	-3.35371	0.000797358	0.00749286	27.8736	24.413	27.9138	31.0514	7.74677	16.4479	11.5161	14.7281	C_1	Plxdc2
9989	117.272	-1.11876	0.142127	-7.87152	3.50344e-15	3.4011e-13	151.756	164.998	151.851	173.46	73.041	62.1366	86.3709	74.5612	C_1	Hoxb4
3170	17.9608	-1.114	0.371402	-2.99944	0.00270472	0.0204894	27.8736	28.6222	23.4476	18.2026	13.2802	15.5341	3.83871	12.8871	C_1	Enho
2820	24.029	-1.1085	0.300295	-3.69135	0.000223063	0.00264437	35.1001	32.8313	34.6131	28.91	13.2802	15.5341	16.3145	15.6486	C_1	Mov10
8330	25.9667	-1.1075	0.313594	-3.53164	0.000412985	0.00437807	32.003	41.2496	39.0793	29.9807	9.96014	21.9306	9.59677	23.9332	C_1	Gata4
9531	60.4974	-1.10625	0.20923	-5.28725	1.24167e-07	3.59357e-06	69.1678	78.29	109.422	73.881	35.4138	34.7234	50.8629	32.2178	C_1	Anxa6
2283	300.865	-1.1016	0.0921373	-11.9561	6.03331e-33	2.25408e-30	428.428	435.225	375.161	402.598	180.389	176.358	204.411	204.353	C_1	Maged2
8732	63.3951	-1.10109	0.197303	-5.58073	2.39511e-08	7.9167e-07	110.462	79.1318	74.809	81.3762	40.9472	36.5509	47.9838	35.8998	C_1	Ncam1
7657	49.1166	-1.09883	0.24384	-4.50636	6.59487e-06	0.000126648	44.3913	87.5501	75.9255	59.9614	25.4537	23.7581	32.629	43.2639	C_1	Junb
11958	24.149	-1.09786	0.315178	-3.4833	0.000495275	0.00506322	43.3589	27.7803	37.9628	22.4855	18.8136	13.7066	13.4355	15.6486	C_1	Rarg
7705	69.3851	-1.09786	0.180337	-6.08782	1.14461e-09	4.7837e-08	82.5885	93.4429	102.723	99.5788	45.374	45.6887	47.0242	38.6614	C_1	Mmp2
583	27.2636	-1.09207	0.293137	-3.72546	0.000194963	0.00236352	39.2295	44.6169	25.6807	38.5466	17.7069	16.4479	22.0726	13.8076	C_1	Pigc
9669	137.825	-1.0878	0.134619	-8.08058	6.44611e-16	6.67849e-14	162.08	206.248	189.814	191.662	85.2145	105.084	79.6532	82.8458	C_1	Chd3
2819	260.241	-1.08621	0.096028	-11.3114	1.15212e-29	3.30336e-27	356.163	347.675	380.744	330.859	166.002	156.255	179.46	164.771	C_1	Rhoc
7375	40.7543	-1.08323	0.239046	-4.53145	5.8579e-06	0.000114275	53.6825	62.2953	49.1283	56.7492	18.8136	30.1545	22.0726	33.1383	C_1	Rnf122
11314	80.6891	-1.07927	0.177019	-6.09691	1.08136e-09	4.5502e-08	96.0091	107.754	121.704	112.428	56.4408	34.7234	56.6209	59.833	C_1	Flrt2
697	15.8769	-1.07753	0.371646	-2.89935	0.00373939	0.0266491	18.5824	22.7294	20.0979	24.627	11.0668	7.31018	12.4758	10.1256	C_1	Kif26b
13273	77.4734	-1.07707	0.172573	-6.24125	4.34096e-10	1.96763e-08	109.43	111.963	98.2566	100.65	47.5873	40.206	52.7822	58.9125	C_1	Cdo1
9624	16.201	-1.07686	0.370296	-2.90811	0.00363615	0.0260792	20.6471	24.413	24.5641	18.2026	11.0668	7.31018	9.59677	13.8076	C_1	Lrrc75a
834	16.0305	-1.0766	0.383541	-2.807	0.00500054	0.0333613	27.8736	14.3111	21.2145	23.5563	14.3869	9.13773	6.71774	11.0461	C_1	Itga8
12505	89.7998	-1.0709	0.157766	-6.7879	1.13774e-11	6.49406e-10	131.109	128.8	111.655	114.569	60.8675	54.8264	59.5	57.0715	C_1	Hcfc1r1
8820	34.6221	-1.06608	0.28208	-3.77935	0.000157236	0.0019944	52.6501	47.1424	58.0607	28.91	34.3071	14.6204	19.1935	22.0922	C_1	Loxl1
6860	33.8976	-1.06589	0.260102	-4.09795	4.16821e-05	0.000649682	40.2619	50.5097	46.8952	46.0418	17.7069	18.2755	21.1129	30.3768	C_1	Mmp11
10404	22.0469	-1.06508	0.323132	-3.2961	0.000980362	0.00882255	26.8413	29.464	25.6807	37.4759	11.0668	10.9653	20.1532	14.7281	C_1	Nid1
4996	44.5934	-1.06217	0.222336	-4.77734	1.77633e-06	3.94602e-05	56.7796	54.7188	62.5269	67.4566	27.667	30.1545	31.6693	25.7742	C_1	Tmem176a
13321	49.2514	-1.06084	0.223173	-4.75344	1.99987e-06	4.39507e-05	74.3296	82.4992	56.9442	52.4662	25.4537	36.5509	32.629	33.1383	C_1	Pdgfrb
7525	406.353	-1.05924	0.082379	-12.8581	7.74384e-38	3.81895e-35	534.76	608.642	544.877	505.389	289.951	253.115	259.113	254.981	C_1	Jund
10132	53.9223	-1.05879	0.204753	-5.17103	2.32806e-07	6.35014e-06	85.6855	64.8208	71.4593	69.5981	35.4138	35.6372	38.3871	30.3768	C_1	Grn
9290	17.0338	-1.05856	0.37783	-2.80169	0.00508357	0.0337509	22.7118	28.6222	27.9138	12.8489	7.74677	8.22396	14.3952	13.8076	C_1	Tcn2
1225	14.4969	-1.05823	0.39124	-2.70481	0.00683444	0.0423852	14.453	19.362	20.0979	24.627	7.74677	10.9653	7.67742	11.0461	C_1	Gm19426
8869	16.5006	-1.05687	0.387242	-2.72923	0.00634826	0.039989	12.3883	16.8366	32.38	27.8392	9.96014	11.8791	11.5161	9.20508	C_1	Igdcc4
5245	18.5489	-1.05562	0.347339	-3.03916	0.00237241	0.0184191	17.55	31.1476	26.7972	24.627	11.0668	11.8791	11.5161	13.8076	C_1	Gxylt2
12540	32.3861	-1.05517	0.264269	-3.99278	6.53029e-05	0.000948315	46.456	46.3005	43.5455	38.5466	22.1336	21.0168	14.3952	26.6947	C_1	Slc9a3r2
12430	79.2391	-1.0528	0.170975	-6.1576	7.38573e-10	3.21762e-08	96.0091	102.703	116.121	113.498	46.4806	46.6024	49.9032	62.5946	C_1	Mpc1
9621	29.5355	-1.04481	0.276368	-3.78051	0.000156508	0.00199216	45.4237	37.0404	33.4966	42.8296	25.4537	18.2755	15.3548	18.4102	C_1	Cenpv
10067	79.5421	-1.04449	0.171369	-6.09499	1.09447e-09	4.58971e-08	123.883	114.489	88.2076	101.72	49.8007	54.8264	52.7822	50.628	C_1	Fkbp10
5378	20.7312	-1.03735	0.333023	-3.11494	0.00183982	0.0150719	32.003	26.0967	22.331	31.0514	15.4935	13.7066	7.67742	17.4897	C_1	Ltbr
10525	287.227	-1.03518	0.17364	-5.96161	2.49761e-09	9.65298e-08	373.713	328.313	484.584	358.698	157.149	190.065	232.242	173.056	C_1	Tubb2b
5125	17.2202	-1.03304	0.356535	-2.89743	0.0037623	0.0267351	23.7442	21.0457	24.5641	23.5563	7.74677	14.6204	9.59677	12.8871	C_1	Rtkn
4988	17.8371	-1.03002	0.369125	-2.79043	0.00526386	0.0346493	24.7765	25.2548	26.7972	19.2733	7.74677	11.8791	6.71774	20.2512	C_1	Rarres2
10687	323.086	-1.02997	0.0964264	-10.6814	1.24378e-26	3.1295e-24	442.881	385.557	497.982	409.023	223.55	185.496	230.322	209.876	C_1	Gas1
352	109.905	-1.02901	0.146144	-7.04107	1.90764e-12	1.29227e-10	145.562	135.534	145.152	164.894	60.8675	68.533	76.7742	81.9252	C_1	Twist2
13470	15.9818	-1.02719	0.383781	-2.67651	0.00743945	0.0454514	24.7765	26.0967	16.7483	18.2026	7.74677	17.3617	8.63709	8.28458	C_1	Pold4
1215	21.2914	-1.02504	0.32054	-3.19787	0.00138447	0.0118962	32.003	32.8313	22.331	26.7685	15.4935	14.6204	12.4758	13.8076	C_1	Fam171b
229	41.9071	-1.01611	0.230147	-4.41503	1.00994e-05	0.000184468	54.7149	65.6626	49.1283	54.6077	26.5604	27.4132	24.9516	32.2178	C_1	Acadl
57	63.3791	-1.01483	0.207615	-4.88801	1.01858e-06	2.40116e-05	72.2649	98.4939	69.2262	98.508	50.9074	44.7749	25.9113	46.9459	C_1	Col9a1
12094	47.1998	-1.01422	0.227607	-4.45602	8.34946e-06	0.000156445	72.2649	62.2953	70.3428	47.1125	38.7339	22.8443	34.5484	29.4563	C_1	Scarf2
621	34.3265	-1.00614	0.251386	-4.00235	6.27153e-05	0.000916134	43.3589	48.826	50.2448	40.6881	24.347	20.103	24.9516	22.0922	C_1	Mgst3
2162	309.626	-1.0051	0.188979	-5.31858	1.04581e-07	3.09204e-06	453.204	374.614	438.805	386.537	213.59	207.426	261.992	140.838	C_1	Xist
9773	116.336	-1.00429	0.166102	-6.04621	1.48295e-09	6.03242e-08	146.595	143.953	207.679	124.206	59.7608	72.1881	79.6532	96.6534	C_1	Serpinf1
5920	272.863	-1.00307	0.0968214	-10.36	3.76937e-25	8.60604e-23	387.133	367.879	376.278	323.363	206.95	172.703	173.702	174.897	C_1	Rcn3
13869	30.9558	-1.00204	0.265769	-3.77035	0.000163017	0.00205294	37.1648	38.7241	39.0793	50.3248	19.9203	19.1892	22.0726	21.1717	C_1	Dusp5
6528	26.1171	-1.00175	0.305297	-3.28124	0.00103353	0.009247	26.8413	46.3005	40.1959	25.6977	16.6002	14.6204	23.0322	15.6486	C_1	Lsp1
2765	18.5056	-1.0015	0.346427	-2.89095	0.00384081	0.0271366	20.6471	22.7294	23.4476	32.1222	11.0668	13.7066	9.59677	14.7281	C_1	Pias3
9125	50.2223	-0.999329	0.208182	-4.80026	1.5846e-06	3.5521e-05	70.2002	62.2953	63.6435	71.7395	35.4138	35.6372	28.7903	34.0588	C_1	Fam212a
2942	105.138	-0.997496	0.151214	-6.59657	4.20776e-11	2.18892e-09	138.336	118.698	161.9	142.408	69.721	78.5845	63.3387	68.1176	C_1	Casp6
3309	129.326	-0.997197	0.259033	-3.84969	0.000118269	0.00157711	115.624	152.371	245.641	175.601	101.815	72.1881	94.0483	77.3227	C_1	Tnc
3420	102.475	-0.996347	0.1644	-6.06049	1.35708e-09	5.54023e-08	122.85	131.325	183.115	109.215	68.6143	72.1881	66.2177	66.2766	C_1	Gpx7
1226	20.4441	-0.99593	0.352682	-2.82388	0.00474462	0.0320529	37.1648	32.8313	22.331	16.0611	17.7069	9.13773	17.2742	11.0461	C_1	Serping1
13048	28.7708	-0.993841	0.280144	-3.5476	0.000388754	0.00416054	29.9383	44.6169	42.429	36.4051	15.4935	23.7581	17.2742	20.2512	C_1	Six2
5822	39.1481	-0.990466	0.239687	-4.13232	3.59114e-05	0.000570556	45.4237	58.0861	56.9442	48.1833	19.9203	31.9821	26.871	25.7742	C_1	Gramd1a
4854	24.3238	-0.984131	0.301041	-3.2691	0.00107892	0.0096043	37.1648	35.3568	29.0304	27.8392	12.1735	20.103	17.2742	15.6486	C_1	Mdfic
7170	31.8274	-0.98174	0.265237	-3.70137	0.00021444	0.00255196	39.2295	37.8823	52.4779	39.6174	23.2403	22.8443	16.3145	23.0127	C_1	Lrig3
8257	24.2047	-0.970423	0.325047	-2.98549	0.00283127	0.0212199	42.3266	20.2039	41.3124	24.627	18.8136	19.1892	11.5161	15.6486	C_1	Fitm1
5018	33.1077	-0.968232	0.257355	-3.76225	0.000168391	0.00210557	43.3589	47.9842	37.9628	46.0418	19.9203	25.5856	18.2339	25.7742	C_1	Gm15050
3344	55.288	-0.96809	0.214068	-4.52236	6.11545e-06	0.000118178	75.362	96.8102	59.1773	61.0322	29.8804	42.0336	39.3468	38.6614	C_1	Mllt3
10310	19.4322	-0.966056	0.335504	-2.87941	0.00398417	0.0278238	24.7765	24.413	25.6807	27.8392	15.4935	15.5341	13.4355	8.28458	C_1	Cbx4
9961	43.1666	-0.96122	0.226914	-4.23605	2.27487e-05	0.000381072	65.0384	49.6679	62.5269	51.3955	26.5604	32.8958	26.871	30.3768	C_1	Samd14
4827	255.035	-0.958955	0.106536	-9.00119	2.23292e-19	3.09322e-17	324.16	382.19	359.53	279.463	192.563	173.617	161.226	167.533	C_1	Asb4
5360	35.8326	-0.956902	0.252322	-3.79239	0.000149207	0.00191423	47.4884	47.1424	53.5945	40.6881	30.9871	24.6719	16.3145	25.7742	C_1	P3h3
290	67.4741	-0.956512	0.185175	-5.16546	2.3985e-07	6.48488e-06	82.5885	85.8665	107.189	81.3762	36.5205	46.6024	50.8629	48.7869	C_1	Epha4
28	21.8839	-0.955853	0.353137	-2.70675	0.0067946	0.0421594	20.6471	31.1476	16.7483	47.1125	12.1735	18.2755	10.5564	18.4102	C_1	Msc
9990	36.4175	-0.954957	0.254711	-3.74918	0.000177412	0.00219831	52.6501	53.877	37.9628	47.1125	29.8804	16.4479	23.0322	30.3768	C_1	Hoxb3
11244	16.6726	-0.953899	0.360124	-2.64881	0.00807766	0.0483934	24.7765	22.7294	21.2145	19.2733	9.96014	13.7066	13.4355	8.28458	C_1	Dcaf4
2935	64.4364	-0.944581	0.213938	-4.41521	1.00913e-05	0.000184468	68.1355	80.8155	108.306	82.4469	39.8405	60.309	48.9435	26.6947	C_1	Pitx2
2563	35.0455	-0.942365	0.259257	-3.63487	0.000278119	0.00317493	44.3913	57.2443	46.8952	35.3344	25.4537	17.3617	29.75	23.9332	C_1	Gucy1a1
6910	38.507	-0.940592	0.250126	-3.76048	0.00016959	0.00211842	58.8443	48.826	42.429	52.4662	25.4537	35.6372	27.8306	16.5692	C_1	Plppr3
9261	18.3636	-0.937871	0.3475	-2.69891	0.00695665	0.0429918	22.7118	23.5712	25.6807	24.627	13.2802	18.2755	8.63709	10.1256	C_1	Gm9856
11516	49.9884	-0.932302	0.220599	-4.22623	2.3764e-05	0.000394861	72.2649	58.0861	70.3428	61.0322	49.8007	32.8958	28.7903	26.6947	C_1	Snhg18
2916	26.5558	-0.931286	0.310994	-2.99455	0.00274852	0.0207384	51.6178	39.5659	23.4476	24.627	15.4935	16.4479	18.2339	23.0127	C_1	Pde5a
10602	31.559	-0.92565	0.271229	-3.4128	0.00064298	0.00627224	49.5531	44.6169	34.6131	36.4051	23.2403	29.2407	18.2339	16.5692	C_1	Ninj1
9161	42.582	-0.923749	0.235664	-3.91977	8.8632e-05	0.00122918	72.2649	54.7188	52.4779	43.9003	23.2403	33.8096	32.629	27.6153	C_1	Shisa5
4861	106.027	-0.92309	0.319507	-2.88911	0.00386335	0.0272334	130.077	117.014	189.814	118.852	55.3341	44.7749	89.25	103.097	C_1	Wnt2
5706	20.2826	-0.919395	0.33036	-2.78301	0.00538578	0.0352075	24.7765	23.5712	33.4966	24.627	11.0668	17.3617	16.3145	11.0461	C_1	Numbl
5708	46.8012	-0.917676	0.218764	-4.19481	2.73095e-05	0.000448333	70.2002	67.3463	48.0117	58.8907	32.0938	31.9821	35.508	30.3768	C_1	Shkbp1
4223	63.3048	-0.916388	0.190387	-4.81329	1.48469e-06	3.35251e-05	103.236	79.1318	73.6924	74.9518	44.2673	42.9473	41.2661	46.9459	C_1	Pdgfra
3280	28.014	-0.914803	0.313034	-2.92238	0.00347372	0.02506	36.1325	47.1424	23.4476	39.6174	13.2802	10.9653	25.9113	27.6153	C_1	Ptgr1
228	18.3136	-0.912721	0.346439	-2.63458	0.0084242	0.0499817	19.6148	19.362	26.7972	29.9807	14.3869	10.9653	13.4355	11.9666	C_1	Kansl1l
13290	165.648	-0.909737	0.125068	-7.27393	3.49168e-13	2.56244e-11	218.859	229.819	227.777	188.45	104.028	95.9462	130.516	129.792	C_1	Ppic
2632	22.0335	-0.907196	0.314714	-2.88261	0.003944	0.0276282	28.906	31.9895	31.2635	22.4855	18.8136	16.4479	14.3952	11.9666	C_1	Fam189b
10791	92.4272	-0.905694	0.168069	-5.38881	7.09255e-08	2.14806e-06	104.268	134.693	125.054	118.852	46.4806	63.9641	61.4193	84.6868	C_1	Nr2f1
5383	26.2206	-0.9052	0.293875	-3.08022	0.00206846	0.0165276	28.906	42.0914	37.9628	27.8392	13.2802	17.3617	22.0726	20.2512	C_1	Ntf3
7522	96.62	-0.905053	0.151256	-5.9836	2.18262e-09	8.5427e-08	121.818	118.698	133.986	129.559	70.8276	63.0503	60.4597	74.5612	C_1	Ssbp4
6147	37.0849	-0.899554	0.252571	-3.56158	0.000368624	0.00398663	53.6825	50.5097	36.8462	51.3955	33.2005	17.3617	29.75	23.9332	C_1	Aamdc
6035	124.052	-0.89839	0.139159	-6.45584	1.07622e-10	5.26539e-09	182.727	168.366	142.919	152.045	77.4677	100.515	88.2903	80.0842	C_1	Nr2f2
5239	323.477	-0.895977	0.0939006	-9.54176	1.40432e-21	2.27814e-19	397.457	395.659	395.259	495.752	222.443	213.823	220.726	246.696	C_1	Foxp1
8328	119.165	-0.894009	0.13865	-6.44795	1.13375e-10	5.50316e-09	166.209	135.534	169.716	148.833	87.4279	84.9809	78.6935	81.9252	C_1	Fdft1
7752	98.5465	-0.893796	0.159796	-5.59335	2.22728e-08	7.44176e-07	123.883	134.693	150.735	103.862	59.7608	79.4983	60.4597	75.4817	C_1	Cmtm3
7616	21.2426	-0.890236	0.323294	-2.75364	0.00589357	0.0377856	32.003	30.3058	26.7972	21.4148	11.0668	13.7066	14.3952	20.2512	C_1	Pkn1
10832	93.7673	-0.889916	0.153313	-5.80457	6.45316e-09	2.36086e-07	118.721	115.33	122.821	130.63	64.1876	70.3605	71.0161	57.0715	C_1	Zbed3
13516	96.6419	-0.887901	0.158856	-5.58934	2.2793e-08	7.57454e-07	136.271	131.325	118.355	114.569	84.1078	61.2228	73.8951	53.3895	C_1	Efemp2
11907	102.68	-0.882467	0.167646	-5.26388	1.41047e-07	4.0161e-06	135.239	111.121	175.299	112.428	59.7608	85.8947	66.2177	75.4817	C_1	Tuba1c
5012	40.2426	-0.880132	0.229672	-3.83212	0.000127045	0.00167702	51.6178	52.1933	49.1283	55.6785	28.7737	31.9821	24.9516	27.6153	C_1	Skap2
7190	29.2265	-0.87916	0.284068	-3.09489	0.00196889	0.0158968	34.0677	43.7751	40.1959	33.1929	22.1336	28.327	20.1532	11.9666	C_1	Ddit3
1547	101.636	-0.875397	0.183919	-4.75968	1.93899e-06	4.27653e-05	133.174	96.8102	138.452	159.54	53.1207	71.2743	58.5403	102.176	C_1	Flrt3
8255	30.7664	-0.861469	0.269677	-3.19444	0.00140102	0.0120119	46.456	42.0914	32.38	37.4759	24.347	15.5341	22.0726	25.7742	C_1	Pck2
6109	82.304	-0.860213	0.165229	-5.20618	1.92773e-07	5.37714e-06	117.689	101.861	100.49	103.862	69.721	58.4815	56.6209	49.7075	C_1	Tlnrd1
10976	34.0882	-0.860093	0.257473	-3.34052	0.000836219	0.00781041	42.3266	44.6169	40.1959	49.254	14.3869	29.2407	27.8306	24.8537	C_1	Rdh14
6963	24.1929	-0.856863	0.309636	-2.76732	0.00565194	0.0365981	34.0677	31.9895	31.2635	27.8392	9.96014	26.4994	15.3548	16.5692	C_1	Gadd45b
10603	35.3305	-0.855917	0.250411	-3.41805	0.000630706	0.00619416	52.6501	45.4587	35.7297	48.1833	25.4537	29.2407	20.1532	25.7742	C_1	Card19
11654	22.3929	-0.854295	0.313443	-2.72552	0.00642007	0.0402609	26.8413	32.8313	21.2145	34.2637	16.6002	19.1892	14.3952	13.8076	C_1	Grina
4766	77.4549	-0.854026	0.176025	-4.85173	1.2239e-06	2.82574e-05	97.0414	83.341	125.054	94.2251	56.4408	58.4815	47.9838	57.0715	C_1	Arpc1b
5531	32.0486	-0.852095	0.273586	-3.11454	0.00184232	0.0150823	32.003	39.5659	46.8952	46.0418	34.3071	21.9306	16.3145	19.3307	C_1	Zfp579
4985	24.5355	-0.85131	0.299299	-2.84435	0.00445019	0.030432	25.8089	28.6222	31.2635	40.6881	18.8136	17.3617	14.3952	19.3307	C_1	Zfp467
893	36.9678	-0.849425	0.249217	-3.40838	0.000653495	0.00634905	52.6501	37.0404	50.2448	50.3248	29.8804	18.2755	28.7903	28.5358	C_1	Sapcd2
10066	170.655	-0.848334	0.129972	-6.52703	6.70846e-11	3.41771e-09	265.315	204.564	225.543	183.096	110.668	109.653	121.879	144.52	C_1	P3h4
8069	27.6856	-0.847739	0.27814	-3.04789	0.00230457	0.01804	29.9383	41.2496	37.9628	33.1929	17.7069	19.1892	20.1532	22.0922	C_1	Comtd1
8761	61.273	-0.8459	0.205361	-4.11909	3.80367e-05	0.000600455	88.7826	90.9174	73.6924	61.0322	42.0539	42.9473	58.5403	32.2178	C_1	Acat1
8907	164.184	-0.843473	0.249594	-3.37939	0.000726478	0.00691641	217.827	212.141	237.826	175.601	108.455	74.0156	167.943	119.666	C_1	Anxa2
13084	32.3655	-0.842445	0.265093	-3.17793	0.00148332	0.0125776	40.2619	37.8823	43.5455	44.9711	19.9203	21.9306	17.2742	33.1383	C_1	Svil
1646	196.353	-0.839458	0.112022	-7.49372	6.69497e-14	5.73211e-12	234.345	281.171	263.506	226.997	153.829	130.67	146.831	133.474	C_1	Map1lc3a
8229	149.562	-0.839421	0.126726	-6.62393	3.49774e-11	1.84289e-09	199.245	196.988	203.212	169.177	88.5346	118.791	103.645	116.905	C_1	Mmp14
6344	41.9811	-0.835801	0.229235	-3.64604	0.000266308	0.00306565	64.0061	53.0352	51.3614	47.1125	26.5604	34.7234	25.9113	33.1383	C_1	Sh2b1
7350	22.9294	-0.833621	0.307935	-2.70714	0.00678665	0.0421525	35.1001	28.6222	32.38	21.4148	16.6002	18.2755	16.3145	14.7281	C_1	Plpp5
2499	169.254	-0.832585	0.120553	-6.90639	4.97129e-12	3.0493e-10	208.536	209.615	192.047	256.977	122.842	114.222	120.919	128.871	C_1	Pfn2
3820	54.7218	-0.830668	0.208205	-3.98967	6.6165e-05	0.000957451	72.2649	75.7645	60.2938	70.6688	55.3341	34.7234	37.4274	31.2973	C_1	Mad2l2
9944	66.0359	-0.829734	0.183267	-4.52746	5.96969e-06	0.000115906	92.912	79.1318	81.5083	84.5884	50.9074	54.8264	38.3871	46.0254	C_1	Nme2
12170	478.539	-0.826107	0.0721779	-11.4454	2.47882e-30	7.83625e-28	598.766	591.805	665.465	592.119	351.925	339.01	355.08	334.145	C_1	Hes1
2531	36.1803	-0.823435	0.250023	-3.29343	0.000989723	0.00888732	57.8119	37.8823	46.8952	42.8296	23.2403	27.4132	22.0726	31.2973	C_1	Lxn
2924	23.5828	-0.82245	0.299275	-2.74814	0.00599339	0.0381527	27.8736	31.1476	32.38	28.91	19.9203	13.7066	16.3145	18.4102	C_1	Tram1l1
4499	37.3823	-0.821816	0.247881	-3.31537	0.000915231	0.00837083	41.2942	42.0914	58.0607	50.3248	18.8136	25.5856	29.75	33.1383	C_1	Fam109a
7199	35.8918	-0.820856	0.247236	-3.32013	0.000899741	0.00824751	47.4884	40.4078	49.1283	46.0418	33.2005	20.103	25.9113	24.8537	C_1	Nab2
12699	25.7229	-0.818641	0.293274	-2.79139	0.00524825	0.0345846	32.003	26.9385	41.3124	31.0514	23.2403	18.2755	18.2339	14.7281	C_1	Adamts10
11163	52.5091	-0.817584	0.225288	-3.62906	0.00028446	0.00323832	65.0384	75.7645	51.3614	74.9518	49.8007	26.4994	28.7903	47.8664	C_1	Dact1
6825	51.5558	-0.815408	0.203099	-4.01484	5.94867e-05	0.000878337	64.0061	70.7136	62.5269	65.3151	40.9472	39.2922	37.4274	32.2178	C_1	Arid5b
601	48.7352	-0.815142	0.246342	-3.30898	0.000936352	0.00850752	56.7796	57.2443	81.5083	53.537	25.4537	23.7581	56.6209	34.9793	C_1	Atp1b1
2001	28.837	-0.814526	0.273061	-2.98294	0.0028549	0.021371	38.1972	30.3058	43.5455	35.3344	19.9203	19.1892	23.0322	21.1717	C_1	Stk26
1865	394.141	-0.814102	0.0838503	-9.70898	2.76073e-22	4.72737e-20	489.337	552.239	489.05	479.691	253.43	285.097	281.185	323.098	C_1	Ppdpf
6929	93.3261	-0.814064	0.152703	-5.33104	9.76508e-08	2.89408e-06	124.915	115.33	119.471	115.64	78.5744	66.7054	64.2984	61.6741	C_1	Efna2
10175	399.568	-0.812899	0.0800962	-10.149	3.34677e-24	6.87706e-22	501.725	539.612	501.332	494.682	273.35	326.217	269.669	289.96	C_1	Limd2
10827	32.871	-0.812383	0.261822	-3.10281	0.00191692	0.0155485	33.0354	49.6679	44.6621	39.6174	28.7737	21.9306	26.871	18.4102	C_1	Lhfpl2
9694	73.1299	-0.810802	0.17283	-4.69132	2.71448e-06	5.76022e-05	92.912	90.0756	99.3731	91.0129	45.374	59.3953	47.9838	58.9125	C_1	Plscr3
492	65.1752	-0.808685	0.188885	-4.28135	1.8576e-05	0.000319419	75.362	78.29	78.1586	99.5788	59.7608	46.6024	42.2258	41.4229	C_1	Phlda3
5308	91.2071	-0.804832	0.15573	-5.16812	2.36458e-07	6.42134e-06	108.397	115.33	118.355	122.064	67.5076	77.6707	61.4193	58.9125	C_1	Zfp637
1600	31.9723	-0.803631	0.259837	-3.09283	0.00198258	0.0159864	41.2942	45.4587	39.0793	36.4051	25.4537	17.3617	24.9516	25.7742	C_1	Fam110a
12356	32.96	-0.798167	0.264596	-3.01655	0.00255669	0.0196273	38.1972	44.6169	46.8952	37.4759	24.347	19.1892	34.5484	18.4102	C_1	Ifngr2
5791	51.6754	-0.797625	0.210255	-3.79362	0.00014847	0.00190675	60.909	67.3463	78.1586	55.6785	44.2673	41.1198	36.4677	29.4563	C_1	Clip3
5419	50.9467	-0.794601	0.213319	-3.72495	0.000195354	0.00236593	65.0384	64.8208	74.809	53.537	45.374	42.9473	29.75	31.2973	C_1	Lockd
11751	74.7523	-0.794589	0.169837	-4.67853	2.88939e-06	6.11035e-05	91.8797	88.392	107.189	92.0836	57.5475	53.9126	50.8629	56.151	C_1	Slc25a17
3264	34.4047	-0.785971	0.261829	-3.00184	0.00268351	0.0203851	44.3913	42.9332	56.9442	29.9807	25.4537	27.4132	28.7903	19.3307	C_1	Klf4
7210	57.8682	-0.783882	0.198911	-3.94087	8.11855e-05	0.00114002	84.6532	84.1828	60.2938	63.1736	42.0539	38.3785	45.1048	45.1049	C_1	Rbms2
8387	40.1879	-0.78318	0.230126	-3.40327	0.000665853	0.00643867	55.7472	47.1424	54.711	46.0418	26.5604	27.4132	31.6693	32.2178	C_1	Bmp1
9705	539.748	-0.774737	0.07056	-10.9798	4.77755e-28	1.25324e-25	713.358	710.503	646.484	654.222	392.872	437.697	377.153	385.693	C_1	Gabarap
53	41.906	-0.773696	0.229203	-3.37559	0.000736577	0.00700174	58.8443	52.1933	52.4779	48.1833	29.8804	32.8958	23.0322	37.7408	C_1	Ogfrl1
2686	199.599	-0.772605	0.116568	-6.62795	3.40371e-11	1.80105e-09	276.671	270.227	261.273	198.087	151.615	133.411	155.468	150.043	C_1	S100a11
5885	92.7076	-0.771618	0.154613	-4.99065	6.01763e-07	1.46914e-05	123.883	102.703	121.704	119.923	66.4009	64.8779	77.7338	64.4356	C_1	2410002F23Rik
13427	57.6013	-0.769796	0.201269	-3.82471	0.000130926	0.00172088	73.2973	68.1881	79.2752	69.5981	50.9074	45.6887	27.8306	46.0254	C_1	Tshz1
5440	46.9673	-0.767192	0.23177	-3.31015	0.000932463	0.00848438	52.6501	58.928	54.711	70.6688	28.7737	45.6887	42.2258	22.0922	C_1	Mgst1
12758	447.906	-0.765402	0.0775754	-9.86656	5.81215e-23	1.05379e-20	563.666	600.223	585.073	506.46	327.578	317.993	319.572	362.68	C_1	Clic1
8683	45.4074	-0.764991	0.222713	-3.43487	0.000592845	0.00588501	48.5207	47.1424	65.8766	67.4566	36.5205	32.8958	32.629	32.2178	C_1	Dpagt1
4061	28.5816	-0.76395	0.272591	-2.80255	0.00507005	0.0337093	41.2942	33.6731	31.2635	37.4759	24.347	18.2755	22.0726	20.2512	C_1	Supt7l
902	112.169	-0.761949	0.142603	-5.34313	9.13551e-08	2.72716e-06	136.271	154.896	140.686	131.701	87.4279	70.3605	95.008	81.0047	C_1	Phpt1
10348	31.0557	-0.761804	0.273357	-2.78684	0.00532243	0.034923	34.0677	42.9332	33.4966	46.0418	14.3869	23.7581	31.6693	22.0922	C_1	Pycr1
13570	89.0463	-0.761701	0.159806	-4.76642	1.87528e-06	4.15086e-05	120.786	112.805	98.2566	116.711	54.2274	74.0156	73.8951	61.6741	C_1	Bad
2569	62.9212	-0.756904	0.214713	-3.52519	0.000423174	0.00447454	69.1678	78.29	78.1586	89.9421	56.4408	32.8958	67.1774	31.2973	C_1	Sfrp2
9804	32.9181	-0.755712	0.270886	-2.78978	0.00527435	0.0346813	45.4237	41.2496	36.8462	41.7588	28.7737	29.2407	11.5161	28.5358	C_1	Trp53i13
10902	98.8373	-0.754087	0.183399	-4.11173	3.92701e-05	0.000615981	162.08	115.33	144.035	74.9518	75.2544	65.7917	78.6935	74.5612	C_1	Plk2
6483	47.292	-0.753867	0.212099	-3.55431	0.000378971	0.00406644	62.9737	51.3515	61.4104	62.1029	34.3071	31.9821	36.4677	37.7408	C_1	Bet1l
1764	111.578	-0.752196	0.15018	-5.00863	5.48202e-07	1.34369e-05	121.818	146.478	138.452	153.116	89.6412	81.3258	62.379	99.4149	C_1	Sulf2
7543	49.1186	-0.75182	0.214257	-3.50897	0.000449849	0.00470415	62.9737	71.5554	50.2448	61.0322	43.1606	39.2922	28.7903	35.8998	C_1	Abhd8
2436	141.601	-0.748444	0.132306	-5.65691	1.54126e-08	5.2931e-07	192.018	182.677	185.348	148.833	121.735	95.9462	114.202	92.0508	C_1	Anxa5
5522	41.4877	-0.743104	0.231806	-3.20572	0.00134725	0.01164	42.3266	53.877	56.9442	54.6077	33.2005	38.3785	24.9516	27.6153	C_1	Cox6b2
11436	62.0214	-0.742551	0.196555	-3.77783	0.000158203	0.00200255	76.3943	77.4482	99.3731	57.8199	40.9472	50.2575	46.0645	47.8664	C_1	Crip1
13468	33.2103	-0.742345	0.261023	-2.84398	0.00445533	0.030432	32.003	48.826	45.7786	39.6174	24.347	26.4994	18.2339	30.3768	C_1	Rad9a
1545	31.6354	-0.742123	0.257446	-2.88264	0.00394357	0.0276282	37.1648	40.4078	43.5455	37.4759	19.9203	22.8443	26.871	24.8537	C_1	Ndufaf5
7097	72.4635	-0.740059	0.173635	-4.26216	2.02457e-05	0.000344765	99.1062	98.4939	78.1586	86.7299	48.694	53.9126	56.6209	57.992	C_1	Alx1
2762	39.7892	-0.737077	0.248906	-2.96127	0.00306375	0.0227001	48.5207	67.3463	39.0793	43.9003	21.027	36.5509	27.8306	34.0588	C_1	Pex11b
10591	51.8023	-0.735667	0.219076	-3.35804	0.00078497	0.00741034	88.7826	47.1424	60.2938	63.1736	37.6272	36.5509	41.2661	39.5819	C_1	Id4
2629	247.228	-0.734088	0.113375	-6.47489	9.48836e-11	4.67928e-09	389.198	267.701	304.819	274.109	183.709	179.1	201.532	177.658	C_1	Fdps
11294	42.4453	-0.728175	0.22798	-3.19404	0.00140298	0.0120204	42.3266	63.9789	52.4779	52.4662	33.2005	31.0683	35.508	28.5358	C_1	Irf2bpl
487	86.4752	-0.727942	0.157503	-4.62177	3.80484e-06	7.77554e-05	101.171	113.647	107.189	109.215	66.4009	70.3605	56.6209	67.1971	C_1	Shisa4
11509	119.232	-0.727635	0.134078	-5.42697	5.73191e-08	1.76672e-06	140.4	160.789	150.735	142.408	89.6412	90.4635	88.2903	91.1303	C_1	Dap
12700	47.2779	-0.726863	0.20941	-3.47101	0.000518511	0.00525006	61.9413	58.0861	54.711	61.0322	35.4138	36.5509	35.508	34.9793	C_1	Zfp414
7082	160.928	-0.722734	0.119981	-6.02375	1.70422e-09	6.79979e-08	219.892	208.773	185.348	186.309	135.015	108.739	120.919	122.428	C_1	Btg1
2464	60.8647	-0.722173	0.189104	-3.81892	0.000134038	0.00175132	68.1355	74.0809	85.9745	74.9518	47.5873	38.3785	50.8629	46.9459	C_1	Pcdh18
12975	65.0666	-0.72163	0.200143	-3.60558	0.000311459	0.00346882	92.912	67.3463	90.4407	72.8103	65.2942	34.7234	53.7419	43.2639	C_1	Epb41l3
1187	51.4507	-0.720171	0.205124	-3.51091	0.000446571	0.00468178	71.2326	69.0299	53.5945	62.1029	37.6272	40.206	34.5484	43.2639	C_1	Nfe2l2
9708	30.4131	-0.717443	0.270857	-2.64879	0.008078	0.0483934	36.1325	46.3005	35.7297	33.1929	15.4935	21.9306	27.8306	26.6947	C_1	Acadvl
6836	34.5667	-0.716141	0.25831	-2.77241	0.00556424	0.0361441	50.5854	40.4078	43.5455	37.4759	24.347	17.3617	27.8306	34.9793	C_1	Bicc1
12316	55.664	-0.714548	0.19687	-3.62954	0.000283926	0.00323524	73.2973	72.3972	69.2262	62.1029	35.4138	49.3437	39.3468	44.1844	C_1	Chmp2b
5940	52.0745	-0.712681	0.204348	-3.48758	0.000487406	0.00500352	65.0384	68.1881	68.1097	57.8199	30.9871	41.1198	38.3871	46.9459	C_1	Ppp1r15a
9756	237.224	-0.710601	0.0981964	-7.23652	4.6033e-13	3.35823e-11	297.318	288.747	295.886	295.524	196.989	181.841	157.387	184.102	C_1	Tax1bp3
5380	34.683	-0.706307	0.253075	-2.7909	0.0052561	0.0346167	40.2619	42.0914	53.5945	36.4051	22.1336	21.9306	29.75	31.2973	C_1	Tnfrsf1a
2363	73.1194	-0.70584	0.193668	-3.64459	0.000267819	0.00308016	76.3943	124.591	84.858	76.0225	54.2274	63.9641	44.1451	60.7536	C_1	Hey1
11574	43.201	-0.705351	0.250176	-2.81942	0.00481107	0.0323776	45.4237	42.0914	53.5945	73.881	23.2403	38.3785	44.1451	24.8537	C_1	Aard
10479	65.1271	-0.704679	0.195166	-3.61067	0.00030541	0.00342607	84.6532	96.8102	82.6248	57.8199	56.4408	49.3437	53.7419	39.5819	C_1	Hist1h2bc
13595	82.36	-0.703665	0.166487	-4.22656	2.37293e-05	0.000394817	94.9767	114.489	94.9069	103.862	52.0141	66.7054	74.8548	57.0715	C_1	Stx5a
8671	79.8871	-0.702749	0.173206	-4.0573	4.96432e-05	0.000756552	89.815	100.178	112.772	94.2251	44.2673	73.1018	56.6209	68.1176	C_1	Oaf
224	85.653	-0.701989	0.162188	-4.32824	1.50307e-05	0.000264733	120.786	106.912	102.723	93.1543	76.3611	64.8779	63.3387	57.0715	C_1	Idh1
4493	89.2835	-0.701914	0.156164	-4.49473	6.96591e-06	0.000133152	96.0091	118.698	119.471	108.145	66.4009	69.4468	64.2984	71.7997	C_1	Aldh2
1895	183.243	-0.701873	0.118741	-5.91097	3.40103e-09	1.31035e-07	238.474	216.35	223.31	228.068	172.642	117.877	145.871	123.348	C_1	Plp2
13171	118	-0.701454	0.138598	-5.06105	4.16945e-07	1.06209e-05	142.465	140.585	141.802	160.611	75.2544	84.9809	99.8064	98.4944	C_1	Nrep
3999	73.8183	-0.699547	0.17184	-4.07091	4.683e-05	0.000718758	87.7502	83.341	108.306	86.7299	53.1207	57.5677	57.5806	56.151	C_1	Fastk
4187	78.9493	-0.694464	0.179384	-3.87138	0.000108222	0.00146049	93.9444	95.9684	111.655	87.8006	80.7878	42.9473	61.4193	57.0715	C_1	Smim14
12993	51.3182	-0.691045	0.219242	-3.15197	0.00162175	0.0135648	81.5561	64.8208	44.6621	62.1029	39.8405	30.1545	44.1451	43.2639	C_1	Lbh
300	75.7309	-0.689475	0.171677	-4.01612	5.91639e-05	0.000874619	103.236	87.5501	97.14	86.7299	52.0141	64.8779	48.9435	65.3561	C_1	Serpine2
12886	83.1029	-0.689022	0.163889	-4.20421	2.61996e-05	0.000431838	106.333	95.1266	92.6738	116.711	59.7608	64.8779	56.6209	72.7202	C_1	Foxp4
5903	154.313	-0.688644	0.118703	-5.80142	6.57541e-09	2.39847e-07	198.212	191.937	186.464	185.238	112.882	118.791	130.516	110.461	C_1	Akt1s1
13001	67.6076	-0.687995	0.178388	-3.85673	0.000114913	0.00154233	72.2649	86.7083	85.9745	88.8714	48.694	55.7402	55.6613	46.9459	C_1	Yipf4
11906	1729.85	-0.686524	0.0574484	-11.9503	6.47216e-33	2.34692e-30	2175.17	2224.95	2183.98	1951.96	1210.71	1307.61	1507.65	1276.75	C_1	Tuba1a
4009	63.9728	-0.682484	0.186488	-3.65967	0.000252535	0.00293174	77.4267	75.7645	88.2076	73.881	50.9074	37.4647	55.6613	52.469	C_1	Wdr86
10566	50.8212	-0.681048	0.213115	-3.19568	0.001395	0.011977	57.8119	72.3972	73.6924	46.0418	42.0539	34.7234	39.3468	40.5024	C_1	Tbc1d7
10344	40.2319	-0.679115	0.231828	-2.9294	0.00339621	0.024616	54.7149	38.7241	54.711	50.3248	32.0938	29.2407	31.6693	30.3768	C_1	Pcyt2
8465	94.1396	-0.67899	0.151551	-4.48026	7.45509e-06	0.000140972	128.012	117.014	102.723	115.64	73.041	77.6707	68.1371	70.8791	C_1	Gpc6
4967	127.768	-0.67791	0.133046	-5.0953	3.48188e-07	9.07572e-06	144.53	165.84	154.084	163.823	105.135	105.084	101.726	81.9252	C_1	Zyx
6875	106.096	-0.677089	0.148727	-4.55256	5.29961e-06	0.00010471	140.4	140.585	135.103	106.003	78.5744	94.1186	73.8951	80.0842	C_1	Pofut2
2954	63.4859	-0.671927	0.186117	-3.61024	0.00030591	0.00342607	76.3943	82.4992	87.0911	66.3859	40.9472	47.5162	51.8226	55.2305	C_1	Papss1
5673	86.7278	-0.67174	0.16702	-4.02191	5.7727e-05	0.000856457	93.9444	117.014	111.655	102.791	73.041	56.6539	83.4919	55.2305	C_1	Rabac1
2760	51.6701	-0.669283	0.20493	-3.26591	0.00109112	0.00969892	68.1355	53.877	58.0607	73.881	42.0539	37.4647	40.3064	39.5819	C_1	Lix1l
4676	76.1452	-0.668321	0.179068	-3.73221	0.000189804	0.00231922	101.171	98.4939	87.0911	87.8006	38.7339	61.2228	73.8951	60.7536	C_1	Tsc22d4
12981	151.879	-0.667424	0.119561	-5.58228	2.37384e-08	7.86748e-07	180.662	189.411	178.648	197.016	113.988	128.842	113.242	113.223	C_1	Myl12b
4652	152.345	-0.666597	0.125462	-5.31314	1.0775e-07	3.17206e-06	174.468	174.258	198.746	200.228	132.802	129.756	101.726	106.779	C_1	Znhit1
9197	36.6788	-0.666169	0.246932	-2.69778	0.00698038	0.0430952	44.3913	54.7188	35.7297	44.9711	25.4537	30.1545	23.0322	34.9793	C_1	Crtap
3171	66.1511	-0.664611	0.179352	-3.70563	0.000210865	0.00251914	73.2973	86.7083	87.0911	77.0932	53.1207	51.1713	54.7016	46.0254	C_1	Cntfr
2941	75.7898	-0.66383	0.166044	-3.99791	6.39041e-05	0.000932395	90.8473	95.9684	90.4407	94.2251	58.6541	56.6539	64.2984	55.2305	C_1	Pla2g12a
2808	64.5733	-0.66211	0.200783	-3.29765	0.000974988	0.00879343	72.2649	76.6064	72.5759	94.2251	70.8276	52.9988	39.3468	37.7408	C_1	Olfml3
855	153.413	-0.661741	0.120611	-5.48655	4.09858e-08	1.29236e-06	206.471	176.784	187.581	180.955	128.375	123.359	115.161	108.62	C_1	Commd3
13462	76.5314	-0.661173	0.167441	-3.94869	7.85796e-05	0.00110975	91.8797	96.8102	92.6738	94.2251	47.5873	61.2228	65.258	62.5946	C_1	Aip
7523	33.4777	-0.660754	0.24864	-2.65747	0.00787296	0.0475812	40.2619	38.7241	41.3124	43.9003	24.347	24.6719	29.75	24.8537	C_1	Pgpep1
5053	36.7976	-0.660712	0.243714	-2.71101	0.00670787	0.0417683	52.6501	43.7751	37.9628	46.0418	24.347	23.7581	34.5484	31.2973	C_1	Vopp1
5942	52.3932	-0.660651	0.200927	-3.28801	0.00100897	0.00904699	61.9413	66.5044	62.5269	65.3151	47.5873	38.3785	34.5484	42.3434	C_1	Bcat2
7244	423.873	-0.66043	0.0804374	-8.21049	2.20296e-16	2.36176e-14	554.375	540.454	503.565	479.691	289.951	360.027	319.572	343.35	C_1	Cd63
6138	64.5171	-0.659824	0.184279	-3.58058	0.000342836	0.00376052	73.2973	73.239	80.3917	88.8714	58.6541	42.0336	50.8629	48.7869	C_1	Tenm4
9998	65.016	-0.657635	0.191598	-3.43237	0.000598323	0.00592508	91.8797	74.9227	83.7414	67.4566	56.4408	35.6372	57.5806	52.469	C_1	Copz2
5537	53.1341	-0.657184	0.204211	-3.21816	0.00129018	0.0112097	73.2973	61.4535	52.4779	72.8103	44.2673	42.0336	34.5484	44.1844	C_1	Zfp580
200	44.8456	-0.656077	0.218657	-3.00049	0.00269549	0.0204635	55.7472	55.5607	55.8276	52.4662	33.2005	31.0683	30.7097	44.1844	C_1	Bmpr2
4282	47.8633	-0.654528	0.219871	-2.97688	0.00291201	0.0217062	50.5854	56.4025	60.2938	66.3859	48.694	27.4132	32.629	40.5024	C_1	Ccng2
6643	47.7831	-0.653903	0.228387	-2.86313	0.00419475	0.0290219	68.1355	60.6116	56.9442	48.1833	27.667	29.2407	53.7419	37.7408	C_1	Stx7
11284	231.642	-0.653454	0.116545	-5.60688	2.06002e-08	6.92044e-07	278.736	313.16	291.42	247.341	205.843	144.376	212.089	160.168	C_1	Fos
929	73.5922	-0.652274	0.173994	-3.74883	0.000177659	0.00219916	93.9444	85.8665	82.6248	97.4373	54.2274	48.43	70.0564	56.151	C_1	Cacfd1
6457	64.0001	-0.65064	0.186029	-3.49752	0.000469599	0.00485304	71.2326	69.8717	81.5083	91.0129	40.9472	50.2575	54.7016	52.469	C_1	Ebf3
1898	103.119	-0.647475	0.148696	-4.35436	1.33458e-05	0.000236408	129.044	134.693	133.986	106.003	71.9343	78.5845	77.7338	92.9713	C_1	Praf2
7390	102.638	-0.646121	0.146759	-4.40261	1.06957e-05	0.000194495	118.721	117.856	126.17	138.125	89.6412	75.8432	70.0564	84.6868	C_1	Dctn6
2354	57.2158	-0.645955	0.206244	-3.13199	0.00173628	0.014338	64.0061	67.3463	89.3242	58.8907	45.374	40.206	35.508	57.0715	C_1	Mid1
12877	363.073	-0.645564	0.081964	-7.8762	3.37495e-15	3.30236e-13	451.139	442.802	474.535	402.598	299.911	277.787	288.863	266.947	C_1	Ccnd3
4548	422.355	-0.643911	0.0757747	-8.4977	1.93382e-17	2.27068e-15	516.178	496.679	533.712	516.096	304.338	342.665	314.774	354.396	C_1	Cdk2ap1
6093	92.6644	-0.635446	0.177265	-3.58473	0.000337431	0.00371114	136.271	84.1828	137.336	94.2251	68.6143	61.2228	72.9355	86.5278	C_1	Homer2
12759	504.083	-0.634157	0.0719604	-8.81257	1.22308e-18	1.62143e-16	565.731	658.31	636.435	589.977	413.899	378.302	388.669	401.342	C_1	Ddah2
13106	175.797	-0.632349	0.12104	-5.22431	1.74805e-07	4.90927e-06	232.28	218.033	213.261	190.592	143.869	107.825	145.871	154.645	C_1	Gata6
7251	57.6024	-0.629486	0.2045	-3.07817	0.00208279	0.0166313	54.7149	64.8208	90.4407	70.6688	40.9472	51.1713	37.4274	50.628	C_1	Zfp358
12059	45.9847	-0.627351	0.217996	-2.87781	0.00400445	0.0279247	47.4884	53.0352	64.76	57.8199	43.1606	33.8096	37.4274	30.3768	C_1	Snai2
1881	76.0955	-0.624292	0.167542	-3.72619	0.000194395	0.00236192	91.8797	104.387	81.5083	91.0129	57.5475	62.1366	60.4597	59.833	C_1	Rgs19
11073	46.1464	-0.62315	0.221354	-2.81517	0.00487512	0.0327193	55.7472	68.1881	54.711	44.9711	32.0938	44.7749	36.4677	32.2178	C_1	Dnajb9
2601	159.354	-0.620673	0.115187	-5.38841	7.10852e-08	2.14806e-06	189.953	193.62	198.746	190.592	118.415	129.756	127.637	126.11	C_1	Naxe
8414	691.705	-0.620059	0.0619104	-10.0154	1.30411e-23	2.47359e-21	818.658	838.461	853.046	840.531	579.901	493.437	550.855	558.749	C_1	Tsc22d1
5270	70.697	-0.619519	0.184941	-3.34983	0.000808623	0.00757561	83.6208	73.239	92.6738	94.2251	44.2673	73.1018	55.6613	48.7869	C_1	Camk1
3622	55.2914	-0.614056	0.199689	-3.07505	0.00210464	0.0167433	66.0708	72.3972	65.8766	63.1736	40.9472	55.7402	42.2258	35.8998	C_1	Tmem39b
10330	6415.5	-0.613162	0.0337721	-18.1559	1.1539e-73	2.37106e-70	7603.3	7801.22	8125.15	7505.88	5080.78	4969.1	4956.73	5281.88	C_1	Actg1
9002	87.494	-0.611704	0.163129	-3.74983	0.000176957	0.00219487	115.624	98.4939	111.655	97.4373	67.5076	65.7917	86.3709	57.0715	C_1	Tmed3
13925	430.63	-0.609896	0.073662	-8.27966	1.23532e-16	1.3721e-14	511.016	492.469	550.46	528.945	335.325	336.269	342.605	347.952	C_1	mt-Nd5
8108	46.4364	-0.608621	0.213698	-2.84804	0.0043989	0.0301635	64.0061	60.6116	46.8952	52.4662	37.6272	35.6372	37.4274	36.8203	C_1	Glt8d1
3937	54.0621	-0.607944	0.204011	-2.97995	0.00288294	0.0215417	65.0384	70.7136	63.6435	61.0322	54.2274	42.9473	30.7097	44.1844	C_1	Fzd1
10524	136.788	-0.60655	0.130045	-4.66413	3.09918e-06	6.48723e-05	180.662	179.309	148.501	152.045	95.1746	119.704	108.443	110.461	C_1	Tubb2a
11098	278.178	-0.605924	0.0941779	-6.43382	1.24437e-10	6.01639e-09	340.677	360.302	322.684	316.939	245.683	192.806	222.645	223.684	C_1	Cfl2
400	86.7768	-0.602899	0.155352	-3.88087	0.000104086	0.00141218	107.365	106.912	103.839	100.65	63.0809	65.7917	72.9355	73.6407	C_1	Ralb
3721	1734.15	-0.600746	0.0501517	-11.9786	4.60136e-33	1.77282e-30	1901.6	2256.94	2074.55	2123.28	1420.98	1329.54	1357.94	1408.38	C_1	Id3
281	60.7944	-0.598681	0.194633	-3.07595	0.00209836	0.0167232	71.2326	75.7645	72.5759	73.881	36.5205	62.1366	53.7419	40.5024	C_1	Speg
9693	220.429	-0.597908	0.0997883	-5.99176	2.07577e-09	8.15037e-08	267.38	284.538	247.875	261.26	173.749	177.272	173.702	177.658	C_1	Tmem256
8830	53.7153	-0.597395	0.212698	-2.80865	0.00497495	0.0332445	77.4267	63.1371	68.1097	50.3248	35.4138	48.43	53.7419	33.1383	C_1	Hexa
12030	58.5448	-0.596928	0.194592	-3.06758	0.00215799	0.0170384	54.7149	74.0809	74.809	78.164	50.9074	48.43	40.3064	46.9459	C_1	Dexi
5363	335.046	-0.591861	0.0856406	-6.91098	4.81315e-12	2.96706e-10	423.266	418.389	394.143	373.688	282.204	242.15	286.943	259.583	C_1	Ptms
6356	90.2787	-0.590923	0.162489	-3.6367	0.000276149	0.00315591	105.3	127.116	91.5573	109.215	75.2544	85.8947	66.2177	61.6741	C_1	Ypel3
9855	110.383	-0.587285	0.139961	-4.19606	2.716e-05	0.000447071	143.497	117.014	137.336	132.772	91.8546	86.8084	85.4113	88.3688	C_1	Tmem98
1322	255.027	-0.58721	0.102217	-5.74471	9.20781e-09	3.24352e-07	329.321	276.961	330.499	289.1	205.843	232.098	200.572	175.817	C_1	Mpped2
13611	48.5835	-0.585751	0.207587	-2.82171	0.00477676	0.0321818	53.6825	62.2953	55.8276	61.0322	42.0539	33.8096	42.2258	37.7408	C_1	B3gat3
11713	99.3182	-0.585744	0.146223	-4.00583	6.18005e-05	0.000903842	124.915	111.963	120.588	119.923	76.3611	80.412	72.9355	87.4483	C_1	Gcat
13915	5305.37	-0.585547	0.0396826	-14.7557	2.82608e-49	2.48877e-46	6362.41	6246.36	6319.68	6544.36	4192.11	4187.82	3970.18	4620.03	C_1	mt-Nd1
5304	240.648	-0.584084	0.0957474	-6.10026	1.05897e-09	4.47126e-08	277.704	296.324	274.672	306.232	184.816	200.116	193.855	191.466	C_1	Zfp422
5509	53.6299	-0.583968	0.204147	-2.86052	0.00422942	0.0291955	59.8766	77.4482	60.2938	58.8907	46.4806	34.7234	49.9032	41.4229	C_1	Cdc42ep5
9535	921.917	-0.583318	0.114043	-5.11491	3.13895e-07	8.28698e-06	1198.57	1115.42	1160.1	947.604	842.185	641.469	787.895	682.097	C_1	Sparc
7852	68.1496	-0.583106	0.181841	-3.20668	0.00134276	0.0116112	74.3296	85.8665	74.809	92.0836	49.8007	67.6192	53.7419	46.9459	C_1	Znrf1
3300	100.3	-0.58056	0.148186	-3.91777	8.93736e-05	0.00123669	113.559	123.749	130.637	113.498	67.5076	77.6707	89.25	86.5278	C_1	Alad
13923	86.6527	-0.580316	0.167195	-3.4709	0.000518716	0.00525006	111.494	123.749	82.6248	96.3666	71.9343	69.4468	78.6935	58.9125	C_1	mt-Nd4l
4419	59.5256	-0.58002	0.211109	-2.74749	0.00600531	0.0381964	83.6208	55.5607	73.6924	72.8103	47.5873	29.2407	56.6209	57.0715	C_1	Mvk
6913	91.8183	-0.577916	0.151513	-3.8143	0.000136567	0.00177984	113.559	110.279	110.539	104.932	83.0011	73.1018	71.0161	68.1176	C_1	R3hdm4
10863	287.633	-0.573891	0.092776	-6.18577	6.17992e-10	2.72115e-08	323.127	314.844	355.064	384.395	237.937	223.874	218.806	243.014	C_1	Serf1
7826	159.577	-0.57359	0.120417	-4.76335	1.90403e-06	4.20695e-05	205.439	195.304	178.648	183.096	138.335	126.101	141.073	108.62	C_1	Zfhx3
6540	1106.23	-0.57289	0.139938	-4.0939	4.24179e-05	0.000658652	1457.69	1481.62	1107.62	1245.27	737.05	846.154	946.242	1028.21	C_1	Cdkn1c
6407	81.527	-0.571709	0.161801	-3.5334	0.000410255	0.00435662	90.8473	91.7593	97.14	110.286	67.5076	66.7054	68.1371	59.833	C_1	Vkorc1
2091	198.482	-0.570719	0.116842	-4.88452	1.03682e-06	2.43484e-05	248.798	220.559	241.175	239.846	137.229	135.238	169.863	195.148	C_1	Fundc2
1015	88.3351	-0.569683	0.155599	-3.66122	0.000251014	0.00292233	104.268	116.172	106.072	95.2958	68.6143	69.4468	78.6935	68.1176	C_1	Dpm2
5124	60.9428	-0.569504	0.185356	-3.07249	0.00212281	0.0168418	69.1678	76.6064	78.1586	67.4566	44.2673	47.5162	53.7419	50.628	C_1	Ino80b
5102	3657.31	-0.56944	0.034411	-16.5482	1.65052e-61	2.54366e-58	4365.83	4352.25	4507.52	4255.12	2928.28	2859.2	2944.29	3045.96	C_1	Tmsb10
10503	629.914	-0.56747	0.0661022	-8.58474	9.10438e-18	1.12248e-15	794.914	757.645	740.274	714.183	536.741	458.714	504.79	532.054	C_1	Sox4
3768	532.837	-0.566698	0.0699448	-8.10209	5.40251e-16	5.64471e-14	617.349	631.371	645.367	653.151	389.552	464.197	408.822	452.89	C_1	Mfap2
3381	86.4758	-0.566609	0.15886	-3.56673	0.000361463	0.00391606	102.203	111.121	93.7904	104.932	80.7878	65.7917	60.4597	72.7202	C_1	Leprot
3204	101.886	-0.564925	0.152252	-3.71046	0.000206882	0.00247876	124.915	122.065	135.103	103.862	86.3212	68.533	97.8871	76.4022	C_1	Glipr2
11710	53.0264	-0.564561	0.208897	-2.70258	0.00688046	0.0426063	75.362	62.2953	52.4779	62.1029	56.4408	34.7234	40.3064	40.5024	C_1	Triobp
9814	136.742	-0.562401	0.125387	-4.48534	7.27994e-06	0.000138296	160.015	165.84	165.25	161.682	99.6014	122.446	113.242	105.858	C_1	Traf4
3276	84.1866	-0.562194	0.16726	-3.3612	0.000776046	0.0073486	83.6208	113.647	84.858	118.852	68.6143	63.9641	68.1371	71.7997	C_1	Lpar1
12790	98.2539	-0.561097	0.149059	-3.76426	0.000167044	0.00209724	120.786	119.54	123.937	103.862	81.8945	70.3605	89.25	76.4022	C_1	Atat1
9178	57.8375	-0.559353	0.195703	-2.85818	0.00426081	0.0293472	71.2326	64.8208	66.9931	72.8103	48.694	51.1713	33.5887	53.3895	C_1	Nradd
12849	50.3544	-0.557419	0.204499	-2.72578	0.00641494	0.0402493	53.6825	66.5044	61.4104	57.8199	45.374	42.0336	35.508	40.5024	C_1	Tjap1
3458	50.6611	-0.555947	0.208558	-2.66567	0.00768355	0.0467113	68.1355	58.928	66.9931	47.1125	44.2673	41.1198	34.5484	44.1844	C_1	Lrrc41
10051	591.003	-0.55564	0.065776	-8.44746	2.97708e-17	3.46268e-15	644.19	735.758	705.661	727.032	485.833	469.679	468.322	491.551	C_1	Igfbp4
9543	147.254	-0.554639	0.132775	-4.17728	2.9501e-05	0.000477174	173.436	196.146	142.919	187.379	116.202	98.6875	135.314	127.951	C_1	Hand1
12366	100.502	-0.554259	0.150463	-3.6837	0.000229875	0.00270433	117.689	122.065	121.704	116.711	84.1078	98.6875	76.7742	66.2766	C_1	Mrps6
8070	148.795	-0.553415	0.124242	-4.45433	8.41561e-06	0.000157445	192.018	152.371	188.697	175.601	122.842	116.049	129.556	113.223	C_1	Zfp503
13176	140.144	-0.55276	0.132516	-4.17127	3.02903e-05	0.000488808	181.695	174.258	167.483	142.408	117.308	95.9462	134.355	107.699	C_1	Reep5
11744	280.246	-0.552668	0.0910173	-6.07213	1.26227e-09	5.22233e-08	323.127	333.364	353.947	322.293	237.937	204.685	223.605	243.014	C_1	Atf4
13275	150.271	-0.552455	0.119068	-4.63983	3.48688e-06	7.23733e-05	182.727	168.366	180.881	183.096	126.162	119.704	114.202	127.03	C_1	Ap3s1
8593	102.746	-0.548931	0.144062	-3.81037	0.000138758	0.00180459	132.142	130.483	112.772	112.428	81.8945	84.0671	83.4919	84.6868	C_1	Pigyl
11497	805.915	-0.547846	0.0644084	-8.50582	1.80316e-17	2.15836e-15	932.217	897.389	1056.26	944.392	679.503	655.175	589.242	693.143	C_1	Basp1
8754	57.2227	-0.546182	0.194895	-2.80244	0.00507184	0.0337093	68.1355	75.7645	59.1773	68.5273	39.8405	51.1713	53.7419	41.4229	C_1	Fdx1
10912	229.775	-0.545523	0.107356	-5.08144	3.74584e-07	9.65932e-06	301.448	276.12	291.42	221.643	185.923	169.962	191.935	199.75	C_1	Gpx8
13081	432.749	-0.545238	0.0865562	-6.29923	2.99121e-10	1.39164e-08	532.696	473.107	563.859	483.974	389.552	316.165	390.589	312.052	C_1	Bambi
6378	120.771	-0.538246	0.131581	-4.0906	4.30265e-05	0.000666424	150.724	136.376	139.569	145.621	99.6014	96.86	100.766	96.6534	C_1	Zfp771
9600	56.3279	-0.538003	0.192577	-2.79371	0.00521073	0.0344098	62.9737	72.3972	70.3428	61.0322	43.1606	42.9473	49.9032	47.8664	C_1	Map2k3
11734	58.9927	-0.537022	0.193133	-2.78057	0.00542629	0.0354535	62.9737	64.8208	84.858	67.4566	43.1606	55.7402	44.1451	48.7869	C_1	Dnal4
12253	112.126	-0.536401	0.141971	-3.77823	0.000157947	0.00200137	122.85	127.958	135.103	145.621	81.8945	81.3258	106.524	95.7329	C_1	Gap43
12004	116.212	-0.5328	0.141118	-3.77556	0.000159652	0.00201882	148.659	138.06	138.452	125.277	83.0011	114.222	84.4516	97.5739	C_1	Hmox2
2133	67.1223	-0.531489	0.17516	-3.0343	0.00241091	0.0186592	80.5238	74.0809	82.6248	80.3055	56.4408	53.9126	56.6209	52.469	C_1	Efnb1
546	110.726	-0.529811	0.146568	-3.61477	0.000300616	0.00338475	126.98	120.381	150.735	125.277	97.388	71.2743	101.726	92.0508	C_1	Ier5
13311	81.2177	-0.527061	0.172185	-3.06102	0.00220585	0.0173665	73.2973	115.33	85.9745	108.145	69.721	67.6192	64.2984	65.3561	C_1	Dctn4
12034	107.393	-0.526743	0.153392	-3.43396	0.000594828	0.00589995	139.368	120.381	107.189	141.338	66.4009	94.1186	85.4113	104.938	C_1	Litaf
1905	86.8455	-0.52645	0.156744	-3.35867	0.000783188	0.00740485	98.0738	106.07	99.3731	106.003	76.3611	60.309	76.7742	71.7997	C_1	Pqbp1
10221	82.1522	-0.52458	0.160682	-3.26471	0.00109575	0.00973309	106.333	98.4939	92.6738	89.9421	67.5076	67.6192	73.8951	60.7536	C_1	Cdc42ep4
6000	304.827	-0.52413	0.0905662	-5.78726	7.15428e-09	2.59427e-07	386.101	360.302	374.045	319.08	222.443	258.598	265.831	252.219	C_1	Ndn
772	191.802	-0.524111	0.110641	-4.73706	2.16838e-06	4.69842e-05	222.989	220.559	260.157	202.37	148.295	169.048	154.508	156.486	C_1	Nenf
276	132.236	-0.521822	0.151276	-3.44948	0.000561674	0.00562084	166.209	109.438	185.348	164.894	88.5346	111.48	113.242	118.746	C_1	Stk16
4881	544.667	-0.519831	0.065798	-7.90042	2.77967e-15	2.76375e-13	622.511	675.146	644.25	624.241	439.353	444.094	453.927	453.811	C_1	Arf5
9833	187.991	-0.519424	0.110385	-4.70558	2.53147e-06	5.39975e-05	207.504	201.197	250.108	228.068	156.042	149.859	158.347	152.804	C_1	Ift20
4646	94.1176	-0.517456	0.151533	-3.4148	0.00063828	0.00624552	117.689	110.279	96.0235	118.852	84.1078	80.412	71.0161	74.5612	C_1	Cux1
10577	59.6819	-0.516976	0.188077	-2.74874	0.0059825	0.0381373	75.362	64.8208	65.8766	74.9518	54.2274	52.0851	43.1855	46.9459	C_1	Dtnbp1
9138	396.116	-0.514659	0.0835905	-6.15691	7.41777e-10	3.2202e-08	439.784	418.389	495.749	511.813	325.364	308.855	355.08	313.893	C_1	Gpx1
13641	64.6478	-0.51451	0.185562	-2.77272	0.00555903	0.0361441	91.8797	70.7136	63.6435	78.164	50.9074	50.2575	50.8629	60.7536	C_1	Tmem109
10271	222.184	-0.512236	0.106375	-4.81537	1.46929e-06	3.32382e-05	238.474	280.329	283.604	241.987	180.389	158.083	195.774	198.83	C_1	Ubald2
13574	77.4628	-0.509979	0.170812	-2.98562	0.00283008	0.0212199	82.5885	85.0246	94.9069	101.72	64.1876	65.7917	74.8548	50.628	C_1	Vegfb
508	69.3473	-0.507611	0.186114	-2.72742	0.00638313	0.0401314	79.4914	76.6064	73.6924	96.3666	54.2274	57.5677	43.1855	73.6407	C_1	2310009B15Rik
1317	245.383	-0.507534	0.107009	-4.74289	2.10689e-06	4.5975e-05	298.351	303.9	286.954	263.402	174.856	201.944	250.476	183.181	C_1	Rcn1
11220	260.31	-0.505928	0.0990129	-5.10972	3.22633e-07	8.48285e-06	282.865	301.374	294.77	342.637	221.336	218.392	236.081	185.022	C_1	Zfp36l1
1054	87.6456	-0.50557	0.162146	-3.11799	0.0018209	0.0149467	105.3	109.438	115.005	81.3762	76.3611	73.1018	61.4193	79.1637	C_1	Rbm18
1613	133.487	-0.504326	0.128325	-3.93008	8.49193e-05	0.00118704	161.048	166.682	157.434	140.267	117.308	97.7737	113.242	114.143	C_1	H13
4090	63.1675	-0.503935	0.187477	-2.68798	0.00718862	0.0441817	75.362	81.6573	73.6924	65.3151	55.3341	58.4815	39.3468	56.151	C_1	Mxd4
9180	68.6504	-0.503128	0.189511	-2.65488	0.00793375	0.0478314	70.2002	93.4429	84.858	72.8103	58.6541	52.9988	73.8951	42.3434	C_1	Pth1r
9968	114.275	-0.503014	0.140814	-3.57218	0.000354019	0.00385915	135.239	123.749	137.336	140.267	89.6412	78.5845	100.766	108.62	C_1	Slc35b1
12408	120.587	-0.502663	0.133605	-3.76232	0.000168347	0.00210557	136.271	143.111	141.802	143.479	113.988	89.5498	100.766	95.7329	C_1	Tmem242
7404	72.1206	-0.501551	0.175379	-2.85981	0.00423892	0.0292128	80.5238	73.239	102.723	82.4469	55.3341	57.5677	66.2177	58.9125	C_1	Tusc3
8551	147.566	-0.500364	0.124873	-4.00698	6.15004e-05	0.000902664	184.792	189.411	174.182	142.408	123.948	123.359	120.919	121.507	C_1	Mrpl4
9978	409.958	0.500653	0.0769835	6.50338	7.85337e-11	3.95201e-09	329.321	347.675	341.665	340.495	431.606	506.23	485.597	497.075	C_1	Igf2bp1
9014	349.817	0.500734	0.0789945	6.33885	2.31489e-10	1.08518e-08	297.318	289.589	283.604	288.029	413.899	403.888	410.742	411.467	C_1	U2surp
4241	82.4178	0.501054	0.162954	3.07482	0.00210632	0.0167433	74.3296	59.7698	71.4593	68.5273	83.0011	106.911	95.008	100.335	C_1	Polr2b
12579	100.158	0.501419	0.150885	3.32319	0.000889945	0.00818816	91.8797	77.4482	88.2076	73.881	138.335	104.17	112.282	115.064	C_1	Metrn
13637	259.807	0.502344	0.0964536	5.20814	1.90743e-07	5.3326e-06	222.989	190.253	228.893	220.572	279.991	311.597	294.621	329.542	C_1	Ddb1
7360	71.7253	0.502514	0.175449	2.86416	0.00418113	0.0289439	68.1355	51.3515	61.4104	56.7492	91.8546	80.412	91.1693	72.7202	C_1	Hook3
8832	2976.71	0.504039	0.0401299	12.5602	3.49578e-36	1.53927e-33	2416.74	2330.18	2553.55	2554.78	3347.71	3623.11	3541.21	3446.38	C_1	Pkm
3314	70.1673	0.504429	0.177585	2.8405	0.00450432	0.0307156	54.7149	63.1371	55.8276	57.8199	85.2145	68.533	96.9274	79.1637	C_1	Cdk5rap2
4183	275.298	0.507348	0.0921649	5.50478	3.69623e-08	1.18059e-06	210.601	233.186	213.261	251.624	341.965	324.389	305.177	322.178	C_1	Rfc1
2271	103.005	0.507831	0.148061	3.42987	0.000603871	0.00596565	93.9444	80.8155	89.3242	76.0225	137.229	118.791	103.645	124.269	C_1	Capn6
2248	66.1459	0.508502	0.186326	2.7291	0.00635076	0.039989	53.6825	51.3515	54.711	58.8907	74.1477	73.1018	98.8467	64.4356	C_1	Mum1l1
236	146.82	0.508683	0.126396	4.02451	5.70951e-05	0.000849126	143.497	102.703	126.17	113.498	175.962	180.013	167.943	164.771	C_1	Atic
2723	72.9097	0.509172	0.1729	2.94489	0.00323068	0.0235827	58.8443	66.5044	51.3614	63.1736	92.9613	74.9294	82.5322	92.9713	C_1	Ensa
10867	61.9133	0.509479	0.185441	2.74739	0.00600721	0.0381964	46.456	57.2443	50.2448	50.3248	63.0809	74.0156	72.9355	81.0047	C_1	Rad17
1770	132.047	0.509784	0.128528	3.96634	7.29847e-05	0.00104026	112.527	104.387	107.189	111.357	174.856	142.549	151.629	151.884	C_1	Ddx27
9406	135.748	0.510519	0.125184	4.07816	4.53931e-05	0.000699564	107.365	115.33	110.539	114.569	157.149	154.428	153.548	173.056	C_1	Sptbn1
3127	187.319	0.511332	0.109593	4.66572	3.07542e-06	6.45943e-05	171.371	153.213	145.152	147.762	222.443	225.702	232.242	200.671	C_1	Casp8ap2
13002	117.645	0.51195	0.135811	3.76958	0.000163525	0.00205724	94.9767	91.7593	96.0235	106.003	128.375	153.514	132.435	138.076	C_1	Birc6
11920	123.849	0.512678	0.134096	3.82321	0.000131724	0.00172953	103.236	89.2338	108.306	108.145	158.256	131.583	141.073	150.963	C_1	Smarcd1
12643	70.3449	0.516931	0.180261	2.86769	0.00413486	0.0286816	48.5207	57.2443	59.1773	66.3859	96.2813	75.8432	69.0967	90.2098	C_1	Mapk14
1983	85.9163	0.517592	0.164751	3.14167	0.00167989	0.013947	80.5238	80.8155	60.2938	59.9614	108.455	104.17	85.4113	107.699	C_1	Stag2
2293	380.892	0.517993	0.0772158	6.70838	1.96791e-11	1.088e-09	328.289	293.798	315.984	315.868	458.166	449.576	449.129	436.321	C_1	Smc1a
7167	80.6636	0.518105	0.166713	3.10776	0.00188509	0.0153712	58.8443	56.4025	82.6248	68.5273	95.1746	100.515	91.1693	92.0508	C_1	Usp15
10158	56.9838	0.518362	0.191081	2.71279	0.00667189	0.0416073	45.4237	47.1424	48.0117	47.1125	60.8675	74.0156	63.3387	69.9586	C_1	Nsf
6865	55.6903	0.520524	0.195807	2.65835	0.00785252	0.0475276	42.3266	49.6679	44.6621	46.0418	66.4009	74.0156	67.1774	55.2305	C_1	Pcnt
9478	434.352	0.520866	0.0765726	6.80225	1.02998e-11	5.9503e-10	352.033	359.461	375.161	339.424	544.488	491.61	543.177	469.459	C_1	Canx
7275	380.678	0.521178	0.0788867	6.60666	3.93075e-11	2.06222e-09	310.739	335.889	319.334	282.675	464.806	440.439	440.492	451.049	C_1	Arglu1
13601	131.193	0.521399	0.132458	3.93634	8.2734e-05	0.00116044	124.915	95.9684	91.5573	118.852	159.362	150.773	151.629	156.486	C_1	Hnrnpul2
11274	100.436	0.522596	0.159471	3.27706	0.00104893	0.00936441	75.362	106.912	66.9931	79.2347	105.135	132.497	109.403	127.951	C_1	Ylpm1
11337	114.881	0.522862	0.145954	3.58236	0.000340499	0.00373821	110.462	73.239	99.3731	95.2958	143.869	138.894	117.081	140.838	C_1	Cpsf2
4485	129.122	0.523922	0.131982	3.96966	7.19748e-05	0.00102944	93.9444	114.489	111.655	102.791	161.576	137.98	166.024	144.52	C_1	Ptpn11
12387	120.827	0.526473	0.134508	3.91407	9.07551e-05	0.00125299	86.7179	97.6521	112.772	99.5788	138.335	146.204	135.314	150.043	C_1	Psmg1
12924	181.301	0.526633	0.109342	4.81639	1.4618e-06	3.31296e-05	146.595	150.687	145.152	152.045	203.629	232.098	214.008	206.194	C_1	Uhrf1
8525	63.4799	0.528824	0.188556	2.8046	0.00503785	0.0335376	59.8766	50.5097	43.5455	53.537	88.5346	79.4983	62.379	69.9586	C_1	Cep295
6583	94.8307	0.530542	0.15038	3.52801	0.0004187	0.00443483	76.3943	78.29	89.3242	66.3859	113.988	111.48	113.242	109.54	C_1	Ppil4
12041	338.186	0.531004	0.0812423	6.53605	6.31642e-11	3.23133e-09	271.51	276.12	286.954	271.968	406.152	379.216	402.105	411.467	C_1	Gspt1
999	53.2733	0.531005	0.19974	2.65848	0.00784935	0.0475276	45.4237	45.4587	37.9628	44.9711	68.6143	54.8264	69.0967	59.833	C_1	Nup214
13097	56.4548	0.531789	0.201828	2.63487	0.00841704	0.0499633	38.1972	49.6679	61.4104	35.3344	69.721	63.0503	64.2984	69.9586	C_1	Colec12
6539	326.146	0.532108	0.0925638	5.74855	9.00101e-09	3.17976e-07	233.312	297.165	270.206	263.402	426.073	339.01	391.548	388.455	C_1	Kcnq1ot1
206	59.6908	0.532528	0.196953	2.70384	0.00685437	0.0424874	38.1972	42.9332	58.0607	56.7492	70.8276	79.4983	58.5403	72.7202	C_1	Abi2
13373	94.0055	0.532902	0.152397	3.4968	0.000470873	0.00486214	72.2649	73.239	87.0911	74.9518	118.415	113.308	116.121	96.6534	C_1	Rnmt
11160	61.0744	0.533174	0.18464	2.88764	0.00388142	0.0272975	45.4237	55.5607	49.1283	49.254	69.721	74.9294	69.0967	75.4817	C_1	Arid4a
2736	509.368	0.533458	0.0728168	7.32604	2.37059e-13	1.83818e-11	462.495	415.021	386.327	401.527	562.194	643.296	610.355	593.728	C_1	Anp32e
4793	66.8388	0.535041	0.18377	2.91147	0.00359728	0.0258304	53.6825	65.6626	52.4779	46.0418	68.6143	81.3258	74.8548	92.0508	C_1	Ubl3
4698	67.2234	0.535049	0.20045	2.66924	0.0076024	0.0463322	77.4267	44.6169	39.0793	58.8907	76.3611	95.0324	68.1371	78.2432	C_1	Pdgfa
5261	52.8903	0.536296	0.198983	2.69518	0.00703503	0.0433891	46.456	42.0914	39.0793	44.9711	63.0809	59.3953	70.0564	57.992	C_1	Rad18
9366	63.6465	0.536365	0.181006	2.96324	0.00304414	0.0225956	55.7472	56.4025	46.8952	48.1833	77.4677	73.1018	77.7338	73.6407	C_1	Actr2
1087	116.632	0.537395	0.141241	3.80482	0.00014191	0.00183752	96.0091	93.4429	107.189	83.5177	160.469	122.446	142.032	127.951	C_1	Rnd3
2033	136.798	0.537581	0.132363	4.06141	4.87777e-05	0.000744283	103.236	130.483	88.2076	123.135	154.935	165.393	166.984	162.009	C_1	Fmr1
13161	127.694	0.538348	0.133284	4.0391	5.36567e-05	0.000805765	91.8797	116.172	115.005	93.1543	143.869	164.479	149.71	147.281	C_1	Iws1
13829	297.976	0.538451	0.0890648	6.0456	1.48853e-09	6.03242e-08	242.604	229.819	273.555	226.997	362.992	333.527	360.839	353.475	C_1	Nolc1
9177	94.6822	0.538766	0.153132	3.51832	0.000434283	0.0045724	65.0384	77.4482	92.6738	73.881	117.308	116.963	104.605	109.54	C_1	Setd2
9215	108.416	0.540944	0.146556	3.69104	0.000223339	0.0026451	75.362	100.178	78.1586	98.508	138.335	118.791	119	138.997	C_1	Golga4
12239	125.736	0.542608	0.132077	4.10829	3.98607e-05	0.000622079	101.171	96.8102	94.9069	116.711	158.256	152.6	137.234	148.202	C_1	Lrrc58
11624	143.766	0.544307	0.122327	4.44962	8.6023e-06	0.00016045	107.365	123.749	123.937	112.428	173.749	178.186	164.105	166.612	C_1	Ago2
2786	51.5742	0.54473	0.204415	2.66483	0.00770279	0.0467821	39.2295	44.6169	37.9628	46.0418	54.2274	73.1018	57.5806	59.833	C_1	Wdr3
5025	263.863	0.54642	0.0925753	5.90243	3.58178e-09	1.37569e-07	235.377	201.197	217.728	204.511	307.658	309.769	326.29	308.37	C_1	Tax1bp1
8215	61.3724	0.546936	0.206443	2.64933	0.00806504	0.0483934	57.8119	64.8208	34.6131	40.6881	83.0011	64.8779	83.4919	61.6741	C_1	Rpgrip1
19	90.1791	0.547734	0.157627	3.47488	0.00051109	0.00519047	73.2973	78.29	69.2262	71.7395	104.028	99.6013	128.597	96.6534	C_1	Cspp1
13035	241.14	0.548446	0.0971389	5.646	1.64229e-08	5.5933e-07	198.212	207.932	195.397	180.955	279.991	267.736	307.097	291.801	C_1	Eml4
11406	1057.06	0.549716	0.0495829	11.0868	1.45395e-28	3.98351e-26	854.791	866.241	844.113	867.299	1217.35	1261.92	1297.48	1247.29	C_1	Eif5
5327	111.166	0.55149	0.140938	3.91299	9.11619e-05	0.00125579	94.9767	95.1266	84.858	84.5884	152.722	124.273	126.677	126.11	C_1	Kdm5a
1062	121.629	0.551726	0.135616	4.06829	4.73594e-05	0.000724435	114.591	90.9174	104.956	84.5884	147.189	147.117	139.153	144.52	C_1	Strbp
6608	201.188	0.553294	0.118894	4.65367	3.26083e-06	6.81402e-05	145.562	201.197	137.336	165.965	227.976	215.65	256.234	259.583	C_1	Cited2
11241	49.8187	0.554263	0.206764	2.68065	0.00734785	0.0450033	37.1648	35.3568	45.7786	43.9003	52.0141	63.9641	62.379	57.992	C_1	Sipa1l1
6853	205.133	0.555138	0.10942	5.07345	3.90676e-07	1.00132e-05	180.662	177.626	137.336	168.106	223.55	248.546	267.75	237.491	C_1	Ddt
5778	59.1475	0.555757	0.188645	2.94605	0.00321862	0.0235496	46.456	44.6169	49.1283	51.3955	79.6811	69.4468	65.258	67.1971	C_1	Zfp568
2009	99.9468	0.55616	0.15058	3.69345	0.000221228	0.00262767	80.5238	73.239	91.5573	79.2347	118.415	133.411	100.766	122.428	C_1	Hprt
13899	59.3612	0.556634	0.191352	2.90895	0.00362642	0.0260245	47.4884	46.3005	43.5455	54.6077	79.6811	67.6192	75.8145	59.833	C_1	Pdzd8
9133	73.114	0.557915	0.179052	3.11594	0.0018336	0.0150309	61.9413	63.9789	59.1773	51.3955	73.041	75.8432	107.484	92.0508	C_1	Dag1
4623	243.15	0.55808	0.0965591	5.77967	7.48484e-09	2.69826e-07	193.051	204.564	184.231	203.441	314.298	270.477	288.863	286.278	C_1	Baz1b
13306	113.667	0.558219	0.141225	3.95269	7.72779e-05	0.00109261	105.3	90.0756	90.4407	81.3762	151.615	125.187	141.073	124.269	C_1	Isoc1
12134	412.578	0.560039	0.0769115	7.28161	3.2987e-13	2.44998e-11	328.289	305.584	345.015	356.556	519.034	493.437	473.121	479.585	C_1	Eif4g1
2004	78.7552	0.560825	0.173226	3.23754	0.00120566	0.0105873	60.909	62.2953	68.1097	63.1736	107.348	92.2911	70.0564	105.858	C_1	Hs6st2
539	201.024	0.560999	0.110584	5.07306	3.91464e-07	1.00132e-05	155.886	167.524	160.783	165.965	204.736	243.064	277.347	232.889	C_1	Dhx9
13209	69.6846	0.561549	0.173653	3.23374	0.00122179	0.0106909	53.6825	58.928	56.9442	55.6785	74.1477	82.2396	91.1693	84.6868	C_1	Ankhd1
4171	75.5846	0.56396	0.177175	3.18306	0.00145728	0.0123823	60.909	73.239	54.711	53.537	112.882	84.9809	81.5725	82.8458	C_1	Pcdh7
8341	67.3394	0.565289	0.178183	3.17253	0.00151119	0.0127963	56.7796	46.3005	60.2938	54.6077	78.5744	84.0671	84.4516	73.6407	C_1	Fzd3
11352	227.701	0.566103	0.101977	5.55126	2.83615e-08	9.27505e-07	178.598	187.728	178.648	189.521	250.11	280.528	305.177	251.299	C_1	Ddx24
6700	74.9131	0.566837	0.170023	3.33388	0.000856425	0.00794497	53.6825	58.0861	68.1097	62.1029	84.1078	82.2396	100.766	90.2098	C_1	Amd1
8644	55.3621	0.567045	0.201282	2.81716	0.00484496	0.0325701	38.1972	57.2443	39.0793	42.8296	69.721	62.1366	72.9355	60.7536	C_1	Chek1
8891	63.9085	0.568993	0.185491	3.06749	0.00215864	0.0170384	53.6825	52.1933	46.8952	52.4662	91.8546	64.8779	71.9758	77.3227	C_1	Herc1
1061	64.7815	0.56957	0.196084	2.90473	0.00367569	0.0262711	38.1972	55.5607	50.2448	64.2444	83.0011	70.3605	94.0483	62.5946	C_1	Rabgap1
4534	87.1718	0.570277	0.162551	3.50829	0.000450991	0.0047081	58.8443	69.8717	87.0911	65.3151	104.028	106.911	91.1693	114.143	C_1	Clip1
2125	98.8721	0.570436	0.153095	3.72603	0.000194516	0.00236192	72.2649	77.4482	84.858	84.5884	102.921	142.549	110.363	115.984	C_1	Las1l
2088	260.97	0.571282	0.0946484	6.03583	1.58144e-09	6.33037e-08	215.762	205.406	218.844	200.228	319.831	338.096	282.145	307.45	C_1	Dkc1
8549	160.783	0.571845	0.117787	4.85491	1.2044e-06	2.79117e-05	117.689	143.111	116.121	139.196	195.883	190.979	189.056	194.227	C_1	Dnmt1
8700	102.593	0.572643	0.148755	3.84957	0.000118325	0.00157711	86.7179	90.9174	85.9745	65.3151	137.229	116.963	116.121	121.507	C_1	Kmt2a
9889	145.019	0.572645	0.125309	4.56986	4.88045e-06	9.68938e-05	116.656	111.121	116.121	123.135	162.682	180.013	195.774	154.645	C_1	Appbp2
12678	129.103	0.574938	0.129144	4.45193	8.51035e-06	0.000158976	94.9767	107.754	102.723	109.215	156.042	159.91	142.032	160.168	C_1	Rrp1b
1991	76.2992	0.57516	0.167255	3.43883	0.000584239	0.00581363	59.8766	63.1371	53.5945	68.5273	84.1078	97.7737	95.008	88.3688	C_1	Utp14a
13158	77.2622	0.576025	0.168941	3.40961	0.000650548	0.0063254	60.909	61.4535	63.6435	62.1029	100.708	103.256	75.8145	90.2098	C_1	Wdr33
6079	65.6565	0.578037	0.189976	3.04269	0.00234477	0.018262	39.2295	67.3463	56.9442	46.0418	87.4279	74.9294	80.6129	72.7202	C_1	Iqgap1
1526	131.524	0.579349	0.14191	4.0825	4.45532e-05	0.000688342	92.912	87.5501	137.336	106.003	148.295	177.272	157.387	145.44	C_1	Trmt6
166	1687.23	0.579368	0.0423742	13.6727	1.47899e-42	1.07261e-39	1319.35	1308.2	1409.09	1379.11	1999.77	2038.63	2004.77	2038.93	C_1	Hspd1
10983	116.714	0.580622	0.137115	4.23455	2.29007e-05	0.000383051	92.912	90.9174	83.7414	107.074	127.268	146.204	141.073	144.52	C_1	Mycn
8441	74.0955	0.580756	0.173403	3.34918	0.000810518	0.0075876	46.456	63.1371	56.9442	70.6688	94.068	84.0671	84.4516	92.9713	C_1	Dis3
2179	1052.46	0.581112	0.0540245	10.7565	5.52525e-27	1.41918e-24	854.791	765.222	893.242	864.087	1293.71	1247.3	1270.61	1230.72	C_1	Pgk1
8458	358.212	0.581208	0.084581	6.87162	6.34785e-12	3.79916e-10	269.445	287.905	308.168	281.604	474.767	387.44	435.693	420.672	C_1	Gm10076
61	158.176	0.581935	0.122289	4.75868	1.94868e-06	4.29022e-05	122.85	141.427	126.17	114.569	218.016	190.979	174.661	176.738	C_1	Phf3
134	102.277	0.582121	0.149662	3.88959	0.000100416	0.0013695	99.1062	70.7136	74.809	83.5177	123.948	126.101	129.556	110.461	C_1	Wdr75
13117	51.7093	0.582522	0.211789	2.75049	0.0059507	0.0379748	36.1325	53.0352	39.0793	36.4051	64.1876	49.3437	71.9758	63.5151	C_1	Impact
11546	89.1674	0.583945	0.154859	3.77081	0.000162722	0.00205158	70.2002	74.0809	71.4593	69.5981	104.028	117.877	110.363	95.7329	C_1	Ubr5
4269	406.921	0.584048	0.0816075	7.1568	8.25833e-13	5.78506e-11	321.063	353.568	309.285	318.01	447.099	547.35	469.282	489.71	C_1	G3bp2
1450	80.8932	0.584128	0.163485	3.57297	0.000352959	0.00385101	61.9413	70.7136	68.1097	57.8199	92.9613	90.4635	109.403	95.7329	C_1	Trpm7
5003	164.623	0.584146	0.116529	5.01287	5.36228e-07	1.31959e-05	121.818	126.274	141.802	138.125	187.029	193.72	190.976	217.24	C_1	Mpp6
4627	87.5295	0.585999	0.161731	3.6233	0.000290867	0.00329883	77.4267	79.1318	52.4779	69.5981	115.095	98.6875	107.484	100.335	C_1	Hip1
8169	201.088	0.587583	0.109665	5.35796	8.41668e-08	2.5248e-06	150.724	180.993	173.066	137.055	230.19	231.185	251.435	254.06	C_1	Fermt2
1436	114.638	0.587764	0.136308	4.31202	1.61769e-05	0.0002825	87.7502	92.6011	91.5573	94.2251	142.762	126.101	145.871	136.235	C_1	Myef2
11873	472.632	0.587944	0.0714884	8.22433	1.96288e-16	2.14162e-14	393.328	385.557	353.947	375.83	600.928	550.091	546.056	575.318	C_1	Scaf11
8348	66.6118	0.590675	0.193634	3.05048	0.00228478	0.0179182	46.456	58.0861	42.429	65.3151	78.5744	63.9641	77.7338	100.335	C_1	Esco2
4092	56.8955	0.590719	0.192865	3.06286	0.00219235	0.0172823	45.4237	46.3005	50.2448	39.6174	68.6143	71.2743	72.9355	60.7536	C_1	Fam193a
3782	45.1801	0.592515	0.220027	2.69292	0.00708296	0.0436193	42.3266	37.8823	36.8462	26.7685	56.4408	46.6024	55.6613	58.9125	C_1	Ddi2
12927	105.831	0.59256	0.146175	4.05377	5.03995e-05	0.0007643	82.5885	79.9737	94.9069	80.3055	133.909	107.825	140.113	127.03	C_1	Safb2
7814	44.5792	0.59287	0.219834	2.6969	0.00699885	0.0431876	36.1325	33.6731	42.429	29.9807	58.6541	47.5162	58.5403	49.7075	C_1	Sntb2
10288	48.1889	0.592945	0.209826	2.82589	0.00471494	0.0318873	38.1972	38.7241	36.8462	39.6174	64.1876	51.1713	64.2984	52.469	C_1	Sec14l1
12467	213.807	0.593021	0.10154	5.84026	5.21194e-09	1.93548e-07	166.209	162.473	184.231	170.248	246.79	264.08	248.556	267.868	C_1	Chd1
7014	221.692	0.595441	0.103325	5.76281	8.27258e-09	2.95631e-07	185.824	179.309	177.532	162.752	282.204	257.684	289.822	238.412	C_1	Txnrd1
13377	44.4851	0.595649	0.21816	2.73033	0.00632702	0.0399007	36.1325	39.5659	31.2635	34.2637	57.5475	51.1713	47.0242	58.9125	C_1	4930503L19Rik
11893	54.4575	0.59565	0.208155	2.86157	0.00421548	0.0291327	41.2942	35.3568	52.4779	44.9711	69.721	50.2575	63.3387	78.2432	C_1	Ddx23
1311	74.9203	0.595939	0.180307	3.30514	0.000949295	0.00859946	53.6825	69.8717	55.8276	57.8199	116.202	84.0671	87.3306	74.5612	C_1	Qser1
7143	55.2632	0.596132	0.195824	3.04422	0.00233283	0.0182039	39.2295	47.1424	40.1959	49.254	65.2942	63.0503	64.2984	73.6407	C_1	Nup107
11335	55.8402	0.596743	0.196455	3.03755	0.0023851	0.0184943	44.3913	53.0352	40.1959	39.6174	60.8675	64.8779	71.0161	72.7202	C_1	Trip11
708	295.083	0.597087	0.0904474	6.60148	4.07064e-11	2.12657e-09	210.601	239.079	245.641	244.129	354.138	354.544	384.83	327.701	C_1	Parp1
6565	86.8864	0.598199	0.165261	3.61972	0.000294925	0.0033359	77.4267	65.6626	77.0421	56.7492	96.2813	89.5498	122.839	109.54	C_1	Akap12
747	400.255	0.598802	0.0755961	7.92106	2.35489e-15	2.37979e-13	303.513	329.155	326.033	314.797	460.38	489.782	493.274	485.108	C_1	Eprs
3531	74.5807	0.599214	0.171167	3.50076	0.000463935	0.00481075	67.1031	49.6679	53.5945	67.4566	90.7479	91.3773	89.25	87.4483	C_1	Rlf
4190	90.1239	0.599994	0.157786	3.80259	0.000143191	0.00184783	61.9413	79.1318	62.5269	82.4469	109.562	117.877	99.8064	107.699	C_1	N4bp2
3833	73.8951	0.601695	0.17476	3.44297	0.000575364	0.00574827	48.5207	55.5607	56.9442	73.881	97.388	81.3258	87.3306	90.2098	C_1	Cenps
8612	64.8327	0.603937	0.183078	3.29879	0.000971029	0.00877056	54.7149	57.2443	50.2448	42.8296	85.2145	70.3605	83.4919	74.5612	C_1	Ncapd3
10197	79.2507	0.604521	0.167459	3.60997	0.000306232	0.00342607	66.0708	66.5044	54.711	64.2444	80.7878	106.911	103.645	91.1303	C_1	Helz
1389	88.6509	0.606342	0.154537	3.9236	8.72346e-05	0.00121527	71.2326	69.0299	74.809	66.3859	102.921	116.049	108.443	100.335	C_1	Mga
9652	348.815	0.606754	0.0892042	6.80185	1.03282e-11	5.9503e-10	294.221	302.216	240.059	266.614	447.099	372.819	437.613	429.877	C_1	Myh10
11392	3827.63	0.606786	0.0362205	16.7525	5.42617e-63	9.55704e-60	2953.57	3062.57	2972.26	3149.04	4531.86	4792.74	4711.05	4447.9	C_1	Hsp90aa1
12350	61.127	0.606936	0.187912	3.22989	0.00123836	0.0108205	51.6178	47.9842	50.2448	43.9003	74.1477	71.2743	85.4113	64.4356	C_1	1110004E09Rik
3706	483.809	0.607139	0.0723585	8.3907	4.8325e-17	5.51665e-15	396.425	403.236	376.278	355.486	619.742	551.005	568.129	600.171	C_1	Srrm1
7599	525.1	0.607898	0.0694304	8.7555	2.03198e-18	2.5827e-16	398.489	404.919	437.688	425.084	620.849	678.02	596.919	638.833	C_1	Smarca5
13824	70.5419	0.607922	0.176638	3.44162	0.000578251	0.00576801	55.7472	62.2953	53.5945	51.3955	81.8945	82.2396	100.766	76.4022	C_1	Mgea5
1164	47.9656	0.608811	0.227887	2.67155	0.00755018	0.0460595	34.0677	27.7803	40.1959	50.3248	70.8276	52.0851	63.3387	45.1049	C_1	Pdk1
3739	52.9432	0.609813	0.204487	2.98217	0.00286217	0.0213995	47.4884	36.1986	45.7786	38.5466	66.4009	69.4468	68.1371	51.5485	C_1	Ece1
12063	145.093	0.610093	0.13135	4.64477	3.40455e-06	7.09033e-05	108.397	133.851	92.6738	123.135	174.856	180.013	154.508	193.307	C_1	Mcm4
11124	117	0.611787	0.14511	4.21604	2.48633e-05	0.000412016	96.0091	81.6573	106.072	86.7299	168.216	123.359	126.677	147.281	C_1	Mia2
9765	71.0288	0.612245	0.183711	3.33265	0.000860238	0.00797434	56.7796	53.877	61.4104	52.4662	104.028	97.7737	71.0161	70.8791	C_1	Tsr1
9264	174.007	0.612972	0.115475	5.30829	1.10661e-07	3.24072e-06	142.465	122.065	144.035	142.408	227.976	206.513	218.806	187.784	C_1	Exosc7
9657	45.021	0.61436	0.218103	2.81684	0.00484986	0.0325794	33.0354	41.2496	32.38	35.3344	47.5873	56.6539	62.379	51.5485	C_1	Pfas
13174	70.0231	0.614854	0.172984	3.5544	0.000378848	0.00406644	54.7149	53.0352	56.9442	56.7492	85.2145	77.6707	91.1693	84.6868	C_1	Apc
11396	94.2909	0.614854	0.157214	3.91093	9.19431e-05	0.00126373	80.5238	69.0299	75.9255	72.8103	113.988	91.3773	119.96	130.712	C_1	Cinp
9074	45.1658	0.617027	0.220199	2.80213	0.00507658	0.0337226	38.1972	28.6222	40.1959	36.4051	49.8007	63.0503	47.9838	57.0715	C_1	Atp2c1
10747	175.038	0.617511	0.111857	5.52056	3.37924e-08	1.09064e-06	134.206	141.427	146.268	130.63	209.163	200.116	211.129	227.366	C_1	Nsun2
317	2728.91	0.61771	0.0400606	15.4194	1.21265e-53	1.2459e-50	2155.56	2016.18	2197.37	2251.77	3229.3	3397.41	3343.51	3240.19	C_1	Ncl
12914	124.913	0.618083	0.14142	4.37056	1.23928e-05	0.000220477	84.6532	95.9684	100.49	113.498	154.935	180.013	136.274	133.474	C_1	Chaf1a
10505	52.6521	0.619148	0.206235	3.00215	0.00268077	0.0203768	42.3266	34.515	40.1959	49.254	74.1477	63.0503	65.258	52.469	C_1	E2f3
10179	114.377	0.619671	0.140993	4.39505	1.10746e-05	0.000200203	94.9767	78.29	83.7414	104.932	123.948	144.376	142.992	141.758	C_1	Ftsj3
3467	1006.44	0.620434	0.0616932	10.0568	8.57676e-24	1.65223e-21	789.752	824.15	712.36	845.884	1183.04	1342.33	1134.34	1219.67	C_1	Nasp
684	77.7035	0.62055	0.168903	3.67399	0.000238789	0.00280383	58.8443	64.8208	50.2448	70.6688	92.9613	100.515	99.8064	83.7663	C_1	Exo1
4974	266.313	0.62095	0.105832	5.86731	4.42921e-09	1.66996e-07	185.824	229.819	219.961	203.441	317.618	345.406	263.911	364.521	C_1	Cul1
7415	218.354	0.621449	0.102404	6.0686	1.29034e-09	5.3206e-08	151.756	181.835	169.716	184.167	265.604	249.46	277.347	266.947	C_1	Pcm1
12658	142.327	0.621495	0.125955	4.93424	8.04623e-07	1.92625e-05	104.268	113.647	123.937	107.074	169.322	187.323	153.548	179.499	C_1	Pim1
1153	88.4211	0.621693	0.159456	3.89884	9.66543e-05	0.00132236	77.4267	63.1371	56.9442	81.3762	107.348	101.429	105.564	114.143	C_1	Tlk1
5767	74.7412	0.621747	0.167337	3.71553	0.000202776	0.00243905	54.7149	56.4025	61.4104	63.1736	94.068	90.4635	91.1693	86.5278	C_1	Ppp1r14a
13026	82.384	0.623966	0.161723	3.85825	0.000114201	0.0015371	69.1678	59.7698	59.1773	71.7395	95.1746	108.739	94.0483	101.256	C_1	Gemin6
8437	42.5947	0.624924	0.227575	2.74601	0.0060325	0.0383375	34.0677	35.3568	26.7972	37.4759	52.0141	46.6024	63.3387	45.1049	C_1	Dach1
493	403.121	0.624955	0.0857786	7.28567	3.2007e-13	2.3916e-11	329.321	346.833	305.935	283.746	506.86	455.973	548.935	447.367	C_1	Tnni1
6148	147.446	0.625503	0.121472	5.14934	2.61403e-07	7.00616e-06	120.786	123.749	106.072	112.428	177.069	177.272	190.976	171.215	C_1	Rsf1
12665	47.6595	0.626289	0.231197	2.70889	0.00675086	0.0419807	49.5531	28.6222	36.8462	35.3344	57.5475	68.533	65.258	39.5819	C_1	Btbd9
524	83.6078	0.628306	0.160245	3.92092	8.82122e-05	0.00122604	59.8766	63.1371	70.3428	69.5981	107.348	108.739	95.008	94.8124	C_1	Swt1
5314	81.1783	0.630264	0.170415	3.69841	0.000216958	0.00257943	64.0061	57.2443	72.5759	61.0322	118.415	84.9809	105.564	85.6073	C_1	Bms1
3053	262.16	0.630342	0.105483	5.97578	2.28999e-09	8.93458e-08	216.795	186.886	222.194	197.016	384.019	305.2	309.016	276.153	C_1	Wls
722	86.7918	0.630964	0.161224	3.91357	9.09399e-05	0.00125414	72.2649	66.5044	80.3917	53.537	102.921	97.7737	113.242	107.699	C_1	Lbr
2817	46.0595	0.634992	0.219887	2.88781	0.0038794	0.0272975	41.2942	33.6731	31.2635	38.5466	44.2673	67.6192	55.6613	56.151	C_1	Slc16a1
11759	44.7273	0.636373	0.23246	2.73755	0.00618979	0.0391755	24.7765	39.5659	29.0304	46.0418	68.6143	50.2575	47.9838	51.5485	C_1	Zc3h7b
8373	114.099	0.636904	0.151308	4.20933	2.56134e-05	0.000423876	92.912	113.647	84.858	64.2444	135.015	147.117	129.556	145.44	C_1	Loxl2
9509	337.295	0.641153	0.0811723	7.89867	2.81897e-15	2.78041e-13	260.154	261.809	272.439	260.19	406.152	413.939	424.177	399.501	C_1	Hspa4
8478	190.463	0.64432	0.110595	5.82595	5.67903e-09	2.09005e-07	128.012	143.953	152.968	170.248	234.617	239.409	219.766	234.73	C_1	Ipo5
4084	162.489	0.645669	0.121727	5.30425	1.1314e-07	3.29763e-06	117.689	113.647	127.287	148.833	214.696	176.358	204.411	196.989	C_1	Nsd2
5112	52.5476	0.646334	0.203842	3.17076	0.0015204	0.0128567	40.2619	39.5659	48.0117	36.4051	57.5475	56.6539	71.9758	69.9586	C_1	Hk2
257	42.9299	0.647207	0.230269	2.81066	0.004944	0.0330915	34.0677	36.1986	24.5641	38.5466	54.2274	53.9126	61.4193	40.5024	C_1	Usp37
6175	119.123	0.647404	0.138657	4.66912	3.02496e-06	6.36428e-05	112.527	88.392	89.3242	81.3762	137.229	153.514	151.629	138.997	C_1	Pold3
3426	52.0984	0.647977	0.206087	3.14419	0.00166548	0.013846	44.3913	31.9895	50.2448	36.4051	67.5076	59.3953	63.3387	63.5151	C_1	Zfyve9
2320	39.5363	0.648352	0.233685	2.77447	0.00552916	0.0359921	33.0354	26.9385	29.0304	34.2637	55.3341	42.0336	43.1855	52.469	C_1	Bclaf3
427	222.077	0.648468	0.117376	5.52473	3.3e-08	1.07068e-06	194.083	199.513	131.753	164.894	256.75	296.062	239.919	293.642	C_1	Mcm6
11444	46.4783	0.653103	0.218191	2.99326	0.00276013	0.0208132	36.1325	35.3568	27.9138	44.9711	60.8675	62.1366	55.6613	48.7869	C_1	Ncapg2
6593	64.7364	0.6537	0.199933	3.2696	0.00107701	0.00959423	42.3266	54.7188	46.8952	56.7492	86.3212	75.8432	99.8064	55.2305	C_1	Utrn
2912	41.5132	0.654978	0.224542	2.91696	0.00353467	0.0254138	36.1325	28.6222	30.1469	34.2637	52.0141	47.5162	52.7822	50.628	C_1	Gclm
1717	44.5733	0.655603	0.230321	2.84648	0.00442061	0.0302955	39.2295	33.6731	23.4476	41.7588	65.2942	57.5677	42.2258	53.3895	C_1	Mybl2
5981	45.1494	0.655702	0.222256	2.9502	0.00317563	0.023305	43.3589	28.6222	31.2635	37.4759	49.8007	49.3437	63.3387	57.992	C_1	Nav2
34	42.9338	0.65618	0.237558	2.76219	0.00574154	0.0371003	24.7765	40.4078	30.1469	37.4759	57.5475	66.7054	42.2258	44.1844	C_1	Rdh10
811	52.0964	0.657916	0.210507	3.12539	0.0017757	0.0146243	35.1001	30.3058	45.7786	51.3955	65.2942	69.4468	62.379	57.0715	C_1	Mcm10
12642	282.084	0.658625	0.0882644	7.46196	8.52462e-14	7.14966e-12	220.924	227.294	213.261	213.077	340.858	349.975	337.806	353.475	C_1	Srpk1
10931	65.4096	0.662664	0.198429	3.33956	0.000839125	0.0078257	53.6825	42.0914	70.3428	37.4759	69.721	72.1881	93.0887	84.6868	C_1	Paip1
11594	170.427	0.665413	0.12258	5.4284	5.68627e-08	1.76146e-06	120.786	149.845	111.655	143.479	218.016	221.133	178.5	220.002	C_1	Atad2
376	41.101	0.665849	0.225505	2.9527	0.00315012	0.0231729	32.003	27.7803	34.6131	33.1929	48.694	53.9126	47.9838	50.628	C_1	Ing5
3121	51.6167	0.669841	0.203518	3.29132	0.000997192	0.00894787	41.2942	44.6169	34.6131	38.5466	57.5475	62.1366	62.379	71.7997	C_1	Ufl1
7474	50.1241	0.671184	0.214298	3.13202	0.00173608	0.014338	37.1648	37.8823	29.0304	50.3248	70.8276	65.7917	55.6613	54.31	C_1	Naf1
2192	61.8502	0.671917	0.186373	3.60523	0.000311883	0.0034704	48.5207	45.4587	42.429	54.6077	74.1477	84.9809	71.0161	73.6407	C_1	Rps6ka6
10829	45.6168	0.67203	0.217005	3.09684	0.00195594	0.0158233	38.1972	38.7241	34.6131	28.91	54.2274	52.0851	53.7419	64.4356	C_1	Ap3b1
12215	63.2398	0.672645	0.189223	3.55477	0.00037831	0.00406642	46.456	41.2496	46.8952	61.0322	78.5744	69.4468	73.8951	88.3688	C_1	Hacd2
12441	169.046	0.672834	0.127527	5.27601	1.32029e-07	3.76801e-06	157.95	139.743	106.072	115.64	233.51	190.065	219.766	189.625	C_1	Igf2r
8158	131.667	0.673254	0.137424	4.89911	9.62704e-07	2.28253e-05	89.815	98.4939	100.49	116.711	194.776	161.738	145.871	145.44	C_1	Fam213a
7648	105.064	0.673749	0.14341	4.69806	2.62646e-06	5.59269e-05	86.7179	76.6064	89.3242	71.7395	126.162	127.928	127.637	134.394	C_1	Rad23a
3265	89.0948	0.677174	0.15436	4.38697	1.14939e-05	0.000206613	65.0384	67.3463	75.9255	66.3859	104.028	110.567	107.484	115.984	C_1	Ikbkap
10991	101.64	0.677487	0.149483	4.5322	5.83718e-06	0.000114233	87.7502	63.1371	82.6248	80.3055	128.375	119.704	133.395	117.825	C_1	Rock2
2392	275.462	0.677753	0.107814	6.28633	3.25052e-10	1.50489e-08	265.315	183.519	177.532	221.643	357.458	320.734	360.839	316.655	C_1	Gyg
45	237.7	0.6791	0.104767	6.48199	9.05209e-11	4.48206e-09	187.889	179.309	158.55	205.582	281.097	334.441	285.024	269.709	C_1	Mcm3
103	42.999	0.681171	0.221848	3.07044	0.00213745	0.0169252	30.9707	35.3568	36.8462	28.91	49.8007	55.7402	57.5806	48.7869	C_1	Rev1
6347	483.367	0.681266	0.070405	9.6764	3.79866e-22	6.41556e-20	378.875	361.144	367.346	379.042	576.581	628.676	603.637	571.636	C_1	Eif3c
2268	48.4301	0.683106	0.21124	3.23379	0.00122159	0.0106909	34.0677	41.2496	32.38	40.6881	57.5475	67.6192	61.4193	52.469	C_1	Ammecr1
7214	92.4527	0.683768	0.15699	4.3555	1.32765e-05	0.00023552	72.2649	86.7083	58.0607	65.3151	113.988	115.135	109.403	118.746	C_1	Timeless
11039	45.4379	0.684125	0.21911	3.12229	0.00179451	0.0147694	29.9383	41.2496	27.9138	39.6174	60.8675	54.8264	56.6209	52.469	C_1	Lamb1
3128	46.9314	0.68496	0.21681	3.15926	0.0015817	0.0132749	28.906	38.7241	35.7297	40.6881	53.1207	66.7054	49.9032	61.6741	C_1	Mdn1
1238	77.1454	0.685311	0.170345	4.02307	5.74439e-05	0.000853284	47.4884	58.928	70.3428	59.9614	102.921	95.9462	95.9677	85.6073	C_1	Fnbp4
10107	47.7371	0.685495	0.216484	3.16649	0.00154291	0.0130202	30.9707	39.5659	41.3124	34.2637	63.0809	55.7402	69.0967	47.8664	C_1	Rnd2
3067	36.7499	0.68559	0.242838	2.82324	0.00475414	0.0320995	28.906	25.2548	22.331	36.4051	45.374	47.5162	41.2661	46.9459	C_1	Nsmaf
10477	324.42	0.688739	0.10216	6.74179	1.56443e-11	8.76722e-10	217.827	260.125	222.194	292.312	427.179	332.613	404.024	439.083	C_1	Hist1h1e
6284	36.2877	0.690084	0.242601	2.84452	0.00444781	0.030432	27.8736	29.464	26.7972	26.7685	47.5873	47.5162	35.508	48.7869	C_1	Pik3c2a
2143	35.3949	0.690981	0.258815	2.66979	0.00758988	0.0462787	19.6148	26.0967	35.7297	26.7685	56.4408	37.4647	46.0645	34.9793	C_1	Foxo4
1448	63.1168	0.694468	0.190431	3.64682	0.000265508	0.00306216	41.2942	58.0861	41.3124	51.3955	73.041	71.2743	92.129	76.4022	C_1	Usp8
2121	80.4807	0.695427	0.166266	4.18261	2.88178e-05	0.000469345	58.8443	69.8717	66.9931	49.254	108.455	98.6875	96.9274	94.8124	C_1	Amer1
2233	445.074	0.696441	0.0914922	7.61202	2.69845e-14	2.39346e-12	403.651	335.048	293.653	324.434	621.955	474.248	547.016	560.59	C_1	Bex1
11876	134.712	0.698808	0.133031	5.25298	1.49661e-07	4.24177e-06	120.786	89.2338	112.772	88.8714	169.322	158.083	177.54	161.089	C_1	Slc38a4
10816	40.9187	0.69931	0.227313	3.07643	0.00209498	0.016707	37.1648	27.7803	27.9138	32.1222	48.694	49.3437	52.7822	51.5485	C_1	Msh3
13144	53.303	0.699547	0.198901	3.51706	0.000436354	0.00459028	41.2942	40.4078	34.6131	46.0418	68.6143	64.8779	64.2984	66.2766	C_1	Rprd1a
3498	170.68	0.701628	0.130049	5.39511	6.84828e-08	2.08475e-06	130.077	151.529	115.005	120.994	253.43	218.392	168.903	207.114	C_1	Ptprf
137	131.79	0.702607	0.132313	5.31018	1.0952e-07	3.21493e-06	108.397	91.7593	94.9069	107.074	153.829	187.323	155.468	155.566	C_1	Slc39a10
13618	98.4803	0.702818	0.17926	3.92066	8.83056e-05	0.00122604	67.1031	68.1881	85.9745	78.164	169.322	84.0671	119.96	115.064	C_1	Ahnak
8520	45.0855	0.708965	0.226413	3.1313	0.00174035	0.014362	27.8736	32.8313	30.1469	46.0418	63.0809	62.1366	47.0242	51.5485	C_1	Mre11a
4866	52.2	0.713663	0.22058	3.23539	0.00121475	0.0106559	48.5207	41.2496	27.9138	39.6174	85.2145	64.8779	61.4193	48.7869	C_1	Tspan12
12105	33.7494	0.714948	0.258951	2.76094	0.00576351	0.0371644	23.7442	20.2039	31.2635	27.8392	33.2005	45.6887	37.4274	50.628	C_1	Dgcr8
334	40.2017	0.719282	0.232867	3.0888	0.00200965	0.0161624	26.8413	31.9895	31.2635	31.0514	60.8675	42.9473	45.1048	51.5485	C_1	Agap1
7161	41.942	0.721028	0.230376	3.12979	0.00174932	0.0144263	30.9707	35.3568	36.8462	23.5563	43.1606	59.3953	54.7016	51.5485	C_1	Xpot
13102	32.8207	0.721745	0.26197	2.75507	0.0058679	0.0376546	23.7442	21.8875	32.38	21.4148	44.2673	49.3437	34.5484	34.9793	C_1	Esco1
13405	55.1953	0.722338	0.197673	3.65421	0.000257975	0.00298646	40.2619	41.2496	34.6131	50.3248	73.041	67.6192	69.0967	65.3561	C_1	Haus1
13062	55.6555	0.729248	0.209034	3.48865	0.000485459	0.00498769	44.3913	50.5097	35.7297	36.4051	57.5475	85.8947	76.7742	57.992	C_1	Msh6
12280	224.625	0.730124	0.103999	7.02047	2.2112e-12	1.47362e-10	148.659	181.835	176.415	168.106	279.991	260.425	310.935	270.629	C_1	Bbx
2188	39.8918	0.733404	0.238091	3.08035	0.00206755	0.0165276	28.906	26.0967	32.38	33.1929	39.8405	61.2228	43.1855	54.31	C_1	Brwd3
1539	31.6803	0.734967	0.272904	2.69313	0.00707846	0.0436134	23.7442	35.3568	15.6317	19.2733	43.1606	37.4647	36.4677	42.3434	C_1	Jag1
3327	28.0694	0.736384	0.27773	2.65144	0.00801502	0.0481565	23.7442	20.2039	16.7483	23.5563	32.0938	29.2407	40.3064	38.6614	C_1	Zdhhc21
13759	203.409	0.737162	0.11478	6.42239	1.34148e-10	6.43544e-09	144.53	153.213	150.735	161.682	255.644	293.321	261.032	207.114	C_1	Hells
5973	2905.88	0.737331	0.0470123	15.6838	1.95232e-55	2.40701e-52	2183.43	1967.35	2408.4	2165.04	3581.22	3599.35	3749.46	3592.74	C_1	Ldha
13683	34.0548	0.738828	0.25002	2.95508	0.00312587	0.0230376	26.8413	27.7803	23.4476	23.5563	48.694	36.5509	44.1451	41.4229	C_1	Tjp2
2598	409.018	0.739661	0.205521	3.59896	0.000319487	0.0035327	304.545	293.798	311.518	315.868	481.407	468.766	719.758	376.488	C_1	Crabp2
703	32.7179	0.741277	0.256465	2.89037	0.0038479	0.0271711	27.8736	24.413	18.9814	26.7685	35.4138	46.6024	39.3468	42.3434	C_1	Cdc42bpa
12023	64.2132	0.741738	0.195185	3.80017	0.000144595	0.00186087	64.0061	37.0404	53.5945	38.5466	74.1477	84.0671	74.8548	87.4483	C_1	Usp7
6831	32.0976	0.747245	0.263844	2.83215	0.00462366	0.0314046	29.9383	25.2548	25.6807	14.9904	34.3071	41.1198	42.2258	43.2639	C_1	Ccdc6
8382	31.444	0.750056	0.259657	2.88864	0.00386906	0.0272581	22.7118	26.0967	18.9814	25.6977	40.9472	42.9473	35.508	38.6614	C_1	Pdlim2
10470	333.446	0.750123	0.0955215	7.85292	4.06458e-15	3.88467e-13	277.704	251.707	195.397	268.756	421.646	393.836	398.266	460.254	C_1	Hist1h2ae
12943	33.2082	0.751554	0.25709	2.92331	0.00346328	0.0250139	28.906	21.8875	30.1469	18.2026	46.4806	42.0336	39.3468	38.6614	C_1	Khsrp
1628	50.1543	0.752242	0.216416	3.47591	0.00050913	0.0051791	35.1001	28.6222	45.7786	40.6881	67.5076	68.533	66.2177	48.7869	C_1	Dnmt3b
2841	29.6123	0.753303	0.277535	2.71426	0.00664233	0.041486	24.7765	27.7803	21.2145	13.9196	37.6272	44.7749	35.508	31.2973	C_1	Rbm15
12242	58.5978	0.753576	0.227515	3.31221	0.000925613	0.00844074	51.6178	53.877	37.9628	29.9807	81.8945	46.6024	95.9677	70.8791	C_1	Popdc2
43	56.6284	0.75437	0.232668	3.24227	0.00118583	0.010443	51.6178	32.8313	55.8276	28.91	67.5076	56.6539	100.766	58.9125	C_1	Crispld1
11926	79.9248	0.754627	0.18679	4.03997	5.34579e-05	0.000803759	48.5207	42.9332	89.3242	58.8907	95.1746	97.7737	104.605	102.176	C_1	Larp4
5301	47.4914	0.755034	0.217009	3.47927	0.000502777	0.00512665	24.7765	37.0404	39.0793	40.6881	54.2274	66.7054	57.5806	59.833	C_1	Washc2
13676	106.675	0.756453	0.150556	5.02441	5.04977e-07	1.25269e-05	74.3296	69.8717	82.6248	91.0129	142.762	109.653	148.75	134.394	C_1	Smc5
12928	151.441	0.758437	0.124174	6.10786	1.00974e-09	4.27804e-08	108.397	112.805	117.238	112.428	161.576	198.289	212.089	188.704	C_1	Safb
8434	50.4313	0.760514	0.205411	3.70241	0.000213562	0.00254643	35.1001	41.2496	37.9628	35.3344	57.5475	64.8779	61.4193	69.9586	C_1	Diaph3
7018	32.3734	0.761054	0.259088	2.93744	0.00330936	0.0240573	20.6471	26.9385	22.331	25.6977	49.8007	40.206	38.3871	34.9793	C_1	Washc4
11108	29.3676	0.761077	0.275301	2.76453	0.00570048	0.0368737	20.6471	28.6222	23.4476	13.9196	36.5205	38.3785	39.3468	34.0588	C_1	Ralgapa1
5388	89.4655	0.761849	0.161043	4.73072	2.2373e-06	4.81865e-05	57.8119	63.1371	58.0607	86.7299	112.882	111.48	115.161	110.461	C_1	Rad51ap1
11499	68.8255	0.762419	0.191069	3.99028	6.59952e-05	0.000956116	44.3913	36.1986	64.76	59.9614	99.6014	83.1534	80.6129	81.9252	C_1	Myo10
145	26.9025	0.762588	0.288168	2.64633	0.00813707	0.0486429	22.7118	21.0457	20.0979	16.0611	24.347	31.0683	40.3064	39.5819	C_1	Gls
10682	89.0161	0.764237	0.159012	4.80615	1.53866e-06	3.4617e-05	62.9737	69.0299	73.6924	57.8199	118.415	102.343	124.758	103.097	C_1	Golm1
3835	87.61	0.767127	0.172029	4.4593	8.2229e-06	0.000154308	46.456	61.4535	83.7414	68.5273	105.135	117.877	123.798	93.8919	C_1	Kif1b
744	30.592	0.767211	0.268195	2.86064	0.00422787	0.0291955	22.7118	20.2039	25.6807	22.4855	28.7737	36.5509	44.1451	44.1844	C_1	Iars2
8823	43.8514	0.767688	0.232002	3.30897	0.000936386	0.00850752	35.1001	25.2548	43.5455	26.7685	47.5873	49.3437	64.2984	58.9125	C_1	Nptn
8249	36.4284	0.770835	0.279418	2.75872	0.0058029	0.0373598	23.7442	27.7803	15.6317	40.6881	29.8804	40.206	51.8226	61.6741	C_1	Myh7
10914	68.5213	0.77375	0.181464	4.26394	2.00855e-05	0.000342509	49.5531	41.2496	56.9442	55.6785	79.6811	98.6875	84.4516	81.9252	C_1	Snx18
1237	24.6928	0.775028	0.292689	2.64795	0.00809806	0.048443	20.6471	19.362	13.3986	19.2733	29.8804	32.8958	32.629	29.4563	C_1	Nup160
11206	77.1371	0.775244	0.182705	4.24314	2.20419e-05	0.000370742	46.456	67.3463	72.5759	40.6881	102.921	105.084	84.4516	97.5739	C_1	Mpp5
919	60.4972	0.775342	0.194048	3.99562	6.45241e-05	0.000939219	38.1972	49.6679	45.7786	44.9711	60.8675	88.636	74.8548	81.0047	C_1	Egfl7
11593	48.1226	0.776242	0.212094	3.6599	0.000252317	0.00293174	35.1001	37.0404	30.1469	39.6174	55.3341	69.4468	56.6209	61.6741	C_1	Zhx1
12851	59.6966	0.776681	0.192371	4.03742	5.40423e-05	0.000809584	47.4884	42.9332	49.1283	36.4051	84.1078	74.9294	65.258	77.3227	C_1	Zfp318
4247	42.528	0.776897	0.225138	3.45075	0.000559023	0.00559911	27.8736	26.9385	35.7297	35.3344	55.3341	52.9988	48.9435	57.0715	C_1	Uba6
12784	32.3196	0.780036	0.266064	2.93176	0.00337047	0.0244438	16.5177	25.2548	23.4476	29.9807	35.4138	38.3785	51.8226	37.7408	C_1	Mdc1
10311	39.7816	0.780303	0.236715	3.29638	0.000979405	0.00882037	34.0677	28.6222	27.9138	26.7685	38.7339	55.7402	58.5403	47.8664	C_1	Tbc1d16
4316	38.7933	0.782701	0.235695	3.32082	0.000897536	0.00823939	25.8089	25.2548	31.2635	32.1222	47.5873	43.8611	55.6613	48.7869	C_1	Ptpn13
10891	52.8008	0.78406	0.203993	3.84356	0.000121261	0.00161275	34.0677	37.0404	37.9628	46.0418	75.2544	60.309	70.0564	61.6741	C_1	Ipo11
13674	41.5949	0.784553	0.229823	3.41373	0.000640799	0.0062652	32.003	35.3568	25.6807	28.91	44.2673	52.0851	52.7822	61.6741	C_1	Tmem2
12986	229.46	0.788191	0.0993654	7.93225	2.15216e-15	2.19289e-13	165.177	179.309	159.667	168.106	286.631	308.855	292.701	275.232	C_1	Smchd1
4279	218.083	0.790086	0.101036	7.81987	5.28781e-15	4.93889e-13	156.918	171.733	149.618	159.54	286.631	275.046	276.387	268.788	C_1	2021-09-11
10490	70.6767	0.791972	0.189387	4.18177	2.8925e-05	0.00047047	46.456	62.2953	39.0793	57.8199	104.028	70.3605	98.8467	86.5278	C_1	Hist1h1a
1683	55.4711	0.792728	0.199108	3.9814	6.85096e-05	0.000985595	38.1972	47.9842	35.7297	39.6174	76.3611	61.2228	71.0161	73.6407	C_1	Samhd1
4879	39.9995	0.797383	0.232117	3.43527	0.000591969	0.00588106	24.7765	32.8313	30.1469	28.91	47.5873	50.2575	58.5403	46.9459	C_1	Zfp800
1354	68.3167	0.797774	0.180328	4.424	9.68887e-06	0.000177759	49.5531	48.826	53.5945	48.1833	73.041	100.515	84.4516	88.3688	C_1	Fam98b
4272	74.9647	0.798339	0.172603	4.62528	3.74084e-06	7.67401e-05	61.9413	53.0352	59.1773	44.9711	95.1746	105.998	88.2903	91.1303	C_1	Sdad1
6009	145.589	0.799681	0.128972	6.20041	5.63177e-10	2.48868e-08	119.753	93.4429	121.704	91.0129	187.029	173.617	198.653	179.499	C_1	Mphosph10
12377	52.5989	0.808139	0.205514	3.93228	8.41437e-05	0.00117753	47.4884	39.5659	35.7297	29.9807	63.0809	63.0503	71.0161	70.8791	C_1	Morc3
1082	41.637	0.809023	0.231561	3.49377	0.000476246	0.00490529	33.0354	21.8875	33.4966	33.1929	59.7608	48.43	49.9032	53.3895	C_1	Kif5c
6311	41.0729	0.809932	0.234712	3.45074	0.000559048	0.00559911	33.0354	26.0967	34.6131	25.6977	59.7608	44.7749	59.5	45.1049	C_1	Eef2k
4232	41.1228	0.810679	0.245909	3.29666	0.000978428	0.00881801	33.0354	20.2039	31.2635	35.3344	65.2942	40.206	58.5403	45.1049	C_1	C530008M17Rik
1397	212.326	0.812311	0.105226	7.71969	1.16615e-14	1.065e-12	141.433	154.055	169.716	150.974	293.271	277.787	260.072	251.299	C_1	Zfp106
10113	43.7254	0.813222	0.222248	3.65908	0.000253126	0.00293584	27.8736	30.3058	30.1469	38.5466	60.8675	51.1713	55.6613	55.2305	C_1	Dhx8
13254	96.4007	0.817258	0.154899	5.27608	1.3198e-07	3.76801e-06	79.4914	76.6064	59.1773	63.1736	118.415	134.325	129.556	110.461	C_1	Lars
178	45.8053	0.817484	0.224418	3.64269	0.000269808	0.00309916	42.3266	35.3568	26.7972	27.8392	58.6541	68.533	48.9435	57.992	C_1	Spats2l
3533	27.7199	0.821063	0.277442	2.95941	0.00308229	0.0228101	20.6471	19.362	17.8648	22.4855	28.7737	38.3785	37.4274	36.8203	C_1	Cap1
1996	24.3886	0.821146	0.298398	2.75185	0.005926	0.0379344	18.5824	15.1529	17.8648	19.2733	25.4537	27.4132	34.5484	36.8203	C_1	Zfp280c
13061	93.6987	0.821711	0.151087	5.43865	5.36864e-08	1.68422e-06	66.0708	73.239	63.6435	67.4566	116.202	124.273	119.96	118.746	C_1	Msh2
7433	50.2376	0.822276	0.212617	3.86741	0.000109999	0.00148217	29.9383	37.0404	37.9628	40.6881	49.8007	74.0156	65.258	67.1971	C_1	Stox2
7738	23.3609	0.822466	0.30707	2.67844	0.00739668	0.045235	16.5177	14.3111	17.8648	19.2733	23.2403	31.0683	26.871	37.7408	C_1	Setd6
13029	29.8762	0.827874	0.268769	3.08024	0.00206832	0.0165276	22.7118	16.8366	22.331	24.627	40.9472	37.4647	33.5887	40.5024	C_1	Sos1
1353	66.4565	0.831739	0.180806	4.60017	4.22145e-06	8.50429e-05	50.5854	49.6679	42.429	48.1833	90.7479	85.8947	74.8548	89.2893	C_1	Spred1
7878	23.0289	0.832196	0.314649	2.64483	0.00817309	0.0487499	10.3236	21.8875	14.5152	19.2733	24.347	30.1545	27.8306	35.8998	C_1	Gan
4231	32.2728	0.832239	0.271998	3.05973	0.00221539	0.0174083	23.7442	21.0457	21.2145	26.7685	48.694	25.5856	45.1048	46.0254	C_1	Cep135
4348	37.7697	0.833546	0.246632	3.37972	0.000725597	0.00691336	20.6471	31.1476	24.5641	32.1222	44.2673	59.3953	40.3064	49.7075	C_1	Ccdc18
774	56.9438	0.834976	0.201288	4.14816	3.35161e-05	0.000535953	53.6825	37.0404	34.6131	38.5466	67.5076	84.0671	71.9758	68.1176	C_1	Ppp2r5a
13822	560.933	0.83565	0.0686284	12.1764	4.14996e-34	1.70549e-31	387.133	367.037	434.339	426.154	727.09	700.864	713.04	731.804	C_1	Npm3
11164	49.2333	0.837872	0.218822	3.82901	0.000128659	0.00169652	30.9707	27.7803	48.0117	35.3344	64.1876	56.6539	72.9355	57.992	C_1	Daam1
13760	61.525	0.839997	0.201816	4.1622	3.15198e-05	0.000506659	46.456	58.0861	29.0304	41.7588	67.5076	79.4983	79.6532	90.2098	C_1	Pdlim1
13654	42.9688	0.841948	0.235822	3.57027	0.000356619	0.00387039	30.9707	41.2496	18.9814	31.0514	47.5873	62.1366	54.7016	57.0715	C_1	Cep78
11259	22.9979	0.845069	0.307206	2.75082	0.00594461	0.0379746	17.55	17.6784	14.5152	16.0611	24.347	37.4647	27.8306	28.5358	C_1	Ptgr2
7380	24.4764	0.851614	0.317242	2.68443	0.00726542	0.0445649	25.8089	11.7856	10.049	22.4855	28.7737	26.4994	33.5887	36.8203	C_1	Wrn
7704	58.2807	0.855965	0.194861	4.39269	1.11957e-05	0.000202096	41.2942	50.5097	37.9628	35.3344	71.9343	71.2743	80.6129	77.3227	C_1	Irx5
10048	56.09	0.857246	0.206656	4.14818	3.35123e-05	0.000535953	37.1648	42.0914	39.0793	40.6881	90.7479	79.4983	62.379	57.0715	C_1	Cdc6
12816	77.196	0.857519	0.176678	4.85357	1.21259e-06	2.80487e-05	44.3913	54.7188	48.0117	72.8103	87.4279	101.429	108.443	100.335	C_1	Cd2ap
1300	29.0607	0.85839	0.281992	3.04402	0.00233436	0.0182039	13.4206	26.0967	26.7972	16.0611	37.6272	36.5509	33.5887	42.3434	C_1	Nat10
10108	39.4513	0.861508	0.237265	3.631	0.000282327	0.00321999	33.0354	27.7803	22.331	28.91	46.4806	61.2228	47.9838	47.8664	C_1	Brca1
9845	71.9143	0.86314	0.187651	4.5997	4.23101e-06	8.50964e-05	46.456	56.4025	45.7786	54.6077	113.988	86.8084	69.0967	102.176	C_1	Atad5
4830	75.1012	0.863665	0.178254	4.84513	1.2653e-06	2.91043e-05	58.8443	55.5607	37.9628	59.9614	109.562	92.2911	84.4516	102.176	C_1	Slc25a13
381	43.9925	0.867695	0.233959	3.70875	0.000208287	0.00249076	27.8736	31.1476	31.2635	34.2637	63.0809	73.1018	47.0242	44.1844	C_1	Ppip5k2
11691	44.6396	0.8682	0.229658	3.7804	0.000156574	0.00199216	35.1001	27.7803	36.8462	26.7685	65.2942	52.0851	68.1371	45.1049	C_1	Myh9
8939	43.5956	0.869288	0.231497	3.75507	0.000173291	0.00215781	39.2295	25.2548	31.2635	27.8392	60.8675	43.8611	64.2984	56.151	C_1	Myo5a
383	41.2166	0.869467	0.237281	3.66428	0.000248031	0.00289033	24.7765	29.464	39.0793	23.5563	53.1207	63.9641	46.0645	49.7075	C_1	Pam
5010	405.116	0.871253	0.0839511	10.3781	3.11898e-25	7.25545e-23	300.416	315.686	253.457	273.039	538.954	569.281	509.588	480.505	C_1	Cbx3
11405	115.89	0.871616	0.158056	5.5146	3.49566e-08	1.12234e-06	61.9413	98.4939	83.7414	82.4469	159.362	183.668	128.597	128.871	C_1	Gm266
2799	21.3857	0.871735	0.320952	2.71609	0.00660579	0.0412787	16.5177	18.5202	12.2821	12.8489	23.2403	30.1545	33.5887	23.9332	C_1	Tspan2
7209	56.7068	0.871827	0.206727	4.21729	2.47258e-05	0.000410289	27.8736	42.9332	40.1959	49.254	75.2544	76.7569	58.5403	82.8458	C_1	Baz2a
3008	56.5616	0.872816	0.196268	4.44707	8.70496e-06	0.00016212	40.2619	37.8823	39.0793	42.8296	69.721	77.6707	80.6129	64.4356	C_1	Ddah1
13592	28.5108	0.875112	0.281167	3.11243	0.00185554	0.0151704	23.7442	13.4693	22.331	21.4148	39.8405	34.7234	41.2661	31.2973	C_1	Pla2g16
4214	48.0284	0.878208	0.221633	3.96245	7.41853e-05	0.00105455	42.3266	32.8313	25.6807	34.2637	64.1876	56.6539	75.8145	52.469	C_1	Ociad2
2307	53.7234	0.879633	0.220547	3.98842	6.65143e-05	0.000960252	32.003	33.6731	30.1469	55.6785	74.1477	52.9988	71.9758	79.1637	C_1	Spin2c
8037	35.5439	0.880224	0.25587	3.44012	0.000581467	0.00579071	20.6471	21.0457	26.7972	32.1222	40.9472	48.43	56.6209	37.7408	C_1	Nid2
4807	75.5004	0.880589	0.175011	5.03161	4.86377e-07	1.20965e-05	51.6178	47.9842	48.0117	65.3151	102.921	109.653	88.2903	90.2098	C_1	Brca2
9926	135.039	0.880873	0.140898	6.25185	4.0562e-10	1.85907e-08	77.4267	102.703	99.3731	99.5788	209.163	142.549	173.702	175.817	C_1	Msi2
6271	24.3627	0.88117	0.321536	2.7405	0.00613461	0.0389262	14.453	21.8875	24.5641	7.49518	27.667	25.5856	35.508	37.7408	C_1	Spon1
8954	21.1831	0.883198	0.322371	2.7397	0.0061496	0.0390013	14.453	18.5202	15.6317	10.7074	25.4537	32.8958	28.7903	23.0127	C_1	Gclc
13884	25.284	0.886152	0.307758	2.87938	0.00398457	0.0278238	16.5177	15.9947	22.331	16.0611	45.374	24.6719	36.4677	24.8537	C_1	Nhlrc2
6427	45.2699	0.886271	0.218501	4.05614	4.9891e-05	0.00075939	34.0677	31.9895	25.6807	35.3344	55.3341	61.2228	62.379	56.151	C_1	Ate1
[truncated: 312 more rows]

## Sheet: State 2
	baseMean	log2FoldChange	lfcSE	stat	pvalue	padj	:Control_e9_5#counts_S1	:Control_e9_5#counts_S2	:Control_e9_5#counts_S3	:Control_e9_5#counts_S4	:Diabetes_e9_5#counts_S1	:Diabetes_e9_5#counts_S2	:Diabetes_e9_5#counts_S3	:Diabetes_e9_5#counts_S4	Cluster_ID	Genenames
[truncated: 334 more rows]

[truncated: 3 more sheets: State 3, State 4, State 5]
