# Supplementary material for: Single-cell transcriptomic profiling unveils dysregulation of cardiac progenitor cells and cardiomyocytes in a mouse model of maternal hyperglycemia
Source: Commun Biol. 2022 Aug 15;5:820. doi: 10.1038/s42003-022-03779-x (PMC9378651; doi:10.1038/s42003-022-03779-x)
Supplement: Supplementary file 12 — Supplementary Data 9. [file 42003_2022_3779_MOESM12_ESM.xlsx]

## Sheet: E11.5 DEG analysis of_MPMyocard
	baseMean	log2FoldChange	lfcSE	stat	pvalue	padj	:Control_e11_5#counts_S1	:Control_e11_5#counts_S2	:Control_e11_5#counts_S3	:Control_e11_5#counts_S4	:Diabetes_e11_5#counts_S1	:Diabetes_e11_5#counts_S2	:Diabetes_e11_5#counts_S3	:Diabetes_e11_5#counts_S4	Cluster ID	Genenames
1	99.3639	-0.0270679	0.154376	-0.175338	0.860814	0.942253	98.7594	96.4057	100.645	103.97	84.5651	100.249	120.908	89.4091	C_1	Mrpl15
2	33.4857	-0.0992337	0.257712	-0.385057	0.700196	0.86883	38.4994	30.0715	38.9595	31.0938	28.7696	27.9043	29.9154	42.6725	C_1	Lypla1
3	77.3867	0.0829209	0.180797	0.458642	0.646491	0.841818	93.7377	77.8321	51.946	75.791	79.3342	74.4115	84.7602	81.281	C_1	Tcea1
4	18.778	0.0947208	0.335379	0.282429	0.777615	0.908697	16.7389	22.9958	18.3975	14.5752	18.3079	19.6364	16.2042	23.3683	C_1	Atp6v1h
5	33.8256	-0.171785	0.25728	-0.667696	0.504328	0.756994	41.0102	33.6093	41.1239	27.207	27.0259	27.9043	36.1477	36.5765	C_1	Rb1cc1
7	25.7323	-0.201779	0.287523	-0.701783	0.482814	0.743308	25.1083	26.5337	31.384	27.207	22.6669	29.9713	23.683	19.3042	C_1	Pcmtd1
9	67.8136	0.218594	0.178068	1.22759	0.219602	0.507188	61.9338	57.4896	71.4257	60.2442	73.2316	68.2106	74.7884	75.1849	C_1	Rrs1
14	81.9999	-0.175513	0.165621	-1.05973	0.289269	0.579319	97.9224	83.1388	93.0699	73.8477	76.7188	76.4785	73.5419	81.281	C_1	Snhg6
16	117.446	0.373733	0.141354	2.64396	0.00819433	0.0663917	95.4116	114.095	94.1521	105.913	148.207	131.254	129.633	120.905	C_1	Cops5
17	44.8081	-0.439028	0.225713	-1.94507	0.0517666	0.2235	59.423	50.414	50.8638	44.6973	32.2568	44.4402	44.8731	31.4964	C_1	Cspp1
18	26.3343	-0.560693	0.283217	-1.97973	0.0477339	0.212886	35.9886	30.0715	28.1374	31.0938	20.9233	21.7034	22.4365	20.3203	C_1	Arfgef1
20	16.8029	-1.4186	0.392096	-3.618	0.000296893	0.0053583	31.8039	22.9958	23.8086	18.4619	5.23083	7.23445	13.7112	11.1761	C_1	Prex2
22	55.7502	-0.214247	0.211817	-1.01147	0.311789	0.604136	61.9338	52.1829	72.5079	53.4424	63.6417	50.6412	56.0913	35.5604	C_1	Sulf1
25	61.1484	-0.207041	0.189252	-1.094	0.273956	0.566493	71.1402	65.4497	62.7681	62.1875	60.1545	49.6077	66.0631	51.8166	C_1	Tram1
28	17.988	-0.433172	0.41773	-1.03697	0.299752	0.590624	28.4561	10.6135	30.3018	13.6035	9.58985	23.7704	6.23237	21.3363	C_1	Msc
30	33.1948	-0.0832179	0.257623	-0.323022	0.746678	0.890751	36.8255	28.3026	30.3018	40.8106	31.385	35.1388	37.3942	25.4003	C_1	Terf1
33	2076.93	-0.230183	0.0548069	-4.1999	2.67033e-05	0.000766512	2268.95	2178.41	2317.01	2203.77	1828.17	1816.88	1940.76	2061.49	C_1	Rpl7
34	27.5018	0.939693	0.344053	2.73124	0.0063096	0.0543347	25.1083	25.6492	18.3975	5.83008	46.2056	19.6364	43.6266	35.5604	C_1	Rdh10
35	21.2907	0.0851559	0.329102	0.258752	0.795826	0.916203	20.9236	15.0357	27.0552	20.4053	29.6414	24.8038	16.2042	16.2562	C_1	Stau2
36	28.9018	0.614553	0.274274	2.24065	0.0250487	0.140802	24.2714	21.2269	17.3153	28.1787	34.0004	31.0048	38.6407	36.5765	C_1	Ube2w
37	235.919	0.266755	0.10233	2.60681	0.0091391	0.0721206	226.812	213.154	190.469	225.43	258.054	252.172	253.034	268.227	C_1	Eloc
38	41.7518	0.164593	0.227338	0.724001	0.469065	0.734995	45.195	39.8005	36.7951	34.9805	36.6158	47.5407	47.366	45.7206	C_1	Tmem70
46	71.128	0.1869	0.183389	1.01915	0.308133	0.600182	67.7924	50.414	67.0969	81.6211	81.9496	72.3445	68.5561	79.249	C_1	Mcm3
54	29.551	-0.205406	0.300999	-0.682415	0.494977	0.751816	50.2166	28.3026	25.973	21.377	30.5132	24.8038	34.9013	20.3203	C_1	Ogfrl1
55	100.357	-0.281072	0.158565	-1.7726	0.076295	0.282283	116.335	94.6367	108.221	122.432	107.232	75.445	81.0208	97.5372	C_1	Smap1
56	52.9252	0.013788	0.201558	0.0684073	0.945461	0.980748	50.2166	47.7606	56.2748	56.3574	46.2056	58.9091	54.8448	52.8327	C_1	Sdhaf4
58	66.0494	-0.96847	0.379217	-2.55387	0.0106533	0.080479	60.2599	113.21	85.4944	90.3662	54.9237	28.9378	69.8025	25.4003	C_1	Col9a1
61	72.6828	-0.567597	0.186473	-3.04386	0.00233567	0.0261699	81.1835	84.9077	108.221	73.8477	59.2827	72.3445	49.8589	51.8166	C_1	Phf3
62	115.044	0.290584	0.145017	2.00379	0.0450924	0.20561	111.314	91.0989	97.3987	114.658	145.591	115.751	124.647	119.889	C_1	Ptp4a1
66	25.0858	-0.0611147	0.296903	-0.20584	0.836916	0.931142	19.2497	25.6492	29.2196	29.1504	30.5132	26.8708	18.6971	21.3363	C_1	Bag2
67	34.0112	-0.164601	0.256467	-0.641803	0.521001	0.766636	31.8039	28.3026	40.0417	43.7256	30.5132	35.1388	36.1477	26.4163	C_1	Zfp451
68	27.7122	-1.6742	0.321501	-5.20745	1.91449e-07	1.06857e-05	39.3364	53.0673	47.6171	28.1787	13.0771	9.30144	19.9436	11.1761	C_1	Dst
70	34.6865	0.0854584	0.250293	0.341433	0.732778	0.885973	38.4994	37.1471	24.8908	34.0088	39.2312	38.2393	29.9154	35.5604	C_1	Ccdc115
71	44.8648	-0.146941	0.218284	-0.673165	0.500843	0.755604	46.0319	50.414	44.3705	47.6123	40.103	37.2058	42.3801	50.8006	C_1	Imp4
74	50.1105	-0.0114455	0.216055	-0.052975	0.957752	0.984705	40.1733	45.9917	61.6858	54.4141	47.0775	53.7417	39.8872	57.9127	C_1	Fam168b
77	19.6385	-0.626164	0.356149	-1.75815	0.0787212	0.287321	30.13	20.3425	16.2331	29.1504	19.1797	16.5359	6.23237	19.3042	C_1	Uggt1
79	24.4522	-0.197095	0.296585	-0.664549	0.506339	0.757923	25.9453	27.4181	24.8908	26.2354	20.0515	19.6364	19.9436	31.4964	C_1	Kansl3
80	23.6571	0.101383	0.301475	0.33629	0.736652	0.887232	17.5758	24.7648	22.7264	26.2354	25.2823	18.6029	28.6689	25.4003	C_1	Lman2l
86	389.463	0.196493	0.0860074	2.28461	0.0223359	0.130973	376.625	351.129	328.991	394.502	401.902	424.766	398.872	438.917	C_1	Cox5b
87	45.994	0.224227	0.230826	0.971415	0.331342	0.623924	46.0319	42.4539	46.5349	34.9805	65.3854	43.4067	53.5984	35.5604	C_1	Actr1b
88	17.6934	-0.235307	0.351102	-0.670198	0.502732	0.756271	18.4128	13.2668	21.6442	23.3203	14.8207	20.6699	16.2042	13.2082	C_1	Tmem131
91	48.3397	0.0116713	0.214588	0.0543895	0.956625	0.984477	41.8472	41.5694	53.0282	56.3574	41.8466	49.6077	48.6125	53.8487	C_1	Unc50
96	15.5488	1.20599	0.410342	2.93898	0.00329294	0.034165	13.3911	6.19119	10.8221	6.80176	15.6925	14.4689	33.6548	23.3683	C_1	Mitd1
97	149.224	0.0779025	0.130535	0.596794	0.550645	0.784659	147.302	130.015	149.345	155.469	151.694	155.024	127.14	177.802	C_1	Mrpl30
98	116.502	0.0458969	0.141534	0.324283	0.745724	0.890672	106.292	118.517	128.783	104.941	104.617	122.986	120.908	124.97	C_1	Txndc9
99	197.597	0.00254569	0.11668	0.0218177	0.982593	0.993096	223.464	167.162	201.291	198.223	210.105	179.828	194.45	206.251	C_1	Eif5b
100	16.6284	-0.136775	0.380945	-0.359042	0.719564	0.87902	14.228	13.2668	19.4797	22.3486	13.0771	17.5694	24.9295	8.1281	C_1	Rev1
105	65.3981	0.134844	0.184988	0.728936	0.466041	0.733311	69.4663	58.3741	67.0969	54.4141	63.6417	65.1101	64.8166	80.265	C_1	Pdcl3
106	1438.79	-0.192836	0.0606385	-3.18009	0.00147228	0.0188827	1544.16	1462.01	1643.87	1490.56	1285.04	1316.67	1310.04	1457.98	C_1	Rpl31
108	36.8393	0.1801	0.241736	0.745028	0.456255	0.726633	42.6841	33.6093	31.384	30.1221	37.4876	44.4402	37.3942	37.5925	C_1	Cnot11
109	32.7897	-0.150482	0.253526	-0.593558	0.552808	0.785626	32.6408	33.6093	37.8773	34.0088	28.7696	27.9043	29.9154	37.5925	C_1	Rnf149
110	61.2368	-0.527271	0.192654	-2.73689	0.00620231	0.0536407	62.7708	74.2943	79.0012	72.876	40.9748	55.8086	52.3519	51.8166	C_1	Map4k4
115	39.4887	-0.0632465	0.229705	-0.275338	0.783057	0.91037	43.5211	37.1471	38.9595	41.7822	41.8466	37.2058	39.8872	35.5604	C_1	Mrps9
121	16.9775	0.409855	0.357074	1.14782	0.251044	0.541022	11.7172	14.1513	17.3153	15.5469	19.1797	16.5359	14.9577	26.4163	C_1	Uxs1
122	39.977	-0.475874	0.244054	-1.94988	0.051191	0.22163	43.5211	45.9917	49.7816	46.6406	40.103	21.7034	43.6266	28.4484	C_1	Tpp2
125	33.3152	0.321706	0.257931	1.24725	0.212304	0.498936	35.1516	28.3026	29.2196	26.2354	43.5902	37.2058	26.1759	40.6405	C_1	Tex30
126	19.4363	0.477465	0.330076	1.44653	0.148028	0.41198	20.0866	15.9202	14.0687	14.5752	19.1797	26.8708	22.4365	22.3523	C_1	Kdelc1
129	20.7177	-0.366215	0.319213	-1.14724	0.251281	0.541022	20.0866	24.7648	27.0552	21.377	14.8207	19.6364	18.6971	19.3042	C_1	Gulp1
130	344.34	-0.325347	0.0992687	-3.27744	0.00104753	0.0145161	376.625	421.001	348.471	386.729	332.158	259.407	287.935	342.396	C_1	Col3a1
131	57.6187	-0.512861	0.203865	-2.51569	0.0118798	0.0869074	69.4663	74.2943	55.1926	70.9326	47.0775	36.1723	61.0772	46.7366	C_1	Col5a2
132	28.3098	-0.107148	0.281393	-0.380777	0.703368	0.870441	27.6191	38.0316	19.4797	32.0654	29.6414	23.7704	27.4224	28.4484	C_1	Wdr75
135	67.8035	-0.582233	0.188436	-3.08982	0.00200278	0.0234879	75.3249	79.601	75.7545	94.2529	49.6929	43.4067	57.3378	67.0568	C_1	Slc39a10
138	28.9379	-0.53533	0.31033	-1.72503	0.0845218	0.300852	35.1516	40.685	30.3018	30.1221	24.4105	8.26795	36.1477	26.4163	C_1	Cavin2
140	53.2544	-0.487232	0.204391	-2.38382	0.0171338	0.110227	64.4447	69.872	54.1104	60.2442	43.5902	51.6747	37.3942	44.7046	C_1	Myo1b
143	17.7898	-0.156818	0.342047	-0.458469	0.646615	0.841818	20.9236	15.0357	18.3975	20.4053	14.8207	16.5359	19.9436	16.2562	C_1	Gls
152	24.4944	0.317528	0.30351	1.04619	0.295475	0.585422	15.9019	28.3026	22.7264	20.4053	29.6414	31.0048	28.6689	19.3042	C_1	Ormdl1
153	15.9414	-0.299389	0.363015	-0.824728	0.409526	0.68879	15.9019	20.3425	16.2331	17.4902	12.2053	14.4689	18.6971	12.1922	C_1	Osgepl1
154	57.1328	0.258103	0.200299	1.28858	0.197543	0.480738	44.358	48.6451	62.7681	52.4707	54.9237	54.7752	71.049	68.0728	C_1	Asnsd1
158	18.3401	-0.367263	0.354475	-1.03608	0.300167	0.591023	19.2497	19.458	20.5619	23.3203	9.58985	24.8038	12.4647	17.2722	C_1	Gtf3c3
161	214.436	-0.253661	0.113974	-2.22561	0.0260406	0.14548	262.8	250.301	225.099	193.364	188.31	203.598	196.943	195.074	C_1	Sf3b1
162	18.7818	-0.0260034	0.344793	-0.0754175	0.939883	0.978179	20.0866	25.6492	11.9043	17.4902	16.5643	19.6364	23.683	15.2402	C_1	Coq10b
163	492.958	0.0221034	0.0887297	0.249109	0.803276	0.919667	456.971	511.215	506.473	483.897	473.39	483.675	438.759	589.287	C_1	Hspd1
164	802.771	-0.0892375	0.0753893	-1.18369	0.236536	0.524406	870.421	815.468	796.505	826.9	707.905	767.886	737.912	899.171	C_1	Hspe1
165	88.3813	0.184061	0.15968	1.15269	0.24904	0.539034	87.0421	78.7165	85.4944	80.6494	108.104	84.7465	84.7602	97.5372	C_1	Mob4
174	37.4711	0.26779	0.247784	1.08074	0.279813	0.571572	35.1516	29.187	40.0417	32.0654	35.744	40.3062	32.4083	54.8647	C_1	Maip1
175	35.9298	0.161424	0.261003	0.618475	0.536262	0.775854	35.1516	38.0316	30.3018	31.0938	33.1286	38.2393	56.0913	25.4003	C_1	Spats2l
177	31.6802	-0.889926	0.275318	-3.23235	0.00122775	0.016483	37.6625	46.8761	45.4527	34.9805	20.9233	32.0383	16.2042	19.3042	C_1	Sgo2a
178	205.511	0.260843	0.112015	2.32864	0.0198783	0.121775	191.66	196.349	174.235	186.563	232.772	229.436	188.218	244.859	C_1	Bzw1
179	53.1133	0.432685	0.218295	1.98211	0.0474669	0.21242	56.0752	49.5295	35.7129	38.8672	52.3083	78.5455	49.8589	64.0088	C_1	Clk1
180	40.5586	0.291641	0.240549	1.2124	0.225361	0.513488	29.293	38.0316	36.7951	41.7822	41.8466	56.8421	47.366	32.5124	C_1	Ppil3
181	24.999	0.321537	0.300407	1.07034	0.284468	0.576008	23.4344	18.5736	31.384	15.5469	23.5387	27.9043	31.1618	28.4484	C_1	Nif3l1
182	30.2551	-0.426285	0.263637	-1.61694	0.105892	0.342077	31.8039	37.1471	33.5484	35.9522	22.6669	25.8373	28.6689	26.4163	C_1	Orc2
184	129.645	0.0680847	0.134059	0.507869	0.611545	0.822672	133.074	126.477	129.865	115.63	122.924	124.019	152.07	133.098	C_1	Ndufb3
185	20.6657	-0.275356	0.333869	-0.824744	0.409517	0.68879	20.0866	15.9202	30.3018	24.292	20.0515	16.5359	24.9295	13.2082	C_1	Cflar
189	27.0659	0.281779	0.284331	0.991024	0.321674	0.614207	21.7605	32.7249	21.6442	21.377	32.2568	29.9713	32.4083	24.3843	C_1	Tmem237
192	18.9368	-0.200853	0.36565	-0.549303	0.582797	0.802131	19.2497	17.6891	16.2331	28.1787	26.1541	7.23445	17.4506	19.3042	C_1	Fzd7
193	374.339	0.346058	0.0843256	4.10383	4.06367e-05	0.00110013	321.386	321.057	330.073	345.918	408.005	394.795	432.526	440.949	C_1	Sumo1
194	122.45	0.107408	0.151704	0.708014	0.478937	0.740931	114.661	97.2901	138.523	122.432	115.95	125.053	107.197	158.498	C_1	Nop58
195	35.362	-0.814143	0.253885	-3.20673	0.00134251	0.0175166	42.6841	44.2228	45.4527	48.584	34.0004	20.6699	24.9295	22.3523	C_1	Bmpr2
197	36.1603	0.0701872	0.256596	0.273532	0.784444	0.911017	26.7822	43.3383	41.1239	30.1221	29.6414	44.4402	31.1618	42.6725	C_1	Wdr12
199	23.9858	-0.715811	0.335897	-2.13104	0.0330857	0.168811	23.4344	30.9559	29.2196	34.9805	12.2053	8.26795	27.4224	25.4003	C_1	Nbeal1
200	21.854	0.0765658	0.308198	0.248431	0.803801	0.919667	19.2497	23.8803	18.3975	23.3203	19.1797	22.7369	23.683	24.3843	C_1	Cyp20a1
201	25.6777	-0.314908	0.288744	-1.09061	0.275443	0.566958	31.8039	27.4181	29.2196	25.2637	18.3079	23.7704	21.1901	28.4484	C_1	Abi2
202	18.1415	0.0905462	0.341276	0.265317	0.790766	0.913465	19.2497	15.9202	16.2331	18.4619	16.5643	14.4689	24.9295	19.3042	C_1	Raph1
204	34.2635	-0.800308	0.30796	-2.59874	0.00935657	0.0733438	65.2816	27.4181	40.0417	40.8106	30.5132	21.7034	36.1477	12.1922	C_1	Nrp2
205	16.3313	-0.279693	0.364841	-0.766616	0.44331	0.715955	21.7605	19.458	17.3153	12.6318	13.9489	11.3684	19.9436	14.2242	C_1	Ino80d
208	36.7632	-0.0693348	0.240534	-0.288253	0.773153	0.907254	39.3364	37.1471	32.4662	41.7822	38.3594	41.3397	31.1618	32.5124	C_1	Ndufs1
209	862.953	-0.365358	0.0656693	-5.5636	2.64263e-08	1.76998e-06	999.311	903.914	1002.12	982.368	727.957	767.886	720.462	799.602	C_1	Eef1b2
210	32.91	-0.681354	0.259285	-2.62782	0.00859342	0.0692863	39.3364	38.0316	45.4527	39.8389	23.5387	27.9043	18.6971	30.4804	C_1	Zdbf2
213	19.327	-0.0142845	0.326831	-0.0437059	0.965139	0.987722	16.7389	21.2269	18.3975	21.377	17.4361	19.6364	17.4506	22.3523	C_1	Klf7
214	32.3496	-0.414466	0.272815	-1.51922	0.128706	0.377926	39.3364	32.7249	47.6171	29.1504	37.4876	28.9378	21.1901	22.3523	C_1	Creb1
218	42.3373	0.424221	0.226921	1.86946	0.0615583	0.247382	33.4777	33.6093	43.2883	34.9805	47.9493	50.6412	39.8872	54.8647	C_1	Idh1
221	23.6538	-0.0452244	0.295187	-0.153206	0.878236	0.950162	25.9453	24.7648	25.973	19.4336	23.5387	23.7704	22.4365	23.3683	C_1	Rpe
223	28.2167	0.268021	0.280602	0.955165	0.339494	0.629684	24.2714	31.8404	25.973	20.4053	34.0004	37.2058	28.6689	23.3683	C_1	Acadl
225	23.6083	0.420635	0.316298	1.32987	0.18356	0.46085	15.9019	19.458	23.8086	22.3486	28.7696	37.2058	14.9577	26.4163	C_1	Lancl1
229	48.0755	-0.0429258	0.215732	-0.198978	0.84228	0.933199	56.0752	49.5295	36.7951	52.4707	49.6929	53.7417	43.6266	42.6725	C_1	Atic
230	164.958	-0.4917	0.124506	-3.94919	7.84154e-05	0.00188322	207.562	190.158	186.14	188.506	141.232	135.388	112.183	158.498	C_1	Fn1
235	27.2094	0.358123	0.279603	1.28083	0.200255	0.482482	20.9236	19.458	29.2196	26.2354	32.2568	29.9713	31.1618	28.4484	C_1	Xrcc5
238	1944.8	0.228961	0.0551135	4.15435	3.26208e-05	0.000910362	1855.5	1661.89	1846.25	1799.55	2016.48	2069.05	2097.82	2211.86	C_1	Rpl37a
239	97.1828	0.365095	0.1599	2.28327	0.0224145	0.131307	89.553	71.6409	87.6588	91.3379	100.258	134.354	95.9785	106.681	C_1	Igfbp2
240	344.223	-0.743405	0.123231	-6.03263	1.61311e-09	1.49597e-07	420.146	390.045	380.937	533.452	262.413	323.483	238.076	205.235	C_1	Igfbp5
241	17.4474	-0.345481	0.35346	-0.977426	0.328358	0.621458	13.3911	21.2269	18.3975	25.2637	17.4361	13.4354	16.2042	14.2242	C_1	Tns1
242	245.817	0.319003	0.100455	3.17559	0.00149531	0.0189695	229.323	217.576	206.702	220.571	285.08	250.105	287.935	269.243	C_1	Arpc2
243	119.283	0.453634	0.140847	3.22074	0.00127858	0.0169764	91.2269	97.2901	97.3987	117.573	135.13	144.689	124.647	146.306	C_1	Aamp
244	81.8863	-0.00212953	0.170433	-0.0124948	0.990031	0.995813	77.8358	90.2145	79.0012	79.6777	65.3854	76.4785	90.9926	95.5052	C_1	Pnkd
247	35.7459	-0.0445995	0.249334	-0.178874	0.858036	0.941363	36.8255	27.4181	35.7129	45.669	39.2312	37.2058	32.4083	31.4964	C_1	Ctdsp1
248	22.4438	-0.85159	0.344449	-2.47233	0.0134237	0.0946411	39.3364	29.187	32.4662	14.5752	20.0515	17.5694	16.2042	10.1601	C_1	Usp37
249	19.5751	-0.367641	0.340761	-1.07888	0.280641	0.571908	24.2714	14.1513	23.8086	26.2354	21.7951	12.4019	18.6971	15.2402	C_1	Cnot9
258	18.2562	0.431781	0.371034	1.16372	0.244537	0.532689	15.065	21.2269	10.8221	14.5752	20.9233	26.8708	27.4224	9.14411	C_1	Cnppd1
259	18.0196	0.918297	0.350744	2.61814	0.0088411	0.0704949	12.5542	9.72901	12.9865	14.5752	20.0515	19.6364	26.1759	28.4484	C_1	Retreg2
260	20.6398	0.492412	0.32765	1.50286	0.132875	0.384528	13.3911	21.2269	16.2331	17.4902	23.5387	24.8038	31.1618	17.2722	C_1	Zfand2b
265	65.7881	0.161087	0.183775	0.876542	0.380735	0.666525	56.0752	61.0274	57.357	73.8477	70.6162	63.0431	77.2814	67.0568	C_1	Stk16
268	66.2565	0.227824	0.185757	1.22647	0.220023	0.507698	66.1186	53.0673	64.9325	60.2442	68.0008	87.8469	64.8166	65.0248	C_1	Dnpep
269	40.3032	0.1718	0.251774	0.68236	0.495011	0.751816	33.4777	32.7249	40.0417	45.669	35.744	64.0766	36.1477	34.5444	C_1	Des
270	29.7461	-0.192185	0.2673	-0.718987	0.472149	0.736595	36.8255	30.9559	25.973	33.0371	27.8977	25.8373	24.9295	32.5124	C_1	Speg
271	15.4203	0.143699	0.376042	0.382134	0.702362	0.869973	10.8803	16.8047	19.4797	11.6602	19.1797	14.4689	18.6971	12.1922	C_1	Gmppa
272	17.4037	0.750653	0.353544	2.12322	0.0337353	0.170923	10.0433	13.2668	12.9865	15.5469	16.5643	23.7704	23.683	23.3683	C_1	Chpf
273	30.0051	0.0458063	0.271973	0.168422	0.866251	0.944464	22.5975	30.9559	38.9595	26.2354	30.5132	35.1388	26.1759	29.4644	C_1	Obsl1
277	37.1083	-0.638656	0.290364	-2.1995	0.0278422	0.151474	46.8688	45.1072	44.3705	43.7256	11.3335	48.5742	27.4224	29.4644	C_1	Epha4
279	41.5206	0.31069	0.228319	1.36077	0.173585	0.449473	40.1733	32.7249	34.6306	40.8106	47.0775	39.2728	43.6266	53.8487	C_1	Farsb
280	44.6915	-0.313089	0.224547	-1.39432	0.163222	0.434169	62.7708	45.1072	42.2061	47.6123	38.3594	45.4737	37.3942	38.6085	C_1	Acsl3
285	33.8796	-0.130905	0.248894	-0.525947	0.598925	0.814568	37.6625	36.2627	32.4662	34.9805	30.5132	27.9043	33.6548	37.5925	C_1	Mrpl44
286	76.0762	0.404123	0.17216	2.34737	0.0189067	0.117374	73.651	67.2186	60.6036	60.2442	98.5139	81.646	88.4996	78.233	C_1	Serpine2
287	33.9412	-0.70948	0.258929	-2.74005	0.00614294	0.0532035	38.4994	39.8005	46.5349	43.7256	21.7951	35.1388	23.683	22.3523	C_1	Cul3
291	99.6971	0.149199	0.153954	0.969118	0.332486	0.624544	115.498	87.5611	88.741	85.5078	99.3857	106.45	104.704	109.729	C_1	Mff
292	21.5257	-0.697306	0.313113	-2.22701	0.0259467	0.14509	26.7822	28.3026	27.0552	24.292	16.5643	15.5024	17.4506	16.2562	C_1	Agfg1
295	56.7307	-0.7089	0.204708	-3.46299	0.000534213	0.00865656	72.8141	73.4098	61.6858	72.876	34.0004	55.8086	43.6266	39.6245	C_1	Trip12
298	28.7478	-0.124543	0.275354	-0.452303	0.651051	0.844713	34.3147	29.187	25.973	30.1221	20.9233	31.0048	24.9295	33.5284	C_1	Cab39
299	79.5763	0.136664	0.17847	0.765751	0.443824	0.716354	66.9555	92.8678	74.6723	68.0176	83.6932	65.1101	100.964	84.329	C_1	Itm2c
300	75.1782	0.567467	0.175824	3.22747	0.00124889	0.0166925	56.9122	64.5653	68.1791	53.4424	89.7959	87.8469	76.0349	104.649	C_1	Psmd1
303	810.315	-0.447436	0.0820278	-5.45468	4.90616e-08	3.09385e-06	993.452	973.786	892.821	879.37	636.417	656.268	629.469	820.938	C_1	Ncl
304	4902.08	0.14888	0.0577777	2.57677	0.00997286	0.076327	5051.79	4351.52	4486.83	4705.85	4889.95	5151.96	4962.21	5616.52	C_1	Ptma
305	51.8785	0.278902	0.211878	1.31634	0.188061	0.466708	55.2383	46.8761	36.7951	47.6123	55.7955	44.4402	67.3096	60.9608	C_1	Pde6d
306	25.2654	0.193797	0.28868	0.671322	0.502016	0.756193	22.5975	19.458	24.8908	27.207	23.5387	25.8373	31.1618	27.4323	C_1	Cops7b
308	104.394	0.283678	0.153467	1.84847	0.0645348	0.255092	115.498	86.6766	84.4122	89.3945	126.412	104.383	119.661	108.713	C_1	Eif4e2
309	38.3213	-0.42732	0.243549	-1.75455	0.0793358	0.288094	48.5427	38.0316	37.8773	50.5274	25.2823	36.1723	38.6407	31.4964	C_1	Gigyf2
313	23.0575	-0.208503	0.304507	-0.684725	0.493518	0.751623	25.1083	18.5736	27.0552	28.1787	20.9233	17.5694	23.683	23.3683	C_1	Usp40
315	75.291	-0.855454	0.177094	-4.83051	1.36182e-06	5.94858e-05	96.2485	101.712	106.056	84.5361	59.2827	45.4737	51.1054	57.9127	C_1	Hjurp
316	29.6242	0.442288	0.283755	1.5587	0.119068	0.364296	20.0866	20.3425	32.4662	28.1787	38.3594	40.3062	34.9013	22.3523	C_1	Arl4c
318	19.7579	-0.246984	0.333141	-0.74138	0.458463	0.727062	17.5758	23.8803	17.3153	27.207	17.4361	17.5694	13.7112	23.3683	C_1	Agap1
319	17.6277	0.127849	0.356037	0.359088	0.719529	0.87902	17.5758	11.4979	15.1509	23.3203	15.6925	22.7369	13.7112	21.3363	C_1	Ackr3
320	110.141	0.357239	0.149802	2.38474	0.0170914	0.110071	102.107	107.904	97.3987	78.7061	120.309	115.751	114.676	144.274	C_1	Cops8
322	24.4953	-0.550381	0.297573	-1.84956	0.0643765	0.254962	28.4561	22.9958	32.4662	33.0371	21.7951	21.7034	16.2042	19.3042	C_1	Lrrfip1
324	47.4804	-0.0218701	0.211746	-0.103284	0.917737	0.968105	54.4013	46.8761	40.0417	49.5557	47.0775	48.5742	48.6125	44.7046	C_1	Ube2f
326	71.4712	-0.140202	0.181736	-0.771462	0.440433	0.713883	76.9988	84.9077	64.9325	72.876	73.2316	53.7417	64.8166	80.265	C_1	Ilkap
327	41.6347	0.763903	0.292943	2.60769	0.00911561	0.0721114	30.13	34.4938	18.3975	39.8389	30.5132	88.8804	46.1195	44.7046	C_1	Hes6
332	53.2432	-0.0960015	0.221242	-0.43392	0.664347	0.850115	55.2383	60.143	55.1926	48.584	40.103	70.2776	59.8307	36.5765	C_1	Twist2
334	154.465	0.176832	0.127233	1.38983	0.164582	0.43622	141.443	157.433	137.44	142.837	139.489	173.627	159.549	183.898	C_1	Ndufa10
335	138.015	0.317614	0.130435	2.43505	0.0148898	0.10051	111.314	119.402	120.125	140.894	149.079	145.723	157.056	160.53	C_1	Cops9
338	22.3102	0.319243	0.312982	1.02	0.307727	0.599734	15.9019	15.0357	23.8086	25.2637	27.8977	22.7369	22.4365	25.4003	C_1	Rnpepl1
346	39.5481	-0.124676	0.234539	-0.531579	0.595018	0.812229	39.3364	42.4539	43.2883	39.8389	34.8722	29.9713	39.8872	46.7366	C_1	Ppp1r7
347	121.506	-0.820069	0.143469	-5.716	1.09058e-08	8.21751e-07	157.345	151.242	141.769	171.016	99.3857	95.0814	81.0208	75.1849	C_1	Hdlbp
350	50.7552	0.351618	0.209347	1.67959	0.0930365	0.316556	45.195	52.1829	38.9595	41.7822	65.3854	51.6747	61.0772	49.7846	C_1	Stk25
351	22.3627	0.591002	0.342885	1.72362	0.0847772	0.301141	18.4128	19.458	21.6442	12.6318	43.5902	26.8708	14.9577	21.3363	C_1	Bok
352	22.0259	-0.135858	0.318398	-0.426693	0.669603	0.852228	18.4128	27.4181	24.8908	21.377	15.6925	28.9378	21.1901	18.2882	C_1	Thap4
353	27.9973	0.0890295	0.294863	0.301936	0.762701	0.900735	25.1083	23.8803	23.8086	35.9522	26.1541	21.7034	23.683	43.6885	C_1	Atg4b
354	164.853	0.167737	0.124768	1.34439	0.178822	0.455705	143.117	149.473	152.591	177.817	195.284	165.359	153.316	181.866	C_1	Dtymk
357	32.6866	0.415607	0.251833	1.65033	0.0988754	0.328421	29.293	26.5337	27.0552	29.1504	40.103	36.1723	38.6407	34.5444	C_1	Fam174a
360	16.4985	-0.807564	0.382894	-2.10911	0.0349354	0.174909	17.5758	19.458	31.384	15.5469	7.84624	16.5359	12.4647	11.1761	C_1	Ppip5k2
362	34.9559	-0.672468	0.294047	-2.28694	0.0221992	0.130553	46.0319	55.7207	35.7129	34.0088	20.9233	47.5407	22.4365	17.2722	C_1	Pam
369	24.7074	-0.245896	0.302513	-0.812843	0.416308	0.692862	18.4128	25.6492	28.1374	34.9805	19.1797	24.8038	26.1759	20.3203	C_1	Bcl2
371	36.2281	-0.0857725	0.245607	-0.349226	0.726919	0.882745	38.4994	33.6093	43.2883	34.0088	35.744	26.8708	36.1477	41.6565	C_1	Vps4b
373	200.77	0.0463489	0.107556	0.430929	0.66652	0.851165	200.03	209.616	185.058	195.308	210.105	205.665	198.189	202.186	C_1	Tsn
374	58.1483	0.289893	0.203975	1.42121	0.155254	0.422696	51.0536	45.9917	58.4392	53.4424	47.9493	79.579	69.8025	58.9287	C_1	Nifk
375	31.545	-0.66643	0.268121	-2.48556	0.0129349	0.0919476	36.8255	44.2228	41.1239	32.0654	19.1797	28.9378	28.6689	21.3363	C_1	Clasp1
379	79.5003	-0.525769	0.173051	-3.03823	0.00237976	0.0264001	110.477	78.7165	97.3987	88.4229	67.129	66.1436	69.8025	57.9127	C_1	Ralb
381	17.0272	0.314389	0.357763	0.878765	0.379528	0.666525	11.7172	15.9202	10.8221	22.3486	20.0515	18.6029	17.4506	19.3042	C_1	Tmem185b
382	16.4311	-0.0504883	0.373914	-0.135027	0.892591	0.955045	13.3911	16.8047	14.0687	22.3486	12.2053	10.3349	19.9436	22.3523	C_1	Epb41l5
386	318.11	0.0493799	0.0884226	0.558454	0.576534	0.799341	302.137	313.097	311.676	324.541	338.26	322.45	322.837	309.884	C_1	Dbi
390	21.4069	-0.0757226	0.314298	-0.240926	0.809612	0.922909	25.1083	24.7648	19.4797	18.4619	22.6669	24.8038	18.6971	17.2722	C_1	Insig2
392	67.5601	0.163909	0.186812	0.877399	0.38027	0.666525	79.5097	63.6808	54.1104	57.3291	72.3598	74.4115	59.8307	79.249	C_1	Ddx18
393	116.41	0.17322	0.146823	1.17979	0.238085	0.525805	116.335	129.131	91.9877	100.083	139.489	121.952	113.429	118.873	C_1	Actr3
401	47.7247	-0.154405	0.209963	-0.73539	0.462102	0.72934	50.2166	50.414	50.8638	49.5557	42.7184	41.3397	44.8731	51.8166	C_1	Ccnt2
404	73.644	-0.421195	0.18033	-2.33569	0.0195072	0.120235	92.0638	69.872	88.741	86.4795	62.7699	73.378	66.0631	49.7846	C_1	R3hdm1
405	112.024	-0.194473	0.144744	-1.34357	0.179087	0.455705	124.705	114.979	110.385	128.262	113.335	86.8135	105.95	111.761	C_1	Ubxn4
406	79.7449	0.282335	0.186012	1.51783	0.129056	0.378426	66.1186	56.6052	85.4944	80.6494	73.2316	95.0814	71.049	109.729	C_1	Mcm6
407	57.7751	0.366349	0.201804	1.81537	0.0694669	0.266209	50.2166	52.1829	41.1239	58.3008	67.129	51.6747	62.3237	79.249	C_1	Dars
411	30.859	-1.26149	0.316428	-3.98668	6.70049e-05	0.00168294	40.1733	59.2585	41.1239	34.0088	29.6414	8.26795	21.1901	13.2082	C_1	Cd55
414	25.3816	-0.310754	0.28855	-1.07695	0.281502	0.572695	24.2714	29.187	30.3018	29.1504	23.5387	22.7369	17.4506	26.4163	C_1	Mapkapk2
416	20.6559	-0.0468999	0.339174	-0.138277	0.890022	0.954096	22.5975	24.7648	18.3975	18.4619	29.6414	10.3349	18.6971	22.3523	C_1	Eif2d
419	17.3766	-0.885646	0.360023	-2.45997	0.0138948	0.0963642	30.13	22.1114	18.3975	19.4336	13.9489	10.3349	12.4647	12.1922	C_1	Srgap2
423	240.955	-0.0480407	0.100698	-0.477079	0.633306	0.834259	263.637	242.341	229.428	243.892	238.003	251.139	230.598	228.603	C_1	Nucks1
433	30.3847	-0.845243	0.270856	-3.12063	0.00180462	0.0218439	39.3364	34.4938	37.8773	44.6973	20.0515	23.7704	17.4506	25.4003	C_1	Mdm4
435	16.3866	-0.257661	0.352841	-0.730248	0.465239	0.732809	16.7389	16.8047	18.3975	19.4336	14.8207	14.4689	16.2042	14.2242	C_1	Ppp1r15b
439	584.004	0.127608	0.076135	1.67607	0.0937244	0.317578	554.894	535.98	533.528	606.328	552.724	635.598	633.209	619.768	C_1	Snrpe
443	61.9844	-0.606756	0.213548	-2.84131	0.00449283	0.0428525	61.0969	85.7922	72.5079	79.6777	55.7955	53.7417	59.8307	27.4323	C_1	Btg2
448	50.4566	0.0850763	0.209256	0.406566	0.684327	0.860835	55.2383	54.8362	41.1239	44.6973	57.5391	54.7752	43.6266	51.8166	C_1	Tmem183a
450	67.0436	0.185902	0.184666	1.00669	0.314083	0.607019	56.9122	65.4497	62.7681	66.0742	81.9496	55.8086	77.2814	70.1049	C_1	Adipor1
452	25.6784	-0.0128652	0.304715	-0.0422205	0.966323	0.988125	25.9453	30.9559	27.0552	19.4336	35.744	15.5024	27.4224	23.3683	C_1	Rabif
453	104.994	-0.675104	0.156754	-4.30676	1.65662e-05	0.000517415	128.052	140.628	132.029	115.63	66.2572	96.1149	69.8025	91.4411	C_1	Kdm5b
456	18.1556	0.0414728	0.350089	0.118463	0.905701	0.961699	17.5758	12.3824	20.5619	21.377	18.3079	13.4354	16.2042	25.4003	C_1	Ube2t
458	15.6254	0.128935	0.365169	0.353082	0.724027	0.881526	11.7172	14.1513	18.3975	15.5469	13.9489	15.5024	17.4506	18.2882	C_1	Arl8a
461	20.9591	0.300587	0.322983	0.93066	0.352029	0.642312	18.4128	19.458	16.2331	21.377	32.2568	21.7034	19.9436	18.2882	C_1	Rnpep
462	84.6966	0.106135	0.169921	0.624614	0.532224	0.774112	80.3466	98.1746	81.1656	66.0742	87.1805	73.378	94.732	96.5212	C_1	Timm17a
464	44.546	-0.158614	0.219423	-0.722868	0.469761	0.735321	43.5211	47.7606	55.1926	41.7822	43.5902	37.2058	43.6266	43.6885	C_1	Shisa4
465	34.2347	0.376245	0.253508	1.48416	0.137767	0.392281	25.1083	34.4938	34.6306	25.2637	39.2312	45.4737	36.1477	33.5284	C_1	Ipo9
466	31.2897	-0.503792	0.268449	-1.87668	0.060562	0.245548	35.9886	41.5694	34.6306	34.9805	26.1541	22.7369	18.6971	35.5604	C_1	Nav1
468	81.0857	0.583154	0.1809	3.22363	0.00126578	0.0168435	70.3033	74.2943	62.7681	52.4707	118.565	74.4115	92.2391	103.633	C_1	Csrp1
469	37.5326	0.458292	0.264432	1.73312	0.0830745	0.296747	27.6191	18.5736	38.9595	41.7822	44.462	32.0383	51.1054	45.7206	C_1	Phlda3
470	154.524	0.66859	0.162164	4.12292	3.74099e-05	0.00102971	100.433	175.122	95.2343	104.941	168.258	171.56	214.393	206.251	C_1	Tnni1
472	77.877	1.51725	0.372169	4.07679	4.56615e-05	0.00121791	38.4994	61.0274	30.3018	31.0938	91.5395	187.062	102.211	81.281	C_1	Tnnt2
473	86.7968	0.122036	0.170463	0.71591	0.474047	0.737705	68.6294	104.366	89.8232	69.9609	89.7959	84.7465	88.4996	98.5532	C_1	Tmem9
479	26.8329	0.0665623	0.28291	0.235277	0.813993	0.924492	24.2714	25.6492	33.5484	21.377	26.1541	26.8708	32.4083	24.3843	C_1	Zfp281
481	15.5116	0.0366317	0.366094	0.100061	0.920296	0.968445	17.5758	17.6891	12.9865	12.6318	14.8207	13.4354	18.6971	16.2562	C_1	Nek7
483	40.0266	-0.170806	0.241276	-0.707926	0.478991	0.740931	46.8688	34.4938	34.6306	53.4424	34.0004	35.1388	34.9013	46.7366	C_1	2310009B15Rik
486	28.6841	-0.590652	0.281225	-2.10028	0.0357043	0.176827	41.0102	33.6093	29.2196	34.0088	27.8977	24.8038	23.683	15.2402	C_1	Aspm
487	19.1158	-0.58648	0.342848	-1.71061	0.0871529	0.30486	21.7605	24.7648	15.1509	30.1221	14.8207	18.6029	12.4647	15.2402	C_1	Cdc73
488	51.2957	0.0178216	0.206044	0.0864943	0.931073	0.974056	44.358	50.414	58.4392	51.499	54.9237	57.8756	46.1195	46.7366	C_1	Glrx2
489	23.0598	-0.682408	0.309966	-2.20156	0.0276965	0.151074	30.9669	26.5337	24.8908	31.0938	16.5643	23.7704	17.4506	13.2082	C_1	Trove2
490	45.4929	0.471589	0.222159	2.12276	0.0337741	0.170923	46.0319	43.3383	31.384	31.0938	50.5647	54.7752	49.8589	56.8967	C_1	Uchl5
493	25.7422	-0.131255	0.304777	-0.430658	0.666717	0.851165	33.4777	23.8803	28.1374	21.377	19.1797	16.5359	34.9013	28.4484	C_1	BC003331
494	242.301	-0.349288	0.106927	-3.26661	0.00108843	0.0149483	274.518	252.07	281.374	279.844	208.361	221.168	178.246	242.827	C_1	Tpr
495	30.9451	-0.399582	0.262769	-1.52066	0.128345	0.377461	37.6625	34.4938	38.9595	30.1221	31.385	26.8708	23.683	24.3843	C_1	Hmcn1
497	78.6118	0.39452	0.168356	2.34336	0.0191108	0.118275	64.4447	67.2186	62.7681	77.7344	92.4113	98.1819	79.7743	86.3611	C_1	Ivns1abp
498	32.3473	-0.43352	0.26621	-1.62849	0.103421	0.336465	30.9669	38.916	46.5349	32.0654	27.0259	22.7369	36.1477	24.3843	C_1	Swt1
499	20.6167	0.000883543	0.319629	0.00276428	0.997794	0.999141	18.4128	22.1114	18.3975	23.3203	20.9233	15.5024	24.9295	21.3363	C_1	Trmt1l
500	53.9018	0.349263	0.204346	1.70918	0.0874185	0.305198	46.8688	52.1829	43.2883	46.6406	51.4365	73.378	63.5702	53.8487	C_1	Rnf2
504	36.3343	-0.290191	0.249569	-1.16277	0.244923	0.532803	50.2166	38.0316	36.7951	34.9805	38.3594	37.2058	28.6689	26.4163	C_1	1700025G04Rik
505	58.5173	-0.0580068	0.194227	-0.298654	0.765204	0.901789	59.423	53.9518	60.6036	65.1026	59.2827	67.1771	54.8448	47.7526	C_1	Tsen15
507	111.324	0.122061	0.140413	0.8693	0.384683	0.668138	107.129	99.059	103.892	116.602	117.694	113.684	114.676	117.857	C_1	Arpc5
511	28.4728	0.250404	0.285603	0.876754	0.38062	0.666525	28.4561	28.3026	22.7264	24.292	35.744	17.5694	36.1477	34.5444	C_1	Lamc1
512	76.8081	-0.412755	0.171698	-2.40396	0.0162184	0.10673	95.4116	83.1388	85.4944	87.4512	71.488	75.445	56.0913	59.9447	C_1	Dhx9
517	50.4252	0.614226	0.215532	2.84982	0.00437446	0.04216	47.7058	43.3383	31.384	35.9522	49.6929	68.2106	61.0772	66.0408	C_1	Glul
519	59.1269	0.468004	0.198033	2.36326	0.018115	0.113747	56.0752	48.6451	48.6994	45.669	84.5651	70.2776	56.0913	62.9928	C_1	Ier5
521	38.3207	-0.213369	0.239575	-0.890613	0.373137	0.662401	39.3364	47.7606	34.6306	42.7539	39.2312	39.2728	36.1477	27.4323	C_1	Stx6
525	67.8241	-0.300212	0.197412	-1.52073	0.128327	0.377461	86.2052	56.6052	90.9055	67.0459	68.8726	64.0766	44.8731	64.0088	C_1	Acbd6
527	20.0118	-1.12418	0.354064	-3.17509	0.00149793	0.0189695	37.6625	22.9958	31.384	17.4902	13.0771	10.3349	14.9577	12.1922	C_1	Cep350
528	34.8442	-0.382338	0.253869	-1.50604	0.132056	0.382856	38.4994	37.1471	31.384	50.5274	32.2568	24.8038	33.6548	30.4804	C_1	Tor1aip1
529	60.2418	0.515785	0.197997	2.60502	0.00918697	0.0722022	47.7058	44.2228	51.946	55.3858	74.9752	86.8135	54.8448	66.0408	C_1	Tor1aip2
531	50.6262	0.320288	0.207638	1.54253	0.122944	0.370998	51.0536	36.2627	44.3705	48.584	55.7955	58.9091	51.1054	58.9287	C_1	Gm2000
532	26.8086	-0.676549	0.283172	-2.38918	0.016886	0.109568	34.3147	29.187	36.7951	32.0654	22.6669	19.6364	17.4506	22.3523	C_1	Soat1
536	42.1392	-0.244791	0.245343	-0.997748	0.318402	0.610861	51.8905	53.0673	35.7129	41.7822	33.1286	56.8421	31.1618	33.5284	C_1	Ralgps2
542	45.4312	-0.281849	0.221189	-1.27425	0.202575	0.485343	46.8688	48.6451	49.7816	53.4424	36.6158	33.0718	52.3519	42.6725	C_1	Cop1
544	166.934	0.0664741	0.118356	0.561644	0.574359	0.798118	176.595	152.126	152.591	170.044	168.258	170.526	180.739	164.594	C_1	Mrps14
545	238.95	0.0164311	0.102702	0.159988	0.872891	0.948146	250.246	231.727	225.099	243.892	248.464	228.402	220.626	263.147	C_1	Cacybp
553	262.169	0.299563	0.101647	2.9471	0.0032077	0.0335112	227.649	237.034	243.497	234.175	299.029	315.216	243.062	297.692	C_1	Prdx6
554	22.5902	-0.661015	0.310835	-2.12658	0.0334551	0.17004	33.4777	25.6492	25.973	25.2637	13.9489	20.6699	17.4506	18.2882	C_1	Suco
555	19.0771	-0.174393	0.340778	-0.511751	0.608826	0.820963	17.5758	17.6891	29.2196	16.5186	17.4361	14.4689	22.4365	17.2722	C_1	Pigc
558	31.3495	-1.08715	0.281863	-3.85701	0.000114781	0.00258171	52.7275	42.4539	36.7951	37.8955	21.7951	12.4019	27.4224	19.3042	C_1	Dnm3os
560	29.2476	-0.0439	0.267363	-0.164197	0.869576	0.946345	29.293	30.9559	29.2196	29.1504	26.1541	35.1388	28.6689	25.4003	C_1	Vamp4
561	250.338	-0.834368	0.112146	-7.44004	1.00653e-13	1.89606e-11	312.18	351.129	295.443	324.541	159.54	202.565	152.07	205.235	C_1	Prrc2c
562	48.6218	-0.496762	0.219334	-2.26486	0.0235211	0.13555	64.4447	61.0274	51.946	50.5274	41.8466	51.6747	29.9154	37.5925	C_1	Prrx1
565	48.2021	-0.40295	0.211535	-1.90488	0.0567953	0.235949	56.0752	53.0673	54.1104	56.3574	37.4876	41.3397	37.3942	49.7846	C_1	Kifap3
572	19.8768	-0.0936918	0.334133	-0.280403	0.779168	0.908829	22.5975	23.8803	10.8221	24.292	18.3079	19.6364	21.1901	18.2882	C_1	Nme7
573	21.6334	0.628953	0.32448	1.93834	0.0525814	0.225547	9.20638	22.1114	18.3975	18.4619	24.4105	26.8708	26.1759	27.4323	C_1	Atp1b1
575	48.0454	0.178995	0.213772	0.837317	0.402415	0.683451	42.6841	55.7207	38.9595	42.7539	54.9237	53.7417	49.8589	45.7206	C_1	Tiprl
578	86.0765	-0.0761554	0.16191	-0.470357	0.6381	0.837463	86.2052	83.1388	94.1521	91.3379	95.8985	85.78	69.8025	82.297	C_1	Mpc2
579	84.3611	0.0180042	0.170463	0.10562	0.915884	0.967908	81.1835	79.601	72.5079	102.998	100.258	85.78	72.2955	80.265	C_1	Mpzl1
580	30.6932	-0.480207	0.269242	-1.78355	0.0744964	0.278576	35.9886	41.5694	34.6306	31.0938	30.5132	18.6029	23.683	29.4644	C_1	Rcsd1
581	27.0024	0.466165	0.281573	1.65558	0.0978079	0.326331	24.2714	24.7648	22.7264	18.4619	28.7696	27.9043	38.6407	30.4804	C_1	Creg1
582	18.1213	-0.075095	0.342431	-0.219299	0.826417	0.928198	18.4128	15.9202	18.3975	21.377	17.4361	16.5359	23.683	13.2082	C_1	Pou2f1
586	29.2684	0.438939	0.273813	1.60306	0.108921	0.346657	17.5758	26.5337	29.2196	26.2354	28.7696	34.1053	36.1477	35.5604	C_1	Tada1
587	22.4349	-0.448966	0.319239	-1.40636	0.159616	0.429466	25.9453	23.8803	34.6306	19.4336	18.3079	25.8373	16.2042	15.2402	C_1	Pogk
589	32.1123	-0.350075	0.274958	-1.2732	0.202948	0.485851	43.5211	38.916	21.6442	39.8389	36.6158	23.7704	26.1759	26.4163	C_1	Uck2
590	69.4144	0.324235	0.183118	1.77063	0.0766218	0.282561	55.2383	50.414	68.1791	73.8477	82.8214	80.6125	71.049	73.1529	C_1	Tmco1
591	20.0533	-0.103395	0.336377	-0.307377	0.758556	0.898522	13.3911	26.5337	23.8086	19.4336	20.0515	13.4354	22.4365	21.3363	C_1	Aldh9a1
592	24.07	0.474362	0.31213	1.51976	0.128572	0.377879	19.2497	24.7648	22.7264	13.6035	20.9233	38.2393	28.6689	24.3843	C_1	Mgst3
594	287.978	-0.384309	0.103416	-3.71613	0.000202296	0.00409208	316.365	285.679	356.046	345.918	222.31	236.67	265.499	275.339	C_1	Pbx1
595	30.3601	0.00814125	0.268034	0.030374	0.975769	0.990825	29.293	38.916	22.7264	30.1221	33.1286	32.0383	26.1759	30.4804	C_1	Nuf2
596	127.945	-1.44019	0.633957	-2.27174	0.023102	0.133719	101.27	307.791	159.085	179.761	102.001	13.4354	97.225	62.9928	C_1	Rgs5
600	24.1906	-0.00977212	0.299409	-0.032638	0.973963	0.990307	27.6191	27.4181	16.2331	25.2637	25.2823	21.7034	28.6689	21.3363	C_1	Ddr2
601	29.2273	0.203482	0.269543	0.754914	0.450301	0.722302	24.2714	29.187	28.1374	27.207	29.6414	39.2728	28.6689	27.4323	C_1	Uap1
607	24.2952	0.337194	0.304054	1.10899	0.267434	0.558606	24.2714	18.5736	17.3153	25.2637	28.7696	19.6364	36.1477	24.3843	C_1	Dusp12
610	96.4754	0.403549	0.161571	2.49766	0.0125015	0.0896344	97.0855	70.7564	70.3435	93.2813	103.745	126.086	110.936	99.5692	C_1	Sdhc
615	152.794	0.013233	0.129417	0.102251	0.918557	0.968187	142.28	176.891	159.085	130.205	148.207	168.459	145.837	151.386	C_1	Ndufs2
617	23.052	0.210146	0.306355	0.685957	0.49274	0.751008	20.0866	18.5736	24.8908	22.3486	31.385	18.6029	26.1759	22.3523	C_1	B4galt3
618	16.1556	0.512783	0.373143	1.37423	0.169371	0.442554	18.4128	9.72901	17.3153	7.77344	19.1797	18.6029	19.9436	18.2882	C_1	Ppox
620	95.6947	-0.00394419	0.155279	-0.0254007	0.979735	0.993072	107.966	97.2901	86.5766	90.3662	91.5395	83.713	103.457	104.649	C_1	Ufc1
622	16.8394	0.310669	0.370012	0.839618	0.401123	0.682464	23.4344	12.3824	14.0687	9.7168	13.9489	20.6699	21.1901	19.3042	C_1	Dedd
623	17.4617	-0.0611811	0.360627	-0.169652	0.865284	0.944019	17.5758	16.8047	21.6442	15.5469	20.0515	8.26795	17.4506	22.3523	C_1	Nit1
624	203.962	0.234775	0.107057	2.19298	0.0283086	0.152634	175.758	185.736	191.551	197.251	217.079	230.469	214.393	219.459	C_1	Pfdn2
626	25.3896	0.167373	0.292212	0.57278	0.566793	0.794381	22.5975	26.5337	30.3018	16.5186	27.8977	28.9378	24.9295	25.4003	C_1	Usf1
632	32.6945	0.161048	0.262566	0.613364	0.539635	0.778669	28.4561	39.8005	29.2196	26.2354	34.0004	40.3062	24.9295	38.6085	C_1	Vangl2
634	67.0364	-0.0684575	0.196036	-0.34921	0.726932	0.882745	70.3033	84.9077	57.357	60.2442	54.0519	55.8086	83.5137	70.1049	C_1	Copa
635	68.9621	0.506637	0.184257	2.74963	0.00596628	0.0525969	61.9338	61.0274	48.6994	55.3858	76.7188	96.1149	84.7602	67.0568	C_1	Pex19
636	63.7465	-0.320287	0.186945	-1.71327	0.0866629	0.304431	63.6077	63.6808	83.33	72.876	55.7955	52.7082	61.0772	56.8967	C_1	Dcaf8
637	25.6738	0.303395	0.309471	0.980364	0.326907	0.620855	25.9453	25.6492	18.3975	22.3486	40.9748	18.6029	19.9436	33.5284	C_1	Pea15a
642	16.4148	-0.0661717	0.373485	-0.177174	0.859372	0.941363	13.3911	16.8047	20.5619	16.5186	10.4617	14.4689	13.7112	25.4003	C_1	Igsf9
643	73.0125	-0.148314	0.230603	-0.643158	0.520121	0.766636	80.3466	59.2585	76.8368	92.3096	106.36	42.3732	47.366	79.249	C_1	Tagln2
651	60.6283	0.171427	0.19492	0.879476	0.379143	0.666525	57.7491	44.2228	71.4257	55.3858	63.6417	59.9426	63.5702	69.0889	C_1	Fh1
654	24.6271	-0.279169	0.311244	-0.896947	0.369747	0.65981	26.7822	19.458	32.4662	30.1221	22.6669	26.8708	11.2183	27.4323	C_1	Exo1
656	30.4926	-0.521021	0.275977	-1.88791	0.0590378	0.241859	31.8039	38.0316	42.2061	32.0654	30.5132	27.9043	26.1759	15.2402	C_1	Cep170
660	67.3967	-0.00892511	0.188449	-0.0473609	0.962226	0.985774	71.9772	66.3342	64.9325	67.0459	54.0519	74.4115	56.0913	84.329	C_1	Adss
661	44.011	-0.08633	0.217671	-0.396608	0.691656	0.864313	49.3797	46.8761	41.1239	43.7256	42.7184	45.4737	41.1336	41.6565	C_1	Desi2
663	70.3461	0.0866244	0.176054	0.492034	0.622696	0.828428	70.3033	71.6409	66.0147	64.1309	70.6162	70.2776	84.7602	65.0248	C_1	Cox20
664	453.376	-0.215103	0.0783768	-2.74447	0.0060608	0.0528719	478.732	509.446	499.98	459.605	401.03	417.531	423.801	436.885	C_1	Hnrnpu
666	22.0567	-0.528814	0.357798	-1.47797	0.139416	0.395195	30.9669	20.3425	22.7264	29.1504	13.0771	20.6699	32.4083	7.11209	C_1	Kif26b
667	16.9001	0.755858	0.368558	2.05085	0.0402812	0.191149	10.8803	11.4979	15.1509	12.6318	19.1797	22.7369	29.9154	13.2082	C_1	Smyd3
668	19.5827	0.19208	0.36112	0.531901	0.594795	0.812229	18.4128	22.9958	15.1509	16.5186	16.5643	14.4689	14.9577	37.5925	C_1	Tfb2m
670	26.7975	0.234616	0.283769	0.826785	0.408359	0.68879	18.4128	22.9958	28.1374	29.1504	26.1541	26.8708	31.1618	31.4964	C_1	Sccpdh
671	32.3436	-0.472566	0.265626	-1.77906	0.0752294	0.279755	30.13	37.1471	45.4527	37.8955	20.9233	31.0048	23.683	32.5124	C_1	Ahctf1
676	108.621	-0.541856	0.148769	-3.64227	0.000270249	0.00502176	137.259	129.131	130.947	117.573	82.8214	78.5455	86.0067	106.681	C_1	Parp1
679	30.82	-0.312363	0.279582	-1.11725	0.263887	0.554057	40.1733	32.7249	40.0417	24.292	29.6414	28.9378	16.2042	34.5444	C_1	Acbd3
680	1553.18	-0.0329077	0.0533149	-0.617233	0.537081	0.776571	1623.67	1527.45	1601.67	1531.37	1570.99	1563.68	1534.41	1472.2	C_1	H3f3a
681	42.1386	-0.060469	0.244607	-0.247209	0.804747	0.919902	49.3797	38.916	40.0417	44.6973	55.7955	48.5742	26.1759	33.5284	C_1	Sde2
682	46.4444	0.0799291	0.219857	0.363551	0.716193	0.877026	45.195	38.0316	58.4392	39.8389	53.1801	46.5072	43.6266	46.7366	C_1	Pycr2
686	42.6718	-0.286638	0.228982	-1.25179	0.210646	0.496565	56.0752	42.4539	47.6171	40.8106	34.8722	43.4067	43.6266	32.5124	C_1	Nvl
687	73.524	-0.0103121	0.193598	-0.0532656	0.95752	0.984705	77.8358	79.601	66.0147	72.876	85.4369	87.8469	42.3801	76.2009	C_1	Cnih4
688	46.6062	-0.181965	0.213854	-0.850884	0.394834	0.676922	44.358	56.6052	45.4527	51.499	42.7184	44.4402	46.1195	41.6565	C_1	Wdr26
689	34.1658	0.370522	0.258358	1.43414	0.151532	0.417285	33.4777	29.187	31.384	25.2637	36.6158	52.7082	31.1618	33.5284	C_1	Lbr
690	73.9416	-0.379496	0.175557	-2.16167	0.0306434	0.160764	71.9772	89.33	87.6588	86.4795	65.3854	70.2776	52.3519	68.0728	C_1	Enah
691	192.354	-0.079673	0.114699	-0.694627	0.487289	0.747615	204.214	199.003	211.031	175.874	193.541	166.392	206.915	181.866	C_1	Srp9
692	42.4825	0.357609	0.242243	1.47624	0.139879	0.395864	36.8255	45.1072	38.9595	28.1787	42.7184	42.3732	38.6407	67.0568	C_1	Degs1
693	16.8143	0.408529	0.364238	1.1216	0.262033	0.551706	11.7172	13.2668	14.0687	18.4619	13.0771	22.7369	24.9295	16.2562	C_1	Fbxo28
694	22.1668	0.0238672	0.309714	0.0770619	0.938574	0.977661	19.2497	17.6891	27.0552	24.292	24.4105	18.6029	23.683	22.3523	C_1	Trp53bp2
695	34.1316	0.186982	0.254682	0.734178	0.46284	0.730176	26.7822	40.685	27.0552	33.0371	37.4876	29.9713	37.3942	40.6405	C_1	Capn2
699	42.0487	-0.496015	0.244627	-2.02764	0.0425974	0.197496	41.0102	44.2228	55.1926	57.3291	33.1286	32.0383	23.683	49.7846	C_1	Aida
700	29.3255	-0.45444	0.283821	-1.60115	0.109343	0.346907	39.3364	38.916	27.0552	29.1504	20.9233	23.7704	36.1477	19.3042	C_1	Mia3
705	29.4071	-0.0446932	0.268414	-0.166509	0.867757	0.94556	33.4777	26.5337	29.2196	30.1221	31.385	31.0048	31.1618	22.3523	C_1	2021-03-02
708	16.0644	0.151697	0.363591	0.41722	0.676518	0.855818	11.7172	12.3824	18.3975	18.4619	14.8207	16.5359	19.9436	16.2562	C_1	Iars2
711	141.773	-0.440002	0.130068	-3.38286	0.000717345	0.0109464	166.552	171.584	170.989	144.78	127.283	115.751	107.197	130.05	C_1	Eprs
713	106.263	-0.5578	0.15219	-3.66516	0.000247187	0.00470574	130.563	133.553	130.947	110.772	88.0523	97.1484	90.9926	68.0728	C_1	Tgfb2
714	55.0043	-0.0207308	0.197368	-0.105036	0.916347	0.967951	52.7275	56.6052	61.6858	50.5274	50.5647	50.6412	57.3378	59.9447	C_1	Rrp15
716	17.2195	-0.512018	0.375298	-1.3643	0.172473	0.447362	17.5758	25.6492	20.5619	16.5186	13.0771	8.26795	24.9295	11.1761	C_1	Gpatch2
718	15.974	-0.123311	0.369478	-0.333745	0.738572	0.887874	15.9019	20.3425	19.4797	10.6885	12.2053	13.4354	17.4506	18.2882	C_1	Kctd3
720	164.678	-0.659465	0.276253	-2.38718	0.0169782	0.109694	221.79	256.492	167.742	160.327	131.643	171.56	129.633	78.233	C_1	Cenpf
722	42.576	0.433024	0.227966	1.89951	0.0574977	0.238047	41.8472	30.0715	41.1239	32.0654	45.3338	51.6747	43.6266	54.8647	C_1	Smyd2
725	40.9134	-0.188841	0.230239	-0.820196	0.412105	0.690814	35.1516	49.5295	41.1239	48.584	39.2312	38.2393	39.8872	35.5604	C_1	Angel2
726	22.2321	0.723585	0.318596	2.27117	0.0231369	0.133719	20.9236	18.5736	8.65766	18.4619	30.5132	27.9043	27.4224	25.4003	C_1	Vash2
733	126.905	-0.238096	0.152823	-1.55799	0.119236	0.364296	146.465	99.9435	147.18	157.412	131.643	105.416	102.211	124.97	C_1	Nenf
735	16.4054	-0.529971	0.386589	-1.37089	0.170409	0.444365	15.065	17.6891	32.4662	12.6318	14.8207	14.4689	14.9577	9.14411	C_1	Ppp2r5a
736	52.5173	-0.579557	0.211156	-2.74468	0.00605691	0.0528719	59.423	53.9518	74.6723	63.1592	37.4876	37.2058	53.5984	40.6405	C_1	Dtl
737	22.7443	0.104577	0.303514	0.344553	0.73043	0.885583	17.5758	22.9958	22.7264	24.292	20.0515	22.7369	26.1759	25.4003	C_1	Ints7
738	28.0648	0.0270967	0.290668	0.0932223	0.925727	0.971123	25.1083	38.916	27.0552	20.4053	28.7696	32.0383	18.6971	33.5284	C_1	Lpgat1
753	19.8878	-0.714051	0.344869	-2.0705	0.0384058	0.185208	23.4344	30.9559	20.5619	23.3203	10.4617	10.3349	18.6971	21.3363	C_1	G0s2
755	19.0216	-0.728783	0.352248	-2.06895	0.0385512	0.185568	20.9236	16.8047	24.8908	32.0654	13.9489	13.4354	19.9436	10.1601	C_1	Plxna2
758	25.2445	0.070195	0.300396	0.233675	0.815237	0.924948	19.2497	28.3026	30.3018	20.4053	20.9233	20.6699	33.6548	28.4484	C_1	Cr1l
760	21.5033	-0.090554	0.326119	-0.277672	0.781264	0.909865	15.9019	19.458	33.5484	20.4053	20.9233	24.8038	18.6971	18.2882	C_1	Nmt2
763	23.1605	-0.00551583	0.325112	-0.016966	0.986464	0.994709	25.9453	28.3026	21.6442	17.4902	29.6414	27.9043	9.97179	24.3843	C_1	Suv39h2
764	44.2233	0.41489	0.226732	1.82987	0.0672692	0.260939	46.0319	28.3026	36.7951	40.8106	54.9237	53.7417	42.3801	50.8006	C_1	Hspa14
767	49.7122	-0.102322	0.208989	-0.489604	0.624414	0.829635	50.2166	47.7606	53.0282	55.3858	56.6673	40.3062	48.6125	45.7206	C_1	Frmd4a
770	50.6481	-0.493005	0.227073	-2.17113	0.0299213	0.158633	74.488	57.4896	56.2748	48.584	34.8722	55.8086	29.9154	47.7526	C_1	Sephs1
771	17.9179	0.087758	0.343426	0.255537	0.798308	0.917913	17.5758	22.1114	12.9865	16.5186	15.6925	21.7034	17.4506	19.3042	C_1	Phyh
776	88.9382	0.347692	0.16282	2.13543	0.0327256	0.16789	75.3249	73.4098	74.6723	89.3945	103.745	100.249	113.429	81.281	C_1	Cdc123
777	73.337	-0.170825	0.174899	-0.976704	0.328715	0.621708	79.5097	67.2186	76.8368	86.4795	63.6417	68.2106	79.7743	65.0248	C_1	Nudt5
778	43.7607	-0.214864	0.225656	-0.952175	0.341008	0.63152	51.0536	39.8005	56.2748	40.8106	39.2312	35.1388	46.1195	41.6565	C_1	Sec61a2
780	28.3965	0.00328038	0.287857	0.0113959	0.990908	0.995961	30.13	23.8803	41.1239	18.4619	27.8977	25.8373	32.4083	27.4323	C_1	Upf2
784	57.5169	0.019527	0.200501	0.0973909	0.922416	0.969224	68.6294	59.2585	44.3705	55.3858	52.3083	68.2106	56.0913	55.8807	C_1	Celf2
785	18.916	-0.364621	0.383157	-0.951625	0.341287	0.631842	25.9453	24.7648	7.57545	26.2354	13.9489	23.7704	19.9436	9.14411	C_1	Gata3
786	28.7791	-0.458935	0.275054	-1.66852	0.0952119	0.320815	35.1516	30.9559	30.3018	36.9238	28.7696	17.5694	26.1759	24.3843	C_1	Taf3
787	405.207	0.260271	0.0836665	3.11081	0.00186575	0.0224486	365.744	373.24	357.129	377.983	403.646	449.57	433.773	480.574	C_1	Atp5c1
788	28.673	0.138748	0.282943	0.490374	0.62387	0.829329	31.8039	22.1114	33.5484	22.3486	38.3594	23.7704	24.9295	32.5124	C_1	Kin
792	134.158	0.0443041	0.131282	0.337474	0.73576	0.887032	148.976	128.246	125.536	125.347	134.258	137.455	127.14	146.306	C_1	Rbm17
793	20.4631	-0.491244	0.343693	-1.42931	0.152915	0.41956	25.9453	11.4979	29.2196	29.1504	17.4361	15.5024	18.6971	16.2562	C_1	Fbxo18
800	72.1942	0.437309	0.177392	2.46521	0.0136933	0.0957579	67.7924	55.7207	55.1926	66.0742	72.3598	94.0479	81.0208	85.3451	C_1	Rsu1
802	362.194	-0.120156	0.0894316	-1.34356	0.179092	0.455705	369.929	378.547	369.033	392.559	389.697	325.55	355.245	316.996	C_1	Vim
803	45.3304	0.30266	0.232928	1.29937	0.193816	0.476476	42.6841	41.5694	32.4662	45.669	54.9237	66.1436	43.6266	35.5604	C_1	Hacd1
807	27.5137	-0.176044	0.295747	-0.595253	0.551675	0.785426	33.4777	23.8803	25.973	34.0088	36.6158	28.9378	19.9436	17.2722	C_1	Arl5b
808	19.7543	-0.0611884	0.341917	-0.178957	0.857972	0.941363	10.8803	21.2269	25.973	23.3203	23.5387	18.6029	16.2042	18.2882	C_1	Plxdc2
812	61.8443	-0.405393	0.196783	-2.0601	0.0393893	0.188078	86.2052	65.4497	74.6723	55.3858	56.6673	55.8086	54.8448	45.7206	C_1	Mllt10
813	34.8675	-0.00967472	0.246954	-0.0391763	0.96875	0.989051	41.0102	38.0316	31.384	29.1504	36.6158	33.0718	36.1477	33.5284	C_1	Dnajc1
814	105.866	0.237714	0.149282	1.59238	0.111299	0.350472	105.455	96.4057	99.5631	87.4512	125.54	125.053	110.936	96.5212	C_1	Commd3
815	20.1931	0.62457	0.325685	1.91771	0.0551472	0.231495	16.7389	16.8047	16.2331	13.6035	19.1797	25.8373	23.683	29.4644	C_1	Bmi1
817	19.9053	0.0156026	0.325701	0.0479046	0.961792	0.985498	21.7605	15.9202	19.4797	22.3486	24.4105	16.5359	17.4506	21.3363	C_1	Msrb2
824	22.6337	0.148534	0.311644	0.476614	0.633637	0.834309	20.9236	16.8047	23.8086	24.292	26.1541	19.6364	31.1618	18.2882	C_1	Abi1
827	49.1228	-0.247811	0.220876	-1.12194	0.261886	0.551706	51.0536	55.7207	54.1104	52.4707	40.103	64.0766	39.8872	35.5604	C_1	Yme1l1
830	73.4826	-0.357583	0.173591	-2.05992	0.0394064	0.188078	80.3466	76.9476	88.741	83.5645	55.7955	67.1771	72.2955	62.9928	C_1	Ehmt1
832	20.714	0.712533	0.324281	2.19727	0.0280011	0.15217	18.4128	13.2668	19.4797	11.6602	24.4105	28.9378	26.1759	23.3683	C_1	Zmynd19
834	80.3771	0.000870902	0.165021	0.00527752	0.995789	0.998603	77.8358	80.4855	79.0012	84.5361	91.5395	75.445	81.0208	73.1529	C_1	Mrpl41
838	42.7749	0.0494571	0.234579	0.210833	0.833017	0.929934	44.358	45.1072	44.3705	34.0088	40.103	31.0048	47.366	55.8807	C_1	Nelfb
839	150.869	-0.129235	0.167958	-0.76945	0.441626	0.715277	165.715	220.229	99.5631	143.809	139.489	145.723	130.88	161.546	C_1	Tubb4b
844	112.863	0.0862926	0.144364	0.597745	0.55001	0.784659	103.781	107.019	115.796	111.743	115.95	135.388	114.676	98.5532	C_1	Ssna1
845	32.3847	-0.0471843	0.257682	-0.18311	0.854711	0.940526	27.6191	37.1471	38.9595	28.1787	29.6414	33.0718	29.9154	34.5444	C_1	Anapc2
855	27.8752	0.30208	0.283444	1.06575	0.286539	0.576748	26.7822	25.6492	19.4797	28.1787	34.0004	39.2728	21.1901	28.4484	C_1	Fbxw5
856	15.5607	0.214843	0.364963	0.588672	0.556081	0.787339	11.7172	12.3824	16.2331	17.4902	17.4361	16.5359	17.4506	15.2402	C_1	Traf2
857	233.656	-0.0440168	0.102768	-0.428312	0.668424	0.851672	229.323	247.648	231.592	239.033	226.669	211.866	255.527	227.587	C_1	Edf1
859	78.9169	0.557557	0.170087	3.27807	0.00104519	0.0145161	65.2816	64.5653	67.0969	58.3008	99.3857	77.512	104.704	94.4892	C_1	Phpt1
860	54.5332	-0.122954	0.2104	-0.584381	0.558964	0.789279	42.6841	56.6052	63.8503	65.1026	56.6673	40.3062	51.1054	59.9447	C_1	Rabl6
862	57.0267	-0.216901	0.192773	-1.12516	0.26052	0.550176	62.7708	60.143	61.6858	60.2442	53.1801	48.5742	59.8307	49.7846	C_1	Bmyc
863	18.1061	-0.280691	0.367725	-0.763318	0.445274	0.717485	16.7389	26.5337	22.7264	13.6035	13.9489	26.8708	11.2183	13.2082	C_1	Camsap1
864	36.8768	0.474284	0.240161	1.97485	0.0482847	0.214012	31.8039	25.6492	31.384	34.9805	44.462	42.3732	38.6407	45.7206	C_1	Ubac1
869	20.7941	0.737973	0.331915	2.22338	0.0261902	0.145507	15.065	14.1513	22.7264	10.6885	28.7696	19.6364	29.9154	25.4003	C_1	Gpsm1
870	66.2891	-0.0126843	0.18482	-0.0686303	0.945284	0.980748	76.1619	59.2585	67.0969	63.1592	58.4109	76.4785	69.8025	59.9447	C_1	Dnlz
873	32.6161	-0.0597095	0.266943	-0.223679	0.823007	0.927156	39.3364	34.4938	29.2196	30.1221	40.103	36.1723	31.1618	20.3203	C_1	Sdccag3
874	41.5456	0.380645	0.244279	1.55824	0.119176	0.364296	44.358	41.5694	28.1374	30.1221	54.0519	58.9091	38.6407	36.5765	C_1	Pmpca
878	22.6423	-0.118096	0.351391	-0.336082	0.736809	0.887232	10.8803	19.458	37.8773	27.207	28.7696	19.6364	14.9577	22.3523	C_1	Egfl7
880	31.7904	0.362565	0.258408	1.40307	0.160595	0.430826	25.9453	29.187	23.8086	32.0654	35.744	37.2058	39.8872	30.4804	C_1	Fam69b
882	22.7274	0.166665	0.321064	0.519102	0.60369	0.817292	27.6191	18.5736	18.3975	21.377	31.385	16.5359	17.4506	30.4804	C_1	Med22
883	1218.2	-0.41522	0.0595574	-6.97177	3.12986e-12	4.49209e-10	1406.07	1372.68	1433.93	1355.49	1003.45	988.02	1063.24	1122.69	C_1	Rpl7a
884	20.3399	0.300833	0.325492	0.924242	0.35536	0.645993	16.7389	15.0357	24.8908	16.5186	20.9233	26.8708	22.4365	19.3042	C_1	Surf1
885	25.6828	0.0433044	0.292503	0.148048	0.882305	0.951685	30.13	19.458	28.1374	23.3203	20.0515	29.9713	24.9295	29.4644	C_1	Surf2
886	71.8198	0.00562156	0.184047	0.0305442	0.975633	0.990825	67.7924	59.2585	83.33	77.7344	88.0523	60.9761	67.3096	70.1049	C_1	Surf4
887	24.1703	0.253235	0.301267	0.840568	0.40059	0.681942	24.2714	18.5736	24.8908	20.4053	27.0259	17.5694	31.1618	29.4644	C_1	Rexo4
888	34.2661	0.0933397	0.250596	0.372471	0.709542	0.874315	32.6408	31.8404	33.5484	34.0088	31.385	34.1053	46.1195	30.4804	C_1	Cacfd1
893	188.373	-0.0919422	0.112773	-0.815284	0.41491	0.691478	196.682	185.736	199.126	197.251	203.13	181.895	174.506	168.658	C_1	Brd3
894	24.6664	0.283303	0.299054	0.947331	0.34347	0.633743	23.4344	23.8803	23.8086	18.4619	35.744	27.9043	18.6971	25.4003	C_1	Wdr5
896	25.8092	-0.513061	0.307835	-1.66668	0.0955789	0.321692	22.5975	31.8404	22.7264	44.6973	26.1541	21.7034	17.4506	19.3042	C_1	Col5a1
900	16.616	0.279487	0.367088	0.761362	0.446441	0.718213	10.8803	12.3824	19.4797	17.4902	12.2053	21.7034	17.4506	21.3363	C_1	Mrps2
905	19.3482	-0.293089	0.33734	-0.868822	0.384944	0.668138	24.2714	19.458	14.0687	27.207	17.4361	20.6699	17.4506	14.2242	C_1	Gtf3c4
908	22.9425	-0.737122	0.310229	-2.37606	0.0174986	0.111439	34.3147	23.8803	28.1374	28.1787	18.3079	17.5694	19.9436	13.2082	C_1	Setx
912	23.2731	0.193442	0.301499	0.641602	0.521132	0.766636	20.9236	22.1114	20.5619	23.3203	21.7951	23.7704	21.1901	32.5124	C_1	Coq4
914	39.3161	-0.106443	0.240398	-0.44278	0.657925	0.84733	51.8905	45.1072	30.3018	34.9805	35.744	38.2393	38.6407	39.6245	C_1	Urm1
917	25.3692	-0.451095	0.292684	-1.54123	0.12326	0.37132	29.293	28.3026	22.7264	36.9238	20.9233	21.7034	18.6971	24.3843	C_1	Odf2
918	36.9846	0.00498935	0.237166	0.0210374	0.983216	0.993434	35.1516	36.2627	35.7129	40.8106	36.6158	40.3062	32.4083	38.6085	C_1	Gle1
919	22.9558	0.252423	0.304404	0.829237	0.40697	0.687608	17.5758	22.9958	20.5619	22.3486	22.6669	22.7369	32.4083	22.3523	C_1	Sptan1
921	681.653	-0.0647758	0.0674984	-0.959665	0.337224	0.627209	691.315	677.493	712.093	707.383	634.674	680.039	648.166	702.065	C_1	Set
923	20.741	0.0644101	0.322262	0.199868	0.841584	0.933199	16.7389	22.9958	24.8908	16.5186	17.4361	25.8373	21.1901	20.3203	C_1	Zdhhc12
927	32.2144	0.110453	0.27103	0.407531	0.683618	0.860547	33.4777	22.9958	42.2061	25.2637	32.2568	25.8373	41.1336	34.5444	C_1	Spout1
930	22.3744	-0.00345242	0.322439	-0.0107072	0.991457	0.996084	17.5758	31.8404	21.6442	18.4619	17.4361	29.9713	18.6971	23.3683	C_1	Lrrc8a
932	19.3492	0.152096	0.331152	0.459293	0.646024	0.841671	17.5758	15.9202	23.8086	16.5186	20.9233	22.7369	14.9577	22.3523	C_1	Nup188
933	24.0139	0.382498	0.307754	1.24287	0.213915	0.500574	22.5975	25.6492	16.2331	18.4619	30.5132	17.5694	33.6548	27.4323	C_1	Sh3glb2
937	46.8475	0.430762	0.216322	1.99131	0.0464473	0.2091	41.0102	41.5694	35.7129	40.8106	54.0519	57.8756	61.0772	42.6725	C_1	Ptpa
941	59.3674	0.0857636	0.191361	0.448178	0.654025	0.844989	60.2599	55.7207	63.8503	50.5274	64.5135	58.9091	67.3096	53.8487	C_1	Ntmt1
943	95.5835	0.0414284	0.155521	0.266385	0.789943	0.913267	97.9224	104.366	96.3165	78.7061	105.488	93.0144	87.2532	101.601	C_1	Prrx2
946	37.5002	0.1899	0.239084	0.794282	0.427031	0.701885	34.3147	29.187	36.7951	39.8389	39.2312	34.1053	44.8731	41.6565	C_1	Tor1a
947	37.8987	-0.100518	0.250492	-0.401285	0.688211	0.862302	36.8255	44.2228	37.8773	37.8955	44.462	21.7034	43.6266	36.5765	C_1	BC005624
950	16.1793	-0.454679	0.39093	-1.16307	0.244801	0.532729	20.9236	15.0357	24.8908	13.6035	11.3335	6.20096	21.1901	16.2562	C_1	Gpr107
951	18.547	-0.158207	0.353037	-0.448131	0.654058	0.844989	15.9019	24.7648	21.6442	15.5469	11.3335	23.7704	21.1901	14.2242	C_1	Ncs1
952	23.9719	-0.404762	0.305506	-1.32489	0.185208	0.463413	24.2714	34.4938	24.8908	25.2637	18.3079	26.8708	22.4365	15.2402	C_1	Fubp3
953	35.6141	0.394627	0.259425	1.52116	0.12822	0.377461	25.9453	28.3026	38.9595	30.1221	27.8977	46.5072	37.3942	49.7846	C_1	Exosc2
954	36.9944	-0.321472	0.237874	-1.35144	0.176556	0.454239	41.8472	40.685	44.3705	37.8955	34.8722	33.0718	28.6689	34.5444	C_1	Abl1
956	31.8703	0.655906	0.277074	2.36726	0.0179202	0.112995	29.293	13.2668	33.5484	23.3203	41.8466	38.2393	39.8872	35.5604	C_1	Aif1l
957	22.9398	-0.755022	0.317391	-2.37884	0.0173673	0.111339	30.13	20.3425	33.5484	31.0938	18.3079	13.4354	22.4365	14.2242	C_1	Nup214
960	51.6334	-0.366276	0.210065	-1.74363	0.0812233	0.292831	57.7491	61.0274	44.3705	68.9893	47.0775	40.3062	49.8589	43.6885	C_1	Prrc2b
962	18.9918	0.328969	0.347982	0.945361	0.344475	0.634576	17.5758	8.84456	22.7264	18.4619	23.5387	17.5694	24.9295	18.2882	C_1	Uck1
963	408.478	0.267555	0.0862906	3.10063	0.00193112	0.0229974	381.646	346.707	359.293	395.474	421.953	491.943	412.583	458.222	C_1	Swi5
966	19.6209	0.465035	0.328855	1.4141	0.157331	0.426053	18.4128	16.8047	14.0687	16.5186	20.0515	21.7034	19.9436	29.4644	C_1	Ciz1
967	29.3399	-0.0925147	0.270997	-0.341387	0.732813	0.885973	25.1083	29.187	37.8773	29.1504	28.7696	23.7704	32.4083	28.4484	C_1	1110008P14Rik
972	42.3439	0.140578	0.221571	0.634459	0.525781	0.769509	37.6625	41.5694	41.1239	40.8106	45.3338	46.5072	46.1195	39.6245	C_1	Dpm2
973	17.7119	-0.216611	0.346356	-0.6254	0.531709	0.774112	13.3911	22.9958	20.5619	19.4336	16.5643	15.5024	14.9577	18.2882	C_1	St6galnac4
975	27.1642	-0.398841	0.311271	-1.28133	0.200079	0.482482	26.7822	38.0316	22.7264	35.9522	33.1286	17.5694	29.9154	13.2082	C_1	Ak1
978	43.1505	-0.0417971	0.229433	-0.182176	0.855445	0.940989	46.0319	38.916	38.9595	51.499	40.9748	53.7417	32.4083	42.6725	C_1	Cdk9
980	32.2678	0.278664	0.265048	1.05137	0.293089	0.583467	35.1516	22.9958	25.973	32.0654	29.6414	44.4402	37.3942	30.4804	C_1	Tor2a
986	1211.44	-0.617441	0.064484	-9.57511	1.01745e-21	5.11097e-19	1485.58	1338.18	1539.98	1504.16	932.831	901.206	957.292	1032.27	C_1	Rpl12
990	16.9103	0.11881	0.356603	0.333173	0.739004	0.887889	16.7389	17.6891	10.8221	19.4336	19.1797	12.4019	18.6971	20.3203	C_1	Angptl2
994	52.4522	-0.638281	0.218271	-2.92426	0.00345273	0.0353363	61.0969	76.9476	62.7681	53.4424	38.3594	34.1053	57.3378	35.5604	C_1	Pbx3
995	52.2744	-0.437127	0.211357	-2.06819	0.0386221	0.185657	58.5861	61.9119	53.0282	67.0459	54.0519	33.0718	49.8589	40.6405	C_1	Mapkap1
996	40.3799	-0.338075	0.229594	-1.47249	0.140888	0.397366	41.0102	51.2984	42.2061	45.669	36.6158	32.0383	38.6407	35.5604	C_1	Gapvd1
997	486.757	-0.296042	0.0822193	-3.60064	0.000317433	0.00567799	489.612	584.625	528.117	543.169	409.748	424.766	437.512	476.51	C_1	Hspa5
998	20.1733	0.311965	0.328171	0.950619	0.341798	0.632288	14.228	15.0357	22.7264	20.4053	26.1541	18.6029	24.9295	19.3042	C_1	Rabepk
999	48.0681	-0.0425701	0.209932	-0.202781	0.839307	0.932301	51.0536	52.1829	47.6171	43.7256	45.3338	49.6077	52.3519	42.6725	C_1	Fbxw2
1000	42.1706	0.553668	0.236815	2.33798	0.0193882	0.119746	40.1733	31.8404	32.4662	32.0654	40.9748	64.0766	39.8872	55.8807	C_1	Psmd5
1002	30.3789	-0.595317	0.290595	-2.04862	0.0404998	0.191177	23.4344	53.9518	35.7129	33.0371	20.9233	27.9043	23.683	24.3843	C_1	Cntrl
1003	150.154	-0.0125954	0.123981	-0.101591	0.919081	0.968284	136.422	153.895	164.496	149.639	152.566	155.024	140.852	148.338	C_1	Rab14
1004	29.8428	0.901043	0.293432	3.07071	0.00213552	0.0244429	18.4128	26.5337	23.8086	14.5752	47.0775	41.3397	43.6266	23.3683	C_1	Gsn
1007	40.2789	-0.749609	0.241133	-3.1087	0.00187915	0.0224871	55.2383	53.0673	47.6171	45.669	33.1286	19.6364	37.3942	30.4804	C_1	Dab2ip
1008	143.238	0.0499163	0.129895	0.384283	0.700769	0.869184	132.237	151.242	153.674	126.318	135.13	151.924	135.866	159.514	C_1	Ndufa8
1010	45.1127	0.174107	0.215527	0.807822	0.419193	0.69554	44.358	38.916	45.4527	40.8106	43.5902	49.6077	47.366	50.8006	C_1	Rbm18
1011	30.7391	0.134264	0.264771	0.507094	0.612089	0.823007	35.9886	22.9958	28.1374	30.1221	31.385	32.0383	28.6689	36.5765	C_1	Mrrf
1014	23.0996	0.309558	0.320706	0.965239	0.334425	0.626491	17.5758	28.3026	24.8908	11.6602	20.0515	28.9378	24.9295	28.4484	C_1	Pdcl
1015	24.9424	-0.419051	0.296317	-1.4142	0.157303	0.426053	31.8039	27.4181	25.973	28.1787	18.3079	20.6699	29.9154	17.2722	C_1	Rc3h2
1018	30.6066	-0.378235	0.266823	-1.41755	0.156321	0.424461	30.13	36.2627	43.2883	29.1504	29.6414	24.8038	26.1759	25.4003	C_1	Rabgap1
1019	45.5701	-0.305945	0.227307	-1.34596	0.178317	0.455295	45.195	46.8761	67.0969	42.7539	35.744	38.2393	39.8872	48.7686	C_1	Strbp
1022	26.4274	0.37323	0.343069	1.08792	0.276632	0.568542	17.5758	21.2269	21.6442	32.0654	45.3338	31.0048	32.4083	10.1601	C_1	Nek6
1023	275.746	0.131373	0.0985131	1.33355	0.18235	0.459919	279.539	277.719	244.579	248.75	260.67	291.445	295.414	307.852	C_1	Psmb7
1025	1282.35	0.683514	0.0629724	10.8542	1.90479e-27	1.43526e-24	962.485	897.722	1036.76	1041.64	1532.63	1524.4	1586.76	1676.42	C_1	Rpl35
1026	96.4362	0.148824	0.157311	0.94605	0.344123	0.634365	104.618	98.1746	81.1656	80.6494	99.3857	87.8469	110.936	108.713	C_1	Arpc5l
1029	29.2492	0.549642	0.276891	1.98505	0.0471391	0.211267	25.1083	31.8404	17.3153	20.4053	40.103	32.0383	33.6548	33.5284	C_1	Ppp6c
1031	61.3736	-0.148389	0.209075	-0.709743	0.477864	0.74045	68.6294	83.1388	54.1104	50.5274	48.8211	59.9426	76.0349	49.7846	C_1	Zeb2
1035	27.667	0.203209	0.291806	0.696383	0.486189	0.746317	32.6408	26.5337	17.3153	26.2354	27.8977	39.2728	19.9436	31.4964	C_1	Orc4
1037	28.2268	-0.704918	0.303993	-2.31886	0.0204026	0.123605	30.9669	42.4539	40.0417	27.207	21.7951	18.6029	11.2183	33.5284	C_1	Epc2
1041	65.1211	0.145706	0.185436	0.785748	0.432015	0.706445	65.2816	63.6808	62.7681	55.3858	76.7188	57.8756	77.2814	61.9768	C_1	Mmadhc
1043	45.6208	-0.475026	0.220875	-2.15066	0.0315031	0.16399	58.5861	43.3383	54.1104	56.3574	34.8722	43.4067	33.6548	40.6405	C_1	Rnd3
1047	53.2491	-0.538879	0.211994	-2.54196	0.0110233	0.0821369	64.4447	48.6451	73.5901	65.1026	35.744	45.4737	52.3519	40.6405	C_1	Rif1
1049	30.0369	-0.378451	0.265928	-1.42313	0.154698	0.422112	30.13	37.1471	35.7129	33.0371	24.4105	31.0048	22.4365	26.4163	C_1	Arl5a
1051	19.0025	-0.144795	0.330934	-0.437535	0.661723	0.848869	21.7605	15.9202	21.6442	20.4053	18.3079	16.5359	21.1901	16.2562	C_1	Stam2
1053	187.173	-0.0195235	0.119285	-0.163671	0.869991	0.946625	184.965	213.154	180.729	174.902	174.361	188.096	165.781	215.395	C_1	Prpf40a
1054	56.8413	0.0805511	0.201638	0.399484	0.689537	0.863425	42.6841	60.143	63.8503	55.3858	59.2827	62.0096	47.366	64.0088	C_1	Arl6ip6
1055	17.2647	2.22216	0.95508	2.32668	0.0199824	0.122164	1.67389	2.65337	7.57545	12.6318	7.84624	75.445	9.97179	20.3203	C_1	Rprm
1064	37.3884	-0.123785	0.256874	-0.481889	0.629885	0.832846	36.8255	45.9917	46.5349	26.2354	30.5132	44.4402	41.1336	27.4323	C_1	Tanc1
1066	67.2939	-0.533293	0.184856	-2.88492	0.00391515	0.0387587	84.5313	80.4855	85.4944	67.0459	52.3083	48.5742	66.0631	53.8487	C_1	Baz2b
1067	50.9105	-0.0897665	0.206973	-0.433711	0.664498	0.850115	56.9122	55.7207	49.7816	46.6406	46.2056	44.4402	59.8307	47.7526	C_1	2021-03-07
1068	27.5798	0.079673	0.277063	0.287563	0.773681	0.907344	30.13	24.7648	23.8086	28.1787	26.1541	33.0718	31.1618	23.3683	C_1	Cd302
1071	131.663	0.0359011	0.137822	0.260489	0.794486	0.915535	128.052	107.904	146.098	139.922	147.335	130.22	119.661	134.114	C_1	Rbms1
1073	89.0961	0.203352	0.157441	1.2916	0.196495	0.479542	87.8791	84.9077	70.3435	87.4512	90.6677	101.282	94.732	95.5052	C_1	Psmd14
1087	24.0325	0.101127	0.324091	0.312033	0.755015	0.896589	15.065	24.7648	20.5619	33.0371	36.6158	22.7369	21.1901	18.2882	C_1	Stk39
1090	77.9033	0.475432	0.179046	2.65537	0.00792226	0.0646859	66.9555	61.0274	53.0282	79.6777	90.6677	110.584	81.0208	80.265	C_1	Spc25
1095	181.397	0.0832422	0.122774	0.678014	0.497763	0.753898	179.106	181.313	168.824	175.874	178.72	229.436	157.056	180.85	C_1	Ppig
1099	347.11	-0.00796727	0.0882871	-0.0902428	0.928094	0.97249	333.941	359.973	340.895	357.578	355.696	310.048	353.999	364.749	C_1	Ssb
1100	22.8177	0.265381	0.301698	0.879623	0.379063	0.666525	22.5975	22.9958	20.5619	16.5186	22.6669	26.8708	24.9295	25.4003	C_1	Mettl5
1105	66.5429	0.287091	0.188165	1.52574	0.127075	0.377156	62.7708	58.3741	54.1104	65.1026	89.7959	58.9091	66.0631	77.217	C_1	Gorasp2
1106	37.4331	-0.514027	0.246469	-2.08556	0.0370183	0.180876	41.8472	37.1471	56.2748	41.7822	33.1286	34.1053	23.683	31.4964	C_1	Tlk1
1110	95.0455	-0.0739728	0.15449	-0.478819	0.632067	0.833903	108.803	105.25	87.6588	87.4512	95.0267	95.0814	94.732	86.3611	C_1	Dync1i2
1112	71.897	0.0238666	0.177518	0.134446	0.89305	0.955045	69.4663	67.2186	71.4257	77.7344	70.6162	69.2441	61.0772	88.3931	C_1	Hat1
1118	77.4004	0.297002	0.174849	1.69862	0.0893906	0.309326	71.9772	63.6808	67.0969	73.8477	68.0008	86.8135	103.457	84.329	C_1	Cdca7
1119	42.5408	-0.52697	0.237013	-2.22338	0.0261902	0.145507	50.2166	60.143	47.6171	41.7822	26.1541	40.3062	43.6266	30.4804	C_1	Sp3
1120	18.5733	0.370524	0.372173	0.99557	0.319459	0.611527	17.5758	23.8803	17.3153	5.83008	25.2823	14.4689	24.9295	19.3042	C_1	Sp3os
1121	76.2269	-0.133956	0.168546	-0.794769	0.426748	0.701885	81.1835	78.7165	82.2478	76.7627	68.8726	82.6795	72.2955	67.0568	C_1	Ola1
1122	39.5142	-0.217011	0.243499	-0.89122	0.372811	0.662141	47.7058	35.3782	41.1239	44.6973	28.7696	29.9713	49.8589	38.6085	C_1	Cir1
1128	34.7351	0.241971	0.260072	0.930401	0.352163	0.642312	31.8039	33.6093	29.2196	33.0371	51.4365	24.8038	37.3942	36.5765	C_1	Atf2
1129	258.794	-0.041303	0.0988801	-0.417708	0.676161	0.855742	243.551	258.261	258.648	290.532	253.695	262.507	243.062	260.099	C_1	Atp5g3
1130	31.2184	-0.486178	0.272068	-1.78697	0.0739422	0.277883	46.0319	28.3026	33.5484	37.8955	23.5387	32.0383	19.9436	28.4484	C_1	Lnpk
1133	114.588	0.673296	0.141473	4.75919	1.9437e-06	7.75933e-05	84.5313	93.7523	85.4944	89.3945	129.899	151.924	133.373	148.338	C_1	Mtx2
1134	410.372	0.137813	0.0848813	1.6236	0.104462	0.338728	421.82	403.312	359.293	376.04	436.774	412.364	464.935	408.437	C_1	Hnrnpa3
1135	24.0183	-0.117214	0.300133	-0.39054	0.696137	0.867222	25.1083	30.9559	22.7264	21.377	23.5387	24.8038	16.2042	27.4323	C_1	Nfe2l2
1136	23.0646	-0.583962	0.305655	-1.91053	0.0560655	0.234046	24.2714	31.8404	31.384	23.3203	18.3079	20.6699	17.4506	17.2722	C_1	Agps
1142	61.5043	0.266064	0.201396	1.3211	0.186467	0.464665	65.2816	53.9518	56.2748	46.6406	48.8211	77.512	78.5278	65.0248	C_1	Prkra
1143	39.5028	0.165135	0.257793	0.64057	0.521802	0.766655	25.1083	42.4539	47.6171	34.9805	43.5902	48.5742	24.9295	48.7686	C_1	Fkbp7
1145	19.3506	0.147755	0.735953	0.200767	0.840881	0.933199	18.4128	21.2269	18.3975	15.5469	21.7951	48.5742	3.73942	7.11209	C_1	Ttn
1146	28.5737	-0.594342	0.327983	-1.81211	0.0699686	0.267791	26.7822	22.9958	46.5349	40.8106	12.2053	34.1053	29.9154	15.2402	C_1	Ccdc141
1149	16.5807	-0.387675	0.36033	-1.07589	0.281977	0.573081	18.4128	19.458	23.8086	13.6035	16.5643	12.4019	16.2042	12.1922	C_1	Cwc22
1150	208.753	0.226336	0.10868	2.08259	0.037289	0.181712	200.866	181.313	211.031	176.846	234.515	212.9	233.091	219.459	C_1	Ube2e3
1154	53.8306	-0.597544	0.206076	-2.89962	0.00373611	0.0375988	61.9338	74.2943	54.1104	68.0176	36.6158	41.3397	48.6125	45.7206	C_1	Dnajc10
1156	35.3572	-0.53689	0.251578	-2.13409	0.0328353	0.168166	35.9886	39.8005	46.5349	45.669	35.744	25.8373	29.9154	23.3683	C_1	Nckap1
1158	18.4501	0.428617	0.351064	1.22091	0.222121	0.509686	20.0866	11.4979	9.73987	21.377	22.6669	23.7704	21.1901	17.2722	C_1	Nup35
1160	155.161	-0.101048	0.126845	-0.796624	0.425669	0.700884	153.998	167.162	182.893	139.922	157.797	152.957	132.126	154.434	C_1	Zc3h15
1164	45.2873	0.370385	0.219105	1.69045	0.0909425	0.312946	41.0102	34.4938	41.1239	41.7822	49.6929	49.6077	43.6266	60.9608	C_1	Tfpi
1165	24.8913	-0.0307172	0.290366	-0.105788	0.915751	0.967908	23.4344	27.4181	23.8086	26.2354	30.5132	20.6699	23.683	23.3683	C_1	Ctnnd1
1166	426.816	0.0845812	0.0875947	0.965597	0.334246	0.626491	410.102	399.774	412.321	432.398	377.491	432	486.125	464.318	C_1	Selenoh
1167	31.4351	0.592548	0.264349	2.24154	0.0249912	0.140792	27.6191	28.3026	19.4797	24.292	33.1286	45.4737	38.6407	34.5444	C_1	Tmx2
1168	53.1815	0.26499	0.211806	1.2511	0.210898	0.496599	60.2599	48.6451	42.2061	41.7822	59.2827	47.5407	53.5984	72.1369	C_1	Med19
1170	18.0842	0.406404	0.341827	1.18892	0.234472	0.522321	17.5758	18.5736	12.9865	12.6318	20.0515	19.6364	24.9295	18.2882	C_1	Clp1
1173	21.0702	-0.304651	0.347594	-0.876456	0.380782	0.666525	17.5758	23.8803	20.5619	32.0654	27.8977	15.5024	8.72532	22.3523	C_1	Serping1
1174	18.7579	0.350068	0.387583	0.903209	0.366415	0.657757	11.7172	22.9958	17.3153	13.6035	13.9489	9.30144	28.6689	32.5124	C_1	Ube2l6
1175	45.1558	-0.194261	0.217881	-0.891593	0.372611	0.662141	53.5644	51.2984	38.9595	48.584	44.462	42.3732	42.3801	39.6245	C_1	Timm10
1177	24.7436	0.106003	0.296496	0.357518	0.720704	0.879791	25.1083	23.8803	20.5619	26.2354	29.6414	25.8373	16.2042	30.4804	C_1	Slc43a3
1179	200.044	-0.0202749	0.112525	-0.180181	0.85701	0.941363	189.149	188.389	217.524	211.826	183.951	213.933	183.232	212.347	C_1	Ssrp1
1183	28.2853	-0.279762	0.288745	-0.968888	0.332601	0.624544	25.9453	40.685	25.973	31.0938	18.3079	24.8038	24.9295	34.5444	C_1	Fnbp4
1184	116.893	0.467399	0.144718	3.22972	0.00123913	0.0165989	98.7594	87.5611	85.4944	120.488	131.643	133.321	134.619	143.258	C_1	Mtch2
1186	133.327	0.305788	0.132447	2.30875	0.0209577	0.125579	122.194	113.21	116.878	123.403	131.643	145.723	168.274	145.29	C_1	Ndufs3
1187	19.4824	0.86093	0.351186	2.45149	0.0142266	0.0976739	15.9019	9.72901	10.8221	18.4619	15.6925	27.9043	29.9154	27.4323	C_1	Kbtbd4
1188	67.0021	-0.117231	0.195549	-0.599497	0.548841	0.784659	58.5861	68.1031	94.1521	58.3008	55.7955	58.9091	71.049	71.1209	C_1	Celf1
1190	141.674	0.374824	0.126843	2.95503	0.00312639	0.0328325	121.357	122.939	123.372	125.347	162.156	148.823	176.999	152.402	C_1	Psmc3
1199	44.6995	0.102356	0.228334	0.448273	0.653956	0.844989	46.0319	36.2627	46.5349	43.7256	35.744	54.7752	38.6407	55.8807	C_1	Arfgap2
1200	21.6374	0.369153	0.312928	1.17967	0.23813	0.525805	15.065	22.9958	17.3153	20.4053	26.1541	24.8038	19.9436	26.4163	C_1	1110051M20Rik
1202	57.6769	-0.547772	0.215392	-2.54314	0.0109861	0.0820619	68.6294	91.0989	57.357	56.3574	45.3338	59.9426	46.1195	36.5765	C_1	Ckap5
1204	25.6465	0.321904	0.292097	1.10204	0.270442	0.561372	22.5975	22.9958	23.8086	22.3486	31.385	34.1053	17.4506	30.4804	C_1	Arhgap1
1208	1707.58	0.19606	0.0560933	3.49525	0.000473621	0.00790855	1672.21	1580.52	1628.72	1482.78	1795.92	1749.7	1915.83	1834.92	C_1	Mdk
1209	19.0276	0.0495465	0.32988	0.150195	0.88061	0.951187	18.4128	20.3425	17.3153	18.4619	18.3079	21.7034	22.4365	15.2402	C_1	Dgkz
1211	37.7735	-0.125726	0.246647	-0.509741	0.610233	0.821456	46.8688	27.4181	44.3705	38.8672	31.385	41.3397	37.3942	34.5444	C_1	Phf21a
1220	17.2836	0.379888	0.374964	1.01313	0.310997	0.603376	8.36944	15.9202	15.1509	20.4053	13.9489	14.4689	28.6689	21.3363	C_1	Trp53i11
1224	31.192	0.262523	0.262456	1.00025	0.317188	0.609696	33.4777	27.4181	22.7264	29.1504	33.1286	31.0048	41.1336	31.4964	C_1	Ext2
1228	55.9524	0.355926	0.195844	1.8174	0.0691562	0.265355	53.5644	53.0673	45.4527	43.7256	61.0263	58.9091	64.8166	67.0568	C_1	Hsd17b12
1231	57.9737	0.315586	0.200494	1.57404	0.115478	0.358261	66.1186	42.4539	46.5349	51.499	68.8726	68.2106	56.0913	64.0088	C_1	Api5
1233	27.1003	-0.00969051	0.279545	-0.0346653	0.972347	0.990108	27.6191	31.8404	21.6442	27.207	22.6669	28.9378	27.4224	29.4644	C_1	B230118H07Rik
1236	33.143	0.0601859	0.253492	0.237428	0.812325	0.924254	33.4777	36.2627	25.973	34.0088	39.2312	33.0718	33.6548	29.4644	C_1	Commd9
1237	19.0572	0.155828	0.33811	0.460879	0.644885	0.841151	19.2497	17.6891	19.4797	15.5469	23.5387	17.5694	26.1759	13.2082	C_1	Ldlrad3
1238	49.4383	-0.235134	0.216689	-1.08512	0.277868	0.569917	60.2599	43.3383	53.0282	56.3574	39.2312	49.6077	56.0913	37.5925	C_1	Trim44
1241	17.7462	-0.217743	0.350948	-0.620444	0.534965	0.775613	15.9019	24.7648	15.1509	20.4053	13.0771	20.6699	13.7112	18.2882	C_1	Pdhx
1242	46.7177	0.194414	0.219002	0.887726	0.374688	0.663692	36.8255	45.1072	43.2883	48.584	46.2056	44.4402	63.5702	45.7206	C_1	Apip
1243	29.9284	0.189938	0.268256	0.708048	0.478916	0.740931	25.9453	28.3026	28.1374	29.1504	24.4105	29.9713	34.9013	38.6085	C_1	Cat
1246	168.026	-0.0921208	0.129821	-0.709601	0.477952	0.74045	156.508	150.357	191.551	196.279	146.463	188.096	148.33	166.626	C_1	Caprin1
1248	27.3514	0.238608	0.288126	0.828137	0.407593	0.688419	22.5975	22.9958	25.973	29.1504	33.1286	38.2393	27.4224	19.3042	C_1	Fbxo3
1253	41.0668	-0.484851	0.227292	-2.13316	0.0329113	0.168269	51.0536	46.8761	47.6171	45.669	33.1286	31.0048	38.6407	34.5444	C_1	Cstf3
1254	18.5077	-0.0841237	0.33894	-0.248197	0.803982	0.919667	19.2497	15.9202	22.7264	18.4619	18.3079	22.7369	17.4506	13.2082	C_1	Tcp11l1
1256	36.8941	-0.471867	0.246281	-1.91597	0.0553688	0.232264	48.5427	45.1072	43.2883	34.9805	33.1286	36.1723	22.4365	31.4964	C_1	Qser1
1258	224.696	0.159821	0.106134	1.50585	0.132107	0.382856	225.138	213.154	221.853	189.478	236.259	254.239	215.64	241.811	C_1	Eif3m
1260	46.6141	1.16762	0.253968	4.59751	4.27566e-06	0.000153415	20.9236	22.9958	33.5484	38.8672	87.1805	60.9761	42.3801	66.0408	C_1	Wt1
1261	145.299	0.100931	0.135193	0.746567	0.455325	0.725535	119.683	164.509	124.454	151.582	143.848	137.455	158.302	162.562	C_1	Rcn1
1262	20.3943	0.205027	0.331662	0.61818	0.536457	0.775854	15.9019	19.458	18.3975	22.3486	27.0259	26.8708	19.9436	13.2082	C_1	Elp4
1263	98.2345	0.0961331	0.149919	0.641235	0.52137	0.766655	93.7377	99.9435	102.81	83.5645	99.3857	101.282	98.4714	106.681	C_1	Immp1l
1264	30.7728	0.31505	0.278814	1.12996	0.258492	0.548464	22.5975	30.0715	19.4797	36.9238	27.0259	38.2393	42.3801	29.4644	C_1	Dnajc24
1265	167.727	0.00939523	0.141819	0.0662482	0.94718	0.9812	161.53	171.584	153.674	183.647	195.284	207.732	127.14	141.226	C_1	Mpped2
1266	21.3666	-0.073828	0.315719	-0.233841	0.815109	0.924948	18.4128	24.7648	19.4797	25.2637	24.4105	16.5359	18.6971	23.3683	C_1	Arl14ep
1269	18.5553	0.000194782	0.357639	0.000544633	0.999565	0.99988	16.7389	14.1513	19.4797	23.3203	12.2053	20.6699	28.6689	13.2082	C_1	Bdnf
1270	31.5381	0.445585	0.265245	1.6799	0.0929765	0.316556	29.293	30.0715	19.4797	27.207	35.744	36.1723	44.8731	29.4644	C_1	Lin7c
1272	157.912	-0.156525	0.122128	-1.28165	0.199965	0.482482	162.367	171.584	156.92	175.874	163.027	137.455	139.605	156.466	C_1	Ccdc34
1276	299.227	0.298003	0.0902994	3.30016	0.000966287	0.0137377	259.453	272.412	273.799	268.184	325.183	319.349	334.055	341.38	C_1	Nop10
1278	56.3149	0.153866	0.197845	0.77771	0.43674	0.711148	55.2383	53.9518	42.2061	61.2158	60.1545	55.8086	66.0631	55.8807	C_1	Emc4
1279	22.5928	0.295307	0.328028	0.900248	0.367988	0.658798	14.228	18.5736	16.2331	32.0654	18.3079	31.0048	24.9295	25.4003	C_1	Katnbl1
1280	45.441	0.144193	0.215	0.670666	0.502433	0.756271	40.1733	45.9917	41.1239	45.669	50.5647	51.6747	43.6266	44.7046	C_1	Emc7
1286	16.2557	-0.690911	0.370468	-1.86497	0.0621861	0.249241	16.7389	25.6492	15.1509	22.3486	9.58985	12.4019	14.9577	13.2082	C_1	Arhgap11a
1287	141.643	2.09533	0.574993	3.64409	0.000268339	0.00500788	71.1402	47.7606	33.5484	62.1875	123.796	464.039	244.309	86.3611	C_1	Actc1
1289	25.1796	-0.361776	0.2959	-1.22263	0.221469	0.509622	26.7822	24.7648	24.8908	36.9238	20.9233	27.9043	19.9436	19.3042	C_1	Aqr
1291	16.5152	-0.000264404	0.364172	-0.000726042	0.999421	0.99988	23.4344	15.0357	10.8221	16.5186	16.5643	14.4689	14.9577	20.3203	C_1	Dph6
1293	236.816	-0.298793	0.124145	-2.40681	0.0160925	0.106249	277.028	233.496	268.388	268.184	263.285	227.369	193.203	163.578	C_1	Meis2
1297	25.9237	-0.0255055	0.300127	-0.0849825	0.932275	0.974657	24.2714	23.8803	18.3975	37.8955	24.4105	32.0383	26.1759	20.3203	C_1	Spred1
1298	25.6302	-0.930799	0.302342	-3.07863	0.00207957	0.0240146	26.7822	36.2627	37.8773	34.0088	15.6925	17.5694	12.4647	24.3843	C_1	Fam98b
1302	172.151	-0.0225177	0.121966	-0.184623	0.853524	0.939906	148.139	199.003	178.564	168.101	163.027	177.761	176.999	165.61	C_1	Srp14
1304	33.7735	-0.239836	0.256731	-0.934192	0.350205	0.640484	35.1516	36.2627	32.4662	42.7539	40.103	27.9043	31.1618	24.3843	C_1	Bub1b
1307	66.2098	-0.13386	0.191767	-0.698035	0.485156	0.745659	68.6294	85.7922	57.357	65.1026	74.9752	59.9426	66.0631	51.8166	C_1	Knstrn
1308	21.5641	0.0907194	0.329212	0.275566	0.782882	0.910342	20.9236	21.2269	23.8086	17.4902	15.6925	35.1388	19.9436	18.2882	C_1	Ivd
1310	18.5158	0.00522934	0.344786	0.0151669	0.987899	0.994709	18.4128	15.0357	23.8086	16.5186	12.2053	18.6029	21.1901	22.3523	C_1	Chst14
1311	18.9353	0.223598	0.335474	0.666513	0.505083	0.757185	19.2497	19.458	16.2331	14.5752	17.4361	25.8373	22.4365	16.2562	C_1	Ccdc32
1313	38.742	-0.318138	0.236235	-1.3467	0.178078	0.455295	41.0102	49.5295	41.1239	40.8106	38.3594	33.0718	27.4224	38.6085	C_1	Knl1
1314	33.3825	0.127511	0.263045	0.484748	0.627855	0.831338	35.9886	30.0715	23.8086	37.8955	46.2056	29.9713	33.6548	29.4644	C_1	Rad51
1315	19.3594	-0.013869	0.345756	-0.0401121	0.968004	0.988837	20.9236	12.3824	21.6442	23.3203	21.7951	13.4354	14.9577	26.4163	C_1	Rmdn3
1317	20.2515	0.0589392	0.324023	0.181898	0.855663	0.941057	22.5975	19.458	19.4797	17.4902	16.5643	17.5694	22.4365	26.4163	C_1	Dnajc17
1321	21.147	0.57533	0.346883	1.65857	0.0972024	0.32521	15.065	14.1513	19.4797	19.4336	14.8207	27.9043	18.6971	39.6245	C_1	Chp1
1322	86.2452	-0.45591	0.165872	-2.74857	0.00598565	0.0525969	85.3683	110.557	99.5631	102.998	73.2316	69.2441	86.0067	62.9928	C_1	1700020I14Rik
1324	64.1877	0.18126	0.222117	0.816057	0.414468	0.691315	79.5097	53.0673	48.6994	59.2725	93.2831	68.2106	69.8025	41.6565	C_1	Nusap1
1325	17.9781	0.00774056	0.355261	0.0217884	0.982617	0.993096	13.3911	19.458	16.2331	22.3486	10.4617	19.6364	19.9436	22.3523	C_1	Ndufaf1
1326	138.805	0.0655119	0.131078	0.499792	0.617222	0.825464	150.65	134.437	132.029	124.375	125.54	153.991	142.098	147.322	C_1	Rtf1
1329	45.6905	-0.549933	0.227221	-2.42025	0.0155097	0.103724	60.2599	40.685	57.357	58.3008	29.6414	41.3397	42.3801	35.5604	C_1	Mga
1337	80.6235	-0.854755	0.171436	-4.98584	6.16921e-07	2.98136e-05	112.987	110.557	93.0699	98.1397	50.5647	65.1101	53.5984	60.9608	C_1	Zfp106
1338	55.4227	0.283137	0.201509	1.40509	0.159996	0.429984	55.2383	53.9518	35.7129	54.4141	58.4109	64.0766	58.5843	62.9928	C_1	Snap23
1340	15.7927	-0.300964	0.367359	-0.819263	0.412636	0.691076	15.9019	14.1513	18.3975	21.377	13.9489	10.3349	14.9577	17.2722	C_1	Haus2
1346	15.5404	0.0213612	0.390752	0.0546667	0.956404	0.984477	23.4344	14.1513	9.73987	13.6035	9.58985	19.6364	19.9436	14.2242	C_1	Ccndbp1
1350	20.1025	0.0159047	0.326989	0.0486398	0.961206	0.985392	17.5758	25.6492	16.2331	20.4053	17.4361	20.6699	17.4506	25.4003	C_1	Tubgcp4
1351	26.6788	-0.144538	0.29618	-0.488008	0.625544	0.82999	20.9236	32.7249	32.4662	26.2354	30.5132	27.9043	27.4224	15.2402	C_1	Trp53bp1
1354	322.207	-0.139891	0.105387	-1.3274	0.184375	0.462511	320.549	352.013	378.773	300.249	289.439	263.541	310.372	362.716	C_1	Pdia3
1355	797.941	0.0279228	0.0700879	0.398397	0.690337	0.863524	744.88	759.747	835.464	823.985	873.548	750.316	810.208	785.378	C_1	Serf2
1356	122.941	0.569303	0.142317	4.00026	6.32731e-05	0.00160933	97.9224	97.2901	99.5631	100.083	136.002	126.086	178.246	148.338	C_1	Hypk
1357	24.3083	0.488464	0.296197	1.64912	0.099123	0.328846	15.065	21.2269	22.7264	22.3486	28.7696	27.9043	24.9295	31.4964	C_1	Mfap1b
1358	23.4718	0.332942	0.306288	1.08702	0.277027	0.568774	20.9236	15.0357	23.8086	23.3203	25.2823	28.9378	31.1618	19.3042	C_1	Mfap1a
1361	33.6202	-0.455347	0.25592	-1.77926	0.0751976	0.279755	41.0102	42.4539	32.4662	39.8389	35.744	27.9043	26.1759	23.3683	C_1	Casc4
1362	50.0936	-0.586855	0.211958	-2.76874	0.00562744	0.0509127	58.5861	68.9875	56.2748	57.3291	48.8211	39.2728	34.9013	36.5765	C_1	Ctdspl2
1363	94.5997	0.332254	0.159319	2.08546	0.0370273	0.180876	84.5313	68.9875	81.1656	100.083	97.6421	98.1819	113.429	112.777	C_1	Eif3j1
1365	78.2328	0.350452	0.170966	2.04984	0.0403803	0.191177	75.3249	68.9875	57.357	72.876	95.0267	74.4115	93.4855	88.3931	C_1	B2m
1370	27.4945	0.123731	0.279664	0.442427	0.65818	0.84733	26.7822	23.8803	29.2196	25.2637	26.1541	21.7034	32.4083	34.5444	C_1	Bloc1s6
1372	46.6128	-0.268903	0.222984	-1.20593	0.227843	0.514818	40.1733	55.7207	54.1104	53.4424	34.8722	50.6412	47.366	36.5765	C_1	Slc24a5
1373	64.7703	-0.474557	0.186529	-2.54414	0.0109546	0.0819284	76.1619	77.8321	67.0969	79.6777	52.3083	63.0431	57.3378	44.7046	C_1	Myef2
1374	217.346	-0.0660092	0.118277	-0.558091	0.576782	0.799458	231.833	188.389	238.086	230.288	202.259	175.694	240.569	231.651	C_1	Dut
1375	50.7471	-0.930724	0.216589	-4.29719	1.72978e-05	0.000528445	68.6294	68.9875	67.0969	61.2158	40.103	25.8373	43.6266	30.4804	C_1	Fbn1
1379	150.48	-0.446	0.125579	-3.55155	0.000382976	0.00659594	160.693	175.122	179.646	178.789	134.258	120.919	139.605	114.809	C_1	Eid1
1380	18.7806	-0.299374	0.334761	-0.894293	0.371165	0.661249	24.2714	19.458	22.7264	16.5186	17.4361	19.6364	14.9577	15.2402	C_1	Secisbp2l
1381	79.5105	0.204178	0.169057	1.20775	0.227145	0.514784	85.3683	71.6409	70.3435	67.0459	76.7188	79.579	95.9785	89.4091	C_1	Cops2
1382	20.1283	0.185741	0.343516	0.540707	0.588709	0.806588	10.0433	27.4181	18.3975	19.4336	22.6669	18.6029	26.1759	18.2882	C_1	Galk2
1384	26.3367	0.461281	0.302662	1.52408	0.127489	0.377156	27.6191	29.187	12.9865	18.4619	37.4876	23.7704	28.6689	32.5124	C_1	Gabpb1
1386	33.2248	-0.65117	0.265215	-2.45525	0.0140787	0.0967687	36.8255	53.0673	31.384	40.8106	26.1541	20.6699	27.4224	29.4644	C_1	Usp8
1387	22.4989	0.177298	0.310328	0.571324	0.56778	0.794933	23.4344	20.3425	23.8086	16.5186	22.6669	23.7704	31.1618	18.2882	C_1	Usp50
1388	40.4822	-0.857673	0.241736	-3.54797	0.000388217	0.00666716	40.1733	55.7207	61.6858	51.499	26.1541	27.9043	26.1759	34.5444	C_1	Trpm7
1392	23.8883	0.348848	0.302117	1.15468	0.248222	0.537844	22.5975	23.8803	12.9865	24.292	25.2823	27.9043	23.683	30.4804	C_1	Ncaph
1395	32.1647	-0.0588169	0.258827	-0.227244	0.820234	0.927005	30.13	31.8404	38.9595	31.0938	35.744	36.1723	24.9295	28.4484	C_1	Snrnp200
1396	17.6616	0.284594	0.344394	0.82636	0.4086	0.68879	18.4128	15.9202	12.9865	16.5186	23.5387	20.6699	14.9577	18.2882	C_1	Ciao1
1398	36.0112	0.467825	0.247106	1.89322	0.0583291	0.240169	30.13	24.7648	33.5484	33.0371	40.9748	45.4737	32.4083	47.7526	C_1	Stard7
1403	66.8295	-0.210683	0.183696	-1.14691	0.25142	0.541022	71.1402	76.9476	79.0012	60.2442	71.488	55.8086	61.0772	58.9287	C_1	Mrps5
1404	19.1583	-0.0976459	0.363669	-0.268502	0.788313	0.913212	26.7822	10.6135	22.7264	18.4619	12.2053	16.5359	28.6689	17.2722	C_1	Nphp1
1405	21.9842	0.455016	0.315286	1.44318	0.148969	0.413627	17.5758	16.8047	20.5619	19.4336	20.0515	32.0383	19.9436	29.4644	C_1	1500011K16Rik
1406	38.0847	-0.0628693	0.251193	-0.250283	0.802368	0.91935	38.4994	53.0673	25.973	37.8955	44.462	33.0718	36.1477	35.5604	C_1	Bub1
1408	33.0602	-0.505088	0.257548	-1.96114	0.0498622	0.218195	35.1516	43.3383	40.0417	36.9238	25.2823	34.1053	21.1901	28.4484	C_1	Anapc1
1415	23.0554	-4.62214e-05	0.307696	-0.000150218	0.99988	0.99988	22.5975	17.6891	21.6442	30.1221	18.3079	22.7369	24.9295	26.4163	C_1	Ttl
1417	32.7545	-0.315702	0.263644	-1.19746	0.231129	0.518303	33.4777	34.4938	36.7951	40.8106	25.2823	25.8373	23.683	41.6565	C_1	Chchd5
1419	39.5966	0.127014	0.235231	0.539955	0.589228	0.80694	41.8472	39.8005	38.9595	31.0938	50.5647	40.3062	38.6407	35.5604	C_1	Ckap2l
1422	503.793	0.195887	0.075192	2.60516	0.00918324	0.0722022	491.286	461.686	468.596	455.718	514.365	525.015	544.709	568.967	C_1	Snrpb
1423	147.369	0.0371245	0.127652	0.290827	0.771184	0.905473	132.237	153.895	142.851	152.554	134.258	144.689	150.823	167.642	C_1	Nop56
1424	80.664	0.0260825	0.16991	0.153507	0.877998	0.950162	69.4663	84.0233	83.33	83.5645	78.4624	99.2154	71.049	76.2009	C_1	Idh3b
1426	28.6205	0.422657	0.27452	1.53962	0.123652	0.371758	25.1083	22.9958	25.973	23.3203	28.7696	27.9043	42.3801	32.5124	C_1	Cpxm1
1429	48.1506	-0.281407	0.230149	-1.22271	0.221438	0.509622	63.6077	46.8761	67.0969	34.0088	45.3338	46.5072	41.1336	40.6405	C_1	Ptpra
1430	63.7044	-0.0365839	0.189793	-0.192756	0.84715	0.935964	66.9555	65.4497	72.5079	52.4707	56.6673	67.1771	73.5419	54.8647	C_1	Mrps26
1433	37.6566	-0.168751	0.250641	-0.673278	0.50077	0.755604	39.3364	34.4938	42.2061	42.7539	32.2568	23.7704	49.8589	36.5765	C_1	Ddrgk1
1434	83.8596	0.0305686	0.170935	0.178831	0.85807	0.941363	71.9772	93.7523	82.2478	84.5361	81.0778	105.416	68.5561	83.313	C_1	Itpa
1440	31.5426	0.325132	0.266568	1.2197	0.22258	0.510156	23.4344	27.4181	32.4662	29.1504	34.8722	26.8708	32.4083	45.7206	C_1	1700037H04Rik
1442	20.6221	-0.0428041	0.314861	-0.135946	0.891864	0.954743	18.4128	20.3425	22.7264	22.3486	19.1797	21.7034	19.9436	20.3203	C_1	Cenpb
1446	29.5817	0.0817939	0.271209	0.30159	0.762965	0.900735	26.7822	25.6492	32.4662	30.1221	34.0004	26.8708	37.3942	23.3683	C_1	Pank2
1449	21.7177	-0.542567	0.337012	-1.60993	0.107412	0.344772	30.9669	20.3425	29.2196	23.3203	28.7696	12.4019	12.4647	16.2562	C_1	Prnp
1451	35.5121	0.291393	0.256421	1.13638	0.255796	0.545047	34.3147	34.4938	21.6442	36.9238	36.6158	51.6747	34.9013	33.5284	C_1	Tmem230
1452	94.9481	0.308515	0.168232	1.83386	0.0666746	0.259803	75.3249	68.9875	90.9055	104.941	97.6421	94.0479	99.7179	128.018	C_1	Pcna
1458	34.9597	-0.0892872	0.250129	-0.356964	0.721118	0.880118	36.8255	42.4539	28.1374	36.9238	40.103	31.0048	28.6689	35.5604	C_1	Trmt6
1460	19.0141	0.125701	0.340563	0.369098	0.712055	0.874921	17.5758	22.9958	11.9043	20.4053	26.1541	17.5694	16.2042	19.3042	C_1	Crls1
1463	30.3956	-0.602135	0.268714	-2.24081	0.0250387	0.140802	35.1516	40.685	41.1239	30.1221	28.7696	23.7704	21.1901	22.3523	C_1	Tmx4
1470	25.0546	0.31325	0.320777	0.976535	0.3288	0.621708	18.4128	24.7648	16.2331	29.1504	16.5643	33.0718	39.8872	22.3523	C_1	Jag1
1474	82.4814	0.0162217	0.164286	0.0987406	0.921344	0.968445	81.1835	81.3699	81.1656	83.5645	72.3598	93.0144	90.9926	76.2009	C_1	Esf1
1476	19.8648	0.186546	0.338433	0.551205	0.581493	0.801564	14.228	22.9958	16.2331	20.4053	20.0515	18.6029	31.1618	15.2402	C_1	Macrod2
1477	37.3055	-0.0798226	0.263108	-0.303384	0.761598	0.899664	42.6841	33.6093	22.7264	53.4424	29.6414	34.1053	43.6266	38.6085	C_1	Flrt3
1479	166.053	0.453083	0.123739	3.66161	0.000250637	0.00475107	155.672	148.589	130.947	125.347	212.72	197.397	181.985	175.77	C_1	Snrpb2
1482	234.764	0.271769	0.108731	2.49945	0.0124385	0.0894741	228.486	226.421	185.058	209.883	263.285	287.311	248.048	229.619	C_1	Dstn
1483	167.155	-0.90016	0.127	-7.08788	1.36182e-12	2.16027e-10	202.54	250.301	204.537	212.798	123.796	116.785	125.894	100.585	C_1	Rrbp1
1484	106.139	-0.0670758	0.163638	-0.409905	0.681876	0.859825	118.009	103.481	110.385	102.998	87.1805	124.019	76.0349	127.002	C_1	Snx5
1488	16.5587	-0.197861	0.369302	-0.53577	0.592118	0.809729	16.7389	23.8803	14.0687	16.5186	21.7951	15.5024	8.72532	15.2402	C_1	Polr3f
1489	34.7913	0.119344	0.248533	0.480194	0.63109	0.833701	30.9669	39.8005	30.3018	32.0654	33.1286	43.4067	36.1477	32.5124	C_1	Rbbp9
1490	18.5512	0.244334	0.33821	0.722434	0.470028	0.735344	14.228	18.5736	21.6442	13.6035	20.0515	16.5359	22.4365	21.3363	C_1	Sec23b
1491	22.7505	-0.235372	0.332525	-0.707831	0.47905	0.740931	21.7605	30.0715	27.0552	20.4053	27.0259	26.8708	7.47884	21.3363	C_1	Smim26
1492	26.768	0.0475674	0.305971	0.155464	0.876456	0.948864	25.1083	24.7648	18.3975	36.9238	19.1797	29.9713	21.1901	38.6085	C_1	Dtd1
1494	77.3778	0.380097	0.179504	2.11748	0.0342188	0.172467	76.1619	63.6808	57.357	71.9043	102.873	98.1819	79.7743	69.0889	C_1	Naa20
1495	24.4022	0.57788	0.300922	1.92036	0.0548124	0.231055	22.5975	25.6492	15.1509	14.5752	31.385	31.0048	27.4224	27.4323	C_1	Crnkl1
1498	90.1043	0.0589802	0.158737	0.37156	0.710221	0.874565	87.0421	91.9834	87.6588	86.4795	83.6932	91.9809	82.2673	109.729	C_1	Xrn2
1501	61.1698	0.206318	0.191504	1.07735	0.281323	0.572695	59.423	51.2984	51.946	65.1026	69.7444	64.0766	53.5984	74.1689	C_1	Nxt1
1502	19.1425	-0.322699	0.335463	-0.961951	0.336074	0.626943	18.4128	23.8803	17.3153	25.2637	15.6925	20.6699	18.6971	13.2082	C_1	Gzf1
1504	205.184	-0.0796431	0.111068	-0.717066	0.473334	0.737627	221.79	199.887	203.455	217.656	180.464	226.335	190.71	201.17	C_1	Cst3
1515	17.0103	0.21328	0.352659	0.604776	0.545328	0.78238	19.2497	15.9202	16.2331	11.6602	21.7951	14.4689	17.4506	19.3042	C_1	Abhd12
1516	24.2406	0.474497	0.297451	1.59521	0.110665	0.349627	16.7389	16.8047	23.8086	24.292	27.8977	31.0048	24.9295	28.4484	C_1	Gins1
1519	111.227	0.413982	0.143237	2.89019	0.00385008	0.0383608	109.64	87.5611	87.6588	96.1963	129.027	124.019	124.647	131.066	C_1	Nsfl1c
1521	352.22	0.243419	0.0891887	2.72926	0.0063477	0.0545071	348.169	320.173	301.936	317.739	374.876	349.321	411.336	394.213	C_1	Fkbp1a
1523	21.1411	0.189475	0.331705	0.571215	0.567854	0.794933	17.5758	14.1513	18.3975	29.1504	22.6669	29.9713	19.9436	17.2722	C_1	Psmf1
1529	85.5329	-0.386038	0.163203	-2.36539	0.0180111	0.113331	98.7594	88.4456	111.467	89.3945	72.3598	69.2441	72.2955	82.297	C_1	Csnk2a1
1530	17.6231	0.263424	0.347649	0.757729	0.448613	0.72017	15.065	13.2668	19.4797	16.5186	20.9233	13.4354	19.9436	22.3523	C_1	Tbc1d20
1531	34.6852	0.38319	0.247136	1.55052	0.121016	0.367481	30.9669	24.7648	33.5484	31.0938	36.6158	39.2728	43.6266	37.5925	C_1	Rbck1
1533	35.4566	0.0647505	0.246465	0.262717	0.792769	0.914562	35.9886	34.4938	33.5484	34.9805	46.2056	32.0383	34.9013	31.4964	C_1	Sox12
1534	112.116	0.288661	0.14198	2.03312	0.0420407	0.195843	105.455	92.8678	94.1521	110.772	122.924	126.086	130.88	113.793	C_1	Zcchc3
1538	67.4641	-0.029651	0.186277	-0.159177	0.873529	0.948445	66.9555	68.9875	55.1926	80.6494	61.8981	56.8421	76.0349	73.1529	C_1	H13
1539	29.5817	-0.24752	0.273705	-0.904333	0.365819	0.657079	29.293	38.916	29.2196	31.0938	26.1541	36.1723	22.4365	23.3683	C_1	Mcts2
1540	206.48	-0.506132	0.119959	-4.21922	2.45151e-05	0.000710467	213.421	214.038	272.716	271.099	166.515	169.493	154.563	189.994	C_1	Id1
1542	22.8129	0.223182	0.322397	0.692259	0.488775	0.749247	30.13	15.0357	14.0687	24.292	20.0515	27.9043	28.6689	22.3523	C_1	Bcl2l1
1543	99.83	-0.56599	0.159649	-3.54521	0.000392306	0.00671824	111.314	144.166	103.892	117.573	83.6932	93.0144	69.8025	75.1849	C_1	Tpx2
1546	42.8589	0.0680181	0.222486	0.305718	0.759819	0.898605	39.3364	37.1471	47.6171	43.7256	43.5902	40.3062	42.3801	48.7686	C_1	Pdrg1
1547	25.1625	-0.556944	0.28874	-1.92888	0.0537459	0.228477	30.9669	28.3026	29.2196	31.0938	18.3079	19.6364	22.4365	21.3363	C_1	Tm9sf4
1552	27.1377	-0.552418	0.283848	-1.94618	0.0516335	0.223116	34.3147	30.9559	35.7129	28.1787	26.1541	16.5359	24.9295	20.3203	C_1	Asxl1
1554	47.5114	0.19315	0.212997	0.906818	0.364503	0.655774	42.6841	44.2228	44.3705	45.669	40.9748	51.6747	53.5984	56.8967	C_1	Commd7
1556	173.549	0.319557	0.116047	2.7537	0.00589263	0.0522364	154.835	163.624	138.523	159.355	187.438	192.23	204.422	187.962	C_1	Mapre1
1559	18.6769	-0.0680718	0.339615	-0.200438	0.841138	0.933199	13.3911	22.9958	23.8086	16.5186	19.1797	16.5359	18.6971	18.2882	C_1	Cbfa2t2
1560	18.3783	0.845602	0.3614	2.3398	0.0192942	0.119288	15.9019	8.84456	16.2331	11.6602	27.8977	13.4354	28.6689	24.3843	C_1	E2f1
1563	91.4457	0.197443	0.162531	1.2148	0.224441	0.512714	98.7594	93.7523	77.919	68.9893	95.8985	97.1484	109.69	89.4091	C_1	Chmp4b
1564	293.269	0.212819	0.0984692	2.16127	0.0306743	0.160787	276.191	273.297	256.483	281.787	331.286	287.311	284.196	355.604	C_1	Raly
1566	308.676	0.217355	0.0908795	2.39169	0.0167712	0.109366	279.539	289.217	284.621	288.589	341.747	300.747	341.534	343.412	C_1	Eif2s2
1568	19.3062	0.306107	0.342659	0.893328	0.371682	0.661499	13.3911	24.7648	19.4797	11.6602	22.6669	19.6364	17.4506	25.4003	C_1	Ahcy
1569	32.6522	-0.438012	0.255528	-1.71414	0.0865022	0.304396	42.6841	37.1471	34.6306	35.9522	27.8977	31.0048	22.4365	29.4644	C_1	Itch
1570	280.368	0.0507386	0.0930129	0.545501	0.585409	0.80366	285.398	274.181	260.812	280.815	290.311	290.412	286.689	274.323	C_1	Dynlrb1
1571	127.314	-0.164608	0.136548	-1.2055	0.228012	0.514818	126.378	151.242	128.783	132.148	128.155	130.22	115.922	105.665	C_1	Map1lc3a
1572	15.5889	0.0893586	0.402525	0.221995	0.824318	0.927601	10.0433	17.6891	18.3975	14.5752	20.0515	5.16747	17.4506	21.3363	C_1	Pigu
1574	16.143	-0.147369	0.36157	-0.40758	0.683582	0.860547	13.3911	20.3425	18.3975	15.5469	13.0771	13.4354	18.6971	16.2562	C_1	Ncoa6
1578	38.0639	0.0337171	0.233527	0.144382	0.885199	0.952234	35.9886	38.0316	38.9595	37.8955	40.103	37.2058	33.6548	42.6725	C_1	Trpc4ap
1582	111.77	0.196526	0.145696	1.34888	0.177376	0.454987	105.455	105.25	88.741	117.573	122.924	121.952	102.211	130.05	C_1	Eif6
1583	17.4406	-0.214146	0.352918	-0.606788	0.543992	0.781502	16.7389	17.6891	24.8908	15.5469	11.3335	18.6029	17.4506	17.2722	C_1	Uqcc1
1585	111.057	0.0304817	0.141053	0.2161	0.828909	0.928576	118.846	105.25	103.892	110.772	111.591	106.45	120.908	110.745	C_1	Ergic3
1587	16.4291	0.0280502	0.362836	0.0773082	0.938378	0.977626	16.7389	20.3425	17.3153	10.6885	15.6925	21.7034	13.7112	15.2402	C_1	Rbm12
1588	15.732	0.43604	0.385343	1.13157	0.257817	0.54741	13.3911	15.9202	12.9865	11.6602	24.4105	22.7369	7.47884	17.2722	C_1	Nfs1
1589	156.195	0.517771	0.124015	4.17507	2.9789e-05	0.000847021	138.933	132.668	122.289	119.517	201.387	171.56	189.464	173.738	C_1	Romo1
1590	505.243	0.0845154	0.0771549	1.0954	0.273342	0.565638	533.97	492.642	466.432	466.406	510.878	499.177	535.984	536.455	C_1	Rbm39
1591	36.583	-0.0193601	0.244479	-0.0791894	0.936882	0.976752	31.8039	38.916	35.7129	40.8106	28.7696	41.3397	33.6548	41.6565	C_1	Phf20
1592	113.853	-0.0809994	0.145019	-0.558542	0.576474	0.799341	110.477	128.246	102.81	125.347	103.745	115.751	125.894	98.5532	C_1	Scand1
1594	68.0824	-0.270041	0.206754	-1.3061	0.191518	0.472756	62.7708	84.9077	75.7545	73.8477	67.129	67.1771	78.5278	34.5444	C_1	2900097C17Rik
1597	59.0293	0.0917625	0.193278	0.474769	0.634952	0.835196	61.9338	64.5653	48.6994	53.4424	66.2572	60.9761	52.3519	64.0088	C_1	Dlgap4
1598	173.715	1.03911	0.249749	4.1606	3.17414e-05	0.000894098	140.607	131.784	77.919	103.97	271.131	284.211	209.408	170.69	C_1	Myl9
1599	41.2073	0.412977	0.231008	1.78772	0.0738216	0.277883	34.3147	36.2627	36.7951	34.0088	38.3594	50.6412	42.3801	56.8967	C_1	Tgif2
1601	148.892	0.29022	0.133409	2.17541	0.0295992	0.157202	118.846	161.855	114.714	139.922	172.617	163.292	169.52	150.37	C_1	1110008F13Rik
1602	17.2317	0.197409	0.356962	0.553025	0.580247	0.800578	16.7389	21.2269	14.0687	11.6602	17.4361	17.5694	24.9295	14.2242	C_1	Ndrg3
1607	114.133	0.158314	0.142845	1.10829	0.267734	0.558634	95.4116	120.286	101.728	113.687	108.976	126.086	120.908	125.986	C_1	Rpn2
1608	57.9381	-0.115728	0.198503	-0.583005	0.55989	0.789662	56.0752	76.0632	58.4392	50.5274	58.4109	52.7082	52.3519	58.9287	C_1	Manbal
1611	22.4436	0.406236	0.319877	1.26998	0.204093	0.486852	20.9236	18.5736	11.9043	25.2637	26.1541	23.7704	33.6548	19.3042	C_1	Blcap
1612	383.618	0.143401	0.283697	0.505474	0.613226	0.823279	418.472	356.436	265.141	417.822	323.44	614.929	357.738	314.964	C_1	Nnat
1614	38.2746	0.139387	0.235097	0.592892	0.553254	0.785668	38.4994	32.7249	36.7951	37.8955	39.2312	47.5407	34.9013	38.6085	C_1	Ctnnbl1
1617	27.8546	-0.337941	0.275672	-1.22588	0.220244	0.507698	32.6408	36.2627	25.973	29.1504	25.2823	22.7369	27.4224	23.3683	C_1	Rprd1b
1624	15.7447	0.643006	0.404999	1.58767	0.11236	0.351847	11.7172	13.2668	16.2331	7.77344	11.3335	31.0048	22.4365	12.1922	C_1	Fam83d
1627	268.95	-0.275188	0.0997377	-2.75912	0.0057957	0.0519888	277.028	284.795	295.443	321.626	227.541	262.507	225.612	257.051	C_1	Top1
1628	16.3024	-0.309845	0.39487	-0.784677	0.432643	0.706642	11.7172	22.9958	24.8908	12.6318	7.84624	16.5359	12.4647	21.3363	C_1	Plcg1
1631	49.0686	-0.466261	0.220708	-2.11256	0.034638	0.173998	45.195	61.0274	63.8503	57.3291	40.9748	41.3397	52.3519	30.4804	C_1	Chd6
1634	253.04	0.198513	0.0982677	2.02013	0.0433704	0.199722	226.812	244.11	238.086	235.147	285.952	273.876	248.048	272.291	C_1	Srsf6
1635	24.5343	-0.529647	0.297342	-1.78127	0.0748676	0.279056	25.1083	27.4181	32.4662	31.0938	18.3079	16.5359	19.9436	25.4003	C_1	Ift52
1639	35.948	0.469232	0.248217	1.89041	0.0587034	0.241546	37.6625	28.3026	22.7264	31.0938	36.6158	43.4067	46.1195	41.6565	C_1	Oser1
1644	37.914	0.569854	0.244975	2.32617	0.0200093	0.122205	29.293	40.685	24.8908	27.207	51.4365	43.4067	38.6407	47.7526	C_1	Serinc3
1645	92.3863	0.0235169	0.154804	0.151914	0.879255	0.95087	92.9007	88.4456	95.2343	89.3945	80.206	96.1149	97.225	99.5692	C_1	Pkig
1647	228.984	0.0736259	0.109233	0.674027	0.500294	0.755604	244.388	206.963	237.004	205.024	229.285	235.637	209.408	264.163	C_1	Ywhab
1649	24.5657	0.621436	0.297308	2.09021	0.0365988	0.179364	19.2497	15.0357	23.8086	19.4336	25.2823	34.1053	31.1618	28.4484	C_1	Tomm34
1653	75.7823	0.218125	0.168106	1.29755	0.194443	0.476894	66.9555	76.9476	69.2613	67.0459	78.4624	83.713	78.5278	85.3451	C_1	Sys1
1655	29.7799	0.539693	0.272414	1.98115	0.0475746	0.21262	25.1083	25.6492	18.3975	27.207	31.385	35.1388	44.8731	30.4804	C_1	Pigt
1657	29.9077	0.142951	0.278049	0.514122	0.607167	0.819526	38.4994	27.4181	23.8086	23.3203	25.2823	40.3062	31.1618	29.4644	C_1	Dnttip1
1658	272.717	0.167268	0.131035	1.27651	0.201776	0.484584	284.561	285.679	215.359	240.977	307.747	353.455	286.689	207.267	C_1	Ube2c
1659	15.5609	-0.456744	0.389899	-1.17144	0.241421	0.528811	22.5975	15.9202	22.7264	10.6885	13.9489	16.5359	14.9577	7.11209	C_1	Snx21
1664	31.2922	0.409813	0.266724	1.53647	0.124423	0.373147	28.4561	27.4181	32.4662	19.4336	40.9748	38.2393	34.9013	28.4484	C_1	Ctsa
1666	52.4956	-0.140596	0.203908	-0.689509	0.490503	0.749341	57.7491	47.7606	51.946	63.1592	54.9237	45.4737	46.1195	52.8327	C_1	Pcif1
1669	23.4393	-0.187662	0.302588	-0.620191	0.535132	0.775613	23.4344	22.1114	28.1374	26.2354	19.1797	28.9378	21.1901	18.2882	C_1	Ncoa5
1671	15.9943	0.156435	0.375456	0.416654	0.676931	0.855998	15.9019	8.84456	21.6442	14.5752	16.5643	21.7034	12.4647	16.2562	C_1	Slc35c2
1675	23.3025	0.101195	0.314138	0.322136	0.74735	0.890751	23.4344	15.0357	29.2196	22.3486	18.3079	32.0383	23.683	22.3523	C_1	Trp53rka
1678	52.8218	-1.02323	0.216486	-4.72655	2.28362e-06	8.63269e-05	58.5861	64.5653	85.4944	74.8193	30.5132	32.0383	34.9013	41.6565	C_1	Zmynd8
1680	74.0954	-0.398754	0.179636	-2.21979	0.0264328	0.146293	90.3899	70.7564	90.9055	85.5078	68.8726	49.6077	63.5702	73.1529	C_1	Sulf2
1684	41.127	0.310842	0.231579	1.34228	0.179507	0.456369	41.0102	37.1471	36.7951	32.0654	45.3338	42.3732	37.3942	56.8967	C_1	Cse1l
1685	42.4908	-0.112402	0.226298	-0.496697	0.619403	0.826345	44.358	45.9917	38.9595	47.6123	50.5647	38.2393	38.6407	35.5604	C_1	Stau1
1686	49.5178	-0.285248	0.221826	-1.28591	0.198474	0.480906	56.0752	61.9119	44.3705	54.4141	33.1286	59.9426	43.6266	42.6725	C_1	Ddx27
1689	27.9457	0.274927	0.285769	0.962061	0.336019	0.626943	26.7822	23.8803	32.4662	18.4619	28.7696	39.2728	22.4365	31.4964	C_1	Ptgis
1693	38.2313	0.0512267	0.236325	0.216764	0.828392	0.92835	36.8255	40.685	41.1239	32.0654	40.9748	42.3732	31.1618	40.6405	C_1	Rnf114
1694	40.2049	0.249353	0.232228	1.07374	0.282938	0.574453	38.4994	34.4938	37.8773	35.9522	47.9493	34.1053	51.1054	41.6565	C_1	Snai1
1697	30.8935	0.972413	0.3072	3.16541	0.00154865	0.0194081	18.4128	33.6093	15.1509	15.5469	37.4876	24.8038	52.3519	49.7846	C_1	Cebpb
1698	38.5201	0.390303	0.238694	1.63516	0.102016	0.33367	29.293	31.8404	40.0417	32.0654	37.4876	44.4402	52.3519	40.6405	C_1	Ptpn1
1702	30.8819	0.264695	0.289169	0.915366	0.36	0.651284	30.9669	24.7648	29.2196	26.2354	20.0515	27.9043	52.3519	35.5604	C_1	Dpm1
1708	106.351	-0.247858	0.154522	-1.60403	0.108707	0.346345	128.889	118.517	102.81	109.8	74.9752	107.483	104.704	103.633	C_1	Tshz2
1710	90.8787	0.196491	0.159863	1.22912	0.219026	0.506186	76.9988	95.5212	74.6723	91.3379	105.488	89.9139	104.704	88.3931	C_1	Pfdn4
1713	49.7617	0.303323	0.225655	1.34419	0.178887	0.455705	49.3797	47.7606	34.6306	45.669	59.2827	62.0096	64.8166	34.5444	C_1	Aurka
1715	41.5381	0.0821734	0.23338	0.352101	0.724762	0.882014	38.4994	41.5694	44.3705	37.8955	47.9493	39.2728	29.9154	52.8327	C_1	Rtf2
1717	63.3778	0.294415	0.186965	1.57471	0.115324	0.357969	58.5861	57.4896	50.8638	61.2158	73.2316	71.3111	56.0913	78.233	C_1	Rae1
1718	16.8734	0.770885	0.360665	2.1374	0.0325655	0.167353	17.5758	9.72901	10.8221	11.6602	25.2823	20.6699	19.9436	19.3042	C_1	Rbm38
1720	32.6809	-0.318112	0.262019	-1.21408	0.224716	0.512714	40.1733	32.7249	37.8773	34.0088	33.1286	24.8038	37.3942	21.3363	C_1	Rab22a
1721	64.3929	0.0637076	0.185123	0.344136	0.730744	0.885583	64.4447	54.8362	64.9325	68.0176	63.6417	60.9761	61.0772	77.217	C_1	Vapb
1722	39.2668	-0.0544016	0.246874	-0.220362	0.825589	0.927961	41.8472	38.0316	51.946	28.1787	29.6414	43.4067	37.3942	43.6885	C_1	Stx16
1723	19.6433	0.328124	0.327999	1.00038	0.317126	0.609696	17.5758	18.5736	15.1509	18.4619	20.9233	27.9043	16.2042	22.3523	C_1	Npepl1
1725	1139.01	0.114516	0.0625013	1.83222	0.0669191	0.260251	1023.58	1125.91	1138.48	1089.25	1128.99	1226.76	1124.32	1254.78	C_1	Gnas
1727	44.3973	0.446127	0.222841	2.002	0.0452852	0.205968	34.3147	45.1072	34.6306	35.9522	43.5902	57.8756	49.8589	53.8487	C_1	Nelfcd
1728	56.5285	0.157901	0.203388	0.77635	0.437542	0.711685	66.9555	48.6451	49.7816	47.6123	57.5391	48.5742	66.0631	67.0568	C_1	Ctsz
1729	401.179	0.309524	0.0847928	3.65036	0.000261876	0.00491772	385.831	344.938	350.635	349.805	411.492	477.474	457.456	431.805	C_1	Atp5e
1730	63.0161	0.477886	0.18854	2.53466	0.0112555	0.0832493	57.7491	48.6451	43.2883	60.2442	67.129	72.3445	78.5278	76.2009	C_1	Prelid3b
1756	18.0446	-0.609056	0.346125	-1.75964	0.078469	0.286847	20.0866	18.5736	27.0552	21.377	11.3335	15.5024	16.2042	14.2242	C_1	Lsm14b
1757	447.654	0.228762	0.0848052	2.6975	0.00698623	0.0588993	396.711	373.24	438.294	443.086	479.493	466.106	454.963	529.343	C_1	Psma7
1759	17.6905	-0.151902	0.360627	-0.421217	0.673597	0.853657	22.5975	12.3824	25.973	13.6035	16.5643	12.4019	18.6971	19.3042	C_1	Mtg2
1761	82.3401	0.699829	0.171932	4.07038	4.69368e-05	0.00124094	71.9772	68.1031	56.2748	54.4141	101.129	107.483	83.5137	115.825	C_1	Adrm1
1763	649.945	0.140249	0.0677148	2.07117	0.0383431	0.185181	628.545	599.661	606.036	639.365	676.52	666.603	670.603	712.225	C_1	Rps21
1765	28.1128	0.0588974	0.34605	0.170199	0.864854	0.944019	17.5758	36.2627	23.8086	33.0371	50.5647	12.4019	29.9154	21.3363	C_1	Gata5
1767	24.5193	-0.312411	0.299559	-1.0429	0.296994	0.587554	25.9453	26.5337	33.5484	22.3486	15.6925	24.8038	24.9295	22.3523	C_1	Mrgbp
1768	64.0943	0.174745	0.187488	0.932034	0.351319	0.642116	68.6294	54.8362	54.1104	63.1592	62.7699	77.512	58.5843	73.1529	C_1	Ogfr
1770	31.5259	-0.615574	0.265769	-2.3162	0.0205473	0.123983	35.9886	42.4539	33.5484	39.8389	22.6669	21.7034	33.6548	22.3523	C_1	Dido1
1771	30.3232	0.139802	0.268398	0.520877	0.602453	0.816087	29.293	28.3026	24.8908	33.0371	40.103	27.9043	33.6548	25.4003	C_1	Gid8
1772	36.0067	0.396549	0.24259	1.63465	0.102123	0.333837	35.1516	29.187	33.5484	26.2354	38.3594	39.2728	43.6266	42.6725	C_1	Ythdf1
1773	62.2554	0.087162	0.1936	0.450217	0.652554	0.844989	51.0536	63.6808	66.0147	60.2442	61.0263	57.8756	82.2673	55.8807	C_1	Nkain4
1774	22.9302	0.161756	0.309118	0.523281	0.600779	0.815506	25.1083	17.6891	25.973	17.4902	18.3079	24.8038	28.6689	25.4003	C_1	Arfgap1
1777	262.182	0.24536	0.0996677	2.46178	0.013825	0.0962319	226.812	255.608	233.757	241.948	272.875	270.775	320.344	275.339	C_1	Ppdpf
1781	40.6958	0.27945	0.240701	1.16098	0.245649	0.533996	23.4344	41.5694	41.1239	41.7822	49.6929	41.3397	39.8872	46.7366	C_1	Arfrp1
1784	72.537	0.035392	0.181137	0.195388	0.845089	0.934916	84.5313	68.9875	60.6036	71.9043	66.2572	70.2776	67.3096	90.4251	C_1	Tpd52l2
1785	53.4865	-0.226316	0.208108	-1.08749	0.27682	0.568542	56.9122	63.6808	47.6171	61.2158	40.9748	53.7417	61.0772	42.6725	C_1	Dnajc5
1788	32.4467	-0.437116	0.264075	-1.65527	0.0978695	0.326331	46.0319	33.6093	28.1374	40.8106	22.6669	28.9378	29.9154	29.4644	C_1	Prpf6
1792	39.2782	-0.184343	0.24254	-0.760053	0.447223	0.718756	50.2166	38.916	35.7129	42.7539	45.3338	42.3732	27.4224	31.4964	C_1	Rgs19
1794	19.202	-0.0177818	0.337549	-0.0526791	0.957988	0.98478	17.5758	20.3425	19.4797	19.4336	14.8207	13.4354	26.1759	22.3523	C_1	Pcmtd2
1795	120.24	0.259541	0.145702	1.78131	0.0748611	0.279056	116.335	99.9435	93.0699	128.262	147.335	125.053	137.112	114.809	C_1	Polr3k
1800	20.4774	-0.842628	0.333366	-2.52764	0.0114833	0.0844831	21.7605	33.6093	25.973	24.292	18.3079	12.4019	11.2183	16.2562	C_1	Clcn5
1803	16.4042	0.162309	0.357804	0.453625	0.650099	0.843841	12.5542	19.458	15.1509	14.5752	16.5643	14.4689	21.1901	17.2722	C_1	Ccdc22
1805	67.8016	0.417103	0.18093	2.30533	0.021148	0.12572	55.2383	62.7963	58.4392	55.3858	78.4624	66.1436	89.7461	76.2009	C_1	Plp2
1808	53.8561	0.0982512	0.200782	0.489342	0.6246	0.82968	49.3797	51.2984	58.4392	49.5557	61.8981	59.9426	53.5984	46.7366	C_1	Praf2
1811	17.0622	-0.579251	0.381685	-1.51761	0.129112	0.378426	20.0866	17.6891	15.1509	28.1787	8.71805	18.6029	19.9436	8.1281	C_1	Gripap1
1812	20.288	0.0382504	0.337168	0.113446	0.909677	0.964725	23.4344	15.9202	20.5619	20.4053	21.7951	31.0048	14.9577	14.2242	C_1	Otud5
1815	45.7762	0.138554	0.225292	0.614999	0.538555	0.77777	49.3797	39.8005	33.5484	50.5274	37.4876	48.5742	56.0913	50.8006	C_1	Pqbp1
1816	106.278	0.0740001	0.142977	0.517565	0.604762	0.81765	102.107	108.788	101.728	101.055	102.873	106.45	113.429	113.793	C_1	Timm17b
1819	24.8437	0.237728	0.291757	0.814814	0.415179	0.691735	24.2714	21.2269	21.6442	24.292	34.0004	23.7704	26.1759	23.3683	C_1	Suv39h1
1821	522.486	0.196048	0.0793681	2.47011	0.013507	0.0948955	476.221	451.957	494.569	527.622	588.468	511.579	542.216	587.255	C_1	Rbm3
1826	18.2188	0.425696	0.349337	1.21858	0.223003	0.510836	20.9236	15.9202	16.2331	8.74512	17.4361	21.7034	22.4365	22.3523	C_1	Ftsj1
1830	17.2648	-0.0189712	0.371417	-0.051078	0.959263	0.985236	19.2497	9.72901	27.0552	13.6035	15.6925	19.6364	19.9436	13.2082	C_1	Dynlt3
1834	22.9073	0.755894	0.327823	2.3058	0.0211217	0.12572	12.5542	15.0357	20.5619	20.4053	29.6414	16.5359	29.9154	38.6085	C_1	Mid1ip1
1835	17.9437	-0.18481	0.3539	-0.522209	0.601525	0.815562	18.4128	17.6891	23.8086	16.5186	11.3335	24.8038	13.7112	17.2722	C_1	Bcor
1836	21.3519	0.94201	0.326824	2.88232	0.00394764	0.0389466	13.3911	16.8047	11.9043	16.5186	27.8977	34.1053	18.6971	31.4964	C_1	Atp6ap2
1837	17.0922	-0.257161	0.356317	-0.721721	0.470466	0.73566	21.7605	20.3425	14.0687	18.4619	19.1797	12.4019	11.2183	19.3042	C_1	1810030O07Rik
1839	52.4061	-0.632441	0.20805	-3.03986	0.00236689	0.0263727	64.4447	68.9875	61.6858	59.2725	45.3338	34.1053	49.8589	35.5604	C_1	Usp9x
1840	113.535	0.0162604	0.138261	0.117606	0.90638	0.962081	117.172	113.21	109.303	111.743	117.694	116.785	114.676	107.697	C_1	Ddx3x
1841	16.5854	-0.250281	0.370032	-0.676376	0.498802	0.755092	24.2714	21.2269	10.8221	15.5469	19.1797	15.5024	14.9577	11.1761	C_1	Cask
1842	21.1957	0.643597	0.333415	1.93032	0.0535675	0.228201	16.7389	17.6891	16.2331	15.5469	18.3079	32.0383	17.4506	35.5604	C_1	Maoa
1844	30.0912	0.272361	0.270632	1.00639	0.314228	0.607095	28.4561	18.5736	28.1374	34.0088	30.5132	33.0718	32.4083	35.5604	C_1	Fundc1
1845	16.0887	0.0184871	0.364735	0.0506864	0.959575	0.985236	16.7389	15.0357	16.2331	15.5469	11.3335	20.6699	19.9436	13.2082	C_1	Kdm6a
1849	197.944	0.0466422	0.115562	0.403611	0.686499	0.862264	200.03	178.66	190.469	209.883	209.233	167.426	209.408	218.443	C_1	Ndufb11
1850	43.3528	-0.141642	0.227228	-0.623346	0.533057	0.774655	42.6841	53.9518	38.9595	45.669	41.8466	41.3397	49.8589	32.5124	C_1	Rbm10
1851	71.7912	0.214148	0.177252	1.20816	0.226988	0.514784	71.1402	64.5653	59.5214	70.9326	76.7188	87.8469	62.3237	81.281	C_1	Uba1
1852	51.3695	0.305403	0.205061	1.48933	0.136401	0.390293	45.195	47.7606	38.9595	51.499	50.5647	58.9091	56.0913	61.9768	C_1	Cdk16
1853	18.1337	0.192527	0.341199	0.564268	0.572572	0.797105	15.065	17.6891	18.3975	16.5186	20.0515	21.7034	22.4365	13.2082	C_1	Usp11
1854	33.1326	-0.071989	0.256432	-0.280733	0.778915	0.908829	34.3147	30.9559	41.1239	30.1221	33.1286	36.1723	23.683	35.5604	C_1	Araf
1855	26.7759	0.235049	0.278126	0.845117	0.398046	0.680107	25.9453	26.5337	22.7264	23.3203	30.5132	31.0048	23.683	30.4804	C_1	Timp1
1858	28.0045	0.319944	0.282796	1.13136	0.257904	0.54741	28.4561	16.8047	30.3018	24.292	28.7696	27.9043	29.9154	37.5925	C_1	Uxt
1861	16.9365	-0.421788	0.359491	-1.17329	0.240678	0.527951	20.0866	26.5337	17.3153	13.6035	16.5643	14.4689	13.7112	13.2082	C_1	Klhl13
1866	146.14	0.047734	0.128892	0.370342	0.711128	0.874565	133.911	138.86	155.838	147.695	142.976	157.091	127.14	165.61	C_1	Pgrmc1
1868	542.309	0.25779	0.0789179	3.26656	0.00108864	0.0149483	516.394	506.793	467.514	484.868	582.366	559.12	555.927	665.488	C_1	Slc25a5
1870	18.8138	-0.133047	0.329391	-0.403917	0.686274	0.862264	19.2497	18.5736	20.5619	20.4053	19.1797	18.6029	18.6971	15.2402	C_1	C330007P06Rik
1871	72.905	0.265738	0.175497	1.51421	0.129974	0.379593	69.4663	69.872	61.6858	63.1592	85.4369	69.2441	92.2391	72.1369	C_1	Ube2a
1873	40.0875	0.0724032	0.2347	0.308492	0.757708	0.897869	37.6625	38.0316	32.4662	47.6123	37.4876	35.1388	48.6125	43.6885	C_1	2021-09-06
1875	1445.54	0.282822	0.0624327	4.53003	5.89767e-06	0.000205498	1262.95	1211.7	1352.76	1389.5	1486.43	1533.7	1664.04	1663.21	C_1	Rpl39
1876	54.534	-0.112147	0.197882	-0.566737	0.570893	0.796487	60.2599	52.1829	53.0282	61.2158	50.5647	53.7417	47.366	57.9127	C_1	Upf3b
1877	28.9066	-0.00979432	0.267964	-0.0365508	0.970843	0.989368	28.4561	29.187	28.1374	30.1221	24.4105	31.0048	27.4224	32.5124	C_1	Nkap
1878	112.55	0.388486	0.141638	2.74282	0.00609138	0.0529853	90.3899	92.8678	101.728	104.941	118.565	134.354	134.619	122.938	C_1	Ndufa1
1883	36.258	-0.115954	0.248458	-0.466693	0.640719	0.838991	30.9669	48.6451	38.9595	32.0654	30.5132	37.2058	36.1477	35.5604	C_1	Lamp2
1884	24.972	-0.353949	0.308412	-1.14765	0.251112	0.541022	20.9236	25.6492	35.7129	30.1221	19.1797	15.5024	21.1901	31.4964	C_1	Cul4b
1885	46.0101	0.129533	0.232955	0.556045	0.57818	0.799557	39.3364	36.2627	58.4392	42.7539	42.7184	52.7082	34.9013	60.9608	C_1	Mcts1
1888	79.5627	-0.497201	0.171471	-2.89962	0.00373618	0.0375988	96.2485	102.597	87.6588	85.5078	55.7955	77.512	61.0772	70.1049	C_1	Thoc2
1889	32.5192	-0.362121	0.260645	-1.38933	0.164733	0.436297	35.1516	33.6093	32.4662	44.6973	21.7951	32.0383	29.9154	30.4804	C_1	Xiap
1890	46.7388	-0.398295	0.216974	-1.83568	0.0664045	0.259421	56.9122	50.414	60.6036	44.6973	36.6158	40.3062	38.6407	45.7206	C_1	Stag2
1893	30.8706	-0.503242	0.272396	-1.84746	0.0646801	0.255499	34.3147	41.5694	40.0417	28.1787	19.1797	27.9043	32.4083	23.3683	C_1	Smarca1
1898	30.4763	-0.656832	0.27475	-2.39065	0.0168184	0.109366	36.8255	46.8761	38.9595	26.2354	21.7951	25.8373	24.9295	22.3523	C_1	Utp14a
1901	29.5255	0.448754	0.279526	1.60541	0.108403	0.346007	29.293	25.6492	30.3018	14.5752	37.4876	32.0383	37.3942	29.4644	C_1	Aifm1
1905	26.4658	0.321351	0.282059	1.13931	0.254576	0.544429	21.7605	24.7648	22.7264	25.2637	33.1286	26.8708	23.683	33.5284	C_1	Rbmx2
1908	16.9138	-0.289016	0.367366	-0.786727	0.431442	0.706145	20.9236	15.9202	11.9043	25.2637	15.6925	15.5024	19.9436	10.1601	C_1	Stk26
1909	27.3024	-0.857097	0.291964	-2.93562	0.00332881	0.0344778	41.8472	35.3782	29.2196	34.0088	22.6669	20.6699	22.4365	12.1922	C_1	Rap2c
1911	25.1759	-0.199601	0.309794	-0.644301	0.51938	0.766607	30.13	29.187	21.6442	27.207	35.744	24.8038	17.4506	15.2402	C_1	Hs6st2
1913	261.258	0.304476	0.105271	2.89231	0.00382425	0.0382298	223.464	227.305	238.086	248.75	325.183	257.34	258.02	311.916	C_1	Gpc3
1915	42.5502	-0.314894	0.254267	-1.23844	0.215554	0.502266	49.3797	43.3383	56.2748	40.8106	54.9237	43.4067	29.9154	22.3523	C_1	Phf6
1916	31.8961	0.776959	0.292737	2.65412	0.0079516	0.0646859	25.1083	25.6492	9.73987	33.0371	40.9748	29.9713	39.8872	50.8006	C_1	Hprt
1919	21.3979	0.751107	0.326536	2.30022	0.0214356	0.126804	17.5758	20.3425	11.9043	13.6035	26.1541	19.6364	27.4224	34.5444	C_1	Mospd1
1920	40.4059	0.583239	0.239121	2.43909	0.0147241	0.0995033	33.4777	38.0316	21.6442	35.9522	56.6673	41.3397	47.366	48.7686	C_1	Rtl8a
1921	25.4917	0.382908	0.298988	1.28068	0.200306	0.482482	27.6191	18.5736	20.5619	21.377	28.7696	18.6029	34.9013	33.5284	C_1	Rtl8b
1929	27.8788	0.279125	0.291331	0.958105	0.33801	0.627765	25.9453	23.8803	27.0552	23.3203	29.6414	19.6364	46.1195	27.4323	C_1	Fhl1
1931	72.3741	0.0856588	0.175586	0.487845	0.62566	0.82999	62.7708	76.9476	67.0969	73.8477	78.4624	72.3445	83.5137	64.0088	C_1	Htatsf1
1933	80.5563	0.16367	0.163727	0.999651	0.317479	0.609868	71.1402	76.9476	75.7545	79.6777	80.206	82.6795	94.732	83.313	C_1	Rbmx
1937	58.8278	-0.0572877	0.199212	-0.287571	0.773675	0.907344	54.4013	61.9119	49.7816	73.8477	51.4365	67.1771	51.1054	60.9608	C_1	Fmr1
1941	21.3491	0.121458	0.311489	0.389927	0.696591	0.867393	19.2497	19.458	20.5619	22.3486	21.7951	19.6364	27.4224	20.3203	C_1	1110012L19Rik
1945	19.6654	-0.492263	0.331214	-1.48624	0.137216	0.391268	19.2497	22.9958	22.7264	27.207	20.0515	12.4019	17.4506	15.2402	C_1	Cd99l2
1946	370.721	0.146372	0.0910361	1.60784	0.10787	0.345005	338.125	375.894	323.58	370.21	387.953	440.268	363.97	365.765	C_1	Hmgb3
1947	34.7096	-0.0897001	0.251913	-0.356075	0.721784	0.880574	31.8039	29.187	42.2061	40.8106	36.6158	32.0383	27.4224	37.5925	C_1	Vma21
1951	50.4025	0.394033	0.206396	1.90911	0.0562474	0.234481	47.7058	38.916	38.9595	48.584	61.0263	56.8421	57.3378	53.8487	C_1	Cetn2
1952	20.6803	0.37055	0.35034	1.05769	0.290198	0.580203	11.7172	26.5337	18.3975	15.5469	26.1541	29.9713	24.9295	12.1922	C_1	Nsdhl
1959	36.2904	0.325042	0.242727	1.33912	0.18053	0.457701	36.8255	30.9559	30.3018	30.1221	34.0004	42.3732	46.1195	39.6245	C_1	Haus7
1960	56.2696	-0.112167	0.203727	-0.550575	0.581925	0.801793	70.3033	54.8362	54.1104	54.4141	54.9237	43.4067	51.1054	67.0568	C_1	Bgn
1961	18.5453	0.583657	0.344789	1.6928	0.0904943	0.31185	10.0433	14.1513	15.1509	20.4053	21.7951	21.7034	18.6971	26.4163	C_1	Dusp9
1964	77.1936	0.457955	0.179181	2.55582	0.0105938	0.080326	61.9338	72.5254	58.4392	66.0742	66.2572	94.0479	99.7179	98.5532	C_1	Bcap31
1967	71.8023	0.185452	0.177574	1.04436	0.296317	0.586408	67.7924	61.9119	77.919	62.1875	83.6932	84.7465	66.0631	70.1049	C_1	Idh3g
1968	115.404	-0.240099	0.144709	-1.65918	0.0970789	0.32521	138.933	123.824	101.728	135.063	115.078	101.282	104.704	102.617	C_1	Ssr4
1970	91.1847	-0.0888545	0.164773	-0.539254	0.589712	0.807355	98.7594	101.712	104.974	69.9609	78.4624	88.8804	92.2391	94.4892	C_1	Naa10
1972	41.4596	-0.563222	0.240152	-2.34527	0.0190132	0.117792	41.8472	47.7606	57.357	51.499	38.3594	41.3397	31.1618	22.3523	C_1	Hcfc1
1973	16.8931	0.219483	0.356865	0.615032	0.538534	0.77777	10.0433	17.6891	20.5619	14.5752	19.1797	18.6029	16.2042	18.2882	C_1	Irak1
1974	21.1981	-0.153379	0.315096	-0.486768	0.626423	0.830119	24.2714	18.5736	27.0552	19.4336	20.9233	18.6029	22.4365	18.2882	C_1	Mecp2
1975	94.7078	-0.103455	0.151723	-0.681872	0.49532	0.751816	102.944	98.1746	98.4809	93.2813	94.1549	97.1484	81.0208	92.4571	C_1	Flna
1976	89.3703	0.289332	0.1584	1.82659	0.067762	0.261836	82.8574	73.4098	89.8232	76.7627	108.104	99.2154	87.2532	97.5372	C_1	Emd
1977	2465.18	-0.163331	0.0525507	-3.10806	0.00188321	0.0224871	2613.78	2461.44	2713.09	2628.39	2183.87	2316.06	2401.95	2402.87	C_1	Rpl10
1979	25.6247	0.247218	0.289271	0.854625	0.392759	0.674516	21.7605	23.8803	22.7264	25.2637	27.0259	34.1053	29.9154	20.3203	C_1	Taz
1980	23.7983	0.422996	0.304797	1.3878	0.165199	0.436886	25.1083	20.3425	15.1509	20.4053	33.1286	22.7369	31.1618	22.3523	C_1	Atp6ap1
1981	43.1794	0.254121	0.223169	1.13869	0.254832	0.544533	35.1516	45.9917	41.1239	34.9805	43.5902	47.5407	52.3519	44.7046	C_1	Gdi1
1982	38.0269	0.187844	0.25932	0.724371	0.468838	0.734995	29.293	30.9559	32.4662	50.5274	47.9493	42.3732	24.9295	45.7206	C_1	Fam50a
1984	85.4804	-0.0708788	0.163594	-0.433259	0.664826	0.850224	79.5097	83.1388	101.728	86.4795	74.1034	90.9474	78.5278	89.4091	C_1	Lage3
1985	56.8188	-0.078757	0.203016	-0.387935	0.698064	0.86814	61.0969	45.1072	69.2613	58.3008	60.1545	45.4737	62.3237	52.8327	C_1	Ubl4a
1991	81.0404	-0.109124	0.173425	-0.629231	0.529198	0.772362	65.2816	83.1388	101.728	87.4512	78.4624	86.8135	72.2955	73.1529	C_1	Dkc1
1994	126.342	0.0561608	0.139534	0.402488	0.687325	0.862264	131.4	103.481	126.618	134.092	138.617	117.818	140.852	117.857	C_1	Fundc2
1997	37.809	0.355164	0.238712	1.48784	0.136794	0.390619	26.7822	34.4938	40.0417	32.0654	46.2056	41.3397	39.8872	41.6565	C_1	Brcc3
1998	73.9057	0.41952	0.173639	2.41605	0.01569	0.104392	56.0752	65.4497	69.2613	62.1875	81.9496	89.9139	92.2391	74.1689	C_1	Vbp1
2000	48.7364	-0.034057	0.230294	-0.147885	0.882434	0.951685	50.2166	38.916	55.1926	54.4141	62.7699	41.3397	31.1618	55.8807	C_1	Pls3
2001	86.4819	-0.357922	0.161295	-2.21905	0.0264835	0.146327	86.2052	98.1746	96.3165	108.828	81.0778	77.512	68.5561	75.1849	C_1	Tbl1x
2004	20.5684	-0.806127	0.335329	-2.40399	0.0162174	0.10673	27.6191	24.7648	25.973	27.207	21.7951	14.4689	7.47884	15.2402	C_1	Tmem47
2009	24.1456	-0.493476	0.329719	-1.49666	0.134483	0.386398	34.3147	19.458	32.4662	26.2354	20.9233	9.30144	31.1618	19.3042	C_1	Pola1
2011	45.5523	0.632369	0.22202	2.84826	0.00439594	0.0421954	36.8255	30.0715	33.5484	42.7539	53.1801	59.9426	46.1195	61.9768	C_1	Pdk3
2012	24.5144	-0.680659	0.315542	-2.15711	0.0309973	0.162198	19.2497	35.3782	34.6306	31.0938	16.5643	16.5359	27.4224	15.2402	C_1	Zfx
2013	54.9926	0.104015	0.199669	0.520939	0.602409	0.816087	56.9122	50.414	54.1104	50.5274	48.8211	62.0096	51.1054	66.0408	C_1	Eif2s3x
2015	43.3095	0.150989	0.237999	0.634409	0.525814	0.769509	46.0319	45.9917	25.973	45.669	52.3083	49.6077	47.366	33.5284	C_1	Apoo
2017	287.331	0.223458	0.0977845	2.28521	0.0223003	0.130892	257.779	272.412	243.497	286.646	308.619	282.144	304.14	343.412	C_1	Maged1
2022	28.9987	-0.634805	0.273401	-2.32188	0.0202393	0.123111	30.13	38.916	32.4662	39.8389	23.5387	24.8038	19.9436	22.3523	C_1	Amer1
2025	33.0927	-0.0734771	0.268721	-0.273433	0.78452	0.911017	35.9886	34.4938	42.2061	23.3203	27.0259	34.1053	24.9295	42.6725	C_1	Las1l
2026	33.85	-0.296417	0.261356	-1.13415	0.256732	0.546269	28.4561	42.4539	37.8773	40.8106	38.3594	24.8038	33.6548	24.3843	C_1	Msn
2032	50.2817	0.264386	0.206931	1.27765	0.201373	0.484195	51.0536	47.7606	42.2061	41.7822	62.7699	54.7752	51.1054	50.8006	C_1	Efnb1
2033	66.7812	0.317205	0.186259	1.70304	0.0885614	0.307871	69.4663	60.143	44.3705	63.1592	69.7444	78.5455	68.5561	80.265	C_1	Pja1
2035	58.8774	-0.134096	0.194965	-0.687798	0.49158	0.750144	72.8141	53.0673	61.6858	58.3008	49.6929	62.0096	58.5843	54.8647	C_1	Igbp1
2036	67.5019	0.115771	0.18727	0.618203	0.536442	0.775854	53.5644	82.2544	62.7681	60.2442	71.488	66.1436	78.5278	65.0248	C_1	Pdzd11
2037	21.4548	-0.644076	0.32771	-1.96538	0.0493701	0.216596	22.5975	34.4938	19.4797	28.1787	20.9233	17.5694	16.2042	12.1922	C_1	Kif4
2039	36.5608	0.121178	0.245546	0.493504	0.621656	0.828428	37.6625	35.3782	24.8908	41.7822	40.9748	33.0718	41.1336	37.5925	C_1	Snx12
2044	18.8153	-0.00852167	0.340899	-0.0249976	0.980057	0.993072	20.0866	17.6891	15.1509	22.3486	18.3079	24.8038	19.9436	12.1922	C_1	Zmym3
2045	303.954	0.129667	0.0912596	1.42086	0.155356	0.422696	298.789	292.755	282.456	286.646	308.619	302.814	314.111	345.444	C_1	Nono
2047	31.9484	-0.971241	0.272226	-3.56778	0.00036002	0.00629044	52.7275	39.8005	43.2883	33.0371	21.7951	22.7369	24.9295	17.2722	C_1	Taf1
2048	72.0519	-0.372939	0.177066	-2.10621	0.0351859	0.175435	86.2052	76.9476	91.9877	69.9609	57.5391	69.2441	63.5702	60.9608	C_1	Ogt
2049	18.5571	-0.614185	0.340279	-1.80495	0.071083	0.270771	26.7822	21.2269	21.6442	20.4053	17.4361	16.5359	11.2183	13.2082	C_1	Nhsl2
2051	72.6731	0.291126	0.177866	1.63677	0.101678	0.332999	65.2816	72.5254	61.6858	62.1875	81.0778	97.1484	67.3096	74.1689	C_1	Pin4
2053	2935.38	-0.180979	0.0594013	-3.04672	0.0023135	0.0259817	3064.89	2942.58	3358.09	3111.32	2500.34	2760.46	2768.42	2976.92	C_1	Rps4x
2054	16.985	-0.319965	0.369932	-0.86493	0.387077	0.669334	10.8803	20.3425	23.8086	20.4053	15.6925	11.3684	21.1901	12.1922	C_1	Cited1
2060	470.801	-0.93783	0.103339	-9.07531	1.13358e-19	4.01953e-17	635.24	594.354	660.147	581.065	237.131	347.254	362.724	348.492	C_1	Xist
2064	30.6927	-0.249206	0.283326	-0.879572	0.379091	0.666525	31.8039	39.8005	18.3975	42.7539	22.6669	28.9378	28.6689	32.5124	C_1	Rlim
2070	121.14	0.182924	0.139095	1.3151	0.188477	0.467546	119.683	119.402	99.5631	113.687	115.95	140.555	138.359	121.922	C_1	Pbdc1
2073	214.758	-0.452882	0.107046	-4.23073	2.3293e-05	0.000685735	243.551	239.687	245.661	265.269	185.694	194.297	162.042	181.866	C_1	Atrx
2074	65.5944	-0.650491	0.189444	-3.43369	0.000595435	0.00944548	83.6944	84.9077	68.1791	83.5645	60.1545	46.5072	56.0913	41.6565	C_1	Magt1
2075	302.361	0.0130761	0.0970377	0.134753	0.892807	0.955045	292.93	277.719	326.827	306.079	268.516	330.718	315.358	300.74	C_1	Cox7b
2076	17.9648	-0.769515	0.365787	-2.10373	0.0354023	0.175932	29.293	23.8803	15.1509	21.377	11.3335	9.30144	21.1901	12.1922	C_1	Atp7a
2077	255.221	0.017132	0.103496	0.165532	0.868525	0.946055	287.909	250.301	219.688	255.552	263.285	241.837	258.02	265.179	C_1	Pgk1
2079	23.6519	-0.468894	0.312394	-1.50097	0.133363	0.384943	29.293	35.3782	22.7264	22.3486	20.9233	26.8708	17.4506	14.2242	C_1	Fndc3c1
2083	20.9627	-0.0406201	0.329697	-0.123204	0.901945	0.959874	23.4344	17.6891	27.0552	16.5186	13.9489	25.8373	24.9295	18.2882	C_1	Lpar4
2084	293.735	0.188705	0.304997	0.618711	0.536107	0.775854	322.223	207.847	203.455	364.38	312.106	409.263	336.548	194.058	C_1	Itm2a
2086	15.5766	-1.35366	0.39367	-3.43855	0.000584831	0.00935109	20.9236	25.6492	18.3975	24.292	9.58985	5.16747	12.4647	8.1281	C_1	Brwd3
2087	43.2239	-0.0686463	0.225911	-0.303864	0.761231	0.899603	41.8472	40.685	53.0282	41.7822	35.744	48.5742	37.3942	46.7366	C_1	Hmgn5
2088	115.886	-0.0651288	0.139127	-0.468124	0.639696	0.838644	116.335	114.095	120.125	124.375	126.412	112.651	108.443	104.649	C_1	Sh3bgrl
2089	24.5904	0.467471	0.301224	1.55191	0.120684	0.366685	25.1083	14.1513	21.6442	21.377	21.7951	31.0048	31.1618	30.4804	C_1	Rps6ka6
2091	49.7289	-0.0874251	0.216463	-0.40388	0.686301	0.862264	46.8688	65.4497	38.9595	53.4424	46.2056	52.7082	42.3801	51.8166	C_1	Apool
2101	95.2724	0.454369	0.155521	2.9216	0.00348239	0.0354592	93.7377	73.4098	76.8368	77.7344	122.053	107.483	102.211	108.713	C_1	Tspan6
2104	17.4684	0.270474	0.34929	0.774354	0.438722	0.712478	16.7389	14.1513	18.3975	14.5752	25.2823	18.6029	13.7112	18.2882	C_1	Cstf2
2109	68.4023	0.13569	0.189682	0.715359	0.474387	0.737773	57.7491	71.6409	59.5214	70.9326	57.5391	60.9761	83.5137	85.3451	C_1	Timm8a1
2110	1276.9	-0.0263262	0.0593598	-0.443503	0.657402	0.847119	1305.63	1217.9	1319.21	1310.8	1187.4	1253.63	1271.4	1349.26	C_1	Rpl36a
2112	68.6325	0.195755	0.180548	1.08423	0.278263	0.570339	63.6077	54.8362	67.0969	69.9609	65.3854	69.2441	84.7602	74.1689	C_1	Hnrnph2
2113	17.7912	0.147496	0.350037	0.421373	0.673483	0.853657	15.065	14.1513	19.4797	19.4336	20.9233	23.7704	11.2183	18.2882	C_1	Armcx4
2114	28.1106	-0.028999	0.292724	-0.0990661	0.921086	0.968445	20.9236	30.0715	34.6306	28.1787	29.6414	15.5024	32.4083	33.5284	C_1	Armcx1
2116	39.7444	0.334593	0.23521	1.42253	0.154873	0.422112	30.9669	35.3782	30.3018	43.7256	44.462	43.4067	51.1054	38.6085	C_1	Armcx3
2117	66.5256	0.639595	0.183564	3.48432	0.00049339	0.00817075	53.5644	50.414	50.8638	52.4707	70.6162	75.445	93.4855	85.3451	C_1	Armcx2
2120	23.9456	0.0160549	0.29461	0.0544955	0.95654	0.984477	21.7605	25.6492	20.5619	27.207	26.1541	21.7034	26.1759	22.3523	C_1	Gprasp1
2122	36.6352	0.085673	0.243913	0.351244	0.725405	0.882135	34.3147	37.1471	30.3018	40.8106	46.2056	32.0383	33.6548	38.6085	C_1	Bhlhb9
2124	40.4352	0.237965	0.242621	0.980807	0.326688	0.620635	42.6841	41.5694	23.8086	39.8389	51.4365	34.1053	47.366	42.6725	C_1	Arxes2
2125	41.9116	0.362044	0.241185	1.5011	0.133329	0.384943	47.7058	24.7648	34.6306	39.8389	56.6673	40.3062	43.6266	47.7526	C_1	Arxes1
2126	132.146	-0.0149665	0.144423	-0.10363	0.917463	0.968105	120.52	137.975	123.372	150.61	140.361	111.617	112.183	160.53	C_1	Bex2
2127	100.521	0.146461	0.1675	0.874394	0.381904	0.666525	88.716	111.441	84.4122	98.1397	110.719	114.718	71.049	124.97	C_1	Bex4
2128	267.699	0.29086	0.0988153	2.94348	0.0032455	0.0338475	243.551	241.456	251.072	227.373	312.106	302.814	304.14	259.083	C_1	Tceal8
2130	78.5912	0.22484	0.179093	1.25544	0.20932	0.494816	57.7491	79.601	81.1656	72.876	105.488	81.646	76.0349	74.1689	C_1	Bex1
2132	728.669	0.0634212	0.0875107	0.724724	0.468621	0.734995	685.457	745.596	714.257	708.355	904.933	636.632	711.736	722.385	C_1	Tceal9
2133	723.285	-0.124663	0.190226	-0.655338	0.51225	0.762633	682.109	858.806	689.366	788.032	863.958	482.641	741.652	679.712	C_1	Bex3
2136	345.53	0.393455	0.0891978	4.41104	1.02874e-05	0.000341971	292.093	330.786	291.114	280.815	414.107	394.795	387.653	372.877	C_1	Morf4l2
2144	75.2986	-0.686246	0.177006	-3.87697	0.000105764	0.00242938	77.8358	96.4057	99.5631	97.168	51.4365	53.7417	67.3096	58.9287	C_1	Nrk
2145	23.7163	-0.0670105	0.297623	-0.225152	0.821861	0.927046	21.7605	25.6492	22.7264	27.207	23.5387	21.7034	18.6971	28.4484	C_1	Mum1l1
2153	26.7476	0.401176	0.284001	1.41259	0.157777	0.426876	21.7605	22.1114	27.0552	21.377	24.4105	31.0048	28.6689	37.5925	C_1	Prps1
2154	45.5511	0.442195	0.224717	1.96778	0.0490931	0.21601	35.9886	40.685	36.7951	40.8106	56.6673	55.8086	61.0772	36.5765	C_1	Tsc22d3
2156	36.0514	0.0632587	0.248271	0.254797	0.79888	0.917913	46.0319	32.7249	31.384	30.1221	34.0004	38.2393	42.3801	33.5284	C_1	Psmd10
2161	25.1704	0.159596	0.38589	0.413579	0.679182	0.858124	30.13	23.8803	19.4797	21.377	13.0771	59.9426	16.2042	17.2722	C_1	Kcne1l
2167	51.7925	1.09373	0.227783	4.80163	1.57379e-06	6.49781e-05	35.9886	21.2269	28.1374	46.6406	60.1545	78.5455	73.5419	70.1049	C_1	Capn6
2171	31.7714	-0.677625	0.275942	-2.45568	0.0140617	0.0967624	44.358	37.1471	34.6306	40.8106	30.5132	15.5024	18.6971	32.5124	C_1	Amot
2173	42.2504	0.443193	0.235597	1.88115	0.0599518	0.244701	33.4777	38.0316	41.1239	30.1221	46.2056	40.3062	66.0631	42.6725	C_1	Tmem29
2177	31.9848	-0.267911	0.259629	-1.0319	0.302119	0.593991	38.4994	33.6093	36.7951	31.0938	35.744	25.8373	29.9154	24.3843	C_1	Tro
2178	248.93	0.212593	0.109077	1.94901	0.0512937	0.221807	222.627	252.954	204.537	240.005	239.746	241.837	299.154	290.58	C_1	Maged2
2179	15.9666	-0.34878	0.378607	-0.921218	0.356937	0.647586	17.5758	9.72901	24.8908	19.4336	12.2053	15.5024	16.2042	12.1922	C_1	Gnl3l
2181	23.6983	-0.0694668	0.307229	-0.226108	0.821118	0.927005	18.4128	21.2269	35.7129	22.3486	23.5387	24.8038	21.1901	22.3523	C_1	Tsr2
2185	79.9798	-0.596991	0.167559	-3.56288	0.00036681	0.00639054	87.8791	105.25	101.728	90.3662	64.5135	65.1101	66.0631	58.9287	C_1	Huwe1
2186	183.554	-0.0335772	0.112423	-0.298669	0.765193	0.901789	187.475	173.353	185.058	197.251	176.976	189.129	173.26	185.93	C_1	Hsd17b10
2188	151.465	-0.603689	0.131983	-4.57401	4.78482e-06	0.000168672	206.725	181.313	178.564	165.186	126.412	135.388	97.225	120.905	C_1	Smc1a
2190	30.9356	-0.531016	0.270102	-1.96598	0.0493005	0.216448	43.5211	38.916	31.384	32.0654	29.6414	22.7369	29.9154	19.3042	C_1	Kdm5c
2196	56.9257	0.0668844	0.199877	0.334628	0.737905	0.887843	45.195	62.7963	57.357	57.3291	58.4109	68.2106	57.3378	48.7686	C_1	Mageh1
2198	43.5356	0.205161	0.230435	0.890324	0.373292	0.662409	51.0536	37.1471	28.1374	44.6973	42.7184	51.6747	46.1195	46.7366	C_1	Ubqln2
2200	69.9	-0.0955461	0.180954	-0.528015	0.597489	0.8139	58.5861	73.4098	73.5901	83.5645	71.488	63.0431	73.5419	61.9768	C_1	Nbdy
2202	19.6455	0.429552	0.340255	1.26244	0.20679	0.490373	18.4128	21.2269	18.3975	8.74512	25.2823	18.6029	26.1759	20.3203	C_1	Sat1
2204	177.644	0.0858313	0.122299	0.701816	0.482794	0.743308	190.823	168.047	175.318	155.469	176.105	175.694	163.288	216.411	C_1	Prdx4
2207	112.236	0.201361	0.144708	1.3915	0.164075	0.435252	97.0855	111.441	94.1521	114.658	122.053	130.22	124.647	103.633	C_1	Sms
2209	32.1588	1.31842	0.344998	3.82154	0.000132622	0.0028654	19.2497	27.4181	10.8221	15.5469	56.6673	53.7417	58.5843	15.2402	C_1	Smpx
2211	19.9292	0.200306	0.360821	0.555141	0.578798	0.800229	11.7172	20.3425	12.9865	29.1504	23.5387	11.3684	24.9295	25.4003	C_1	Rps6ka3
2212	158.443	-0.0209107	0.121434	-0.172198	0.863282	0.943241	145.628	168.047	158.002	166.157	150.822	163.292	168.274	147.322	C_1	Eif1ax
2216	61.7584	0.15317	0.190684	0.803266	0.421821	0.697264	71.1402	59.2585	50.8638	52.4707	70.6162	64.0766	58.5843	67.0568	C_1	Pdha1
2223	182.482	0.358126	0.116647	3.07016	0.00213947	0.0244429	167.389	146.82	152.591	173.931	224.054	193.263	189.464	212.347	C_1	Rbbp7
2225	15.4958	-0.572066	0.383621	-1.49123	0.135902	0.389547	24.2714	17.6891	20.5619	11.6602	12.2053	10.3349	9.97179	17.2722	C_1	Syap1
2226	19.5769	0.320951	0.331804	0.967291	0.333399	0.625304	13.3911	17.6891	19.4797	19.4336	19.1797	25.8373	16.2042	25.4003	C_1	Ctps2
2228	73.5122	0.0280454	0.174403	0.160808	0.872245	0.947883	77.8358	78.7165	67.0969	67.0459	80.206	75.445	79.7743	61.9768	C_1	Zrsr2
2239	15.6395	0.00686795	0.374438	0.018342	0.985366	0.994482	16.7389	14.1513	11.9043	19.4336	14.8207	21.7034	16.2042	10.1601	C_1	Ofd1
2241	53.161	0.0981292	0.218158	0.449808	0.652849	0.844989	51.8905	44.2228	68.1791	40.8106	50.5647	47.5407	72.2955	49.7846	C_1	Rab9
2244	1654.69	-0.249334	0.0846005	-2.94719	0.00320673	0.0335112	1862.2	1805.17	1602.75	1919.07	1543.97	1815.85	1418.49	1270.02	C_1	Tmsb4x
2246	24.1074	0.147885	0.302956	0.488142	0.625449	0.82999	14.228	27.4181	25.973	24.292	27.0259	26.8708	23.683	23.3683	C_1	Msl3
2247	15.39	-0.142084	0.386481	-0.367636	0.713145	0.875616	14.228	17.6891	15.1509	17.4902	14.8207	6.20096	16.2042	21.3363	C_1	Arhgap6
2249	19.6346	0.786982	0.344375	2.28525	0.0222983	0.130892	11.7172	15.9202	15.1509	14.5752	23.5387	23.7704	36.1477	16.2562	C_1	Hccs
2250	28.9525	0.0386211	0.271458	0.142273	0.886865	0.952435	26.7822	33.6093	31.384	22.3486	28.7696	25.8373	32.4083	30.4804	C_1	Mid1
2253	34.4717	-0.132756	0.25941	-0.511761	0.608818	0.820963	30.13	42.4539	30.3018	41.7822	42.7184	33.0718	29.9154	25.4003	C_1	Zfhx4
2254	40.0251	0.414442	0.233754	1.77298	0.0762314	0.282262	35.1516	38.916	29.2196	34.0088	46.2056	44.4402	37.3942	54.8647	C_1	Pex2
2257	33.9856	-0.103871	0.258539	-0.401763	0.687858	0.862302	30.13	40.685	28.1374	41.7822	34.8722	38.2393	33.6548	24.3843	C_1	Zc2hc1a
2260	31.3368	0.403759	0.277921	1.45278	0.146285	0.40881	23.4344	22.1114	28.1374	34.9805	42.7184	45.4737	27.4224	26.4163	C_1	Hey1
2262	44.3828	0.0102834	0.222359	0.0462467	0.963114	0.986516	44.358	37.1471	46.5349	48.584	35.744	49.6077	47.366	45.7206	C_1	Mrps28
2265	21.0607	-0.689258	0.321895	-2.14125	0.0322536	0.166475	28.4561	24.7648	27.0552	24.292	20.9233	16.5359	11.2183	15.2402	C_1	Zfp704
2267	197.638	-0.0475858	0.128495	-0.370331	0.711136	0.874565	212.584	184.851	179.646	228.345	222.31	178.794	152.07	222.507	C_1	Fabp5
2269	39.4084	0.169627	0.239505	0.708241	0.478795	0.740931	35.9886	41.5694	41.1239	30.1221	43.5902	35.1388	34.9013	52.8327	C_1	Impa1
2270	27.4799	0.084265	0.280457	0.300456	0.76383	0.901571	29.293	28.3026	28.1374	20.4053	25.2823	26.8708	36.1477	25.4003	C_1	Zfand1
2273	40.1272	-0.367952	0.228911	-1.6074	0.107967	0.345005	45.195	41.5694	49.7816	44.6973	37.4876	33.0718	33.6548	35.5604	C_1	Lrrcc1
2274	39.4753	0.197456	0.24054	0.820887	0.411711	0.69041	30.13	39.8005	41.1239	35.9522	43.5902	42.3732	52.3519	30.4804	C_1	E2f5
2275	63.7168	-0.0929585	0.185446	-0.501269	0.616182	0.82486	73.651	66.3342	68.1791	54.4141	60.1545	62.0096	66.0631	58.9287	C_1	1810022K09Rik
2278	19.2432	0.622934	0.399138	1.5607	0.118595	0.36347	15.9019	25.6492	15.1509	3.88672	30.5132	13.4354	19.9436	29.4644	C_1	Car2
2279	24.7638	0.116459	0.290799	0.400479	0.688804	0.862723	24.2714	24.7648	23.8086	22.3486	24.4105	24.8038	21.1901	32.5124	C_1	Ythdf3
2281	67.9017	0.284852	0.184216	1.54629	0.122033	0.368915	61.9338	59.2585	58.4392	64.1309	63.6417	78.5455	92.2391	65.0248	C_1	Armc1
2282	30.6817	0.218034	0.267047	0.816465	0.414234	0.691315	25.1083	37.1471	28.1374	23.3203	37.4876	33.0718	28.6689	32.5124	C_1	Mtfr1
2283	25.4392	-0.357842	0.291967	-1.22562	0.22034	0.507726	24.2714	30.0715	33.5484	26.2354	21.7951	18.6029	28.6689	20.3203	C_1	Pde7a
2285	17.2659	-0.230924	0.356522	-0.647714	0.51717	0.765666	19.2497	23.8803	16.2331	14.5752	13.0771	13.4354	22.4365	15.2402	C_1	4632415L05Rik
2288	159.5	0.192845	0.144254	1.33685	0.181272	0.45835	170.737	110.557	181.811	132.148	147.335	173.627	181.985	177.802	C_1	Gyg
2290	25.9433	-0.475188	0.29929	-1.58772	0.11235	0.351847	30.9669	30.0715	22.7264	36.9238	17.4361	22.7369	16.2042	30.4804	C_1	Tbl1xr1
2293	19.8301	0.0482574	0.341573	0.14128	0.887649	0.953108	20.0866	16.8047	19.4797	22.3486	30.5132	21.7034	12.4647	15.2402	C_1	Ect2
2299	1263.52	-0.0226339	0.0661612	-0.342102	0.732274	0.885973	1272.15	1211.7	1341.94	1266.1	1128.99	1205.05	1318.77	1363.49	C_1	Rpl22l1
2300	51.6856	-1.3087	0.250217	-5.23027	1.69266e-07	9.53584e-06	64.4447	93.7523	62.7681	73.8477	40.103	12.4019	33.6548	32.5124	C_1	Mecom
2301	17.528	0.221652	0.357269	0.620407	0.53499	0.775613	14.228	10.6135	18.3975	21.377	14.8207	17.5694	24.9295	18.2882	C_1	Mynn
2303	125.899	0.221155	0.145245	1.52264	0.127849	0.377461	119.683	144.166	100.645	99.1113	135.13	121.952	148.33	138.178	C_1	Sec62
2306	48.6689	-0.533722	0.221797	-2.40635	0.0161128	0.106267	56.9122	59.2585	67.0969	46.6406	42.7184	35.1388	51.1054	30.4804	C_1	Skil
2309	22.1182	-0.403977	0.311916	-1.29515	0.19527	0.47752	28.4561	29.187	22.7264	20.4053	22.6669	15.5024	18.6971	19.3042	C_1	Pik3ca
2310	22.8934	0.0580336	0.307635	0.188644	0.850372	0.937665	19.2497	22.1114	30.3018	18.4619	24.4105	26.8708	22.4365	19.3042	C_1	Zfp639
2312	22.4767	-0.137651	0.315498	-0.436297	0.662622	0.849125	24.2714	23.8803	28.1374	17.4902	13.9489	24.8038	24.9295	22.3523	C_1	Gnb4
2313	102.688	0.58206	0.152366	3.82014	0.000133374	0.00287136	89.553	85.7922	79.0012	73.8477	106.36	138.488	118.415	130.05	C_1	Actl6a
2314	31.3157	-0.142178	0.265023	-0.536475	0.59163	0.80943	41.0102	28.3026	35.7129	26.2354	27.0259	34.1053	28.6689	29.4644	C_1	Mrpl47
2315	290.934	-0.0812102	0.101401	-0.800884	0.423199	0.698193	318.876	277.719	334.402	266.24	265.9	304.881	261.759	297.692	C_1	Ndufb5
2317	72.9823	-0.597737	0.180995	-3.30251	0.000958239	0.0136987	74.488	92.8678	106.056	78.7061	54.9237	63.0431	54.8448	58.9287	C_1	Ttc14
2319	79.0681	-0.207521	0.16823	-1.23356	0.217367	0.50415	83.6944	84.9077	85.4944	84.5361	61.8981	85.78	71.049	75.1849	C_1	Fxr1
2320	79.5456	0.105376	0.172936	0.609337	0.542301	0.780562	65.2816	80.4855	95.2343	66.0742	77.5906	78.5455	84.7602	88.3931	C_1	Dnajc19
2321	17.1993	-0.924382	0.356489	-2.59302	0.00951378	0.0743827	21.7605	22.1114	22.7264	23.3203	12.2053	11.3684	14.9577	9.14411	C_1	Atp11b
2322	36.8441	0.143179	0.248257	0.576737	0.564117	0.792317	30.13	36.2627	36.7951	36.9238	32.2568	52.7082	36.1477	33.5284	C_1	Dcun1d1
2327	115.761	0.0119315	0.14347	0.0831636	0.933721	0.975472	98.7594	120.286	115.796	126.318	121.181	104.383	129.633	109.729	C_1	Anxa5
2329	34.3574	0.0572159	0.249378	0.229434	0.818531	0.926787	33.4777	35.3782	32.4662	33.0371	35.744	37.2058	41.1336	26.4163	C_1	Exosc9
2330	75.8661	0.322782	0.174146	1.85352	0.0638085	0.253384	76.1619	68.1031	53.0282	71.9043	92.4113	75.445	83.5137	86.3611	C_1	Ccna2
2342	17.9644	-0.712133	0.3794	-1.877	0.0605182	0.245548	25.1083	22.9958	25.973	14.5752	13.0771	14.4689	22.4365	5.08006	C_1	Fat4
2345	41.2505	-0.475308	0.231978	-2.04893	0.0404686	0.191177	43.5211	53.9518	46.5349	48.584	36.6158	40.3062	24.9295	35.5604	C_1	Plk4
2349	28.328	-0.101259	0.289256	-0.350067	0.726288	0.882745	25.9453	28.3026	40.0417	23.3203	20.9233	37.2058	22.4365	28.4484	C_1	Pgrmc2
2351	22.6713	-0.367334	0.301138	-1.21982	0.222534	0.510156	24.2714	25.6492	25.973	26.2354	18.3079	20.6699	19.9436	20.3203	C_1	Sclt1
2354	22.3862	-0.0190536	0.312369	-0.0609971	0.951362	0.982492	24.2714	28.3026	15.1509	22.3486	25.2823	19.6364	18.6971	25.4003	C_1	Pabpc4l
2355	43.4811	-0.842513	0.225046	-3.74374	0.000181303	0.00371734	58.5861	53.0673	51.946	59.2725	29.6414	28.9378	34.9013	31.4964	C_1	Pcdh18
2357	39.9353	-0.114534	0.231033	-0.495746	0.620074	0.826948	38.4994	38.916	44.3705	44.6973	44.462	34.1053	39.8872	34.5444	C_1	Elf2
2359	203.81	0.328648	0.117506	2.79686	0.00516024	0.0480772	184.965	194.58	142.851	198.223	208.361	220.134	240.569	240.795	C_1	Ndufc1
2360	63.6255	-0.0756344	0.186761	-0.40498	0.685492	0.862121	71.9772	54.8362	68.1791	66.0742	54.9237	65.1101	59.8307	68.0728	C_1	Naa15
2367	64.6913	0.235289	0.190381	1.23588	0.216502	0.503306	57.7491	61.0274	58.4392	61.2158	88.9241	55.8086	67.3096	67.0568	C_1	Lhfp
2369	22.8359	-0.236906	0.326768	-0.724997	0.468454	0.734995	18.4128	21.2269	34.6306	25.2637	17.4361	24.8038	12.4647	28.4484	C_1	Proser1
2371	53.0491	0.22816	0.206104	1.10701	0.268289	0.558634	42.6841	50.414	40.0417	62.1875	54.9237	57.8756	57.3378	58.9287	C_1	Ufm1
2373	36.8609	-0.164915	0.246166	-0.669934	0.5029	0.756271	44.358	38.0316	32.4662	40.8106	30.5132	33.0718	29.9154	45.7206	C_1	Supt20
2374	83.5987	0.16619	0.170724	0.973443	0.330333	0.623403	94.5746	84.0233	66.0147	69.9609	85.4369	88.8804	77.2814	102.617	C_1	Exosc8
2375	20.2905	0.217508	0.327399	0.66435	0.506467	0.757923	16.7389	22.1114	16.2331	20.4053	29.6414	20.6699	16.2042	20.3203	C_1	Alg5
2377	20.5515	0.47084	0.330948	1.4227	0.154823	0.422112	20.9236	15.9202	17.3153	14.5752	22.6669	33.0718	23.683	16.2562	C_1	Rfxap
2378	30.2698	-0.0404586	0.276816	-0.146157	0.883798	0.951685	25.1083	26.5337	33.5484	37.8955	27.0259	22.7369	28.6689	40.6405	C_1	Spg20
2380	16.4426	-1.07679	0.373255	-2.88487	0.00391573	0.0387587	20.9236	22.9958	20.5619	25.2637	14.8207	11.3684	7.47884	8.1281	C_1	Nbea
2383	16.8643	-0.286262	0.354057	-0.80852	0.418791	0.695064	19.2497	18.5736	21.6442	14.5752	16.5643	12.4019	18.6971	13.2082	C_1	Wwtr1
2384	59.065	0.221598	0.197537	1.12181	0.261945	0.551706	53.5644	48.6451	56.2748	60.2442	61.8981	80.6125	52.3519	58.9287	C_1	Commd2
2385	17.0189	-0.161007	0.359498	-0.447867	0.654249	0.845043	14.228	14.1513	21.6442	22.3486	17.4361	20.6699	12.4647	13.2082	C_1	Rnf13
2386	82.5292	0.235104	0.167218	1.40597	0.159732	0.429466	76.1619	72.5254	86.5766	68.9893	93.2831	103.349	76.0349	83.313	C_1	Pfn2
2387	22.4818	-0.239049	0.312362	-0.765294	0.444097	0.716354	20.9236	27.4181	25.973	23.3203	27.0259	14.4689	22.4365	18.2882	C_1	Tsc22d2
2388	120.073	0.0360575	0.149314	0.241488	0.809177	0.922587	115.498	129.131	106.056	124.375	131.643	102.316	102.211	149.354	C_1	Serp1
2389	70.6863	0.0142018	0.179365	0.0791782	0.936891	0.976752	56.9122	83.1388	73.5901	68.0176	70.6162	69.2441	69.8025	74.1689	C_1	Eif2a
2390	46.6786	-0.0572592	0.21386	-0.267741	0.788898	0.913212	51.0536	45.9917	45.4527	47.6123	39.2312	52.7082	43.6266	47.7526	C_1	Selenot
2395	20.1471	-0.182465	0.329525	-0.553721	0.57977	0.80047	27.6191	21.2269	20.5619	16.5186	21.7951	20.6699	12.4647	20.3203	C_1	Mbnl1
2398	22.455	-0.0782659	0.312347	-0.250574	0.802144	0.91935	27.6191	17.6891	19.4797	27.207	21.7951	16.5359	24.9295	24.3843	C_1	Rap2b
2400	54.7987	-0.586984	0.205197	-2.86059	0.00422848	0.0411118	68.6294	66.3342	66.0147	61.2158	34.0004	39.2728	51.1054	51.8166	C_1	Dhx36
2404	95.7536	-0.192081	0.1573	-1.22111	0.222043	0.509686	111.314	96.4057	86.5766	114.658	100.258	88.8804	78.5278	89.4091	C_1	Gmps
2406	137.038	-0.172216	0.137508	-1.25241	0.210421	0.496251	133.074	167.162	147.18	133.12	130.771	105.416	138.359	141.226	C_1	Ssr3
2407	24.7612	-0.0412394	0.319797	-0.128955	0.897393	0.957262	29.293	32.7249	17.3153	21.377	33.1286	31.0048	14.9577	18.2882	C_1	Tiparp
2409	74.016	0.13105	0.174349	0.751651	0.452261	0.723522	66.9555	60.143	83.33	72.876	74.1034	84.7465	74.7884	75.1849	C_1	Ccnl1
2413	50.4151	-0.143169	0.207333	-0.690526	0.489864	0.749263	58.5861	45.1072	55.1926	52.4707	44.462	52.7082	51.1054	43.6885	C_1	Rsrc1
2415	16.2005	0.015221	0.371181	0.0410071	0.96729	0.988496	20.0866	15.0357	14.0687	15.5469	19.1797	22.7369	8.72532	14.2242	C_1	Gfm1
2416	55.2944	0.262673	0.205369	1.27903	0.200887	0.483412	50.2166	41.5694	58.4392	50.5274	53.1801	50.6412	74.7884	62.9928	C_1	Lxn
2418	20.2377	0.0134936	0.326713	0.0413009	0.967056	0.988496	22.5975	18.5736	18.3975	20.4053	17.4361	15.5024	28.6689	20.3203	C_1	Mfsd1
2422	182.204	-0.229419	0.120291	-1.9072	0.0564947	0.235186	194.171	220.229	185.058	188.506	193.541	171.56	147.084	157.482	C_1	Smc4
2423	67.6807	0.0750143	0.183441	0.408929	0.682592	0.860089	68.6294	72.5254	59.5214	62.1875	69.7444	75.445	78.5278	54.8647	C_1	Trim59
2424	36.2382	-0.154411	0.245982	-0.627735	0.530177	0.772705	33.4777	39.8005	32.4662	46.6406	30.5132	31.0048	37.3942	38.6085	C_1	Kpna4
2426	15.4043	0.29355	0.369918	0.793556	0.427454	0.702287	14.228	13.2668	11.9043	15.5469	13.0771	15.5024	22.4365	17.2722	C_1	B3galnt1
2427	28.1437	0.358579	0.279239	1.28413	0.199098	0.481606	24.2714	25.6492	20.5619	28.1787	33.1286	40.3062	28.6689	24.3843	C_1	Nmd3
2430	50.4324	0.284013	0.207023	1.37189	0.170097	0.444065	51.0536	43.3383	40.0417	47.6123	62.7699	50.6412	51.1054	56.8967	C_1	Pdcd10
2432	82.0207	-1.0144	0.181469	-5.58997	2.27111e-08	1.55571e-06	118.009	109.672	115.796	95.2246	63.6417	36.1723	64.8166	52.8327	C_1	Golim4
2437	112.355	0.227902	0.148993	1.52961	0.126112	0.375693	114.661	96.4057	111.467	91.3379	104.617	130.22	110.936	139.194	C_1	Ppid
2439	19.7616	0.798801	0.334585	2.38744	0.0169664	0.109694	13.3911	13.2668	20.5619	10.6885	23.5387	26.8708	27.4224	22.3523	C_1	4930579G24Rik
2445	40.2375	0.727453	0.248728	2.9247	0.00344788	0.0353363	30.13	28.3026	29.2196	34.0088	55.7955	68.2106	38.6407	37.5925	C_1	Pdgfc
2448	28.3054	-0.225109	0.303435	-0.741868	0.458167	0.727062	30.13	48.6451	21.6442	21.377	31.385	20.6699	26.1759	26.4163	C_1	Gucy1b1
2449	62.4138	-0.162571	0.248077	-0.655324	0.512259	0.762633	76.9988	78.7165	62.7681	43.7256	59.2827	33.0718	95.9785	48.7686	C_1	Gucy1a1
2452	24.638	0.177861	0.306386	0.580513	0.561569	0.790735	15.065	24.7648	24.8908	28.1787	21.7951	28.9378	19.9436	33.5284	C_1	Plrg1
2453	125.976	-0.505787	0.279501	-1.80961	0.0703568	0.268765	180.78	133.553	172.071	103.97	64.5135	111.617	134.619	106.681	C_1	Sfrp2
2456	27.2372	-0.266085	0.279185	-0.953079	0.34055	0.631059	34.3147	28.3026	29.2196	27.207	23.5387	29.9713	19.9436	25.4003	C_1	Tmem131l
2458	16.6852	-0.00280284	0.380047	-0.00737498	0.994116	0.997677	12.5542	19.458	14.0687	20.4053	16.5643	19.6364	23.683	7.11209	C_1	Trim2
2464	2710.86	-0.276955	0.0585292	-4.73192	2.22411e-06	8.4854e-05	2956.09	2774.54	3044.25	3108.4	2368.69	2376	2342.12	2716.82	C_1	Rps3a1
2466	20.6969	-1.06442	0.661439	-1.60925	0.107561	0.344824	16.7389	42.4539	25.973	27.207	26.1541	2.06699	8.72532	16.2562	C_1	Mab21l2
2474	23.9511	0.396239	0.312957	1.26611	0.205473	0.488364	18.4128	26.5337	14.0687	23.3203	31.385	18.6029	34.9013	24.3843	C_1	Prcc
2475	266.305	0.289619	0.106152	2.72834	0.00636543	0.0545815	245.225	214.038	269.47	231.26	272.875	293.512	266.745	337.316	C_1	Hdgf
2476	77.1243	-0.0152389	0.173001	-0.0880851	0.929809	0.973328	84.5313	72.5254	77.919	75.791	92.4113	77.512	72.2955	64.0088	C_1	Mrpl24
2477	16.632	-0.0768968	0.369152	-0.208307	0.83499	0.930657	16.7389	8.84456	21.6442	21.377	18.3079	14.4689	17.4506	14.2242	C_1	Rrnad1
2478	29.0173	-0.0628911	0.291903	-0.215452	0.829415	0.92897	32.6408	28.3026	36.7951	20.4053	27.8977	28.9378	39.8872	17.2722	C_1	Isg20l2
2479	103.126	0.41515	0.159275	2.60649	0.00914743	0.0721206	85.3683	85.7922	82.2478	100.083	105.488	151.924	108.443	105.665	C_1	Crabp2
2480	32.9008	-0.470776	0.266166	-1.76873	0.0769387	0.283142	48.5427	37.1471	32.4662	34.0088	21.7951	23.7704	29.9154	35.5604	C_1	Nes
2481	41.565	-0.231771	0.256176	-0.904733	0.365607	0.657066	38.4994	61.0274	51.946	28.1787	31.385	40.3062	32.4083	48.7686	C_1	Gpatch4
2482	98.4713	0.0623772	0.151678	0.411246	0.680892	0.859384	107.966	89.33	91.9877	95.2246	90.6677	110.584	103.457	98.5532	C_1	Naxe
2487	256.921	0.0440095	0.106813	0.412024	0.680322	0.85886	248.572	276.835	230.51	255.552	233.644	276.976	235.584	297.692	C_1	Cct3
2488	40.446	-0.00218858	0.232229	-0.00942421	0.992481	0.99678	41.0102	43.3383	40.0417	37.8955	40.103	49.6077	29.9154	41.6565	C_1	Glmp
2490	17.259	0.118553	0.351739	0.337049	0.73608	0.887232	18.4128	20.3425	10.8221	16.5186	18.3079	19.6364	13.7112	20.3203	C_1	Smg5
2491	80.0773	0.0439267	0.163474	0.268707	0.788155	0.913212	86.2052	78.7165	72.5079	77.7344	81.9496	82.6795	78.5278	82.297	C_1	Pmf1
2494	19.2231	-0.429843	0.329667	-1.30387	0.192278	0.474244	19.2497	22.1114	23.8086	23.3203	16.5643	14.4689	14.9577	19.3042	C_1	Lmna
2495	93.2945	-0.260455	0.152631	-1.70643	0.0879273	0.306373	107.129	101.712	102.81	95.2246	89.7959	79.579	84.7602	85.3451	C_1	Mex3a
2496	111.519	0.125486	0.148686	0.843964	0.398689	0.680628	92.9007	118.517	121.207	95.2246	131.643	106.45	113.429	112.777	C_1	Lamtor2
2497	19.3224	0.146849	0.34612	0.424271	0.671368	0.85311	14.228	21.2269	14.0687	24.292	27.0259	23.7704	13.7112	16.2562	C_1	Ubqln4
2498	243.294	-0.000270679	0.106962	-0.0025306	0.997981	0.999141	258.616	249.416	202.373	261.382	250.208	220.134	254.281	249.939	C_1	Ssr2
2499	30.9711	0.224106	0.260259	0.861089	0.389189	0.671254	26.7822	29.187	33.5484	25.2637	37.4876	33.0718	29.9154	32.5124	C_1	Arhgef2
2500	31.0371	0.113662	0.265083	0.428778	0.668085	0.8516	30.13	32.7249	23.8086	32.0654	24.4105	36.1723	32.4083	36.5765	C_1	2810403A07Rik
2501	18.8167	0.259892	0.347724	0.74741	0.454816	0.725361	19.2497	19.458	11.9043	17.4902	25.2823	15.5024	27.4224	14.2242	C_1	Rit1
2503	15.5405	-0.770418	0.377219	-2.04236	0.0411158	0.193177	19.2497	22.9958	21.6442	14.5752	13.0771	13.4354	11.2183	8.1281	C_1	Syt11
2504	47.4326	-0.18941	0.210083	-0.901597	0.367271	0.658678	51.8905	49.5295	47.6171	53.4424	47.9493	44.4402	39.8872	44.7046	C_1	Gon4l
2505	16.6085	0.197463	0.357901	0.551726	0.581136	0.801255	14.228	15.0357	15.1509	17.4902	15.6925	13.4354	17.4506	24.3843	C_1	Msto1
2506	67.7228	-0.128935	0.183074	-0.704278	0.48126	0.742142	78.6727	74.2943	73.5901	56.3574	61.8981	72.3445	58.5843	66.0408	C_1	Dap3
2507	68.1176	-0.427788	0.183113	-2.33619	0.0194813	0.120198	74.488	77.8321	93.0699	67.0459	52.3083	60.9761	62.3237	56.8967	C_1	Ash1l
2509	112.799	0.267749	0.150891	1.77445	0.0759887	0.28171	107.966	99.9435	101.728	98.1397	93.2831	129.187	142.098	130.05	C_1	Fdps
2511	44.5273	0.243871	0.218398	1.11663	0.264151	0.554057	38.4994	45.9917	36.7951	41.7822	51.4365	51.6747	47.366	42.6725	C_1	Scamp3
2514	52.8703	0.211798	0.199652	1.06083	0.288765	0.578875	49.3797	49.5295	43.2883	53.4424	53.1801	57.8756	57.3378	58.9287	C_1	Mtx1
2517	230.265	-0.146301	0.11229	-1.30289	0.192612	0.474872	241.04	240.572	268.388	217.656	237.131	189.129	248.048	200.154	C_1	Krtcap2
2518	62.9603	0.29669	0.199229	1.4892	0.136436	0.390293	71.9772	43.3383	46.5349	63.1592	61.0263	69.2441	77.2814	71.1209	C_1	Dpm3
2519	31.7259	-0.111812	0.259672	-0.430589	0.666767	0.851165	30.9669	30.0715	41.1239	30.1221	30.5132	35.1388	27.4224	28.4484	C_1	Slc50a1
2522	41.7972	0.120602	0.236805	0.509289	0.610549	0.8217	32.6408	45.9917	49.7816	32.0654	36.6158	51.6747	39.8872	45.7206	C_1	Efna4
2526	454.184	0.0229414	0.0811042	0.282863	0.777282	0.908697	481.243	458.148	398.252	463.491	470.775	447.503	448.731	465.334	C_1	Cks1b
2527	29.6152	0.408523	0.267731	1.52587	0.127042	0.377156	21.7605	31.8404	24.8908	23.3203	34.8722	32.0383	33.6548	34.5444	C_1	Shc1
2529	17.7765	0.373872	0.363753	1.02782	0.304035	0.596264	13.3911	13.2668	23.8086	11.6602	13.9489	27.9043	19.9436	18.2882	C_1	Pbxip1
2530	45.1848	0.0569515	0.214393	0.265641	0.790515	0.913404	45.195	42.4539	47.6171	41.7822	43.5902	46.5072	48.6125	45.7206	C_1	Pmvk
2534	30.1678	-0.362943	0.28218	-1.28621	0.19837	0.480906	40.1733	38.916	21.6442	34.0088	21.7951	20.6699	33.6548	30.4804	C_1	Ube2q1
2537	64.6216	0.345666	0.187538	1.84318	0.0653022	0.257451	51.0536	53.0673	68.1791	55.3858	63.6417	67.1771	82.2673	76.2009	C_1	Hax1
2538	131.464	-0.1657	0.133613	-1.24015	0.214921	0.501946	140.607	130.899	153.674	130.205	114.206	129.187	137.112	115.825	C_1	Ubap2l
2539	42.5028	0.368555	0.233159	1.5807	0.113946	0.355154	33.4777	47.7606	35.7129	31.0938	39.2312	56.8421	46.1195	49.7846	C_1	4933434E20Rik
2540	225.114	0.229151	0.102042	2.24566	0.0247257	0.140081	211.747	205.194	196.962	214.741	244.977	249.072	245.555	232.667	C_1	Tpm3
2541	1694.57	0.53314	0.0540666	9.86081	6.1552e-23	3.71036e-20	1331.58	1387.71	1428.51	1391.45	1880.48	2025.65	2062.91	2048.28	C_1	Rps27
2542	43.261	-0.302926	0.223859	-1.3532	0.175991	0.453557	50.2166	55.7207	44.3705	40.8106	40.103	42.3732	34.9013	37.5925	C_1	Rab13
2543	47.1648	0.0680358	0.212788	0.319736	0.749169	0.891779	47.7058	40.685	42.2061	53.4424	47.9493	44.4402	51.1054	49.7846	C_1	Jtb
2545	22.4534	-0.732233	0.321132	-2.28016	0.0225981	0.131742	25.9453	23.8803	28.1374	34.9805	20.0515	18.6029	8.72532	19.3042	C_1	Slc39a1
2548	61.0457	-0.382077	0.188381	-2.02821	0.042539	0.197402	71.9772	67.2186	61.6858	74.8193	47.9493	54.7752	56.0913	53.8487	C_1	Gatad2b
2550	17.3638	0.490448	0.348688	1.40655	0.15956	0.429466	15.9019	12.3824	10.8221	18.4619	19.1797	19.6364	21.1901	21.3363	C_1	Ints3
2552	214.059	0.330052	0.116002	2.84522	0.00443812	0.0423978	217.605	193.696	176.4	169.072	206.618	264.574	235.584	248.923	C_1	Ilf2
2553	33.4864	0.0791813	0.254292	0.311379	0.755512	0.896855	28.4561	41.5694	29.2196	31.0938	35.744	32.0383	31.1618	38.6085	C_1	Snapin
2554	110.012	-0.163386	0.141636	-1.15356	0.24868	0.538477	114.661	123.824	107.139	118.545	101.129	99.2154	110.936	104.649	C_1	Chtop
2563	205.693	0.480201	0.121513	3.95183	7.75562e-05	0.00187004	174.921	142.397	175.318	196.279	267.644	260.44	213.147	215.395	C_1	S100a11
2564	112.028	0.327004	0.153855	2.12541	0.0335525	0.170392	95.4116	93.7523	94.1521	115.63	135.13	145.723	93.4855	122.938	C_1	S100a10
2567	41.2817	-0.164985	0.237632	-0.694287	0.487502	0.747751	35.1516	47.7606	53.0282	38.8672	33.1286	35.1388	37.3942	49.7846	C_1	Mrpl9
2569	28.0123	0.0237675	0.279038	0.0851767	0.932121	0.974657	33.4777	26.5337	19.4797	31.0938	24.4105	28.9378	28.6689	31.4964	C_1	Snx27
2572	17.5793	-0.0619643	0.347401	-0.178365	0.858436	0.941363	19.2497	15.0357	14.0687	23.3203	17.4361	18.6029	18.6971	14.2242	C_1	Pogz
2573	213.588	-0.0898223	0.110823	-0.810504	0.41765	0.694126	241.877	212.269	228.346	198.223	215.336	220.134	210.654	181.866	C_1	Psmb4
2574	26.462	-0.21217	0.280421	-0.756613	0.449282	0.72086	31.8039	28.3026	29.2196	24.292	27.0259	23.7704	24.9295	22.3523	C_1	Selenbp1
2578	175.026	4.21095e-05	0.124122	0.00033926	0.999729	0.99988	183.291	200.771	158.002	157.412	168.258	169.493	160.795	202.186	C_1	Psmd4
2579	30.1572	0.433187	0.269893	1.60504	0.108486	0.346007	30.9669	19.458	24.8908	27.207	31.385	32.0383	33.6548	41.6565	C_1	Pip5k1a
2580	113.018	0.363927	0.143133	2.54258	0.0110036	0.0820913	103.781	99.9435	95.2343	95.2246	114.206	140.555	138.359	116.841	C_1	Vps72
2581	41.5981	0.127854	0.232515	0.549875	0.582405	0.802082	35.9886	37.1471	45.4527	40.8106	35.744	53.7417	36.1477	47.7526	C_1	Scnm1
2584	27.3703	-0.476562	0.289953	-1.64358	0.100262	0.330663	40.1733	23.8803	33.5484	29.1504	17.4361	22.7369	28.6689	23.3683	C_1	Gabpb2
2586	16.1302	0.161375	0.370556	0.435494	0.663204	0.849268	16.7389	20.3425	8.65766	14.5752	16.5643	15.5024	22.4365	14.2242	C_1	Mllt11
2587	22.1094	0.133899	0.313665	0.426885	0.669463	0.852228	15.065	26.5337	22.7264	20.4053	27.8977	22.7369	21.1901	20.3203	C_1	Cdc42se1
2591	39.0199	0.201117	0.237304	0.847506	0.396713	0.679258	29.293	41.5694	31.384	42.7539	37.4876	41.3397	43.6266	44.7046	C_1	Cers2
2592	26.1381	-0.689379	0.298544	-2.30914	0.0209361	0.125575	31.8039	34.4938	34.6306	28.1787	16.5643	15.5024	17.4506	30.4804	C_1	Setdb1
2597	42.8373	-0.0343195	0.226822	-0.151306	0.879735	0.950988	38.4994	42.4539	48.6994	43.7256	42.7184	32.0383	49.8589	44.7046	C_1	Ensa
2598	37.1529	0.0848057	0.239936	0.353452	0.72375	0.881526	38.4994	34.4938	42.2061	29.1504	35.744	42.3732	36.1477	38.6085	C_1	Mcl1
2601	19.7945	-0.155289	0.346118	-0.448657	0.653679	0.844989	23.4344	24.7648	10.8221	24.292	17.4361	25.8373	12.4647	19.3042	C_1	Rprd2
2602	20.3964	0.0862606	0.319654	0.269856	0.787271	0.912804	19.2497	21.2269	20.5619	18.4619	25.2823	17.5694	17.4506	23.3683	C_1	Prpf3
2603	155.137	0.450345	0.12366	3.64179	0.000270748	0.00502176	137.259	122.055	147.18	118.545	181.335	171.56	178.246	184.914	C_1	Mrps21
2607	34.9205	-0.137101	0.249416	-0.549687	0.582534	0.802082	39.3364	38.916	32.4662	34.9805	31.385	38.2393	38.6407	25.4003	C_1	Aph1a
2608	23.3504	0.687475	0.316738	2.17048	0.0299702	0.158752	20.0866	13.2668	21.6442	16.5186	19.1797	36.1723	27.4224	32.5124	C_1	Car14
2609	164.815	0.0277821	0.12216	0.227424	0.820094	0.927005	165.715	177.776	142.851	166.157	158.668	174.66	150.823	181.866	C_1	Anp32e
2610	36.7507	0.165728	0.258713	0.640585	0.521792	0.766655	40.1733	29.187	28.1374	40.8106	47.9493	25.8373	47.366	34.5444	C_1	Plekho1
2612	21.1108	-0.281554	0.316519	-0.889532	0.373717	0.662968	28.4561	20.3425	20.5619	23.3203	22.6669	17.5694	18.6971	17.2722	C_1	Otud7b
2615	135.205	0.339761	0.136389	2.49112	0.0127341	0.0909493	128.052	109.672	135.276	105.913	163.027	158.125	127.14	154.434	C_1	Sf3b4
2617	52.7027	0.126644	0.209435	0.604695	0.545382	0.78238	46.8688	46.8761	43.2883	64.1309	45.3338	55.8086	57.3378	61.9768	C_1	Bola1
2618	25.3878	-1.08607	0.315975	-3.43719	0.000587774	0.00937328	41.8472	36.2627	37.8773	22.3486	14.8207	20.6699	9.97179	19.3042	C_1	Hist2h2ac
2626	23.1772	-0.746256	0.336213	-2.21959	0.0264466	0.146293	17.5758	34.4938	33.5484	30.1221	13.0771	10.3349	24.9295	21.3363	C_1	Txnip
2627	27.9382	0.260366	0.295895	0.879926	0.378899	0.666525	25.9453	26.5337	22.7264	26.2354	18.3079	35.1388	24.9295	43.6885	C_1	Polr3gl
2629	31.4469	0.201182	0.270961	0.742474	0.4578	0.727062	40.1733	26.5337	21.6442	28.1787	39.2312	29.9713	37.3942	28.4484	C_1	Lix1l
2630	233.275	0.129459	0.109509	1.18217	0.237137	0.524958	261.963	218.461	203.455	205.996	230.156	253.206	231.844	261.115	C_1	Rbm8a
2631	19.2539	0.558624	0.338501	1.65029	0.0988836	0.328421	16.7389	17.6891	11.9043	15.5469	21.7951	15.5024	27.4224	27.4323	C_1	Pex11b
2634	21.669	0.113573	0.325098	0.34935	0.726826	0.882745	25.1083	22.9958	18.3975	16.5186	17.4361	20.6699	18.6971	33.5284	C_1	Polr3c
2635	32.8753	0.297468	0.253148	1.17508	0.239964	0.527921	32.6408	30.9559	27.0552	27.207	35.744	33.0718	33.6548	42.6725	C_1	Rnf115
2636	19.7189	-0.657853	0.335619	-1.96012	0.0499817	0.218326	24.2714	22.1114	20.5619	29.1504	14.8207	14.4689	21.1901	11.1761	C_1	Gpr89
2639	45.1537	-0.265631	0.219939	-1.20775	0.227143	0.514784	44.358	54.8362	50.8638	47.6123	48.8211	40.3062	39.8872	34.5444	C_1	Bcl9
2644	75.2971	0.116503	0.175398	0.664221	0.506549	0.757923	74.488	68.1031	62.7681	82.5928	73.2316	69.2441	94.732	77.217	C_1	Sec22b
2645	25.2255	-0.66923	0.296691	-2.25565	0.0240927	0.137613	28.4561	32.7249	28.1374	34.0088	15.6925	15.5024	24.9295	22.3523	C_1	Notch2
2647	137.486	0.540904	0.13199	4.09807	4.16603e-05	0.00111613	121.357	116.748	107.139	102.026	163.899	143.656	168.274	176.786	C_1	Phgdh
2651	16.0106	-0.208055	0.374963	-0.554868	0.578985	0.800303	25.1083	17.6891	15.1509	10.6885	18.3079	13.4354	12.4647	15.2402	C_1	Wdr3
2654	81.351	-0.938076	0.184272	-5.0907	3.56741e-07	1.8224e-05	125.542	109.672	87.6588	104.941	72.3598	49.6077	57.3378	43.6885	C_1	Man1a2
2658	67.9472	-0.368738	0.179848	-2.05028	0.0403371	0.191157	84.5313	75.1787	73.5901	72.876	65.3854	57.8756	62.3237	51.8166	C_1	Igsf3
2659	49.6772	0.373086	0.214057	1.74293	0.0813456	0.292922	47.7058	49.5295	40.0417	35.9522	57.5391	65.1101	43.6266	57.9127	C_1	Atp1a1
2665	28.3583	0.0607783	0.272734	0.222848	0.823654	0.927326	30.9669	30.9559	23.8086	25.2637	32.2568	32.0383	26.1759	25.4003	C_1	Sike1
2666	129.25	-0.300163	0.143421	-2.09288	0.0363598	0.17851	159.019	115.864	150.427	144.78	114.206	96.1149	129.633	123.954	C_1	Csde1
2667	69.1499	0.0151906	0.179453	0.0846494	0.93254	0.974745	66.9555	70.7564	66.0147	71.9043	78.4624	56.8421	66.0631	76.2009	C_1	Nras
2670	205.657	0.229809	0.108686	2.11442	0.0344792	0.173598	191.66	191.042	194.797	178.789	204.002	211.866	234.337	238.763	C_1	Bcas2
2671	22.7584	-0.592654	0.308888	-1.91867	0.0550262	0.231159	25.9453	32.7249	25.973	24.292	14.8207	18.6029	22.4365	17.2722	C_1	Trim33
2673	57.4709	-0.152113	0.223247	-0.681366	0.49564	0.751816	71.1402	44.2228	45.4527	80.6494	60.1545	51.6747	64.8166	41.6565	C_1	Olfml3
2677	24.7622	-0.210372	0.307601	-0.68391	0.494032	0.751816	33.4777	17.6891	30.3018	24.292	16.5643	21.7034	28.6689	25.4003	C_1	Rsbn1
2679	35.0489	-0.31103	0.248552	-1.25137	0.210801	0.496565	44.358	41.5694	37.8773	31.0938	30.5132	35.1388	32.4083	27.4323	C_1	Phtf1
2684	153.746	-0.201276	0.133955	-1.50256	0.132951	0.384564	139.77	168.047	165.578	185.591	161.284	115.751	144.591	149.354	C_1	Rhoc
2685	19.6629	0.156475	0.33909	0.461456	0.644471	0.840882	20.9236	19.458	14.0687	19.4336	13.9489	17.5694	22.4365	29.4644	C_1	Mov10
2686	51.8331	0.0232846	0.229798	0.101326	0.919291	0.968284	64.4447	51.2984	49.7816	39.8389	65.3854	32.0383	61.0772	50.8006	C_1	Capza1
2689	30.8894	-0.643076	0.273367	-2.35243	0.0186512	0.115964	39.3364	44.2228	35.7129	32.0654	32.2568	20.6699	17.4506	25.4003	C_1	Cttnbp2nl
2693	70.6112	0.115027	0.198656	0.579023	0.562574	0.791595	80.3466	70.7564	53.0282	67.0459	75.847	59.9426	57.3378	100.585	C_1	Rap1a
2694	445.197	0.0632255	0.081542	0.775374	0.438119	0.712238	442.743	436.921	430.719	432.398	444.62	501.244	407.597	465.334	C_1	Atp5f1
2695	46.7729	0.105663	0.225116	0.469373	0.638803	0.837839	55.2383	52.1829	38.9595	33.0371	43.5902	56.8421	48.6125	45.7206	C_1	Wdr77
2699	17.7612	0.429744	0.362244	1.18634	0.235489	0.523425	10.0433	15.9202	17.3153	17.4902	13.9489	21.7034	16.2042	29.4644	C_1	Cept1
2701	21.9828	-0.192888	0.32609	-0.591517	0.554174	0.786006	22.5975	19.458	17.3153	34.0088	17.4361	15.5024	26.1759	23.3683	C_1	Lrif1
2703	109.873	-0.168171	0.148029	-1.13607	0.255928	0.545135	133.074	107.904	121.207	102.026	98.5139	111.617	112.183	92.4571	C_1	Lamtor5
2705	18.8816	-0.0282532	0.372582	-0.0758307	0.939554	0.978006	20.9236	10.6135	14.0687	30.1221	12.2053	21.7034	26.1759	15.2402	C_1	Rbm15
2708	16.1909	0.365963	0.372562	0.982289	0.325958	0.619834	14.228	16.8047	9.73987	15.5469	15.6925	12.4019	18.6971	26.4163	C_1	Strip1
2709	32.4285	-0.306412	0.258244	-1.18652	0.235416	0.523425	41.8472	29.187	36.7951	35.9522	30.5132	28.9378	23.683	32.5124	C_1	Ahcyl1
2712	140.293	0.421359	0.145742	2.89113	0.00383856	0.0383093	128.052	113.21	102.81	134.092	121.181	188.096	168.274	166.626	C_1	Gstm5
2715	16.5055	0.495541	0.369242	1.34205	0.17958	0.456369	10.8803	12.3824	11.9043	19.4336	15.6925	14.4689	24.9295	22.3523	C_1	Gstm2
2716	19.7648	0.563242	0.35594	1.58241	0.113557	0.354362	9.20638	19.458	23.8086	11.6602	21.7951	31.0048	24.9295	16.2562	C_1	Gstm1
2720	64.3764	0.215246	0.186392	1.1548	0.248171	0.537844	67.7924	61.0274	51.946	56.3574	60.1545	74.4115	77.2814	66.0408	C_1	Gnai3
2724	296.627	-0.0836575	0.0920689	-0.90864	0.36354	0.655016	323.06	290.101	317.087	290.532	280.721	290.412	285.442	295.66	C_1	Psma5
2727	40.8014	0.0191619	0.262208	0.0730788	0.941743	0.979101	51.8905	39.8005	33.5484	35.9522	47.0775	37.2058	58.5843	22.3523	C_1	Psrc1
2729	49.173	0.0982026	0.208593	0.470785	0.637794	0.837426	43.5211	53.0673	43.2883	49.5557	46.2056	49.6077	57.3378	50.8006	C_1	Sars
2731	43.3396	0.139823	0.238744	0.585659	0.558105	0.78862	51.0536	36.2627	27.0552	49.5557	40.9748	49.6077	53.5984	38.6085	C_1	Taf13
2733	20.4178	0.243487	0.323346	0.753023	0.451436	0.722969	21.7605	22.9958	16.2331	13.6035	23.5387	19.6364	21.1901	24.3843	C_1	Clcc1
2734	23.7856	0.198171	0.303125	0.653762	0.513265	0.763376	25.1083	22.9958	14.0687	26.2354	27.0259	21.7034	23.683	29.4644	C_1	Gpsm2
2736	77.0379	-0.169126	0.168085	-1.00619	0.314324	0.607095	78.6727	85.7922	81.1656	80.6494	67.129	81.646	66.0631	75.1849	C_1	Prpf38b
2738	20.5558	0.0111082	0.334634	0.0331952	0.973519	0.990108	14.228	24.7648	16.2331	26.2354	14.8207	19.6364	26.1759	22.3523	C_1	Slc25a24
2741	19.0996	0.311549	0.332535	0.936891	0.348815	0.639408	18.4128	17.6891	16.2331	15.5469	21.7951	21.7034	26.1759	15.2402	C_1	Prmt6
2743	18.9438	-0.473103	0.342704	-1.3805	0.167432	0.44011	23.4344	23.8803	23.8086	16.5186	11.3335	20.6699	18.6971	13.2082	C_1	Rnpc3
2744	36.0616	-0.53898	0.260539	-2.06872	0.0385728	0.185568	57.7491	45.9917	37.8773	29.1504	33.1286	29.9713	26.1759	28.4484	C_1	Col11a1
2751	41.1462	0.310573	0.230711	1.34615	0.178253	0.455295	35.9886	43.3383	30.3018	36.9238	50.5647	40.3062	51.1054	40.6405	C_1	Rtca
2754	18.8786	-0.429928	0.337312	-1.27457	0.202461	0.485343	20.0866	27.4181	22.7264	16.5186	16.5643	14.4689	14.9577	18.2882	C_1	Trmt13
2755	17.9083	-0.620914	0.352036	-1.76378	0.0777693	0.285328	20.9236	24.7648	20.5619	20.4053	17.4361	9.30144	18.6971	11.1761	C_1	Sass6
2757	30.1934	0.497236	0.267009	1.86225	0.0625682	0.250283	25.1083	23.8803	22.7264	28.1787	31.385	29.9713	38.6407	41.6565	C_1	Mfsd14a
2765	42.4348	0.414686	0.231268	1.7931	0.0729571	0.275727	31.8039	38.916	32.4662	41.7822	43.5902	39.2728	59.8307	51.8166	C_1	Ptbp2
2767	16.3627	0.0436848	0.381879	0.114394	0.908925	0.964104	14.228	19.458	21.6442	8.74512	12.2053	13.4354	24.9295	16.2562	C_1	Alg14
2768	312.645	0.545215	0.091771	5.94104	2.83221e-09	2.47428e-07	261.963	258.261	233.757	263.325	391.44	382.393	345.273	364.749	C_1	Cnn3
2770	22.0049	-0.159496	0.317731	-0.501986	0.615677	0.82486	29.293	21.2269	18.3975	24.292	27.8977	20.6699	14.9577	19.3042	C_1	Abcd3
2771	27.1334	-0.958731	0.297218	-3.22569	0.00125671	0.0167599	34.3147	39.8005	36.7951	33.0371	25.2823	21.7034	14.9577	11.1761	C_1	Arhgap29
2772	16.6823	-0.377378	0.364439	-1.0355	0.300434	0.591256	15.065	14.1513	25.973	20.4053	14.8207	11.3684	17.4506	14.2242	C_1	Gclm
2773	71.391	-0.457777	0.186127	-2.45949	0.0139136	0.0963642	89.553	86.6766	87.6588	66.0742	61.8981	44.4402	69.8025	65.0248	C_1	Dnttip2
2775	81.2803	-0.816994	0.168959	-4.83545	1.32842e-06	5.84506e-05	95.4116	107.904	106.056	105.913	59.2827	69.2441	53.5984	52.8327	C_1	Fnbp1l
2776	36.1978	-0.92035	0.259072	-3.55249	0.000381603	0.00659113	57.7491	46.8761	49.7816	34.9805	28.7696	18.6029	27.4224	25.4003	C_1	Pde5a
2777	145.277	0.121119	0.140596	0.861467	0.388981	0.671086	133.911	130.015	140.687	151.582	159.54	112.651	184.478	149.354	C_1	1810037I17Rik
2786	29.8877	-0.0229605	0.278162	-0.0825438	0.934214	0.975818	38.4994	34.4938	25.973	21.377	32.2568	36.1723	24.9295	25.4003	C_1	Camk2d
2788	68.0764	0.294314	0.183718	1.60199	0.109158	0.34682	67.7924	66.3342	55.1926	54.4141	78.4624	62.0096	87.2532	73.1529	C_1	Larp7
2792	35.837	0.155455	0.250783	0.619877	0.535339	0.775727	28.4561	29.187	40.0417	37.8955	28.7696	42.3732	42.3801	37.5925	C_1	Ap1ar
2794	38.6283	-0.489699	0.266981	-1.83421	0.0666225	0.259803	49.3797	46.8761	45.4527	37.8955	14.8207	40.3062	33.6548	40.6405	C_1	Pitx2
2796	42.9066	0.0501533	0.233211	0.215056	0.829724	0.92897	35.1516	46.8761	40.0417	46.6406	37.4876	38.2393	39.8872	58.9287	C_1	Elovl6
2798	81.7985	0.0166227	0.173947	0.0955619	0.923868	0.969885	82.8574	67.2186	79.0012	96.1963	77.5906	68.2106	84.7602	98.5532	C_1	Gar1
2799	32.477	0.215601	0.302199	0.713442	0.475572	0.738732	32.6408	33.6093	17.3153	36.9238	46.2056	20.6699	23.683	48.7686	C_1	Pla2g12a
2800	62.3021	0.40139	0.199673	2.01024	0.0444057	0.203557	51.0536	53.0673	44.3705	67.0459	83.6932	64.0766	54.8448	80.265	C_1	Casp6
2802	17.22	-0.217306	0.348132	-0.624205	0.532493	0.774209	19.2497	19.458	15.1509	20.4053	17.4361	17.5694	11.2183	17.2722	C_1	Sec24b
2804	276.327	-0.088308	0.10198	-0.865933	0.386527	0.669155	286.235	283.026	257.565	310.938	251.08	240.804	279.21	301.756	C_1	Ostc
2805	1543.26	0.0235081	0.0555377	0.423281	0.67209	0.853457	1515.71	1437.24	1567.04	1604.24	1571.86	1488.23	1576.79	1584.98	C_1	Rpl34
2808	33.906	0.184523	0.285182	0.647035	0.517609	0.765666	35.9886	45.9917	18.3975	26.2354	42.7184	24.8038	32.4083	44.7046	C_1	Lef1
2809	110.028	0.242213	0.147339	1.64392	0.100194	0.330663	107.966	104.366	100.645	89.3945	100.258	126.086	118.415	133.098	C_1	Hadh
2811	37.6626	0.111846	0.257647	0.434106	0.664212	0.850115	41.0102	23.8803	34.6306	45.669	49.6929	28.9378	39.8872	37.5925	C_1	Papss1
2812	19.5493	0.505879	0.391271	1.29291	0.196041	0.47863	10.0433	24.7648	6.49325	23.3203	27.0259	33.0718	17.4506	14.2242	C_1	Dkk2
2813	111.306	0.0240523	0.153534	0.156658	0.875515	0.948864	111.314	122.939	122.289	85.5078	122.924	124.019	105.95	95.5052	C_1	Aimp1
2814	17.3079	-0.723092	0.369078	-1.95918	0.0500914	0.21861	16.7389	15.0357	22.7264	32.0654	14.8207	13.4354	12.4647	11.1761	C_1	Tbck
2815	24.8773	0.0464678	0.307301	0.151213	0.879808	0.950988	28.4561	27.4181	23.8086	17.4902	18.3079	33.0718	31.1618	19.3042	C_1	Npnt
2818	46.142	0.0911145	0.21842	0.417153	0.676566	0.855818	39.3364	40.685	45.4527	53.4424	46.2056	40.3062	49.8589	53.8487	C_1	Ppa2
2823	98.3455	-0.377725	0.185109	-2.04056	0.041295	0.193868	124.705	114.095	101.728	103.97	83.6932	127.12	73.5419	57.9127	C_1	Cenpe
2825	82.942	-0.0455377	0.162001	-0.281096	0.778637	0.908829	81.1835	80.4855	88.741	86.4795	77.5906	88.8804	86.0067	74.1689	C_1	Cisd2
2826	342.746	0.342545	0.0928931	3.68752	0.000226452	0.00446097	313.017	321.942	256.483	316.768	396.671	369.991	362.724	404.373	C_1	Ube2d3
2830	64.5981	0.106446	0.189115	0.562862	0.573529	0.7977	66.9555	67.2186	66.0147	48.584	75.847	58.9091	72.2955	60.9608	C_1	Ppp3ca
2833	2466.49	0.207488	0.0618806	3.35304	0.000799293	0.0118092	2292.39	2350	2044.29	2469.04	2598.85	2498.99	2621.33	2857.03	C_1	H2afz
2834	26.8518	-0.101221	0.289423	-0.349734	0.726538	0.882745	26.7822	30.9559	27.0552	26.2354	30.5132	26.8708	31.1618	15.2402	C_1	Dnajb14
2835	49.1422	0.288472	0.211551	1.36361	0.172691	0.447733	48.5427	49.5295	32.4662	45.669	54.0519	52.7082	57.3378	52.8327	C_1	Lamtor3
2841	140.334	0.117169	0.132722	0.882817	0.377335	0.665504	143.954	139.744	126.618	126.318	121.181	149.857	159.549	155.45	C_1	Adh5
2842	23.5685	0.629919	0.29711	2.12016	0.0339928	0.171759	18.4128	18.5736	18.3975	18.4619	26.1541	28.9378	31.1618	28.4484	C_1	Metap1
2843	155.793	0.613236	0.125644	4.88075	1.05683e-06	4.75417e-05	129.726	125.593	136.358	101.055	191.797	181.895	191.957	187.962	C_1	Eif4e
2844	18.1978	0.465571	0.350043	1.33004	0.183505	0.46085	16.7389	16.8047	16.2331	11.6602	27.8977	24.8038	16.2042	15.2402	C_1	Tspan5
2847	59.8282	-0.258352	0.196706	-1.31339	0.189052	0.468396	70.3033	68.9875	55.1926	66.0742	66.2572	45.4737	58.5843	47.7526	C_1	Unc5c
2852	47.6726	0.180358	0.210948	0.854987	0.392558	0.674516	44.358	42.4539	43.2883	48.584	44.462	53.7417	48.6125	55.8807	C_1	Gtf2b
2853	96.0312	-0.314006	0.151064	-2.07862	0.0376519	0.182742	112.987	99.9435	110.385	102.026	82.8214	85.78	90.9926	83.313	C_1	Pkn2
2854	62.4023	0.00684533	0.188202	0.0363722	0.970986	0.989368	70.3033	61.0274	66.0147	51.499	58.4109	63.0431	59.8307	69.0889	C_1	Lmo4
2855	21.1758	-0.0686231	0.319017	-0.215108	0.829683	0.92897	19.2497	16.8047	24.8908	26.2354	24.4105	16.5359	19.9436	21.3363	C_1	Hs2st1
2856	261.972	0.22956	0.0996312	2.30409	0.0212173	0.125884	256.105	244.11	229.428	234.175	289.439	250.105	291.675	300.74	C_1	Selenof
2857	123.005	-0.327105	0.151168	-2.16385	0.0304756	0.160023	148.139	143.282	102.81	153.525	119.437	124.019	92.2391	100.585	C_1	Sh3glb1
2861	31.4759	-0.0548151	0.259699	-0.211072	0.832831	0.929934	29.293	34.4938	31.384	33.0371	25.2823	33.0718	28.6689	36.5765	C_1	Znhit6
2862	173.491	0.495135	0.130068	3.80674	0.000140809	0.00299928	147.302	140.628	128.783	160.327	237.131	224.268	175.753	173.738	C_1	Cyr61
2865	35.5294	0.0868821	0.253726	0.342425	0.732031	0.885973	28.4561	42.4539	29.2196	37.8955	45.3338	28.9378	37.3942	34.5444	C_1	Bcl10
2866	33.8287	0.325368	0.262503	1.23948	0.215167	0.501946	28.4561	38.916	22.7264	29.1504	28.7696	44.4402	43.6266	34.5444	C_1	2410004B18Rik
2873	810.082	0.0972044	0.0623189	1.55979	0.118809	0.363914	777.521	779.205	768.368	805.523	850.881	815.426	863.806	819.922	C_1	Gng5
2874	50.8511	0.368108	0.209767	1.75484	0.0792865	0.288094	40.1733	38.0316	46.5349	53.4424	62.7699	48.5742	57.3378	59.9447	C_1	Rpf1
2875	26.3934	-0.0845683	0.298608	-0.283209	0.777017	0.908697	34.3147	25.6492	31.384	17.4902	33.1286	19.6364	26.1759	23.3683	C_1	Prkacb
2877	58.5466	-0.916372	0.216482	-4.23303	2.30565e-05	0.000684654	81.1835	72.5254	85.4944	66.0742	25.2823	55.8086	42.3801	39.6245	C_1	Adgrl2
2880	30.0916	0.283862	0.284903	0.996348	0.319081	0.611489	27.6191	21.2269	33.5484	26.2354	38.3594	19.6364	43.6266	30.4804	C_1	Dnajb4
2881	285.034	-0.455323	0.0952507	-4.78026	1.75071e-06	7.08273e-05	348.169	320.173	345.224	305.107	232.772	249.072	231.844	247.907	C_1	Fubp1
2882	35.4293	0.457044	0.256095	1.78467	0.074315	0.278432	35.9886	34.4938	30.3018	18.4619	45.3338	43.4067	39.8872	35.5604	C_1	Nexn
2884	15.615	-0.0136276	0.378073	-0.0360448	0.971247	0.989467	13.3911	18.5736	18.3975	12.6318	16.5643	22.7369	12.4647	10.1601	C_1	Usp33
2885	36.7294	-0.148294	0.246523	-0.601542	0.547479	0.784083	41.0102	48.6451	33.5484	31.0938	40.103	31.0048	34.9013	33.5284	C_1	Zzz3
2887	20.2838	0.162186	0.324244	0.500197	0.616937	0.82532	21.7605	15.0357	20.5619	19.4336	20.0515	26.8708	16.2042	22.3523	C_1	Pigk
2889	18.1391	-0.437149	0.363631	-1.20218	0.229294	0.516319	22.5975	24.7648	10.8221	25.2637	15.6925	12.4019	11.2183	22.3523	C_1	St6galnac3
2890	42.8486	0.0755663	0.226217	0.334043	0.738347	0.887874	41.0102	47.7606	36.7951	41.7822	54.0519	40.3062	37.3942	43.6885	C_1	Rabggtb
2891	29.3096	-0.0612781	0.271168	-0.225978	0.821218	0.927005	33.4777	29.187	31.384	25.2637	25.2823	34.1053	32.4083	23.3683	C_1	Acadm
2893	15.5972	0.176303	0.380218	0.463691	0.642869	0.840246	10.8803	14.1513	15.1509	18.4619	13.9489	24.8038	16.2042	11.1761	C_1	Cryz
2897	138.255	-0.344506	0.12946	-2.6611	0.00778849	0.0639847	161.53	136.206	162.331	159.355	125.54	124.019	117.169	119.889	C_1	Zranb2
2902	260.483	0.0206157	0.099395	0.207412	0.835688	0.930657	252.757	273.297	259.73	249.722	258.054	280.077	231.844	278.387	C_1	Srsf11
2903	20.4326	0.574718	0.333357	1.72403	0.084702	0.301052	10.8803	22.9958	19.4797	12.6318	27.8977	23.7704	22.4365	23.3683	C_1	Lrrc40
2905	20.9121	-0.578003	0.329629	-1.7535	0.079517	0.288578	22.5975	29.187	23.8086	25.2637	25.2823	14.4689	12.4647	14.2242	C_1	Depdc1a
2906	77.8169	-0.176838	0.179546	-0.984913	0.324667	0.617964	82.8574	91.0989	85.4944	70.9326	88.0523	54.7752	82.2673	67.0568	C_1	Wls
2909	75.652	-0.334295	0.177762	-1.88057	0.0600299	0.244831	92.9007	79.601	67.0969	97.168	69.7444	57.8756	74.7884	66.0408	C_1	Tgs1
2911	2037.19	-0.522894	0.0559112	-9.35221	8.58338e-21	3.98005e-18	2397.01	2250.06	2570.24	2394.22	1612.84	1679.43	1627.89	1765.83	C_1	Rps20
2913	68.7439	-0.0797375	0.175422	-0.454546	0.649436	0.843525	68.6294	74.2943	70.3435	68.9893	64.5135	63.0431	71.049	69.0889	C_1	Chchd7
2914	108.467	0.504669	0.151021	3.34171	0.000832633	0.0122119	103.781	69.872	99.5631	85.5078	123.796	126.086	132.126	127.002	C_1	Gm11808
2916	49.5448	-0.325978	0.211265	-1.54299	0.122834	0.370965	60.2599	61.0274	50.8638	47.6123	40.9748	38.2393	48.6125	48.7686	C_1	Impad1
2917	26.282	0.188753	0.28262	0.667868	0.504218	0.756994	26.7822	21.2269	24.8908	25.2637	30.5132	23.7704	32.4083	25.4003	C_1	Fam110b
2919	80.9463	0.30924	0.171635	1.80173	0.0715872	0.271375	76.1619	76.0632	63.8503	72.876	99.3857	68.2106	93.4855	97.5372	C_1	Sdcbp
2923	174.026	-0.153823	0.120085	-1.28096	0.200209	0.482482	173.247	192.811	176.4	191.421	168.258	146.756	153.316	189.994	C_1	Rab2a
2924	36.5699	-0.0601884	0.246323	-0.244347	0.806962	0.920981	34.3147	31.8404	43.2883	40.8106	40.9748	31.0048	28.6689	41.6565	C_1	Chd7
2925	42.7334	-0.492781	0.242489	-2.03217	0.042136	0.196136	44.358	58.3741	58.4392	37.8955	24.4105	35.1388	43.6266	39.6245	C_1	Asph
2929	19.7944	-0.0706751	0.339047	-0.208452	0.834876	0.930657	25.1083	22.1114	11.9043	21.377	16.5643	14.4689	22.4365	24.3843	C_1	Ndufaf6
2932	19.4266	0.231873	0.351725	0.659244	0.509739	0.760571	13.3911	13.2668	16.2331	29.1504	24.4105	18.6029	14.9577	25.4003	C_1	Ccne2
2933	22.332	0.235032	0.315461	0.745045	0.456245	0.726633	15.065	24.7648	21.6442	20.4053	23.5387	24.8038	31.1618	17.2722	C_1	Ints8
2935	32.759	-0.959489	0.262121	-3.66048	0.000251743	0.00475707	41.0102	40.685	40.0417	51.499	24.4105	19.6364	22.4365	22.3523	C_1	Virma
2943	105.004	0.0253956	0.150063	0.169233	0.865613	0.944077	97.9224	103.481	96.3165	119.517	108.976	106.45	88.4996	118.873	C_1	Fam92a
2945	82.7647	-0.184761	0.171882	-1.07493	0.282406	0.573759	83.6944	81.3699	112.55	75.791	87.1805	72.3445	76.0349	73.1529	C_1	Runx1t1
2946	24.4918	0.549181	0.298994	1.83676	0.0662447	0.259306	22.5975	18.5736	14.0687	24.292	34.8722	28.9378	26.1759	26.4163	C_1	Otud6b
2947	47.0365	0.362584	0.222805	1.62736	0.103661	0.337039	36.8255	36.2627	44.3705	47.6123	43.5902	63.0431	43.6266	60.9608	C_1	Tmem55a
2951	34.5279	-0.0938455	0.248647	-0.377424	0.705858	0.872624	40.1733	38.0316	29.2196	34.9805	31.385	36.1723	28.6689	37.5925	C_1	Decr1
2952	15.6621	-0.410307	0.374528	-1.09553	0.273284	0.565638	15.9019	15.9202	21.6442	18.4619	19.1797	9.30144	13.7112	11.1761	C_1	Nbn
2956	28.4453	-0.113307	0.287804	-0.393694	0.693807	0.865484	35.9886	23.8803	33.5484	25.2637	34.8722	32.0383	23.683	18.2882	C_1	Cpne3
2958	26.4166	-0.616078	0.288301	-2.13693	0.0326041	0.167408	31.8039	30.9559	37.8773	27.207	22.6669	19.6364	24.9295	16.2562	C_1	Wwp1
2960	15.7948	0.460286	0.368329	1.24966	0.211424	0.497634	11.7172	16.8047	15.1509	9.7168	20.0515	21.7034	14.9577	16.2562	C_1	Ggh
2962	17.6324	0.283055	0.343164	0.824838	0.409464	0.68879	15.065	17.6891	15.1509	15.5469	15.6925	18.6029	19.9436	23.3683	C_1	Ccnc
2965	147.779	-0.588321	0.12753	-4.61321	3.96502e-06	0.000143983	177.432	176.007	196.962	159.355	115.95	119.885	125.894	110.745	C_1	Pnisr
2969	21.9519	-0.237687	0.315915	-0.752376	0.451825	0.723016	21.7605	22.1114	30.3018	21.377	19.1797	25.8373	13.7112	21.3363	C_1	Mms22l
2972	47.7609	-0.0238928	0.215557	-0.110842	0.911741	0.965392	46.8688	42.4539	46.5349	56.3574	39.2312	44.4402	52.3519	53.8487	C_1	Ndufaf4
2973	19.3182	-0.343904	0.353147	-0.973826	0.330143	0.623403	19.2497	29.187	23.8086	13.6035	13.0771	12.4019	24.9295	18.2882	C_1	Ufl1
2975	57.6186	0.258888	0.201696	1.28356	0.199296	0.481892	52.7275	52.1829	58.4392	45.669	53.1801	66.1436	79.7743	52.8327	C_1	Epha7
2976	17.6764	-0.00858108	0.352741	-0.0243269	0.980592	0.993096	18.4128	13.2668	18.3975	21.377	21.7951	21.7034	11.2183	15.2402	C_1	Map3k7
2977	23.1881	0.540656	0.316147	1.71014	0.08724	0.30486	22.5975	12.3824	18.3975	22.3486	32.2568	18.6029	27.4224	31.4964	C_1	Bach2
2978	78.4465	-0.442002	0.16652	-2.65435	0.0079461	0.0646859	88.716	93.7523	96.3165	82.5928	66.2572	65.1101	69.8025	65.0248	C_1	Casp8ap2
2979	16.6747	-0.600087	0.360154	-1.66619	0.0956748	0.321835	21.7605	20.3425	17.3153	20.4053	11.3335	10.3349	18.6971	13.2082	C_1	Mdn1
2980	46.1097	-0.546657	0.217249	-2.51627	0.0118604	0.0868705	56.9122	56.6052	48.6994	56.3574	35.744	43.4067	38.6407	32.5124	C_1	Lyrm2
2982	15.8043	-0.496788	0.383105	-1.29674	0.19472	0.47695	24.2714	15.9202	14.0687	19.4336	10.4617	20.6699	12.4647	9.14411	C_1	Rragd
2983	26.0241	0.254915	0.289886	0.879361	0.379206	0.666525	22.5975	25.6492	24.8908	21.377	27.0259	28.9378	37.3942	20.3203	C_1	Ube2j1
2985	97.414	0.207333	0.150547	1.3772	0.168451	0.441322	84.5313	85.7922	98.4809	93.2813	97.6421	103.349	103.457	112.777	C_1	Pnrc1
2986	19.1262	-0.610482	0.33243	-1.83642	0.0662957	0.259332	23.4344	24.7648	23.8086	20.4053	13.0771	16.5359	13.7112	17.2722	C_1	Rngtt
2989	97.5188	0.416825	0.164341	2.53634	0.0112019	0.0831076	77.8358	89.33	90.9055	75.791	99.3857	140.555	115.922	90.4251	C_1	Akirin2
2990	20.7234	0.222586	0.357699	0.622272	0.533763	0.775096	14.228	14.1513	14.0687	34.0088	16.5643	18.6029	23.683	30.4804	C_1	Orc3
2991	18.3209	0.235034	0.363978	0.645738	0.518449	0.765776	11.7172	15.9202	17.3153	22.3486	13.0771	31.0048	19.9436	15.2402	C_1	Rars2
2992	38.3907	0.289273	0.240286	1.20387	0.22864	0.515617	26.7822	40.685	41.1239	30.1221	45.3338	39.2728	41.1336	42.6725	C_1	Slc35a1
2993	22.9398	-0.326158	0.304881	-1.06979	0.284715	0.576096	28.4561	28.3026	19.4797	25.2637	19.1797	18.6029	24.9295	19.3042	C_1	Smim8
2994	79.284	0.0534889	0.166044	0.322137	0.747349	0.890751	85.3683	76.9476	69.2613	78.7061	78.4624	79.579	89.7461	76.2009	C_1	Zfp292
2998	17.9105	0.612566	0.343909	1.78119	0.0748816	0.279056	12.5542	13.2668	18.3975	12.6318	21.7951	18.6029	23.683	22.3523	C_1	Aco1
3000	59.1274	-0.123438	0.194392	-0.634995	0.525432	0.769509	62.7708	49.5295	67.0969	67.0459	49.6929	58.9091	61.0772	56.8967	C_1	Topors
3001	16.4984	0.605711	0.368567	1.64342	0.100296	0.330663	14.228	7.9601	10.8221	19.4336	20.0515	22.7369	17.4506	19.3042	C_1	Smim27
3002	195.577	0.147587	0.115986	1.27245	0.203213	0.485906	210.91	182.198	169.907	176.846	182.207	216	224.365	202.186	C_1	Ndufb6
3003	22.4431	0.546221	0.317627	1.71969	0.0854882	0.302517	12.5542	18.5736	25.973	16.5186	25.2823	31.0048	21.1901	28.4484	C_1	Aptx
3005	370.043	0.165158	0.0911738	1.81146	0.0700699	0.268009	334.777	382.969	319.251	358.55	379.235	434.067	355.245	396.245	C_1	Dnaja1
3006	68.127	0.289094	0.177472	1.62895	0.103323	0.336465	56.0752	61.9119	68.1791	59.2725	71.488	72.3445	78.5278	77.217	C_1	Smu1
3008	159.699	-0.0200409	0.124853	-0.160516	0.872475	0.947959	174.084	143.282	161.249	163.242	137.745	157.091	173.26	167.642	C_1	Bag1
3009	72.0586	0.263191	0.180992	1.45415	0.145904	0.408199	54.4013	69.872	59.5214	78.7061	87.1805	82.6795	76.0349	68.0728	C_1	Chmp5
3010	32.2103	0.20532	0.273391	0.751011	0.452646	0.723753	39.3364	20.3425	23.8086	35.9522	36.6158	26.8708	36.1477	38.6085	C_1	Nfx1
3012	135.721	0.0594877	0.13127	0.453172	0.650425	0.844082	137.259	134.437	135.276	125.347	145.591	124.019	128.387	155.45	C_1	Ube2r2
3013	51.2642	-0.177644	0.203309	-0.873766	0.382246	0.666525	59.423	53.0673	55.1926	49.5557	44.462	46.5072	51.1054	50.8006	C_1	Ubap2
3014	22.1831	0.434655	0.309119	1.40611	0.159692	0.429466	15.9019	18.5736	22.7264	18.4619	26.1541	27.9043	27.4224	20.3203	C_1	Dcaf12
3015	27.0796	0.435227	0.278682	1.56173	0.118351	0.363249	21.7605	26.5337	19.4797	24.292	30.5132	35.1388	27.4224	31.4964	C_1	Ubap1
3017	38.642	0.266967	0.231917	1.15113	0.249679	0.54003	34.3147	35.3782	32.4662	37.8955	38.3594	43.4067	43.6266	43.6885	C_1	Nudt2
3021	34.3903	0.232804	0.27178	0.856591	0.391671	0.673992	42.6841	23.8803	19.4797	39.8389	34.8722	32.0383	38.6407	43.6885	C_1	Cntfr
3022	82.9934	-0.084795	0.167562	-0.506052	0.61282	0.823007	85.3683	92.8678	75.7545	87.4512	86.3087	63.0431	84.7602	88.3931	C_1	Il11ra1
3023	54.9219	0.280344	0.198618	1.41147	0.158105	0.427571	55.2383	45.9917	48.6994	48.584	59.2827	57.8756	53.5984	70.1049	C_1	Rpp25l
3024	88.0321	0.0564153	0.157169	0.358946	0.719636	0.87902	82.8574	84.0233	86.5766	91.3379	81.9496	86.8135	97.225	93.4732	C_1	Dctn3
3025	44.4084	0.255179	0.217264	1.17451	0.240191	0.527926	41.8472	37.1471	45.4527	37.8955	49.6929	48.5742	44.8731	49.7846	C_1	Sigmar1
3027	22.8727	-0.0656622	0.301679	-0.217656	0.827697	0.92835	25.9453	21.2269	25.973	20.4053	20.0515	25.8373	21.1901	22.3523	C_1	Ccl27a
3030	261.374	0.120982	0.100999	1.19786	0.230972	0.518303	226.812	269.759	253.237	252.637	261.541	268.708	255.527	302.772	C_1	Vcp
3033	115.561	0.253661	0.143119	1.77239	0.0763306	0.282283	107.966	101.712	103.892	107.856	108.104	144.689	117.169	133.098	C_1	Stoml2
3039	28.3642	0.139025	0.274677	0.50614	0.612758	0.823007	31.8039	28.3026	24.8908	22.3486	24.4105	32.0383	33.6548	29.4644	C_1	Ccdc107
3043	97.8163	-0.154705	0.168122	-0.920192	0.357473	0.647879	125.542	100.828	79.0012	105.913	89.7959	114.718	88.4996	78.233	C_1	Tpm2
3044	74.1624	-0.479192	0.18051	-2.65465	0.00793906	0.0646859	100.433	89.33	82.2478	72.876	66.2572	48.5742	68.5561	65.0248	C_1	Tln1
3045	16.1468	0.402275	0.362229	1.11055	0.266761	0.557958	13.3911	11.4979	15.1509	15.5469	19.1797	14.4689	23.683	16.2562	C_1	Creb3
3049	49.3067	0.412509	0.218359	1.88913	0.0588742	0.241859	42.6841	36.2627	53.0282	36.9238	47.9493	52.7082	71.049	53.8487	C_1	Hint2
3052	60.5515	0.39397	0.20205	1.94986	0.0511926	0.22163	60.2599	46.8761	45.4527	57.3291	86.3087	74.4115	54.8448	58.9287	C_1	Glipr2
3053	295.719	-0.229718	0.0940926	-2.4414	0.0146303	0.0992029	326.408	307.791	319.251	321.626	241.49	278.01	286.689	284.484	C_1	Clta
3056	22.7519	-0.0393508	0.310766	-0.126625	0.899237	0.958259	21.7605	30.9559	17.3153	22.3486	27.8977	21.7034	18.6971	21.3363	C_1	Melk
3057	15.9231	-0.404097	0.385793	-1.04745	0.294894	0.585322	13.3911	14.1513	24.8908	20.4053	9.58985	12.4019	11.2183	21.3363	C_1	Zcchc7
3058	29.1361	0.0891095	0.270795	0.329067	0.742105	0.888986	30.13	22.1114	31.384	29.1504	26.1541	33.0718	33.6548	27.4323	C_1	Grhpr
3062	177.491	-0.164566	0.121026	-1.35976	0.173906	0.450111	195.845	171.584	175.318	206.968	147.335	189.129	162.042	171.706	C_1	Tomm5
3064	63.3918	0.064455	0.193041	0.333892	0.738461	0.887874	54.4013	64.5653	56.2748	71.9043	55.7955	54.7752	77.2814	72.1369	C_1	Exosc3
3066	42.0211	0.317416	0.246652	1.2869	0.198129	0.480906	32.6408	42.4539	33.5484	40.8106	40.103	68.2106	44.8731	33.5284	C_1	Slc25a51
3072	16.7946	0.0971619	0.357828	0.271532	0.785982	0.912011	17.5758	11.4979	16.2331	19.4336	17.4361	16.5359	22.4365	13.2082	C_1	Tstd2
3073	33.2798	-0.199417	0.250997	-0.794501	0.426904	0.701885	35.1516	39.8005	34.6306	33.0371	35.744	29.9713	27.4224	30.4804	C_1	Ncbp1
3074	22.7954	-0.23486	0.315457	-0.744508	0.456569	0.72691	23.4344	30.9559	15.1509	29.1504	24.4105	22.7369	16.2042	20.3203	C_1	Xpa
3077	673.159	-0.118118	0.0768199	-1.53759	0.124149	0.372879	672.066	691.644	692.613	746.25	575.391	670.737	618.251	718.321	C_1	Anp32b
3078	73.0887	0.296144	0.174965	1.69259	0.0905338	0.31185	71.1402	69.872	56.2748	65.1026	92.4113	73.378	77.2814	79.249	C_1	Nans
3083	28.5647	-0.192118	0.27364	-0.702082	0.482628	0.743308	30.9669	34.4938	31.384	25.2637	32.2568	26.8708	24.9295	22.3523	C_1	Tgfbr1
3084	29.1145	0.441615	0.274018	1.61163	0.107043	0.343984	23.4344	30.0715	27.0552	18.4619	39.2312	29.9713	31.1618	33.5284	C_1	Alg2
3085	446.272	-0.218962	0.0908569	-2.40996	0.0159541	0.105611	512.21	413.041	472.925	523.735	451.595	374.125	398.872	423.677	C_1	Sec61b
3086	15.9281	-0.1548	0.367587	-0.421125	0.673664	0.853657	20.9236	14.1513	19.4797	12.6318	14.8207	12.4019	13.7112	19.3042	C_1	Stx17
3087	43.7187	0.234304	0.247501	0.946679	0.343802	0.634161	53.5644	43.3383	32.4662	31.0938	54.9237	32.0383	42.3801	59.9447	C_1	Erp44
3089	25.8027	-0.151357	0.296645	-0.510228	0.609892	0.821369	21.7605	37.1471	20.5619	29.1504	24.4105	22.7369	21.1901	29.4644	C_1	Tex10
3090	28.1871	0.204142	0.274955	0.742458	0.45781	0.727062	30.13	21.2269	25.973	27.207	25.2823	29.9713	31.1618	34.5444	C_1	Msantd3
3091	43.0358	0.00036038	0.224657	0.00160413	0.99872	0.999715	41.0102	45.9917	49.7816	35.9522	46.2056	47.5407	36.1477	41.6565	C_1	Tmeff1
3093	77.6926	0.271945	0.173107	1.57097	0.116189	0.359728	55.2383	71.6409	75.7545	79.6777	81.0778	94.0479	79.7743	84.329	C_1	Mrpl50
3096	45.0496	-0.194403	0.216142	-0.899423	0.368427	0.659015	45.195	44.2228	49.7816	53.4424	43.5902	43.4067	41.1336	39.6245	C_1	Rnf20
3099	177.287	-0.267752	0.118982	-2.25036	0.0244263	0.138868	209.236	184.851	201.291	180.732	176.105	172.593	142.098	151.386	C_1	Smc2
3100	37.0278	0.438946	0.250112	1.755	0.0792598	0.288094	29.293	38.916	23.8086	33.0371	36.6158	35.1388	48.6125	50.8006	C_1	Nipsnap3b
3107	41.2199	-0.345189	0.234781	-1.47026	0.141492	0.398372	53.5644	41.5694	47.6171	41.7822	36.6158	46.5072	33.6548	28.4484	C_1	Zfp462
3108	122.185	0.0686839	0.139766	0.491419	0.62313	0.828823	112.987	121.17	121.207	122.432	115.95	144.689	105.95	133.098	C_1	Rad23b
3110	29.4814	-0.177733	0.286845	-0.619615	0.535511	0.775783	33.4777	22.9958	42.2061	27.207	37.4876	20.6699	27.4224	24.3843	C_1	Ikbkap
3113	17.8597	-0.446957	0.356483	-1.2538	0.209916	0.495489	14.228	22.9958	28.1374	17.4902	13.9489	18.6029	11.2183	16.2562	C_1	Tmem245
3119	504.021	-0.106296	0.0835064	-1.2729	0.203052	0.485906	549.035	550.131	482.665	509.16	496.929	467.139	432.526	544.583	C_1	Txn1
3121	38.749	0.357352	0.263283	1.35729	0.174688	0.451553	25.1083	39.8005	46.5349	24.292	29.6414	48.5742	52.3519	43.6885	C_1	Lpar1
3122	18.7722	-0.160412	0.367181	-0.436875	0.662202	0.848869	25.9453	11.4979	14.0687	27.207	13.0771	22.7369	22.4365	13.2082	C_1	AI314180
3123	21.9294	-0.112726	0.325543	-0.34627	0.72914	0.884891	24.2714	25.6492	20.5619	21.377	31.385	19.6364	11.2183	21.3363	C_1	Ptgr1
3124	19.6603	-0.166854	0.326606	-0.510872	0.609441	0.821124	21.7605	21.2269	20.5619	19.4336	20.0515	18.6029	22.4365	13.2082	C_1	Dnajc25
3127	40.5086	-0.608895	0.232169	-2.62264	0.00872514	0.0699404	53.5644	45.1072	43.2883	53.4424	30.5132	28.9378	33.6548	35.5604	C_1	Ptbp3
3129	16.9036	-0.377041	0.357128	-1.05576	0.291078	0.581204	18.4128	16.8047	22.7264	18.4619	15.6925	16.5359	17.4506	9.14411	C_1	E130308A19Rik
3130	29.1776	0.41604	0.273127	1.52325	0.127697	0.377461	29.293	22.9958	21.6442	26.2354	40.103	27.9043	28.6689	36.5765	C_1	Inip
3135	23.1802	0.411063	0.300963	1.36583	0.171994	0.446502	18.4128	19.458	18.3975	23.3203	24.4105	23.7704	26.1759	31.4964	C_1	Slc31a1
3136	212.528	-0.00169821	0.10938	-0.0155258	0.987613	0.994709	219.279	190.158	230.51	209.883	195.284	216	231.844	207.267	C_1	Cdc26
3137	28.0756	0.17851	0.278074	0.641953	0.520904	0.766636	27.6191	28.3026	29.2196	20.4053	33.1286	35.1388	27.4224	23.3683	C_1	Prpf4
3140	49.9697	0.251364	0.213891	1.1752	0.239917	0.527921	43.5211	45.9917	46.5349	46.6406	51.4365	43.4067	51.1054	71.1209	C_1	Alad
3141	84.9217	0.199942	0.175587	1.13871	0.254824	0.544533	87.0421	58.3741	74.6723	96.1963	81.9496	104.383	82.2673	94.4892	C_1	Pole3
3142	20.3446	0.0736877	0.326911	0.225406	0.821663	0.927005	20.0866	17.6891	22.7264	18.4619	20.0515	17.5694	29.9154	16.2562	C_1	Rgs3
3143	25.9401	0.131542	0.284196	0.462858	0.643466	0.840312	24.2714	28.3026	22.7264	23.3203	22.6669	25.8373	29.9154	30.4804	C_1	Zfp618
3144	17.6575	-0.265728	0.362333	-0.733381	0.463326	0.730684	24.2714	20.3425	18.3975	13.6035	17.4361	9.30144	23.683	14.2242	C_1	Col27a1
3147	215.645	0.188976	0.111137	1.70039	0.0890583	0.308708	204.214	182.198	204.537	216.685	254.567	242.871	216.886	203.203	C_1	Atp6v1g1
3149	26.7177	-1.66265	0.323493	-5.13967	2.75221e-07	1.45529e-05	44.358	41.5694	32.4662	44.6973	17.4361	6.20096	8.72532	18.2882	C_1	Tnc
3151	26.9437	0.666221	0.28608	2.32879	0.0198701	0.121775	20.0866	20.3425	20.5619	22.3486	39.2312	28.9378	38.6407	25.4003	C_1	Trim32
3153	32.9023	-1.00973	0.26897	-3.75408	0.000173981	0.00357938	42.6841	45.9917	44.3705	42.7539	19.1797	32.0383	19.9436	16.2562	C_1	Cdk5rap2
3155	38.3845	0.672093	0.23592	2.84881	0.00438828	0.0421891	30.13	25.6492	33.5484	29.1504	44.462	47.5407	49.8589	46.7366	C_1	Tle1
3158	93.8082	-0.231581	0.160428	-1.44352	0.148873	0.413551	118.009	89.33	90.9055	105.913	74.1034	95.0814	89.7461	87.3771	C_1	Dmac1
3159	52.8968	-0.718569	0.212399	-3.38311	0.000716696	0.0109464	71.9772	63.6808	73.5901	53.4424	39.2312	43.4067	47.366	30.4804	C_1	Ptprd
3162	31.775	-0.889413	0.278876	-3.18928	0.00142628	0.018371	43.5211	31.8404	44.3705	45.669	17.4361	31.0048	14.9577	25.4003	C_1	Mpdz
3165	248.648	-0.0294337	0.113253	-0.259893	0.794946	0.91554	274.518	264.452	257.565	205.996	242.362	236.67	289.182	218.443	C_1	Nfib
3170	21.275	-0.0839185	0.321565	-0.260969	0.794117	0.915374	17.5758	22.9958	21.6442	25.2637	22.6669	20.6699	26.1759	13.2082	C_1	Snapc3
3171	226.962	-0.0394991	0.106421	-0.371158	0.71052	0.874565	225.975	226.421	230.51	239.033	229.285	217.034	194.45	252.987	C_1	Psip1
3174	36.0822	-0.713152	0.244793	-2.91328	0.00357649	0.0362337	46.8688	41.5694	44.3705	46.6406	30.5132	27.9043	27.4224	23.3683	C_1	Cntln
3176	18.3618	-0.631871	0.385545	-1.6389	0.101234	0.332554	22.5975	24.7648	17.3153	24.292	19.1797	3.10048	22.4365	13.2082	C_1	Adamtsl1
3177	59.7573	0.28255	0.191941	1.47207	0.141003	0.397366	47.7058	54.8362	50.8638	62.1875	67.129	66.1436	72.2955	56.8967	C_1	Rraga
3178	19.447	-0.358267	0.336397	-1.06501	0.286871	0.576997	30.13	19.458	16.2331	21.377	16.5643	16.5359	14.9577	20.3203	C_1	Haus6
3179	36.5648	0.144063	0.244341	0.589597	0.555461	0.787017	33.4777	38.0316	36.7951	30.1221	35.744	38.2393	48.6125	31.4964	C_1	Plin2
3181	2788.94	-0.115483	0.0574955	-2.00856	0.0445841	0.204089	2792.04	2769.23	2978.24	3063.71	2589.26	2513.46	2677.43	2928.15	C_1	Rps6
3184	33.2734	-0.510298	0.258719	-1.97241	0.0485632	0.214618	35.9886	43.3383	34.6306	42.7539	31.385	33.0718	23.683	21.3363	C_1	Mllt3
3187	53.8339	-0.581181	0.232228	-2.50263	0.0123274	0.0891004	54.4013	64.5653	60.6036	78.7061	38.3594	67.1771	37.3942	29.4644	C_1	Klhl9
3188	61.1083	-0.116104	0.19011	-0.610719	0.541385	0.779529	52.7275	66.3342	71.4257	64.1309	56.6673	53.7417	59.8307	64.0088	C_1	Mtap
3191	29.53	-0.572519	0.275278	-2.07979	0.0375451	0.182518	41.0102	35.3782	29.2196	34.9805	18.3079	21.7034	26.1759	29.4644	C_1	Caap1
3192	37.9429	0.0763286	0.237048	0.321997	0.747455	0.890751	40.1733	30.9559	36.7951	39.8389	42.7184	34.1053	42.3801	36.5765	C_1	Plaa
3193	59.4007	0.0120932	0.197007	0.0613848	0.951053	0.982492	61.0969	58.3741	60.6036	55.3858	44.462	63.0431	72.2955	59.9447	C_1	Ift74
3195	26.2662	-0.850178	0.296235	-2.86995	0.0041054	0.0401091	32.6408	41.5694	28.1374	33.0371	23.5387	13.4354	17.4506	20.3203	C_1	Mysm1
3196	146.874	0.155913	0.133634	1.16672	0.243324	0.531055	163.204	137.091	128.783	124.375	134.258	157.091	175.753	154.434	C_1	Jun
3202	45.3931	0.0653975	0.244982	0.266948	0.789509	0.913256	56.0752	33.6093	49.7816	37.8955	51.4365	55.8086	51.1054	27.4323	C_1	Nfia
3203	52.9831	0.0616803	0.207586	0.297131	0.766366	0.902025	57.7491	59.2585	43.2883	46.6406	55.7955	64.0766	52.3519	44.7046	C_1	Tm2d1
3207	107.281	-0.440527	0.150815	-2.92097	0.00348939	0.0354705	123.031	128.246	112.55	129.233	72.3598	99.2154	90.9926	102.617	C_1	Usp1
3208	44.4827	-0.675864	0.223774	-3.0203	0.00252526	0.0278722	57.7491	47.7606	49.7816	63.1592	31.385	33.0718	37.3942	35.5604	C_1	Dock7
3211	39.5854	-0.0715185	0.253509	-0.282114	0.777856	0.908705	59.423	36.2627	29.2196	36.9238	37.4876	37.2058	32.4083	47.7526	C_1	Itgb3bp
3213	25.094	0.596974	0.302333	1.97456	0.0483181	0.214012	25.1083	21.2269	18.3975	14.5752	29.6414	33.0718	37.3942	21.3363	C_1	Pgm2
3216	26.977	-0.866062	0.289189	-2.9948	0.00274626	0.0298278	40.1733	30.0715	30.3018	38.8672	21.7951	20.6699	18.6971	15.2402	C_1	Cachd1
3218	47.8806	-0.123944	0.211036	-0.58731	0.556996	0.788162	55.2383	50.414	42.2061	51.499	42.7184	48.5742	43.6266	48.7686	C_1	Jak1
3221	48.1527	0.0305038	0.214178	0.142423	0.886746	0.952435	53.5644	45.9917	45.4527	45.669	50.5647	59.9426	42.3801	41.6565	C_1	Leprot
3227	66.732	-0.371905	0.185387	-2.0061	0.0448452	0.204638	63.6077	81.3699	79.0012	76.7627	50.5647	52.7082	64.8166	65.0248	C_1	Mier1
3232	57.0015	0.223362	0.204185	1.09392	0.27399	0.566493	46.8688	59.2585	49.7816	54.4141	48.8211	74.4115	52.3519	70.1049	C_1	Plpp3
3235	26.9621	0.549542	0.295146	1.86193	0.0626123	0.250283	25.1083	23.8803	24.8908	13.6035	26.1541	41.3397	26.1759	34.5444	C_1	Dhcr24
3238	37.8899	0.155873	0.241454	0.645562	0.518563	0.765776	35.1516	31.8404	37.8773	37.8955	31.385	38.2393	51.1054	39.6245	C_1	Ttc4
3240	98.1292	-0.00939986	0.149917	-0.0627003	0.950005	0.982404	102.944	99.9435	103.892	87.4512	100.258	98.1819	89.7461	102.617	C_1	Ssbp3
3241	41.7654	0.371493	0.228511	1.62571	0.104012	0.337813	33.4777	37.1471	36.7951	37.8955	44.462	38.2393	57.3378	48.7686	C_1	Mrpl37
3245	119.961	0.391282	0.142421	2.74736	0.00600777	0.0527144	92.0638	113.21	98.4809	110.772	130.771	117.818	153.316	143.258	C_1	Tmem59
3246	38.1514	0.316045	0.245025	1.28984	0.197105	0.480059	25.1083	33.6093	43.2883	34.9805	44.462	41.3397	33.6548	48.7686	C_1	Lrrc42
3247	42.8822	-0.358447	0.230523	-1.55493	0.119963	0.36523	56.0752	48.6451	46.5349	40.8106	38.3594	27.9043	46.1195	38.6085	C_1	Hspb11
3248	20.9776	0.274446	0.315631	0.869518	0.384564	0.668138	19.2497	20.3425	21.6442	14.5752	21.7951	20.6699	26.1759	23.3683	C_1	Yipf1
3249	17.2931	-0.103284	0.351086	-0.294184	0.768617	0.903691	21.7605	14.1513	20.5619	15.5469	20.0515	16.5359	12.4647	17.2722	C_1	Ndc1
3253	160.429	0.369627	0.127771	2.89289	0.00381715	0.0382223	135.585	128.246	139.605	157.412	200.515	149.857	183.232	188.978	C_1	Magoh
3254	40.7972	0.0820643	0.248601	0.330104	0.741322	0.888715	35.9886	38.0316	32.4662	52.4707	37.4876	53.7417	27.4224	48.7686	C_1	0610037L13Rik
3256	100.714	0.517174	0.150919	3.42682	0.000610693	0.00965797	79.5097	88.4456	77.919	84.5361	106.36	111.617	133.373	123.954	C_1	Scp2
3257	16.6981	0.0621673	0.359187	0.173078	0.86259	0.943135	19.2497	15.0357	20.5619	10.6885	20.0515	17.5694	16.2042	14.2242	C_1	Echdc2
3258	16.8858	-0.597513	0.374005	-1.59761	0.11013	0.348668	13.3911	16.8047	28.1374	23.3203	12.2053	18.6029	12.4647	10.1601	C_1	Zyg11b
3259	26.1683	0.247471	0.28534	0.867284	0.385786	0.669022	25.9453	22.9958	28.1374	18.4619	27.8977	25.8373	33.6548	26.4163	C_1	Coa7
3261	63.147	-0.140864	0.189441	-0.743577	0.457132	0.727062	63.6077	70.7564	66.0147	65.1026	65.3854	48.5742	53.5984	72.1369	C_1	Gpx7
3262	122.592	-0.660921	0.137105	-4.82054	1.43169e-06	6.12071e-05	147.302	153.895	154.756	145.752	95.8985	102.316	82.2673	98.5532	C_1	Zcchc11
3263	64.5421	0.144164	0.188489	0.764838	0.444368	0.7166	67.7924	55.7207	55.1926	67.0459	70.6162	77.512	52.3519	70.1049	C_1	Prpf38a
3267	21.7047	-0.672414	0.323271	-2.08003	0.0375225	0.182518	20.9236	24.7648	34.6306	27.207	20.0515	17.5694	11.2183	17.2722	C_1	Zfyve9
3269	37.9771	0.565315	0.249645	2.26448	0.0235448	0.135557	24.2714	37.1471	40.0417	21.377	41.8466	46.5072	44.8731	47.7526	C_1	Btf3l4
3270	82.0999	0.338336	0.16164	2.09315	0.036336	0.17851	71.9772	74.2943	68.1791	75.791	95.0267	96.1149	86.0067	89.4091	C_1	Txndc12
3271	29.7247	0.108219	0.275066	0.393429	0.694003	0.865484	26.7822	30.0715	32.4662	25.2637	23.5387	34.1053	24.9295	40.6405	C_1	Kti12
3273	56.156	-0.768104	0.200711	-3.82692	0.000129754	0.00283391	73.651	69.872	75.7545	63.1592	39.2312	43.4067	48.6125	35.5604	C_1	Nrd1
3274	16.9293	0.0413955	0.351511	0.117765	0.906254	0.962081	17.5758	18.5736	16.2331	14.5752	21.7951	13.4354	14.9577	18.2882	C_1	Osbpl9
3277	36.3392	0.226079	0.24624	0.918123	0.358554	0.649254	34.3147	27.4181	34.6306	37.8955	36.6158	49.6077	33.6548	36.5765	C_1	Rnf11
3279	26.9684	0.239173	0.293272	0.815533	0.414767	0.691432	15.065	31.8404	28.1374	24.292	29.6414	24.8038	27.4224	34.5444	C_1	Faf1
3281	18.1857	0.086253	0.368284	0.234202	0.814828	0.924832	16.7389	18.5736	27.0552	8.74512	22.6669	23.7704	13.7112	14.2242	C_1	Bend5
3285	72.7286	0.295852	0.175317	1.68753	0.0915014	0.313686	57.7491	59.2585	68.1791	76.7627	81.0778	85.78	74.7884	78.233	C_1	Cmpk1
3287	24.5293	-0.388591	0.293287	-1.32495	0.185188	0.463413	26.7822	27.4181	25.973	31.0938	24.4105	17.5694	23.683	19.3042	C_1	Efcab14
3288	19.6769	0.137149	0.34624	0.39611	0.692024	0.864385	25.9453	19.458	15.1509	13.6035	12.2053	23.7704	24.9295	22.3523	C_1	Atpaf1
3292	576.582	-0.0277078	0.0759042	-0.365037	0.715084	0.87648	557.404	549.247	610.365	611.187	520.467	602.527	583.35	578.111	C_1	Uqcrh
3293	29.0671	0.408182	0.272507	1.49788	0.134166	0.385854	25.1083	19.458	28.1374	27.207	27.0259	35.1388	34.9013	35.5604	C_1	Lrrc41
3294	16.7199	-0.416528	0.369772	-1.12645	0.259976	0.550043	20.0866	15.9202	21.6442	19.4336	16.5643	20.6699	6.23237	13.2082	C_1	Rad54l
3295	16.8865	-0.193159	0.351679	-0.549247	0.582836	0.802131	17.5758	16.8047	20.5619	17.4902	16.5643	19.6364	11.2183	15.2402	C_1	Pomgnt1
3301	18.1127	-0.393728	0.342824	-1.14848	0.250769	0.541022	20.9236	21.2269	21.6442	18.4619	13.9489	12.4019	14.9577	21.3363	C_1	Gpbp1l1
3302	301.613	-0.248073	0.0918506	-2.70083	0.00691657	0.0583937	335.614	309.559	319.251	345.918	272.003	290.412	261.759	278.387	C_1	Nasp
3303	352.275	0.0652572	0.0900306	0.724833	0.468554	0.734995	373.277	318.404	352.8	331.343	339.132	341.053	380.174	382.021	C_1	Akr1a1
3304	735.092	0.460805	0.0737451	6.24862	4.1409e-10	4.16022e-08	591.719	634.155	657.982	590.781	807.291	782.355	883.75	932.7	C_1	Prdx1
3308	17.9782	-0.23382	0.355387	-0.657931	0.510583	0.761641	20.0866	19.458	15.1509	22.3486	8.71805	17.5694	21.1901	19.3042	C_1	Toe1
3311	46.8489	0.35672	0.216722	1.64598	0.0997674	0.330257	42.6841	35.3782	45.4527	40.8106	44.462	51.6747	52.3519	61.9768	C_1	Urod
3313	18.0976	0.338454	0.349161	0.969335	0.332378	0.624544	20.0866	15.0357	14.0687	14.5752	15.6925	20.6699	16.2042	28.4484	C_1	Eif2b3
3317	3597.63	-0.267774	0.0522693	-5.12298	3.00744e-07	1.56283e-05	3906.02	3714.71	4136.2	3966.4	3139.37	3162.49	3249.56	3506.26	C_1	Rps8
3318	33.0272	0.0857408	0.26485	0.323734	0.74614	0.890751	26.7822	39.8005	28.1374	34.0088	44.462	36.1723	27.4224	27.4323	C_1	Kif2c
3320	28.3382	-0.0284394	0.287035	-0.0990798	0.921075	0.968445	30.13	31.8404	20.5619	32.0654	28.7696	23.7704	19.9436	39.6245	C_1	Rnf220
3321	74.0021	0.284152	0.186618	1.52264	0.127848	0.377461	80.3466	53.0673	58.4392	74.8193	88.9241	89.9139	83.5137	62.9928	C_1	Eri3
3322	27.7857	-0.242707	0.274712	-0.883496	0.376969	0.665504	30.9669	30.9559	29.2196	29.1504	20.9233	28.9378	23.683	28.4484	C_1	Dmap1
3326	65.8524	0.381439	0.188145	2.02737	0.0426249	0.197496	68.6294	48.6451	53.0282	58.3008	85.4369	68.2106	78.5278	66.0408	C_1	Atp6v0b
3331	17.0688	-0.207753	0.372969	-0.557024	0.577511	0.799557	16.7389	22.9958	19.4797	13.6035	18.3079	10.3349	24.9295	10.1601	C_1	Kdm4a
3332	51.1421	-0.54344	0.208068	-2.61184	0.00900568	0.0713354	55.2383	60.143	68.1791	59.2725	45.3338	40.3062	46.1195	34.5444	C_1	Ptprf
3334	65.8291	-0.0352146	0.183826	-0.191565	0.848083	0.936675	63.6077	73.4098	71.4257	58.3008	66.2572	74.4115	62.3237	56.8967	C_1	Med8
3335	20.3166	0.309013	0.339768	0.909482	0.363096	0.654919	10.8803	18.5736	20.5619	23.3203	26.1541	19.6364	14.9577	28.4484	C_1	Elovl1
3336	114.374	0.353708	0.178031	1.98678	0.0469472	0.210721	92.9007	136.206	80.0834	92.3096	133.386	170.526	105.95	103.633	C_1	Cdc20
3338	91.3427	0.10836	0.160418	0.675488	0.499366	0.755377	90.3899	78.7165	83.33	99.1113	82.8214	109.55	87.2532	99.5692	C_1	Ebna1bp2
3339	19.3456	0.511869	0.334362	1.53088	0.125798	0.375496	14.228	19.458	17.3153	12.6318	22.6669	23.7704	27.4224	17.2722	C_1	Slc2a1
3341	135.065	0.0184424	0.140926	0.130866	0.895881	0.956495	141.443	137.975	143.934	113.687	125.54	168.459	118.415	131.066	C_1	Svbp
3342	26.704	-0.153605	0.279217	-0.550128	0.582231	0.802032	25.1083	30.9559	27.0552	29.1504	22.6669	27.9043	27.4224	23.3683	C_1	AU022252
3343	24.2582	-0.171053	0.297875	-0.574243	0.565803	0.793731	23.4344	22.9958	25.973	30.1221	22.6669	20.6699	29.9154	18.2882	C_1	P3h1
3344	1472.04	-0.00537805	0.0544858	-0.0987055	0.921372	0.968445	1498.97	1402.75	1454.49	1542.06	1465.5	1426.22	1506.99	1479.31	C_1	Ybx1
3345	81.664	0.114191	0.166156	0.687252	0.491924	0.750144	87.0421	75.1787	68.1791	83.5645	89.7959	87.8469	72.2955	89.4091	C_1	Ppih
3347	17.248	-0.17055	0.351896	-0.484662	0.627916	0.831338	13.3911	23.8803	16.2331	19.4336	14.8207	15.5024	17.4506	17.2722	C_1	Ppcs
3352	24.1517	-0.377891	0.299685	-1.26096	0.207323	0.491057	30.9669	31.8404	21.6442	24.292	22.6669	17.5694	24.9295	19.3042	C_1	Scmh1
3353	48.0487	0.29326	0.219555	1.3357	0.181647	0.458722	44.358	37.1471	42.2061	49.5557	52.3083	49.6077	41.1336	68.0728	C_1	Ctps
3356	53.9674	0.187737	0.208367	0.900992	0.367593	0.658695	42.6841	42.4539	50.8638	66.0742	57.5391	50.6412	63.5702	57.9127	C_1	Nfyc
3361	19.2024	-0.171095	0.354113	-0.483163	0.62898	0.832197	20.0866	25.6492	18.3975	16.5186	15.6925	9.30144	28.6689	19.3042	C_1	Zmpste24
3362	31.9867	-0.202903	0.253993	-0.798852	0.424376	0.69971	37.6625	34.4938	32.4662	32.0654	29.6414	28.9378	31.1618	29.4644	C_1	Rlf
3363	26.6311	0.135548	0.285651	0.474524	0.635126	0.835196	24.2714	30.9559	24.8908	21.377	25.2823	36.1723	23.683	26.4163	C_1	Ppt1
3368	49.7357	0.181186	0.217553	0.832837	0.404937	0.685085	40.1733	59.2585	50.8638	35.9522	45.3338	55.8086	53.5984	56.8967	C_1	Ppie
3371	64.3664	0.00457309	0.197347	0.0231728	0.981512	0.993096	60.2599	61.9119	51.946	83.5645	66.2572	68.2106	48.6125	74.1689	C_1	Pabpc4
3372	81.6633	-0.580215	0.168616	-3.44104	0.000579475	0.00931486	95.4116	85.7922	95.2343	114.658	61.0263	65.1101	71.049	65.0248	C_1	Macf1
3373	204.322	0.129581	0.108705	1.19204	0.233246	0.520551	205.051	178.66	193.715	202.109	201.387	217.034	229.351	207.267	C_1	Ndufs5
3374	39.1123	0.34706	0.240993	1.44013	0.149831	0.415223	28.4561	34.4938	36.7951	37.8955	38.3594	53.7417	48.6125	34.5444	C_1	Akirin1
3376	43.6306	0.00438425	0.219467	0.0199768	0.984062	0.993955	40.1733	45.9917	43.2883	44.6973	44.462	45.4737	47.366	37.5925	C_1	Mycbp
3377	22.9715	-0.0709938	0.30475	-0.232958	0.815794	0.925232	20.9236	25.6492	29.2196	18.4619	20.9233	25.8373	22.4365	20.3203	C_1	Rragc
3379	96.8245	-0.0837435	0.167363	-0.500371	0.616814	0.82532	109.64	99.9435	113.632	76.7627	109.847	100.249	71.049	93.4732	C_1	Utp11
3381	83.7646	-0.163252	0.163886	-0.99613	0.319187	0.611489	87.8791	99.9435	81.1656	85.5078	85.4369	78.5455	67.3096	84.329	C_1	Sf3a3
3384	53.4949	0.28499	0.206567	1.37965	0.167693	0.44011	46.8688	41.5694	47.6171	57.3291	58.4109	51.6747	52.3519	72.1369	C_1	1110065P20Rik
3385	32.2628	0.102941	0.266905	0.385683	0.699732	0.86883	30.13	31.8404	29.2196	34.0088	40.103	28.9378	21.1901	42.6725	C_1	Yrdc
3386	112.796	-0.111549	0.145253	-0.767967	0.442507	0.71586	120.52	136.206	100.645	110.772	116.822	100.249	108.443	108.713	C_1	Cdca8
3388	60.3026	0.368631	0.21376	1.72451	0.0846161	0.300924	46.8688	42.4539	74.6723	46.6406	60.1545	57.8756	89.7461	64.0088	C_1	Rspo1
3389	32.7866	0.0063747	0.274041	0.0232618	0.981441	0.993096	22.5975	38.916	38.9595	31.0938	30.5132	33.0718	22.4365	44.7046	C_1	Gnl2
3390	15.7219	0.373366	0.376971	0.990437	0.321961	0.614413	13.3911	18.5736	11.9043	10.6885	13.0771	16.5359	16.2042	25.4003	C_1	Snip1
3391	51.0826	-0.0384041	0.202513	-0.189638	0.849593	0.937289	51.8905	49.5295	53.0282	52.4707	48.8211	45.4737	53.5984	53.8487	C_1	Meaf6
3392	89.0251	0.169504	0.166661	1.01706	0.309124	0.600903	67.7924	99.9435	89.8232	78.7061	97.6421	97.1484	78.5278	102.617	C_1	Mrps15
3394	31.3213	0.027063	0.278531	0.0971633	0.922597	0.969224	32.6408	20.3425	40.0417	32.0654	34.8722	33.0718	19.9436	37.5925	C_1	Lsm10
3396	128.772	-0.296354	0.137759	-2.15125	0.0314564	0.163889	130.563	150.357	145.016	142.837	128.155	95.0814	112.183	125.986	C_1	Eva1b
3398	174.28	-0.536433	0.121161	-4.42743	9.53631e-06	0.000321145	201.703	224.652	176.4	222.515	142.976	147.79	130.88	147.322	C_1	Thrap3
3399	48.8697	0.077098	0.210995	0.365402	0.714811	0.87648	46.0319	45.9917	46.5349	52.4707	61.0263	46.5072	43.6266	48.7686	C_1	Map7d1
3400	50.1486	0.133121	0.214366	0.620998	0.534601	0.775613	44.358	59.2585	46.5349	40.8106	47.9493	44.4402	54.8448	62.9928	C_1	Trappc3
3402	36.7032	0.257193	0.244045	1.05388	0.29194	0.582527	34.3147	35.3782	30.3018	33.0371	29.6414	43.4067	44.8731	42.6725	C_1	Adprhl2
3407	39.6503	-0.715346	0.238201	-3.00312	0.00267225	0.029129	47.7058	49.5295	50.8638	49.5557	38.3594	27.9043	29.9154	23.3683	C_1	Clspn
3409	328.226	0.248893	0.0907604	2.7423	0.00610097	0.0529916	305.484	314.866	264.059	313.853	343.491	352.421	357.738	373.893	C_1	Psmb2
3412	39.9723	-0.648539	0.231845	-2.79729	0.00515336	0.0480772	47.7058	48.6451	54.1104	44.6973	30.5132	29.9713	33.6548	30.4804	C_1	Zmym4
3413	358.427	-0.282013	0.0900363	-3.13221	0.00173497	0.0212138	373.277	381.2	391.759	427.539	296.414	343.12	306.633	347.476	C_1	Sfpq
3417	41.4905	0.0501132	0.251445	0.199301	0.842028	0.933199	50.2166	38.0316	33.5484	40.8106	51.4365	43.4067	51.1054	23.3683	C_1	Smim12
3421	29.5019	-0.000206816	0.27888	-0.000741596	0.999408	0.99988	37.6625	23.8803	27.0552	29.1504	26.1541	40.3062	27.4224	24.3843	C_1	Phc2
3422	23.1374	-0.243452	0.30324	-0.802835	0.42207	0.697433	24.2714	27.4181	24.8908	24.292	24.4105	22.7369	13.7112	23.3683	C_1	Zfp362
3425	116.31	0.224574	0.140679	1.59636	0.110409	0.349185	108.803	107.019	116.878	97.168	136.002	111.617	120.908	132.082	C_1	Ak2
3428	16.0509	-0.308536	0.389674	-0.791781	0.428489	0.703604	17.5758	15.9202	23.8086	13.6035	10.4617	7.23445	17.4506	22.3523	C_1	S100pbp
3429	26.3291	0.143594	0.29487	0.486976	0.626276	0.830119	26.7822	23.8803	22.7264	27.207	32.2568	22.7369	17.4506	37.5925	C_1	Yars
3431	132.914	0.0862655	0.133384	0.646745	0.517797	0.765666	126.378	126.477	115.796	147.695	149.95	130.22	129.633	137.162	C_1	Rbbp4
3433	28.9885	0.05155	0.285836	0.180348	0.856879	0.941363	40.1733	23.8803	17.3153	32.0654	31.385	29.9713	28.6689	28.4484	C_1	Zbtb8os
3437	1110.97	0.4056	0.0577081	7.02848	2.08799e-12	3.1466e-10	947.42	921.603	954.507	999.859	1278.94	1257.76	1301.32	1226.33	C_1	Marcksl1
3438	126.146	0.260582	0.141719	1.83872	0.0659562	0.259034	134.748	114.979	95.2343	112.715	124.668	156.058	134.619	136.146	C_1	Hdac1
3440	260.952	-0.0957453	0.101196	-0.946134	0.34408	0.634365	279.539	258.261	277.045	261.382	224.926	261.474	284.196	240.795	C_1	Eif3i
3441	176.552	-0.184922	0.115277	-1.60416	0.10868	0.346345	191.66	194.58	183.975	179.761	161.284	161.225	184.478	155.45	C_1	Tmem234
3443	26.9116	0.141473	0.28338	0.499234	0.617614	0.825464	25.1083	27.4181	22.7264	27.207	35.744	25.8373	29.9154	21.3363	C_1	Ccdc28b
3444	51.4093	-0.107097	0.2082	-0.514392	0.606978	0.819454	62.7708	48.6451	50.8638	50.5274	54.0519	42.3732	57.3378	44.7046	C_1	Txlna
3446	23.7145	0.566789	0.301692	1.8787	0.0602851	0.245208	20.0866	17.6891	21.6442	17.4902	34.8722	23.7704	23.683	30.4804	C_1	Tmem39b
3447	227.811	-0.0399047	0.107159	-0.372388	0.709604	0.874315	214.258	251.185	222.935	234.175	208.361	206.699	243.062	241.811	C_1	Khdrbs1
3448	143.68	-0.19269	0.138107	-1.39523	0.162948	0.433665	172.41	142.397	150.427	147.695	158.668	113.684	148.33	115.825	C_1	Ptp4a2
3451	27.1477	0.292763	0.293023	0.999113	0.31774	0.60998	21.7605	30.9559	22.7264	22.3486	38.3594	18.6029	29.9154	32.5124	C_1	Pef1
3454	18.7388	-0.0971157	0.694186	-0.139899	0.88874	0.95377	5.02166	12.3824	48.6994	11.6602	18.3079	21.7034	19.9436	12.1922	C_1	Fabp3
3455	72.4795	-0.10057	0.180748	-0.556411	0.57793	0.799557	86.2052	84.9077	62.7681	66.0742	81.0778	66.1436	63.5702	69.0889	C_1	Zcchc17
3456	104.506	0.41579	0.1494	2.78308	0.00538463	0.0494593	86.2052	98.1746	80.0834	94.2529	126.412	120.919	100.964	129.034	C_1	Snrnp40
3458	77.0701	-0.316147	0.167438	-1.88814	0.0590068	0.241859	82.0205	87.5611	85.4944	87.4512	71.488	74.4115	61.0772	67.0568	C_1	Pum1
3463	67.0022	0.220148	0.182289	1.20769	0.227166	0.514784	64.4447	58.3741	63.8503	61.2158	70.6162	64.0766	66.0631	87.3771	C_1	Srsf4
3464	40.2438	-0.590693	0.239825	-2.46302	0.0137772	0.0961214	56.0752	39.8005	56.2748	41.7822	35.744	36.1723	28.6689	27.4323	C_1	Epb41
3465	78.2328	0.0355803	0.168805	0.210777	0.833061	0.929934	74.488	87.5611	63.8503	82.5928	76.7188	80.6125	79.7743	80.265	C_1	Ythdf2
3466	23.6282	0.00693639	0.300734	0.0230649	0.981599	0.993096	20.0866	22.1114	25.973	26.2354	26.1541	23.7704	27.4224	17.2722	C_1	Gmeb1
3467	45.266	0.0346009	0.217685	0.158949	0.873709	0.948445	51.8905	38.0316	42.2061	46.6406	46.2056	49.6077	44.8731	42.6725	C_1	Taf12
3469	27.8883	0.146988	0.287608	0.511069	0.609302	0.821124	35.1516	27.4181	16.2331	26.2354	26.1541	34.1053	32.4083	25.4003	C_1	Snhg12
3470	50.7055	0.0619206	0.218773	0.283036	0.777149	0.908697	48.5427	37.1471	51.946	61.2158	55.7955	38.2393	54.8448	57.9127	C_1	Trnau1ap
3471	28.6058	0.265081	0.275986	0.960485	0.336811	0.626943	32.6408	21.2269	24.8908	25.2637	37.4876	31.0048	29.9154	26.4163	C_1	Rcc1
3472	18.0289	0.334274	0.347376	0.962283	0.335907	0.626943	20.9236	17.6891	12.9865	11.6602	16.5643	18.6029	22.4365	23.3683	C_1	Phactr4
3475	517.474	0.229993	0.0801744	2.86866	0.00412213	0.0401425	511.373	493.526	464.267	434.341	534.416	533.283	555.927	612.656	C_1	Atpif1
3476	192.31	0.167725	0.119232	1.40671	0.159515	0.429466	186.638	210.5	162.331	163.242	202.259	180.861	224.365	208.283	C_1	Dnajc8
3480	71.7215	0.217343	0.17857	1.21713	0.223553	0.511609	66.9555	72.5254	54.1104	70.9326	66.2572	79.579	76.0349	87.3771	C_1	Rpa2
3481	52.7615	0.309105	0.209126	1.47808	0.139387	0.395195	52.7275	41.5694	49.7816	44.6973	68.0008	63.0431	58.5843	43.6885	C_1	Ppp1r8
3482	41.1358	-0.094699	0.224735	-0.421381	0.673477	0.853657	43.5211	43.3383	41.1239	41.7822	36.6158	44.4402	38.6407	39.6245	C_1	Stx12
3483	24.8437	-0.304848	0.299351	-1.01836	0.308505	0.600474	34.3147	27.4181	25.973	22.3486	25.2823	27.9043	16.2042	19.3042	C_1	Fam76a
3486	72.7444	-0.502443	0.180591	-2.78222	0.00539884	0.0494593	72.8141	85.7922	84.4122	98.1397	58.4109	70.2776	62.3237	49.7846	C_1	Wasf2
3489	46.5042	0.175309	0.214022	0.819117	0.41272	0.691076	43.5211	44.2228	44.3705	42.7539	56.6673	45.4737	52.3519	42.6725	C_1	Tmem222
3493	208.461	0.206475	0.107907	1.91346	0.0556888	0.232801	198.356	206.963	185.058	183.647	240.618	208.766	226.858	217.427	C_1	Nudc
3498	91.6589	-0.38812	0.157933	-2.4575	0.0139908	0.0963845	117.172	107.019	94.1521	96.1963	71.488	82.6795	82.2673	82.297	C_1	Arid1a
3500	748.99	1.04598	0.0656259	15.9385	3.42602e-57	1.0326e-53	500.492	488.219	469.678	496.528	1047.04	1005.59	989.7	994.676	C_1	Hmgn2
3501	16.4129	0.260132	0.354861	0.733053	0.463526	0.730684	16.7389	13.2668	16.2331	13.6035	16.5643	18.6029	14.9577	21.3363	C_1	Dhdds
3505	156.008	-0.108206	0.126154	-0.857727	0.391043	0.673681	153.998	150.357	168.824	175.874	171.746	133.321	144.591	149.354	C_1	Sh3bgrl3
3507	22.6286	-0.725522	0.322439	-2.2501	0.0244425	0.138868	38.4994	24.7648	28.1374	21.377	18.3079	12.4019	16.2042	21.3363	C_1	Zfp593
3512	1101.92	0.411361	0.0756528	5.43749	5.40369e-08	3.32382e-06	972.529	921.603	896.068	994.028	1186.53	1433.46	1094.4	1316.75	C_1	Stmn1
3515	55.9176	0.277603	0.199124	1.39412	0.163281	0.434169	53.5644	50.414	41.1239	56.3574	54.9237	69.2441	64.8166	56.8967	C_1	Mtfr1l
3516	24.2765	0.207944	0.30445	0.683015	0.494598	0.751816	20.0866	17.6891	21.6442	31.0938	25.2823	33.0718	19.9436	25.4003	C_1	Selenon
3519	32.7038	0.0161062	0.266452	0.0604469	0.9518	0.982544	26.7822	31.8404	27.0552	44.6973	37.4876	37.2058	31.1618	25.4003	C_1	Tmem57
3521	96.5152	0.155625	0.156848	0.992204	0.321098	0.613496	81.1835	93.7523	88.741	102.998	116.822	99.2154	84.7602	104.649	C_1	Tmem50a
3522	163.078	0.193008	0.119966	1.60886	0.107647	0.344824	148.139	157.433	153.674	148.667	153.438	182.928	179.492	180.85	C_1	Rsrp1
3523	50.8978	0.126051	0.221768	0.568389	0.569771	0.795778	45.195	36.2627	58.4392	54.4141	44.462	49.6077	71.049	47.7526	C_1	Syf2
3524	55.3032	-0.277565	0.206264	-1.34568	0.178406	0.455295	53.5644	61.9119	62.7681	65.1026	65.3854	44.4402	48.6125	40.6405	C_1	Clic4
3525	185.123	-0.283654	0.11864	-2.39089	0.0168077	0.109366	189.986	224.652	198.044	199.194	146.463	159.158	174.506	188.978	C_1	Srrm1
3530	166.739	-0.178033	0.125779	-1.41544	0.156938	0.42537	186.638	183.082	191.551	147.695	176.105	139.522	150.823	158.498	C_1	Srsf10
3531	65.9038	0.245766	0.194876	1.26114	0.207258	0.491057	55.2383	53.0673	59.5214	72.876	53.1801	69.2441	79.7743	84.329	C_1	Pnrc2
3532	24.8323	0.271467	0.294471	0.921879	0.356592	0.647586	18.4128	22.1114	30.3018	19.4336	24.4105	26.8708	28.6689	28.4484	C_1	Fuca1
3533	26.4725	0.109618	0.283001	0.38734	0.698504	0.86814	21.7605	24.7648	27.0552	28.1787	22.6669	32.0383	29.9154	25.4003	C_1	Hmgcl
3535	23.3001	0.0262107	0.296525	0.0883931	0.929564	0.973328	21.7605	26.5337	22.7264	21.377	24.4105	24.8038	22.4365	22.3523	C_1	Lypla2
3536	28.1138	0.387924	0.280653	1.38222	0.166904	0.439152	21.7605	33.6093	20.5619	21.377	30.5132	34.1053	27.4224	35.5604	C_1	Pithd1
3537	25.4594	-0.62861	0.29136	-2.1575	0.0309666	0.162178	32.6408	31.8404	32.4662	27.207	24.4105	17.5694	16.2042	21.3363	C_1	Eloa
3538	2514.84	-0.357956	0.0534087	-6.70221	2.05289e-11	2.37977e-09	2802.09	2714.39	2898.15	2887.83	2148.13	2113.49	2158.89	2395.76	C_1	Rpl11
3539	672.825	0.105688	0.0906259	1.1662	0.243534	0.531315	638.588	582.856	651.489	720.986	802.932	627.331	752.87	605.543	C_1	Id3
3544	246.869	-0.219781	0.103532	-2.12283	0.033768	0.170923	283.724	274.181	273.799	231.26	236.259	217.034	216.886	241.811	C_1	Hnrnpr
3545	92.0523	0.0967464	0.168898	0.572809	0.566774	0.794381	83.6944	93.7523	89.8232	89.3945	108.104	116.785	84.7602	70.1049	C_1	Luzp1
3546	65.6844	-0.536895	0.193907	-2.76883	0.00562582	0.0509127	59.423	84.9077	88.741	78.7061	51.4365	65.1101	47.366	49.7846	C_1	Kdm1a
3551	327.185	0.115073	0.0886188	1.29852	0.194109	0.476808	335.614	303.368	296.525	320.654	350.465	327.617	337.794	345.444	C_1	Cdc42
3553	18.1709	-0.82237	0.360327	-2.28229	0.0224724	0.13135	26.7822	25.6492	21.6442	18.4619	11.3335	7.23445	14.9577	19.3042	C_1	Hspg2
3554	30.9388	-0.416729	0.263834	-1.57951	0.114219	0.355637	31.8039	36.2627	38.9595	34.9805	30.5132	29.9713	23.683	21.3363	C_1	Usp48
3557	21.7666	-0.75099	0.333521	-2.2517	0.0243413	0.138751	23.4344	30.9559	20.5619	34.0088	14.8207	9.30144	18.6971	22.3523	C_1	Ece1
3558	63.2886	-0.697975	0.190267	-3.66839	0.000244083	0.00470574	68.6294	74.2943	82.2478	88.4229	47.0775	43.4067	47.366	54.8647	C_1	Eif4g3
3559	135.017	-0.473557	0.133699	-3.54197	0.000397157	0.00678204	160.693	174.238	158.002	134.092	107.232	112.651	118.415	114.809	C_1	Hp1bp3
3562	142.782	0.185182	0.14538	1.27378	0.202741	0.485548	142.28	131.784	113.632	146.724	162.156	113.684	147.084	184.914	C_1	Ddost
3563	20.2413	0.2831	0.376065	0.752795	0.451573	0.722997	9.20638	33.6093	16.2331	13.6035	13.9489	22.7369	26.1759	26.4163	C_1	Pink1
3566	30.7486	0.126574	0.288203	0.439182	0.66053	0.848641	16.7389	30.0715	38.9595	33.0371	39.2312	28.9378	22.4365	36.5765	C_1	Camk2n1
3571	275.996	0.106068	0.093597	1.13324	0.257112	0.546692	264.474	278.604	264.059	255.552	286.824	283.177	297.907	277.371	C_1	Minos1
3572	245.467	0.198112	0.101435	1.95309	0.0508087	0.220977	228.486	214.038	219.688	252.637	266.772	276.976	259.267	245.875	C_1	Capzb
3574	58.5563	0.249843	0.200887	1.2437	0.213609	0.500363	54.4013	41.5694	51.946	66.0742	54.9237	63.0431	62.3237	74.1689	C_1	Akr7a5
3575	81.0425	0.0877921	0.167141	0.525259	0.599403	0.814568	71.9772	83.1388	74.6723	85.5078	96.7703	83.713	72.2955	80.265	C_1	Mrto4
3577	27.4945	-0.468634	0.294482	-1.59139	0.111523	0.350866	25.1083	39.8005	35.7129	27.207	25.2823	28.9378	23.683	14.2242	C_1	Ubr4
3581	87.5964	-0.0978361	0.165778	-0.590164	0.555081	0.786745	87.0421	94.6367	87.6588	92.3096	67.129	104.383	82.2673	85.3451	C_1	Rcc2
3584	225.441	0.329672	0.104367	3.15877	0.00158439	0.0196517	199.193	219.345	189.386	191.421	264.157	256.306	236.83	246.891	C_1	Sdhb
3586	413.841	0.143981	0.081764	1.76094	0.0782486	0.286498	366.581	389.16	430.719	387.7	432.415	424.766	442.498	436.885	C_1	Mfap2
3588	30.7036	0.254931	0.259709	0.981604	0.326295	0.620084	27.6191	26.5337	25.973	32.0654	34.8722	34.1053	29.9154	34.5444	C_1	Necap2
3589	39.7712	-0.307335	0.230886	-1.33111	0.183153	0.46067	43.5211	38.916	43.2883	50.5274	35.744	36.1723	32.4083	37.5925	C_1	Szrd1
3596	22.5817	-0.676041	0.348416	-1.94033	0.0523396	0.225198	30.13	23.8803	40.0417	16.5186	13.0771	20.6699	26.1759	10.1601	C_1	Spen
3597	62.7032	-0.00442496	0.190143	-0.0232717	0.981434	0.993096	57.7491	55.7207	74.6723	63.1592	53.1801	60.9761	66.0631	70.1049	C_1	Fblim1
3599	15.7684	-0.390524	0.368953	-1.05847	0.289842	0.579877	20.0866	14.1513	16.2331	21.377	17.4361	14.4689	11.2183	11.1761	C_1	Ddi2
3602	51.7267	-0.137873	0.229851	-0.599838	0.548614	0.784659	50.2166	66.3342	42.2061	58.3008	68.8726	34.1053	51.1054	42.6725	C_1	Efhd2
3606	21.0928	-1.17394	0.337065	-3.48284	0.00049613	0.00817123	36.8255	29.187	24.8908	25.2637	11.3335	11.3684	18.6971	11.1761	C_1	Prdm2
3607	16.3622	-0.12916	0.357708	-0.361077	0.718042	0.878141	17.5758	15.0357	18.3975	17.4902	13.0771	16.5359	12.4647	20.3203	C_1	Pdpn
3627	20.8624	1.61737	0.411401	3.93136	8.44652e-05	0.00200455	5.85861	12.3824	10.8221	11.6602	22.6669	18.6029	63.5702	21.3363	C_1	Nppa
3632	32.8111	0.297205	0.261283	1.13748	0.255337	0.544942	20.0866	31.8404	30.3018	35.9522	34.0004	40.3062	32.4083	37.5925	C_1	Mad2l2
3639	22.2177	0.0732412	0.327034	0.223956	0.822791	0.927156	22.5975	20.3425	27.0552	16.5186	20.9233	12.4019	27.4224	30.4804	C_1	Exosc10
3640	114.672	0.104031	0.143824	0.723324	0.469481	0.735073	120.52	117.633	97.3987	106.885	128.155	116.785	100.964	129.034	C_1	Srm
3641	109.877	-0.18644	0.144761	-1.28792	0.197775	0.480833	120.52	104.366	112.55	131.177	111.591	98.1819	95.9785	104.649	C_1	Tardbp
3644	28.8283	0.0779647	0.271099	0.287587	0.773663	0.907344	21.7605	28.3026	30.3018	32.0654	27.0259	31.0048	28.6689	31.4964	C_1	Pex14
3646	19.9317	0.442471	0.344845	1.2831	0.199456	0.482085	23.4344	16.8047	10.8221	16.5186	32.2568	16.5359	18.6971	24.3843	C_1	Cenps
3647	39.9414	-0.0387853	0.235634	-0.1646	0.869259	0.946233	45.195	34.4938	45.4527	36.9238	46.2056	34.1053	43.6266	33.5284	C_1	Pgd
3648	40.7845	-0.466064	0.234563	-1.98694	0.0469285	0.210721	39.3364	49.5295	50.8638	49.5557	35.744	37.2058	38.6407	25.4003	C_1	Kif1b
3649	38.0192	-0.254741	0.24357	-1.04586	0.295625	0.585422	49.3797	46.8761	32.4662	35.9522	30.5132	40.3062	36.1477	32.5124	C_1	Ube4b
3651	32.2742	0.0455414	0.25911	0.175761	0.860482	0.94206	37.6625	35.3782	30.3018	23.3203	32.2568	35.1388	33.6548	30.4804	C_1	Lzic
3652	96.435	0.205092	0.154194	1.33009	0.183487	0.46085	90.3899	82.2544	86.5766	98.1397	91.5395	103.349	119.661	99.5692	C_1	Ctnnbip1
3659	463.425	1.07762	0.0850832	12.6655	9.18285e-37	9.2257e-34	292.93	314.866	278.127	305.107	597.186	601.493	609.526	708.161	C_1	Eno1
3660	43.5199	-0.24793	0.222038	-1.11661	0.26416	0.554057	50.2166	45.9917	43.2883	49.5557	46.2056	38.2393	41.1336	33.5284	C_1	Rere
3661	19.9186	0.17925	0.329293	0.544349	0.586202	0.804376	22.5975	17.6891	20.5619	13.6035	21.7951	20.6699	26.1759	16.2562	C_1	Errfi1
3662	387.829	0.13086	0.0849449	1.54053	0.123432	0.371465	364.907	373.24	386.348	354.663	373.132	399.962	444.991	405.389	C_1	Park7
3663	47.4301	0.27565	0.223162	1.2352	0.216755	0.503508	41.8472	32.7249	40.0417	57.3291	58.4109	45.4737	54.8448	48.7686	C_1	Camta1
3665	48.5801	0.115218	0.216134	0.533088	0.593973	0.811713	47.7058	39.8005	45.4527	53.4424	41.8466	47.5407	49.8589	62.9928	C_1	Vamp3
3666	33.4293	-0.0195543	0.262592	-0.0744664	0.940639	0.978797	39.3364	33.6093	31.384	29.1504	26.1541	28.9378	47.366	31.4964	C_1	Dnajc11
3667	22.3804	-0.0866767	0.303189	-0.285883	0.774967	0.908146	20.9236	22.1114	23.8086	25.2637	19.1797	22.7369	23.683	21.3363	C_1	Thap3
3674	23.8285	0.0169556	0.310595	0.0545905	0.956465	0.984477	25.9453	29.187	25.973	13.6035	27.8977	24.8038	24.9295	18.2882	C_1	Acot7
3678	857.669	-0.272487	0.0693539	-3.92894	8.53212e-05	0.00201693	926.497	864.998	1009.7	952.246	744.521	727.579	818.933	816.874	C_1	Rpl22
3681	35.4576	-0.0369734	0.25871	-0.142915	0.886357	0.952435	47.7058	30.9559	34.6306	30.1221	34.0004	26.8708	33.6548	45.7206	C_1	A430005L14Rik
3684	22.6062	-0.182536	0.334089	-0.546368	0.584813	0.803568	21.7605	27.4181	32.4662	14.5752	14.8207	32.0383	17.4506	20.3203	C_1	Lrrc47
3685	23.2224	0.350792	0.329532	1.06452	0.287095	0.577063	17.5758	21.2269	11.9043	31.0938	29.6414	18.6029	21.1901	34.5444	C_1	Smim1
3686	20.374	-0.141663	0.322587	-0.439147	0.660555	0.848641	16.7389	22.9958	23.8086	22.3486	21.7951	15.5024	17.4506	22.3523	C_1	Wrap73
3687	56.0474	0.267933	0.201899	1.32707	0.184487	0.462598	61.9338	48.6451	44.3705	48.584	73.2316	55.8086	54.8448	60.9608	C_1	Tprgl
3692	24.8118	-0.102799	0.303994	-0.338162	0.735241	0.886848	25.9453	21.2269	32.4662	23.3203	24.4105	14.4689	26.1759	30.4804	C_1	Fam213b
3695	126.275	0.0452696	0.137855	0.328385	0.742621	0.889004	127.215	108.788	123.372	137.979	124.668	115.751	127.14	145.29	C_1	Rer1
3697	22.0061	-0.688021	0.331408	-2.07605	0.037889	0.183597	26.7822	22.1114	31.384	29.1504	23.5387	21.7034	11.2183	10.1601	C_1	Ski
3698	50.2669	0.0751846	0.211964	0.354704	0.722811	0.881244	41.8472	54.8362	47.6171	51.499	58.4109	42.3732	59.8307	45.7206	C_1	Faap20
3701	226.557	-0.0887544	0.108806	-0.815712	0.414665	0.691432	249.409	206.963	221.853	254.58	208.361	203.598	238.076	229.619	C_1	Gnb1
3702	37.9402	0.120904	0.241057	0.501558	0.615978	0.82486	38.4994	37.1471	32.4662	37.8955	47.0775	42.3732	27.4224	40.6405	C_1	Nadk
3704	70.0332	-0.421341	0.183374	-2.29771	0.0215784	0.127399	74.488	87.5611	87.6588	70.9326	65.3854	47.5407	69.8025	56.8967	C_1	Cdk11b
3705	15.8533	0.0769615	0.403539	0.190716	0.848748	0.9367	10.8803	19.458	20.5619	11.6602	27.0259	17.5694	7.47884	12.1922	C_1	Mmp23
3708	122.569	0.0601916	0.137787	0.436845	0.662224	0.848869	107.966	124.708	110.385	137.007	128.155	126.086	128.387	117.857	C_1	Ssu72
3711	43.7966	0.102266	0.224799	0.454922	0.649165	0.843525	48.5427	35.3782	37.8773	46.6406	43.5902	38.2393	52.3519	47.7526	C_1	Atad3a
3714	164.79	-0.0173753	0.118235	-0.146956	0.883167	0.951685	167.389	160.086	175.318	160.327	168.258	164.325	173.26	149.354	C_1	Mrpl20
3715	54.0169	0.557429	0.201958	2.76013	0.00577784	0.0519058	42.6841	51.2984	42.2061	38.8672	68.0008	67.1771	54.8448	67.0568	C_1	Ccnl2
3716	128.492	-0.179097	0.135399	-1.32273	0.185924	0.464078	137.259	134.437	134.194	139.922	110.719	114.718	113.429	143.258	C_1	Aurkaip1
3717	19.0923	-0.43773	0.330284	-1.32531	0.185068	0.463413	20.0866	25.6492	20.5619	21.377	14.8207	16.5359	17.4506	16.2562	C_1	Mxra8
3720	31.8076	0.420877	0.264244	1.59276	0.111215	0.350445	23.4344	26.5337	33.5484	26.2354	42.7184	37.2058	26.1759	38.6085	C_1	Ints11
3721	19.9492	0.300752	0.324563	0.926639	0.354114	0.644505	14.228	21.2269	18.3975	17.4902	20.0515	21.7034	26.1759	20.3203	C_1	Pusl1
3723	98.5215	0.235257	0.149076	1.5781	0.114543	0.356462	95.4116	92.8678	81.1656	92.3096	110.719	100.249	104.704	110.745	C_1	Ube2j2
3724	16.6467	-0.32044	0.354137	-0.904848	0.365546	0.657066	21.7605	20.3425	15.1509	16.5186	13.9489	14.4689	13.7112	17.2722	C_1	C1qtnf12
3725	17.6928	0.286363	0.362346	0.790303	0.429351	0.704198	20.0866	7.07564	17.3153	19.4336	21.7951	19.6364	19.9436	16.2562	C_1	B3galt6
3726	65.7777	-0.206806	0.190376	-1.0863	0.277346	0.569041	69.4663	78.7165	56.2748	76.7627	66.2572	59.9426	71.049	47.7526	C_1	Sdf4
3728	16.6603	-0.251761	0.370777	-0.679008	0.497133	0.753512	16.7389	16.8047	23.8086	15.5469	21.7951	15.5024	14.9577	8.1281	C_1	Agrn
3731	30.0983	-0.0116502	0.281297	-0.0414159	0.966964	0.988496	31.8039	35.3782	20.5619	33.0371	26.1541	31.0048	21.1901	41.6565	C_1	Noc2l
3732	36.5367	-0.165792	0.246462	-0.672688	0.501146	0.755604	38.4994	38.0316	43.2883	34.0088	26.1541	36.1723	43.6266	32.5124	C_1	Cdk6
3733	60.669	0.303208	0.194865	1.55599	0.119711	0.36523	51.8905	67.2186	45.4527	52.4707	75.847	57.8756	68.5561	66.0408	C_1	Fam133b
3737	67.0276	-0.343598	0.19214	-1.78827	0.0737324	0.277883	65.2816	78.7165	90.9055	65.1026	53.1801	48.5742	62.3237	72.1369	C_1	Gatad1
3739	54.4175	-0.0138346	0.197968	-0.0698832	0.944287	0.980393	48.5427	59.2585	56.2748	54.4141	48.8211	56.8421	57.3378	53.8487	C_1	Krit1
3741	81.3943	-0.292432	0.173949	-1.68114	0.0927355	0.316182	102.107	84.9077	72.5079	99.1113	77.5906	85.78	61.0772	68.0728	C_1	Akap9
3742	54.4648	0.0687415	0.209891	0.32751	0.743282	0.889166	59.423	61.0274	50.8638	41.7822	68.0008	47.5407	46.1195	60.9608	C_1	Cyp51
3744	46.4264	0.0818399	0.227714	0.359398	0.719298	0.87902	51.0536	51.2984	32.4662	44.6973	51.4365	35.1388	58.5843	46.7366	C_1	Fzd1
3745	18.0463	-0.513622	0.357269	-1.43763	0.150538	0.41645	13.3911	17.6891	28.1374	26.2354	15.6925	16.5359	12.4647	14.2242	C_1	Cdk14
3747	18.4447	-0.146658	0.336833	-0.435404	0.663269	0.849268	17.5758	23.8803	18.3975	17.4902	14.8207	20.6699	17.4506	17.2722	C_1	Gtpbp10
3753	107.084	0.316855	0.146117	2.16851	0.0301201	0.158909	97.9224	84.0233	104.974	95.2246	127.283	106.45	120.908	119.889	C_1	Sri
3755	46.4988	-0.117804	0.212439	-0.554528	0.579217	0.800387	45.195	53.0673	48.6994	46.6406	45.3338	47.5407	44.8731	40.6405	C_1	Dbf4
3759	18.0128	0.0542024	0.380505	0.142448	0.886726	0.952435	22.5975	17.6891	11.9043	17.4902	8.71805	13.4354	29.9154	22.3523	C_1	Crot
3761	28.9938	-0.213141	0.282415	-0.754709	0.450423	0.722307	25.1083	38.0316	34.6306	26.2354	24.4105	24.8038	37.3942	21.3363	C_1	Dmtf1
3764	30.789	-0.185194	0.265947	-0.696358	0.486205	0.746317	31.8039	29.187	33.5484	36.9238	28.7696	24.8038	23.683	37.5925	C_1	Sema3a
3770	17.8097	0.380927	0.357166	1.06653	0.286186	0.576748	17.5758	15.9202	16.2331	12.6318	30.5132	19.6364	13.7112	16.2562	C_1	Gnai1
3774	42.0059	-0.0774667	0.225198	-0.343995	0.73085	0.885583	36.8255	49.5295	44.3705	41.7822	39.2312	38.2393	42.3801	43.6885	C_1	Tmem60
3775	35.0246	-0.342584	0.250148	-1.36952	0.170835	0.444836	31.8039	38.0316	44.3705	42.7539	27.8977	37.2058	28.6689	29.4644	C_1	Rsbn1l
3777	16.1664	-0.00579343	0.37198	-0.0155746	0.987574	0.994709	15.9019	15.9202	15.1509	18.4619	24.4105	16.5359	8.72532	14.2242	C_1	Ptpn12
3781	31.2518	0.0600642	0.262986	0.228393	0.819341	0.927005	27.6191	29.187	40.0417	26.2354	35.744	32.0383	28.6689	30.4804	C_1	Armc10
3783	56.0389	0.507964	0.196253	2.58831	0.00964485	0.0751152	48.5427	51.2984	44.3705	40.8106	69.7444	69.2441	62.3237	61.9768	C_1	Pmpcb
3784	95.8905	-0.0943039	0.158479	-0.595057	0.551805	0.785426	100.433	98.1746	84.4122	113.687	95.8985	95.0814	74.7884	104.649	C_1	Dnajc2
3785	125.794	0.324444	0.138941	2.33512	0.0195371	0.120296	118.009	118.517	108.221	102.998	156.053	140.555	114.676	147.322	C_1	Psmc2
3788	17.3287	-0.408212	0.362652	-1.12563	0.260322	0.550176	12.5542	22.1114	23.8086	20.4053	13.9489	13.4354	21.1901	11.1761	C_1	5031425E22Rik
3789	107.789	-0.306827	0.145587	-2.10752	0.0350728	0.175282	110.477	117.633	132.029	116.602	95.8985	96.1149	107.197	86.3611	C_1	Kmt2e
3790	56.8464	-0.195457	0.19488	-1.00296	0.315881	0.609335	63.6077	59.2585	61.6858	58.3008	49.6929	63.0431	47.366	51.8166	C_1	Srpk2
3792	23.4936	-0.415241	0.326956	-1.27002	0.204077	0.486852	26.7822	30.0715	19.4797	31.0938	13.9489	28.9378	11.2183	26.4163	C_1	Rint1
3793	183.453	0.32713	0.120212	2.72127	0.00650307	0.0554462	153.998	161.855	150.427	183.647	173.489	209.799	211.901	222.507	C_1	Tomm7
3794	22.4444	-0.0739304	0.327745	-0.225573	0.821534	0.927005	20.0866	25.6492	12.9865	33.0371	18.3079	18.6029	22.4365	28.4484	C_1	2700038G22Rik
3796	20.5463	0.605376	0.324492	1.86561	0.062096	0.249045	19.2497	15.9202	14.0687	15.5469	20.0515	31.0048	26.1759	22.3523	C_1	Klhl7
3800	16.8859	0.302005	0.352797	0.85603	0.391981	0.674141	12.5542	15.0357	18.3975	14.5752	15.6925	16.5359	19.9436	22.3523	C_1	Abcb8
3801	20.9113	0.167601	0.377705	0.443736	0.657233	0.847082	21.7605	8.84456	24.8908	24.292	38.3594	19.6364	11.2183	18.2882	C_1	Cdk5
3803	38.3658	0.193145	0.253579	0.761677	0.446253	0.718213	35.1516	43.3383	37.8773	26.2354	42.7184	28.9378	56.0913	36.5765	C_1	Fastk
3807	47.3988	0.0915706	0.221166	0.414035	0.678848	0.858062	36.8255	45.9917	45.4527	56.3574	54.9237	51.6747	36.1477	51.8166	C_1	Abcf2
3809	49.8491	0.463884	0.218128	2.12666	0.0334481	0.17004	46.8688	42.4539	30.3018	47.6123	66.2572	62.0096	58.5843	44.7046	C_1	Smarcd3
3810	17.5598	-0.194718	0.366307	-0.53157	0.595024	0.812229	15.065	14.1513	23.8086	22.3486	20.9233	18.6029	17.4506	8.1281	C_1	Nub1
3812	33.0686	-0.0789178	0.264906	-0.297909	0.765773	0.90193	22.5975	38.916	41.1239	34.0088	32.2568	36.1723	24.9295	34.5444	C_1	Wdr86
3814	148.444	0.324785	0.136988	2.3709	0.0177448	0.112308	118.009	149.473	104.974	154.497	170.874	178.794	159.549	151.386	C_1	Rheb
3816	15.7704	-0.00562754	0.374481	-0.0150276	0.98801	0.994709	14.228	19.458	9.73987	19.4336	12.2053	20.6699	16.2042	14.2242	C_1	Galnt11
3817	25.3302	-0.378014	0.298785	-1.26517	0.205811	0.488629	31.8039	23.8803	35.7129	23.3203	24.4105	25.8373	22.4365	15.2402	C_1	Kmt2c
3822	17.7839	0.110463	0.349588	0.315982	0.752016	0.894289	17.5758	21.2269	15.1509	14.5752	18.3079	17.5694	12.4647	25.4003	C_1	Paxip1
3823	24.1864	-0.124093	0.302155	-0.410692	0.681298	0.859536	25.9453	28.3026	21.6442	24.292	20.0515	25.8373	31.1618	16.2562	C_1	Insig1
3824	20.4712	-0.835728	0.335793	-2.48882	0.0128167	0.0912147	30.13	23.8803	30.3018	20.4053	16.5643	11.3684	19.9436	11.1761	C_1	Rbm33
3827	25.8005	-0.0585249	0.283245	-0.206623	0.836304	0.930977	26.7822	23.8803	30.3018	24.292	23.5387	23.7704	27.4224	26.4163	C_1	Nom1
3828	15.7312	-0.345629	0.369952	-0.934255	0.350172	0.640484	15.9019	17.6891	18.3975	18.4619	17.4361	11.3684	17.4506	9.14411	C_1	Ube3c
3829	111.597	0.349804	0.148711	2.35224	0.0186605	0.115964	104.618	110.557	91.9877	85.5078	131.643	142.622	105.95	119.889	C_1	Dnajb6
3830	116.523	0.0869694	0.156942	0.55415	0.579476	0.800431	127.215	96.4057	113.632	116.602	152.566	110.584	92.2391	122.938	C_1	Tyms
3832	56.3392	-0.221646	0.200825	-1.10368	0.269734	0.560481	73.651	53.9518	53.0282	62.1875	59.2827	52.7082	46.1195	49.7846	C_1	Hadha
3833	54.2879	0.259111	0.197322	1.31314	0.189136	0.468412	53.5644	46.8761	46.5349	50.5274	62.7699	56.8421	62.3237	54.8647	C_1	Hadhb
3837	237.445	-0.192337	0.122042	-1.57599	0.115028	0.357418	271.17	300.715	195.88	244.863	228.413	233.57	188.218	236.731	C_1	Cenpa
3840	26.7883	0.299368	0.288736	1.03682	0.299819	0.590624	19.2497	32.7249	20.5619	23.3203	25.2823	28.9378	28.6689	35.5604	C_1	Tmem214
3842	244.866	0.0939541	0.099917	0.940321	0.347053	0.637038	221.79	234.381	234.839	256.523	248.464	242.871	263.006	257.051	C_1	Ost4
3843	78.5894	-0.394508	0.179077	-2.20301	0.0275942	0.150743	76.9988	99.9435	79.0012	101.055	69.7444	51.6747	71.049	79.249	C_1	Emilin1
3846	32.3529	0.423267	0.257777	1.64199	0.100592	0.331169	30.13	21.2269	31.384	28.1787	36.6158	38.2393	32.4083	40.6405	C_1	Preb
3848	44.446	0.285591	0.226184	1.26265	0.206715	0.490373	45.195	41.5694	40.0417	33.0371	44.462	62.0096	48.6125	40.6405	C_1	Atraid
3849	17.1877	0.0761184	0.349664	0.21769	0.827671	0.92835	14.228	16.8047	17.3153	18.4619	14.8207	21.7034	19.9436	14.2242	C_1	Cad
3850	51.4978	0.619621	0.210769	2.93981	0.00328409	0.0341319	46.0319	38.0316	32.4662	45.669	69.7444	51.6747	62.3237	66.0408	C_1	Mpv17
3851	44.3147	0.223956	0.22201	1.00876	0.313089	0.606264	40.1733	40.685	47.6171	34.9805	42.7184	42.3732	51.1054	54.8647	C_1	Gtf3c2
3852	20.4635	0.293746	0.331306	0.88663	0.375278	0.663979	11.7172	22.1114	17.3153	22.3486	18.3079	27.9043	23.683	20.3203	C_1	Eif2b4
3853	69.2739	0.241108	0.178676	1.34942	0.177204	0.454987	54.4013	62.7963	72.5079	65.1026	81.9496	70.2776	76.0349	71.1209	C_1	Snx17
3854	15.848	0.23209	0.367156	0.632129	0.527303	0.770378	13.3911	21.2269	10.8221	12.6318	17.4361	17.5694	17.4506	16.2562	C_1	Zfp513
3855	77.6023	0.314253	0.171033	1.83738	0.0661534	0.25928	69.4663	62.7963	73.5901	71.9043	88.0523	90.9474	68.5561	95.5052	C_1	Ppm1g
3856	45.5896	0.323079	0.215303	1.50057	0.133466	0.384943	40.1733	41.5694	42.2061	37.8955	52.3083	45.4737	57.3378	47.7526	C_1	Nrbp1
3859	34.911	0.193556	0.249968	0.774324	0.438739	0.712478	27.6191	29.187	34.6306	38.8672	35.744	31.0048	43.6266	38.6085	C_1	Fndc4
3860	35.4694	-0.203494	0.258841	-0.786175	0.431765	0.706291	41.0102	38.0316	28.1374	43.7256	27.0259	40.3062	41.1336	24.3843	C_1	Zfp512
3861	40.9274	0.0757104	0.228907	0.330747	0.740835	0.888591	43.5211	38.916	33.5484	42.7539	40.9748	37.2058	49.8589	40.6405	C_1	Gpn1
3862	15.9265	0.192347	0.368741	0.521633	0.601926	0.81574	17.5758	14.1513	11.9043	15.5469	14.8207	23.7704	17.4506	12.1922	C_1	Supt7l
3863	17.2339	-0.448868	0.364793	-1.23047	0.21852	0.505465	15.9019	26.5337	15.1509	22.3486	18.3079	11.3684	9.97179	18.2882	C_1	Slc4a1ap
3864	122.103	0.083102	0.144307	0.575871	0.564702	0.792555	124.705	130.015	89.8232	129.233	134.258	132.287	119.661	116.841	C_1	Mrpl33
3865	28.4162	0.577213	0.277058	2.08336	0.0372181	0.181514	21.7605	22.9958	23.8086	22.3486	28.7696	27.9043	41.1336	38.6085	C_1	Babam2
3867	132.95	0.339209	0.130905	2.59127	0.00956234	0.0746655	132.237	110.557	112.55	113.687	149.95	143.656	149.577	151.386	C_1	Ppp1cb
3869	16.7739	0.240836	0.348595	0.690878	0.489642	0.749263	15.9019	15.9202	14.0687	15.5469	19.1797	19.6364	18.6971	15.2402	C_1	Pisd
3872	197.535	0.322447	0.120669	2.67217	0.00753623	0.0624016	162.367	179.544	153.674	206.968	248.464	197.397	225.612	206.251	C_1	Ywhah
3874	169.595	0.56413	0.116925	4.82472	1.40203e-06	6.08017e-05	132.237	143.282	130.947	140.894	204.002	213.933	199.436	192.026	C_1	Ctbp1
3875	60.2997	0.23184	0.190936	1.21423	0.22466	0.512714	48.5427	57.4896	49.7816	66.0742	67.129	65.1101	67.3096	60.9608	C_1	Maea
3877	29.3183	0.195846	0.276166	0.709159	0.478226	0.740685	36.8255	26.5337	20.5619	25.2637	37.4876	29.9713	27.4224	30.4804	C_1	Fam53a
3878	147.488	0.400936	0.128933	3.10965	0.00187307	0.0224871	113.824	124.708	148.262	123.403	170.002	162.258	154.563	182.882	C_1	Slbp
3880	64.9174	0.026599	0.189977	0.140011	0.888651	0.95377	60.2599	66.3342	63.8503	68.0176	71.488	74.4115	44.8731	70.1049	C_1	Tacc3
3882	28.0641	0.344627	0.271468	1.26949	0.204265	0.48697	25.9453	23.8803	24.8908	24.292	34.8722	32.0383	31.1618	27.4323	C_1	Letm1
3883	51.5826	-0.265348	0.213255	-1.24428	0.213398	0.500241	61.0969	43.3383	61.6858	60.2442	54.0519	48.5742	34.9013	48.7686	C_1	Nsd2
3884	39.2465	0.264209	0.230514	1.14618	0.251722	0.541022	37.6625	35.3782	32.4662	36.9238	39.2312	44.4402	41.1336	46.7366	C_1	Nelfa
3885	132.975	0.228099	0.139468	1.63549	0.101946	0.333622	103.781	127.362	151.509	108.828	149.95	138.488	139.605	144.274	C_1	Gm1673
3886	19.0428	0.273581	0.3409	0.802526	0.422249	0.697538	23.4344	17.6891	12.9865	14.5752	21.7951	15.5024	19.9436	26.4163	C_1	Haus3
3887	49.1438	-0.156576	0.210972	-0.742163	0.457989	0.727062	53.5644	48.6451	53.0282	51.499	46.2056	47.5407	56.0913	36.5765	C_1	Mxd4
3888	47.2129	0.207623	0.214151	0.969516	0.332288	0.624544	44.358	42.4539	42.2061	46.6406	61.0263	43.4067	49.8589	47.7526	C_1	Rnf4
3889	26.8029	-0.85012	0.288946	-2.94215	0.00325947	0.0339345	32.6408	31.8404	37.8773	35.9522	24.4105	15.5024	19.9436	16.2562	C_1	Fam193a
3892	45.4553	-0.55708	0.23188	-2.40245	0.0162858	0.107056	57.7491	54.8362	44.3705	59.2725	46.2056	26.8708	44.8731	29.4644	C_1	Add1
3893	25.6189	-0.043757	0.287105	-0.152408	0.878865	0.950619	28.4561	22.9958	29.2196	23.3203	20.9233	27.9043	23.683	28.4484	C_1	Mfsd10
3894	34.3457	-0.0377137	0.249532	-0.151138	0.879867	0.950988	33.4777	38.916	38.9595	28.1787	36.6158	37.2058	29.9154	31.4964	C_1	Nop14
3898	18.7381	-0.47574	0.346604	-1.37257	0.169885	0.443704	15.9019	30.0715	22.7264	18.4619	16.5643	16.5359	17.4506	12.1922	C_1	Rgs12
3899	54.4685	0.19276	0.222615	0.865893	0.386549	0.669155	33.4777	66.3342	48.6994	55.3858	58.4109	51.6747	48.6125	73.1529	C_1	Lrpap1
3905	22.4852	-0.550184	0.343176	-1.60321	0.108888	0.346657	28.4561	43.3383	18.3975	16.5186	17.4361	21.7034	13.7112	20.3203	C_1	Afap1
3907	95.5742	0.104726	0.152138	0.688362	0.491225	0.750028	90.3899	88.4456	85.4944	103.97	95.0267	96.1149	98.4714	106.681	C_1	Grpel1
3911	19.4446	-0.69067	0.33563	-2.05783	0.0396064	0.188496	22.5975	25.6492	27.0552	21.377	19.1797	15.5024	9.97179	14.2242	C_1	D5Ertd579e
3912	24.2693	0.563698	0.309784	1.81965	0.0688126	0.264374	24.2714	20.3425	18.3975	14.5752	25.2823	21.7034	41.1336	28.4484	C_1	Bloc1s4
3913	451.07	0.0702003	0.0782582	0.897034	0.369701	0.65981	463.667	412.156	430.719	453.774	464.672	451.637	457.456	474.478	C_1	Mrfap1
3920	19.3385	-0.0347737	0.34161	-0.101793	0.918921	0.968284	22.5975	21.2269	10.8221	23.3203	21.7951	13.4354	21.1901	20.3203	C_1	Stx18
3921	60.1097	0.369089	0.220743	1.67203	0.0945182	0.319549	57.7491	30.0715	64.9325	58.3008	70.6162	73.378	48.6125	77.217	C_1	Nsg1
3923	138.369	-0.0251931	0.133314	-0.188976	0.850112	0.937665	145.628	143.282	129.865	139.922	132.514	139.522	114.676	161.546	C_1	Lyar
3924	33.8145	0.0936402	0.258022	0.362915	0.716668	0.877026	33.4777	31.8404	31.384	34.9805	41.8466	36.1723	21.1901	39.6245	C_1	Tmem128
3925	59.4492	0.235153	0.190575	1.23391	0.217237	0.50415	55.2383	53.9518	51.946	57.3291	59.2827	64.0766	58.5843	75.1849	C_1	Wdr1
3928	42.0426	0.209295	0.253642	0.825162	0.40928	0.68879	39.3364	27.4181	54.1104	34.9805	29.6414	43.4067	53.5984	53.8487	C_1	Rab28
3929	80.8295	-0.282683	0.171294	-1.65028	0.0988859	0.328421	90.3899	101.712	80.0834	81.6211	59.2827	75.445	74.7884	83.313	C_1	Bod1l
3933	17.6509	-0.13379	0.347285	-0.385247	0.700055	0.86883	13.3911	20.3425	22.7264	17.4902	13.9489	17.5694	17.4506	18.2882	C_1	Fbxl5
3939	39.969	0.0819008	0.249392	0.328401	0.742608	0.889004	46.0319	30.0715	38.9595	39.8389	38.3594	52.7082	47.366	26.4163	C_1	Qdpr
3940	58.9832	0.0546283	0.195991	0.278729	0.780453	0.909096	47.7058	56.6052	68.1791	60.2442	69.7444	57.8756	53.5984	57.9127	C_1	Lap3
3941	162.197	0.154304	0.130388	1.18342	0.236644	0.524446	181.617	146.82	152.591	133.12	194.412	147.79	169.52	171.706	C_1	Med28
3942	27.6749	-0.216631	0.289628	-0.747962	0.454483	0.725302	30.13	36.2627	33.5484	19.4336	26.1541	29.9713	17.4506	28.4484	C_1	Ncapg
3943	23.2095	-0.194751	0.317738	-0.612931	0.539922	0.778669	30.9669	29.187	19.4797	18.4619	14.8207	23.7704	28.6689	20.3203	C_1	Lcorl
3944	21.7787	-0.650805	0.325351	-2.00031	0.0454663	0.205968	20.9236	25.6492	32.4662	28.1787	23.5387	17.5694	13.7112	12.1922	C_1	Slit2
3945	18.3905	-0.265344	0.341532	-0.776924	0.437204	0.711326	22.5975	15.0357	22.7264	20.4053	20.0515	18.6029	12.4647	15.2402	C_1	5730480H06Rik
3947	31.8096	0.558584	0.260025	2.14819	0.0316983	0.164722	21.7605	29.187	24.8908	27.207	35.744	44.4402	33.6548	37.5925	C_1	Adgra3
3949	68.9991	0.211095	0.176316	1.19726	0.231207	0.518303	60.2599	67.2186	62.7681	65.1026	66.2572	74.4115	79.7743	76.2009	C_1	Dhx15
3954	40.1458	-0.121293	0.232012	-0.522788	0.601122	0.815562	36.8255	45.1072	44.3705	40.8106	39.2312	37.2058	46.1195	31.4964	C_1	Anapc4
3956	35.6858	0.637857	0.251561	2.5356	0.0112256	0.0831301	30.13	24.7648	21.6442	34.9805	46.2056	48.5742	43.6266	35.5604	C_1	Smim20
3957	38.0632	-0.402117	0.236839	-1.69785	0.0895359	0.309332	40.1733	42.4539	43.2883	47.6123	33.1286	38.2393	31.1618	28.4484	C_1	Rbpj
3960	26.5688	-0.628545	0.305632	-2.05654	0.0397307	0.188877	28.4561	35.3782	37.8773	28.1787	32.2568	12.4019	18.6971	19.3042	C_1	Pcdh7
3965	16.4874	0.152851	0.359367	0.425334	0.670593	0.852454	20.0866	16.8047	12.9865	12.6318	20.0515	17.5694	12.4647	19.3042	C_1	Pgm1
3966	27.9335	-0.570538	0.279329	-2.04253	0.0410989	0.193177	35.9886	30.9559	34.6306	32.0654	27.0259	16.5359	24.9295	21.3363	C_1	Tbc1d1
3968	56.328	-0.369278	0.20481	-1.80302	0.0713844	0.271315	68.6294	61.0274	67.0969	57.3291	47.9493	65.1101	44.8731	38.6085	C_1	Klf3
3969	21.5306	-0.305292	0.321248	-0.950332	0.341944	0.632288	25.9453	27.4181	19.4797	22.3486	26.1541	14.4689	21.1901	15.2402	C_1	Fam114a1
3972	117.489	-0.430057	0.138801	-3.09837	0.00194588	0.0230447	128.052	127.362	140.687	143.809	95.0267	102.316	95.9785	106.681	C_1	Rfc1
3973	2367.3	-0.280591	0.0516258	-5.4351	5.47664e-08	3.33466e-06	2580.3	2500.36	2601.63	2703.21	2052.23	2060.79	2197.53	2242.34	C_1	Rpl9
3974	30.4857	-0.152118	0.262375	-0.579772	0.562069	0.791254	30.13	33.6093	31.384	33.0371	23.5387	31.0048	28.6689	32.5124	C_1	Lias
3975	46.9925	0.0803791	0.221923	0.362194	0.717207	0.877298	37.6625	41.5694	49.7816	54.4141	58.4109	41.3397	51.1054	41.6565	C_1	Ugdh
3976	51.2803	-0.131337	0.214362	-0.612688	0.540082	0.778669	55.2383	56.6052	46.5349	55.3858	47.9493	58.9091	56.0913	33.5284	C_1	Smim14
3977	136.995	0.144132	0.12726	1.13259	0.257388	0.547086	124.705	125.593	138.523	132.148	142.976	146.756	147.084	138.178	C_1	Ube2k
3978	47.7267	-0.678029	0.215972	-3.13943	0.00169279	0.0207824	64.4447	53.9518	60.6036	56.3574	38.3594	43.4067	31.1618	33.5284	C_1	Pds5a
3979	45.9615	-0.844929	0.230944	-3.65859	0.000253603	0.00477725	53.5644	60.143	64.9325	58.3008	33.1286	46.5072	23.683	27.4323	C_1	N4bp2
3980	18.2693	0.254172	0.352582	0.720887	0.470979	0.73589	15.065	16.8047	19.4797	15.5469	27.8977	14.4689	23.683	13.2082	C_1	Apbb2
3981	27.9499	-0.283264	0.286347	-0.989232	0.322549	0.615099	23.4344	42.4539	32.4662	24.292	23.5387	25.8373	26.1759	25.4003	C_1	Uchl1
3982	17.5929	-0.490831	0.457903	-1.07191	0.28376	0.575117	14.228	7.9601	49.7816	10.6885	11.3335	17.5694	14.9577	14.2242	C_1	Limch1
3984	48.1452	-0.00697541	0.222975	-0.0312833	0.975044	0.990823	44.358	56.6052	43.2883	48.584	36.6158	59.9426	39.8872	55.8807	C_1	Tmem33
3985	27.7099	0.0532243	0.272451	0.195354	0.845116	0.934916	28.4561	27.4181	24.8908	28.1787	32.2568	26.8708	26.1759	27.4323	C_1	Slc30a9
3990	31.0279	-0.523275	0.280381	-1.8663	0.0619998	0.248825	24.2714	41.5694	38.9595	41.7822	26.1541	32.0383	26.1759	17.2722	C_1	Guf1
3995	63.4889	0.214766	0.189249	1.13483	0.256446	0.545852	54.4013	61.9119	51.946	66.0742	67.129	59.9426	83.5137	62.9928	C_1	Commd8
4000	33.1261	-0.643745	0.277813	-2.31718	0.0204937	0.123784	46.0319	45.9917	35.7129	33.0371	26.1541	29.9713	34.9013	13.2082	C_1	Slain2
4002	92.6925	0.239759	0.154187	1.55499	0.119949	0.36523	83.6944	79.601	95.2343	81.6211	100.258	99.2154	108.443	93.4732	C_1	Ociad1
4003	18.5353	-0.0679953	0.382614	-0.177712	0.858949	0.941363	13.3911	27.4181	17.3153	17.4902	23.5387	8.26795	28.6689	12.1922	C_1	Ociad2
4006	26.2203	-0.412699	0.287499	-1.43548	0.151151	0.417084	32.6408	27.4181	28.1374	31.0938	22.6669	17.5694	29.9154	20.3203	C_1	Usp46
4007	34.6975	-0.302614	0.265476	-1.13989	0.254332	0.544429	36.8255	38.0316	41.1239	36.9238	34.0004	32.0383	42.3801	16.2562	C_1	Rasl11b
4009	82.0377	0.120405	0.163717	0.735443	0.46207	0.72934	70.3033	83.1388	82.2478	79.6777	88.9241	85.78	74.7884	91.4411	C_1	Fip1l1
4010	70.9726	0.615021	0.182736	3.36563	0.000763686	0.0114413	47.7058	65.4497	50.8638	60.2442	77.5906	86.8135	78.5278	100.585	C_1	Chic2
4011	47.1613	-0.0784766	0.22321	-0.351582	0.725152	0.882014	41.8472	45.1072	56.2748	51.499	47.0775	59.9426	34.9013	40.6405	C_1	Pdgfra
4015	82.8296	0.443316	0.165114	2.68491	0.00725501	0.0607673	73.651	73.4098	72.5079	61.2158	93.2831	87.8469	90.9926	109.729	C_1	Tmem165
4016	17.6683	0.110263	0.344293	0.320259	0.748772	0.891663	19.2497	19.458	16.2331	12.6318	15.6925	18.6029	21.1901	18.2882	C_1	Clock
4022	22.6451	0.199847	0.326124	0.612795	0.540012	0.778669	25.1083	27.4181	15.1509	16.5186	26.1541	17.5694	18.6971	34.5444	C_1	Ppat
4023	174.625	0.109456	0.116985	0.935648	0.349454	0.640082	183.291	168.047	164.496	155.469	172.617	175.694	178.246	199.138	C_1	Paics
4024	88.0486	-0.131036	0.16655	-0.786762	0.431421	0.706145	109.64	97.2901	82.2478	77.7344	72.3598	90.9474	84.7602	89.4091	C_1	Srp72
4027	104.994	-0.236546	0.147583	-1.60281	0.108977	0.346657	111.314	109.672	106.056	127.29	89.7959	96.1149	90.9926	108.713	C_1	Rest
4029	30.602	-0.404742	0.276634	-1.46309	0.143442	0.403109	47.7058	31.8404	23.8086	35.9522	28.7696	26.8708	22.4365	27.4323	C_1	Polr2b
4031	16.2835	-0.454219	0.372291	-1.22006	0.22244	0.510156	15.065	24.7648	21.6442	13.6035	13.9489	11.3684	18.6971	11.1761	C_1	Adgrl3
4034	31.1779	-0.0381007	0.26265	-0.145063	0.884661	0.952044	30.9669	26.5337	32.4662	36.9238	35.744	25.8373	27.4224	33.5284	C_1	Cenpc1
4035	20.2215	-0.639236	0.323738	-1.97455	0.0483196	0.214012	22.5975	22.9958	27.0552	26.2354	17.4361	14.4689	13.7112	17.2722	C_1	Uba6
4036	89.7441	-0.0804291	0.155292	-0.517921	0.604513	0.817591	93.7377	91.9834	87.6588	95.2246	88.9241	78.5455	93.4855	88.3931	C_1	Ythdc1
4037	77.5871	-0.0754238	0.167406	-0.450545	0.652317	0.844989	79.5097	81.3699	83.33	74.8193	74.9752	79.579	64.8166	82.297	C_1	Utp3
4039	45.546	0.110842	0.216647	0.511626	0.608913	0.820963	46.0319	46.8761	38.9595	42.7539	47.9493	48.5742	53.5984	39.6245	C_1	Grsf1
4040	17.5288	-0.161189	0.360514	-0.447108	0.654797	0.845388	20.0866	12.3824	22.7264	18.4619	13.9489	15.5024	24.9295	12.1922	C_1	Mob1b
4041	21.3418	0.0841144	0.320352	0.262569	0.792883	0.914562	17.5758	17.6891	28.1374	19.4336	17.4361	21.7034	27.4224	21.3363	C_1	Dck
4045	58.3708	-0.565089	0.20151	-2.80428	0.00504298	0.0472036	76.9988	72.5254	55.1926	72.876	47.0775	37.2058	57.3378	47.7526	C_1	Ankrd17
4050	19.5417	0.714199	1.46052	0.489003	0.624839	0.829815	25.9453	0.884456	2.16442	30.1221	0	39.2728	38.6407	19.3042	C_1	Pf4
4051	42.899	0.391134	0.228497	1.71177	0.0869396	0.304693	41.0102	32.7249	44.3705	30.1221	40.9748	48.5742	53.5984	51.8166	C_1	Mthfd2l
4052	36.7293	0.00968767	0.261243	0.037083	0.970419	0.989368	42.6841	34.4938	23.8086	44.6973	32.2568	48.5742	39.8872	27.4323	C_1	Parm1
4053	56.5169	0.152218	0.197837	0.769411	0.441649	0.715277	57.7491	62.7963	46.5349	46.6406	59.2827	66.1436	56.0913	56.8967	C_1	Rchy1
4054	141.839	0.0624935	0.13235	0.472185	0.636795	0.836478	156.508	145.935	122.289	129.233	138.617	165.359	139.605	137.162	C_1	G3bp2
4055	32.2308	-0.288911	0.25816	-1.11911	0.263091	0.553161	33.4777	38.0316	29.2196	40.8106	27.0259	25.8373	29.9154	33.5284	C_1	Uso1
4057	25.9915	-0.233354	0.28839	-0.809159	0.418424	0.694645	29.293	30.0715	19.4797	33.0371	23.5387	22.7369	27.4224	22.3523	C_1	Sdad1
4058	29.204	0.0638313	0.277672	0.22988	0.818185	0.926723	36.8255	30.9559	21.6442	24.292	32.2568	22.7369	32.4083	32.5124	C_1	Nup54
4060	23.387	-0.470015	0.303761	-1.54732	0.121786	0.36842	26.7822	33.6093	25.973	22.3486	20.9233	22.7369	17.4506	17.2722	C_1	Stbd1
4063	67.3454	-0.570945	0.187261	-3.04893	0.0022966	0.0259379	98.7594	72.5254	74.6723	75.791	50.5647	58.9091	48.6125	58.9287	C_1	2021-09-11
4064	76.6338	-0.068373	0.170039	-0.402103	0.687608	0.862264	76.9988	77.8321	81.1656	77.7344	66.2572	88.8804	71.049	73.1529	C_1	Ccni
4066	30.5452	0.675329	0.270818	2.49366	0.0126433	0.0904077	26.7822	22.9958	17.3153	26.2354	33.1286	39.2728	46.1195	32.5124	C_1	Ccng2
4067	114.926	0.427257	0.596041	0.716824	0.473482	0.737627	64.4447	106.135	170.989	50.5274	35.744	157.091	176.999	157.482	C_1	Cxcl13
4068	29.0298	-0.397066	0.281414	-1.41096	0.158255	0.427786	25.1083	43.3383	33.5484	30.1221	29.6414	22.7369	27.4224	20.3203	C_1	Cnot6l
4069	23.252	0.0450964	0.309103	0.145894	0.884005	0.951738	24.2714	27.4181	23.8086	15.5469	18.3079	27.9043	27.4224	21.3363	C_1	Mrpl1
4070	41.2729	-0.198039	0.236558	-0.83717	0.402497	0.683451	46.8688	33.6093	38.9595	57.3291	42.7184	36.1723	34.9013	39.6245	C_1	Fras1
4071	29.9825	0.0538757	0.278661	0.193338	0.846694	0.935964	35.1516	18.5736	30.3018	34.0088	32.2568	37.2058	24.9295	27.4323	C_1	Anxa3
4081	220.986	-0.0981416	0.103584	-0.947459	0.343405	0.633743	224.301	235.265	239.168	215.713	208.361	223.235	204.422	217.427	C_1	Hnrnpd
4084	271.299	0.299989	0.107289	2.79607	0.00517277	0.0481195	233.507	284.795	194.797	258.467	303.388	301.78	292.921	300.74	C_1	Hnrnpdl
4085	17.9523	0.379529	0.342751	1.1073	0.268164	0.558634	13.3911	12.3824	19.4797	17.4902	21.7951	17.5694	21.1901	20.3203	C_1	Enoph1
4087	56.127	-0.520291	0.20582	-2.52789	0.0114749	0.0844831	57.7491	78.7165	53.0282	74.8193	43.5902	43.4067	44.8731	52.8327	C_1	Sec31a
4088	21.4346	0.113409	0.318484	0.356091	0.721772	0.880574	23.4344	22.1114	15.1509	21.377	17.4361	25.8373	18.6971	27.4323	C_1	5430416N02Rik
4090	129.564	0.167936	0.139314	1.20545	0.22803	0.514818	121.357	124.708	107.139	134.092	116.822	138.488	133.373	160.53	C_1	Cops4
4091	18.2316	0.496077	0.3913	1.26777	0.204881	0.487948	10.8803	22.1114	12.9865	14.5752	27.0259	29.9713	21.1901	7.11209	C_1	Plac8
4092	45.1351	0.125681	0.237951	0.52818	0.597374	0.8139	45.195	30.0715	43.2883	54.4141	50.5647	32.0383	48.6125	56.8967	C_1	Coq2
4095	88.6131	0.164145	0.167778	0.978349	0.327902	0.621168	86.2052	71.6409	95.2343	81.6211	101.129	70.2776	102.211	100.585	C_1	Mrps18c
4099	21.4786	-0.941457	0.330132	-2.85176	0.00434777	0.0421356	24.2714	26.5337	40.0417	22.3486	13.9489	15.5024	14.9577	14.2242	C_1	Nkx6-1
4100	17.4575	-0.50062	0.355838	-1.40687	0.159464	0.429466	15.065	19.458	28.1374	19.4336	13.0771	17.5694	13.7112	13.2082	C_1	Wdfy3
4107	39.1358	0.339975	0.245271	1.38612	0.16571	0.437629	37.6625	26.5337	45.4527	29.1504	40.9748	51.6747	34.9013	46.7366	C_1	Nudt9
4108	51.5904	-0.456272	0.228522	-1.99662	0.0458662	0.207257	61.9338	45.9917	79.0012	51.499	29.6414	45.4737	47.366	51.8166	C_1	Sparcl1
4109	24.2342	-0.333461	0.318836	-1.04587	0.295621	0.585422	30.13	19.458	29.2196	29.1504	20.0515	31.0048	23.683	11.1761	C_1	Pkd2
4110	40.9883	0.168691	0.2441	0.691073	0.48952	0.749263	38.4994	53.0673	27.0552	34.9805	38.3594	38.2393	44.8731	52.8327	C_1	BC005561
4116	78.2975	-0.394563	0.171593	-2.29941	0.0214816	0.126952	97.0855	80.4855	101.728	76.7627	65.3854	68.2106	63.5702	73.1529	C_1	Zfp326
4118	84.3561	-0.469793	0.166474	-2.82202	0.00477226	0.0450262	112.15	87.5611	101.728	90.3662	64.5135	77.512	64.8166	76.2009	C_1	Zfp644
4124	27.0104	-0.031476	0.283068	-0.111196	0.911461	0.965265	24.2714	27.4181	33.5484	24.292	22.6669	28.9378	22.4365	32.5124	C_1	Glmn
4127	69.0284	-0.182893	0.188422	-0.970656	0.33172	0.624292	59.423	73.4098	74.6723	85.5078	58.4109	53.7417	81.0208	66.0408	C_1	Evi5
4128	995.669	-0.256341	0.0689471	-3.71794	0.000200856	0.00407663	1112.3	1048.08	1071.39	1101.88	831.702	855.733	921.144	1023.12	C_1	Rpl5
4130	94.8371	0.185667	0.164468	1.1289	0.258942	0.548503	92.9007	98.1746	93.0699	69.9609	83.6932	120.919	103.457	96.5212	C_1	Mtf2
4131	28.8669	0.0607886	0.273001	0.222668	0.823794	0.927326	20.9236	31.8404	32.4662	28.1787	32.2568	28.9378	29.9154	26.4163	C_1	Tmed5
4132	15.6198	0.0325401	0.369859	0.0879798	0.929893	0.973328	19.2497	15.9202	10.8221	15.5469	17.4361	18.6029	16.2042	11.1761	C_1	Ccdc18
4133	20.5253	0.0340398	0.317805	0.107109	0.914702	0.967401	20.9236	18.5736	21.6442	20.4053	24.4105	22.7369	16.2042	19.3042	C_1	Dr1
4135	224.027	0.857204	0.10499	8.16463	3.22414e-16	7.47505e-14	164.041	163.624	145.016	164.214	298.157	296.613	284.196	276.355	C_1	Atp5k
4136	22.703	-0.617598	0.310115	-1.99151	0.0464247	0.2091	27.6191	32.7249	22.7264	27.207	21.7951	16.5359	13.7112	19.3042	C_1	Pcgf3
4155	17.1504	-0.0660551	0.355006	-0.186067	0.852392	0.939352	17.5758	15.0357	22.7264	14.5752	13.0771	16.5359	22.4365	15.2402	C_1	Ankle2
4156	27.6322	0.163332	0.286328	0.570436	0.568382	0.794933	19.2497	30.9559	31.384	23.3203	37.4876	25.8373	27.4224	25.4003	C_1	Pgam5
4160	23.5036	1.0331	0.307438	3.36034	0.000778466	0.0115297	16.7389	14.1513	16.2331	14.5752	30.5132	38.2393	31.1618	26.4163	C_1	Noc4l
4163	40.7062	-0.209176	0.229462	-0.911593	0.361983	0.653499	42.6841	46.8761	41.1239	43.7256	32.2568	45.4737	34.9013	38.6085	C_1	Ep400
4167	19.1065	0.152828	0.355379	0.430041	0.667166	0.851165	25.9453	16.8047	10.8221	18.4619	16.5643	17.5694	16.2042	30.4804	C_1	Hscb
4169	43.3297	-0.406638	0.225639	-1.80216	0.0715201	0.271375	43.5211	48.6451	60.6036	45.669	40.9748	38.2393	32.4083	36.5765	C_1	Ttc28
4170	46.1604	0.0361352	0.217393	0.166221	0.867983	0.945636	37.6625	46.8761	50.8638	47.6123	54.0519	44.4402	46.1195	41.6565	C_1	Pitpnb
4171	29.8074	0.29554	0.273199	1.08178	0.279352	0.571018	30.13	19.458	31.384	26.2354	37.4876	28.9378	37.3942	27.4323	C_1	Mn1
4174	17.6289	0.560128	0.347829	1.61035	0.10732	0.34466	15.065	14.1513	15.1509	12.6318	20.9233	15.5024	21.1901	26.4163	C_1	Tpst2
4185	27.3603	-0.524509	0.279862	-1.87417	0.0609071	0.246078	34.3147	28.3026	29.2196	36.9238	20.9233	20.6699	26.1759	22.3523	C_1	Sart3
4186	60.6616	0.465878	0.188851	2.46691	0.0136285	0.095526	52.7275	49.5295	54.1104	47.6123	74.1034	60.9761	71.049	75.1849	C_1	Iscu
4187	63.332	0.237723	0.192888	1.23244	0.217784	0.504342	50.2166	64.5653	54.1104	64.1309	68.0008	84.7465	54.8448	66.0408	C_1	Tmem119
4188	49.8599	0.0188359	0.209023	0.0901137	0.928197	0.97249	56.9122	50.414	44.3705	46.6406	56.6673	53.7417	42.3801	47.7526	C_1	Coro1c
4189	17.6705	-0.302791	0.346807	-0.873082	0.382618	0.666789	22.5975	16.8047	17.3153	21.377	13.9489	16.5359	12.4647	20.3203	C_1	Ssh1
4192	41.2081	0.315714	0.228058	1.38436	0.166249	0.438269	40.1733	31.8404	33.5484	40.8106	40.9748	46.5072	51.1054	44.7046	C_1	Ung
4195	28.6265	-0.308986	0.280986	-1.09965	0.271485	0.562762	24.2714	38.916	34.6306	29.1504	30.5132	24.8038	27.4224	19.3042	C_1	Kctd10
4198	27.5311	0.0732256	0.27479	0.266478	0.789871	0.913267	22.5975	27.4181	31.384	26.2354	29.6414	26.8708	28.6689	27.4323	C_1	Mvk
4200	25.2722	0.500203	0.289308	1.72896	0.0838158	0.298959	16.7389	23.8803	23.8086	19.4336	28.7696	27.9043	31.1618	30.4804	C_1	Gltp
4202	18.1433	-0.673048	0.346945	-1.93993	0.0523882	0.225247	20.9236	18.5736	24.8908	25.2637	16.5643	16.5359	11.2183	11.1761	C_1	Git2
4206	48.3385	-0.12778	0.223889	-0.570728	0.568184	0.794933	51.0536	46.8761	49.7816	54.4141	56.6673	49.6077	49.8589	28.4484	C_1	2610524H06Rik
4208	57.8368	0.0512106	0.19363	0.264477	0.791413	0.913465	54.4013	51.2984	63.8503	58.3008	63.6417	50.6412	58.5843	61.9768	C_1	2210016L21Rik
4209	33.3962	0.0886785	0.254818	0.348008	0.727834	0.883517	38.4994	29.187	35.7129	26.2354	35.744	31.0048	31.1618	39.6245	C_1	Sppl3
4210	43.9484	0.3515	0.228827	1.53609	0.124516	0.373204	30.9669	49.5295	35.7129	37.8955	46.2056	54.7752	54.8448	41.6565	C_1	Acads
4212	78.6049	-0.423946	0.177001	-2.39517	0.0166129	0.10885	89.553	103.481	88.741	77.7344	72.3598	53.7417	82.2673	60.9608	C_1	Mlec
4214	46.4032	-0.215786	0.223745	-0.964429	0.334831	0.626491	39.3364	54.8362	48.6994	56.3574	33.1286	44.4402	43.6266	50.8006	C_1	Pop5
4215	116.638	-0.0943123	0.140682	-0.670395	0.502606	0.756271	107.129	117.633	129.865	127.29	112.463	102.316	124.647	111.761	C_1	Rnf10
4216	25.1221	0.026161	0.307926	0.0849587	0.932294	0.974657	21.7605	18.5736	20.5619	38.8672	27.0259	28.9378	24.9295	20.3203	C_1	Coq5
4217	1351.87	0.0360067	0.0660743	0.544942	0.585794	0.803999	1311.49	1431.05	1189.35	1407.96	1449.81	1288.77	1337.47	1399.05	C_1	Dynll1
4219	126.99	-0.0948493	0.140978	-0.672796	0.501077	0.755604	124.705	153.011	126.618	120.488	127.283	105.416	117.169	141.226	C_1	Srsf9
4220	21.5126	0.0653969	0.321455	0.203441	0.838791	0.932109	19.2497	23.8803	16.2331	24.292	20.9233	14.4689	28.6689	24.3843	C_1	Gatc
4221	35.2372	0.0656172	0.25691	0.25541	0.798407	0.917913	35.9886	28.3026	38.9595	34.0088	23.5387	42.3732	41.1336	37.5925	C_1	Triap1
4222	377.511	0.156041	0.0849546	1.83676	0.066246	0.259306	361.56	337.862	352.8	377.983	414.107	393.761	366.463	415.549	C_1	Cox6a1
4223	16.5509	0.6155	0.37972	1.62093	0.105033	0.340215	7.53249	10.6135	11.9043	22.3486	16.5643	21.7034	22.4365	19.3042	C_1	Msi1
4226	3905.14	-0.125471	0.0532987	-2.3541	0.0185674	0.115855	4131.99	3774.86	4341.82	4051.9	3571.78	3697.84	3709.51	3961.43	C_1	Rplp0
4227	23.1106	-0.158188	0.306629	-0.515894	0.605928	0.818587	30.9669	23.8803	23.8086	18.4619	21.7951	23.7704	24.9295	17.2722	C_1	Gcn1l1
4229	29.1919	0.285476	0.27955	1.0212	0.307161	0.599607	29.293	25.6492	31.384	19.4336	42.7184	29.9713	28.6689	26.4163	C_1	Rab35
4231	22.1746	-0.53545	0.335743	-1.59482	0.110753	0.349721	25.1083	29.187	30.3018	21.377	30.5132	13.4354	11.2183	16.2562	C_1	Cit
4232	19.2704	0.542458	0.340452	1.59335	0.111082	0.35021	18.4128	17.6891	15.1509	11.6602	31.385	17.5694	19.9436	22.3523	C_1	Prkab1
4235	68.1731	0.278138	0.180438	1.54146	0.123204	0.37132	55.2383	58.3741	59.5214	73.8477	74.9752	72.3445	69.8025	81.281	C_1	Suds3
4237	581.923	0.0878526	0.081972	1.07174	0.283837	0.575117	607.621	473.184	587.639	587.866	572.776	606.661	623.237	596.399	C_1	Pebp1
4241	46.97	0.257463	0.227182	1.13329	0.257092	0.546692	41.0102	50.414	43.2883	36.9238	59.2827	37.2058	43.6266	64.0088	C_1	Rfc5
4243	25.2346	0.30004	0.290447	1.03303	0.301591	0.593146	17.5758	21.2269	25.973	26.2354	31.385	27.9043	26.1759	25.4003	C_1	Fbxo21
4248	25.2963	0.0781784	0.295654	0.264425	0.791452	0.913465	21.7605	25.6492	23.8086	27.207	23.5387	36.1723	24.9295	19.3042	C_1	Med13l
4250	35.1242	-0.294206	0.265408	-1.10851	0.267643	0.558634	44.358	50.414	28.1374	31.0938	30.5132	22.7369	36.1477	37.5925	C_1	Tbx3
4253	65.7901	0.139547	0.214765	0.649764	0.515845	0.765345	73.651	59.2585	74.6723	42.7539	80.206	43.4067	82.2673	70.1049	C_1	Tbx5
4260	39.2865	0.0881503	0.230723	0.382062	0.702415	0.869973	35.9886	34.4938	40.0417	41.7822	39.2312	39.2728	44.8731	38.6085	C_1	Ddx54
4262	54.1552	-0.641048	0.199343	-3.2158	0.0013008	0.0171599	63.6077	64.5653	64.9325	70.9326	40.9748	43.4067	41.1336	43.6885	C_1	Ptpn11
4263	2545.69	-0.0447393	0.0538715	-0.830482	0.406266	0.686756	2556.86	2431.37	2683.88	2669.2	2425.36	2393.57	2540.31	2665	C_1	Rpl6
4265	18.3769	-0.294702	0.337937	-0.872063	0.383174	0.667179	20.9236	17.6891	24.8908	17.4902	16.5643	16.5359	18.6971	14.2242	C_1	Trafd1
4266	18.5181	-0.00374627	0.331281	-0.0113084	0.990977	0.995961	16.7389	19.458	20.5619	17.4902	18.3079	18.6029	18.6971	18.2882	C_1	Naa25
4267	126.164	-0.158275	0.137209	-1.15353	0.248693	0.538477	133.074	133.553	124.454	139.922	103.745	110.584	130.88	133.098	C_1	Erp29
4269	67.5331	0.269459	0.194218	1.38741	0.165318	0.436886	64.4447	52.1829	69.2613	58.3008	57.5391	86.8135	89.7461	61.9768	C_1	Aldh2
4272	39.3748	-0.464429	0.23796	-1.95171	0.0509724	0.22137	56.0752	39.8005	41.1239	45.669	35.744	37.2058	29.9154	29.4644	C_1	Atxn2
4274	16.7761	0.524152	0.365861	1.43265	0.151957	0.41769	17.5758	9.72901	14.0687	13.6035	14.8207	26.8708	16.2042	21.3363	C_1	Fam109a
4276	69.2843	1.16688	0.437469	2.66736	0.00764507	0.0631294	51.0536	38.0316	23.8086	57.3291	77.5906	87.8469	165.781	52.8327	C_1	Myl2
4278	242.072	0.35325	0.111482	3.16869	0.00153129	0.0192706	244.388	206.963	227.264	171.987	276.362	283.177	248.048	278.387	C_1	Ppp1cc
4283	97.0422	0.248313	0.156677	1.58487	0.112997	0.35329	82.8574	91.9834	88.741	91.3379	113.335	81.646	114.676	111.761	C_1	Vps29
4284	62.7389	0.347415	0.184686	1.88111	0.0599574	0.244701	61.9338	51.2984	50.8638	56.3574	70.6162	68.2106	73.5419	69.0889	C_1	Fam216a
4285	25.8926	0.0828087	0.291012	0.284555	0.775985	0.908456	19.2497	26.5337	30.3018	25.2637	31.385	22.7369	21.1901	30.4804	C_1	Gpn3
4286	113.61	0.0132414	0.140448	0.0942796	0.924887	0.970785	103.781	117.633	122.289	109.8	121.181	112.651	104.704	116.841	C_1	Arpc3
4287	24.8276	-0.0729772	0.304454	-0.239699	0.810564	0.923295	19.2497	30.0715	24.8908	27.207	24.4105	17.5694	34.9013	20.3203	C_1	Anapc7
4288	45.8518	-0.236534	0.236251	-1.0012	0.316731	0.609696	49.3797	55.7207	36.7951	56.3574	40.9748	59.9426	36.1477	31.4964	C_1	Atp2a2
4289	22.9243	-0.585549	0.311661	-1.8788	0.060272	0.245208	26.7822	35.3782	27.0552	20.4053	15.6925	18.6029	21.1901	18.2882	C_1	Ift81
4291	21.3905	-0.217215	0.310156	-0.700339	0.483716	0.744216	20.0866	22.9958	22.7264	26.2354	19.1797	19.6364	19.9436	20.3203	C_1	Camkk2
4292	180.801	0.272498	0.113983	2.39068	0.0168171	0.109366	164.041	154.78	163.413	173.931	210.105	205.665	184.478	189.994	C_1	Anapc5
4293	37.4623	-0.0671161	0.238304	-0.28164	0.77822	0.908829	40.1733	41.5694	37.8773	34.0088	37.4876	39.2728	28.6689	40.6405	C_1	Rnf34
4294	36.9434	-0.0635846	0.237159	-0.268109	0.788615	0.913212	35.9886	36.2627	41.1239	37.8955	39.2312	35.1388	37.3942	32.5124	C_1	Kdm2b
4301	23.0504	-0.077691	0.312216	-0.248838	0.803486	0.919667	18.4128	22.1114	23.8086	30.1221	16.5643	27.9043	26.1759	19.3042	C_1	Setd1b
4302	62.932	0.0259913	0.189453	0.137192	0.890879	0.954197	60.2599	65.4497	51.946	71.9043	64.5135	57.8756	57.3378	74.1689	C_1	Psmd9
4304	38.2927	0.0152447	0.245716	0.0620418	0.95053	0.982404	41.8472	36.2627	41.1239	34.0088	45.3338	45.4737	23.683	38.6085	C_1	Bcl7a
4306	59.2266	-0.0382142	0.19193	-0.199104	0.842181	0.933199	63.6077	61.9119	64.9325	49.5557	56.6673	54.7752	57.3378	65.0248	C_1	Diablo
4309	34.6755	-0.45234	0.252468	-1.79167	0.0731853	0.276319	30.9669	41.5694	44.3705	43.7256	27.0259	34.1053	26.1759	29.4644	C_1	Clip1
4310	22.5342	-0.209365	0.323841	-0.646508	0.517951	0.765666	25.9453	23.8803	24.8908	22.3486	32.2568	17.5694	21.1901	12.1922	C_1	Zcchc8
4311	147.325	0.0621978	0.128019	0.485849	0.627074	0.83077	128.889	163.624	152.591	132.148	150.822	153.991	142.098	154.434	C_1	Rsrc2
4313	149.116	0.255686	0.124027	2.06153	0.0392523	0.187669	142.28	121.17	136.358	143.809	156.925	161.225	164.535	166.626	C_1	Denr
4316	18.6399	0.20136	0.355747	0.566022	0.571379	0.796651	15.065	17.6891	18.3975	18.4619	13.9489	28.9378	11.2183	25.4003	C_1	Vps37b
4318	68.3417	-0.130269	0.180361	-0.722271	0.470128	0.735344	76.9988	62.7963	71.4257	73.8477	64.5135	58.9091	77.2814	60.9608	C_1	Arl6ip4
4321	19.0791	-0.121587	0.356653	-0.34091	0.733171	0.886038	14.228	21.2269	19.4797	24.292	19.1797	9.30144	28.6689	16.2562	C_1	2810006K23Rik
4322	147.765	0.43373	0.127205	3.4097	0.000650347	0.0101562	127.215	135.322	106.056	133.12	165.643	160.191	175.753	178.818	C_1	Cdk2ap1
4323	64.5443	-0.281625	0.184407	-1.5272	0.126712	0.377003	64.4447	70.7564	72.5079	75.791	57.5391	67.1771	57.3378	50.8006	C_1	Sbno1
4324	57.4615	-0.41264	0.206897	-1.99443	0.0461056	0.208027	48.5427	76.0632	76.8368	61.2158	41.8466	53.7417	48.6125	52.8327	C_1	Kmt5a
4325	21.7781	0.345419	0.318688	1.08388	0.278418	0.570441	25.1083	14.1513	20.5619	16.5186	22.6669	21.7034	31.1618	22.3523	C_1	Rilpl2
4327	21.2015	-0.0413517	0.31259	-0.132287	0.894757	0.955803	20.9236	22.1114	18.3975	24.292	19.1797	22.7369	23.683	18.2882	C_1	Rilpl1
4328	223.972	0.368269	0.1183	3.113	0.00185198	0.0223275	213.421	188.389	165.578	213.77	253.695	209.799	255.527	291.596	C_1	Tmed2
4329	16.4316	-0.537291	0.377599	-1.42291	0.154762	0.422112	15.9019	29.187	11.9043	20.4053	12.2053	14.4689	16.2042	11.1761	C_1	Ddx55
4330	49.7033	0.211903	0.20472	1.03509	0.300629	0.591446	46.0319	46.8761	47.6171	43.7256	51.4365	51.6747	52.3519	57.9127	C_1	Eif2b1
4331	34.8008	0.271487	0.24871	1.09158	0.275018	0.566958	35.1516	32.7249	31.384	26.2354	31.385	40.3062	43.6266	37.5925	C_1	Gtf2h3
4334	53.5135	-0.120937	0.214042	-0.565015	0.572064	0.796804	58.5861	61.0274	54.1104	49.5557	66.2572	51.6747	52.3519	34.5444	C_1	Zfp664
4336	26.0687	-0.429204	0.284863	-1.5067	0.131887	0.382587	30.13	31.8404	28.1374	29.1504	17.4361	24.8038	23.683	23.3683	C_1	Ncor2
4338	326.963	0.531942	0.0897526	5.92676	3.08973e-09	2.6607e-07	281.213	257.377	279.21	250.693	378.363	381.359	412.583	374.909	C_1	Ubc
4340	33.3701	-0.228203	0.252984	-0.902046	0.367033	0.65867	30.13	36.2627	35.7129	41.7822	27.8977	33.0718	33.6548	28.4484	C_1	Bri3bp
4342	23.2529	-0.354731	0.325161	-1.09094	0.275299	0.566958	25.1083	25.6492	22.7264	31.0938	14.8207	32.0383	11.2183	23.3683	C_1	Tmem132c
4347	1153.01	0.184445	0.0652859	2.82519	0.0047252	0.0447854	1141.59	1069.31	1028.1	1079.54	1224.01	1245.36	1103.13	1333.01	C_1	Ran
4348	35.7919	-0.574886	0.246683	-2.33046	0.0197817	0.12143	46.8688	37.1471	40.0417	47.6123	30.5132	31.0048	23.683	29.4644	C_1	Sfswap
4351	116.429	-0.0229303	0.14973	-0.153144	0.878285	0.950162	111.314	112.326	141.769	104.941	102.873	117.818	102.211	138.178	C_1	Mrps17
4352	38.5091	0.249145	0.234795	1.06112	0.288637	0.57881	35.1516	31.8404	38.9595	34.9805	46.2056	38.2393	46.1195	36.5765	C_1	Nipsnap2
4353	19.9505	0.098474	0.3309	0.297594	0.766013	0.902025	23.4344	22.1114	14.0687	17.4902	23.5387	18.6029	14.9577	25.4003	C_1	Psph
4354	25.1522	-0.19105	0.287912	-0.66357	0.506966	0.757923	22.5975	27.4181	27.0552	30.1221	20.9233	24.8038	24.9295	23.3683	C_1	Sumf2
4355	1107.51	0.0230987	0.0617864	0.373847	0.708518	0.874033	1148.29	1056.04	1126.58	1062.05	1045.29	1104.8	1129.31	1187.72	C_1	Chchd2
4359	28.8436	0.351731	0.276653	1.27138	0.203595	0.486239	20.0866	22.1114	30.3018	29.1504	27.8977	28.9378	33.6548	38.6085	C_1	Gusb
4361	27.6154	0.363327	0.283271	1.28261	0.199628	0.482307	23.4344	20.3425	30.3018	22.3486	26.1541	32.0383	39.8872	26.4163	C_1	Crcp
4362	34.6753	0.0727942	0.255672	0.284717	0.775861	0.908456	30.9669	33.6093	29.2196	41.7822	40.103	26.8708	31.1618	43.6885	C_1	Tpst1
4365	26.5364	0.0652452	0.286191	0.227978	0.819663	0.927005	25.9453	22.1114	22.7264	33.0371	25.2823	34.1053	23.683	25.4003	C_1	Tmem248
4367	37.878	-0.114446	0.240332	-0.476199	0.633933	0.834355	32.6408	35.3782	40.0417	49.5557	34.0004	37.2058	38.6407	35.5604	C_1	Sbds
4370	99.1029	-0.243366	0.162383	-1.49871	0.133949	0.385416	118.846	86.6766	129.865	94.2529	90.6677	83.713	103.457	85.3451	C_1	Auts2
4372	15.5126	0.3924	0.370645	1.05869	0.289739	0.579862	10.0433	12.3824	14.0687	17.4902	20.0515	19.6364	16.2042	14.2242	C_1	Rcc1l
4374	94.7149	-0.276944	0.165943	-1.66891	0.0951349	0.320735	112.15	107.019	111.467	83.5645	83.6932	95.0814	99.7179	65.0248	C_1	Gtf2i
4375	30.1805	-0.149593	0.262784	-0.569262	0.569178	0.795319	33.4777	30.9559	33.5484	29.1504	28.7696	25.8373	26.1759	33.5284	C_1	Gtf2ird1
4377	96.0798	0.188357	0.154192	1.22157	0.221869	0.509686	88.716	88.4456	88.741	94.2529	103.745	104.383	83.5137	116.841	C_1	Rfc2
4378	186.294	0.142046	0.112158	1.26648	0.205342	0.488283	180.78	176.007	170.989	181.704	205.746	198.431	174.506	202.186	C_1	Eif4h
4381	80.8422	-1.51254	0.747806	-2.02264	0.0431105	0.199134	87.0421	127.362	160.167	103.97	27.0259	4.13397	87.2532	49.7846	C_1	Eln
4383	23.3311	-0.0197309	0.305732	-0.0645366	0.948543	0.981937	27.6191	22.9958	20.5619	22.3486	24.4105	24.8038	28.6689	15.2402	C_1	Abhd11
4385	57.9398	0.161268	0.19681	0.819408	0.412554	0.691076	46.8688	53.0673	57.357	62.1875	57.5391	62.0096	52.3519	72.1369	C_1	Bud23
4386	34.3926	-0.0812816	0.248826	-0.32666	0.743925	0.889229	37.6625	29.187	40.0417	34.9805	38.3594	31.0048	32.4083	31.4964	C_1	Dnajc30
4389	21.855	0.370459	0.322874	1.14738	0.251225	0.541022	26.7822	17.6891	16.2331	15.5469	32.2568	25.8373	21.1901	19.3042	C_1	Bcl7b
4390	102.899	-0.706986	0.152979	-4.62148	3.8102e-06	0.000139199	112.987	142.397	137.44	117.573	74.1034	84.7465	79.7743	74.1689	C_1	Baz1b
4392	29.2831	-0.630422	0.270254	-2.33271	0.0196636	0.120951	39.3364	36.2627	34.6306	32.0654	25.2823	19.6364	23.683	23.3683	C_1	Pom121
4393	35.0904	-0.93916	0.252481	-3.71972	0.000199445	0.00406168	49.3797	44.2228	43.2883	47.6123	21.7951	23.7704	21.1901	29.4644	C_1	Hip1
4395	35.2199	0.338124	0.250758	1.34841	0.177527	0.454987	23.4344	30.0715	32.4662	38.8672	35.744	41.3397	36.1477	43.6885	C_1	Por
4396	15.4445	0.149367	0.37664	0.396576	0.69168	0.864313	15.065	18.5736	17.3153	7.77344	18.3079	17.5694	13.7112	15.2402	C_1	Tmem120a
4397	271.216	0.22893	0.0936508	2.44451	0.0145049	0.0986054	248.572	247.648	254.319	248.75	292.926	303.847	289.182	284.484	C_1	Mdh2
4398	52.6713	0.422951	0.229656	1.84167	0.0655229	0.258152	34.3147	50.414	45.4527	49.5557	45.3338	84.7465	64.8166	46.7366	C_1	Hspb1
4399	55.6957	0.043928	0.198933	0.220819	0.825234	0.927956	51.8905	58.3741	49.7816	59.2725	64.5135	50.6412	62.3237	48.7686	C_1	Ywhag
4401	16.1029	0.728775	0.371682	1.96075	0.0499084	0.218195	10.8803	7.9601	15.1509	14.5752	16.5643	22.7369	23.683	17.2722	C_1	Dtx2
4402	102.624	0.811398	0.171156	4.74068	2.12999e-06	8.23049e-05	79.5097	75.1787	66.0147	77.7344	171.746	96.1149	124.647	130.05	C_1	Upk3b
4404	141.714	-0.107428	0.125654	-0.854952	0.392578	0.674516	136.422	155.664	149.345	146.724	135.13	134.354	135.866	140.21	C_1	Polr2j
4405	24.1327	0.19581	0.306492	0.638874	0.522905	0.767488	25.1083	23.8803	25.973	14.5752	18.3079	25.8373	29.9154	29.4644	C_1	Lrwd1
4408	36.9764	0.0769037	0.246589	0.31187	0.755139	0.896589	41.0102	36.2627	24.8908	41.7822	43.5902	40.3062	32.4083	35.5604	C_1	Prkrip1
4410	67.7351	-0.160981	0.183028	-0.879546	0.379105	0.666525	62.7708	66.3342	70.3435	86.4795	61.8981	64.0766	71.049	58.9287	C_1	Cux1
4411	47.7561	0.323706	0.244922	1.32167	0.186278	0.464577	37.6625	33.6093	56.2748	42.7539	43.5902	80.6125	44.8731	42.6725	C_1	Col26a1
4412	29.8172	0.0784934	0.265857	0.295247	0.767805	0.903089	29.293	30.0715	30.3018	26.2354	25.2823	36.1723	28.6689	32.5124	C_1	Ift22
4414	210.916	0.207836	0.11378	1.82665	0.0677531	0.261836	183.291	205.194	218.606	176.846	250.208	213.933	238.076	201.17	C_1	Fis1
4416	76.4141	0.222884	0.175584	1.26938	0.204304	0.48697	66.9555	63.6808	79.0012	72.876	73.2316	102.316	76.0349	77.217	C_1	Znhit1
4418	85.9346	0.34778	0.16517	2.10559	0.0352398	0.175527	71.9772	80.4855	79.0012	70.9326	80.206	104.383	89.7461	110.745	C_1	Ap1s1
4423	83.6595	-0.470683	0.163826	-2.87308	0.00406497	0.0398433	96.2485	100.828	87.6588	102.998	61.0263	72.3445	76.0349	72.1369	C_1	Srrt
4424	60.5319	-0.0200935	0.193489	-0.103848	0.91729	0.968105	54.4013	55.7207	75.7545	58.3008	61.0263	58.9091	67.3096	52.8327	C_1	Trip6
4426	21.7941	0.254975	0.316344	0.806006	0.420239	0.695792	26.7822	15.9202	15.1509	21.377	25.2823	25.8373	23.683	20.3203	C_1	Ephb4
[truncated: 22,564 more rows]

## Sheet: State 1
	baseMean	log2FoldChange	lfcSE	stat	pvalue	padj	:Control_e11_5#counts_S1	:Control_e11_5#counts_S2	:Control_e11_5#counts_S3	:Control_e11_5#counts_S4	:Diabetes_e11_5#counts_S1	:Diabetes_e11_5#counts_S2	:Diabetes_e11_5#counts_S3	:Diabetes_e11_5#counts_S4	Cluster ID	Genenames
20	16.8029	-1.4186	0.392096	-3.618	0.000296893	0.0053583	31.8039	22.9958	23.8086	18.4619	5.23083	7.23445	13.7112	11.1761	C_1	Prex2
61	72.6828	-0.567597	0.186473	-3.04386	0.00233567	0.0261699	81.1835	84.9077	108.221	73.8477	59.2827	72.3445	49.8589	51.8166	C_1	Phf3
68	27.7122	-1.6742	0.321501	-5.20745	1.91449e-07	1.06857e-05	39.3364	53.0673	47.6171	28.1787	13.0771	9.30144	19.9436	11.1761	C_1	Dst
96	15.5488	1.20599	0.410342	2.93898	0.00329294	0.034165	13.3911	6.19119	10.8221	6.80176	15.6925	14.4689	33.6548	23.3683	C_1	Mitd1
135	67.8035	-0.582233	0.188436	-3.08982	0.00200278	0.0234879	75.3249	79.601	75.7545	94.2529	49.6929	43.4067	57.3378	67.0568	C_1	Slc39a10
177	31.6802	-0.889926	0.275318	-3.23235	0.00122775	0.016483	37.6625	46.8761	45.4527	34.9805	20.9233	32.0383	16.2042	19.3042	C_1	Sgo2a
195	35.362	-0.814143	0.253885	-3.20673	0.00134251	0.0175166	42.6841	44.2228	45.4527	48.584	34.0004	20.6699	24.9295	22.3523	C_1	Bmpr2
240	344.223	-0.743405	0.123231	-6.03263	1.61311e-09	1.49597e-07	420.146	390.045	380.937	533.452	262.413	323.483	238.076	205.235	C_1	Igfbp5
295	56.7307	-0.7089	0.204708	-3.46299	0.000534213	0.00865656	72.8141	73.4098	61.6858	72.876	34.0004	55.8086	43.6266	39.6245	C_1	Trip12
300	75.1782	0.567467	0.175824	3.22747	0.00124889	0.0166925	56.9122	64.5653	68.1791	53.4424	89.7959	87.8469	76.0349	104.649	C_1	Psmd1
315	75.291	-0.855454	0.177094	-4.83051	1.36182e-06	5.94858e-05	96.2485	101.712	106.056	84.5361	59.2827	45.4737	51.1054	57.9127	C_1	Hjurp
347	121.506	-0.820069	0.143469	-5.716	1.09058e-08	8.21751e-07	157.345	151.242	141.769	171.016	99.3857	95.0814	81.0208	75.1849	C_1	Hdlbp
379	79.5003	-0.525769	0.173051	-3.03823	0.00237976	0.0264001	110.477	78.7165	97.3987	88.4229	67.129	66.1436	69.8025	57.9127	C_1	Ralb
411	30.859	-1.26149	0.316428	-3.98668	6.70049e-05	0.00168294	40.1733	59.2585	41.1239	34.0088	29.6414	8.26795	21.1901	13.2082	C_1	Cd55
433	30.3847	-0.845243	0.270856	-3.12063	0.00180462	0.0218439	39.3364	34.4938	37.8773	44.6973	20.0515	23.7704	17.4506	25.4003	C_1	Mdm4
443	61.9844	-0.606756	0.213548	-2.84131	0.00449283	0.0428525	61.0969	85.7922	72.5079	79.6777	55.7955	53.7417	59.8307	27.4323	C_1	Btg2
453	104.994	-0.675104	0.156754	-4.30676	1.65662e-05	0.000517415	128.052	140.628	132.029	115.63	66.2572	96.1149	69.8025	91.4411	C_1	Kdm5b
468	81.0857	0.583154	0.1809	3.22363	0.00126578	0.0168435	70.3033	74.2943	62.7681	52.4707	118.565	74.4115	92.2391	103.633	C_1	Csrp1
470	154.524	0.66859	0.162164	4.12292	3.74099e-05	0.00102971	100.433	175.122	95.2343	104.941	168.258	171.56	214.393	206.251	C_1	Tnni1
472	77.877	1.51725	0.372169	4.07679	4.56615e-05	0.00121791	38.4994	61.0274	30.3018	31.0938	91.5395	187.062	102.211	81.281	C_1	Tnnt2
517	50.4252	0.614226	0.215532	2.84982	0.00437446	0.04216	47.7058	43.3383	31.384	35.9522	49.6929	68.2106	61.0772	66.0408	C_1	Glul
527	20.0118	-1.12418	0.354064	-3.17509	0.00149793	0.0189695	37.6625	22.9958	31.384	17.4902	13.0771	10.3349	14.9577	12.1922	C_1	Cep350
558	31.3495	-1.08715	0.281863	-3.85701	0.000114781	0.00258171	52.7275	42.4539	36.7951	37.8955	21.7951	12.4019	27.4224	19.3042	C_1	Dnm3os
561	250.338	-0.834368	0.112146	-7.44004	1.00653e-13	1.89606e-11	312.18	351.129	295.443	324.541	159.54	202.565	152.07	205.235	C_1	Prrc2c
676	108.621	-0.541856	0.148769	-3.64227	0.000270249	0.00502176	137.259	129.131	130.947	117.573	82.8214	78.5455	86.0067	106.681	C_1	Parp1
713	106.263	-0.5578	0.15219	-3.66516	0.000247187	0.00470574	130.563	133.553	130.947	110.772	88.0523	97.1484	90.9926	68.0728	C_1	Tgfb2
859	78.9169	0.557557	0.170087	3.27807	0.00104519	0.0145161	65.2816	64.5653	67.0969	58.3008	99.3857	77.512	104.704	94.4892	C_1	Phpt1
986	1211.44	-0.617441	0.064484	-9.57511	1.01745e-21	5.11097e-19	1485.58	1338.18	1539.98	1504.16	932.831	901.206	957.292	1032.27	C_1	Rpl12
994	52.4522	-0.638281	0.218271	-2.92426	0.00345273	0.0353363	61.0969	76.9476	62.7681	53.4424	38.3594	34.1053	57.3378	35.5604	C_1	Pbx3
1004	29.8428	0.901043	0.293432	3.07071	0.00213552	0.0244429	18.4128	26.5337	23.8086	14.5752	47.0775	41.3397	43.6266	23.3683	C_1	Gsn
1007	40.2789	-0.749609	0.241133	-3.1087	0.00187915	0.0224871	55.2383	53.0673	47.6171	45.669	33.1286	19.6364	37.3942	30.4804	C_1	Dab2ip
1025	1282.35	0.683514	0.0629724	10.8542	1.90479e-27	1.43526e-24	962.485	897.722	1036.76	1041.64	1532.63	1524.4	1586.76	1676.42	C_1	Rpl35
1066	67.2939	-0.533293	0.184856	-2.88492	0.00391515	0.0387587	84.5313	80.4855	85.4944	67.0459	52.3083	48.5742	66.0631	53.8487	C_1	Baz2b
1133	114.588	0.673296	0.141473	4.75919	1.9437e-06	7.75933e-05	84.5313	93.7523	85.4944	89.3945	129.899	151.924	133.373	148.338	C_1	Mtx2
1154	53.8306	-0.597544	0.206076	-2.89962	0.00373611	0.0375988	61.9338	74.2943	54.1104	68.0176	36.6158	41.3397	48.6125	45.7206	C_1	Dnajc10
1260	46.6141	1.16762	0.253968	4.59751	4.27566e-06	0.000153415	20.9236	22.9958	33.5484	38.8672	87.1805	60.9761	42.3801	66.0408	C_1	Wt1
1287	141.643	2.09533	0.574993	3.64409	0.000268339	0.00500788	71.1402	47.7606	33.5484	62.1875	123.796	464.039	244.309	86.3611	C_1	Actc1
1298	25.6302	-0.930799	0.302342	-3.07863	0.00207957	0.0240146	26.7822	36.2627	37.8773	34.0088	15.6925	17.5694	12.4647	24.3843	C_1	Fam98b
1337	80.6235	-0.854755	0.171436	-4.98584	6.16921e-07	2.98136e-05	112.987	110.557	93.0699	98.1397	50.5647	65.1101	53.5984	60.9608	C_1	Zfp106
1356	122.941	0.569303	0.142317	4.00026	6.32731e-05	0.00160933	97.9224	97.2901	99.5631	100.083	136.002	126.086	178.246	148.338	C_1	Hypk
1375	50.7471	-0.930724	0.216589	-4.29719	1.72978e-05	0.000528445	68.6294	68.9875	67.0969	61.2158	40.103	25.8373	43.6266	30.4804	C_1	Fbn1
1388	40.4822	-0.857673	0.241736	-3.54797	0.000388217	0.00666716	40.1733	55.7207	61.6858	51.499	26.1541	27.9043	26.1759	34.5444	C_1	Trpm7
1483	167.155	-0.90016	0.127	-7.08788	1.36182e-12	2.16027e-10	202.54	250.301	204.537	212.798	123.796	116.785	125.894	100.585	C_1	Rrbp1
1540	206.48	-0.506132	0.119959	-4.21922	2.45151e-05	0.000710467	213.421	214.038	272.716	271.099	166.515	169.493	154.563	189.994	C_1	Id1
1543	99.83	-0.56599	0.159649	-3.54521	0.000392306	0.00671824	111.314	144.166	103.892	117.573	83.6932	93.0144	69.8025	75.1849	C_1	Tpx2
1589	156.195	0.517771	0.124015	4.17507	2.9789e-05	0.000847021	138.933	132.668	122.289	119.517	201.387	171.56	189.464	173.738	C_1	Romo1
1598	173.715	1.03911	0.249749	4.1606	3.17414e-05	0.000894098	140.607	131.784	77.919	103.97	271.131	284.211	209.408	170.69	C_1	Myl9
1678	52.8218	-1.02323	0.216486	-4.72655	2.28362e-06	8.63269e-05	58.5861	64.5653	85.4944	74.8193	30.5132	32.0383	34.9013	41.6565	C_1	Zmynd8
1697	30.8935	0.972413	0.3072	3.16541	0.00154865	0.0194081	18.4128	33.6093	15.1509	15.5469	37.4876	24.8038	52.3519	49.7846	C_1	Cebpb
1761	82.3401	0.699829	0.171932	4.07038	4.69368e-05	0.00124094	71.9772	68.1031	56.2748	54.4141	101.129	107.483	83.5137	115.825	C_1	Adrm1
1836	21.3519	0.94201	0.326824	2.88232	0.00394764	0.0389466	13.3911	16.8047	11.9043	16.5186	27.8977	34.1053	18.6971	31.4964	C_1	Atp6ap2
1839	52.4061	-0.632441	0.20805	-3.03986	0.00236689	0.0263727	64.4447	68.9875	61.6858	59.2725	45.3338	34.1053	49.8589	35.5604	C_1	Usp9x
1909	27.3024	-0.857097	0.291964	-2.93562	0.00332881	0.0344778	41.8472	35.3782	29.2196	34.0088	22.6669	20.6699	22.4365	12.1922	C_1	Rap2c
2011	45.5523	0.632369	0.22202	2.84826	0.00439594	0.0421954	36.8255	30.0715	33.5484	42.7539	53.1801	59.9426	46.1195	61.9768	C_1	Pdk3
2047	31.9484	-0.971241	0.272226	-3.56778	0.00036002	0.00629044	52.7275	39.8005	43.2883	33.0371	21.7951	22.7369	24.9295	17.2722	C_1	Taf1
2060	470.801	-0.93783	0.103339	-9.07531	1.13358e-19	4.01953e-17	635.24	594.354	660.147	581.065	237.131	347.254	362.724	348.492	C_1	Xist
2074	65.5944	-0.650491	0.189444	-3.43369	0.000595435	0.00944548	83.6944	84.9077	68.1791	83.5645	60.1545	46.5072	56.0913	41.6565	C_1	Magt1
2086	15.5766	-1.35366	0.39367	-3.43855	0.000584831	0.00935109	20.9236	25.6492	18.3975	24.292	9.58985	5.16747	12.4647	8.1281	C_1	Brwd3
2117	66.5256	0.639595	0.183564	3.48432	0.00049339	0.00817075	53.5644	50.414	50.8638	52.4707	70.6162	75.445	93.4855	85.3451	C_1	Armcx2
2144	75.2986	-0.686246	0.177006	-3.87697	0.000105764	0.00242938	77.8358	96.4057	99.5631	97.168	51.4365	53.7417	67.3096	58.9287	C_1	Nrk
2167	51.7925	1.09373	0.227783	4.80163	1.57379e-06	6.49781e-05	35.9886	21.2269	28.1374	46.6406	60.1545	78.5455	73.5419	70.1049	C_1	Capn6
2185	79.9798	-0.596991	0.167559	-3.56288	0.00036681	0.00639054	87.8791	105.25	101.728	90.3662	64.5135	65.1101	66.0631	58.9287	C_1	Huwe1
2188	151.465	-0.603689	0.131983	-4.57401	4.78482e-06	0.000168672	206.725	181.313	178.564	165.186	126.412	135.388	97.225	120.905	C_1	Smc1a
2209	32.1588	1.31842	0.344998	3.82154	0.000132622	0.0028654	19.2497	27.4181	10.8221	15.5469	56.6673	53.7417	58.5843	15.2402	C_1	Smpx
2300	51.6856	-1.3087	0.250217	-5.23027	1.69266e-07	9.53584e-06	64.4447	93.7523	62.7681	73.8477	40.103	12.4019	33.6548	32.5124	C_1	Mecom
2313	102.688	0.58206	0.152366	3.82014	0.000133374	0.00287136	89.553	85.7922	79.0012	73.8477	106.36	138.488	118.415	130.05	C_1	Actl6a
2317	72.9823	-0.597737	0.180995	-3.30251	0.000958239	0.0136987	74.488	92.8678	106.056	78.7061	54.9237	63.0431	54.8448	58.9287	C_1	Ttc14
2355	43.4811	-0.842513	0.225046	-3.74374	0.000181303	0.00371734	58.5861	53.0673	51.946	59.2725	29.6414	28.9378	34.9013	31.4964	C_1	Pcdh18
2380	16.4426	-1.07679	0.373255	-2.88487	0.00391573	0.0387587	20.9236	22.9958	20.5619	25.2637	14.8207	11.3684	7.47884	8.1281	C_1	Nbea
2400	54.7987	-0.586984	0.205197	-2.86059	0.00422848	0.0411118	68.6294	66.3342	66.0147	61.2158	34.0004	39.2728	51.1054	51.8166	C_1	Dhx36
2432	82.0207	-1.0144	0.181469	-5.58997	2.27111e-08	1.55571e-06	118.009	109.672	115.796	95.2246	63.6417	36.1723	64.8166	52.8327	C_1	Golim4
2445	40.2375	0.727453	0.248728	2.9247	0.00344788	0.0353363	30.13	28.3026	29.2196	34.0088	55.7955	68.2106	38.6407	37.5925	C_1	Pdgfc
2541	1694.57	0.53314	0.0540666	9.86081	6.1552e-23	3.71036e-20	1331.58	1387.71	1428.51	1391.45	1880.48	2025.65	2062.91	2048.28	C_1	Rps27
2618	25.3878	-1.08607	0.315975	-3.43719	0.000587774	0.00937328	41.8472	36.2627	37.8773	22.3486	14.8207	20.6699	9.97179	19.3042	C_1	Hist2h2ac
2647	137.486	0.540904	0.13199	4.09807	4.16603e-05	0.00111613	121.357	116.748	107.139	102.026	163.899	143.656	168.274	176.786	C_1	Phgdh
2654	81.351	-0.938076	0.184272	-5.0907	3.56741e-07	1.8224e-05	125.542	109.672	87.6588	104.941	72.3598	49.6077	57.3378	43.6885	C_1	Man1a2
2768	312.645	0.545215	0.091771	5.94104	2.83221e-09	2.47428e-07	261.963	258.261	233.757	263.325	391.44	382.393	345.273	364.749	C_1	Cnn3
2771	27.1334	-0.958731	0.297218	-3.22569	0.00125671	0.0167599	34.3147	39.8005	36.7951	33.0371	25.2823	21.7034	14.9577	11.1761	C_1	Arhgap29
2775	81.2803	-0.816994	0.168959	-4.83545	1.32842e-06	5.84506e-05	95.4116	107.904	106.056	105.913	59.2827	69.2441	53.5984	52.8327	C_1	Fnbp1l
2776	36.1978	-0.92035	0.259072	-3.55249	0.000381603	0.00659113	57.7491	46.8761	49.7816	34.9805	28.7696	18.6029	27.4224	25.4003	C_1	Pde5a
2843	155.793	0.613236	0.125644	4.88075	1.05683e-06	4.75417e-05	129.726	125.593	136.358	101.055	191.797	181.895	191.957	187.962	C_1	Eif4e
2877	58.5466	-0.916372	0.216482	-4.23303	2.30565e-05	0.000684654	81.1835	72.5254	85.4944	66.0742	25.2823	55.8086	42.3801	39.6245	C_1	Adgrl2
2911	2037.19	-0.522894	0.0559112	-9.35221	8.58338e-21	3.98005e-18	2397.01	2250.06	2570.24	2394.22	1612.84	1679.43	1627.89	1765.83	C_1	Rps20
2914	108.467	0.504669	0.151021	3.34171	0.000832633	0.0122119	103.781	69.872	99.5631	85.5078	123.796	126.086	132.126	127.002	C_1	Gm11808
2935	32.759	-0.959489	0.262121	-3.66048	0.000251743	0.00475707	41.0102	40.685	40.0417	51.499	24.4105	19.6364	22.4365	22.3523	C_1	Virma
2965	147.779	-0.588321	0.12753	-4.61321	3.96502e-06	0.000143983	177.432	176.007	196.962	159.355	115.95	119.885	125.894	110.745	C_1	Pnisr
3149	26.7177	-1.66265	0.323493	-5.13967	2.75221e-07	1.45529e-05	44.358	41.5694	32.4662	44.6973	17.4361	6.20096	8.72532	18.2882	C_1	Tnc
3153	32.9023	-1.00973	0.26897	-3.75408	0.000173981	0.00357938	42.6841	45.9917	44.3705	42.7539	19.1797	32.0383	19.9436	16.2562	C_1	Cdk5rap2
3155	38.3845	0.672093	0.23592	2.84881	0.00438828	0.0421891	30.13	25.6492	33.5484	29.1504	44.462	47.5407	49.8589	46.7366	C_1	Tle1
3159	52.8968	-0.718569	0.212399	-3.38311	0.000716696	0.0109464	71.9772	63.6808	73.5901	53.4424	39.2312	43.4067	47.366	30.4804	C_1	Ptprd
3162	31.775	-0.889413	0.278876	-3.18928	0.00142628	0.018371	43.5211	31.8404	44.3705	45.669	17.4361	31.0048	14.9577	25.4003	C_1	Mpdz
3174	36.0822	-0.713152	0.244793	-2.91328	0.00357649	0.0362337	46.8688	41.5694	44.3705	46.6406	30.5132	27.9043	27.4224	23.3683	C_1	Cntln
3195	26.2662	-0.850178	0.296235	-2.86995	0.0041054	0.0401091	32.6408	41.5694	28.1374	33.0371	23.5387	13.4354	17.4506	20.3203	C_1	Mysm1
3208	44.4827	-0.675864	0.223774	-3.0203	0.00252526	0.0278722	57.7491	47.7606	49.7816	63.1592	31.385	33.0718	37.3942	35.5604	C_1	Dock7
3216	26.977	-0.866062	0.289189	-2.9948	0.00274626	0.0298278	40.1733	30.0715	30.3018	38.8672	21.7951	20.6699	18.6971	15.2402	C_1	Cachd1
3256	100.714	0.517174	0.150919	3.42682	0.000610693	0.00965797	79.5097	88.4456	77.919	84.5361	106.36	111.617	133.373	123.954	C_1	Scp2
3262	122.592	-0.660921	0.137105	-4.82054	1.43169e-06	6.12071e-05	147.302	153.895	154.756	145.752	95.8985	102.316	82.2673	98.5532	C_1	Zcchc11
3273	56.156	-0.768104	0.200711	-3.82692	0.000129754	0.00283391	73.651	69.872	75.7545	63.1592	39.2312	43.4067	48.6125	35.5604	C_1	Nrd1
3372	81.6633	-0.580215	0.168616	-3.44104	0.000579475	0.00931486	95.4116	85.7922	95.2343	114.658	61.0263	65.1101	71.049	65.0248	C_1	Macf1
3398	174.28	-0.536433	0.121161	-4.42743	9.53631e-06	0.000321145	201.703	224.652	176.4	222.515	142.976	147.79	130.88	147.322	C_1	Thrap3
3407	39.6503	-0.715346	0.238201	-3.00312	0.00267225	0.029129	47.7058	49.5295	50.8638	49.5557	38.3594	27.9043	29.9154	23.3683	C_1	Clspn
3412	39.9723	-0.648539	0.231845	-2.79729	0.00515336	0.0480772	47.7058	48.6451	54.1104	44.6973	30.5132	29.9713	33.6548	30.4804	C_1	Zmym4
3486	72.7444	-0.502443	0.180591	-2.78222	0.00539884	0.0494593	72.8141	85.7922	84.4122	98.1397	58.4109	70.2776	62.3237	49.7846	C_1	Wasf2
3500	748.99	1.04598	0.0656259	15.9385	3.42602e-57	1.0326e-53	500.492	488.219	469.678	496.528	1047.04	1005.59	989.7	994.676	C_1	Hmgn2
3558	63.2886	-0.697975	0.190267	-3.66839	0.000244083	0.00470574	68.6294	74.2943	82.2478	88.4229	47.0775	43.4067	47.366	54.8647	C_1	Eif4g3
3606	21.0928	-1.17394	0.337065	-3.48284	0.00049613	0.00817123	36.8255	29.187	24.8908	25.2637	11.3335	11.3684	18.6971	11.1761	C_1	Prdm2
3627	20.8624	1.61737	0.411401	3.93136	8.44652e-05	0.00200455	5.85861	12.3824	10.8221	11.6602	22.6669	18.6029	63.5702	21.3363	C_1	Nppa
3659	463.425	1.07762	0.0850832	12.6655	9.18285e-37	9.2257e-34	292.93	314.866	278.127	305.107	597.186	601.493	609.526	708.161	C_1	Eno1
3850	51.4978	0.619621	0.210769	2.93981	0.00328409	0.0341319	46.0319	38.0316	32.4662	45.669	69.7444	51.6747	62.3237	66.0408	C_1	Mpv17
3874	169.595	0.56413	0.116925	4.82472	1.40203e-06	6.08017e-05	132.237	143.282	130.947	140.894	204.002	213.933	199.436	192.026	C_1	Ctbp1
3889	26.8029	-0.85012	0.288946	-2.94215	0.00325947	0.0339345	32.6408	31.8404	37.8773	35.9522	24.4105	15.5024	19.9436	16.2562	C_1	Fam193a
3978	47.7267	-0.678029	0.215972	-3.13943	0.00169279	0.0207824	64.4447	53.9518	60.6036	56.3574	38.3594	43.4067	31.1618	33.5284	C_1	Pds5a
3979	45.9615	-0.844929	0.230944	-3.65859	0.000253603	0.00477725	53.5644	60.143	64.9325	58.3008	33.1286	46.5072	23.683	27.4323	C_1	N4bp2
4010	70.9726	0.615021	0.182736	3.36563	0.000763686	0.0114413	47.7058	65.4497	50.8638	60.2442	77.5906	86.8135	78.5278	100.585	C_1	Chic2
4045	58.3708	-0.565089	0.20151	-2.80428	0.00504298	0.0472036	76.9988	72.5254	55.1926	72.876	47.0775	37.2058	57.3378	47.7526	C_1	Ankrd17
4063	67.3454	-0.570945	0.187261	-3.04893	0.0022966	0.0259379	98.7594	72.5254	74.6723	75.791	50.5647	58.9091	48.6125	58.9287	C_1	2021-09-11
4099	21.4786	-0.941457	0.330132	-2.85176	0.00434777	0.0421356	24.2714	26.5337	40.0417	22.3486	13.9489	15.5024	14.9577	14.2242	C_1	Nkx6-1
4135	224.027	0.857204	0.10499	8.16463	3.22414e-16	7.47505e-14	164.041	163.624	145.016	164.214	298.157	296.613	284.196	276.355	C_1	Atp5k
4160	23.5036	1.0331	0.307438	3.36034	0.000778466	0.0115297	16.7389	14.1513	16.2331	14.5752	30.5132	38.2393	31.1618	26.4163	C_1	Noc4l
4262	54.1552	-0.641048	0.199343	-3.2158	0.0013008	0.0171599	63.6077	64.5653	64.9325	70.9326	40.9748	43.4067	41.1336	43.6885	C_1	Ptpn11
4338	326.963	0.531942	0.0897526	5.92676	3.08973e-09	2.6607e-07	281.213	257.377	279.21	250.693	378.363	381.359	412.583	374.909	C_1	Ubc
4390	102.899	-0.706986	0.152979	-4.62148	3.8102e-06	0.000139199	112.987	142.397	137.44	117.573	74.1034	84.7465	79.7743	74.1689	C_1	Baz1b
4393	35.0904	-0.93916	0.252481	-3.71972	0.000199445	0.00406168	49.3797	44.2228	43.2883	47.6123	21.7951	23.7704	21.1901	29.4644	C_1	Hip1
4402	102.624	0.811398	0.171156	4.74068	2.12999e-06	8.23049e-05	79.5097	75.1787	66.0147	77.7344	171.746	96.1149	124.647	130.05	C_1	Upk3b
4432	103.345	0.523622	0.15074	3.47368	0.000513379	0.00838657	82.0205	82.2544	82.2478	93.2813	135.13	131.254	115.922	104.649	C_1	Pcolce
4445	84.5802	0.503097	0.166964	3.01321	0.00258499	0.0282801	66.9555	65.4497	85.4944	63.1592	100.258	94.0479	88.4996	112.777	C_1	Mcm7
4494	204.172	0.695183	0.119754	5.80508	6.43348e-09	5.10277e-07	143.117	174.238	151.509	155.469	239.746	290.412	210.654	268.227	C_1	Fscn1
4502	126.517	-0.509021	0.138892	-3.66487	0.000247465	0.00470574	150.65	135.322	143.934	165.186	119.437	98.1819	105.95	93.4732	C_1	Kdelr2
4575	88.4673	-1.33685	0.377897	-3.5376	0.000403786	0.00685641	123.031	168.931	87.6588	127.29	47.9493	23.7704	49.8589	79.249	C_1	Asb4
4601	135.974	0.506441	0.133956	3.78066	0.000156412	0.00324003	110.477	115.864	110.385	112.715	153.438	142.622	153.316	188.978	C_1	Capza2
4609	16.1097	1.21273	0.381609	3.17795	0.00148323	0.0189025	6.69555	10.6135	10.8221	10.6885	15.6925	25.8373	26.1759	22.3523	C_1	Tspan12
4659	518.725	-0.613293	0.0989617	-6.19728	5.74491e-10	5.58553e-08	698.011	602.314	714.257	496.528	437.646	416.498	380.174	404.373	C_1	Cald1
4751	109.814	0.752627	0.153374	4.90715	9.24095e-07	4.22003e-05	96.2485	90.2145	77.919	62.1875	151.694	133.321	135.866	131.066	C_1	Hoxa5
4830	2142.73	0.922235	0.0540225	17.0713	2.42734e-65	1.4632e-61	1507.34	1385.94	1492.36	1538.17	2856.03	2925.82	2651.25	2784.89	C_1	Tmsb10
4863	65.6261	-0.660031	0.191872	-3.43995	0.000581827	0.0093278	72.8141	76.9476	97.3987	73.8477	46.2056	44.4402	63.5702	49.7846	C_1	Zfp638
4925	49.0695	-0.991827	0.260791	-3.80315	0.000142866	0.00303237	48.5427	84.0233	64.9325	63.1592	40.103	16.5359	49.8589	25.4003	C_1	Fbln2
4936	16.6901	-1.039	0.370941	-2.80099	0.00509457	0.0476125	25.1083	22.9958	22.7264	18.4619	6.97444	10.3349	13.7112	13.2082	C_1	Rbsn
4938	26.6024	-1.19561	0.310325	-3.85276	0.000116794	0.00260753	36.8255	26.5337	38.9595	46.6406	22.6669	16.5359	12.4647	12.1922	C_1	Adamts9
4948	40.1635	0.750895	0.236268	3.17815	0.00148216	0.0189025	32.6408	31.8404	25.973	29.1504	60.1545	47.5407	52.3519	41.6565	C_1	Arl6ip5
4977	98.1256	-0.657002	0.152918	-4.29642	1.73577e-05	0.000528445	126.378	112.326	125.536	115.63	72.3598	68.2106	82.2673	82.297	C_1	Setd5
5063	57.7446	0.91879	0.194417	4.72587	2.29136e-06	8.63269e-05	40.1733	40.685	41.1239	37.8955	78.4624	75.445	76.0349	72.1369	C_1	Grcc10
5117	86.4351	0.676743	0.159969	4.23047	2.33205e-05	0.000685735	67.7924	69.872	70.3435	58.3008	109.847	105.416	102.211	107.697	C_1	Ybx3
5133	48.7846	-0.778127	0.234351	-3.32034	0.000899065	0.0129911	51.0536	54.8362	81.1656	60.2442	31.385	50.6412	27.4224	33.5284	C_1	Atf7ip
5147	35.4579	0.755554	0.255527	2.95684	0.00310806	0.0327542	22.5975	27.4181	35.7129	20.4053	47.9493	49.6077	42.3801	37.5925	C_1	Mgst1
5157	181.111	0.580808	0.13462	4.31441	1.60029e-05	0.000502423	137.259	129.131	174.235	139.922	177.848	257.34	238.076	195.074	C_1	Ldhb
5181	29.9127	-0.83592	0.285777	-2.92508	0.00344371	0.0353363	41.0102	30.9559	30.3018	50.5274	19.1797	16.5359	27.4224	23.3683	C_1	Ppfibp1
5203	158.62	0.847305	0.123902	6.83848	8.00358e-12	1.00512e-09	107.966	108.788	122.289	114.658	207.49	182.928	220.626	204.219	C_1	Ndufa3
5219	27.8136	2.03324	0.649876	3.12866	0.00175608	0.0213421	15.065	6.19119	9.73987	12.6318	34.0004	94.0479	38.6407	12.1922	C_1	Tnni3
5251	508.306	-0.72789	0.0780259	-9.32882	1.07052e-20	4.60936e-18	607.621	621.772	659.065	649.082	410.62	348.287	383.914	386.085	C_1	Peg3
5349	25.6266	1.01616	0.307703	3.30241	0.000958582	0.0136987	17.5758	16.8047	14.0687	19.4336	33.1286	49.6077	24.9295	29.4644	C_1	Bcam
5490	36.4546	0.956201	0.263107	3.63427	0.000278771	0.0051077	15.9019	33.6093	20.5619	29.1504	54.0519	39.2728	52.3519	46.7366	C_1	Aplp1
5517	84.9035	0.539973	0.164344	3.28562	0.00101758	0.0142651	60.2599	78.7165	63.8503	73.8477	93.2831	102.316	97.225	109.729	C_1	Uba2
5542	43.5175	0.811943	0.240064	3.38219	0.000719107	0.0109464	30.13	31.8404	34.6306	30.1221	45.3338	63.0431	39.8872	73.1529	C_1	Ccne1
5662	28.8061	2.14114	0.668436	3.2032	0.00135908	0.0176563	14.228	7.9601	8.65766	11.6602	30.5132	109.55	33.6548	14.2242	C_1	Csrp3
5717	42.7794	-0.647819	0.227552	-2.84691	0.00441461	0.0422401	43.5211	51.2984	55.1926	59.2725	35.744	33.0718	33.6548	30.4804	C_1	Chd2
5757	15.8899	-1.14528	0.379323	-3.01927	0.00253383	0.0278722	20.0866	23.8803	22.7264	20.4053	7.84624	10.3349	13.7112	8.1281	C_1	Crtc3
5758	25.8513	-0.968467	0.315467	-3.06994	0.00214098	0.0244429	30.9669	45.9917	33.5484	27.207	26.1541	13.4354	11.2183	18.2882	C_1	Iqgap1
5786	32.2506	0.840871	0.261486	3.21574	0.00130109	0.0171599	21.7605	23.8803	24.8908	22.3486	44.462	38.2393	33.6548	48.7686	C_1	Abhd17c
5813	60.8021	-0.602541	0.195176	-3.08717	0.00202072	0.0235419	78.6727	69.872	64.9325	79.6777	56.6673	41.3397	53.5984	41.6565	C_1	Tenm4
5856	29.3334	-0.795065	0.275236	-2.88867	0.00386877	0.03842	37.6625	31.8404	37.8773	41.7822	24.4105	16.5359	21.1901	23.3683	C_1	Fam168a
5870	43.0054	-0.693615	0.225429	-3.07686	0.00209192	0.0240798	56.9122	50.414	55.1926	50.5274	34.8722	37.2058	27.4224	31.4964	C_1	Numa1
5884	62.4868	1.8746	0.398768	4.70097	2.58925e-06	9.61769e-05	22.5975	51.2984	15.1509	17.4902	78.4624	99.2154	105.95	109.729	C_1	Hbb-bt
5886	164.962	1.72371	0.254985	6.76004	1.37957e-11	1.6306e-09	63.6077	111.441	56.2748	74.8193	219.695	220.134	245.555	328.172	C_1	Hbb-bh1
5887	866.982	1.98496	0.357521	5.552	2.82419e-08	1.87079e-06	257.779	626.195	290.032	224.458	1340.84	1226.76	1291.35	1678.45	C_1	Hbb-y
5957	23.1146	-0.890481	0.317195	-2.80736	0.00499492	0.0468264	25.1083	28.3026	24.8908	41.7822	14.8207	16.5359	16.2042	17.2722	C_1	Smg1
6113	26.6283	-0.84671	0.297108	-2.84984	0.00437418	0.04216	28.4561	27.4181	38.9595	41.7822	14.8207	18.6029	23.683	19.3042	C_1	Dock1
6115	118.697	-0.755394	0.150482	-5.01983	5.17159e-07	2.55528e-05	167.389	161.855	120.125	146.724	101.129	89.9139	87.2532	75.1849	C_1	Mki67
6117	21.6439	-1.08257	0.33812	-3.20173	0.00136605	0.0177087	35.9886	20.3425	35.7129	26.2354	17.4361	15.5024	8.72532	13.2082	C_1	Ebf3
6169	41.9552	1.28526	0.238907	5.37977	7.45818e-08	4.49579e-06	23.4344	30.9559	23.8086	19.4336	68.0008	53.7417	57.3378	58.9287	C_1	Polr2l
6190	228.198	-0.546851	0.115071	-4.75229	2.01128e-06	7.87273e-05	295.441	222.883	268.388	297.334	185.694	205.665	179.492	170.69	C_1	Kcnq1ot1
6212	38.9149	-0.923288	0.251458	-3.67173	0.000240911	0.00468455	46.0319	56.6052	56.2748	45.669	37.4876	23.7704	26.1759	19.3042	C_1	Akap12
6237	16.4453	-1.08056	0.379024	-2.85089	0.0043597	0.04216	25.1083	23.8803	20.5619	19.4336	12.2053	10.3349	14.9577	5.08006	C_1	Shprh
6255	42.2156	0.796181	0.251029	3.17167	0.00151566	0.0191539	24.2714	25.6492	40.0417	34.0088	45.3338	74.4115	52.3519	41.6565	C_1	Cited2
6270	176.088	-0.55159	0.120286	-4.58565	4.52585e-06	0.000160481	209.236	216.692	200.208	210.855	137.745	122.986	143.344	167.642	C_1	Bclaf1
6285	1336.32	-0.731899	0.0626374	-11.6847	1.5263e-31	1.31436e-28	1668.87	1592.02	1716.38	1693.64	939.805	940.479	1042.05	1097.29	C_1	Rps12
6339	29.4877	-0.811246	0.280772	-2.88934	0.00386052	0.0384014	30.9669	34.4938	46.5349	37.8955	16.5643	21.7034	27.4224	20.3203	C_1	Rev3l
6399	33.1347	-0.798217	0.258814	-3.08413	0.00204146	0.0236427	45.195	45.1072	42.2061	35.9522	27.8977	19.6364	23.683	25.4003	C_1	Ranbp2
6417	36.5845	-0.781761	0.262621	-2.97676	0.00291307	0.0313013	36.8255	53.0673	42.2061	53.4424	35.744	16.5359	27.4224	27.4323	C_1	Unc5b
6453	40.2749	-0.77521	0.241512	-3.20982	0.00132819	0.0174051	47.7058	42.4539	62.7681	50.5274	27.0259	36.1723	31.1618	24.3843	C_1	Jmjd1c
6496	20.7904	1.3015	0.394154	3.30201	0.000959933	0.0136987	10.8803	12.3824	14.0687	10.6885	22.6669	54.7752	28.6689	12.1922	C_1	Chchd10
6580	47.5442	1.03907	0.225863	4.60044	4.21591e-06	0.000152177	30.9669	34.4938	32.4662	27.207	75.847	69.2441	46.1195	64.0088	C_1	Btbd2
6587	60.2522	0.772195	0.200406	3.85315	0.000116609	0.00260753	54.4013	33.6093	51.946	37.8955	74.1034	74.4115	83.5137	72.1369	C_1	Sf3a2
6614	48.9719	0.772895	0.229944	3.36124	0.000775943	0.0115206	41.8472	30.9559	41.1239	31.0938	68.8726	79.579	53.5984	44.7046	C_1	Fzr1
6663	40.4798	-0.744139	0.234334	-3.17554	0.00149557	0.0189695	48.5427	49.5295	44.3705	60.2442	28.7696	28.9378	29.9154	33.5284	C_1	Timp3
6699	50.4887	-0.771127	0.21662	-3.55981	0.000371122	0.00644703	63.6077	67.2186	49.7816	73.8477	42.7184	34.1053	41.1336	31.4964	C_1	Socs2
6721	21.6335	-1.13397	0.367357	-3.08683	0.00202301	0.0235419	48.5427	20.3425	25.973	24.292	20.9233	12.4019	12.4647	8.1281	C_1	Tmtc2
6734	229.155	-0.685863	0.110402	-6.21242	5.21747e-10	5.15589e-08	264.474	326.364	281.374	257.495	166.515	187.062	178.246	171.706	C_1	Csrp2
6739	126.399	0.995306	0.174869	5.69171	1.25773e-08	9.24584e-07	80.3466	119.402	68.1791	68.0176	149.079	133.321	206.915	185.93	C_1	Phlda1
6857	195.811	0.579119	0.116811	4.95773	7.13203e-07	3.38519e-05	169.9	163.624	126.618	166.157	230.156	217.034	243.062	249.939	C_1	Sarnp
6883	131.946	0.554904	0.134932	4.11247	3.91452e-05	0.00106773	102.944	101.712	112.55	109.8	133.386	165.359	168.274	161.546	C_1	Elavl1
6889	161.379	-0.54631	0.12185	-4.48346	7.34419e-06	0.000252976	194.171	182.198	208.866	180.732	131.643	128.153	143.344	121.922	C_1	Arglu1
6916	88.7511	0.53317	0.163213	3.26671	0.00108803	0.0149483	63.6077	70.7564	89.8232	67.0459	101.129	103.349	98.4714	115.825	C_1	Cdc16
6944	61.8521	0.712096	0.193666	3.67693	0.000236057	0.00461997	41.8472	43.3383	61.6858	41.7822	79.3342	79.579	71.049	76.2009	C_1	Plat
6945	25.4468	-0.974944	0.299725	-3.2528	0.00114274	0.0154797	35.1516	35.3782	33.5484	30.1221	13.0771	19.6364	22.4365	14.2242	C_1	Kat6a
6950	177.243	-0.596857	0.120537	-4.95167	7.3579e-07	3.46511e-05	214.258	203.425	209.948	227.373	165.643	125.053	137.112	135.13	C_1	Sfrp1
7004	32.3391	-0.848302	0.274146	-3.09435	0.00197248	0.0232683	39.3364	51.2984	46.5349	29.1504	19.1797	25.8373	19.9436	27.4323	C_1	Tnks
7023	95.8136	-0.61383	0.158386	-3.87552	0.000106396	0.00242938	119.683	117.633	120.125	104.941	65.3854	66.1436	87.2532	85.3451	C_1	Pcm1
7029	47.6899	-1.63426	0.249445	-6.55157	5.69347e-11	6.04762e-09	75.3249	67.2186	71.4257	73.8477	27.8977	11.3684	36.1477	18.2882	C_1	Pdlim3
7049	39.5006	-0.785928	0.235862	-3.33215	0.000861776	0.0125478	45.195	50.414	53.0282	51.499	31.385	28.9378	31.1618	24.3843	C_1	Tenm3
7059	48.8952	-1.07272	0.263704	-4.0679	4.74392e-05	0.00124875	61.0969	76.9476	56.2748	70.9326	46.2056	11.3684	39.8872	28.4484	C_1	Hand2
7060	16.512	-2.02417	0.430668	-4.70007	2.60067e-06	9.61769e-05	24.2714	37.1471	22.7264	22.3486	12.2053	3.10048	6.23237	4.06405	C_1	Gm34030
7061	23.2747	-1.04607	0.351755	-2.97385	0.0029409	0.031488	27.6191	37.1471	24.8908	35.9522	25.2823	7.23445	19.9436	8.1281	C_1	5033428I22Rik
7073	27.4367	0.921954	0.283586	3.25105	0.00114979	0.0155401	16.7389	17.6891	18.3975	23.3203	41.8466	33.0718	34.9013	33.5284	C_1	Cpe
7112	41.0425	0.647665	0.232299	2.78807	0.00530239	0.0488911	26.7822	37.1471	28.1374	35.9522	48.8211	56.8421	44.8731	49.7846	C_1	Homer3
7121	138.811	1.11635	0.132817	8.4052	4.27116e-17	1.07277e-14	81.1835	84.9077	94.1521	90.3662	176.976	183.962	206.915	192.026	C_1	Uba52
7130	221.652	0.761656	0.108914	6.99318	2.68725e-12	3.95092e-10	165.715	166.278	186.14	140.894	294.67	276.976	269.238	273.307	C_1	Jund
7180	39.8615	-0.713991	0.238533	-2.99326	0.00276011	0.0299244	51.0536	56.6052	41.1239	49.5557	34.8722	34.1053	26.1759	25.4003	C_1	Hmgxb4
7187	23.6074	0.942013	0.309877	3.03996	0.00236612	0.0263727	13.3911	20.3425	18.3975	12.6318	27.0259	33.0718	27.4224	36.5765	C_1	Tmem184c
7214	69.3107	0.578419	0.176456	3.27798	0.00104552	0.0145161	53.5644	57.4896	53.0282	58.3008	81.0778	79.579	81.0208	90.4251	C_1	Gipc1
7216	77.9851	0.605488	0.177854	3.40442	0.000663055	0.0103053	66.9555	63.6808	50.8638	65.1026	102.001	72.3445	108.443	94.4892	C_1	Ddx39
7257	70.7965	0.666467	0.183557	3.63084	0.000282504	0.00514482	53.5644	63.6808	45.4527	55.3858	90.6677	71.3111	100.964	85.3451	C_1	Asna1
7333	46.0276	-0.663219	0.230049	-2.88294	0.00393981	0.0389331	57.7491	52.1829	59.5214	55.3858	28.7696	24.8038	46.1195	43.6885	C_1	Cnot1
7346	84.4679	0.64664	0.162145	3.98803	6.66238e-05	0.00168294	65.2816	60.143	67.0969	70.9326	97.6421	98.1819	104.704	111.761	C_1	Cmtm3
7380	24.664	0.933957	0.299976	3.11344	0.0018492	0.0223275	20.0866	14.1513	16.2331	17.4902	39.2312	28.9378	28.6689	32.5124	C_1	Nutf2
7410	102.431	-0.656833	0.166815	-3.93748	8.23407e-05	0.00196186	123.031	153.011	125.536	98.1397	73.2316	74.4115	100.964	71.1209	C_1	Zfhx3
7434	48.1608	-0.69618	0.220817	-3.15274	0.00161746	0.0198981	51.8905	65.4497	68.1791	53.4424	34.8722	42.3732	27.4224	41.6565	C_1	Glg1
7449	22.6062	1.18683	0.378983	3.13161	0.00173851	0.021214	12.5542	13.2668	12.9865	16.5186	25.2823	62.0096	19.9436	18.2882	C_1	Adamts18
7473	18.0493	-1.25498	0.401774	-3.12359	0.0017866	0.0216693	31.8039	20.3425	28.1374	20.4053	6.97444	4.13397	22.4365	10.1601	C_1	Crispld2
7483	99.7958	1.15378	0.168326	6.85446	7.1584e-12	9.58908e-10	69.4663	73.4098	64.9325	38.8672	137.745	132.287	149.577	132.082	C_1	Foxf1
7528	25.7572	0.920006	0.307556	2.99135	0.00277748	0.0300587	13.3911	11.4979	24.8908	22.3486	38.3594	37.2058	29.9154	28.4484	C_1	Rhou
7574	70.6969	0.60354	0.18513	3.26009	0.00111376	0.0151894	57.7491	45.9917	72.5079	48.584	76.7188	91.9809	89.7461	82.297	C_1	Pdhb
7584	122.771	0.505678	0.137926	3.66629	0.000246097	0.00470574	93.7377	114.979	93.0699	103.97	144.72	135.388	140.852	155.45	C_1	Psmd6
7590	122.557	-0.759445	0.146504	-5.1838	2.17412e-07	1.19142e-05	150.65	157.433	141.769	168.101	106.36	103.349	73.5419	79.249	C_1	Top2b
7626	74.0176	0.531955	0.172232	3.0886	0.002011	0.0235385	60.2599	66.3342	59.5214	56.3574	95.8985	88.8804	78.5278	86.3611	C_1	Adk
7637	52.5934	-0.690035	0.206266	-3.34537	0.000821728	0.0120814	56.9122	68.1031	64.9325	69.9609	43.5902	41.3397	42.3801	33.5284	C_1	Zmiz1
7671	191.373	0.532817	0.111262	4.78883	1.67756e-06	6.87916e-05	143.117	168.931	154.756	159.355	231.9	223.235	223.119	226.571	C_1	Nt5dc2
7674	54.9554	1.70428	0.554978	3.0709	0.00213414	0.0244429	33.4777	41.5694	15.1509	12.6318	53.1801	150.89	86.0067	46.7366	C_1	Tnnc1
7697	16.5866	1.74879	0.481101	3.63496	0.000278019	0.0051077	2.51083	14.1513	3.24662	10.6885	41.8466	15.5024	11.2183	33.5284	C_1	Gdf10
7705	51.8439	-0.575295	0.206351	-2.78794	0.00530438	0.0488911	58.5861	66.3342	63.8503	60.2442	49.6929	38.2393	36.1477	41.6565	C_1	Wapl
7738	31.073	-0.910562	0.294026	-3.09687	0.00195573	0.0231159	35.9886	53.0673	44.3705	29.1504	30.5132	18.6029	23.683	13.2082	C_1	Dlgap5
7761	35.1316	-0.812502	0.272699	-2.97948	0.00288735	0.0310803	40.1733	49.5295	44.3705	44.6973	32.2568	20.6699	36.1477	13.2082	C_1	Arhgef40
7765	112.833	-0.669595	0.145755	-4.59398	4.34873e-06	0.000155113	146.465	127.362	145.016	135.063	88.0523	95.0814	93.4855	72.1369	C_1	Supt16
7843	99.0087	0.560849	0.161541	3.47186	0.000516858	0.00840661	98.7594	84.0233	64.9325	70.9326	111.591	108.517	117.169	136.146	C_1	Sap18
7890	45.6452	0.729731	0.231226	3.15593	0.00159989	0.0197625	43.5211	36.2627	24.8908	32.0654	65.3854	62.0096	57.3378	43.6885	C_1	Pbk
7913	65.2991	-0.745412	0.197387	-3.77639	0.000159118	0.0032848	71.1402	99.9435	79.0012	76.7627	54.0519	36.1723	58.5843	46.7366	C_1	Loxl2
7935	62.2753	-1.01424	0.201706	-5.02833	4.9478e-07	2.4649e-05	72.8141	82.2544	107.139	71.9043	41.8466	44.4402	36.1477	41.6565	C_1	Fndc3a
7991	59.6519	-0.614268	0.198216	-3.09898	0.0019419	0.0230428	71.9772	73.4098	70.3435	71.9043	40.9748	36.1723	58.5843	53.8487	C_1	Mycbp2
7997	90.2869	0.805608	0.164	4.91224	9.00416e-07	4.14329e-05	62.7708	68.1031	74.6723	58.3008	119.437	132.287	95.9785	110.745	C_1	Gm10076
8058	28.0134	-0.845588	0.285534	-2.96142	0.0030622	0.032441	39.3364	35.3782	40.0417	29.1504	19.1797	25.8373	19.9436	15.2402	C_1	Cep295
8082	63.5814	-0.831198	0.214745	-3.87063	0.000108556	0.00246934	74.488	82.2544	99.5631	70.9326	49.6929	39.2728	27.4224	65.0248	C_1	Dnmt1
8190	34.2981	-1.54448	0.276127	-5.59335	2.22729e-08	1.55571e-06	56.0752	49.5295	60.6036	37.8955	16.5643	14.4689	19.9436	19.3042	C_1	CT025619.1
8220	72.228	-0.707039	0.178771	-3.955	7.65335e-05	0.00185967	82.0205	88.4456	89.8232	97.168	50.5647	52.7082	67.3096	49.7846	C_1	Ddx6
8224	43.4876	-0.787588	0.225724	-3.48917	0.000484531	0.00806838	58.5861	53.9518	46.5349	61.2158	33.1286	33.0718	29.9154	31.4964	C_1	Kmt2a
8254	108.952	-0.774226	0.155298	-4.98543	6.18232e-07	2.98136e-05	148.976	145.051	136.358	118.545	62.7699	91.9809	78.5278	89.4091	C_1	Rpl10-ps3
8266	27.2551	1.19261	0.3406	3.50151	0.00046263	0.00776806	14.228	18.5736	11.9043	21.377	25.2823	66.1436	36.1477	24.3843	C_1	Cryab
8285	56.8562	-0.628362	0.202179	-3.10795	0.00188387	0.0224871	66.9555	68.9875	68.1791	70.9326	40.103	36.1723	59.8307	43.6885	C_1	Cul5
8289	47.1918	0.674198	0.221137	3.04878	0.00229775	0.0259379	39.3364	42.4539	33.5484	29.1504	47.0775	60.9761	66.0631	58.9287	C_1	Idh3a
8298	16.2481	-1.2039	0.378727	-3.1788	0.00147887	0.0189025	26.7822	19.458	19.4797	25.2637	13.0771	9.30144	7.47884	9.14411	C_1	Ube2q2
8383	73.706	0.550956	0.181736	3.03162	0.00243245	0.0269042	64.4447	65.4497	66.0147	43.7256	102.001	81.646	81.0208	85.3451	C_1	Rab11a
8421	35.4383	-1.15001	0.280252	-4.10348	4.06983e-05	0.00110013	54.4013	55.7207	38.9595	46.6406	25.2823	34.1053	16.2042	12.1922	C_1	Tln2
8437	64.6535	0.773006	0.216382	3.57242	0.000353701	0.006198	30.9669	48.6451	62.7681	50.5274	100.258	79.579	56.0913	88.3931	C_1	Aldh1a2
8446	495.946	-0.610088	0.0775822	-7.86376	3.72786e-15	8.02555e-13	596.741	598.776	602.79	598.555	367.902	386.527	381.421	434.853	C_1	Nedd4
8502	49.9138	0.751988	0.239636	3.13804	0.0017008	0.0208382	45.195	39.8005	34.6306	28.1787	69.7444	47.5407	88.4996	45.7206	C_1	Tpbg
8511	27.6052	1.10154	0.365464	3.01408	0.00257763	0.0282508	15.065	17.6891	20.5619	17.4902	61.0263	50.6412	26.1759	12.1922	C_1	Tbx18
8522	24.3169	1.04641	0.30773	3.40041	0.000672854	0.010382	20.0866	17.6891	8.65766	16.5186	34.8722	31.0048	31.1618	34.5444	C_1	Plscr1
8526	20.8395	1.05594	0.344453	3.06555	0.0021727	0.0247403	10.0433	16.8047	11.9043	15.5469	39.2312	21.7034	31.1618	20.3203	C_1	1190002N15Rik
8562	53.83	-0.621493	0.210313	-2.95509	0.00312578	0.0328325	74.488	56.6052	64.9325	66.0742	49.6929	45.4737	28.6689	44.7046	C_1	Stag1
8568	114.565	0.531976	0.142751	3.72659	0.000194085	0.00396592	84.5313	95.5212	95.2343	99.1113	132.514	135.388	153.316	120.905	C_1	Anapc13
8577	192.822	-0.720046	0.124219	-5.7966	6.7674e-09	5.29791e-07	220.953	229.074	266.223	246.807	171.746	127.12	122.154	158.498	C_1	Cdv3
8685	48.7862	1.46712	0.514323	2.85253	0.00433725	0.0421014	16.7389	47.7606	19.4797	19.4336	54.0519	109.55	89.7461	33.5284	C_1	Myl3
8741	116.663	-0.661705	0.141143	-4.68819	2.75635e-06	0.000101313	152.324	135.322	143.934	139.922	82.8214	88.8804	88.4996	101.601	C_1	Nktr
8772	74.5432	0.644886	0.170189	3.78922	0.000151119	0.00316301	56.9122	57.4896	57.357	61.2158	94.1549	93.0144	84.7602	91.4411	C_1	Drg1
8800	198.876	0.583217	0.112288	5.19392	2.05911e-07	1.13874e-05	169.9	172.469	152.591	140.894	227.541	251.139	230.598	245.875	C_1	Ewsr1
8814	192.82	1.84111	0.484417	3.80067	0.000144307	0.00304154	96.2485	75.1787	84.4122	80.6494	138.617	611.828	271.731	183.898	C_1	Myl7
8831	42.3956	-1.05481	0.253736	-4.15713	3.22269e-05	0.000903552	49.3797	53.9518	72.5079	54.4141	39.2312	29.9713	22.4365	17.2722	C_1	Tns3
8874	90.0723	-0.649934	0.160939	-4.03838	5.38218e-05	0.00139844	112.15	105.25	102.81	120.488	73.2316	63.0431	62.3237	81.281	C_1	Usp34
8894	70.9589	-0.699448	0.184891	-3.78304	0.000154924	0.00322028	89.553	89.33	70.3435	102.026	61.8981	52.7082	56.0913	45.7206	C_1	Sptbn1
8908	177.721	1.71502	0.424316	4.04184	5.30338e-05	0.00138995	56.0752	155.664	71.4257	48.584	222.31	241.837	241.816	384.053	C_1	Hba-x
8909	183.102	2.0734	0.395275	5.24546	1.55889e-07	8.86507e-06	61.9338	130.015	41.1239	47.6123	260.67	267.675	271.731	384.053	C_1	Hba-a1
8910	102.86	2.30445	0.327415	7.03833	1.94563e-12	3.00725e-10	30.13	58.3741	29.2196	20.4053	153.438	163.292	149.577	218.443	C_1	Hba-a2
8969	170.781	-0.506918	0.118582	-4.27483	1.91287e-05	0.00057654	184.128	214.038	195.88	206.968	134.258	137.455	153.316	140.21	C_1	Canx
9001	50.1367	-0.963545	0.213445	-4.51425	6.35406e-06	0.000220128	63.6077	73.4098	67.0969	61.2158	37.4876	36.1723	33.6548	28.4484	C_1	Aff4
9018	103.967	0.623897	0.168298	3.70711	0.000209641	0.0041984	74.488	93.7523	59.5214	99.1113	115.95	156.058	110.936	121.922	C_1	Gpx3
9033	35.4217	-1.65153	0.320044	-5.16033	2.46513e-07	1.33872e-05	46.0319	81.3699	40.0417	46.6406	19.1797	6.20096	28.6689	15.2402	C_1	Hand1
9099	19.8438	-0.991073	0.349787	-2.83336	0.00460614	0.0437947	34.3147	20.3425	21.6442	29.1504	16.5643	12.4019	16.2042	8.1281	C_1	Specc1
9132	179.32	-0.820824	0.12069	-6.80109	1.03828e-11	1.25175e-09	220.953	243.225	233.757	219.6	151.694	127.12	123.401	114.809	C_1	Myh10
9164	990.907	0.537681	0.06265	8.5823	9.29908e-18	2.54795e-15	827.737	854.384	768.368	779.287	1109.81	1175.08	1206.59	1206.01	C_1	Eif4a1
9173	174.043	0.516451	0.118272	4.36666	1.26163e-05	0.000406691	126.378	140.628	156.92	149.639	204.002	203.598	218.133	193.042	C_1	Tmem256
9194	49.9682	0.703595	0.218659	3.21777	0.00129193	0.0171159	46.8688	30.0715	34.6306	40.8106	72.3598	56.8421	51.1054	67.0568	C_1	0610010K14Rik
9228	64.3649	0.561859	0.181967	3.0877	0.00201715	0.0235419	56.0752	50.414	50.8638	50.5274	76.7188	78.5455	73.5419	78.233	C_1	Ube2g1
9240	154.13	-0.533269	0.128019	-4.16554	3.10618e-05	0.000879064	188.312	161.855	203.455	176.846	139.489	128.153	122.154	112.777	C_1	Pafah1b1
9330	53.4366	0.925742	0.215027	4.30523	1.6681e-05	0.000518314	39.3364	37.1471	35.7129	35.9522	88.0523	72.3445	49.8589	69.0889	C_1	Tmem98
9347	48.21	-0.92179	0.214345	-4.30049	1.7042e-05	0.000526411	60.2599	64.5653	60.6036	67.0459	33.1286	36.1723	32.4083	31.4964	C_1	Taf15
9420	33.0403	-0.836731	0.262101	-3.1924	0.00141097	0.0182127	39.3364	43.3383	37.8773	48.584	19.1797	29.9713	23.683	22.3523	C_1	Spag9
9431	247.983	-0.579632	0.112431	-5.15543	2.53044e-07	1.36192e-05	328.919	310.444	240.25	308.023	220.567	190.163	205.668	179.834	C_1	Col1a1
9443	88.4352	0.875943	0.173411	5.05125	4.38932e-07	2.2049e-05	63.6077	64.5653	55.1926	66.0742	125.54	83.713	114.676	134.114	C_1	Phb
9458	44.6525	0.956177	0.26721	3.57837	0.000345745	0.00609733	28.4561	34.4938	31.384	27.207	51.4365	35.1388	53.5984	95.5052	C_1	Hoxb5
9562	53.6763	0.797547	0.208514	3.8249	0.000130823	0.00283764	41.0102	29.187	44.3705	42.7539	71.488	57.8756	68.5561	74.1689	C_1	Psme3
9584	65.5454	-0.811772	0.192226	-4.22301	2.41063e-05	0.000705403	87.8791	92.8678	83.33	70.9326	57.5391	42.3732	38.6407	50.8006	C_1	Lsm12
9591	76.7857	-0.689648	0.170676	-4.0407	5.32928e-05	0.00139069	89.553	89.33	98.4809	102.026	61.8981	55.8086	62.3237	54.8647	C_1	Ubtf
9611	195.744	0.571302	0.114043	5.00953	5.45627e-07	2.67401e-05	144.791	151.242	163.413	171.987	230.156	235.637	210.654	258.067	C_1	Dcakd
9612	42.9986	0.768086	0.233062	3.29563	0.00098203	0.013831	35.9886	35.3782	23.8086	32.0654	63.6417	58.9091	42.3801	51.8166	C_1	Nmt1
9625	118.195	1.97573	0.472983	4.17718	2.95151e-05	0.000843209	40.1733	45.1072	42.2061	64.1309	122.924	328.651	223.119	79.249	C_1	Myl4
9651	44.2383	1.09275	0.252898	4.32089	1.55398e-05	0.000490439	35.1516	30.0715	17.3153	30.1221	81.9496	62.0096	53.5984	43.6885	C_1	Kpna2
9653	84.5628	-0.586399	0.161702	-3.62641	0.000287388	0.00520233	104.618	104.366	96.3165	100.083	61.8981	73.378	69.8025	66.0408	C_1	Bptf
9684	883.601	0.506417	0.0670832	7.54909	4.38325e-14	8.8074e-12	728.978	673.071	769.45	750.137	1006.06	986.986	1039.56	1114.57	C_1	Rpl38
9689	34.6833	0.985895	0.266745	3.69603	0.000219001	0.00432833	17.5758	21.2269	29.2196	26.2354	57.5391	47.5407	32.4083	45.7206	C_1	Slc9a3r1
9794	85.9169	0.688934	0.172082	4.00352	6.24077e-05	0.00159404	76.1619	57.4896	62.7681	66.0742	94.1549	90.9474	109.69	130.05	C_1	Alyref
9892	142.794	-2.18032	0.161013	-13.5413	8.92084e-42	1.79249e-38	251.083	237.919	230.51	218.628	70.6162	33.0718	43.6266	56.8967	C_1	Hist1h1b
9898	118.557	1.62302	0.182021	8.9167	4.80387e-19	1.60876e-16	62.7708	64.5653	53.0282	52.4707	233.644	140.555	132.126	209.299	C_1	Hist1h2ap
9922	27.5042	-1.52816	0.317135	-4.81864	1.44538e-06	6.13575e-05	50.2166	45.9917	43.2883	24.292	16.5643	14.4689	9.97179	15.2402	C_1	Hist1h4d
9924	157.415	-2.17039	0.163035	-13.3124	1.96067e-40	2.95472e-37	317.202	243.225	243.497	227.373	64.5135	38.2393	51.1054	74.1689	C_1	Hist1h1e
9925	16.9956	-1.12415	0.36896	-3.04681	0.0023128	0.0259817	22.5975	27.4181	24.8908	18.4619	13.9489	9.30144	11.2183	8.1281	C_1	Hist1h2ac
9929	44.541	-1.75482	0.25617	-6.85023	7.37314e-12	9.66201e-10	60.2599	67.2186	83.33	64.1309	15.6925	15.5024	18.6971	31.4964	C_1	Hist1h1c
9936	29.3829	-2.07515	0.311455	-6.66278	2.68701e-11	3.0561e-09	54.4013	43.3383	46.5349	45.669	9.58985	9.30144	9.97179	16.2562	C_1	Hist1h1a
9959	21.5541	1.1414	0.347768	3.28206	0.0010305	0.0144127	13.3911	12.3824	12.9865	14.5752	14.8207	36.1723	38.6407	29.4644	C_1	Foxf2
10081	109.444	-0.781217	0.152586	-5.11986	3.05759e-07	1.57531e-05	134.748	124.708	149.345	145.752	83.6932	98.1819	71.049	68.0728	C_1	Nsd1
10096	103.371	-0.584219	0.150744	-3.87556	0.000106379	0.00242938	138.933	114.095	115.796	127.29	91.5395	80.6125	83.5137	75.1849	C_1	Ddx46
10113	721.185	0.639453	0.0666587	9.59295	8.56033e-22	4.69106e-19	582.513	584.625	540.022	548.027	904.933	859.867	851.342	898.155	C_1	Hnrnpk
10121	37.6304	-0.959994	0.252578	-3.80079	0.000144236	0.00304154	49.3797	55.7207	42.2061	51.499	23.5387	36.1723	21.1901	21.3363	C_1	Zcchc6
10184	38.6272	2.06808	0.597749	3.45977	0.000540633	0.00873709	7.53249	10.6135	27.0552	14.5752	28.7696	91.9809	95.9785	32.5124	C_1	Irx1
10186	24.9835	2.2991	0.40039	5.74217	9.34735e-09	7.13238e-07	5.02166	1.76891	14.0687	13.6035	27.0259	62.0096	44.8731	31.4964	C_1	Irx2
10213	48.7683	-0.63093	0.215307	-2.93038	0.00338553	0.0349452	62.7708	54.8362	64.9325	54.4141	42.7184	34.1053	44.8731	31.4964	C_1	Rhobtb3
10223	36.1914	-1.27899	0.265192	-4.82287	1.41504e-06	6.09277e-05	51.0536	64.5653	41.1239	47.6123	16.5643	26.8708	22.4365	19.3042	C_1	Arrdc3
10238	146.897	-1.07901	0.152162	-7.0912	1.3295e-12	2.16027e-10	176.595	217.576	247.826	156.44	88.9241	111.617	84.7602	91.4411	C_1	Vcan
10265	24.5259	-1.61769	0.330872	-4.88917	1.01264e-06	4.58964e-05	45.195	29.187	33.5484	39.8389	13.9489	13.4354	14.9577	6.09608	C_1	Iqgap2
10300	94.0797	0.698916	0.205692	3.39789	0.000679089	0.0104162	67.7924	95.5212	55.1926	68.0176	136.002	149.857	112.183	68.0728	C_1	Ccnb1
10305	31.4374	-0.816356	0.275485	-2.96334	0.00304321	0.0324107	52.7275	31.8404	35.7129	39.8389	25.2823	17.5694	26.1759	22.3523	C_1	Erbin
10318	71.7622	-0.579753	0.18032	-3.21514	0.00130379	0.0171599	84.5313	88.4456	76.8368	93.2813	47.0775	54.7752	61.0772	68.0728	C_1	Kif2a
10334	25.0442	-0.848717	0.297844	-2.84954	0.00437826	0.04216	34.3147	34.4938	24.8908	34.9805	16.5643	17.5694	16.2042	21.3363	C_1	Dhx29
10346	79.2299	0.80031	0.209056	3.82821	0.00012908	0.00282943	62.7708	70.7564	49.7816	46.6406	86.3087	135.388	117.169	65.0248	C_1	Isl1
10382	36.3381	-0.744211	0.254429	-2.92503	0.00344426	0.0353363	53.5644	44.2228	42.2061	42.7539	36.6158	21.7034	21.1901	28.4484	C_1	Atad2b
10403	35.6411	1.4784	0.270374	5.46801	4.55128e-08	2.91863e-06	12.5542	22.9958	17.3153	22.3486	40.9748	50.6412	57.3378	60.9608	C_1	Mycn
10437	122.888	0.671124	0.141214	4.75252	2.00897e-06	7.87273e-05	87.0421	93.7523	87.6588	111.743	159.54	153.991	130.88	158.498	C_1	Rrm2
10469	31.769	-1.04423	0.27369	-3.81539	0.000135968	0.00291679	47.7058	46.8761	31.384	44.6973	22.6669	19.6364	24.9295	16.2562	C_1	Twist1
10500	63.9982	-0.547066	0.184131	-2.97107	0.00296762	0.0317178	78.6727	73.4098	80.0834	71.9043	54.0519	54.7752	52.3519	46.7366	C_1	Strn3
10506	101.26	-0.662074	0.150046	-4.41246	1.02201e-05	0.000341971	118.846	119.402	129.865	129.233	84.5651	71.3111	73.5419	83.313	C_1	Arhgap5
10541	1732.27	0.540099	0.0591849	9.12562	7.13272e-20	2.68725e-17	1421.97	1293.07	1495.61	1437.11	1931.05	2032.88	2080.36	2166.14	C_1	Rps29
10550	36.5342	0.764157	0.244086	3.13069	0.00174394	0.0212373	25.1083	27.4181	23.8086	32.0654	47.9493	50.6412	43.6266	41.6565	C_1	Arf6
10569	19.7226	-0.962677	0.335566	-2.86881	0.00412015	0.0401425	25.9453	23.8803	29.2196	25.2637	11.3335	12.4019	12.4647	17.2722	C_1	Daam1
10590	119.352	-0.741507	0.144088	-5.14621	2.658e-07	1.41792e-05	165.715	142.397	136.358	151.582	81.9496	78.5455	99.7179	98.5532	C_1	Wdr89
10621	97.9762	0.669956	0.156336	4.28535	1.82452e-05	0.000552675	83.6944	83.1388	70.3435	65.1026	133.386	107.483	114.676	125.986	C_1	Actn1
10626	274.445	1.3103	0.100186	13.0787	4.36069e-39	5.25725e-36	174.084	145.051	149.345	161.299	386.209	376.192	405.104	398.277	C_1	Erh
10670	28.774	0.822503	0.291691	2.81978	0.0048057	0.0452637	15.065	17.6891	29.2196	21.377	26.1541	37.2058	44.8731	38.6085	C_1	Pgf
10692	92.2376	0.528485	0.156747	3.37158	0.000747373	0.0113195	84.5313	79.601	73.5901	64.1309	115.95	106.45	105.95	107.697	C_1	Ahsa1
10724	32.3705	-1.00013	0.270229	-3.70106	0.000214704	0.00427141	41.8472	40.685	42.2061	48.584	20.9233	25.8373	12.4647	26.4163	C_1	Trip11
10735	39.7318	-0.840866	0.241112	-3.48746	0.000487641	0.00809779	52.7275	40.685	53.0282	58.3008	32.2568	29.9713	22.4365	28.4484	C_1	Btbd7
10767	874.786	-0.578671	0.0846067	-6.83954	7.94482e-12	1.00512e-09	1047.85	1101.15	916.63	1129.09	823.855	644.9	630.716	704.097	C_1	Meg3
10797	331.434	0.509414	0.0872183	5.84068	5.19886e-09	4.23497e-07	266.148	276.835	265.141	285.674	394.928	383.426	401.365	377.957	C_1	2010107E04Rik
10811	50.5042	0.931033	0.24319	3.82842	0.000128971	0.00282943	22.5975	30.9559	38.9595	46.6406	54.0519	78.5455	83.5137	48.7686	C_1	Crip2
10825	22.5347	1.0018	0.324855	3.08384	0.00204344	0.0236427	17.5758	12.3824	14.0687	15.5469	23.5387	36.1723	38.6407	22.3523	C_1	Selenop
10938	34.6044	-0.753976	0.255228	-2.95413	0.00313552	0.0328712	51.8905	45.1072	35.7129	40.8106	27.8977	27.9043	26.1759	21.3363	C_1	Trps1
10959	64.8492	-0.775652	0.196676	-3.94381	8.01982e-05	0.00191839	91.2269	81.3699	71.4257	83.5645	61.0263	36.1723	52.3519	41.6565	C_1	Atad2
11088	94.5437	-0.605181	0.154484	-3.91743	8.94963e-05	0.00210736	109.64	108.788	119.043	118.545	66.2572	79.579	77.2814	77.217	C_1	Ddx17
11231	187.497	-0.61605	0.117101	-5.26085	1.43392e-07	8.23391e-06	213.421	225.536	244.579	225.43	166.515	128.153	152.07	144.274	C_1	Scaf11
11282	31.7495	-0.739371	0.264838	-2.79179	0.00524173	0.0485364	40.1733	41.5694	43.2883	34.0088	21.7951	22.7369	19.9436	30.4804	C_1	Larp4
11294	54.9511	0.599094	0.202495	2.95857	0.00309075	0.0326288	36.8255	50.414	37.8773	49.5557	64.5135	60.9761	67.3096	72.1369	C_1	Dazap2
11335	21.5382	1.18961	0.353347	3.3667	0.000760743	0.0114413	8.36944	13.2668	14.0687	17.4902	47.0775	21.7034	24.9295	25.4003	C_1	Hoxc5
11337	25.597	1.17534	0.323507	3.63313	0.000280001	0.00511469	15.9019	15.0357	11.9043	20.4053	50.5647	26.8708	22.4365	41.6565	C_1	Hoxc4
11357	58.2176	-0.584333	0.194628	-3.0023	0.00267944	0.0291546	67.7924	75.1787	72.5079	64.1309	43.5902	48.5742	41.1336	52.8327	C_1	Crebbp
11580	76.3452	-0.596925	0.17381	-3.43435	0.000593974	0.00944548	101.27	78.7165	96.3165	91.3379	65.3854	54.7752	66.0631	56.8967	C_1	Golgb1
11586	62.4728	-0.607668	0.190232	-3.19436	0.00140143	0.0181284	71.1402	82.2544	77.919	70.9326	53.1801	41.3397	46.1195	56.8967	C_1	Lrrc58
11611	49.4719	-0.908303	0.228392	-3.97695	6.98047e-05	0.00172452	51.8905	84.0233	51.946	69.9609	35.744	34.1053	38.6407	29.4644	C_1	Ccdc80
11680	47.2996	-0.881822	0.274531	-3.2121	0.00131767	0.0173048	30.9669	83.1388	58.4392	71.9043	28.7696	26.8708	49.8589	28.4484	C_1	Adamts1
11735	16.4374	1.2986	0.420062	3.09145	0.00199183	0.0234247	10.0433	14.1513	7.57545	5.83008	18.3079	38.2393	26.1759	11.1761	C_1	Sh3bgr
11753	47.153	-0.72467	0.217051	-3.33871	0.000841691	0.0123148	60.2599	61.0274	62.7681	50.5274	34.8722	35.1388	41.1336	31.4964	C_1	Tulp4
11755	16.6403	1.04822	0.368117	2.8475	0.00440637	0.0422283	13.3911	10.6135	8.65766	10.6885	29.6414	19.6364	21.1901	19.3042	C_1	Dynlt1a
11757	109.213	0.716923	0.148901	4.81475	1.47385e-06	6.21285e-05	73.651	99.9435	74.6723	81.6211	137.745	128.153	145.837	132.082	C_1	Dynlt1f
11758	40.2638	0.859683	0.255515	3.36451	0.000766803	0.0114413	21.7605	27.4181	44.3705	21.377	40.9748	55.8086	58.5843	51.8166	C_1	Ezr
11772	57.2098	-0.56852	0.194473	-2.92339	0.00346243	0.0353755	70.3033	70.7564	67.0969	65.1026	49.6929	45.4737	48.6125	40.6405	C_1	Qk
11777	113.138	-0.757447	0.153194	-4.94437	7.63907e-07	3.56964e-05	125.542	146.82	162.331	135.063	97.6421	65.1101	87.2532	85.3451	C_1	Igf2r
11811	15.5824	-1.8159	0.411745	-4.41025	1.03249e-05	0.000341971	21.7605	21.2269	28.1374	26.2354	9.58985	4.13397	7.47884	6.09608	C_1	Spaca6
11842	427.849	-0.633133	0.0839415	-7.54255	4.60863e-14	8.96155e-12	569.122	523.598	503.227	483.897	320.824	349.321	325.33	347.476	C_1	Srrm2
11882	71.5297	0.619019	0.183975	3.3647	0.000766279	0.0114413	62.7708	40.685	57.357	65.1026	81.9496	87.8469	81.0208	95.5052	C_1	Jpt2
11917	38.0236	1.21909	0.24734	4.92882	8.27266e-07	3.83597e-05	26.7822	21.2269	19.4797	23.3203	45.3338	57.8756	57.3378	52.8327	C_1	Gm8186
11941	32.9823	1.9232	0.282167	6.81582	9.37247e-12	1.153e-09	12.5542	15.0357	12.9865	14.5752	61.0263	49.6077	52.3519	45.7206	C_1	Hmga1
11944	1637.03	-0.568893	0.0623014	-9.13131	6.76754e-20	2.68725e-17	1953.43	1840.55	2056.19	1973.48	1255.4	1254.66	1291.35	1471.19	C_1	Rps10
12032	28.8755	0.849011	0.277388	3.06074	0.00220792	0.0250176	20.9236	20.3425	24.8908	16.5186	37.4876	31.0048	36.1477	43.6885	C_1	Wdr46
12115	17.6918	-1.36391	0.368672	-3.69951	0.000216015	0.00428335	29.293	23.8803	22.7264	26.2354	10.4617	7.23445	7.47884	14.2242	C_1	Gm26917
12140	2295.63	-0.528336	0.0530291	-9.96314	2.2097e-23	1.48001e-20	2815.48	2684.32	2761.79	2583.7	1826.43	1843.75	1834.81	2014.75	C_1	Hsp90ab1
12214	74.8523	0.625836	0.178193	3.51212	0.000444543	0.00750618	69.4663	49.5295	57.357	58.3008	87.1805	94.0479	104.704	78.233	C_1	Mpnd
12252	54.153	-0.907655	0.21348	-4.25172	2.12139e-05	0.000633055	71.9772	65.4497	58.4392	86.4795	42.7184	31.0048	43.6266	33.5284	C_1	Efna5
12254	22.072	-1.00438	0.332628	-3.01954	0.00253159	0.0278722	34.3147	28.3026	25.973	30.1221	20.9233	13.4354	6.23237	17.2722	C_1	Fer
12276	60.2523	0.573986	0.199774	2.87317	0.0040637	0.0398433	51.8905	42.4539	57.357	42.7539	71.488	87.8469	56.0913	72.1369	C_1	Tgif1
12280	24.8803	-0.936567	0.305649	-3.06419	0.00218257	0.0247769	30.9669	30.0715	28.1374	41.7822	20.0515	19.6364	16.2042	12.1922	C_1	Lpin2
12282	91.3591	-0.553633	0.167165	-3.31189	0.000926683	0.0133318	107.966	95.5212	99.5631	132.148	82.8214	80.6125	72.2955	59.9447	C_1	Smchd1
12292	24.7492	1.0917	0.302501	3.60891	0.00030749	0.00551651	15.065	16.8047	14.0687	17.4902	34.8722	35.1388	24.9295	39.6245	C_1	Memo1
12297	53.0267	-0.663794	0.217881	-3.04659	0.00231456	0.0259817	55.2383	58.3741	62.7681	84.5361	40.103	48.5742	29.9154	44.7046	C_1	Birc6
12330	115.294	-1.1884	0.149919	-7.92697	2.24566e-15	5.01365e-13	154.835	182.198	145.016	158.384	61.8981	78.5455	67.3096	74.1689	C_1	Eml4
12339	32.3798	0.733633	0.262612	2.7936	0.00521243	0.0484137	24.2714	24.7648	27.0552	21.377	36.6158	51.6747	33.6548	39.6245	C_1	Ppm1b
12446	79.1321	0.55184	0.173301	3.18428	0.00145112	0.0186511	64.4447	62.7963	67.0969	62.1875	75.847	110.584	88.4996	101.601	C_1	Polr2d
12593	144.091	-0.667861	0.152003	-4.39375	1.11414e-05	0.000361077	174.084	217.576	165.578	147.695	103.745	98.1819	148.33	97.5372	C_1	Fbn2
12675	49.5711	-0.735017	0.214527	-3.42622	0.000612034	0.00965797	58.5861	69.872	62.7681	56.3574	37.4876	28.9378	39.8872	42.6725	C_1	Smad7
12703	45.9328	0.725313	0.229472	3.16079	0.00157342	0.0195963	41.8472	36.2627	29.2196	30.1221	41.8466	65.1101	61.0772	61.9768	C_1	Tshz1
12734	29.0972	2.26043	0.329311	6.86412	6.69046e-12	9.16593e-10	9.20638	10.6135	12.9865	7.77344	44.462	57.8756	29.9154	59.9447	C_1	Gstp1
12789	1012.72	0.530228	0.0618261	8.57611	9.81334e-18	2.57195e-15	862.889	859.691	764.039	826.9	1242.32	1191.62	1160.47	1193.81	C_1	Cfl1
12805	58.9441	0.799184	0.194907	4.10032	4.12571e-05	0.00111026	41.8472	50.414	36.7951	42.7539	73.2316	74.4115	69.8025	82.297	C_1	Dpf2
12883	32.8292	-1.03653	0.311598	-3.3265	0.000879437	0.0127741	49.3797	49.5295	37.8773	40.8106	39.2312	21.7034	14.9577	9.14411	C_1	Ahnak
12927	52.7427	0.641057	0.203276	3.15363	0.00161251	0.0198778	41.8472	35.3782	43.2883	44.6973	61.8981	66.1436	58.5843	70.1049	C_1	Carnmt1
12994	16.6033	2.3788	0.520396	4.57114	4.85067e-06	0.000169999	5.85861	6.19119	5.41104	3.88672	15.6925	66.1436	17.4506	12.1922	C_1	Ankrd1
13000	19.1094	-0.969778	0.348535	-2.78244	0.00539516	0.0494593	25.9453	31.8404	16.2331	27.207	14.8207	12.4019	11.2183	13.2082	C_1	Btaf1
13100	248.093	0.751347	0.101074	7.43365	1.05642e-13	1.92973e-11	187.475	174.238	189.386	188.506	311.234	326.584	322.837	284.484	C_1	Usmg5
13114	50.8287	0.589681	0.208961	2.82197	0.00477302	0.0450262	39.3364	39.8005	42.2061	41.7822	68.0008	67.1771	47.366	60.9608	C_1	Xpnpep1
13142	35.5437	-2.14892	0.294897	-7.28704	3.16846e-13	5.30542e-11	57.7491	47.7606	49.7816	76.7627	11.3335	16.5359	11.2183	13.2082	C_1	Rps12-ps3
13163	54.4391	0.82309	0.207737	3.96217	7.42707e-05	0.00181257	51.8905	38.916	33.5484	32.0654	68.8726	72.3445	69.8025	68.0728	C_1	mt-Nd4l

## Sheet: State 2
	baseMean	log2FoldChange	lfcSE	stat	pvalue	padj	:Control_e11_5#counts_S1	:Control_e11_5#counts_S2	:Control_e11_5#counts_S3	:Control_e11_5#counts_S4	:Diabetes_e11_5#counts_S1	:Diabetes_e11_5#counts_S2	:Diabetes_e11_5#counts_S3	:Diabetes_e11_5#counts_S4	Cluster ID	Genenames
17508	91.9936	2.30408	0.205451	11.2147	3.45251e-29	1.01711e-25	31.1073	29.0043	32.6077	31.1759	153.53	143.892	156.077	158.554	C_2	Hbb-y
22814	31.5831	3.76996	0.562371	6.7037	2.03211e-11	2.9933e-08	1.72819	2.5592	5.86939	6.06197	22.8949	125.325	35.8058	52.4201	C_2	Ankrd1
17045	56.1155	2.72079	0.420972	6.46312	1.02564e-10	7.55384e-08	24.1946	4.26533	7.82585	25.1139	125.248	95.1544	110.172	56.9502	C_2	Tnni3
19906	18.3729	-3.54925	0.545508	-6.50631	7.70178e-11	7.55384e-08	50.1174	34.9757	27.3905	23.3819	1.34676	2.32084	5.50859	1.94148	C_2	Hand1
13623	52.0335	-2.68338	0.425341	-6.30878	2.81249e-10	1.65712e-07	112.332	103.221	88.6929	56.2897	4.04027	17.4063	28.461	5.82445	C_2	Rgs5
16560	29.37	-2.04374	0.332118	-6.15366	7.57153e-10	3.71762e-07	57.0301	46.9187	37.1728	48.4958	9.42729	15.0855	9.18098	11.6489	C_2	Asb4
16410	56.676	-1.55547	0.255102	-6.09744	1.07782e-09	4.53607e-07	96.7784	102.368	70.4326	70.1457	28.2819	26.6896	25.7067	33.0052	C_2	Eln
15135	18.0241	-2.64751	0.440108	-6.01559	1.79233e-09	5.87166e-07	32.8355	32.4165	27.3905	32.0418	1.34676	8.12294	5.50859	4.53013	C_2	Man1a2
19051	29.5533	-2.11099	0.350928	-6.01546	1.79379e-09	5.87166e-07	29.3791	52.0371	52.1723	56.2897	16.1611	11.6042	11.0172	7.76593	C_2	Loxl2
16686	73.6378	1.3331	0.222342	5.99575	2.02551e-09	5.96716e-07	44.9328	30.7104	48.2594	44.1658	101.007	97.4752	102.827	119.725	C_2	Cycs
19816	17.6234	2.64574	0.451872	5.85506	4.76851e-09	1.27709e-06	1.72819	4.26533	3.91292	8.65996	33.6689	22.048	33.0515	33.6524	C_2	Hba-x
18867	123.939	1.49515	0.261883	5.70923	1.13487e-08	2.7861e-06	55.3019	46.9187	67.1719	88.3316	188.546	221.64	208.408	115.195	C_2	Tnnc1
20978	189.92	0.806747	0.147736	5.46075	4.74133e-08	1.07446e-05	127.886	133.078	143.474	146.353	246.456	241.367	238.705	242.038	C_2	Rps29
19722	53.6458	1.2631	0.23255	5.43152	5.58771e-08	1.17581e-05	32.8355	31.5635	31.9555	30.3099	82.1521	64.9835	72.5297	82.8366	C_2	Uqcr10
18964	33.5655	2.46791	0.458051	5.38786	7.13032e-08	1.40039e-05	15.5537	3.41227	3.91292	19.9179	59.2573	53.3793	76.2021	36.8882	C_2	Myh6
21047	23.0818	1.84226	0.342885	5.37283	7.75087e-08	1.42713e-05	10.3691	10.2368	10.4345	9.52595	32.3221	34.8126	34.8877	42.0655	C_2	Erh
17507	18.3358	2.18264	0.42249	5.16615	2.38969e-07	4.1412e-05	8.64093	3.41227	6.52154	8.65996	20.2013	39.4543	29.3791	30.4166	C_2	Hbb-bh1
14875	13.0775	-2.70705	0.527278	-5.134	2.83641e-07	4.64225e-05	29.3791	26.4451	16.956	19.0519	1.34676	2.32084	4.59049	4.53013	C_2	Mecom
19817	18.5924	2.02139	0.394654	5.12193	3.02431e-07	4.68928e-05	10.3691	6.82453	7.82585	5.19598	29.6286	27.8501	35.8058	25.2393	C_2	Hba-a1
19974	33.1594	-1.44093	0.282203	-5.10602	3.29009e-07	4.84631e-05	46.661	49.4779	44.9986	52.8257	18.8546	16.2459	17.4439	18.7677	C_2	Myh10
13228	15.2887	-2.92816	0.577473	-5.07065	3.96462e-07	5.5618e-05	50.1174	18.7675	21.5211	17.3199	8.08054	1.16042	2.75429	2.58864	C_2	Col9a1
16900	62.0474	-1.83675	0.363166	-5.0576	4.24561e-07	5.68526e-05	77.7683	122.842	91.3016	96.9915	4.04027	40.6147	33.0515	29.7694	C_2	Cxcl12
21147	36.9578	-2.37572	0.48387	-4.90982	9.1161e-07	0.000116765	19.01	75.0699	46.3029	107.383	6.73378	10.4438	22.9525	7.76593	C_2	Dlk1
16233	36.971	1.4263	0.292644	4.87382	1.0946e-06	0.000134363	20.7382	14.5021	22.8254	22.5159	43.0962	47.5772	68.8574	55.6559	C_2	Atp5k
19818	10.2668	2.74164	0.575087	4.76734	1.86671e-06	0.000219974	3.45637	1.70613	3.91292	1.73199	12.1208	20.8876	20.1982	18.1205	C_2	Hba-a2
15770	61.8527	1.12897	0.239531	4.71325	2.43792e-06	0.000276235	38.0201	32.4165	47.6072	36.3718	102.353	67.3043	80.7926	89.9554	C_2	Stmn1
22892	49.9782	1.30424	0.277778	4.69528	2.66242e-06	0.0002905	41.4764	16.2083	28.6948	31.1759	75.4183	66.1439	79.8745	60.8332	C_2	Usmg5
17956	18.1132	-2.01457	0.432333	-4.65978	3.16548e-06	0.000321569	22.4664	27.2981	31.9555	33.7738	2.69351	13.925	8.26288	4.53013	C_2	Col18a1
20659	23.3918	-1.88426	0.40406	-4.66331	3.11158e-06	0.000321569	39.7483	43.5064	31.9555	32.0418	16.1611	1.16042	12.8534	9.70742	C_2	Tgfbi
21148	159.8	-1.03997	0.223628	-4.65042	3.31259e-06	0.000325296	216.023	231.181	251.731	161.075	76.7651	143.892	95.4822	102.251	C_2	Meg3
17731	297.024	-1.28187	0.276492	-4.6362	3.54869e-06	0.00033724	364.647	482.836	421.944	414.812	79.4586	271.538	159.749	181.205	C_2	H19
13953	131.05	0.825104	0.17991	4.58621	4.5137e-06	0.000415543	86.4093	84.4536	104.345	102.188	153.53	153.175	192.801	171.498	C_2	Rpl35
14377	88.0738	1.4964	0.327484	4.56939	4.8915e-06	0.000431781	12.0973	62.2739	46.9551	58.8877	137.369	146.213	151.486	89.3082	C_2	Myl9
16545	10.1162	-2.51776	0.551476	-4.56549	4.98321e-06	0.000431781	15.5537	18.7675	18.2603	16.4539	2.69351	3.48126	1.8362	3.88297	C_2	Fry
18396	15.2379	-2.18307	0.480411	-4.54416	5.51542e-06	0.000464241	34.5637	25.592	22.8254	16.4539	5.38702	10.4438	2.75429	3.88297	C_2	Hand2
18538	64.59	-1.01855	0.224904	-4.52882	5.93132e-06	0.000464906	86.4093	80.1883	80.8671	97.8575	37.7092	53.3793	44.0687	36.241	C_2	Calr
19480	74.8259	0.926316	0.204891	4.52101	6.15455e-06	0.000464906	50.1174	43.5064	54.7809	58.0217	92.9262	95.1544	97.3184	106.782	C_2	Cox7a2
20248	9.75568	2.92468	0.645941	4.52778	5.96079e-06	0.000464906	3.45637	1.70613	3.26077	0.865996	13.4676	29.0105	10.0991	16.179	C_2	Tcap
22932	360.616	0.617846	0.136556	4.52447	6.05464e-06	0.000464906	285.151	275.541	305.86	270.191	490.219	413.109	417.735	427.126	C_2	mt-Nd1
13530	152.339	1.03971	0.230599	4.50874	6.52143e-06	0.000480303	88.1374	81.0413	134.996	92.6616	153.53	250.651	237.787	179.911	C_2	Tnnt2
19357	80.5924	0.912217	0.2043	4.46508	8.0038e-06	0.000575103	51.8456	53.7432	63.2589	54.5577	92.9262	95.1544	119.353	113.9	C_2	Cox5a
17942	151.638	1.05245	0.237613	4.42928	9.45471e-06	0.000663181	86.4093	82.7475	108.258	116.909	195.28	127.646	246.05	249.804	C_2	Mif
22513	32.4527	-1.60598	0.366947	-4.3766	1.20544e-05	0.000825863	77.7683	51.184	31.3034	36.3718	21.5481	9.28336	14.6896	17.4734	C_2	Fbn2
16753	205.783	0.799213	0.183683	4.35103	1.35498e-05	0.000907219	146.896	139.903	155.213	159.343	249.15	199.592	325.007	271.161	C_2	Tmsb10
18590	7.36525	-3.19044	0.745024	-4.28234	1.8494e-05	0.00121074	12.0973	18.7675	9.78231	12.1239	1.34676	2.32084	1.8362	0.647161	C_2	Dok4
20830	8.70179	-3.08645	0.721995	-4.27489	1.91233e-05	0.00122473	25.9228	12.796	12.3909	10.392	5.38702	1.16042	0.918098	0.647161	C_2	Isl1
20212	91.4168	1.02025	0.239351	4.26257	2.02085e-05	0.00126669	55.3019	44.3595	58.0417	84.0016	117.168	96.3148	133.124	143.023	C_2	Atp5g1
15530	6.90717	-3.63337	0.85979	-4.22588	2.38008e-05	0.00146077	15.5537	13.6491	9.78231	11.2579	2.69351	2.32084	0	0	C_2	Adamtsl1
17945	32.0686	2.03341	0.485476	4.18849	2.80819e-05	0.00168835	19.01	0.853067	7.82585	24.2479	48.4832	41.7751	54.1678	60.186	C_2	Chchd10
22515	14.6106	-2.07262	0.497862	-4.16304	3.14037e-05	0.00185031	15.5537	29.8573	23.4775	24.2479	13.4676	1.16042	4.59049	4.53013	C_2	Iigp1
14576	152.106	0.682988	0.164575	4.15	3.32472e-05	0.0018992	117.517	112.605	128.474	109.115	176.425	176.384	187.292	209.033	C_2	Rpl39
21185	55.4442	1.41714	0.341634	4.14811	3.35229e-05	0.0018992	55.3019	18.7675	20.2168	31.1759	49.83	92.8336	72.5297	102.899	C_2	Crip2
19781	45.5916	1.03968	0.25169	4.13078	3.6153e-05	0.00200956	29.3791	33.2696	26.0862	31.1759	48.4832	71.946	59.6764	64.7161	C_2	Mdh1
17067	52.7817	-1.09225	0.2653	-4.11703	3.83785e-05	0.00209376	63.9429	83.6005	65.2154	74.4756	21.5481	49.898	31.2153	32.3581	C_2	Peg3
19893	54.615	1.33727	0.328989	4.06479	4.80748e-05	0.00257506	29.3791	23.0328	28.0426	42.4338	99.66	96.3148	79.8745	38.1825	C_2	Gpx3
14321	61.9486	1.00607	0.248524	4.04819	5.16162e-05	0.00271538	38.0201	27.2981	43.6943	54.5577	90.2327	90.5127	76.2021	75.0707	C_2	Fkbp1a
13778	95.8389	-0.904837	0.224889	-4.02348	5.73448e-05	0.00291272	93.322	138.197	136.3	130.765	47.1365	82.3898	77.1202	61.4803	C_2	Vim
14075	13.9324	1.74167	0.432537	4.02663	5.65817e-05	0.00291272	8.64093	5.97147	5.86939	6.06197	16.1611	25.5292	19.2801	23.945	C_2	Mybpc3
19332	9.41771	2.47824	0.62133	3.98861	6.64624e-05	0.00331861	1.72819	1.70613	2.60862	5.19598	12.1208	9.28336	28.461	14.2375	C_2	Idh3a
15267	171.417	0.831737	0.20881	3.98323	6.7985e-05	0.00333806	157.265	111.752	140.865	86.5996	227.602	186.828	209.326	251.099	C_2	H2afz
15793	55.838	-0.932741	0.234525	-3.97716	6.97444e-05	0.00336831	72.5838	79.3352	74.3456	65.8157	47.1365	31.3313	43.1506	33.0052	C_2	Id3
19883	52.7923	0.915948	0.23168	3.9535	7.70169e-05	0.00365954	41.4764	29.8573	36.5206	38.9698	74.0716	73.1064	64.2669	64.069	C_2	Uqcrq
18445	16.6254	1.5997	0.406609	3.93425	8.34558e-05	0.00390255	10.3691	8.53067	5.21723	9.52595	28.2819	30.1709	20.1982	20.7092	C_2	Uba52
19430	298.284	0.954609	0.243454	3.9211	8.81464e-05	0.00399507	171.09	188.528	185.864	264.995	327.262	479.253	516.889	252.393	C_2	Tpm1
20378	96.189	0.871529	0.22223	3.92174	8.7913e-05	0.00399507	46.661	62.2739	82.1714	77.0736	138.716	105.598	145.059	111.959	C_2	Rpl38
22330	14.4431	-1.88584	0.482079	-3.91188	9.15809e-05	0.00402682	31.1073	19.6205	23.4775	16.4539	12.1208	1.16042	6.42669	5.17729	C_2	Eml4
22664	1266.4	-1.0935	0.279493	-3.91245	9.13656e-05	0.00402682	1904.46	2046.51	1850.16	1095.48	853.843	1282.26	503.118	595.388	C_2	Malat1
14724	68.8511	-1.28003	0.328065	-3.90176	9.54943e-05	0.0040944	178.003	78.4821	74.3456	62.3517	37.7092	30.1709	43.1506	46.5956	C_2	Itm2a
22165	15.0497	-1.65822	0.425104	-3.90074	9.58974e-05	0.0040944	20.7382	23.8859	29.3469	17.3199	6.73378	5.8021	10.0991	6.47161	C_2	Gm42418
22378	5.12912	-4.41412	1.1355	-3.88739	0.000101327	0.00426441	1.72819	12.796	12.3909	12.1239	1.34676	0	0	0.647161	C_2	1010001N08Rik
13929	47.8255	-1.15354	0.297006	-3.8839	0.000102795	0.00426527	36.2919	83.6005	61.9546	80.5376	32.3221	24.3688	37.642	25.8864	C_2	Hspa5
19315	41.776	1.45739	0.377463	3.86102	0.000112917	0.00462017	13.8255	12.796	19.5646	41.5678	55.217	83.5502	68.8574	38.8297	C_2	Cryab
21172	56.9954	0.919655	0.238886	3.84976	0.000118233	0.00470984	31.1073	48.6248	33.912	43.2998	60.604	80.0689	82.6288	75.7179	C_2	2010107E04Rik
22092	112.627	0.725112	0.18836	3.84961	0.000118305	0.00470984	84.6811	79.3352	95.8666	79.6716	134.676	121.844	167.094	137.845	C_2	Rps28
20399	151.954	-0.684652	0.17827	-3.84053	0.000122769	0.00482237	169.362	156.964	199.559	221.695	121.208	117.202	120.271	109.37	C_2	H3f3b
20528	11.9512	2.10345	0.555652	3.78554	0.000153373	0.00594521	5.18456	5.97147	1.95646	5.19598	26.9351	16.2459	25.7067	8.4131	C_2	Hist1h2ap
20448	276.301	-0.966738	0.255893	-3.7779	0.000158159	0.00605111	171.09	438.476	395.205	454.648	199.32	187.988	175.357	188.324	C_2	Actg1
18221	146.58	0.674445	0.179788	3.75133	0.000175896	0.00664346	84.6811	133.078	116.736	114.311	165.651	175.223	194.637	188.324	C_2	Rps26
13271	10.1475	1.94653	0.520781	3.7377	0.00018571	0.00686807	6.91274	3.41227	3.91292	3.46398	12.1208	15.0855	22.0344	14.2375	C_2	Fhl2
17425	8.82378	2.31795	0.620332	3.73663	0.000186506	0.00686807	3.45637	0	3.26077	5.19598	12.1208	15.0855	21.1163	10.3546	C_2	Homer2
16631	43.9725	-1.07669	0.289101	-3.72429	0.000195866	0.0071237	43.2046	76.776	68.4762	48.4958	36.3624	27.8501	20.1982	30.4166	C_2	Cald1
20579	17.6157	-1.53638	0.415381	-3.69872	0.000216692	0.00778505	31.1073	26.4451	23.4775	23.3819	10.774	13.925	2.75429	9.06026	C_2	Dsp
14851	11.7135	1.91517	0.522767	3.66352	0.000248776	0.00883003	3.45637	3.41227	7.17369	5.19598	17.5078	8.12294	22.9525	25.8864	C_2	Fabp5
22249	154.556	0.613092	0.169184	3.62381	0.000290292	0.010181	127.886	103.221	133.039	124.703	207.4	172.903	174.439	192.854	C_2	Rpl36
18370	39.6426	-1.2115	0.334627	-3.62045	0.000294091	0.0101929	36.2919	72.5107	61.3025	51.9598	22.8949	10.4438	29.3791	32.3581	C_2	Pdlim3
22178	243.443	-0.602102	0.16674	-3.61101	0.000305001	0.0104481	271.325	291.749	309.121	303.099	164.304	205.394	168.93	233.625	C_2	Hsp90ab1
19299	10.1708	-2.28513	0.636554	-3.58984	0.000330879	0.0111203	10.3691	23.0328	17.6082	14.7219	9.42729	4.64168	0.918098	0.647161	C_2	Cadm1
19962	12.3503	-1.93759	0.539895	-3.58882	0.000332174	0.0111203	15.5537	23.8859	11.7388	26.8459	2.69351	6.96252	9.18098	1.94148	C_2	Pmp22
13489	7.02645	2.26523	0.635271	3.56576	0.000362798	0.0116817	1.72819	4.26533	2.60862	0.865996	10.774	10.4438	11.9353	13.5904	C_2	Mcm6
17892	13.4506	-1.80352	0.505442	-3.56821	0.000359424	0.0116817	22.4664	22.1797	19.5646	19.0519	10.774	5.8021	0	7.76593	C_2	Unc5b
19424	12.2688	1.81687	0.509657	3.5649	0.000364001	0.0116817	0	9.38373	6.52154	4.32998	10.774	23.2084	23.8705	20.062	C_2	Fbxl22
19741	426.388	2.10141	0.58957	3.56432	0.000364805	0.0116817	93.322	58.8616	189.125	302.233	890.206	848.267	726.216	302.871	C_2	Myl7
20581	15.8093	-1.55491	0.437125	-3.55712	0.00037495	0.0118774	22.4664	29.0043	16.3039	27.7119	6.73378	5.8021	5.50859	12.9432	C_2	Txndc5
14977	12.1214	-1.60131	0.452948	-3.53529	0.000407323	0.0127657	17.2819	17.0613	21.5211	16.4539	6.73378	6.96252	6.42669	4.53013	C_2	Golim4
15646	10.0657	2.19053	0.620924	3.52786	0.000418934	0.012856	6.91274	1.70613	1.30431	6.06197	12.1208	10.4438	12.8534	29.1223	C_2	Slc2a1
16830	8.51991	2.31465	0.655991	3.52849	0.000417943	0.012856	0	0.853067	2.60862	6.92797	18.8546	18.5667	11.9353	8.4131	C_2	Chchd4
14137	30.7619	1.00498	0.285282	3.52275	0.000427093	0.0129713	22.4664	17.0613	22.1732	20.7839	40.4027	37.1334	39.4782	46.5956	C_2	Nop10
19455	65.051	-0.80608	0.229924	-3.50586	0.000455138	0.013682	62.2147	97.2496	89.3451	79.6716	51.1767	55.7001	40.3963	44.6541	C_2	Nedd4
19501	5.09187	3.44668	0.988595	3.48644	0.000489488	0.014566	0	0	1.30431	1.73199	1.34676	15.0855	12.8534	8.4131	C_2	Tbx18
19915	6.862	-2.23677	0.644722	-3.46935	0.000521714	0.0153697	12.0973	9.38373	12.3909	11.2579	1.34676	4.64168	1.8362	1.94148	C_2	Hist3h2a
17924	9.44235	-1.87721	0.54388	-3.45152	0.000557448	0.0162598	10.3691	17.9144	15.6517	15.5879	5.38702	2.32084	1.8362	6.47161	C_2	Arid5b
14707	45.6153	-1.44525	0.422435	-3.42123	0.000623383	0.0180048	98.5066	62.2739	57.3896	47.6298	26.9351	49.898	11.9353	10.3546	C_2	Xist
14332	27.2181	-1.48887	0.435622	-3.41779	0.000631307	0.0180333	34.5637	50.3309	48.9116	25.1139	30.9754	4.64168	12.8534	10.3546	C_2	Id1
14605	31.2075	-1.23239	0.360822	-3.41552	0.000636613	0.0180333	51.8456	47.7717	49.5637	25.9799	14.8143	30.1709	10.0991	19.4148	C_2	Gpc3
16556	7.26944	-2.08211	0.611884	-3.40278	0.000667038	0.0187152	8.64093	9.38373	14.9995	13.8559	2.69351	2.32084	3.67239	2.58864	C_2	Peg10
14921	44.4965	0.832787	0.245643	3.39024	0.000698319	0.0190486	34.5637	27.2981	36.5206	29.4439	63.2975	56.8606	52.3316	55.6559	C_2	Ndufc1
15055	194.404	0.519008	0.152984	3.39257	0.000692405	0.0190486	150.352	145.021	175.429	166.271	247.803	220.48	224.016	225.859	C_2	Rps27
15289	22.044	1.55199	0.457209	3.39449	0.000687555	0.0190486	5.18456	9.38373	18.2603	10.392	33.6689	17.4063	58.7583	23.2978	C_2	Cyr61
16594	25.1688	1.05842	0.312793	3.38377	0.000714991	0.0193244	13.8255	14.5021	18.9125	17.3199	29.6286	35.973	39.4782	31.7109	C_2	Ndufa5
18250	4.81757	-2.93954	0.87105	-3.37471	0.000738936	0.01979	3.45637	10.2368	11.7388	8.65996	1.34676	1.16042	0	1.94148	C_2	Cers4
16541	120.537	0.661299	0.19623	3.37002	0.000751622	0.0199485	86.4093	97.2496	105.649	83.1356	164.304	111.4	163.421	152.73	C_2	Hmgb1
13249	73.2805	0.744359	0.221969	3.35343	0.000798158	0.0208086	57.0301	48.6248	63.2589	51.0938	78.1119	77.7481	112.008	98.3685	C_2	Cox5b
20305	13.1609	-1.81148	0.540156	-3.35363	0.00079758	0.0208086	19.01	24.7389	20.8689	18.1859	8.08054	0	2.75429	11.6489	C_2	Meox1
13305	67.4353	0.807119	0.24161	3.34058	0.000836031	0.0216048	43.2046	38.388	61.9546	51.9598	83.4989	66.1439	92.7279	101.604	C_2	Hspe1
20009	71.0223	0.794558	0.23867	3.3291	0.000871269	0.0223196	34.5637	47.7717	67.824	54.5577	91.5794	75.4273	106.499	89.9554	C_2	Eif5a
17934	9.74291	1.65419	0.498045	3.32137	0.000895751	0.022749	5.18456	3.41227	5.86939	4.32998	16.1611	12.7646	14.6896	15.5319	C_2	Cisd1
20740	97.8366	0.663369	0.199886	3.31874	0.000904234	0.0227682	74.312	58.0085	86.0843	84.0016	126.595	105.598	125.779	122.313	C_2	Cox7c
14352	31.2582	0.964031	0.290938	3.31353	0.000921261	0.022807	17.2819	20.4736	26.0862	19.9179	33.6689	42.9355	49.5773	40.124	C_2	Eif2s2
16388	80.7351	0.737688	0.2225	3.31546	0.00091494	0.022807	60.4865	67.3923	55.4331	60.6197	84.8456	83.5502	102.827	130.727	C_2	Ran
17236	88.843	0.631534	0.191069	3.30527	0.000948856	0.0232944	67.3992	64.8331	78.9106	66.6817	117.168	96.3148	112.008	107.429	C_2	Cox6b1
18903	26.0965	-1.63892	0.498221	-3.28954	0.00100351	0.0243264	12.0973	55.4493	45.6508	43.2998	10.774	27.8501	4.59049	9.06026	C_2	Bmp4
20205	8.85801	1.8508	0.562818	3.28845	0.00100741	0.0243264	6.91274	4.26533	1.30431	4.32998	12.1208	11.6042	12.8534	17.4734	C_2	Phb
20454	20.427	1.23807	0.376948	3.28446	0.00102179	0.024473	15.5537	8.53067	14.3474	11.2579	24.2416	18.5667	38.5601	32.3581	C_2	Mrpl12
13603	29.8777	1.30607	0.399149	3.27213	0.00106741	0.02484	22.4664	15.3552	6.52154	25.9799	55.217	34.8126	27.5429	51.1257	C_2	Atp1b1
18544	10.9844	-1.62953	0.497494	-3.27547	0.00105486	0.02484	13.8255	14.5021	13.0431	25.1139	5.38702	3.48126	7.34478	5.17729	C_2	Junb
19067	8.70304	-2.03562	0.621023	-3.27785	0.00104599	0.02484	19.01	12.796	11.0866	12.1239	9.42729	2.32084	0.918098	1.94148	C_2	Fndc3a
22934	349.535	0.56004	0.171202	3.27122	0.00107084	0.02484	309.345	253.361	270.644	297.903	514.461	355.088	353.468	442.011	C_2	mt-Co1
20262	18.7849	-1.40657	0.430485	-3.26741	0.00108536	0.0249803	17.2819	37.5349	37.8249	16.4539	10.774	5.8021	11.0172	13.5904	C_2	Igfbp4
15138	11.3475	-1.56239	0.480267	-3.25316	0.00114129	0.0260639	22.4664	17.9144	15.6517	12.1239	8.08054	3.48126	4.59049	6.47161	C_2	Igsf3
18002	23.3718	1.11681	0.345466	3.23276	0.00122602	0.0273626	17.2819	12.796	10.4345	19.9179	22.8949	31.3313	36.7239	35.5939	C_2	Ndufs7
18252	7.19097	-2.07372	0.640883	-3.23572	0.00121334	0.0273626	17.2819	11.0899	11.0866	6.92797	2.69351	3.48126	3.67239	1.29432	C_2	Efnb2
21922	9.00621	-1.72237	0.532489	-3.23456	0.0012183	0.0273626	10.3691	15.3552	13.6952	15.5879	5.38702	4.64168	1.8362	5.17729	C_2	Airn
13595	22.2114	-1.08666	0.336622	-3.22812	0.00124605	0.0276005	27.651	37.5349	29.9991	25.1139	17.5078	11.6042	14.6896	13.5904	C_2	Prrc2c
14144	319.083	2.13494	0.661974	3.22511	0.00125925	0.0276847	257.5	33.2696	43.6943	141.157	351.503	645.193	627.979	452.366	C_2	Actc1
13768	69.8225	0.685429	0.212706	3.22242	0.00127111	0.0277383	53.5737	60.5677	54.1288	46.7638	72.7248	81.2294	96.4003	93.1912	C_2	Atp5c1
20878	31.4301	-0.9595	0.298086	-3.21887	0.00128698	0.0278782	43.2046	45.2125	43.0422	33.7738	20.2013	30.1709	18.362	17.4734	C_2	Pdia6
17052	54.0875	0.807811	0.251499	3.21199	0.0013182	0.0283462	32.8355	41.8003	46.3029	35.5058	59.2573	56.8606	90.8917	69.2462	C_2	Ube2s
20537	14.2094	-1.40783	0.439656	-3.20213	0.00136417	0.0291221	20.7382	19.6205	23.4775	17.3199	13.4676	9.28336	4.59049	5.17729	C_2	Hist1h1e
21666	54.5049	0.953238	0.297983	3.19897	0.0013792	0.029231	22.4664	38.388	46.9551	38.9698	68.6846	41.7751	92.7279	86.0724	C_2	Ranbp1
14021	60.4717	0.717522	0.22533	3.18431	0.00145098	0.0304599	53.5737	36.6819	46.3029	48.4958	68.6846	70.7856	72.5297	86.7196	C_2	Atp5g3
20386	24.9786	1.24606	0.391591	3.18205	0.00146236	0.0304599	20.7382	12.796	16.956	10.392	18.8546	25.5292	55.0859	39.4768	C_2	Jpt1
21764	35.6831	-1.00566	0.31656	-3.17684	0.00148888	0.0304599	50.1174	40.9472	46.9551	54.5577	21.5481	11.6042	24.7886	34.9467	C_2	Fstl1
22264	6.63951	-2.01878	0.635293	-3.17771	0.00148443	0.0304599	13.8255	9.38373	8.478	11.2579	1.34676	3.48126	2.75429	2.58864	C_2	Efna5
13225	13.9077	-1.35378	0.426485	-3.17428	0.00150209	0.0305184	24.1946	18.7675	17.6082	19.9179	9.42729	3.48126	10.0991	7.76593	C_2	Smap1
13236	11.4243	-1.6012	0.506651	-3.16036	0.00157573	0.0311849	17.2819	22.1797	18.2603	12.1239	4.04027	3.48126	3.67239	10.3546	C_2	Dst
15972	24.6767	1.07845	0.340845	3.16405	0.00155593	0.0311849	17.2819	13.6491	17.6082	14.7219	43.0962	23.2084	41.3144	26.5336	C_2	Tomm7
20608	21.9394	1.05403	0.333955	3.1562	0.00159841	0.0311849	12.0973	11.9429	15.6517	16.4539	36.3624	25.5292	30.2972	27.1808	C_2	Dek
21841	98.8974	0.619707	0.196227	3.15811	0.00158795	0.0311849	74.312	66.5392	86.7365	83.1356	130.635	103.277	135.879	110.665	C_2	Atp5j
22701	140.837	0.549386	0.17371	3.16266	0.00156335	0.0311849	124.429	95.5435	116.736	122.105	179.119	147.373	163.421	177.969	C_2	Cox8a
22861	47.9519	0.768647	0.243333	3.15883	0.00158406	0.0311849	32.8355	29.0043	37.8249	41.5678	60.604	55.7001	69.7754	56.303	C_2	Ndufb8
18107	32.5764	0.957715	0.304068	3.14967	0.00163453	0.0316797	12.0973	27.2981	22.8254	25.1139	35.0157	39.4543	43.1506	55.6559	C_2	Ndufa12
18009	49.569	0.737763	0.235031	3.13901	0.00169522	0.0326413	38.0201	29.8573	41.7379	38.9698	59.2573	61.5022	67.0212	60.186	C_2	Uqcr11
14496	6.44993	-1.98642	0.634386	-3.13125	0.00174065	0.0332984	12.0973	10.2368	10.4345	8.65996	1.34676	3.48126	2.75429	2.58864	C_2	Gata5
17732	8.8117	-1.70738	0.54564	-3.12913	0.00175324	0.0333229	12.0973	13.6491	10.4345	17.3199	4.04027	6.96252	2.75429	3.23581	C_2	Igf2
19116	11.154	1.4962	0.478797	3.12492	0.00177852	0.0335867	3.45637	5.1184	7.82585	6.06197	13.4676	17.4063	22.9525	12.9432	C_2	Gm10076
18400	61.5564	1.00746	0.322693	3.12202	0.00179613	0.0337032	51.8456	19.6205	58.0417	35.5058	52.5235	81.2294	92.7279	100.957	C_2	Hmgb2
16522	78.3094	0.636301	0.20416	3.11668	0.00182901	0.0341029	53.5737	58.8616	62.6068	69.2797	95.6197	81.2294	110.172	95.1327	C_2	Atp5j2
19831	11.4352	1.40001	0.450646	3.10667	0.00189207	0.0341966	6.91274	6.82453	6.52154	5.19598	16.1611	13.925	16.5258	19.4148	C_2	Nudcd2
20499	11.4039	1.95522	0.628779	3.10955	0.00187372	0.0341966	15.5537	2.5592	1.95646	1.73199	14.8143	9.28336	22.0344	23.2978	C_2	Actn2
20948	14.7166	-1.25896	0.404343	-3.1136	0.00184823	0.0341966	25.9228	18.7675	20.2168	19.0519	6.73378	6.96252	11.0172	9.06026	C_2	Arhgap5
21767	14.9247	1.36529	0.439274	3.10805	0.00188326	0.0341966	12.0973	11.9429	7.82585	2.59799	21.5481	17.4063	22.0344	23.945	C_2	Cox17
21797	7.40028	-1.87174	0.601944	-3.10949	0.00187412	0.0341966	13.8255	11.0899	11.7388	9.52595	5.38702	3.48126	0.918098	3.23581	C_2	Cd47
15851	7.14436	3.29806	1.06378	3.10031	0.00193317	0.0344897	1.72819	0	2.60862	0.865996	1.34676	38.2938	11.0172	1.29432	C_2	Nppb
18024	137.374	0.591818	0.190947	3.09938	0.00193928	0.0344897	86.4093	121.989	112.17	116.043	158.917	133.448	194.637	175.381	C_2	Oaz1
18500	24.6333	1.26319	0.407645	3.09875	0.00194341	0.0344897	5.18456	10.2368	21.5211	19.0519	26.9351	29.0105	56.004	29.1223	C_2	Lsm6
19586	27.9159	-0.981748	0.317037	-3.09663	0.00195732	0.0345286	34.5637	33.2696	37.1728	43.2998	22.8949	16.2459	11.9353	23.945	C_2	Gnai2
19507	9.05268	-1.71686	0.555267	-3.09195	0.00198845	0.0346503	17.2819	9.38373	10.4345	19.0519	1.34676	5.8021	4.59049	4.53013	C_2	Tmed3
20034	19.6705	1.18128	0.382468	3.08856	0.00201127	0.0346503	10.3691	11.0899	16.956	9.52595	24.2416	19.7271	26.6248	38.8297	C_2	C1qbp
20334	263.552	1.92786	0.623483	3.09207	0.00198764	0.0346503	136.527	19.6205	89.9973	193.117	447.123	459.526	493.937	268.572	C_2	Myl4
21254	102.672	0.605377	0.195907	3.09012	0.00200072	0.0346503	82.9529	78.4821	83.4757	80.5376	153.53	100.956	112.008	129.432	C_2	Cox6c
18374	188.991	0.626679	0.203189	3.08422	0.00204086	0.0349557	119.245	156.964	143.474	173.199	161.611	273.859	257.067	226.506	C_2	Slc25a4
13279	60.6205	-0.932607	0.303526	-3.07258	0.00212219	0.0359308	95.0502	104.074	67.824	52.8257	21.5481	56.8606	44.0687	42.7126	C_2	Col3a1
19418	23.4781	1.51236	0.492205	3.07263	0.00212181	0.0359308	27.651	5.1184	10.4345	7.79396	57.9105	27.8501	34.8877	16.179	C_2	Pclaf
16163	8.64765	-1.92212	0.626444	-3.06831	0.00215272	0.0360796	6.91274	23.8859	11.7388	12.9899	0	2.32084	5.50859	5.82445	C_2	Igfbp7
16551	16.7135	-1.43636	0.468187	-3.06793	0.00215547	0.0360796	19.01	19.6205	17.6082	40.7018	6.73378	17.4063	5.50859	7.11877	C_2	Gng11
13382	32.4032	0.969543	0.316338	3.06489	0.00217747	0.036242	32.8355	21.3267	13.0431	23.3819	35.0157	48.7376	37.642	47.2428	C_2	Des
21787	10.2784	-1.59575	0.521275	-3.06125	0.00220414	0.0364605	20.7382	15.3552	10.4345	14.7219	9.42729	4.64168	3.67239	3.23581	C_2	Ccdc80
22871	11.8675	1.56478	0.51141	3.05973	0.00221535	0.0364605	6.91274	2.5592	7.82585	6.92797	12.1208	12.7646	30.2972	15.5319	C_2	Npm3
18082	49.8782	-0.788308	0.257882	-3.05685	0.00223674	0.036608	48.3892	52.8901	73.0412	77.0736	30.9754	45.2564	35.8058	35.5939	C_2	Hsp90b1
17505	7.56312	1.82255	0.597337	3.05112	0.00227992	0.0369697	3.45637	1.70613	5.21723	2.59799	13.4676	11.6042	14.6896	7.76593	C_2	Hbb-bt
21247	22.0613	-1.1126	0.364716	-3.05059	0.00228394	0.0369697	46.661	23.8859	25.434	25.9799	17.5078	9.28336	12.8534	14.8847	C_2	Mtdh
19542	16.9996	1.16988	0.384753	3.0406	0.00236104	0.0378023	13.8255	11.9429	7.82585	9.52595	20.2013	19.7271	30.2972	22.6506	C_2	Anapc13
19573	23.3061	-1.0986	0.361264	-3.04099	0.002358	0.0378023	31.1073	29.8573	26.0862	40.7018	14.8143	6.96252	22.0344	14.8847	C_2	Manf
15852	19.6425	4.72612	1.5565	3.03637	0.00239442	0.0381065	1.72819	1.70613	0.652154	1.73199	4.04027	76.5877	70.6935	0	C_2	Nppa
17306	32.948	-0.865989	0.285341	-3.03493	0.00240591	0.0381065	43.2046	45.2125	38.4771	43.2998	17.5078	32.4917	22.0344	21.3563	C_2	Rcn3
19286	91.143	0.637392	0.211759	3.00999	0.00261253	0.0411579	84.6811	61.4208	61.9546	79.6716	126.595	87.0315	107.417	120.372	C_2	Atp5l
18025	19.1497	1.036	0.345114	3.00191	0.00268295	0.0420424	10.3691	11.9429	14.3474	12.9899	24.2416	26.6896	24.7886	27.8279	C_2	Lsm7
14769	16.0829	-1.21489	0.406027	-2.99216	0.00277015	0.0431791	22.4664	29.0043	17.6082	21.6499	4.04027	11.6042	11.9353	10.3546	C_2	Nrk
19898	131.008	-0.737652	0.24689	-2.98777	0.00281019	0.0435727	150.352	183.409	164.995	155.879	59.2573	149.694	100.991	83.4838	C_2	Sparc
20692	67.4017	0.638011	0.214634	2.97255	0.00295341	0.0453965	51.8456	46.9187	55.4331	57.1557	78.1119	68.4648	94.5641	86.7196	C_2	Uqcrb
21768	10.9795	1.46409	0.492627	2.972	0.00295863	0.0453965	6.91274	5.1184	4.56508	6.92797	25.5884	10.4438	14.6896	13.5904	C_2	Popdc2
16063	11.1993	-1.37962	0.464534	-2.96989	0.00297908	0.0454734	15.5537	16.2083	13.6952	19.0519	5.38702	9.28336	4.59049	5.82445	C_2	Lrpap1
15157	38.4294	-0.861652	0.290795	-2.96309	0.00304566	0.0457782	31.1073	52.0371	47.6072	65.8157	33.6689	26.6896	22.0344	28.4751	C_2	Rhoc
18103	36.4764	0.855737	0.288527	2.96588	0.00301819	0.0457782	25.9228	17.9144	28.0426	32.0418	49.83	34.8126	56.004	47.2428	C_2	Snrpf
20026	150.666	0.556932	0.187908	2.96386	0.00303809	0.0457782	96.7784	110.899	154.561	122.105	165.651	184.507	197.391	173.439	C_2	Pfn1
20743	30.3875	-1.01621	0.343275	-2.96035	0.00307286	0.0459526	24.1946	41.8003	44.3465	51.9598	24.2416	9.28336	22.0344	25.2393	C_2	Vcan
15537	6.4097	-1.97306	0.667635	-2.95529	0.00312373	0.0464773	13.8255	11.9429	5.21723	10.392	1.34676	3.48126	1.8362	3.23581	C_2	Mllt3
14607	5.78506	2.10788	0.714765	2.94905	0.00318755	0.0471885	0	4.26533	0.652154	3.46398	6.73378	8.12294	10.0991	12.9432	C_2	Hprt
17414	5.51836	-2.18	0.741041	-2.94181	0.00326296	0.0480634	1.72819	9.38373	11.0866	13.8559	1.34676	2.32084	1.8362	2.58864	C_2	Iqgap1
22852	6.74553	1.80164	0.614369	2.93251	0.00336237	0.0492813	3.45637	3.41227	1.30431	4.32998	8.08054	10.4438	11.9353	11.0017	C_2	Got1
18889	5.50193	2.26612	0.773882	2.92825	0.00340872	0.0497134	0	2.5592	2.60862	1.73199	10.774	2.32084	15.6077	8.4131	C_2	Ldb3
13529	174.2	0.591691	0.202243	2.92565	0.00343739	0.0497904	146.896	121.135	147.387	141.157	156.224	244.849	257.986	177.969	C_2	Tnni1
15549	7.99054	-1.68192	0.575371	-2.92318	0.00346471	0.0497904	12.0973	15.3552	12.3909	8.65996	6.73378	2.32084	1.8362	4.53013	C_2	Nfia
15939	10.7674	-1.58598	0.542358	-2.92424	0.00345302	0.0497904	15.5537	24.7389	14.9995	8.65996	10.774	3.48126	2.75429	5.17729	C_2	Fzd1

## Sheet: State 3
	baseMean	log2FoldChange	lfcSE	stat	pvalue	padj	:Control_e11_5#counts_S1	:Control_e11_5#counts_S2	:Control_e11_5#counts_S3	:Control_e11_5#counts_S4	:Diabetes_e11_5#counts_S1	:Diabetes_e11_5#counts_S2	:Diabetes_e11_5#counts_S3	:Diabetes_e11_5#counts_S4	Cluster ID	Genenames
28949	1471.73	2.41022	0.0589454	40.889	0	0	435.744	448.22	497.061	485.483	2393.98	2585.57	2533.98	2393.79	C_3	Hbb-y
24109	7429.98	-1.34677	0.0498491	-27.017	9.32205e-161	3.12335e-157	10626.4	10417.4	10854.6	10758.8	3858.16	4643.28	4253.42	4027.77	C_3	Ttn
32069	311.2	2.56323	0.113585	22.5667	9.21428e-113	2.05816e-109	83.8909	81.2211	99.1815	96.2373	468.164	534.865	617.961	508.082	C_3	Hba-a1
32068	285.684	2.05778	0.103419	19.8975	4.28091e-88	7.17159e-85	109.954	102.278	104.948	123.734	438.321	504.501	436.075	465.665	C_3	Hba-x
28948	253.483	1.98334	0.105886	18.7309	2.77186e-78	3.71484e-75	100.995	97.2647	110.714	101.393	437.388	401.732	392.015	386.364	C_3	Hbb-bh1
32070	161.949	2.63674	0.142687	18.4792	3.03837e-76	3.39336e-73	44.7961	33.0901	49.5908	51.5557	270.453	282.614	291.47	272.022	C_3	Hba-a2
27867	1916.86	0.863846	0.0532011	16.2374	2.74454e-59	2.62731e-56	1289.31	1315.58	1410.45	1424.66	2623.4	2524.84	2406.32	2340.31	C_3	Tmsb10
26495	633.211	1.13382	0.0739771	15.3267	5.07402e-53	4.25012e-50	390.133	345.942	441.704	410.727	927.002	834.996	838.257	876.925	C_3	Hmgn2
23993	1763.41	0.756146	0.0511195	14.7917	1.65607e-49	1.23304e-46	1365.06	1319.59	1307.81	1252.8	2312.84	2276.09	2182.63	2090.42	C_3	Rpl35
26661	897.874	1.00574	0.0709459	14.1761	1.28752e-45	8.62769e-43	615.743	645.758	595.089	533.601	1321.49	1100.09	1226.88	1144.34	C_3	Eno1
36375	1263.98	0.709809	0.052152	13.6104	3.47314e-42	2.11577e-39	929.315	987.688	976.823	944.328	1578.89	1560.22	1622.29	1512.26	C_3	Usmg5
28946	105.575	2.55923	0.1885	13.5769	5.49329e-42	3.06755e-39	30.95	26.071	26.5253	37.8075	194.913	156.489	227.075	144.771	C_3	Hbb-bt
33816	261.83	1.29422	0.0972151	13.313	1.94571e-40	1.00294e-37	145.791	156.426	149.926	154.667	370.241	398.229	346.826	372.532	C_3	Erh
25520	2648.95	0.55468	0.042379	13.0886	3.82837e-39	1.83242e-36	2191.75	2071.64	2170.46	2147.29	3113.94	3178.82	3223.11	3094.6	C_3	Rps27
27151	1137.65	0.687404	0.0534335	12.8647	7.11463e-38	3.17834e-35	842.981	891.426	903.013	851.528	1411.95	1404.9	1432.49	1362.88	C_3	Atp5k
33728	3351.34	0.552212	0.0432613	12.7646	2.58625e-37	1.08315e-34	2786.32	2689.32	2745.94	2646.52	3990.59	4071.04	4107.69	3773.27	C_3	Rps29
30199	235.455	1.33146	0.105191	12.6575	1.01662e-36	4.00728e-34	143.348	125.341	145.312	122.874	371.174	321.152	319.713	334.725	C_3	Uba52
29349	2520.85	-0.594687	0.0485514	-12.2486	1.70922e-34	6.36303e-32	3052.65	2950.03	3183.04	2944.69	1980.84	2049.54	2119.37	1886.63	C_3	Rps12
33094	119.245	-2.09153	0.17419	-12.0072	3.25806e-33	1.14907e-30	151.492	244.666	190.29	187.319	53.1581	50.2165	31.6324	45.1833	C_3	Hist1h1e
36049	1104.59	0.675804	0.056705	11.9179	9.54848e-33	3.19922e-30	886.148	900.451	807.292	806.846	1357.86	1319.64	1397.47	1361.03	C_3	Cfl1
32382	1779.26	0.559358	0.0472284	11.8437	2.32037e-32	7.4042e-30	1431.85	1379.76	1477.34	1464.18	2080.63	2165.15	2162.3	2072.9	C_3	Pfn1
35013	884.588	-0.685794	0.059388	-11.5477	7.58318e-31	2.30977e-28	1050.67	1056.88	1111.76	1145.4	702.246	680.843	663.15	665.762	C_3	Igf2r
32866	1507.3	0.582962	0.0506949	11.4994	1.32788e-30	3.86876e-28	1201.35	1221.32	1209.78	1192.65	1757.95	1895.38	1858.4	1721.58	C_3	Rpl38
26290	720.748	0.690687	0.0631791	10.9322	8.08572e-28	2.2576e-25	559.544	569.55	531.659	545.631	934.463	871.199	848.425	905.511	C_3	Prdx1
28262	518.86	0.767396	0.072375	10.6031	2.88401e-26	7.7303e-24	377.102	389.059	387.5	381.512	641.627	669.165	698.171	606.747	C_3	Ndufa3
27707	74.6839	2.14183	0.206483	10.3729	3.29244e-25	8.48564e-23	32.579	23.0628	27.6786	26.6371	153.879	106.272	133.308	94.0551	C_3	Ptn
32276	2081.34	0.655215	0.0633225	10.3473	4.3062e-25	1.03057e-22	1698.99	1718.68	1471.58	1577.6	2808.98	2411.56	2315.94	2647.37	C_3	Ubb
31804	448.492	0.779637	0.0757586	10.2911	7.73079e-25	1.78635e-22	346.966	332.906	309.077	330.816	596.863	550.046	546.788	574.474	C_3	Uqcrc1
34676	792.388	0.633472	0.0616769	10.2708	9.5383e-25	2.13054e-22	654.023	575.567	621.615	630.698	931.665	989.149	968.176	968.214	C_3	Ranbp1
31128	174.331	1.17634	0.117234	10.0341	1.07912e-23	2.25974e-21	105.882	104.284	109.561	107.408	236.88	261.593	254.189	214.851	C_3	Gm10076
29757	790.259	0.616468	0.0639844	9.63465	5.7085e-22	1.15917e-19	649.136	666.815	565.104	612.653	1000.68	943.604	944.452	939.629	C_3	Ndufa12
30207	353.609	0.865636	0.0900119	9.6169	6.7842e-22	1.33709e-19	264.704	236.644	262.946	238.875	479.355	395.893	500.469	449.989	C_3	Jund
36419	64.4405	-1.94665	0.20463	-9.51303	1.8518e-21	3.54541e-19	96.9225	111.303	111.868	89.3632	27.0453	31.5313	22.5945	24.8969	C_3	Rps12-ps3
33074	86.5865	1.91241	0.20605	9.28129	1.67442e-20	3.11674e-18	31.7645	50.1365	29.9851	34.3705	160.407	109.776	98.2862	177.967	C_3	Hist1h2ap
32358	885.55	0.542394	0.0616898	8.79227	1.46564e-18	2.58454e-16	713.48	690.88	705.804	769.898	995.082	1110.6	1083.41	1015.24	C_3	Eif5a
23315	549.774	-0.645433	0.0747621	-8.63316	5.96809e-18	9.99804e-16	669.498	667.818	655.059	686.55	417.804	488.152	431.556	381.753	C_3	Pam
23513	258.7	-0.866545	0.100853	-8.59216	8.53474e-18	1.39491e-15	373.029	304.83	334.449	323.942	198.643	168.167	193.183	173.356	C_3	Prrc2c
32343	726.897	0.571612	0.0681506	8.38748	4.96691e-17	7.74029e-15	627.96	545.485	598.549	567.112	942.856	875.87	814.533	842.807	C_3	Eif4a1
29892	2345.99	0.513943	0.0632656	8.12358	4.52647e-16	6.74042e-14	1940.89	2161.88	1751.82	1876.63	3022.55	2627.61	2556.57	2829.95	C_3	Atp5b
25045	419.414	-1.44278	0.178043	-8.10354	5.33832e-16	7.77654e-14	622.259	620.689	576.637	631.557	167.868	309.474	210.129	216.696	C_3	Xist
35621	32.0898	2.50325	0.310725	8.05618	7.87183e-16	1.12232e-13	12.2171	14.0382	8.07292	4.29631	55.9559	44.3774	58.7458	59.015	C_3	Eif2s3y
25845	150.325	1.11828	0.140792	7.94282	1.97644e-15	2.68242e-13	90.4067	119.325	63.4301	103.971	194.913	207.873	232.724	189.954	C_3	Cyr61
35624	21.3021	3.96679	0.499517	7.94125	2.00151e-15	2.68242e-13	4.07237	2.00546	1.15327	2.57778	41.0343	38.5383	39.5404	41.4949	C_3	Ddx3y
33030	513.884	0.625567	0.0792819	7.89042	3.01183e-15	3.80797e-13	390.133	438.193	415.179	375.497	671.47	666.829	558.085	595.682	C_3	Actn2
29248	571.624	-0.555698	0.0712243	-7.80209	6.08899e-15	7.28613e-13	650.765	701.91	706.957	660.772	426.197	500.998	474.485	450.911	C_3	Kcnq1ot1
35521	534.451	0.569026	0.0729245	7.80294	6.04794e-15	7.28613e-13	443.889	432.176	423.251	423.616	702.246	602.599	603.274	644.554	C_3	Ndufv2
24098	227.026	0.797923	0.10364	7.69898	1.37155e-14	1.58461e-12	170.225	165.45	177.604	152.089	309.622	258.09	277.913	305.218	C_3	Mtx2
28619	505.71	0.609299	0.0795882	7.65564	1.92345e-14	2.14817e-12	428.414	425.157	378.274	371.201	664.01	576.906	558.085	643.632	C_3	Etfb
33707	228.183	0.831594	0.108604	7.65714	1.90113e-14	2.14817e-12	170.225	164.448	172.991	150.371	322.679	311.81	240.632	292.308	C_3	Psma6
28649	364.248	0.697833	0.092114	7.57575	3.57059e-14	3.85912e-12	280.994	292.797	292.932	247.467	523.187	409.907	436.075	430.625	C_3	Prmt1
30776	244.764	0.739955	0.0977339	7.57112	3.70007e-14	3.93558e-12	175.927	177.483	198.363	182.163	280.712	319.985	311.805	311.673	C_3	Nt5dc2
28287	679.166	0.535667	0.0708397	7.56168	3.97891e-14	4.16604e-12	565.245	552.504	560.491	541.335	879.44	832.66	704.95	796.702	C_3	Ube2s
29034	434.081	0.601197	0.081019	7.42045	1.16725e-13	1.16743e-11	341.265	384.045	313.69	341.127	571.682	495.159	508.377	517.303	C_3	Uqcrc2
33968	496.575	-0.655409	0.0900019	-7.28218	3.28476e-13	3.14446e-11	666.24	630.717	507.44	621.246	368.376	454.285	353.605	370.688	C_3	Meg3
33028	424.882	-0.577514	0.0795043	-7.26393	3.75999e-13	3.54869e-11	458.549	539.468	522.433	516.416	332.937	349.18	328.751	351.323	C_3	Ryr2
24300	218.448	-0.73524	0.101631	-7.23443	4.67504e-13	4.23344e-11	280.994	258.704	277.939	273.245	166.002	168.167	169.459	153.07	C_3	Zfp106
27919	501.157	0.519911	0.0722695	7.19406	6.28906e-13	5.47312e-11	403.165	431.174	418.638	396.119	628.571	574.571	590.847	566.175	C_3	Snrpg
35625	107.033	-1.087	0.151933	-7.15446	8.40028e-13	7.12535e-11	132.759	159.434	138.393	152.949	84.8664	65.3983	54.2269	68.236	C_3	Gm47283
35188	41.1027	1.82957	0.256913	7.12137	1.06859e-12	8.73246e-11	21.1763	20.0546	21.9122	9.45187	52.2255	65.3983	76.8214	61.7813	C_3	Hmga1
33418	461.656	-0.580493	0.0819101	-7.08695	1.37103e-12	1.08958e-10	539.997	597.627	486.682	586.875	336.668	373.705	380.718	390.974	C_3	Vcan
35994	37.7434	2.058	0.291312	7.06459	1.61095e-12	1.25523e-10	12.2171	13.0355	8.07292	24.0593	62.484	85.2514	45.1891	51.6381	C_3	Gstp1
23822	164.062	0.811204	0.115029	7.05219	1.76121e-12	1.34697e-10	117.284	127.347	118.787	113.422	215.43	210.209	208.999	201.02	C_3	Phpt1
35535	904.474	0.538923	0.0764258	7.05159	1.7689e-12	1.34697e-10	711.036	787.142	801.525	653.898	1203.98	1058.05	1077.76	942.395	C_3	Myl12a
32055	439.815	-0.539691	0.0769721	-7.01151	2.35759e-12	1.77508e-10	512.304	528.438	485.528	555.942	361.848	364.362	371.68	338.414	C_3	Sptbn1
26360	291.525	-0.685142	0.098628	-6.94673	3.73852e-12	2.78354e-10	373.029	384.045	345.982	332.534	183.722	244.076	242.891	225.917	C_3	Macf1
24783	157.658	0.82334	0.118866	6.92662	4.31012e-12	3.17386e-10	103.438	107.292	125.707	120.297	208.902	196.195	196.572	202.864	C_3	Plp2
26400	352.437	0.615468	0.0900995	6.83098	8.4335e-12	6.07665e-10	276.921	310.846	272.173	256.06	474.692	393.558	395.404	439.846	C_3	Psmb2
31436	242.82	0.699765	0.103419	6.76631	1.32104e-11	9.22116e-10	184.886	203.554	189.137	164.978	340.398	276.775	281.302	301.53	C_3	Etfa
29925	216.327	0.699234	0.10375	6.73959	1.58836e-11	1.09728e-09	161.266	178.486	141.853	177.008	272.319	263.929	260.967	274.788	C_3	Sarnp
31861	178.447	-0.803099	0.119456	-6.72298	1.78048e-11	1.21745e-09	212.578	250.682	242.187	202.786	118.44	147.146	116.362	137.394	C_3	Golga4
25899	192.423	0.734115	0.109447	6.70751	1.97978e-11	1.34005e-09	152.307	155.423	140.699	128.889	228.486	252.251	250.799	230.527	C_3	Gm11808
28148	170.61	0.836804	0.127348	6.57101	4.99761e-11	3.22009e-09	133.574	142.388	104.948	109.126	259.262	191.524	210.129	213.929	C_3	Ndufa9
33692	181.912	-0.740362	0.113362	-6.53095	6.53523e-11	4.13138e-09	249.229	234.639	207.589	219.112	140.822	129.629	127.659	146.615	C_3	Arhgap5
32422	323.332	-0.592559	0.091192	-6.49793	8.14313e-11	5.05251e-09	416.197	387.053	372.507	376.356	244.341	262.761	295.988	231.449	C_3	Pafah1b1
36155	376.518	0.580068	0.0899308	6.45017	1.11726e-10	6.56735e-09	294.025	279.761	301.004	330.816	462.568	518.515	412.35	413.105	C_3	Tmem258
24150	386.726	0.50782	0.0801521	6.3357	2.36268e-10	1.34172e-08	316.016	341.931	309.077	311.912	476.557	434.432	432.685	471.198	C_3	Ndufs3
24321	245.056	0.610491	0.0965022	6.32619	2.51287e-10	1.41502e-08	204.433	192.524	194.903	184.741	315.218	282.614	283.561	302.452	C_3	Hypk
34987	139.59	0.833699	0.132884	6.27389	3.52144e-10	1.95018e-08	96.108	95.2593	129.167	83.3483	178.126	184.517	169.459	180.733	C_3	Dynlt1f
30771	352.572	0.559887	0.0896018	6.24861	4.14114e-10	2.26816e-08	269.591	306.835	262.946	301.601	466.299	408.739	373.94	430.625	C_3	Spcs1
34997	50.024	1.30456	0.20957	6.22497	4.81661e-10	2.58209e-08	26.8777	29.0791	27.6786	31.7927	69.9448	67.734	67.7836	79.3013	C_3	Rnaset2a
23664	126.163	-0.870244	0.139964	-6.21761	5.04795e-10	2.68463e-08	179.184	164.448	128.013	178.726	86.7316	92.2583	96.0268	83.9119	C_3	Tgfb2
28214	416.115	0.560075	0.0905861	6.1828	6.29759e-10	3.29689e-08	342.079	378.029	326.376	301.601	534.379	468.299	430.426	547.733	C_3	Ldhb
26819	371.4	0.523071	0.0847051	6.1752	6.60793e-10	3.40613e-08	319.274	310.846	318.304	271.527	426.197	472.97	406.702	445.378	C_3	Rheb
29245	395.262	0.507103	0.0823855	6.15524	7.49623e-10	3.83452e-08	350.224	327.892	317.15	310.193	493.344	490.487	419.129	453.677	C_3	Cd81
35238	253.458	0.576719	0.0940612	6.13131	8.71562e-10	4.4245e-08	204.433	203.554	201.823	204.504	304.027	281.446	310.675	317.205	C_3	U2af1
29224	105.143	0.887274	0.145104	6.11474	9.67124e-10	4.80052e-08	74.9317	67.1829	68.0432	84.2076	135.227	143.643	123.14	144.771	C_3	Polr2l
35585	81.5096	-1.05819	0.173037	-6.1154	9.63142e-10	4.80052e-08	110.769	129.352	88.8021	110.845	59.6863	53.72	56.4863	42.417	C_3	Slc8a1
29662	258.747	-0.641823	0.10569	-6.07269	1.25784e-09	6.1078e-08	303.799	313.854	350.595	294.727	231.284	178.677	223.686	173.356	C_3	Atcayos
31208	206.609	0.643982	0.10626	6.06047	1.35727e-09	6.54321e-08	153.936	160.437	184.524	147.793	255.532	253.418	262.097	235.138	C_3	Eif3g
30678	259.122	0.580196	0.0961153	6.03646	1.57527e-09	7.53992e-08	215.836	222.606	185.677	206.223	326.409	310.642	284.691	320.894	C_3	Pdhb
34828	236.352	-0.615639	0.1027	-5.99453	2.04074e-09	9.69856e-08	267.962	326.89	282.552	268.09	196.778	190.356	172.848	185.344	C_3	Zbtb20
33099	54.5945	-1.33389	0.223846	-5.95898	2.53817e-09	1.19776e-07	61.0856	90.2456	88.8021	72.178	27.0453	28.0278	46.3188	23.0527	C_3	Hist1h1c
28113	65.489	1.10294	0.18626	5.92153	3.18956e-09	1.49463e-07	35.8369	45.1228	44.9777	41.2445	102.586	95.7618	79.0809	79.3013	C_3	Grcc10
35095	167.084	0.70943	0.121377	5.84484	5.07065e-09	2.35961e-07	141.719	122.333	116.481	126.311	199.576	186.852	199.962	243.437	C_3	Eci1
28312	393.368	-0.55128	0.0961831	-5.73157	9.95046e-09	4.41577e-07	531.852	478.302	435.937	423.616	315.218	266.264	373.94	321.816	C_3	Peg3
35555	105.322	-0.843088	0.147269	-5.7248	1.03553e-08	4.56521e-07	147.42	114.311	139.546	139.2	79.2708	82.9157	68.9133	71.0024	C_3	Birc6
24898	152.837	0.669939	0.120246	5.5714	2.52694e-08	1.02006e-06	105.067	121.33	115.327	130.608	194.913	178.677	188.664	188.11	C_3	Hprt
34381	89.6942	0.930318	0.167045	5.56926	2.55818e-08	1.02649e-06	63.529	60.1638	66.8899	57.5705	127.766	115.615	85.8592	140.161	C_3	Fbln1
30963	153.079	0.66064	0.118795	5.56116	2.67989e-08	1.06892e-06	112.397	116.317	131.473	115.141	182.789	196.195	188.664	181.655	C_3	Sap18
33778	177.046	-0.635837	0.114489	-5.55372	2.7965e-08	1.10884e-06	212.578	216.59	200.67	230.282	128.698	161.16	129.919	136.472	C_3	Wdr89
29477	136.389	-0.697536	0.125673	-5.55042	2.84991e-08	1.12337e-06	172.669	163.445	160.305	177.867	97.9228	102.769	107.324	108.809	C_3	Unc5b
32032	324.151	0.506982	0.0917314	5.5268	3.26116e-08	1.25592e-06	271.22	305.832	257.18	238.015	408.478	386.551	352.475	373.454	C_3	Cct4
25539	162.364	0.685177	0.124076	5.52225	3.34693e-08	1.28159e-06	113.212	137.374	123.4	125.452	229.419	166.999	211.259	191.799	C_3	S100a11
24080	185.474	-0.713453	0.129512	-5.50877	3.61352e-08	1.36803e-06	241.084	243.663	184.524	251.764	118.44	145.978	123.14	175.201	C_3	Itga6
29541	228.668	0.578656	0.105782	5.47026	4.49368e-08	1.68224e-06	176.741	168.459	217.969	172.712	249.936	277.943	267.745	297.841	C_3	Snrpd3
34110	218.963	0.555327	0.101986	5.44511	5.17721e-08	1.91213e-06	196.288	169.461	162.612	178.726	259.262	273.271	257.578	254.502	C_3	Polr2k
34444	187.605	-0.604389	0.111008	-5.44456	5.19337e-08	1.91213e-06	234.569	211.576	221.429	237.156	138.024	135.468	164.94	157.681	C_3	Scaf11
32308	251.321	-0.525555	0.0966114	-5.43988	5.33155e-08	1.95228e-06	294.025	277.756	301.004	314.49	225.689	193.859	199.962	203.786	C_3	Myh10
32824	143.919	0.688633	0.126819	5.43006	5.63363e-08	2.02962e-06	109.14	119.325	100.335	112.563	203.306	156.489	169.459	180.733	C_3	Psmc5
32976	96.1977	0.808437	0.150061	5.3874	7.14835e-08	2.53445e-06	70.8593	66.1801	71.503	70.4594	116.575	129.629	135.567	108.809	C_3	Alyref
29928	224.727	0.594691	0.111253	5.3454	9.02192e-08	3.13243e-06	188.958	202.551	166.071	159.823	287.24	261.593	228.205	303.374	C_3	Cd63
23301	222.664	-0.535092	0.100277	-5.33614	9.49447e-08	3.26269e-06	273.663	255.696	262.946	260.356	179.059	183.349	196.572	169.668	C_3	Hdlbp
30289	284.192	0.515769	0.0969882	5.31785	1.05002e-07	3.53576e-06	228.867	270.737	198.363	237.156	357.185	336.334	312.934	331.959	C_3	Tecr
33625	139.852	0.69197	0.130108	5.31844	1.04658e-07	3.53576e-06	94.479	131.358	99.1815	103.971	182.789	161.16	166.07	179.811	C_3	Rrm2
23803	220.982	0.615368	0.116214	5.29515	1.18921e-07	3.945e-06	170.225	159.434	160.305	207.941	314.285	261.593	224.816	269.256	C_3	Tubb4b
34993	47.2503	1.15324	0.218461	5.2789	1.29962e-07	4.29002e-06	22.8053	32.0873	31.1384	31.7927	76.473	63.0626	64.3944	56.2486	C_3	Rnaset2b
33255	163.684	-0.622033	0.117986	-5.27208	1.34884e-07	4.40906e-06	190.587	184.502	226.042	193.334	122.17	126.125	136.697	130.017	C_3	Nsd1
31645	32.9563	1.49915	0.285181	5.25684	1.46555e-07	4.76732e-06	20.3619	10.0273	25.372	13.7482	52.2255	31.5313	58.7458	51.6381	C_3	Tbx18
36145	139.256	-0.721211	0.137508	-5.24486	1.56397e-07	5.06288e-06	162.08	156.426	209.896	165.837	107.249	89.9227	127.659	94.9772	C_3	Ahnak
29914	148.305	0.659514	0.126125	5.22906	1.70375e-07	5.46259e-06	128.687	126.344	107.254	97.9558	187.452	174.006	168.329	196.409	C_3	Pa2g4
26185	140.178	0.697925	0.13372	5.21931	1.79592e-07	5.70354e-06	111.583	123.336	86.4955	105.689	179.059	142.475	192.054	180.733	C_3	Jun
31552	181.669	-0.572171	0.110988	-5.15526	2.53281e-07	7.82136e-06	228.053	203.554	230.655	206.223	146.418	155.321	145.735	137.394	C_3	Tln2
25628	54.7717	1.01991	0.198597	5.13558	2.81274e-07	8.60646e-06	36.6514	31.0846	32.2917	43.8223	75.5404	78.2444	72.3025	68.236	C_3	Phgdh
32632	162.647	0.644734	0.125833	5.12374	2.99536e-07	9.08231e-06	118.913	125.341	124.554	140.06	232.217	181.013	166.07	213.007	C_3	Phb
24396	208.589	0.551123	0.107746	5.11502	3.1371e-07	9.46923e-06	185.7	186.508	153.385	151.23	263.925	239.404	234.983	253.58	C_3	Idh3b
33891	114.552	0.72779	0.143709	5.06433	4.09833e-07	1.19925e-05	89.5922	73.1992	85.3423	97.0965	151.081	123.79	132.178	164.135	C_3	Ahsa1
27395	220.951	-0.505761	0.100088	-5.05319	4.34489e-07	1.25496e-05	260.632	253.691	265.253	256.919	181.857	198.531	177.367	173.356	C_3	Gtf2i
35587	76.7552	-0.846272	0.167528	-5.05152	4.38315e-07	1.26058e-05	105.067	89.2429	103.795	97.0965	56.8885	51.3844	49.708	60.8592	C_3	Eml4
26554	115.59	0.689247	0.136723	5.04119	4.62639e-07	1.31362e-05	97.7369	88.2402	91.1086	77.3335	150.148	136.636	137.827	145.693	C_3	Ddost
31121	83.5546	-0.808112	0.16065	-5.03025	4.8985e-07	1.38502e-05	104.253	102.278	115.327	104.83	65.2818	56.0557	53.0972	67.3139	C_3	Mycbp2
31895	193.299	-0.548408	0.109323	-5.0164	5.26476e-07	1.47612e-05	224.795	216.59	241.034	234.578	142.687	168.167	172.848	145.693	C_3	Nktr
29366	157.629	-1.35269	0.269942	-5.01102	5.41423e-07	1.50543e-05	217.465	312.852	172.991	203.645	118.44	80.58	61.0052	94.0551	C_3	Rspo3
25263	101.197	0.73468	0.146769	5.0057	5.56608e-07	1.54125e-05	81.4475	73.1992	65.7366	82.4891	134.294	113.279	135.567	123.563	C_3	Trim55
34730	197.557	-0.549557	0.110133	-4.98995	6.0395e-07	1.66546e-05	228.867	252.688	229.501	229.423	152.946	140.139	161.551	185.344	C_3	Lpp
31429	23.279	-1.80671	0.362786	-4.98011	6.35489e-07	1.73813e-05	57.8277	22.06	32.2917	31.7927	9.32598	15.1817	11.2973	6.45476	C_3	Crabp1
34896	45.8118	1.06747	0.214319	4.98077	6.33327e-07	1.73813e-05	30.95	27.0737	29.9851	30.0741	60.6189	68.9018	59.8755	59.015	C_3	Btg3
27720	62.1103	-0.949633	0.190802	-4.97706	6.45579e-07	1.75855e-05	74.1172	86.2347	79.5759	86.7854	33.5735	40.8739	54.2269	41.4949	C_3	Hipk2
26507	770.306	0.639749	0.12885	4.96506	6.868e-07	1.8409e-05	591.309	582.586	650.446	586.875	1047.31	863.024	754.658	1086.24	C_3	Stmn1
35886	220.586	0.541409	0.109266	4.95497	7.23401e-07	1.92156e-05	187.329	208.568	154.539	168.415	275.116	258.09	230.464	282.165	C_3	Txnl1
24738	88.7164	0.782	0.159717	4.89615	9.77329e-07	2.52619e-05	57.0132	64.1747	72.6562	68.7409	125.901	96.9296	101.675	122.64	C_3	Adrm1
24951	191.246	0.535855	0.110223	4.86155	1.16469e-06	2.93404e-05	148.234	162.442	157.999	157.245	258.33	218.384	207.87	219.462	C_3	Idh3g
29075	184.031	0.522642	0.108557	4.81443	1.47623e-06	3.65027e-05	156.379	152.415	146.466	147.793	207.037	224.223	230.464	207.474	C_3	Bola2
25188	170.285	0.656626	0.137207	4.78564	1.70439e-06	4.18357e-05	134.388	152.415	104.948	137.482	249.004	161.16	188.664	234.216	C_3	Prdx4
32035	139.951	-0.593993	0.124191	-4.78289	1.72796e-06	4.22594e-05	174.298	159.434	179.911	159.823	106.316	117.95	108.454	113.419	C_3	Usp34
35332	184.24	0.536439	0.112407	4.77228	1.82155e-06	4.41855e-05	145.791	151.412	146.466	158.963	232.217	202.034	195.443	241.592	C_3	Ddx39b
33591	75.9252	0.980045	0.20608	4.75566	1.97798e-06	4.75069e-05	59.4566	32.0873	36.9048	73.8965	109.114	119.118	79.0809	97.7435	C_3	Vsnl1
24425	91.9162	0.756504	0.159204	4.75178	2.01634e-06	4.82553e-05	59.4566	80.2183	73.8095	61.0076	106.316	102.769	135.567	116.186	C_3	Pcna
34879	69.106	-0.868868	0.182906	-4.75035	2.03064e-06	4.84246e-05	86.3343	104.284	93.4152	73.0372	43.8321	58.3913	47.4485	46.1054	C_3	Crybg3
23009	146.265	-0.602458	0.126924	-4.74661	2.06857e-06	4.91542e-05	169.411	198.54	157.999	177.867	105.384	124.957	129.919	106.042	C_3	Dst
27581	50.2201	-1.00177	0.211381	-4.73919	2.14577e-06	5.08086e-05	75.7461	67.1829	54.2039	69.6002	28.9105	40.8739	33.8918	31.3517	C_3	Fry
30597	190.776	-0.51251	0.108264	-4.73391	2.20237e-06	5.19651e-05	212.578	220.6	247.954	217.393	151.081	158.824	153.643	164.135	C_3	Ankrd11
30731	202.395	0.500456	0.105865	4.72731	2.27512e-06	5.33062e-05	179.184	174.475	168.378	148.652	238.745	226.558	250.799	232.371	C_3	Adk
27282	176.673	-0.543878	0.115554	-4.7067	2.51756e-06	5.83744e-05	204.433	205.56	196.057	231.141	124.035	142.475	154.773	154.914	C_3	Ptpn11
25942	68.7751	-0.84279	0.179971	-4.68291	2.82828e-06	6.46791e-05	87.1488	89.2429	79.5759	97.9558	53.1581	37.3705	48.5783	57.1707	C_3	Wwp1
35371	524.256	-1.42196	0.303736	-4.68158	2.84666e-06	6.46791e-05	761.534	566.542	703.497	1022.52	301.229	379.544	160.421	298.763	C_3	Gm42418
29318	84.3345	-0.747064	0.160662	-4.64992	3.32069e-06	7.44213e-05	113.212	109.297	101.488	98.8151	73.6752	60.727	62.135	55.3265	C_3	Txlnb
27133	158.136	-0.546037	0.117641	-4.64154	3.45816e-06	7.70814e-05	181.628	191.521	174.144	203.645	131.496	122.622	125.4	134.628	C_3	Zfp644
32242	115.069	-0.667902	0.143904	-4.64129	3.46239e-06	7.70814e-05	131.945	165.45	115.327	151.23	83.9338	91.0905	94.8971	86.6782	C_3	Alkbh5
30761	234.183	0.513448	0.110716	4.63754	3.52582e-06	7.79753e-05	172.669	210.573	192.597	196.771	266.723	319.985	223.686	290.464	C_3	Selenok
31368	37.1799	-1.13183	0.244494	-4.62926	3.6697e-06	8.06252e-05	46.425	60.1638	51.8973	45.5409	21.4497	25.6922	25.9837	20.2864	C_3	Rnf214
29215	161.865	0.541958	0.11716	4.6258	3.73159e-06	8.17169e-05	138.461	131.358	129.167	128.889	202.374	185.684	170.589	208.397	C_3	Taldo1
30694	155.448	-0.585154	0.127167	-4.60148	4.19504e-06	8.95253e-05	160.451	174.475	209.896	202.786	142.687	121.454	117.492	114.341	C_3	Top2b
33602	148.198	-0.561785	0.122065	-4.60233	4.17786e-06	8.95253e-05	173.483	176.48	171.838	183.882	108.181	116.783	137.827	117.108	C_3	Rock2
25837	208.848	-0.517088	0.11256	-4.59387	4.35097e-06	9.22654e-05	266.333	229.625	273.326	214.815	153.879	183.349	160.421	189.032	C_3	Pkn2
25462	113.686	0.630158	0.137357	4.58773	4.48083e-06	9.44215e-05	83.8909	98.2675	89.9554	85.0669	141.755	145.978	140.086	124.485	C_3	Naxe
26788	106.227	0.644647	0.140902	4.57513	4.75923e-06	9.99736e-05	77.3751	83.2265	88.8021	83.3483	137.092	122.622	120.881	136.472	C_3	Psmc2
23138	77.5595	-0.778656	0.17024	-4.57387	4.78805e-06	0.000100265	108.325	82.2238	106.101	95.378	50.3603	58.3913	54.2269	65.4697	C_3	Bmpr2
34185	69.8175	-0.808836	0.177196	-4.56465	5.00337e-06	0.000103801	83.8909	86.2347	89.9554	96.2373	62.484	43.2096	48.5783	47.9496	C_3	Asap1
24647	81.3451	-0.766862	0.16839	-4.55408	5.26142e-06	0.000108482	89.5922	93.2538	101.488	125.452	57.8211	56.0557	64.3944	62.7034	C_3	Zmynd8
34803	80.7251	-0.771395	0.169373	-4.55442	5.25305e-06	0.000108482	110.769	100.273	83.0357	112.563	58.7537	66.5661	47.4485	66.3918	C_3	Golgb1
27109	148.063	0.558014	0.122554	4.55322	5.28306e-06	0.000108594	117.284	136.371	106.101	119.437	174.396	172.838	167.2	190.876	C_3	Mrps18c
22950	145.511	0.555093	0.121954	4.55165	5.32269e-06	0.000109075	119.728	129.352	110.714	111.704	186.52	168.167	172.848	165.057	C_3	Mrpl15
27464	192.58	0.510787	0.112246	4.55061	5.34916e-06	0.000109283	179.184	160.437	133.78	160.682	235.947	218.384	207.87	244.359	C_3	Cops6
30844	135.657	-0.582602	0.128085	-4.54857	5.40128e-06	0.000110012	176.741	151.412	156.845	164.978	120.305	107.44	110.713	96.8214	C_3	Samd4
29277	33.1585	-1.17013	0.25749	-4.54437	5.50987e-06	0.000111884	50.4974	38.1037	46.1309	48.9779	22.3823	21.0209	16.9459	21.2085	C_3	Syne1
34853	92.4305	-0.683316	0.150943	-4.52698	5.98339e-06	0.000121073	122.171	112.306	106.101	115.141	74.6078	68.9018	65.5242	74.6908	C_3	Bbx
26229	141.649	0.613887	0.135987	4.51432	6.35215e-06	0.00012756	112.397	126.344	95.7217	113.422	207.037	175.174	138.956	164.135	C_3	Tmem59
30879	28.2744	-1.29979	0.287939	-4.51412	6.35801e-06	0.00012756	36.6514	44.1201	43.8244	36.089	13.0564	12.8461	24.854	14.7537	C_3	Rpgrip1
31071	163.485	0.521753	0.115608	4.51313	6.38788e-06	0.000127777	129.501	141.385	130.32	135.763	207.969	199.698	185.275	177.967	C_3	Sucla2
27423	22.6546	3.37517	0.751796	4.48948	7.13976e-06	0.000141969	8.14475	3.00819	0	4.29631	49.4277	12.8461	56.4863	47.0275	C_3	Upk3b
35370	29.9905	-1.24791	0.278215	-4.48541	7.27728e-06	0.000144275	43.9816	35.0955	48.4375	41.2445	20.5172	14.0139	23.7243	12.9095	C_3	Gm26917
25947	164.062	-0.522009	0.11677	-4.47042	7.80668e-06	0.000154314	201.99	195.532	174.144	201.926	133.361	129.629	126.529	149.382	C_3	Pnisr
28483	134.388	0.572065	0.128225	4.4614	8.14261e-06	0.000160011	106.696	102.278	128.013	97.0965	166.935	159.992	153.643	160.447	C_3	Psmc4
32470	147.703	-0.551474	0.123668	-4.45932	8.22191e-06	0.000161097	156.379	192.524	169.531	183.882	121.238	129.629	114.102	114.341	C_3	Myo18a
33756	111.476	-0.629644	0.141488	-4.45016	8.58069e-06	0.000167636	123.8	137.374	153.385	128.03	96.0576	87.587	88.1187	77.4571	C_3	Daam1
34553	37.3492	1.18202	0.266034	4.44311	8.86672e-06	0.000172721	14.6605	20.0546	26.5253	30.9334	70.8774	37.3705	48.5783	49.7939	C_3	Gtsf1
23889	24.9485	-1.32007	0.297441	-4.43809	9.07614e-06	0.000176288	36.6514	36.0983	35.7515	34.3705	14.9216	10.5104	14.6864	16.598	C_3	Zer1
34371	115.374	0.658978	0.148567	4.43556	9.18327e-06	0.00017734	105.882	95.2593	79.5759	76.4743	166.002	130.797	149.124	119.874	C_3	Samm50
35935	60.2754	-0.94987	0.214296	-4.4325	9.31447e-06	0.000179357	66.7869	93.2538	63.4301	92.8002	41.0343	52.5522	47.4485	24.8969	C_3	Smad7
23689	149.786	-0.543899	0.122988	-4.42238	9.76209e-06	0.00018584	170.225	168.459	198.363	174.43	134.294	122.622	122.01	107.887	C_3	Ppp2r5a
34814	169.999	-0.530049	0.120171	-4.4108	1.02989e-05	0.000194403	214.207	197.538	196.057	195.052	115.642	127.293	159.291	154.914	C_3	Gsk3b
29484	163.138	0.525202	0.119212	4.40563	1.05478e-05	0.000197985	138.461	139.379	131.473	125.452	210.767	186.852	206.74	165.98	C_3	Ppa1
25755	99.0435	-0.695688	0.158305	-4.39461	1.10974e-05	0.000207719	126.244	138.377	126.86	99.6743	91.3946	77.0766	59.8755	72.8466	C_3	Arhgap29
29005	37.4737	1.22183	0.278717	4.38375	1.16653e-05	0.000217137	14.6605	24.0655	18.4524	32.6519	69.0122	38.5383	65.5242	36.8843	C_3	Calca
33071	54.9783	-1.70808	0.390855	-4.37012	1.2418e-05	0.000229869	61.9001	106.289	92.2619	77.3335	28.9105	12.8461	16.9459	43.3391	C_3	Hist1h1b
36410	83.9684	-0.704609	0.161448	-4.36432	1.27519e-05	0.0002354	104.253	96.262	107.254	107.408	62.484	72.4053	70.0431	51.6381	C_3	Ablim1
35931	165.125	0.508077	0.11686	4.34773	1.37551e-05	0.000251153	131.13	132.36	140.699	141.778	212.632	174.006	206.74	181.655	C_3	Acaa2
24292	78.2295	-0.710247	0.163571	-4.34213	1.41107e-05	0.000256945	92.0356	103.281	95.7217	97.9558	58.7537	58.3913	54.2269	65.4697	C_3	Mga
29860	116.548	0.583849	0.135422	4.31134	1.62272e-05	0.000293887	96.108	106.289	81.8824	88.5039	138.957	138.971	137.827	143.849	C_3	Tsfm
29878	89.0079	-0.672664	0.1562	-4.30643	1.65914e-05	0.000298868	109.14	97.2647	122.247	109.126	65.2818	61.8948	77.9512	69.1581	C_3	R3hdm2
30294	97.823	0.662375	0.153807	4.30653	1.65833e-05	0.000298868	76.5606	89.2429	69.1964	68.7409	141.755	113.279	103.935	119.874	C_3	Ddx39
33024	126.711	-0.565049	0.13139	-4.30054	1.7038e-05	0.00030609	162.08	144.393	159.152	139.2	93.2598	99.2653	108.454	107.887	C_3	Larp4b
34168	147.5	-0.625594	0.145813	-4.29039	1.78364e-05	0.000319576	158.008	200.546	140.699	216.534	126.833	128.461	88.1187	120.796	C_3	Fbxo32
28022	128.122	-0.554126	0.129505	-4.2788	1.87902e-05	0.000334875	162.895	148.404	149.926	148.652	100.721	93.4261	108.454	112.497	C_3	Setd5
24998	151.939	0.508506	0.118903	4.27663	1.89744e-05	0.000337262	134.388	112.306	129.167	125.452	177.194	185.684	170.589	180.733	C_3	Apoo
30461	34.3119	1.0715	0.251243	4.26481	2.00073e-05	0.000351887	20.3619	21.0573	28.8318	18.9037	50.3603	47.8809	47.4485	39.6507	C_3	Nutf2
30121	118.269	-0.589607	0.138304	-4.26313	2.01579e-05	0.000353608	139.275	143.39	134.933	150.371	105.384	85.2514	107.324	80.2235	C_3	Wwc2
32947	113.434	0.58339	0.137588	4.24011	2.23406e-05	0.000389855	93.6646	92.2511	89.9554	87.6447	127.766	122.622	142.346	151.226	C_3	Eif4a3
29307	129.082	-0.589852	0.139656	-4.2236	2.40436e-05	0.000414572	157.194	122.333	157.999	182.163	93.2598	99.2653	110.713	109.731	C_3	Phactr2
31350	108.226	-0.605381	0.143798	-4.20995	2.55428e-05	0.000435528	138.461	133.363	108.408	141.778	93.2598	77.0766	85.8592	87.6003	C_3	Ddx6
31116	144.317	0.540267	0.128403	4.2076	2.58094e-05	0.000438957	132.759	106.289	125.707	105.689	164.137	150.65	193.183	176.123	C_3	Uchl3
32162	96.7761	-0.617441	0.146941	-4.20196	2.64614e-05	0.000446644	112.397	117.319	115.327	123.734	81.136	71.2374	80.2106	72.8466	C_3	Aff4
28823	76.1447	-0.739491	0.176298	-4.19455	2.73414e-05	0.000458038	84.7054	83.2265	113.021	99.6743	56.8885	60.727	66.6539	44.2612	C_3	Alpk3
29078	137.538	0.540843	0.129055	4.1908	2.77974e-05	0.000464515	116.47	113.308	115.327	103.971	168.8	133.132	179.627	169.668	C_3	Ppp4c
27612	123.743	0.553497	0.132246	4.18537	2.84706e-05	0.000473404	89.5922	107.292	100.335	104.83	160.407	147.146	135.567	144.771	C_3	Rpa3
31661	59.2939	-0.807075	0.192932	-4.18321	2.87418e-05	0.00047673	70.0448	84.2293	81.8824	67.0224	48.4951	39.7061	35.0215	47.9496	C_3	Plod2
32329	84.2863	-0.671421	0.160594	-4.18085	2.90417e-05	0.000480514	100.995	92.2511	100.335	120.297	67.147	60.727	68.9133	63.6255	C_3	Chd3
32604	71.2432	0.763265	0.182988	4.17112	3.03103e-05	0.000497818	51.3119	45.1228	68.0432	47.2594	90.462	102.769	94.8971	70.0803	C_3	Nme2
24039	96.9774	0.609457	0.146441	4.16179	3.15766e-05	0.000517346	78.1896	79.2156	79.5759	70.4594	111.912	124.957	110.713	120.796	C_3	Psmd14
31563	100.969	0.652262	0.157121	4.15134	3.3054e-05	0.000538918	79.8185	91.2484	69.1964	74.7557	147.35	107.44	100.546	137.394	C_3	Ccnb2
31390	126.489	-0.542025	0.130587	-4.15068	3.31491e-05	0.000539156	146.605	154.42	141.853	156.386	101.653	95.7618	117.492	97.7435	C_3	Rpl10-ps3
26648	150.222	-0.533902	0.129055	-4.13702	3.51853e-05	0.000569509	155.565	184.502	164.918	204.504	122.17	142.475	119.751	107.887	C_3	Kif1b
32389	79.3726	-0.685246	0.165713	-4.13513	3.54749e-05	0.000572813	104.253	83.2265	109.561	94.5187	62.484	66.5661	55.3566	59.015	C_3	Rabep1
34789	51.7909	-0.846518	0.204881	-4.13175	3.60015e-05	0.000578527	65.158	60.1638	66.8899	73.0372	32.6409	45.5452	39.5404	31.3517	C_3	Adcy5
30743	110.653	-0.594322	0.144094	-4.12456	3.71451e-05	0.000594056	114.841	152.415	125.707	140.06	82.0686	89.9227	82.4701	97.7435	C_3	Zmiz1
34985	42.2862	0.90799	0.220118	4.12502	3.70709e-05	0.000594056	30.1356	30.0819	29.9851	27.4964	51.2929	56.0557	54.2269	59.015	C_3	Dynlt1a
35420	128.796	0.553099	0.134232	4.12046	3.78119e-05	0.000603107	114.841	90.2456	115.327	97.9558	157.609	129.629	161.551	163.213	C_3	Mea1
23587	219.126	0.505444	0.122799	4.11603	3.85451e-05	0.000612063	154.75	205.56	175.298	189.037	243.408	321.152	205.61	258.19	C_3	Casq1
29549	69.96	0.713324	0.173431	4.113	3.90543e-05	0.000618683	61.0856	48.131	46.1309	55.852	87.6642	84.0835	83.5998	93.133	C_3	Smarcb1
29838	92.1159	0.612344	0.149013	4.10932	3.96825e-05	0.000627152	70.0448	74.202	71.503	75.615	113.777	116.783	106.194	108.809	C_3	Tmbim4
27715	94.3308	-0.627126	0.152836	-4.10327	4.07349e-05	0.000640762	115.655	109.297	117.634	116	73.6752	57.2235	85.8592	79.3013	C_3	Ubn2
27528	71.7279	0.737983	0.180242	4.0944	4.23269e-05	0.000664245	57.0132	48.131	69.1964	42.1038	94.1924	74.7409	97.1565	91.2888	C_3	Aimp2
29241	94.4886	-0.638053	0.156558	-4.07551	4.59145e-05	0.000717186	120.542	108.295	116.481	116	75.5404	72.4053	55.3566	91.2888	C_3	Igf2
33594	61.5564	0.763931	0.187611	4.07188	4.66344e-05	0.000726738	39.9093	42.1146	42.6711	57.5705	75.5404	71.2374	81.3403	82.0677	C_3	Mycn
31381	125.733	0.540112	0.132824	4.06636	4.77538e-05	0.000742456	100.995	89.2429	116.481	103.971	153.879	133.132	161.551	146.615	C_3	Rexo2
24903	151.508	0.512085	0.126219	4.05712	4.96814e-05	0.000765322	128.687	118.322	134.933	117.719	175.328	212.544	150.254	174.279	C_3	Rtl8a
30398	45.916	-0.878555	0.216545	-4.05714	4.96771e-05	0.000765322	67.6014	54.1474	58.817	57.5705	29.8431	29.1957	30.5026	39.6507	C_3	Dok4
28821	119.275	0.546161	0.13486	4.04983	5.12546e-05	0.000787745	93.6646	95.2593	102.641	97.0965	154.811	149.482	122.01	139.238	C_3	Sec11a
28103	50.2163	-0.885307	0.218711	-4.04784	5.16936e-05	0.000792674	50.4974	84.2293	66.8899	60.1483	37.3039	26.86	36.1513	39.6507	C_3	Slc2a3
23973	94.0287	-0.620844	0.153414	-4.04684	5.19133e-05	0.000794226	106.696	124.338	123.4	103.111	82.0686	63.0626	71.1728	78.3792	C_3	Dab2ip
35014	75.2785	-0.67212	0.16616	-4.04502	5.23192e-05	0.000798613	98.5514	84.2293	94.5684	92.8002	58.7537	53.72	58.7458	60.8592	C_3	Airn
29941	76.9574	0.672213	0.1663	4.04218	5.29573e-05	0.000806516	58.6422	60.1638	65.7366	54.1335	103.518	85.2514	85.8592	102.354	C_3	Pet100
30479	33.0345	-1.02877	0.254648	-4.03996	5.34596e-05	0.000812319	44.7961	46.1255	43.8244	42.1038	21.4497	24.5244	24.854	16.598	C_3	Gm10073
26771	65.5047	-0.833263	0.206504	-4.03509	5.45816e-05	0.0008267	112.397	79.2156	81.8824	61.8668	43.8321	58.3913	33.8918	52.5602	C_3	Sema3c
29301	96.8093	-0.599367	0.148757	-4.02918	5.59711e-05	0.000842836	107.511	111.303	126.86	122.015	84.8664	71.2374	72.3025	78.3792	C_3	Utrn
30868	116.474	0.548964	0.136399	4.02468	5.70517e-05	0.000857183	92.8501	85.232	99.1815	101.393	133.361	141.307	125.4	153.07	C_3	Apex1
31843	55.011	0.783381	0.194733	4.02285	5.74991e-05	0.000861972	35.8369	36.0983	48.4375	42.1038	68.0796	68.9018	67.7836	72.8466	C_3	Crtap
33858	51.9697	0.813279	0.202472	4.01674	5.90079e-05	0.000880651	40.7237	41.1119	40.3646	29.2149	73.6752	63.0626	62.135	65.4697	C_3	Fcf1
31040	107.634	-0.592086	0.147517	-4.01368	5.97797e-05	0.000890186	148.234	137.374	126.86	105.689	93.2598	78.2444	84.7295	86.6782	C_3	Loxl2
23543	118.223	0.538689	0.134472	4.00597	6.17644e-05	0.000915671	94.479	106.289	87.6488	97.0965	131.496	140.139	135.567	153.07	C_3	Mgst3
30137	93.4218	0.622045	0.155318	4.00497	6.20242e-05	0.000917493	68.4159	72.1965	92.2619	63.5853	111.912	106.272	107.324	125.407	C_3	Sap30
26088	67.8534	0.69182	0.173015	3.99862	6.37128e-05	0.000936124	50.4974	54.1474	49.5908	53.2742	80.2034	85.2514	81.3403	88.5224	C_3	Nipsnap3b
26236	106.238	0.601382	0.150422	3.99798	6.38855e-05	0.000936124	99.3659	82.2238	84.189	72.178	121.238	109.776	128.789	152.148	C_3	Magoh
35557	96.83	-0.633044	0.158355	-3.99762	6.39822e-05	0.000936124	116.47	137.374	93.4152	123.734	71.81	77.0766	64.3944	90.3666	C_3	Ltbp1
36334	70.2186	-0.766548	0.19166	-3.99953	6.34692e-05	0.000936124	89.5922	80.2183	115.327	69.6002	49.4277	39.7061	64.3944	53.4823	C_3	Slf2
30813	81.3138	-0.650644	0.163528	-3.97879	6.92668e-05	0.00100904	94.479	115.314	100.335	87.6447	62.484	59.5592	68.9133	61.7813	C_3	Wapl
34223	105.993	0.566569	0.143099	3.95928	7.51768e-05	0.00108335	86.3343	88.2402	88.8021	79.052	138.957	135.468	108.454	122.64	C_3	Puf60
25460	73.8385	-0.680564	0.172161	-3.95306	7.71591e-05	0.00110716	84.7054	97.2647	81.8824	100.534	66.2144	51.3844	49.708	59.015	C_3	Nes
27430	116.931	-0.54186	0.137225	-3.94871	7.85727e-05	0.00112263	143.348	135.368	140.699	134.045	97.9228	106.272	99.416	78.3792	C_3	Cux1
34693	106.033	-0.581096	0.147259	-3.94608	7.94419e-05	0.00113023	124.615	139.379	107.254	136.623	87.6642	96.9296	70.0431	85.7561	C_3	Klhl24
25488	115.444	-0.542015	0.13742	-3.94423	8.00568e-05	0.00113657	145.791	142.388	130.32	128.889	88.5968	82.9157	105.065	99.5877	C_3	Ash1l
26192	130.304	0.514919	0.13082	3.93607	8.28253e-05	0.00117339	96.108	128.349	99.1815	105.689	148.283	158.824	154.773	151.226	C_3	Tm2d1
31356	66.2157	-0.695064	0.177228	-3.92185	8.78703e-05	0.00124223	80.633	76.2074	86.4955	84.2076	46.6299	46.7131	55.3566	53.4823	C_3	Kmt2a
33436	26.1056	-1.13454	0.289566	-3.91808	8.92588e-05	0.00125393	34.2079	37.101	29.9851	42.1038	17.7194	12.8461	19.2054	15.6758	C_3	Cmya5
28750	68.2073	-0.680903	0.173916	-3.91512	9.03596e-05	0.00126674	82.2619	89.2429	80.7292	84.2076	53.1581	46.7131	53.0972	56.2486	C_3	Tjp1
26245	111.086	-0.54591	0.139547	-3.91201	9.15296e-05	0.00128046	119.728	139.379	128.013	140.919	86.7316	86.4192	86.989	100.51	C_3	Zcchc11
25415	89.4907	-0.62812	0.161108	-3.89875	9.66886e-05	0.00134115	116.47	115.314	94.5684	106.548	66.2144	73.5731	86.989	56.2486	C_3	Golim4
25147	94.6795	-0.581586	0.149324	-3.89478	9.82875e-05	0.00135241	105.882	127.347	111.868	109.126	72.7426	78.2444	75.6917	76.535	C_3	Ammecr1
25142	78.2337	-0.639587	0.164279	-3.8933	9.88908e-05	0.00135792	103.438	89.2429	87.6488	99.6743	56.8885	64.2305	66.6539	58.0928	C_3	Col4a5
27543	60.2156	0.732512	0.189153	3.87259	0.000107683	0.00147263	48.8685	49.1337	39.2113	43.8223	73.6752	67.734	68.9133	90.3666	C_3	Arpc1b
22968	77.086	-0.641902	0.166081	-3.86499	0.000111093	0.00151616	100.995	90.2456	85.3423	97.9558	55.9559	70.0696	59.8755	56.2486	C_3	Arfgef1
30116	69.7753	-0.726126	0.187974	-3.86291	0.000112045	0.00152376	76.5606	78.2129	96.875	96.2373	63.4166	47.8809	62.135	36.8843	C_3	Stox2
29767	91.7102	-0.583354	0.151084	-3.86112	0.000112867	0.00153102	110.769	109.297	117.634	102.252	74.6078	75.9087	76.8214	66.3918	C_3	Eea1
26786	101.894	0.60254	0.156215	3.85712	0.000114733	0.00155318	82.2619	101.276	56.5104	82.4891	134.294	130.797	114.102	113.419	C_3	Pmpcb
24989	49.4713	-0.848994	0.220266	-3.8544	0.000116015	0.00156737	65.158	67.1829	73.8095	48.1186	25.1801	45.5452	33.8918	36.8843	C_3	Dmd
30151	59.5271	0.730938	0.19025	3.84199	0.000122042	0.00164517	46.425	46.1255	35.7515	49.8372	78.3382	66.5661	85.8592	67.3139	C_3	Cpe
27465	61.4068	0.724881	0.189024	3.83486	0.000125634	0.00168141	39.9093	58.1583	40.3646	47.2594	84.8664	74.7409	66.6539	79.3013	C_3	Mcm7
30916	53.0368	0.767593	0.200516	3.82808	0.000129148	0.00172051	36.6514	39.1064	33.4449	47.2594	58.7537	67.734	66.6539	74.6908	C_3	Ngdn
23182	118.321	0.531847	0.138958	3.8274	0.000129504	0.00172184	87.9633	85.232	116.481	98.8151	130.564	142.475	131.048	153.992	C_3	Igfbp2
31323	76.352	-0.642152	0.167957	-3.82331	0.000131673	0.00174376	100.995	84.2293	99.1815	87.6447	58.7537	53.72	70.0431	56.2486	C_3	Arhgef12
25470	47.0988	-0.798661	0.20906	-3.82024	0.00013332	0.00175862	60.2711	62.1692	61.1235	55.852	37.3039	35.0348	32.7621	32.2738	C_3	Smg5
24578	97.8487	0.556107	0.145914	3.81118	0.000138303	0.00181364	79.8185	73.1992	86.4955	77.3335	109.114	126.125	116.362	114.341	C_3	Rpn2
23225	79.1907	-0.626011	0.164575	-3.80381	0.000142489	0.00186124	92.8501	90.2456	107.254	95.378	70.8774	57.2235	54.2269	65.4697	C_3	Acsl3
24071	83.8816	-0.621662	0.16365	-3.79874	0.000145435	0.00188869	107.511	108.295	100.335	89.3632	58.7537	78.2444	72.3025	56.2486	C_3	Tlk1
34466	24.8188	-1.1663	0.307661	-3.79084	0.000150136	0.00193473	42.3527	23.0628	35.7515	36.089	14.9216	18.6852	10.1675	17.5201	C_3	Ddx23
31578	44.1388	-0.818829	0.217576	-3.76341	0.000167611	0.00214753	65.158	54.1474	50.744	54.9927	31.7083	31.5313	31.6324	33.1959	C_3	Prtg
25490	88.0738	0.588238	0.156351	3.7623	0.000168356	0.00215296	66.7869	74.202	73.8095	67.0224	113.777	119.118	94.8971	94.9772	C_3	Fdps
25595	68.9465	0.678266	0.180353	3.76077	0.000169392	0.00216209	45.6106	62.1692	50.744	53.2742	69.9448	98.0974	91.5079	80.2235	C_3	Sf3b4
32468	115.051	-0.522926	0.139102	-3.75929	0.000170398	0.00217079	148.234	143.39	133.78	117.719	91.3946	85.2514	98.2862	102.354	C_3	Taok1
29056	89.9539	0.614879	0.163653	3.75722	0.000171812	0.00218164	66.7869	89.2429	54.2039	73.8965	105.384	110.944	93.7673	125.407	C_3	Nsmce1
35738	127.734	0.54403	0.144801	3.75709	0.000171901	0.00218164	80.633	127.347	98.0283	110.845	151.081	124.957	169.459	159.525	C_3	Egr1
30880	75.6038	-0.626719	0.167293	-3.74623	0.000179514	0.00226966	96.108	93.2538	83.0357	93.6595	54.0907	58.3913	70.0431	56.2486	C_3	Supt16
32485	114.471	-0.524262	0.139975	-3.7454	0.000180108	0.00227289	145.791	117.319	134.933	141.778	87.6642	82.9157	103.935	101.432	C_3	2610507B11Rik
33911	119.907	-0.55569	0.148445	-3.74341	0.000181541	0.00228666	123.8	158.431	141.853	146.074	102.586	95.7618	119.751	71.0024	C_3	Foxn3
26256	81.4197	-0.602654	0.161061	-3.74179	0.000182718	0.00229717	99.3659	99.2702	92.2619	101.393	66.2144	57.2235	75.6917	59.9371	C_3	Nrd1
27415	70.6837	-0.646087	0.173217	-3.72993	0.000191534	0.00239453	91.2212	86.2347	73.8095	92.8002	51.2929	61.8948	51.9674	56.2486	C_3	Hip1
29733	64.9253	-0.684739	0.183604	-3.72943	0.000191916	0.00239484	67.6014	89.2429	84.189	79.9113	52.2255	40.8739	56.4863	48.8718	C_3	Chpt1
26944	81.3783	-0.607493	0.163223	-3.72187	0.000197752	0.00245395	96.9225	110.3	88.8021	97.0965	69.9448	71.2374	53.0972	63.6255	C_3	Bod1l
23130	73.9034	-0.650611	0.174855	-3.72085	0.000198553	0.0024548	98.5514	83.2265	96.875	82.4891	61.5515	70.0696	44.0593	54.4044	C_3	Trak2
25294	65.0691	0.675028	0.1814	3.72122	0.000198263	0.0024548	55.3843	51.1392	49.5908	44.6816	95.125	72.4053	75.6917	76.535	C_3	Mrpl47
29537	48.9841	-0.843634	0.226969	-3.71695	0.000201641	0.00248382	75.7461	76.2074	51.8973	48.1186	31.7083	26.86	36.1513	45.1833	C_3	Bcr
32814	71.74	-0.649686	0.175484	-3.70226	0.000213687	0.00261777	86.3343	94.2566	98.0283	73.0372	55.0233	46.7131	58.7458	61.7813	C_3	Tanc2
29538	38.6821	-0.861995	0.232969	-3.70003	0.000215572	0.00262645	57.0132	48.131	49.5908	44.6816	28.9105	26.86	29.3729	24.8969	C_3	Specc1l
28078	63.9255	-0.660402	0.178669	-3.69624	0.000218816	0.00265151	79.8185	78.2129	79.5759	75.615	45.6973	50.2165	49.708	52.5602	C_3	Cacna1c
23394	58.3621	-0.727703	0.197315	-3.68803	0.000226001	0.00273363	70.0448	82.2238	59.9702	78.1928	32.6409	49.0487	44.0593	50.716	C_3	Atp2b4
24583	47.4423	0.78799	0.213945	3.68315	0.000230372	0.00278148	35.0224	34.0928	33.4449	36.9482	61.5515	58.3913	46.3188	73.7687	C_3	Nnat
26132	32.3544	0.954226	0.259207	3.68133	0.000232023	0.00278902	26.8777	18.0491	20.7589	22.3408	44.7647	36.2026	37.281	52.5602	C_3	Alad
27902	83.8989	-0.651123	0.176895	-3.68085	0.000232457	0.00278902	130.316	97.2647	99.1815	82.4891	68.0796	81.7479	53.0972	59.015	C_3	Zfp638
34725	68.0226	0.66764	0.181393	3.68063	0.000232661	0.00278902	46.425	58.1583	50.744	55.852	101.653	71.2374	73.4322	86.6782	C_3	Rfc4
23482	32.4222	-0.958173	0.260431	-3.67918	0.000233988	0.00279992	39.9093	42.1146	39.2113	49.8372	27.9779	24.5244	19.2054	16.598	C_3	Cep350
30084	80.8474	0.606884	0.165188	3.67389	0.000238887	0.00284836	59.4566	58.1583	76.1161	63.5853	110.979	89.9227	102.805	85.7561	C_3	Tusc3
32370	75.3138	0.637726	0.174004	3.66501	0.000247332	0.00293861	62.7145	72.1965	53.0506	48.1186	103.518	94.594	77.9512	90.3666	C_3	0610010K14Rik
36125	55.9997	0.707866	0.193455	3.65908	0.000253122	0.00299149	43.9816	49.1337	34.5982	42.1038	65.2818	65.3983	70.0431	77.4571	C_3	Taf6l
35136	50.7111	-0.78442	0.214466	-3.65756	0.000254631	0.00300401	69.2303	52.1419	65.7366	69.6002	36.3713	45.5452	23.7243	43.3391	C_3	Cacna1h
33163	99.3992	0.591616	0.161802	3.65642	0.000255759	0.00301202	100.18	84.2293	62.2768	68.7409	131.496	123.79	127.659	96.8214	C_3	Eef1e1
30688	132.087	0.529393	0.145077	3.64906	0.000263206	0.00309406	90.4067	128.349	100.335	115.141	183.722	122.622	144.605	171.512	C_3	Psmd6
34642	29.6879	0.982206	0.269706	3.64177	0.00027077	0.00316103	14.6605	18.0491	26.5253	21.4815	42.8995	37.3705	35.0215	41.4949	C_3	Yars2
34983	84.2459	-0.60146	0.165275	-3.63915	0.000273534	0.00318221	91.2212	112.306	104.948	97.0965	60.6189	86.4192	63.2647	58.0928	C_3	Tulp4
31061	51.744	-0.750112	0.207135	-3.62137	0.000293043	0.00337982	65.158	63.1719	56.5104	73.8965	38.2365	33.867	50.8377	32.2738	C_3	Xpo7
28782	64.4688	0.665231	0.18391	3.61716	0.000297851	0.00342938	58.6422	52.1419	43.8244	44.6816	83.0012	79.4122	65.5242	88.5224	C_3	Mrpl46
25625	101.516	-0.529078	0.146391	-3.61413	0.000301358	0.00345197	119.728	109.297	134.933	116	74.6078	78.2444	92.6376	86.6782	C_3	Pde4dip
35470	70.1869	0.617053	0.170874	3.61115	0.000304838	0.00348587	50.4974	57.1556	57.6637	56.7112	85.799	91.0905	76.8214	85.7561	C_3	Mpnd
26993	86.8543	-0.592332	0.164098	-3.60962	0.000306644	0.00350055	120.542	82.2238	102.641	111.704	72.7426	77.0766	58.7458	69.1581	C_3	N4bp2
28489	71.3831	0.63055	0.174867	3.60587	0.000311106	0.00353942	52.9408	54.1474	58.817	58.4298	96.9902	99.2653	71.1728	79.3013	C_3	Timm50
31444	44.8554	-0.823472	0.228571	-3.6027	0.000314924	0.00357679	57.0132	64.1747	59.9702	47.2594	24.2475	45.5452	33.8918	26.7412	C_3	Cspg4
31285	48.4878	0.73943	0.205841	3.59224	0.00032785	0.00371101	35.8369	33.0901	38.058	38.6668	66.2144	58.3913	53.0972	64.5476	C_3	Dcps
24210	48.1883	0.756815	0.211068	3.58564	0.000336247	0.00379965	36.6514	34.0928	44.9777	28.3556	66.2144	60.727	61.0052	53.4823	C_3	Cd59a
31428	84.9196	0.582769	0.163029	3.57464	0.000350709	0.00393652	57.8277	85.232	69.1964	61.0076	103.518	89.9227	108.454	104.198	C_3	Wdr61
23408	70.1407	-0.626499	0.175289	-3.57409	0.000351453	0.00393827	85.5198	89.2429	74.9628	90.2224	44.7647	57.2235	56.4863	62.7034	C_3	Kdm5b
24330	83.1547	0.583498	0.163311	3.57292	0.000353026	0.00394929	60.2711	64.1747	66.8899	74.7557	90.462	116.783	85.8592	106.042	C_3	B2m
32993	67.9698	0.621339	0.17398	3.57133	0.000355178	0.00396675	60.2711	52.1419	50.744	50.6964	89.5294	82.9157	79.0809	78.3792	C_3	Gps1
25338	83.1023	-0.563864	0.158114	-3.56619	0.000362202	0.00403176	100.18	91.2484	107.254	97.9558	66.2144	63.0626	73.4322	65.4697	C_3	Elf2
26924	70.6433	-0.638718	0.179207	-3.56414	0.00036505	0.00405	85.5198	74.202	96.875	87.6447	43.8321	61.8948	49.708	65.4697	C_3	D5Ertd579e
28817	42.6305	-0.783328	0.220186	-3.55757	0.000374304	0.00413896	54.5698	59.161	53.0506	48.9779	33.5735	30.3635	32.7621	28.5854	C_3	Iqgap1
28458	94.7859	0.545937	0.153848	3.54856	0.000387347	0.00425511	87.1488	78.2129	62.2768	79.052	97.9228	108.608	124.27	120.796	C_3	Snrpa
28226	50.8598	0.756952	0.213735	3.54155	0.000397786	0.00432721	44.7961	39.1064	23.0655	42.9631	63.4166	72.4053	51.9674	69.1581	C_3	Gm15543
29397	54.1412	-0.729262	0.20625	-3.53582	0.000406506	0.00440065	65.9724	65.1774	78.4226	61.8668	55.9559	32.6991	36.1513	36.8843	C_3	Rev3l
32506	84.216	-0.571838	0.162109	-3.52749	0.000419522	0.00451964	109.14	93.2538	111.868	89.3632	73.6752	70.0696	55.3566	71.0024	C_3	Suz12
35722	67.9621	-0.643921	0.182778	-3.52297	0.00042674	0.00457913	100.18	87.2374	68.0432	75.615	57.8211	45.5452	57.6161	51.6381	C_3	Apc
23360	85.9192	0.577806	0.164108	3.52089	0.000430094	0.00460205	63.529	83.2265	65.7366	63.5853	86.7316	93.4261	118.621	112.497	C_3	Mcm6
31107	40.6571	-0.824271	0.234129	-3.52058	0.000430605	0.00460205	57.0132	41.1119	54.2039	54.9927	30.7757	38.5383	23.7243	24.8969	C_3	Rpl36a-ps1
34140	105.311	0.506095	0.143777	3.52	0.00043154	0.00460469	98.5514	75.2047	86.4955	87.6447	130.564	121.454	110.713	131.862	C_3	Emc2
25988	49.2545	0.719434	0.204869	3.51168	0.000445283	0.00472127	37.4658	35.0955	38.058	38.6668	64.3492	57.2235	53.0972	70.0803	C_3	Smu1
35441	53.6562	0.698646	0.198994	3.51089	0.000446608	0.00472784	40.7237	39.1064	46.1309	37.8075	71.81	72.4053	67.7836	53.4823	C_3	Tomm6
35537	26.735	-1.00101	0.285187	-3.51003	0.000448063	0.00472875	43.1672	34.0928	29.9851	35.2297	18.652	12.8461	21.4648	18.4422	C_3	Lpin2
26706	76.2194	-0.590561	0.168735	-3.49994	0.000465363	0.00488012	89.5922	108.295	89.9554	79.052	59.6863	63.0626	56.4863	63.6255	C_3	Cdk11b
28143	21.2922	1.18782	0.340272	3.49078	0.000481609	0.00502689	10.5882	17.0464	16.1458	8.59261	31.7083	29.1957	39.5404	17.5201	C_3	Cd9
27894	52.7454	-0.707989	0.202856	-3.49011	0.000482817	0.00503166	58.6422	66.1801	58.817	78.1928	43.8321	42.0418	32.7621	41.4949	C_3	Tet3
35706	74.2936	0.606874	0.174856	3.47071	0.000519079	0.00534309	57.0132	55.1501	63.4301	60.1483	101.653	106.272	72.3025	78.3792	C_3	Polr2d
32264	47.832	-0.731868	0.211383	-3.46228	0.000535614	0.005488	52.1264	57.1556	61.1235	67.8816	32.6409	39.7061	40.6702	31.3517	C_3	Epn2
34898	50.6434	0.726353	0.209818	3.46183	0.00053652	0.00548889	37.4658	50.1365	34.5982	30.9334	69.0122	51.3844	68.9133	62.7034	C_3	Mrpl39
35190	86.1825	-0.542488	0.157128	-3.45253	0.000555365	0.0056301	93.6646	94.2566	117.634	103.971	73.6752	68.9018	70.0431	67.3139	C_3	Nudt3
31914	59.2954	0.651152	0.188905	3.44698	0.000566899	0.0057297	49.6829	41.1119	48.4375	45.5409	79.2708	58.3913	79.0809	72.8466	C_3	Exosc7
34777	63.1201	-0.669363	0.194446	-3.44242	0.000576537	0.00581834	91.2212	87.2374	63.4301	67.8816	55.9559	56.0557	36.1513	47.0275	C_3	Zfp148
26999	102.102	-0.511626	0.148729	-3.44	0.000581722	0.00586184	114.026	117.319	134.933	113.422	84.8664	93.4261	91.5079	67.3139	C_3	Slc30a9
36266	119.563	-0.518147	0.151072	-3.42979	0.000604044	0.00605943	121.357	164.448	167.225	111.704	106.316	95.7618	103.935	85.7561	C_3	Pcgf5
31732	22.907	-1.04305	0.305147	-3.41819	0.000630388	0.0062674	30.95	30.0819	31.1384	30.9334	10.2586	16.3496	16.9459	16.598	C_3	Dusp7
35000	50.3751	0.707074	0.206935	3.41689	0.000633397	0.00627869	45.6106	33.0901	41.5179	32.6519	57.8211	72.4053	55.3566	64.5476	C_3	Sft2d1
33541	70.4802	0.60704	0.178129	3.40786	0.000654735	0.00645203	65.9724	63.1719	53.0506	41.2445	82.0686	86.4192	82.4701	89.4445	C_3	Mrps30
[truncated: 191 more rows]

## Sheet: State 4
	baseMean	log2FoldChange	lfcSE	stat	pvalue	padj	:Control_e11_5#counts_S1	:Control_e11_5#counts_S2	:Control_e11_5#counts_S3	:Control_e11_5#counts_S4	:Diabetes_e11_5#counts_S1	:Diabetes_e11_5#counts_S2	:Diabetes_e11_5#counts_S3	:Diabetes_e11_5#counts_S4	Cluster ID	Genenames
[truncated: 354 more rows]

[truncated: 1 more sheets: State 5]
