# Supplementary material for: Single-cell transcriptomic profiling unveils dysregulation of cardiac progenitor cells and cardiomyocytes in a mouse model of maternal hyperglycemia
Source: Commun Biol. 2022 Aug 15;5:820. doi: 10.1038/s42003-022-03779-x (PMC9378651; doi:10.1038/s42003-022-03779-x)
Supplement: Supplementary file 13 — Supplementary Data 10. [file 42003_2022_3779_MOESM13_ESM.xlsx]

## Sheet: Source data for Figure 1e
	number of cells/cluster						% of cells/cluster
	cluster	CNTRL E9.5	matHG E9.5	CNTRL E11.5	matHG E11.5		cluster	CNTRL E9.5	matHG E9.5	CNTRL E11.5	matHG E11.5
	C_MP	384	392	263	155		C_MP	19.3062	17.0139	11.5808	7.99381
	C_EP	266	89	328	214		C_EP	13.3736	3.86285	14.443	11.0366
	C_NC	196	609	80	30		C_NC	9.8542	26.4323	3.52268	1.54719
	C_EC	275	283	497	512		C_EC	13.826	12.283	21.8846	26.4054
	C_FM	107	35	400	115		C_FM	5.37959	1.5191	17.6134	5.93089
	C_CM	761	896	703	913		C_CM	38.2604	38.8889	30.9555	47.0861
