# Supplementary material for: Single-cell transcriptomic profiling unveils dysregulation of cardiac progenitor cells and cardiomyocytes in a mouse model of maternal hyperglycemia
Source: Commun Biol. 2022 Aug 15;5:820. doi: 10.1038/s42003-022-03779-x (PMC9378651; doi:10.1038/s42003-022-03779-x)
Supplement: Supplementary file 14 — Supplementary Data 11. [file 42003_2022_3779_MOESM14_ESM.xlsx]

## Sheet: Source data for Figure 2c
		# of cells/cluster							% cells/cluster
		cluster	CNTRL E9.5	matHG E9.5	CNTRL E11.5	matHG E11.5			cluster	CNTRL E9.5	matHG E9.5	CNTRL E11.5	matHG E11.5
		C_BrMP	32	139	11	4			C_BrMP	2.79476	10.7919	1.13872	0.374532
		C_SHF	352	253	252	151			C_SHF	30.7424	19.6429	26.087	14.1386
		C_OFT_CM	139	270	181	40			C_OFT_CM	12.1397	20.9627	18.7371	3.74532
		C_AVC_CM	49	84	32	6			C_AVC_CM	4.27948	6.52174	3.31263	0.561798
		C_Atr_CM	195	186	160	278			C_Atr_CM	17.0306	14.441	16.5631	26.03
		C_Ven_CM	378	356	330	589			C_Ven_CM	33.0131	27.6398	34.1615	55.1498
