# Supplementary material for: Single-cell transcriptomic profiling unveils dysregulation of cardiac progenitor cells and cardiomyocytes in a mouse model of maternal hyperglycemia
Source: Commun Biol. 2022 Aug 15;5:820. doi: 10.1038/s42003-022-03779-x (PMC9378651; doi:10.1038/s42003-022-03779-x)
Supplement: Supplementary file 15 — Supplementary Data 12. [file 42003_2022_3779_MOESM15_ESM.xlsx]

## Sheet: Source data for Figure 3b
	number of cells/cluster							% of cells/cluster
		CNTRL E9.5	matHG E9.5	CNTRL E11.5	matHG E11.5				CNTRL E9.5	matHG E9.5	CNTRL E11.5	matHG E11.5
	State 1	401	441	309	164			State 1	35.0218	34.2391	31.9876	15.3558
	State 2	18	119	43	15			State 2	1.57205	9.23913	4.45135	1.40449
	State 3	629	603	485	229			State 3	54.9345	46.8168	50.207	21.4419
	State 4	73	60	116	650			State 4	6.37555	4.65839	12.0083	60.8614
	State 5	24	65	13	10			State 5	2.09607	5.04658	1.34576	0.93633
