# Supplementary material for: Single-cell transcriptomic profiling unveils dysregulation of cardiac progenitor cells and cardiomyocytes in a mouse model of maternal hyperglycemia
Source: Commun Biol. 2022 Aug 15;5:820. doi: 10.1038/s42003-022-03779-x (PMC9378651; doi:10.1038/s42003-022-03779-x)
Supplement: Supplementary file 16 — Supplementary Data 13. [file 42003_2022_3779_MOESM16_ESM.xlsx]

## Sheet: Source data for Fig. 3d 1 vs. 5
Cluster_ID	Genename	baseMean	log2FoldChange	lfcSE	stat	pvalue	padj
C_SHF	Col3a1	86.5227	-1.41826	0.293868	-4.82618	1.39e-06	0.000133878
C_SHF	Igfbp2	64.4266	-1.30675	0.313117	-4.17335	3e-05	0.00159909
C_SHF	Rgs5	29.2031	1.09991	0.348945	3.15211	0.00162093	0.0353036
C_SHF	Cebpb	27.0136	2.01292	0.327124	6.15339	7.58e-10	2.63e-07
C_SHF	Itm2a	74.0703	-1.48688	0.318358	-4.67046	3.01e-06	0.000245504
C_SHF	Cyr61	79.4472	-1.14826	0.273547	-4.19768	2.7e-05	0.00153091
C_SHF	Nfib	53.3798	-1.81178	0.405772	-4.46502	8.01e-06	0.000554517
C_SHF	Jun	68.983	-1.23476	0.324299	-3.80747	0.000140398	0.00552499
C_SHF	Plpp3	28.3431	-1.46957	0.489199	-3.00403	0.00266428	0.049339
C_SHF	Rcc2	51.4038	-1.1333	0.339768	-3.33551	0.000851428	0.0215029
C_SHF	Tbx5	21.6232	-2.03007	0.651757	-3.11476	0.00184092	0.0383128
C_SHF	Vgll4	31.7395	-1.45754	0.462333	-3.15257	0.00161843	0.0353036
C_SHF	Mgp	25.0014	-2.30911	0.683923	-3.37627	0.000734749	0.019276
C_SHF	Ube2m	51.6351	-1.03095	0.329129	-3.13234	0.00173417	0.0368431
C_SHF	Nectin2	29.6973	-1.55274	0.487532	-3.18489	0.00144808	0.0325631
C_SHF	Nr2f2	33.1745	-1.53788	0.473147	-3.25033	0.00115273	0.028112
C_SHF	Mki67	56.502	-1.45962	0.354428	-4.11825	3.82e-05	0.00194419
C_SHF	Ifitm1	27.0435	1.04065	0.341442	3.04781	0.00230516	0.0443488
C_SHF	Arid3a	27.272	1.02987	0.339514	3.03335	0.00241855	0.0460189
C_SHF	Ckap4	56.6391	-1.02399	0.318707	-3.21294	0.00131385	0.0311442
C_SHF	Gm34030	21.4298	1.69636	0.405508	4.18331	2.87e-05	0.00159909
C_SHF	Anxa2	44.3758	-1.1722	0.367092	-3.1932	0.00140706	0.0322692
C_SHF	Chd3	48.6359	-1.49026	0.387146	-3.84936	0.000118428	0.0048249
C_SHF	Hoxb6	22.9989	2.37128	0.589602	4.02183	5.77e-05	0.0027024
C_SHF	Hoxb5	41.368	1.75438	0.433603	4.04607	5.21e-05	0.00254046
C_SHF	Hist1h1b	67.3493	-1.31324	0.307445	-4.27146	1.94e-05	0.00115948
C_SHF	Hist1h2ap	97.373	-1.03794	0.241503	-4.29784	1.72e-05	0.00108593
C_SHF	Mef2c	33.3611	1.35793	0.305721	4.44171	8.92e-06	0.000605995
C_SHF	Mtdh	103.089	-1.19288	0.241665	-4.93607	7.97e-07	8.12e-05
C_SHF	Rpl27-ps3	23.0772	1.19589	0.352095	3.39648	0.000682573	0.0186122
C_SHF	Egr1	25.3712	-1.9949	0.598397	-3.33373	0.000856888	0.0215029
C_OFT_CM	Fn1	18.1343	-3.57079	0.934517	-3.821	0.000132914	0.013607
C_OFT_CM	Hspa5	77.0703	-1.38233	0.264419	-5.22781	1.72e-07	3.83e-05
C_OFT_CM	Ttn	20.4186	-5.19682	1.03554	-5.01846	5.21e-07	0.000106648
C_OFT_CM	Pdia3	51.704	-1.302	0.337837	-3.85394	0.000116233	0.0129811
C_OFT_CM	Smim8	10.3701	1.98169	0.462643	4.28342	1.84e-05	0.00282624
C_OFT_CM	Cmpk1	21.5754	1.27899	0.33813	3.78255	0.000155227	0.0152557
C_OFT_CM	Smim1	8.35066	2.26482	0.468848	4.8306	1.36e-06	0.000222963
C_OFT_CM	Mrps12	29.0976	1.08478	0.2882	3.76398	0.000167229	0.0153818
C_OFT_CM	Bsg	57.9896	-1.06293	0.282596	-3.7613	0.000169031	0.0153818
C_OFT_CM	Hsp90b1	89.2501	-1.32212	0.249257	-5.30423	1.13e-07	2.78e-05
C_OFT_CM	Mettl6	11.8326	1.59681	0.441424	3.61739	0.000297586	0.023923
C_OFT_CM	Bmp4	25.1325	-1.7535	0.491402	-3.56836	0.000359229	0.0252179
C_OFT_CM	Ktn1	19.3636	-2.32976	0.650441	-3.58181	0.000341216	0.0252179
C_OFT_CM	Sparc	111.668	-1.18325	0.215338	-5.49486	3.91e-08	1.07e-05
C_OFT_CM	Vcan	20.6936	-2.40269	0.651799	-3.68625	0.000227585	0.019282
C_OFT_CM	Vrk1	13.861	1.63001	0.389715	4.18257	2.88e-05	0.00416581
C_OFT_CM	Ckb	24.1977	1.10193	0.304931	3.61372	0.000301836	0.023923
C_OFT_CM	Sh3bgr	17.9912	1.72116	0.449149	3.83204	0.000127087	0.0135762
C_OFT_CM	Fbn2	21.3421	-2.8092	0.714281	-3.9329	8.39e-05	0.00981942
C_OFT_CM	1110059E24Rik	16.0389	1.50154	0.366868	4.09286	4.26e-05	0.00550993
C_OFT_CM	mt-Nd1	263.521	-2.00615	0.320138	-6.26651	3.69e-10	1.51e-07
C_OFT_CM	mt-Nd2	94.3591	-2.42975	0.313399	-7.7529	8.98e-15	4.41e-12
C_OFT_CM	mt-Co1	179.325	-2.40904	0.238518	-10.1	5.52e-24	4.52e-21
C_OFT_CM	mt-Co2	229.391	-2.52547	0.215789	-11.7034	1.22e-31	1.5e-28
C_OFT_CM	mt-Atp6	536.374	-1.81918	0.369452	-4.924	8.48e-07	0.000148814
C_OFT_CM	mt-Co3	436.947	-1.70573	0.416609	-4.09433	4.23e-05	0.00550993
C_OFT_CM	mt-Nd4	154.395	-1.93487	0.230354	-8.39952	4.48e-17	2.75e-14
C_OFT_CM	mt-Nd5	17.9475	-2.55849	0.712653	-3.59009	0.000330563	0.0252179
C_OFT_CM	mt-Cytb	260.81	-2.23454	0.190696	-11.7178	1.03e-31	1.5e-28
C_BrMP	Fn1	14.5463	-2.35062	0.620784	-3.78653	0.000152767	0.00954795
C_BrMP	Dtl	11.5	-2.66129	0.760401	-3.49985	0.00046552	0.023805
C_BrMP	Id1	76.8396	-1.37775	0.227338	-6.06035	1.36e-09	3.4e-07
C_BrMP	Ccnl1	17.8582	-1.44251	0.44849	-3.21637	0.00129823	0.0417289
C_BrMP	Cyr61	23.7287	-2.03195	0.507319	-4.00527	6.19e-05	0.00557514
C_BrMP	Ssbp3	11.6537	-2.25711	0.667043	-3.38376	0.000715008	0.0309378
C_BrMP	Zcchc11	18.8866	-1.50628	0.442298	-3.40559	0.000660214	0.0299066
C_BrMP	Ptp4a2	20.9441	-1.62429	0.424914	-3.82264	0.000132032	0.00873739
C_BrMP	Id3	154.37	-1.09809	0.177337	-6.19209	5.94e-10	1.67e-07
C_BrMP	Rcc2	19.5447	-1.76129	0.455532	-3.86644	0.000110437	0.00776511
C_BrMP	Asb4	20.1089	-1.49462	0.460702	-3.24422	0.00117772	0.0401497
C_BrMP	Spr	16.1261	1.08097	0.333133	3.24487	0.00117504	0.0401497
C_BrMP	Ybx3	22.0701	-1.21781	0.37817	-3.22027	0.00128068	0.0417289
C_BrMP	Mki67	17.7306	-1.86426	0.513878	-3.62784	0.000285806	0.0163713
C_BrMP	Kcnq1ot1	24.7189	-1.55953	0.408956	-3.81345	0.000137041	0.00880978
C_BrMP	Ckap4	13.8817	-2.22753	0.611172	-3.64469	0.000267719	0.0158518
C_BrMP	Arglu1	29.8698	-1.09146	0.331687	-3.29063	0.000999635	0.0368718
C_BrMP	Pbrm1	26.5023	-1.2471	0.344205	-3.62314	0.000291046	0.0163713
C_BrMP	Smarca4	23.0755	-1.17982	0.365666	-3.2265	0.00125316	0.0414649
C_BrMP	Crabp1	20.2813	1.64262	0.418236	3.92749	8.58e-05	0.00655268
C_BrMP	Ppp2ca	19.8096	-1.93064	0.479139	-4.0294	5.59e-05	0.00539864
C_BrMP	Ncor1	19.2763	-1.48114	0.425393	-3.48181	0.00049804	0.024902
C_BrMP	Alyref	17.8096	-2.65018	0.607292	-4.36393	1.28e-05	0.00143715
C_BrMP	Hist1h2ap	43.3705	-1.20719	0.283599	-4.2567	2.07e-05	0.00213402
C_BrMP	Vcan	14.7813	-1.63571	0.511119	-3.20026	0.00137301	0.0429067
C_BrMP	Rad17	10.9778	1.39316	0.411635	3.38444	0.000713223	0.0309378
C_BrMP	Basp1	67.9431	-1.54954	0.26199	-5.91448	3.33e-09	6.49e-07
C_BrMP	Slc38a2	18.8388	-1.45954	0.44134	-3.30706	0.000942802	0.0359543
C_BrMP	Hes1	44.5235	-1.86007	0.314831	-5.90815	3.46e-09	6.49e-07
C_BrMP	Ppp1r14b	63.5019	-1.31874	0.240758	-5.47745	4.32e-08	7.47e-06
C_BrMP	mt-Nd1	344.516	-1.2901	0.157899	-8.17043	3.07e-16	1.15e-13
C_BrMP	mt-Nd2	129.356	-1.52539	0.181927	-8.38458	5.09e-17	2.86e-14
C_BrMP	mt-Co1	201.2	-1.63999	0.162333	-10.1026	5.38e-24	4.03e-21
C_BrMP	mt-Co2	330.388	-1.22031	0.1062	-11.4907	1.47e-30	3.31e-27
C_BrMP	mt-Atp6	716.041	-1.17588	0.188782	-6.2288	4.7e-10	1.51e-07
C_BrMP	mt-Co3	489.19	-1.21576	0.106713	-11.3928	4.54e-30	5.11e-27
C_BrMP	mt-Nd3	20.5448	-1.50708	0.412769	-3.65114	0.000261081	0.0158518
C_BrMP	mt-Nd4	175.736	-1.18129	0.142301	-8.30129	1.03e-16	4.63e-14
C_BrMP	mt-Nd5	22.7513	-1.31408	0.386064	-3.40378	0.000664591	0.0299066
C_BrMP	mt-Cytb	287.685	-1.34717	0.225944	-5.9624	2.49e-09	5.59e-07

## Sheet: Source data for Fig. 3d 3 vs. 4
Cluster_ID	Genenames	baseMean	log2FoldChange	lfcSE	stat	pvalue	padj
C_Ven_CM	Lypla1	185.719	1.38249	0.0997729	13.8563	1.16e-43	4.36e-42
C_Ven_CM	Oprk1	1.8059	-2.88265	1.11885	-2.57645	0.00998208	0.0210617
C_Ven_CM	4732440D04Rik	7.31922	-2.17347	0.75595	-2.87515	0.00403839	0.00931029
C_Ven_CM	Vcpip1	20.6304	-1.77639	0.407687	-4.35725	1.32e-05	4.74e-05
C_Ven_CM	Sgk3	8.99629	1.46195	0.425432	3.43639	0.000589524	0.00159871
C_Ven_CM	Cops5	283.855	1.00809	0.0807948	12.4772	9.94e-36	2.88e-34
C_Ven_CM	Cspp1	28.5776	-2.2374	0.390908	-5.72359	1.04e-08	5.74e-08
C_Ven_CM	Arfgef1	54.7488	-2.47505	0.306078	-8.08633	6.15e-16	6.49e-15
C_Ven_CM	Ncoa2	19.9581	-2.49184	0.505573	-4.92873	8.28e-07	3.57e-06
C_Ven_CM	Lactb2	33.7691	1.25843	0.221371	5.68473	1.31e-08	7.12e-08
C_Ven_CM	Ube2w	69.3592	1.2111	0.157802	7.67481	1.66e-14	1.58e-13
C_Ven_CM	Tmem70	186.307	1.06105	0.0985117	10.7708	4.73e-27	9.7e-26
C_Ven_CM	Jph1	8.97801	-2.15232	0.696266	-3.09123	0.00199331	0.00487241
C_Ven_CM	Tram2	5.26878	-2.08387	0.875921	-2.37906	0.0173569	0.0344477
C_Ven_CM	Kcnq5	7.02832	-2.59186	0.862774	-3.0041	0.00266371	0.00636892
C_Ven_CM	Gm29107	3.00043	-2.72569	1.07681	-2.53126	0.0113655	0.023644
C_Ven_CM	Phf3	89.3493	-1.00231	0.171293	-5.85142	4.87e-09	2.77e-08
C_Ven_CM	Zfp451	28.8912	-1.82914	0.364198	-5.02238	5.1e-07	2.27e-06
C_Ven_CM	Bend6	13.4105	1.3708	0.351199	3.90321	9.49e-05	0.000299653
C_Ven_CM	Dst	71.9647	-4.22278	0.442047	-9.55279	1.26e-21	1.92e-20
C_Ven_CM	Fam168b	85.7403	-1.02358	0.174859	-5.85377	4.81e-09	2.74e-08
C_Ven_CM	Hs6st1	12.9594	-1.96195	0.541089	-3.62594	0.000287913	0.000834034
C_Ven_CM	Uggt1	29.8641	-2.99137	0.476119	-6.28282	3.32e-10	2.14e-09
C_Ven_CM	Kansl3	38.8589	-1.8158	0.303622	-5.98047	2.22e-09	1.31e-08
C_Ven_CM	Lman2l	39.7587	-2.49886	0.355233	-7.03444	2e-12	1.61e-11
C_Ven_CM	Cnnm4	2.54214	-3.3731	1.08331	-3.1137	0.00184758	0.00454049
C_Ven_CM	Cnnm3	7.8504	-3.41992	1.02614	-3.33279	0.000859783	0.00225638
C_Ven_CM	Sema4c	6.56519	-3.94061	1.05168	-3.74697	0.000178985	0.00053583
C_Ven_CM	Fam178b	20.161	1.37809	0.294755	4.67537	2.93e-06	1.17e-05
C_Ven_CM	Tmem131	20.119	-3.81663	0.734571	-5.19573	2.04e-07	9.55e-07
C_Ven_CM	Unc50	49.9309	-1.21707	0.240124	-5.06848	4.01e-07	1.81e-06
C_Ven_CM	Lipt1	14.6805	1.75089	0.337985	5.18037	2.21e-07	1.03e-06
C_Ven_CM	Rev1	28.5353	-1.91554	0.359721	-5.32508	1.01e-07	4.9e-07
C_Ven_CM	Aff3	8.41692	-1.67563	0.65031	-2.57667	0.00997577	0.0210517
C_Ven_CM	Rnf149	47.9771	-1.9244	0.278723	-6.90434	5.04e-12	3.92e-11
C_Ven_CM	Map4k4	52.6492	-2.47832	0.306114	-8.09606	5.68e-16	6.02e-15
C_Ven_CM	Mrps9	199.29	1.1072	0.0928079	11.93	8.25e-33	2.12e-31
C_Ven_CM	Tgfbrap1	7.90742	-1.91803	0.680592	-2.81818	0.00482964	0.0109323
C_Ven_CM	Nck2	8.46215	-1.39886	0.595429	-2.34934	0.0188068	0.0369906
C_Ven_CM	Tex30	125.796	1.02682	0.119452	8.59608	8.25e-18	9.8e-17
C_Ven_CM	Kdelc1	14.6925	-1.75814	0.485197	-3.62355	0.000290587	0.000840866
C_Ven_CM	Slc39a10	43.037	-2.12377	0.312819	-6.78915	1.13e-11	8.43e-11
C_Ven_CM	Cavin2	52.5602	1.28274	0.186658	6.87213	6.32e-12	4.84e-11
C_Ven_CM	Gls	49.2303	-2.09108	0.291633	-7.17023	7.49e-13	6.23e-12
C_Ven_CM	Hibch	73.907	1.31416	0.149949	8.76409	1.88e-18	2.33e-17
C_Ven_CM	Gm28551	1.55806	2.86854	1.14723	2.50039	0.0124056	0.0255771
C_Ven_CM	Pgap1	12.3949	-3.50367	0.850876	-4.11772	3.83e-05	0.000128905
C_Ven_CM	Ankrd44	8.80861	-2.11167	0.680035	-3.10523	0.00190129	0.0046613
C_Ven_CM	Mars2	8.46888	-1.41337	0.584439	-2.41833	0.0155918	0.0313126
C_Ven_CM	Clk1	77.5966	-2.01413	0.225767	-8.92127	4.61e-19	5.98e-18
C_Ven_CM	Fam126b	11.1821	-2.52505	0.668354	-3.77802	0.00015808	0.000476779
C_Ven_CM	Trak2	51.7093	-1.62377	0.255322	-6.3597	2.02e-10	1.33e-09
C_Ven_CM	Tmem237	18.1342	-1.3851	0.402363	-3.44242	0.000576537	0.00156732
C_Ven_CM	Fzd7	1.41424	-2.52382	1.12666	-2.24008	0.0250856	0.047809
C_Ven_CM	Bmpr2	37.2345	-3.1962	0.448977	-7.11884	1.09e-12	8.94e-12
C_Ven_CM	Fam117b	7.97514	-1.91775	0.680215	-2.81933	0.00481243	0.0108989
C_Ven_CM	Nbeal1	54.15	-1.35066	0.230262	-5.86578	4.47e-09	2.56e-08
C_Ven_CM	Cyp20a1	26.2646	-1.10593	0.326561	-3.38659	0.000707658	0.00188761
C_Ven_CM	Abi2	56.6572	-1.03488	0.210565	-4.91476	8.89e-07	3.82e-06
C_Ven_CM	Raph1	84.137	-1.28815	0.186806	-6.89568	5.36e-12	4.14e-11
C_Ven_CM	Nrp2	7.78746	-4.19235	1.05609	-3.96971	7.2e-05	0.0002316
C_Ven_CM	Ino80d	33.3449	-1.92395	0.340846	-5.64464	1.66e-08	8.87e-08
C_Ven_CM	Gm20342	10.7544	-3.30793	0.859508	-3.84864	0.000118777	0.000367462
C_Ven_CM	Zdbf2	36.4148	-2.16909	0.346031	-6.26849	3.65e-10	2.33e-09
C_Ven_CM	Klf7	51.1632	-1.19161	0.229824	-5.1849	2.16e-07	1.01e-06
C_Ven_CM	Creb1	44.4401	-1.0245	0.250353	-4.09222	4.27e-05	0.000142922
C_Ven_CM	Ccnyl1	7.44526	-1.8097	0.683962	-2.64591	0.00814722	0.017554
C_Ven_CM	Pikfyve	11.4703	-2.23271	0.615167	-3.62943	0.000284044	0.000824259
C_Ven_CM	Acadl	253.829	1.07856	0.0854358	12.6242	1.55e-36	4.68e-35
C_Ven_CM	Erbb4	23.9475	-4.08714	0.732573	-5.57916	2.42e-08	1.27e-07
C_Ven_CM	Ikzf2	6.53793	-2.46519	0.864257	-2.85239	0.00433924	0.00992836
C_Ven_CM	Bard1	12.6872	-1.29623	0.476256	-2.72172	0.0064944	0.0143261
C_Ven_CM	Fn1	86.1065	-2.07993	0.485122	-4.28744	1.81e-05	6.38e-05
C_Ven_CM	Apol7d	6.59619	1.65138	0.511383	3.22924	0.0012412	0.00314953
C_Ven_CM	Pecr	31.438	1.37659	0.233667	5.89123	3.83e-09	2.21e-08
C_Ven_CM	Xrcc5	23.5934	1.3386	0.283921	4.7147	2.42e-06	9.76e-06
C_Ven_CM	Igfbp2	94.5741	-1.35203	0.175512	-7.70335	1.33e-14	1.28e-13
C_Ven_CM	Igfbp5	192.385	-2.81154	0.189102	-14.8679	5.33e-50	2.49e-48
C_Ven_CM	Tns1	78.1803	-1.81523	0.213154	-8.51603	1.65e-17	1.93e-16
C_Ven_CM	Tmbim1	15.5237	-1.68733	0.462103	-3.65141	0.000260809	0.000760807
C_Ven_CM	Usp37	29.1493	-1.07416	0.302811	-3.5473	0.000389204	0.00109534
C_Ven_CM	Zfp142	9.22113	-2.55004	0.747544	-3.41123	0.000646704	0.00173613
C_Ven_CM	Ttll4	14.979	-1.84213	0.48715	-3.78145	0.000155921	0.000471224
C_Ven_CM	Prkag3	8.52506	-2.42489	0.750472	-3.23116	0.00123291	0.00313087
C_Ven_CM	Retreg2	20.3323	-2.34888	0.479125	-4.90245	9.46e-07	4.05e-06
C_Ven_CM	Abcb6	9.01673	-2.51106	0.747594	-3.35885	0.000782662	0.00207357
C_Ven_CM	Atg9a	16.1066	-1.4395	0.431092	-3.33918	0.000840246	0.00220946
C_Ven_CM	Tuba4a	30.074	1.50915	0.256355	5.88696	3.93e-09	2.27e-08
C_Ven_CM	Chpf	21.2354	-1.46255	0.382796	-3.82072	0.000133064	0.000407315
C_Ven_CM	Obsl1	72.7248	-2.0709	0.234947	-8.81433	1.2e-18	1.52e-17
C_Ven_CM	Inha	4.91059	-2.65135	1.03594	-2.55937	0.0104863	0.0220072
C_Ven_CM	Slc4a3	15.6227	-1.38668	0.428628	-3.23517	0.00121571	0.0030913
C_Ven_CM	Epha4	21.0826	-4.32711	0.853655	-5.06892	4e-07	1.81e-06
C_Ven_CM	Farsb	144.485	1.11206	0.113665	9.78364	1.32e-22	2.15e-21
C_Ven_CM	Acsl3	62.9084	-2.45929	0.279251	-8.80673	1.29e-18	1.62e-17
C_Ven_CM	Utp14b	9.25893	-2.1894	0.676084	-3.23835	0.00120222	0.00306052
C_Ven_CM	Serpine2	80.2923	-1.374	0.193079	-7.11623	1.11e-12	9.1e-12
C_Ven_CM	Cul3	82.2496	-1.7323	0.203092	-8.52961	1.47e-17	1.73e-16
C_Ven_CM	Irs1	32.1289	-1.92917	0.339892	-5.67583	1.38e-08	7.48e-08
C_Ven_CM	Agfg1	42.7482	-1.71647	0.285442	-6.0134	1.82e-09	1.08e-08
C_Ven_CM	Sphkap	63.8018	-1.31406	0.215998	-6.08365	1.17e-09	7.09e-09
C_Ven_CM	Trip12	116.139	-1.80095	0.174012	-10.3496	4.2e-25	8.02e-24
C_Ven_CM	Fbxo36	15.12	1.46411	0.361386	4.05138	5.09e-05	0.00016763
C_Ven_CM	Cab39	64.832	-2.13565	0.256154	-8.33738	7.6e-17	8.52e-16
C_Ven_CM	Itm2c	98.4792	-1.28137	0.168642	-7.5982	3e-14	2.81e-13
C_Ven_CM	Hjurp	76.4819	-1.73235	0.216078	-8.01722	1.08e-15	1.12e-14
C_Ven_CM	Agap1	22.9617	-2.39294	0.469076	-5.10139	3.37e-07	1.54e-06
C_Ven_CM	Rbm44	2.15766	-3.12912	1.09374	-2.86094	0.0042239	0.00968605
C_Ven_CM	Ramp1	78.4884	-1.0687	0.195417	-5.46883	4.53e-08	2.3e-07
C_Ven_CM	Hdac4	10.9918	-1.88835	0.582933	-3.2394	0.00119782	0.00305047
C_Ven_CM	Gpc1	9.12897	-2.1695	0.674392	-3.21697	0.00129552	0.00327428
C_Ven_CM	Pam	308.107	-2.10308	0.119521	-17.596	2.64e-69	2.15e-67
C_Ven_CM	Pign	10.7963	-2.83589	0.749923	-3.78157	0.000155842	0.000471094
C_Ven_CM	2310035C23Rik	22.7753	-1.51366	0.367808	-4.11537	3.87e-05	0.000130125
C_Ven_CM	Zcchc2	10.5153	-2.76817	0.745823	-3.71157	0.000205981	0.00061021
C_Ven_CM	Phlpp1	16.2807	-2.15399	0.507572	-4.24372	2.2e-05	7.65e-05
C_Ven_CM	Bcl2	60.6597	-1.39621	0.22332	-6.25205	4.05e-10	2.57e-09
C_Ven_CM	Kdsr	9.43545	-2.22534	0.677233	-3.28593	0.00101645	0.00262212
C_Ven_CM	Serpinb8	2.50061	3.68132	1.04608	3.51915	0.000432931	0.00120543
C_Ven_CM	Clasp1	123.474	-2.31349	0.192495	-12.0184	2.84e-33	7.47e-32
C_Ven_CM	Tfcp2l1	2.40404	-3.29107	1.15459	-2.85042	0.00436616	0.00998139
C_Ven_CM	Epb41l5	28.4369	-2.75949	0.449133	-6.14402	8.05e-10	4.95e-09
C_Ven_CM	Ptpn4	9.23231	-1.83629	0.628393	-2.92219	0.00347579	0.00811851
C_Ven_CM	Tmem177	21.9072	1.02793	0.295596	3.47749	0.000506135	0.00139354
C_Ven_CM	Steap3	5.79649	-1.7358	0.765979	-2.26612	0.0234438	0.045008
C_Ven_CM	Slc35f5	18.1158	-1.28341	0.389924	-3.29145	0.000996729	0.00257524
C_Ven_CM	Mgat5	8.62421	-2.91987	0.869514	-3.35805	0.000784932	0.00207793
C_Ven_CM	Tmem163	49.839	-1.16683	0.234266	-4.98081	6.33e-07	2.78e-06
C_Ven_CM	Ccnt2	65.932	-2.726	0.292495	-9.31983	1.17e-20	1.69e-19
C_Ven_CM	R3hdm1	101.75	-1.14115	0.162858	-7.00706	2.43e-12	1.94e-11
C_Ven_CM	Ubxn4	222.399	-1.00419	0.11531	-8.70864	3.08e-18	3.76e-17
C_Ven_CM	Pfkfb2	1.85158	-2.90726	1.18525	-2.45287	0.0141721	0.0287866
C_Ven_CM	Fcmr	10.5827	-3.24773	0.880889	-3.68687	0.000227027	0.000668255
C_Ven_CM	Mapkapk2	102.751	-2.17334	0.203529	-10.6783	1.29e-26	2.6e-25
C_Ven_CM	Srgap2	20.5035	-1.88737	0.424855	-4.44239	8.9e-06	3.3e-05
C_Ven_CM	Fam72a	14.7021	1.02079	0.354436	2.88003	0.00397638	0.0091816
C_Ven_CM	Slc41a1	6.83397	-3.20544	1.02724	-3.12046	0.00180571	0.0044504
C_Ven_CM	Rab29	6.82507	1.91942	0.512991	3.74162	0.000182839	0.000547
C_Ven_CM	Elk4	14.6176	-1.96103	0.508889	-3.85355	0.000116417	0.000361165
C_Ven_CM	Tmcc2	8.31535	-1.37846	0.589832	-2.33704	0.0194372	0.0381058
C_Ven_CM	Dstyk	11.9409	-1.79459	0.53861	-3.3319	0.000862551	0.0022632
C_Ven_CM	Rbbp5	15.0017	-1.469	0.454309	-3.23348	0.00122293	0.00310788
C_Ven_CM	Mdm4	41.048	-1.84106	0.293267	-6.27776	3.43e-10	2.2e-09
C_Ven_CM	Ppp1r15b	32.4408	-2.24345	0.367357	-6.10701	1.02e-09	6.17e-09
C_Ven_CM	Plekha6	14.0753	-2.88858	0.66522	-4.34229	1.41e-05	5.05e-05
C_Ven_CM	Sox13	1.63306	-2.73464	1.13388	-2.41176	0.0158757	0.0318206
C_Ven_CM	Atp2b4	29.8578	-2.84082	0.450208	-6.31002	2.79e-10	1.81e-09
C_Ven_CM	Cyb5r1	27.2703	-2.26717	0.402923	-5.62679	1.84e-08	9.79e-08
C_Ven_CM	Kdm5b	59.0895	-1.18311	0.222433	-5.31896	1.04e-07	5.06e-07
C_Ven_CM	Ppp1r12b	56.7706	-2.29676	0.28596	-8.03175	9.61e-16	1e-14
C_Ven_CM	Arl8a	12.6579	-1.4856	0.491496	-3.02262	0.00250597	0.00601984
C_Ven_CM	Lmod1	30.4605	-1.07367	0.300913	-3.56802	0.000359684	0.00101979
C_Ven_CM	Nav1	95.7041	-2.54427	0.234526	-10.8485	2.03e-27	4.26e-26
C_Ven_CM	Tnnt2	9260.7	1.15299	0.0515887	22.3496	1.22e-110	2.25e-108
C_Ven_CM	Tmem9	81.3509	-1.62085	0.202585	-8.00085	1.24e-15	1.27e-14
C_Ven_CM	Kif21b	5.73528	-2.9377	1.03213	-2.84624	0.00442382	0.0101028
C_Ven_CM	Camsap2	21.2287	-1.35486	0.373552	-3.62698	0.000286759	0.000830871
C_Ven_CM	Zfp281	27.8544	-1.15462	0.309604	-3.72936	0.000191965	0.000572121
C_Ven_CM	A430106G13Rik	1.63051	-2.73376	1.11897	-2.4431	0.0145616	0.0295015
C_Ven_CM	Dennd1b	22.5275	-1.94279	0.417579	-4.65249	3.28e-06	1.3e-05
C_Ven_CM	Zbtb41	14.3608	-1.3602	0.448366	-3.03369	0.00241583	0.00581901
C_Ven_CM	Aspm	39.8087	-2.59141	0.365547	-7.08912	1.35e-12	1.1e-11
C_Ven_CM	Cdc73	49.8994	-1.93769	0.273205	-7.09244	1.32e-12	1.07e-11
C_Ven_CM	Trove2	39.7122	-1.09701	0.258524	-4.24337	2.2e-05	7.66e-05
C_Ven_CM	Tpr	368.883	-1.29405	0.0961736	-13.4554	2.86e-41	9.92e-40
C_Ven_CM	Hmcn1	13.132	-4.9803	1.03352	-4.81879	1.44e-06	6.04e-06
C_Ven_CM	Rnf2	113.879	1.01774	0.127971	7.95286	1.82e-15	1.86e-14
C_Ven_CM	Edem3	9.24845	-2.57294	0.749683	-3.43203	0.00059908	0.00162199
C_Ven_CM	Smg7	30.158	-1.23113	0.299245	-4.1141	3.89e-05	0.000130775
C_Ven_CM	Lamc1	74.0758	-3.42203	0.338483	-10.1099	4.99e-24	8.96e-23
C_Ven_CM	Dhx9	106.16	-1.62454	0.181868	-8.93253	4.16e-19	5.41e-18
C_Ven_CM	BC034090	9.39994	-2.60193	0.748883	-3.47442	0.000511965	0.00140698
C_Ven_CM	Xpr1	30.6399	-2.87633	0.452039	-6.36301	1.98e-10	1.31e-09
C_Ven_CM	Gm5532	9.24885	1.22781	0.435317	2.8205	0.00479488	0.0108647
C_Ven_CM	Qsox1	8.52883	-1.70291	0.63185	-2.69511	0.00703653	0.0153851
C_Ven_CM	Cep350	17.523	-3.25038	0.667574	-4.86894	1.12e-06	4.75e-06
C_Ven_CM	Soat1	14.7376	-2.98497	0.664269	-4.49362	7e-06	2.64e-05
C_Ven_CM	Abl2	18.9545	-2.60076	0.533093	-4.87863	1.07e-06	4.54e-06
C_Ven_CM	Fam20b	32.3597	-2.2335	0.367677	-6.07463	1.24e-09	7.48e-09
C_Ven_CM	Rasal2	34.7877	-1.36865	0.288028	-4.75181	2.02e-06	8.23e-06
C_Ven_CM	Cryzl2	58.9663	1.40003	0.177872	7.87096	3.52e-15	3.52e-14
C_Ven_CM	Rc3h1	27.8095	-2.19577	0.391094	-5.61442	1.97e-08	1.05e-07
C_Ven_CM	Zbtb37	17.6468	-1.93587	0.467783	-4.13838	3.5e-05	0.000118335
C_Ven_CM	Cenpl	28.266	1.20066	0.253806	4.73064	2.24e-06	9.09e-06
C_Ven_CM	Klhl20	9.49544	-1.90276	0.623921	-3.04969	0.00229079	0.00554388
C_Ven_CM	Ankrd45	5.35304	1.62977	0.610391	2.67005	0.00758397	0.0164548
C_Ven_CM	Suco	35.1719	-3.61484	0.524867	-6.88715	5.69e-12	4.39e-11
C_Ven_CM	Prrc2c	217.293	-2.17261	0.142309	-15.2668	1.27e-52	6.53e-51
C_Ven_CM	Slc19a2	4.84914	-3.4682	1.05736	-3.28004	0.00103791	0.00267388
C_Ven_CM	Ccdc181	26.138	1.2089	0.265213	4.5582	5.16e-06	1.98e-05
C_Ven_CM	Atp1b1	655.099	-1.90696	0.0965217	-19.7568	7.01e-87	8.58e-85
C_Ven_CM	4930568G15Rik	4.12505	-2.38801	1.06754	-2.23694	0.0252905	0.048165
C_Ven_CM	Sft2d2	20.5651	-1.77784	0.410295	-4.33308	1.47e-05	5.26e-05
C_Ven_CM	Gpr161	4.92518	-1.9748	0.875111	-2.25663	0.0240314	0.0460168
C_Ven_CM	Mpzl1	63.1757	-1.31959	0.219321	-6.0167	1.78e-09	1.06e-08
C_Ven_CM	Pou2f1	29.4066	-1.95661	0.361509	-5.41234	6.22e-08	3.1e-07
C_Ven_CM	Dusp27	70.0512	-1.19285	0.196105	-6.08268	1.18e-09	7.13e-09
C_Ven_CM	Pogk	17.0261	-1.55172	0.433241	-3.58166	0.000341424	0.000973193
C_Ven_CM	Tmco1	113.36	-1.45417	0.170279	-8.53994	1.34e-17	1.58e-16
C_Ven_CM	Mgst3	180.764	1.18852	0.173283	6.85886	6.94e-12	5.28e-11
C_Ven_CM	Pbx1	158.548	-1.63617	0.150113	-10.8996	1.16e-27	2.45e-26
C_Ven_CM	Hsd17b7	33.7045	-1.05402	0.2759	-3.82029	0.000133297	0.000407937
C_Ven_CM	Uap1	99.9288	1.14108	0.131843	8.65481	4.94e-18	5.98e-17
C_Ven_CM	Uhmk1	21.7923	-1.8747	0.414003	-4.52823	5.95e-06	2.27e-05
C_Ven_CM	Gm7694	4.09779	-3.20771	1.07228	-2.99148	0.0027763	0.00662388
C_Ven_CM	Nos1ap	19.7665	-2.69134	0.530544	-5.07278	3.92e-07	1.77e-06
C_Ven_CM	Olfml2b	24.8831	-1.3739	0.352956	-3.89254	9.92e-05	0.00031181
C_Ven_CM	Atf6	26.4283	-3.61859	0.607272	-5.95877	2.54e-09	1.49e-08
C_Ven_CM	Sdhc	750.353	1.23251	0.0564517	21.833	1.13e-105	1.9e-103
C_Ven_CM	Pcp4l1	37.1855	1.22093	0.265195	4.60389	4.15e-06	1.61e-05
C_Ven_CM	Ndufs2	726.896	1.00662	0.0577807	17.4215	5.67e-68	4.48e-66
C_Ven_CM	Gm20045	7.62114	-4.16589	1.04525	-3.98556	6.73e-05	0.000217932
C_Ven_CM	F11r	25.3128	-2.71498	0.474392	-5.72307	1.05e-08	5.76e-08
C_Ven_CM	B930036N10Rik	7.87856	-2.80057	0.868849	-3.22331	0.00126717	0.00320871
C_Ven_CM	Alyref2	25.8991	1.22566	0.256503	4.77834	1.77e-06	7.29e-06
C_Ven_CM	Vangl2	15.5803	-1.88272	0.485834	-3.87523	0.000106523	0.000332793
C_Ven_CM	Ncstn	29.6108	-1.79088	0.343751	-5.20982	1.89e-07	8.91e-07
C_Ven_CM	Casq1	171.622	-1.30687	0.137619	-9.49629	2.17e-21	3.28e-20
C_Ven_CM	Igsf8	13.1357	-1.97317	0.542368	-3.63806	0.000274697	0.000798699
C_Ven_CM	Atp1a2	33.7239	-1.85125	0.325615	-5.68542	1.3e-08	7.09e-08
C_Ven_CM	Pigm	20.6533	-2.56122	0.502586	-5.09608	3.47e-07	1.58e-06
C_Ven_CM	Tagln2	109.558	1.13066	0.214955	5.26001	1.44e-07	6.89e-07
C_Ven_CM	Ifi211	2.75631	3.12138	0.98866	3.15718	0.00159301	0.0039601
C_Ven_CM	Opn3	17.4405	-1.45141	0.418662	-3.46678	0.00052673	0.0014428
C_Ven_CM	Chml	17.3543	-2.46114	0.531842	-4.62757	3.7e-06	1.45e-05
C_Ven_CM	Cep170	37.1215	-1.13655	0.269589	-4.21585	2.49e-05	8.6e-05
C_Ven_CM	Akt3	13.7051	-1.11377	0.44547	-2.50022	0.0124117	0.0255771
C_Ven_CM	Zbtb18	13.2967	-2.50735	0.623997	-4.01821	5.86e-05	0.000191316
C_Ven_CM	B230369F24Rik	10.994	1.4091	0.382381	3.68508	0.000228633	0.000672239
C_Ven_CM	Kif26b	77.0268	-2.4413	0.251319	-9.71397	2.63e-22	4.17e-21
C_Ven_CM	Cnst	16.6281	-1.08231	0.418198	-2.58803	0.00965261	0.0204247
C_Ven_CM	Ahctf1	36.2898	-2.76065	0.398099	-6.93457	4.07e-12	3.19e-11
C_Ven_CM	Cdc42bpa	26.4777	-2.35012	0.416323	-5.64494	1.65e-08	8.85e-08
C_Ven_CM	Psen2	8.02203	-2.30845	0.776004	-2.97479	0.00293189	0.00695825
C_Ven_CM	Acbd3	55.0693	-1.29369	0.231896	-5.57874	2.42e-08	1.27e-07
C_Ven_CM	Tmem63a	4.42337	-2.47379	1.04613	-2.36472	0.0180438	0.0356625
C_Ven_CM	Cnih4	288.539	-1.15508	0.10292	-11.2231	3.14e-29	7.11e-28
C_Ven_CM	Wdr26	97.9471	-2.25953	0.214584	-10.5298	6.29e-26	1.23e-24
C_Ven_CM	Lbr	50.6503	-2.08479	0.281208	-7.41367	1.23e-13	1.09e-12
C_Ven_CM	Enah	152.422	-2.32765	0.174657	-13.327	1.61e-40	5.4e-39
C_Ven_CM	Degs1	79.1257	-1.37838	0.191325	-7.20438	5.83e-13	4.9e-12
C_Ven_CM	Trp53bp2	21.4302	-1.3658	0.366032	-3.73137	0.000190442	0.000567961
C_Ven_CM	Mia3	38.2559	-3.11113	0.436063	-7.13458	9.71e-13	8.02e-12
C_Ven_CM	1700056E22Rik	10.5917	1.04039	0.466354	2.23089	0.0256883	0.0488179
C_Ven_CM	Mark1	9.2786	-1.58856	0.583759	-2.72126	0.00650335	0.0143388
C_Ven_CM	Iars2	42.9264	-1.91497	0.294909	-6.49343	8.39e-11	5.79e-10
C_Ven_CM	Eprs	205.845	-1.79923	0.135247	-13.3033	2.22e-40	7.32e-39
C_Ven_CM	Gm2061	1.57509	2.5513	1.11582	2.28648	0.0222261	0.0429222
C_Ven_CM	Tgfb2	63.1394	-1.85393	0.243579	-7.61119	2.72e-14	2.55e-13
C_Ven_CM	Gpatch2	18.5179	-1.18849	0.383891	-3.0959	0.00196215	0.00480168
C_Ven_CM	Cenpf	252.118	-1.51566	0.114061	-13.2882	2.71e-40	8.89e-39
C_Ven_CM	Ptpn14	14.8944	-2.00515	0.515482	-3.88985	0.000100306	0.000314698
C_Ven_CM	Prox1	69.5633	-1.30855	0.203177	-6.44043	1.19e-10	8.07e-10
C_Ven_CM	Flvcr1	5.44963	-2.8522	1.04103	-2.73978	0.006148	0.0136296
C_Ven_CM	Nsl1	12.0647	-1.20254	0.491533	-2.44652	0.0144243	0.0292634
C_Ven_CM	Ppp2r5a	112.832	-1.83896	0.179266	-10.2583	1.09e-24	2.02e-23
C_Ven_CM	Dtl	45.2847	-1.82398	0.281408	-6.48163	9.07e-11	6.23e-10
C_Ven_CM	Lpgat1	135.552	-2.29068	0.18215	-12.5758	2.87e-36	8.54e-35
C_Ven_CM	Slc30a1	6.94235	-3.24143	1.02979	-3.14767	0.00164576	0.0040821
C_Ven_CM	Hhat	1.76209	-2.83193	1.12801	-2.51054	0.0120547	0.0249222
C_Ven_CM	Diexf	9.17097	-1.57977	0.591254	-2.6719	0.00754232	0.0163724
C_Ven_CM	Plxna2	9.08104	-4.43582	1.04066	-4.26252	2.02e-05	7.07e-05
C_Ven_CM	Cd34	4.36441	1.67498	0.653443	2.56331	0.0103679	0.0217758
C_Ven_CM	Fam171a1	21.6701	-2.47156	0.47463	-5.20735	1.92e-07	9.02e-07
C_Ven_CM	Rpp38	27.7852	1.50815	0.241074	6.25594	3.95e-10	2.51e-09
C_Ven_CM	Hspa14	135.955	1.06651	0.112536	9.47711	2.61e-21	3.93e-20
C_Ven_CM	Frmd4a	22.1864	-2.18816	0.435714	-5.02202	5.11e-07	2.27e-06
C_Ven_CM	Phyh	130.562	1.99414	0.117649	16.95	1.93e-64	1.32e-62
C_Ven_CM	Mcm10	20.0998	-1.35399	0.377973	-3.58225	0.000340643	0.000971382
C_Ven_CM	Sec61a2	37.391	-2.04071	0.332805	-6.13183	8.69e-10	5.32e-09
C_Ven_CM	Dhtkd1	1.49031	-2.60496	1.14824	-2.26865	0.0232894	0.044758
C_Ven_CM	Echdc3	11.9985	1.39597	0.389277	3.58607	0.000335696	0.000958914
C_Ven_CM	Usp6nl	10.4301	-3.25341	0.856784	-3.79724	0.000146316	0.00044421
C_Ven_CM	Pfkfb3	6.47814	-1.96181	0.767044	-2.55763	0.0105388	0.0221104
C_Ven_CM	Il15ra	11.3394	1.08584	0.417385	2.60152	0.00928117	0.019739
C_Ven_CM	Pter	73.9408	1.15315	0.159084	7.24872	4.21e-13	3.58e-12
C_Ven_CM	Cacnb2	33.4792	-2.51632	0.387659	-6.49107	8.52e-11	5.88e-10
C_Ven_CM	Arl5b	29.6382	-2.42092	0.402501	-6.01469	1.8e-09	1.07e-08
C_Ven_CM	Plxdc2	9.94463	-1.70707	0.57856	-2.95055	0.0031721	0.00748254
C_Ven_CM	Mllt10	86.8475	-1.03773	0.177134	-5.85847	4.67e-09	2.67e-08
C_Ven_CM	Commd3	206.902	1.23297	0.0898235	13.7266	7.03e-43	2.57e-41
C_Ven_CM	Etl4	9.28716	-2.59196	0.765597	-3.38554	0.000710388	0.00189451
C_Ven_CM	Arhgap21	24.4917	-1.96273	0.39243	-5.00147	5.69e-07	2.51e-06
C_Ven_CM	Enkur	9.00217	1.54408	0.429546	3.59468	0.000324796	0.00093037
C_Ven_CM	Yme1l1	61.2267	-1.11021	0.20795	-5.33883	9.35e-08	4.55e-07
C_Ven_CM	Ehmt1	74.0084	-1.13849	0.204198	-5.57543	2.47e-08	1.29e-07
C_Ven_CM	Man1b1	14.8158	-1.26763	0.446237	-2.84072	0.00450116	0.0102671
C_Ven_CM	Uap1l1	7.50444	1.08009	0.472149	2.2876	0.0221607	0.0428158
C_Ven_CM	Abca2	3.39296	-3.77852	1.10124	-3.43116	0.000601003	0.00162588
C_Ven_CM	Camsap1	26.517	-2.23724	0.406695	-5.50102	3.78e-08	1.94e-07
C_Ven_CM	Tmem250-ps	31.8607	1.19071	0.229389	5.19081	2.09e-07	9.79e-07
C_Ven_CM	Qsox2	10.666	-3.89868	1.02002	-3.82217	0.000132282	0.000405108
C_Ven_CM	Sec16a	18.5247	-2.02434	0.461817	-4.38341	1.17e-05	4.25e-05
C_Ven_CM	Fam69b	19.0986	-1.02089	0.36792	-2.77475	0.00552436	0.0123497
C_Ven_CM	Surf6	10.4555	-1.28187	0.5257	-2.4384	0.0147524	0.0298426
C_Ven_CM	Surf4	136.729	-1.87842	0.165412	-11.356	6.92e-30	1.61e-28
C_Ven_CM	Cacfd1	28.7816	-1.29588	0.313994	-4.12707	3.67e-05	0.000124055
C_Ven_CM	Fam163b	1.60222	2.54923	1.09836	2.32093	0.0202907	0.0395755
C_Ven_CM	Dbh	4.20379	1.8686	0.643791	2.90249	0.00370204	0.00860477
C_Ven_CM	Vav2	6.77558	-2.55131	0.86742	-2.94127	0.00326872	0.00767652
C_Ven_CM	Rxra	13.8416	-2.87185	0.664999	-4.31858	1.57e-05	5.59e-05
C_Ven_CM	Col5a1	25.3722	-3.30555	0.558775	-5.9157	3.3e-09	1.92e-08
C_Ven_CM	Tsc1	14.9317	-2.43473	0.570141	-4.27041	1.95e-05	6.84e-05
C_Ven_CM	Ak8	5.22429	2.32101	0.590686	3.92935	8.52e-05	0.000270538
C_Ven_CM	Gtf3c4	22.5144	-1.16184	0.344076	-3.37671	0.000733593	0.00195249
C_Ven_CM	Ttf1	12.7382	-2.41734	0.620482	-3.89591	9.78e-05	0.000308015
C_Ven_CM	Setx	31.7071	-1.75136	0.334442	-5.23668	1.63e-07	7.77e-07
C_Ven_CM	Rapgef1	23.0928	-1.5173	0.378731	-4.00628	6.17e-05	0.000200795
C_Ven_CM	Slc27a4	6.65274	-3.9735	1.04607	-3.79849	0.000145578	0.000442272
C_Ven_CM	Cercam	6.14724	-1.85129	0.779259	-2.37571	0.0175154	0.0347416
C_Ven_CM	Sptan1	63.3472	-2.93789	0.318544	-9.22287	2.89e-20	4.08e-19
C_Ven_CM	Zer1	12.1002	-4.09747	1.01743	-4.02728	5.64e-05	0.00018472
C_Ven_CM	Tbc1d13	5.58352	-2.17914	0.882012	-2.47065	0.0134868	0.0275583
C_Ven_CM	Kyat1	23.4861	1.02113	0.268386	3.8047	0.000141975	0.000432706
C_Ven_CM	Lrrc8a	18.5125	-1.28987	0.391097	-3.29808	0.000973499	0.00252157
C_Ven_CM	Dolk	11.0171	-1.4391	0.526999	-2.73074	0.00631922	0.0139883
C_Ven_CM	Nup188	24.7206	-1.1372	0.352784	-3.2235	0.00126633	0.00320719
C_Ven_CM	Miga2	17.2083	-1.14927	0.391121	-2.93841	0.00329897	0.00774073
C_Ven_CM	Dolpp1	11.5753	-1.74027	0.539707	-3.22447	0.00126204	0.00319815
C_Ven_CM	1700001O22Rik	4.23328	1.87393	0.664248	2.82113	0.00478549	0.0108452
C_Ven_CM	Ptges	3.14524	-2.77794	1.08693	-2.55578	0.0105951	0.0221972
C_Ven_CM	Tor1b	24.5659	-1.62941	0.364167	-4.47435	7.66e-06	2.87e-05
C_Ven_CM	Usp20	9.71196	-1.18332	0.523825	-2.25899	0.0238841	0.0457675
C_Ven_CM	Gpr107	30.9352	-1.29611	0.30292	-4.27872	1.88e-05	6.6e-05
C_Ven_CM	Abl1	50.4109	-1.03132	0.235198	-4.38492	1.16e-05	4.23e-05
C_Ven_CM	Nup214	27.5053	-1.53501	0.335954	-4.5691	4.9e-06	1.89e-05
C_Ven_CM	Prrc2b	76.2468	-3.16235	0.30945	-10.2193	1.63e-24	2.99e-23
C_Ven_CM	Pomt1	7.87856	-2.78302	0.858884	-3.24028	0.00119413	0.00304282
C_Ven_CM	Ak1	482.214	1.28194	0.0694028	18.471	3.54e-76	3.57e-74
C_Ven_CM	Eng	10.1284	1.67785	0.470277	3.56778	0.000360019	0.00102053
C_Ven_CM	Tor2a	29.6967	-1.22178	0.308443	-3.96111	7.46e-05	0.000239462
C_Ven_CM	Slc2a8	10.4938	-1.82024	0.579191	-3.14272	0.00167386	0.00414486
C_Ven_CM	Ralgps1	6.21737	-4.65866	1.04585	-4.45443	8.41e-06	3.13e-05
C_Ven_CM	Angptl2	24.2226	-1.81451	0.384181	-4.72307	2.32e-06	9.41e-06
C_Ven_CM	Zbtb43	9.50031	-1.91144	0.621472	-3.07566	0.00210036	0.00511365
C_Ven_CM	Gapvd1	76.7157	-1.16723	0.196978	-5.92568	3.11e-09	1.81e-08
C_Ven_CM	Hspa5	604.937	-1.78073	0.0865172	-20.5824	3.95e-94	5.78e-92
C_Ven_CM	Psmd5	74.4448	1.09693	0.153406	7.15051	8.65e-13	7.17e-12
C_Ven_CM	Gsn	97.2603	1.82085	0.159923	11.3858	4.92e-30	1.15e-28
C_Ven_CM	Stom	3.27783	-2.85777	1.0867	-2.62977	0.00854414	0.0183055
C_Ven_CM	Dab2ip	85.2874	-1.21438	0.181825	-6.67885	2.41e-11	1.75e-10
C_Ven_CM	Pdcl	49.3841	1.00986	0.192032	5.25883	1.45e-07	6.93e-07
C_Ven_CM	Rc3h2	44.7876	-2.43795	0.330532	-7.37585	1.63e-13	1.43e-12
C_Ven_CM	Zbtb26	9.74163	-1.68295	0.581902	-2.89215	0.00382617	0.00886393
C_Ven_CM	Crb2	12.455	-4.90516	1.03592	-4.73508	2.19e-06	8.9e-06
C_Ven_CM	Dennd1a	12.3824	-1.65367	0.511884	-3.23055	0.00123553	0.00313573
C_Ven_CM	Psmb7	804.491	1.08468	0.0550195	19.7144	1.62e-86	1.97e-84
C_Ven_CM	Nr6a1	6.3899	-3.10634	1.02802	-3.02167	0.00251386	0.00603639
C_Ven_CM	Scai	10.3347	-2.39037	0.682405	-3.50286	0.000460293	0.00127628
C_Ven_CM	Ppp6c	55.5788	1.07386	0.176793	6.07407	1.25e-09	7.5e-09
C_Ven_CM	Zeb2	32.9612	-1.89488	0.339336	-5.58409	2.35e-08	1.23e-07
C_Ven_CM	Acvr2a	11.7432	-2.61151	0.668087	-3.90894	9.27e-05	0.000293255
C_Ven_CM	Orc4	79.5583	1.19279	0.152177	7.83815	4.57e-15	4.52e-14
C_Ven_CM	Mbd5	8.26078	-2.84749	0.872227	-3.26462	0.00109612	0.0028108
C_Ven_CM	Epc2	32.5512	-2.04417	0.349224	-5.85346	4.81e-09	2.74e-08
C_Ven_CM	Rbm43	10.3256	1.10981	0.397752	2.79021	0.00526735	0.0118148
C_Ven_CM	Nmi	14.5681	1.72712	0.350987	4.92075	8.62e-07	3.72e-06
C_Ven_CM	Rif1	67.4737	-2.41782	0.267083	-9.05269	1.39e-19	1.88e-18
C_Ven_CM	Arl5a	125.1	-1.51883	0.158579	-9.57779	9.91e-22	1.52e-20
C_Ven_CM	Fmnl2	4.72763	-3.45503	1.06121	-3.25575	0.00113092	0.00289392
C_Ven_CM	Kcnj3	6.11538	-2.36345	0.878579	-2.69008	0.00714349	0.0155955
C_Ven_CM	Gpd2	29.0178	-2.49444	0.428719	-5.81836	5.94e-09	3.36e-08
C_Ven_CM	Acvr1	13.133	-2.19342	0.573253	-3.82628	0.000130097	0.00039924
C_Ven_CM	Pkp4	67.2879	-1.71927	0.224402	-7.66155	1.84e-14	1.75e-13
C_Ven_CM	Tanc1	47.6457	-2.04871	0.287435	-7.12757	1.02e-12	8.41e-12
C_Ven_CM	Baz2b	73.6698	-1.29528	0.195359	-6.63028	3.35e-11	2.39e-10
C_Ven_CM	2021-03-07	85.6282	-1.06843	0.173558	-6.15602	7.46e-10	4.6e-09
C_Ven_CM	Cd302	17.9788	-1.50463	0.417182	-3.60666	0.000310162	0.000892284
C_Ven_CM	Ly75	6.1416	-4.64009	1.06174	-4.37027	1.24e-05	4.5e-05
C_Ven_CM	Pla2r1	2.47707	-3.32885	1.084	-3.07091	0.00213411	0.00519106
C_Ven_CM	Tank	30.8263	1.05691	0.232843	4.53914	5.65e-06	2.16e-05
C_Ven_CM	Gca	35.3283	1.31299	0.21382	6.14064	8.22e-10	5.04e-09
C_Ven_CM	Kcnh7	22.5106	-3.35429	0.602608	-5.5663	2.6e-08	1.35e-07
C_Ven_CM	Fign	54.8881	-1.41815	0.232147	-6.10885	1e-09	6.1e-09
C_Ven_CM	Cobll1	16.6536	-2.17521	0.511093	-4.256	2.08e-05	7.26e-05
C_Ven_CM	Gm13594	2.42113	2.13531	0.873911	2.44339	0.0145499	0.0294822
C_Ven_CM	Cers6	14.2289	-3.73134	0.848462	-4.39777	1.09e-05	4e-05
C_Ven_CM	Spc25	203.211	1.13874	0.13441	8.47211	2.41e-17	2.78e-16
C_Ven_CM	Bbs5	13.2477	1.26439	0.350891	3.60337	0.000314124	0.000902708
C_Ven_CM	Fastkd1	21.1212	-2.08786	0.442596	-4.71731	2.39e-06	9.65e-06
C_Ven_CM	Ccdc173	2.80506	-2.60023	1.11512	-2.3318	0.0197114	0.0385811
C_Ven_CM	Ubr3	38.0405	-2.24219	0.337794	-6.63776	3.18e-11	2.28e-10
C_Ven_CM	Gm26558	1.42098	3.28302	1.24676	2.63324	0.00845755	0.0181435
C_Ven_CM	Hat1	291.579	1.13077	0.0900564	12.5563	3.67e-36	1.09e-34
C_Ven_CM	Itga6	117.879	-3.09537	0.256418	-12.0716	1.49e-33	3.94e-32
C_Ven_CM	Map3k20	170.7	-1.24316	0.134815	-9.22121	2.94e-20	4.13e-19
C_Ven_CM	Chn1	30.6579	-1.12856	0.294242	-3.83549	0.000125312	0.000385354
C_Ven_CM	Lnpk	36.2828	-1.98237	0.326013	-6.08066	1.2e-09	7.22e-09
C_Ven_CM	Mtx2	520.954	1.21265	0.066636	18.1981	5.34e-74	5.02e-72
C_Ven_CM	Ttc30b	6.72003	1.33257	0.550605	2.42019	0.0155124	0.0311814
C_Ven_CM	Fkbp7	27.9485	-1.00039	0.303342	-3.29788	0.000974189	0.00252287
C_Ven_CM	Plekha3	18.1541	-1.25876	0.38908	-3.23523	0.00121544	0.00309122
C_Ven_CM	Ttn	4516.54	-4.73528	0.0731817	-64.7057	0	0
C_Ven_CM	Ccdc141	412.77	-1.01047	0.0827317	-12.2139	2.62e-34	7.15e-33
C_Ven_CM	Ssfa2	4.33811	-2.46489	1.07451	-2.29397	0.0217922	0.0421954
C_Ven_CM	Dnajc10	57.5754	-1.27617	0.227973	-5.59789	2.17e-08	1.14e-07
C_Ven_CM	Nckap1	81.8567	-2.08297	0.222404	-9.3657	7.55e-21	1.11e-19
C_Ven_CM	Itgav	22.808	-3.66004	0.657408	-5.56738	2.59e-08	1.35e-07
C_Ven_CM	Fam171b	2.41809	-3.2976	1.09439	-3.0132	0.00258511	0.00619433
C_Ven_CM	Calcrl	4.03336	2.27324	0.823861	2.75925	0.00579346	0.0129016
C_Ven_CM	Ctnnd1	98.788	-1.48157	0.179045	-8.27487	1.29e-16	1.42e-15
C_Ven_CM	Tmx2	84.4301	-1.62439	0.196742	-8.25643	1.5e-16	1.65e-15
C_Ven_CM	Zdhhc5	23.5582	-2.97547	0.525001	-5.66755	1.45e-08	7.84e-08
C_Ven_CM	Serping1	2.37319	-3.27047	1.09544	-2.98553	0.00283089	0.00673725
C_Ven_CM	Ube2l6	16.4754	1.51618	0.493725	3.07091	0.0021341	0.00519106
C_Ven_CM	Slc43a1	14.3615	-1.05357	0.434191	-2.42651	0.0152446	0.0307312
C_Ven_CM	Ptprj	1.5927	-2.69674	1.14584	-2.3535	0.0185978	0.0366272
C_Ven_CM	Nup160	14.0264	-1.68365	0.487694	-3.45227	0.000555886	0.00151699
C_Ven_CM	Fnbp4	28.8437	-1.65029	0.344281	-4.79344	1.64e-06	6.78e-06
C_Ven_CM	Ndufs3	895.595	1.19394	0.0461305	25.8818	1.07e-147	3.39e-145
C_Ven_CM	Celf1	224.501	-1.74811	0.125113	-13.9723	2.3e-44	8.89e-43
C_Ven_CM	Rapsn	29.5493	1.25184	0.245168	5.10603	3.29e-07	1.5e-06
C_Ven_CM	Psmc3	490.069	1.05693	0.0671774	15.7334	8.92e-56	5.04e-54
C_Ven_CM	Acp2	12.7588	-2.16822	0.571383	-3.79468	0.000147835	0.00044821
C_Ven_CM	1110051M20Rik	41.5815	1.10199	0.206019	5.34899	8.84e-08	4.32e-07
C_Ven_CM	Lrp4	7.28016	-3.31012	1.03373	-3.20212	0.00136421	0.0034368
C_Ven_CM	Ckap5	94.6032	-1.52094	0.181665	-8.37222	5.65e-17	6.39e-16
C_Ven_CM	Zfp408	5.43347	-2.1661	0.871385	-2.48581	0.0129257	0.0265133
C_Ven_CM	Mdk	837.395	-1.30484	0.0640357	-20.3767	2.69e-92	3.9e-90
C_Ven_CM	Dgkz	38.7371	-1.58333	0.288504	-5.48807	4.06e-08	2.07e-07
C_Ven_CM	Phf21a	33.8183	-1.85084	0.337409	-5.48546	4.12e-08	2.1e-07
C_Ven_CM	Cry2	12.8176	-2.17396	0.57188	-3.80142	0.000143869	0.000437617
C_Ven_CM	Slc35c1	3.81689	-3.11631	1.061	-2.93715	0.0033124	0.00776542
C_Ven_CM	Prdm11	10.2401	-1.26508	0.52631	-2.40368	0.0162308	0.0324154
C_Ven_CM	Ext2	30.8419	-1.22096	0.298143	-4.0952	4.22e-05	0.000141238
C_Ven_CM	Hsd17b12	71.7946	-1.2358	0.199278	-6.20141	5.6e-10	3.5e-09
C_Ven_CM	B230118H07Rik	127.244	1.13826	0.116127	9.80184	1.11e-22	1.8e-21
C_Ven_CM	Traf6	7.53205	-1.80755	0.685423	-2.63713	0.00836102	0.0179596
C_Ven_CM	Ldlrad3	11.0888	-2.2005	0.624884	-3.52145	0.000429201	0.00119679
C_Ven_CM	Trim44	90.9072	-1.69961	0.193309	-8.79221	1.47e-18	1.83e-17
C_Ven_CM	Fjx1	3.36635	-2.88988	1.06967	-2.70166	0.00689942	0.0151071
C_Ven_CM	Cd44	39.1896	-2.77177	0.399464	-6.93872	3.96e-12	3.1e-11
C_Ven_CM	Abtb2	41.4301	-1.14029	0.255002	-4.47168	7.76e-06	2.9e-05
C_Ven_CM	Hipk3	121.345	-1.6072	0.162448	-9.89363	4.44e-23	7.49e-22
C_Ven_CM	Qser1	51.3611	-1.22897	0.234497	-5.24089	1.6e-07	7.6e-07
C_Ven_CM	Mettl15	18.9505	1.56571	0.297447	5.26385	1.41e-07	6.75e-07
C_Ven_CM	Lgr4	24.2059	-3.01201	0.529594	-5.6874	1.29e-08	7.02e-08
C_Ven_CM	Slc12a6	11.1615	-2.51241	0.672287	-3.73711	0.000186148	0.000556025
C_Ven_CM	Emc7	109.763	-1.23211	0.169559	-7.2666	3.69e-13	3.15e-12
C_Ven_CM	Aven	20.5686	-2.2081	0.461561	-4.78399	1.72e-06	7.1e-06
C_Ven_CM	Ryr3	1.97827	-3.00377	1.12626	-2.66704	0.00765222	0.0165813
C_Ven_CM	Arhgap11a	50.0871	-1.36563	0.250017	-5.46216	4.7e-08	2.38e-07
C_Ven_CM	Aqr	37.7591	-1.23481	0.273528	-4.51439	6.35e-06	2.41e-05
C_Ven_CM	Spred1	45.8771	-1.14648	0.239962	-4.77775	1.77e-06	7.31e-06
C_Ven_CM	Fam98b	51.1625	-1.27443	0.233273	-5.46323	4.68e-08	2.36e-07
C_Ven_CM	Thbs1	8.86627	-2.97347	0.973331	-3.05494	0.00225103	0.0054516
C_Ven_CM	Inafm2	24.164	-1.49733	0.355361	-4.21355	2.51e-05	8.67e-05
C_Ven_CM	A430105I19Rik	1.55181	-2.65758	1.12525	-2.36176	0.0181883	0.0359267
C_Ven_CM	Bahd1	4.98614	-2.69843	1.03735	-2.60127	0.00928797	0.0197503
C_Ven_CM	Rmdn3	19.3182	-1.663	0.413974	-4.01715	5.89e-05	0.00019204
C_Ven_CM	Zfyve19	31.4033	1.08559	0.246452	4.40488	1.06e-05	3.88e-05
C_Ven_CM	Ino80	23.504	-1.658	0.372548	-4.45045	8.57e-06	3.18e-05
C_Ven_CM	Ndufaf1	71.906	1.16101	0.154099	7.53419	4.91e-14	4.53e-13
C_Ven_CM	Mga	56.8081	-2.41532	0.289535	-8.34205	7.3e-17	8.2e-16
C_Ven_CM	Mapkbp1	4.06134	-2.33615	1.0445	-2.23662	0.0253112	0.0481769
C_Ven_CM	Capn3	16.8132	1.46207	0.326664	4.47577	7.61e-06	2.85e-05
C_Ven_CM	Zfp106	241.755	-1.00715	0.103094	-9.76927	1.53e-22	2.46e-21
C_Ven_CM	Snap23	122.48	1.19961	0.123695	9.69817	3.07e-22	4.84e-21
C_Ven_CM	Lrrc57	27.5322	1.24306	0.247115	5.03029	4.9e-07	2.18e-06
C_Ven_CM	Cdan1	8.22583	-2.36534	0.770656	-3.06926	0.00214593	0.00521706
C_Ven_CM	Ttbk2	12.8113	-2.44947	0.61549	-3.9797	6.9e-05	0.000222992
C_Ven_CM	Ubr1	22.1297	-1.63978	0.391884	-4.18435	2.86e-05	9.81e-05
C_Ven_CM	Tmem62	1.89369	-2.95109	1.12665	-2.61936	0.00880959	0.0188261
C_Ven_CM	Ccndbp1	41.9438	1.05727	0.201665	5.24271	1.58e-07	7.53e-07
C_Ven_CM	Trp53bp1	34.1528	-1.7077	0.313892	-5.4404	5.32e-08	2.67e-07
C_Ven_CM	Map1a	22.487	-1.92123	0.408257	-4.70594	2.53e-06	1.02e-05
C_Ven_CM	Pdia3	293.065	-1.53381	0.104485	-14.6797	8.7e-49	3.87e-47
C_Ven_CM	Casc4	36.5205	-2.44706	0.373983	-6.54324	6.02e-11	4.2e-10
C_Ven_CM	Sord	72.4486	1.43748	0.153961	9.33665	9.94e-21	1.45e-19
C_Ven_CM	Shf	2.67256	-2.53925	1.09359	-2.32193	0.0202365	0.0394987
C_Ven_CM	Gatm	9.19717	1.13535	0.42019	2.70198	0.00689274	0.0150975
C_Ven_CM	Slc30a4	8.94947	-2.11988	0.683333	-3.10226	0.00192049	0.00470491
C_Ven_CM	Sqor	2.40473	2.28423	0.852687	2.67886	0.00738723	0.016075
C_Ven_CM	Sema6d	22.4091	-3.10925	0.567807	-5.4759	4.35e-08	2.21e-07
C_Ven_CM	Cep152	8.112	-1.62074	0.645317	-2.51154	0.0120204	0.0248591
C_Ven_CM	Galk2	71.0986	1.19912	0.169724	7.06509	1.61e-12	1.3e-11
C_Ven_CM	Fgf7	3.31947	1.86664	0.716617	2.6048	0.00919285	0.0195761
C_Ven_CM	Usp50	95.5148	1.49202	0.133572	11.1702	5.71e-29	1.27e-27
C_Ven_CM	Trpm7	43.0425	-2.9262	0.383233	-7.63556	2.25e-14	2.12e-13
C_Ven_CM	Sppl2a	23.9484	-2.45436	0.454492	-5.40022	6.66e-08	3.31e-07
C_Ven_CM	Blvra	67.8417	1.29511	0.164871	7.85531	3.99e-15	3.97e-14
C_Ven_CM	1810024B03Rik	9.38798	1.11442	0.427501	2.60683	0.00913841	0.0194726
C_Ven_CM	Snrnp200	41.1033	-1.56546	0.284599	-5.50059	3.79e-08	1.94e-07
C_Ven_CM	Tmem127	16.8126	-1.99277	0.49277	-4.04402	5.25e-05	0.000172727
C_Ven_CM	Fahd2a	30.1652	1.0331	0.236221	4.37343	1.22e-05	4.44e-05
C_Ven_CM	Anapc1	46.588	-2.75274	0.355618	-7.74072	9.89e-15	9.6e-14
C_Ven_CM	Tmem87b	19.4241	-2.10926	0.456604	-4.61946	3.85e-06	1.5e-05
C_Ven_CM	Slc20a1	22.0684	-1.91439	0.407097	-4.70253	2.57e-06	1.03e-05
C_Ven_CM	Sirpa	6.66211	-3.15897	1.03625	-3.04847	0.00230013	0.00556344
C_Ven_CM	Idh3b	452.76	1.04153	0.0707724	14.7165	5.05e-49	2.28e-47
C_Ven_CM	Ptpra	64.7211	-1.95145	0.241577	-8.07797	6.59e-16	6.93e-15
C_Ven_CM	Fastkd5	12.1006	-1.01434	0.455415	-2.22728	0.0259288	0.049198
C_Ven_CM	Ddrgk1	49.3004	-1.28303	0.241765	-5.30695	1.11e-07	5.38e-07
C_Ven_CM	4930402H24Rik	47.3232	-1.60871	0.263462	-6.10605	1.02e-09	6.2e-09
C_Ven_CM	Atrn	11.4534	-4.78073	1.03748	-4.60803	4.06e-06	1.58e-05
C_Ven_CM	Cenpb	29.1898	-2.39376	0.409445	-5.84635	5.02e-09	2.86e-08
C_Ven_CM	Prnp	38.2474	-2.16142	0.332234	-6.50573	7.73e-11	5.36e-10
C_Ven_CM	Slc23a2	5.10989	-2.03077	0.886884	-2.28978	0.0220339	0.0425925
C_Ven_CM	Cds2	17.7671	-2.7329	0.564361	-4.84248	1.28e-06	5.39e-06
C_Ven_CM	Crls1	23.9083	-2.61812	0.477661	-5.48113	4.23e-08	2.15e-07
C_Ven_CM	Tmx4	36.5418	-2.55723	0.375127	-6.81699	9.3e-12	7.01e-11
C_Ven_CM	Plcb4	32.3283	-1.51251	0.316478	-4.77921	1.76e-06	7.26e-06
C_Ven_CM	Jag1	20.1658	-3.46904	0.658036	-5.27181	1.35e-07	6.47e-07
C_Ven_CM	Flrt3	32.5042	-2.34472	0.375061	-6.25156	4.06e-10	2.58e-09
C_Ven_CM	Dstn	2700.9	1.08104	0.0338511	31.9352	8.68e-224	1.05e-220
C_Ven_CM	Rrbp1	101.559	-2.76347	0.240143	-11.5076	1.21e-30	2.89e-29
C_Ven_CM	Kat14	19.9625	-1.08727	0.363931	-2.98756	0.00281212	0.00669857
C_Ven_CM	Ralgapa2	12.4282	-2.39458	0.616843	-3.88199	0.000103606	0.000324287
C_Ven_CM	Cd93	6.26119	2.33989	0.565499	4.13775	3.51e-05	0.000118632
C_Ven_CM	Napb	4.78127	-3.44093	1.07143	-3.21152	0.00132037	0.00333203
C_Ven_CM	Cst3	774.737	-1.42656	0.0765722	-18.6303	1.83e-77	1.9e-75
C_Ven_CM	Apmap	16.7849	-1.21863	0.407869	-2.9878	0.0028099	0.00669447
C_Ven_CM	Entpd6	11.6381	-2.26461	0.616397	-3.67394	0.000238835	0.000700077
C_Ven_CM	Abhd12	28.1945	-1.34046	0.338598	-3.95884	7.53e-05	0.000241397
C_Ven_CM	Ninl	9.1346	-2.54392	0.752188	-3.38202	0.000719542	0.00191777
C_Ven_CM	Sox12	41.3807	-2.2977	0.329347	-6.97653	3.03e-12	2.39e-11
C_Ven_CM	H13	42.2563	-1.22746	0.253814	-4.83605	1.32e-06	5.57e-06
C_Ven_CM	Cox4i2	35.4931	-1.01515	0.283803	-3.57694	0.000347639	0.000989218
C_Ven_CM	Tm9sf4	32.5129	-2.35483	0.379851	-6.19936	5.67e-10	3.54e-09
C_Ven_CM	Plagl2	44.0816	-2.65334	0.354445	-7.48591	7.11e-14	6.45e-13
C_Ven_CM	Pofut1	14.3777	-4.37273	1.01964	-4.28852	1.8e-05	6.35e-05
C_Ven_CM	Kif3b	11.3173	-1.9303	0.58696	-3.28864	0.00100671	0.00259901
C_Ven_CM	Asxl1	29.9864	-1.23791	0.302618	-4.09067	4.3e-05	0.000143809
C_Ven_CM	Nol4l	13.9795	-1.00876	0.423971	-2.37932	0.0173446	0.0344284
C_Ven_CM	Dnmt3b	5.72737	-2.23946	0.874154	-2.56186	0.0104114	0.0218603
C_Ven_CM	Eif2s2	1111.62	1.0057	0.0431965	23.282	6.74e-120	1.52e-117
C_Ven_CM	Itch	39.141	-1.96034	0.31035	-6.31653	2.68e-10	1.74e-09
C_Ven_CM	Ncoa6	33.631	-2.40803	0.385545	-6.24578	4.22e-10	2.67e-09
C_Ven_CM	Myh7b	12.3026	-2.35908	0.613636	-3.84443	0.000120833	0.000373044
C_Ven_CM	Cep250	5.79647	-3.75438	1.04844	-3.58093	0.00034237	0.000975681
C_Ven_CM	Rbm12	27.9681	-1.23967	0.325824	-3.80471	0.00014197	0.000432706
C_Ven_CM	2900097C17Rik	154.374	-1.77367	0.15122	-11.7291	9.05e-32	2.23e-30
C_Ven_CM	Epb41l1	10.9585	-1.40669	0.522689	-2.69125	0.00711851	0.015546
C_Ven_CM	Myl9	3918.27	1.22931	0.0312615	39.3233	0	0
C_Ven_CM	Dsn1	29.7215	1.00506	0.239448	4.1974	2.7e-05	9.28e-05
C_Ven_CM	Soga1	3.90394	-3.1378	1.0647	-2.94713	0.00320739	0.00755643
C_Ven_CM	Rbl1	17.8318	-1.00062	0.396065	-2.5264	0.0115238	0.0239397
C_Ven_CM	Rpn2	126.836	-1.02861	0.149101	-6.89875	5.25e-12	4.06e-11
C_Ven_CM	Src	8.35216	-1.63955	0.639954	-2.56198	0.0104077	0.021856
C_Ven_CM	Ctnnbl1	62.6104	1.03298	0.165233	6.25169	4.06e-10	2.58e-09
C_Ven_CM	Ralgapb	16.3885	-1.80748	0.462649	-3.90681	9.35e-05	0.000295577
C_Ven_CM	Dhx35	10.613	-1.15341	0.496812	-2.32163	0.0202528	0.0395246
C_Ven_CM	Plcg1	13.6229	-1.81048	0.510232	-3.54834	0.000387668	0.00109146
C_Ven_CM	Chd6	36.4865	-2.24549	0.346447	-6.48148	9.08e-11	6.24e-10
C_Ven_CM	Fitm2	18.3177	-1.28049	0.387372	-3.3056	0.000947748	0.00246252
C_Ven_CM	Sdc4	14.3485	-2.35526	0.579825	-4.06201	4.87e-05	0.000160769
C_Ven_CM	Dbndd2	13.6103	1.15137	0.351014	3.28013	0.0010376	0.00267358
C_Ven_CM	Pigt	52.1662	-1.16213	0.226674	-5.12689	2.95e-07	1.36e-06
C_Ven_CM	Acot8	29.0986	1.04916	0.243833	4.30278	1.69e-05	5.98e-05
C_Ven_CM	Zfp335	7.70489	-1.52137	0.631435	-2.40938	0.0159795	0.0320046
C_Ven_CM	Elmo2	16.1367	-1.31165	0.425473	-3.0828	0.00205065	0.00499992
C_Ven_CM	Zmynd8	62.6207	-1.74741	0.238918	-7.31385	2.6e-13	2.25e-12
C_Ven_CM	Ncoa3	19.8593	-1.33	0.382296	-3.47897	0.000503343	0.001387
C_Ven_CM	Sulf2	104.582	-2.33668	0.209208	-11.1692	5.77e-29	1.29e-27
C_Ven_CM	Arfgef2	12.4337	-2.11989	0.586906	-3.61197	0.000303878	0.000876097
C_Ven_CM	B4galt5	20.1937	-3.19332	0.614308	-5.19823	2.01e-07	9.43e-07
C_Ven_CM	Slc9a8	14.9489	-2.20421	0.536229	-4.11058	3.95e-05	0.000132755
C_Ven_CM	Ube2v1	13.3076	1.28646	0.353016	3.6442	0.00026823	0.000781429
C_Ven_CM	Tmem189	27.4362	-2.17371	0.390115	-5.57198	2.52e-08	1.31e-07
C_Ven_CM	Sall4	15.8841	-2.06827	0.510113	-4.05454	5.02e-05	0.000165624
C_Ven_CM	Zfp217	8.47908	-2.9219	0.857662	-3.40682	0.000657235	0.00176227
C_Ven_CM	Ctcflos	1.45767	-2.56854	1.13092	-2.27121	0.0231343	0.0444842
C_Ven_CM	Pmepa1	13.0564	-2.4479	0.613592	-3.98946	6.62e-05	0.00021458
C_Ven_CM	Stx16	36.3921	-1.90781	0.319179	-5.97726	2.27e-09	1.33e-08
C_Ven_CM	Nespas	2.21056	-3.17451	1.10415	-2.87508	0.00403927	0.0093107
C_Ven_CM	Ctsz	61.7858	-1.5046	0.233317	-6.44875	1.13e-10	7.66e-10
C_Ven_CM	Atp5e	1987.38	1.08373	0.0351192	30.8586	4.29e-209	3.36e-206
C_Ven_CM	Zfp968	14.3208	1.48606	0.371006	4.00549	6.19e-05	0.000201322
C_Ven_CM	Gm6710	45.5803	1.14361	0.190209	6.01242	1.83e-09	1.08e-08
C_Ven_CM	Gm14305	33.5742	1.1146	0.223235	4.99295	5.95e-07	2.62e-06
C_Ven_CM	Gm14295	33.4956	1.09345	0.229075	4.7733	1.81e-06	7.46e-06
C_Ven_CM	Gm14419	14.0365	1.13109	0.351199	3.22066	0.00127897	0.00323674
C_Ven_CM	Zfp971	6.85321	1.38124	0.499249	2.76663	0.00566398	0.0126428
C_Ven_CM	Phactr3	30.8645	1.42067	0.232375	6.11369	9.74e-10	5.93e-09
C_Ven_CM	Fam217b	18.6284	-2.03098	0.460165	-4.41359	1.02e-05	3.74e-05
C_Ven_CM	Taf4	12.2491	-2.64892	0.669667	-3.95558	7.63e-05	0.000244485
C_Ven_CM	Lsm14b	28.0651	-1.59141	0.337468	-4.71574	2.41e-06	9.71e-06
C_Ven_CM	Lama5	10.1789	-2.34555	0.67167	-3.49212	0.000479207	0.0013246
C_Ven_CM	Cables2	14.6083	-1.25543	0.433275	-2.89754	0.003761	0.0087281
C_Ven_CM	Dido1	36.3363	-2.54353	0.373538	-6.80928	9.81e-12	7.37e-11
C_Ven_CM	Gmeb2	6.08183	-3.03442	1.04879	-2.89327	0.00381255	0.00884004
C_Ven_CM	Rtel1	9.13645	-2.54588	0.761248	-3.34435	0.00082476	0.00217388
C_Ven_CM	Zfp512b	15.7001	-1.10711	0.403841	-2.74144	0.00611708	0.0135656
C_Ven_CM	Oprl1	1.67742	-2.77346	1.12763	-2.45955	0.0139112	0.0283475
C_Ven_CM	Nudt11	40.0871	1.26456	0.202492	6.245	4.24e-10	2.68e-09
C_Ven_CM	Dgkk	34.0723	-2.53357	0.393504	-6.43849	1.21e-10	8.16e-10
C_Ven_CM	Clcn5	83.5338	-4.31291	0.423772	-10.1774	2.5e-24	4.55e-23
C_Ven_CM	Usp27x	3.11421	-2.77271	1.10871	-2.50085	0.0123897	0.0255554
C_Ven_CM	Tfe3	13.342	-1.21665	0.463857	-2.6229	0.00871852	0.0186524
C_Ven_CM	Slc35a2	21.3745	-1.03612	0.346668	-2.98879	0.00280088	0.00667774
C_Ven_CM	Rbm3	939.003	1.02548	0.0525263	19.5232	6.98e-85	8.31e-83
C_Ven_CM	Ebp	28.373	-1.16896	0.31473	-3.71418	0.000203863	0.000604609
C_Ven_CM	Dynlt3	139.555	1.19118	0.115508	10.3125	6.18e-25	1.16e-23
C_Ven_CM	Tspan7	45.6948	-1.71098	0.271439	-6.30337	2.91e-10	1.88e-09
C_Ven_CM	Mid1ip1	29.1312	1.08389	0.243522	4.45089	8.55e-06	3.18e-05
C_Ven_CM	Med14	47.9493	-1.24009	0.245706	-5.04704	4.49e-07	2.01e-06
C_Ven_CM	Usp9x	92.473	-2.1508	0.215511	-9.98	1.86e-23	3.2e-22
C_Ven_CM	Ddx3x	201.617	-1.9837	0.140119	-14.1573	1.68e-45	6.78e-44
C_Ven_CM	Cask	14.0291	-1.66358	0.510917	-3.25608	0.00112962	0.00289115
C_Ven_CM	Maob	4.30126	-2.46646	1.04311	-2.36453	0.0180531	0.0356755
C_Ven_CM	Fundc1	55.4749	1.21121	0.18387	6.58734	4.48e-11	3.16e-10
C_Ven_CM	Kdm6a	20.5228	-1.74534	0.421707	-4.13875	3.49e-05	0.000118175
C_Ven_CM	Rgn	2.9048	1.9571	0.77805	2.51538	0.0118903	0.0246091
C_Ven_CM	Cfp	1.65324	-2.74496	1.12697	-2.43569	0.0148636	0.0300448
C_Ven_CM	Dock11	8.41089	-1.37479	0.586525	-2.34396	0.0190801	0.0374828
C_Ven_CM	Il13ra1	6.31892	-3.08587	1.02839	-3.00069	0.00269369	0.00643716
C_Ven_CM	2021-09-06	40.0705	1.05459	0.219033	4.81475	1.47e-06	6.15e-06
C_Ven_CM	Lamp2	56.7993	-2.00282	0.262274	-7.63635	2.23e-14	2.11e-13
C_Ven_CM	Mcts1	78.594	1.14241	0.144907	7.88376	3.18e-15	3.19e-14
C_Ven_CM	C1galt1c1	12.967	-1.15091	0.458525	-2.51002	0.0120723	0.0249548
C_Ven_CM	Gria3	5.38917	-3.63354	1.06006	-3.42768	0.00060877	0.00164522
C_Ven_CM	Xiap	52.2145	-1.59196	0.247923	-6.4212	1.35e-10	9.08e-10
C_Ven_CM	Ocrl	13.7071	-1.28642	0.454161	-2.83253	0.00461819	0.0104946
C_Ven_CM	Zdhhc9	9.09792	-2.53858	0.747803	-3.39471	0.00068701	0.00183657
C_Ven_CM	Elf4	18.1771	-2.76767	0.574426	-4.81814	1.45e-06	6.06e-06
C_Ven_CM	Zfp280c	7.77701	-2.30698	0.810803	-2.8453	0.00443691	0.0101292
C_Ven_CM	Hs6st2	36.8719	-2.79309	0.405473	-6.88846	5.64e-12	4.35e-11
C_Ven_CM	Gpc4	18.4764	-1.56587	0.412072	-3.8	0.000144696	0.000439992
C_Ven_CM	Gpc3	92.3929	-1.8282	0.198327	-9.21811	3.02e-20	4.25e-19
C_Ven_CM	Hprt	396.572	1.211	0.0844435	14.341	1.21e-46	5.02e-45
C_Ven_CM	Mospd1	70.7263	1.02824	0.164509	6.25036	4.1e-10	2.59e-09
C_Ven_CM	Xlr	4.24269	2.13237	0.850917	2.50597	0.0122116	0.0252271
C_Ven_CM	Ints6l	14.2407	-1.20953	0.437475	-2.7648	0.0056957	0.0127072
C_Ven_CM	Mmgt1	21.6091	-3.0467	0.567437	-5.36923	7.91e-08	3.89e-07
C_Ven_CM	Slc9a6	5.17642	-2.72619	1.06189	-2.56729	0.0102497	0.0215627
C_Ven_CM	Fgf13	100.852	1.32532	0.128189	10.3388	4.71e-25	8.95e-24
C_Ven_CM	Atp11c	8.81565	-2.48964	0.749309	-3.32258	0.000891894	0.00233102
C_Ven_CM	Slitrk4	7.82331	-2.77669	0.864838	-3.21065	0.00132437	0.00334085
C_Ven_CM	1110012L19Rik	55.1223	1.07608	0.173647	6.19695	5.76e-10	3.59e-09
C_Ven_CM	Cd99l2	23.4177	-2.14039	0.420418	-5.0911	3.56e-07	1.62e-06
C_Ven_CM	Cetn2	148.971	1.32862	0.112576	11.802	3.81e-32	9.53e-31
C_Ven_CM	Zfp275	12.733	-2.42271	0.617562	-3.92303	8.74e-05	0.000277472
C_Ven_CM	Haus7	95.4045	1.05443	0.136374	7.73185	1.06e-14	1.03e-13
C_Ven_CM	Pnck	13.0284	1.11825	0.399829	2.79683	0.00516072	0.0115951
C_Ven_CM	Slc6a8	29.923	-1.88764	0.349823	-5.39598	6.81e-08	3.38e-07
C_Ven_CM	Bcap31	81.5168	-1.71935	0.203956	-8.43002	3.46e-17	3.94e-16
C_Ven_CM	Srpk3	82.4416	1.1715	0.158633	7.38496	1.52e-13	1.34e-12
C_Ven_CM	Idh3g	393.147	1.06182	0.067292	15.7792	4.32e-56	2.49e-54
C_Ven_CM	Renbp	41.12	1.2771	0.210128	6.07772	1.22e-09	7.34e-09
C_Ven_CM	Hcfc1	58.486	-1.41216	0.224132	-6.30058	2.97e-10	1.92e-09
C_Ven_CM	Irak1	46.213	-1.62968	0.263215	-6.19145	5.96e-10	3.71e-09
C_Ven_CM	Flna	40.3266	-2.41933	0.350454	-6.90341	5.08e-12	3.94e-11
C_Ven_CM	Atp6ap1	49.0243	-1.00512	0.230275	-4.36486	1.27e-05	4.6e-05
C_Ven_CM	Plxna3	3.91293	-3.13987	1.06546	-2.94695	0.00320927	0.00755818
C_Ven_CM	Slc10a3	5.02743	-1.98778	0.887056	-2.24087	0.0250346	0.0477283
C_Ven_CM	Vbp1	355.755	1.31952	0.0691239	19.0892	3.1e-81	3.45e-79
C_Ven_CM	Tmem47	31.2347	-1.2936	0.3033	-4.26508	2e-05	6.99e-05
C_Ven_CM	Dmd	25.0421	-2.39575	0.439439	-5.45184	4.99e-08	2.51e-07
C_Ven_CM	Tab3	9.73721	-1.66152	0.583421	-2.84789	0.00440106	0.0100543
C_Ven_CM	Pola1	29.3159	-1.08276	0.334178	-3.24006	0.00119506	0.00304462
C_Ven_CM	Pdk3	350.589	1.24959	0.0859642	14.5362	7.15e-48	3.07e-46
C_Ven_CM	Zfx	33.9076	-1.05995	0.274257	-3.86481	0.000111178	0.000346443
C_Ven_CM	Apoo	343.331	1.34363	0.0819393	16.3979	1.98e-60	1.23e-58
C_Ven_CM	Gm14827	1.83826	-2.89823	1.13645	-2.55024	0.0107648	0.0225136
C_Ven_CM	Zxdb	3.68247	-3.03337	1.10989	-2.73304	0.00627528	0.0138933
C_Ven_CM	Amer1	31.8814	-1.91688	0.344297	-5.5675	2.58e-08	1.35e-07
C_Ven_CM	Stard8	25.1	-1.39471	0.343249	-4.06326	4.84e-05	0.000159993
C_Ven_CM	Efnb1	20.7339	-1.63789	0.411615	-3.97917	6.92e-05	0.000223434
C_Ven_CM	Kif4	41.0447	-1.15957	0.275181	-4.21385	2.51e-05	8.67e-05
C_Ven_CM	Dlg3	5.4669	-4.47075	1.0572	-4.22886	2.35e-05	8.14e-05
C_Ven_CM	Foxo4	20.2116	-1.24569	0.371117	-3.3566	0.000789074	0.00208807
C_Ven_CM	Med12	12.5806	-2.40105	0.614247	-3.90894	9.27e-05	0.000293255
C_Ven_CM	Taf1	27.8366	-1.08035	0.302868	-3.56705	0.000361022	0.00102272
C_Ven_CM	Ogt	57.7164	-2.43929	0.291371	-8.37175	5.68e-17	6.41e-16
C_Ven_CM	Nhsl2	43.3065	-2.44477	0.339836	-7.19397	6.29e-13	5.28e-12
C_Ven_CM	Cited1	2297.93	1.64038	0.0903134	18.1632	1.01e-73	9.36e-72
C_Ven_CM	Xist	162.397	-3.67826	0.554642	-6.63178	3.32e-11	2.37e-10
C_Ven_CM	Ftx	1.72984	-2.81583	1.11045	-2.53575	0.0112206	0.0233681
C_Ven_CM	Rlim	30.6984	-2.74174	0.436781	-6.27716	3.45e-10	2.21e-09
C_Ven_CM	Abcb7	23.1461	-3.40255	0.602625	-5.64622	1.64e-08	8.79e-08
C_Ven_CM	Zdhhc15	4.50329	-2.52701	1.04194	-2.42528	0.0152965	0.0308264
C_Ven_CM	Magt1	76.2037	-2.9055	0.289546	-10.0347	1.07e-23	1.89e-22
C_Ven_CM	Atp7a	5.41415	-4.46228	1.05043	-4.24806	2.16e-05	7.51e-05
C_Ven_CM	Taf9b	35.1659	1.81004	0.230498	7.85276	4.07e-15	4.04e-14
C_Ven_CM	Lpar4	4.9456	-2.66934	1.03594	-2.57672	0.00997418	0.0210517
C_Ven_CM	Itm2a	135.769	-1.02171	0.150086	-6.80749	9.93e-12	7.45e-11
C_Ven_CM	Fam46d	8.9039	1.55851	0.467797	3.33159	0.000863518	0.00226529
C_Ven_CM	Brwd3	35.8661	-1.22573	0.278971	-4.39374	1.11e-05	4.07e-05
C_Ven_CM	Apool	176.92	1.23753	0.112743	10.9766	4.95e-28	1.07e-26
C_Ven_CM	Diaph2	8.42839	-2.02747	0.681171	-2.97645	0.00291605	0.00692511
C_Ven_CM	Armcx4	36.0952	-1.97437	0.337896	-5.84313	5.12e-09	2.91e-08
C_Ven_CM	Armcx6	10.5675	-1.55802	0.544146	-2.86324	0.00419338	0.00962103
C_Ven_CM	Arxes2	46.9003	-1.82395	0.276794	-6.58956	4.41e-11	3.12e-10
C_Ven_CM	Arxes1	32.1628	-1.36509	0.310732	-4.39317	1.12e-05	4.08e-05
C_Ven_CM	Tceal5	53.0308	1.14336	0.17803	6.42229	1.34e-10	9.02e-10
C_Ven_CM	Tceal7	18.9729	2.06723	0.299842	6.89438	5.41e-12	4.18e-11
C_Ven_CM	Tceal1	44.3419	1.48445	0.199038	7.4581	8.78e-14	7.88e-13
C_Ven_CM	Plp1	6.67374	-1.58343	0.708679	-2.23435	0.0254602	0.0484536
C_Ven_CM	Slc25a53	2.94357	-2.67944	1.07627	-2.48956	0.0127903	0.026268
C_Ven_CM	Fam199x	23.2137	-1.19615	0.349928	-3.41829	0.000630163	0.00169582
C_Ven_CM	Rnf128	21.2427	-1.95961	0.421893	-4.6448	3.4e-06	1.34e-05
C_Ven_CM	Prps1	152.397	1.22242	0.107443	11.3773	5.42e-30	1.27e-28
C_Ven_CM	Tsc22d3	272.147	1.08038	0.110953	9.73727	2.09e-22	3.35e-21
C_Ven_CM	Mid2	34.9673	-2.58051	0.393375	-6.55991	5.38e-11	3.78e-10
C_Ven_CM	Atg4a	16.1057	1.32504	0.382589	3.46334	0.000533509	0.00145987
C_Ven_CM	Col4a6	8.81872	-4.38793	1.04664	-4.19239	2.76e-05	9.48e-05
C_Ven_CM	Col4a5	30.3317	-2.87294	0.449715	-6.38835	1.68e-10	1.12e-09
C_Ven_CM	Nxt2	12.1453	1.17545	0.365246	3.21824	0.00128979	0.00326102
C_Ven_CM	Tmem164	25.8875	-1.34872	0.337	-4.00214	6.28e-05	0.000203951
C_Ven_CM	Ammecr1	82.8531	-1.9621	0.220065	-8.91599	4.83e-19	6.27e-18
C_Ven_CM	Lhfpl1	1.86233	-2.9238	1.10221	-2.65267	0.0079857	0.0172227
C_Ven_CM	Amot	10.7423	-3.28007	0.853256	-3.84418	0.000120958	0.000373343
C_Ven_CM	Lrch2	19.9094	-1.32992	0.376832	-3.52922	0.000416787	0.00116534
C_Ven_CM	Tro	22.1914	-3.08787	0.559191	-5.52203	3.35e-08	1.73e-07
C_Ven_CM	Phf8	10.3883	-2.06981	0.6166	-3.35681	0.000788476	0.0020869
C_Ven_CM	Huwe1	128.874	-1.27301	0.147589	-8.62536	6.39e-18	7.66e-17
C_Ven_CM	Smc1a	157.987	-1.87853	0.156444	-12.0077	3.24e-33	8.47e-32
C_Ven_CM	Iqsec2	31.1428	1.286	0.245981	5.22803	1.71e-07	8.12e-07
C_Ven_CM	Kdm5c	47.7199	-1.26985	0.240179	-5.28709	1.24e-07	5.97e-07
C_Ven_CM	Gpr173	6.9001	-2.06447	0.75628	-2.72977	0.00633781	0.0140248
C_Ven_CM	Shroom2	6.37115	-3.10781	1.05222	-2.95358	0.00314114	0.00741607
C_Ven_CM	Acot9	41.0134	1.42238	0.202454	7.02569	2.13e-12	1.7e-11
C_Ven_CM	Prdx4	209.608	-1.45923	0.125654	-11.6131	3.53e-31	8.6e-30
C_Ven_CM	Mbtps2	12.2365	-1.6183	0.512585	-3.15713	0.0015933	0.0039601
C_Ven_CM	Smpx	2499.12	1.23059	0.0546295	22.5261	2.31e-112	4.33e-110
C_Ven_CM	Rps6ka3	32.0267	-1.27155	0.299512	-4.2454	2.18e-05	7.59e-05
C_Ven_CM	Sh3kbp1	182.7	1.03086	0.103607	9.94967	2.53e-23	4.32e-22
C_Ven_CM	Cdkl5	6.42838	-2.42458	0.86565	-2.80087	0.00509646	0.0114642
C_Ven_CM	Nhs	4.99802	-1.98731	0.883027	-2.25057	0.0244127	0.0466398
C_Ven_CM	Rbbp7	666.541	1.00288	0.0672869	14.9046	3.08e-50	1.45e-48
C_Ven_CM	Trappc2	61.6204	1.26947	0.168728	7.5238	5.32e-14	4.88e-13
C_Ven_CM	Prps2	68.166	1.18134	0.178492	6.61844	3.63e-11	2.58e-10
C_Ven_CM	Arhgap6	22.5842	-1.46176	0.371938	-3.9301	8.49e-05	0.000269884
C_Ven_CM	Gm15261	6.76392	-2.5301	0.866752	-2.91906	0.00351093	0.00819053
C_Ven_CM	Hccs	107.946	1.25533	0.159717	7.85972	3.85e-15	3.84e-14
C_Ven_CM	Mid1	26.4509	-2.4987	0.43931	-5.68778	1.29e-08	7.01e-08
C_Ven_CM	Gm21887	3.08427	-2.76213	1.1045	-2.50079	0.0123917	0.0255556
C_Ven_CM	Tpd52	93.4439	1.31042	0.133566	9.81106	1.01e-22	1.65e-21
C_Ven_CM	Zbtb10	15.2564	-4.45389	1.02021	-4.36567	1.27e-05	4.59e-05
C_Ven_CM	Zfp704	34.7629	-2.93761	0.437204	-6.71908	1.83e-11	1.34e-10
C_Ven_CM	Pag1	3.63116	-3.88724	1.06937	-3.63507	0.000277902	0.000807491
C_Ven_CM	Impa1	120.69	1.03682	0.1257	8.24836	1.61e-16	1.76e-15
C_Ven_CM	Zfand1	83.2955	1.03355	0.150375	6.87312	6.28e-12	4.81e-11
C_Ven_CM	Car2	75.1657	1.49813	0.477362	3.13836	0.00169895	0.0042031
C_Ven_CM	Pde7a	15.7279	-3.43197	0.743907	-4.61344	3.96e-06	1.55e-05
C_Ven_CM	Tbl1xr1	31.6573	-1.18652	0.312081	-3.80198	0.000143544	0.00043679
C_Ven_CM	Nceh1	9.42528	-2.59492	0.750042	-3.4597	0.00054078	0.00147916
C_Ven_CM	Fndc3b	36.8885	-2.36035	0.356916	-6.61318	3.76e-11	2.67e-10
C_Ven_CM	Pld1	2.36368	-3.26683	1.09754	-2.97649	0.00291566	0.00692511
C_Ven_CM	Tnik	9.28282	-1.87139	0.666517	-2.80772	0.00498931	0.0112508
C_Ven_CM	Sec62	129.66	-1.38492	0.15591	-8.88284	6.52e-19	8.37e-18
C_Ven_CM	Phc3	13.0092	-1.96223	0.554391	-3.53944	0.000400972	0.00112557
C_Ven_CM	Prkci	16.265	-1.31242	0.414202	-3.16856	0.00153197	0.00381995
C_Ven_CM	Zmat3	18.9339	-2.06977	0.46255	-4.47469	7.65e-06	2.87e-05
C_Ven_CM	Pik3ca	33.6508	-1.6792	0.313822	-5.35081	8.76e-08	4.29e-07
C_Ven_CM	Ttc14	75.886	-1.93743	0.224045	-8.64754	5.26e-18	6.36e-17
C_Ven_CM	Atp11b	22.4323	-2.89116	0.535924	-5.39473	6.86e-08	3.4e-07
C_Ven_CM	Mccc1	35.7364	1.0455	0.234215	4.46387	8.05e-06	3e-05
C_Ven_CM	Mccc1os	2.971	2.87953	0.993323	2.89889	0.00374485	0.00869366
C_Ven_CM	Anxa5	326.665	1.3361	0.0759046	17.6024	2.36e-69	1.93e-67
C_Ven_CM	4932438A13Rik	19.6182	-4.83082	1.01438	-4.76232	1.91e-06	7.84e-06
C_Ven_CM	Il2	11.7923	1.57913	0.417886	3.77886	0.000157551	0.000475504
C_Ven_CM	Ankrd50	9.06121	-3.00915	0.857425	-3.50952	0.000448919	0.00124734
C_Ven_CM	Mfsd8	3.80937	-3.08734	1.08024	-2.85801	0.00426307	0.00977421
C_Ven_CM	Pgrmc2	67.1765	-1.52236	0.218575	-6.96496	3.28e-12	2.58e-11
C_Ven_CM	Jade1	45.2387	-1.15958	0.247707	-4.68126	2.85e-06	1.14e-05
C_Ven_CM	Setd7	38.5037	-2.17415	0.330186	-6.58464	4.56e-11	3.21e-10
C_Ven_CM	Maml3	11.4798	-1.4893	0.516753	-2.88204	0.00395106	0.0091263
C_Ven_CM	Nhlrc3	6.37323	-3.10735	1.03053	-3.01529	0.0025673	0.00615386
C_Ven_CM	Proser1	18.9463	-2.40784	0.507691	-4.74273	2.11e-06	8.58e-06
C_Ven_CM	Frem2	8.67299	-3.57344	1.0302	-3.46868	0.000523028	0.00143472
C_Ven_CM	Postn	8.5799	2.86217	1.17302	2.43999	0.0146875	0.0297204
C_Ven_CM	Alg5	25.1647	-1.28468	0.33178	-3.87208	0.000107912	0.000336898
C_Ven_CM	Rfxap	41.0203	-1.10741	0.253643	-4.36602	1.27e-05	4.58e-05
C_Ven_CM	Nbea	23.5375	-2.14874	0.420686	-5.1077	3.26e-07	1.49e-06
C_Ven_CM	Rnf13	30.3605	-1.02597	0.287341	-3.57058	0.000356186	0.00101133
C_Ven_CM	Pfn2	112.477	1.22306	0.122012	10.0241	1.19e-23	2.09e-22
C_Ven_CM	Tsc22d2	93.7633	-1.08947	0.167583	-6.50105	7.98e-11	5.52e-10
C_Ven_CM	Med12l	8.76609	-5.15311	1.05371	-4.89043	1.01e-06	4.29e-06
C_Ven_CM	Mbnl1	41.0259	-1.23238	0.266689	-4.62105	3.82e-06	1.49e-05
C_Ven_CM	Arhgef26	1.78226	-2.85663	1.12083	-2.54867	0.0108135	0.022605
C_Ven_CM	Dhx36	63.2342	-1.91612	0.242214	-7.91087	2.56e-15	2.59e-14
C_Ven_CM	Mme	9.62823	-1.37437	0.566431	-2.42637	0.0152506	0.0307387
C_Ven_CM	Ssr3	162.611	-1.35841	0.136995	-9.91582	3.55e-23	6.04e-22
C_Ven_CM	Ccnl1	97.2428	-1.58467	0.184463	-8.59069	8.64e-18	1.02e-16
C_Ven_CM	Mlf1	103.376	1.56056	0.127274	12.2614	1.46e-34	4.03e-33
C_Ven_CM	Gfm1	78.1166	-1.02303	0.182434	-5.60767	2.05e-08	1.08e-07
C_Ven_CM	Mfsd1	23.1692	-1.72222	0.387972	-4.43905	9.04e-06	3.35e-05
C_Ven_CM	Schip1	7.72373	-4.97553	1.04439	-4.76407	1.9e-06	7.79e-06
C_Ven_CM	Ppm1l	15.81	-2.54193	0.56609	-4.49032	7.11e-06	2.68e-05
C_Ven_CM	B3galnt1	12.0406	-1.59063	0.520686	-3.05488	0.00225153	0.00545182
C_Ven_CM	Bche	17.6943	-2.71253	0.564164	-4.80805	1.52e-06	6.35e-06
C_Ven_CM	Golim4	54.7424	-2.05056	0.270508	-7.58042	3.44e-14	3.21e-13
C_Ven_CM	Rapgef2	12.8681	-2.74424	0.666819	-4.11541	3.86e-05	0.000130125
C_Ven_CM	Fnip2	7.0806	-2.60861	0.864383	-3.01789	0.00254544	0.00610695
C_Ven_CM	4930579G24Rik	31.4664	1.02736	0.227814	4.50965	6.49e-06	2.46e-05
C_Ven_CM	Rxfp1	5.41064	-4.45521	1.08843	-4.09324	4.25e-05	0.00014233
C_Ven_CM	Tmem144	9.85818	-2.30104	0.671369	-3.42739	0.000609405	0.00164627
C_Ven_CM	Tmem131l	11.2765	-3.35501	0.850583	-3.94437	8e-05	0.000255468
C_Ven_CM	Fbxw7	14.5132	-2.14253	0.539744	-3.96954	7.2e-05	0.000231649
C_Ven_CM	Gatb	41.9183	1.39607	0.218983	6.37522	1.83e-10	1.21e-09
C_Ven_CM	Lrba	9.09219	-2.52906	0.751008	-3.36756	0.000758365	0.00201481
C_Ven_CM	Kirrel	7.75074	-2.27522	0.768952	-2.95886	0.00308778	0.00729913
C_Ven_CM	Etv3	17.6359	-2.28733	0.504642	-4.53258	5.83e-06	2.22e-05
C_Ven_CM	Arhgef11	4.1311	-2.37357	1.04413	-2.27326	0.0230106	0.0442782
C_Ven_CM	Rrnad1	16.4985	-1.32164	0.417573	-3.16506	0.00155053	0.00386171
C_Ven_CM	Nes	53.0763	-3.16376	0.371251	-8.52191	1.57e-17	1.84e-16
C_Ven_CM	Iqgap3	16.5365	-1.98413	0.486562	-4.07785	4.55e-05	0.000151215
C_Ven_CM	Mef2d	60.0364	-1.95741	0.25168	-7.77736	7.41e-15	7.22e-14
C_Ven_CM	Smg5	47.6224	-1.07281	0.233344	-4.59757	4.27e-06	1.66e-05
C_Ven_CM	Slc25a44	12.9464	-1.13006	0.453885	-2.48974	0.0127836	0.0262583
C_Ven_CM	Lmna	69.9757	1.05562	0.162167	6.50943	7.54e-11	5.24e-10
C_Ven_CM	Mex3a	57.4231	-2.56066	0.301962	-8.48006	2.25e-17	2.6e-16
C_Ven_CM	2810403A07Rik	36.1618	-2.41667	0.36537	-6.61431	3.73e-11	2.65e-10
C_Ven_CM	Syt11	20.4911	-2.54332	0.503755	-5.04873	4.45e-07	2e-06
C_Ven_CM	Gon4l	54.1645	-1.42035	0.254146	-5.58871	2.29e-08	1.2e-07
C_Ven_CM	Msto1	79.3132	1.17925	0.150163	7.85314	4.06e-15	4.04e-14
C_Ven_CM	Ash1l	82.9095	-2.17394	0.226615	-9.59309	8.55e-22	1.31e-20
C_Ven_CM	Fdps	226.797	1.29228	0.104724	12.34	5.52e-35	1.55e-33
C_Ven_CM	Clk2	13.749	-2.54546	0.611233	-4.16447	3.12e-05	0.000106313
C_Ven_CM	Efna1	6.95199	-2.06547	0.758808	-2.72199	0.00648908	0.0143215
C_Ven_CM	Pbxip1	67.8817	-2.58765	0.281415	-9.19512	3.75e-20	5.21e-19
C_Ven_CM	Adar	6.49825	-3.13989	1.0324	-3.04134	0.00235529	0.00568758
C_Ven_CM	Ube2q1	52.8357	-1.93133	0.277707	-6.95454	3.54e-12	2.77e-11
C_Ven_CM	Atp8b2	8.05361	-3.46515	1.0268	-3.37472	0.000738904	0.00196584
C_Ven_CM	Slc39a1	34.5862	-1.23474	0.288929	-4.2735	1.92e-05	6.75e-05
C_Ven_CM	Gatad2b	66.4646	-1.74308	0.22919	-7.60536	2.84e-14	2.66e-13
C_Ven_CM	Ints3	26.7045	-1.23207	0.320916	-3.83924	0.000123418	0.00037988
C_Ven_CM	Snapin	109.424	1.07909	0.126972	8.49864	1.92e-17	2.23e-16
C_Ven_CM	S100a1	241.708	1.36754	0.0943845	14.489	1.42e-47	6.02e-46
C_Ven_CM	S100a16	4.58087	1.94504	0.667772	2.91273	0.0035828	0.00834798
C_Ven_CM	S100a11	257.011	1.30406	0.112279	11.6145	3.48e-31	8.48e-30
C_Ven_CM	Snx27	56.8821	-1.21734	0.221122	-5.50528	3.69e-08	1.89e-07
C_Ven_CM	Pogz	25.4635	-2.29125	0.418875	-5.47001	4.5e-08	2.28e-07
C_Ven_CM	Selenbp1	41.9	1.80686	0.209037	8.64372	5.44e-18	6.57e-17
C_Ven_CM	Zfp687	21.7583	-1.39481	0.366273	-3.80812	0.000140027	0.000427256
C_Ven_CM	Pip5k1a	56.1024	-1.08413	0.215168	-5.03852	4.69e-07	2.1e-06
C_Ven_CM	Gabpb2	20.2622	-2.35237	0.482975	-4.87058	1.11e-06	4.72e-06
C_Ven_CM	Mllt11	78.9979	1.12318	0.155612	7.21779	5.28e-13	4.47e-12
C_Ven_CM	Cers2	63.454	-1.16201	0.206777	-5.61963	1.91e-08	1.02e-07
C_Ven_CM	Setdb1	28.123	-1.41834	0.327009	-4.33732	1.44e-05	5.17e-05
C_Ven_CM	Arnt	19.8358	-1.21323	0.372444	-3.25747	0.0011241	0.00287757
C_Ven_CM	Mcl1	77.4601	-1.76115	0.211698	-8.31914	8.86e-17	9.88e-16
C_Ven_CM	Rprd2	38.1806	-1.76124	0.299433	-5.88192	4.06e-09	2.33e-08
C_Ven_CM	C920021L13Rik	5.10171	1.36298	0.587126	2.32145	0.0202628	0.0395327
C_Ven_CM	Vps45	31.5669	1.23753	0.281286	4.39956	1.08e-05	3.97e-05
C_Ven_CM	Sv2a	30.1231	-3.81528	0.601634	-6.34153	2.27e-10	1.49e-09
C_Ven_CM	Hist2h2ac	19.5759	-1.18608	0.378169	-3.13637	0.00171053	0.00422939
C_Ven_CM	Nudt17	9.3752	1.41229	0.427495	3.30364	0.000954377	0.00247733
C_Ven_CM	Gja5	30.5878	-1.84201	0.344842	-5.34162	9.21e-08	4.5e-07
C_Ven_CM	Bcl9	52.6616	-1.92186	0.267364	-7.18818	6.57e-13	5.49e-12
C_Ven_CM	Prkab2	49.8564	-1.41232	0.250065	-5.64782	1.62e-08	8.72e-08
C_Ven_CM	Pde4dip	81.5252	-1.40569	0.189688	-7.41051	1.26e-13	1.11e-12
C_Ven_CM	Fam46c	1.57164	-2.68239	1.19055	-2.25307	0.0242545	0.0463707
C_Ven_CM	Man1a2	65.8316	-2.02802	0.24342	-8.33136	7.99e-17	8.96e-16
C_Ven_CM	Ttf2	23.728	-1.1529	0.339678	-3.39409	0.000688567	0.00184037
C_Ven_CM	Ptgfrn	54.428	-3.529	0.410437	-8.59816	8.1e-18	9.64e-17
C_Ven_CM	Igsf3	43.9336	-2.57354	0.348311	-7.38862	1.48e-13	1.31e-12
C_Ven_CM	Atp1a1	466.925	-2.04045	0.094374	-21.6209	1.14e-103	1.88e-101
C_Ven_CM	Vangl1	18.8655	-2.83067	0.563347	-5.02474	5.04e-07	2.24e-06
C_Ven_CM	Tspan2	51.4161	-1.93787	0.274239	-7.06636	1.59e-12	1.29e-11
C_Ven_CM	Csde1	373.6	-1.26686	0.0878631	-14.4186	3.95e-47	1.65e-45
C_Ven_CM	Trim33	23.5571	-2.27925	0.435747	-5.23067	1.69e-07	8.01e-07
C_Ven_CM	Hipk1	29.8235	-2.31162	0.390196	-5.92425	3.14e-09	1.82e-08
C_Ven_CM	Rsbn1	27.9584	-1.17223	0.34007	-3.44704	0.000566775	0.00154488
C_Ven_CM	Magi3	40.1055	-3.17248	0.427623	-7.41886	1.18e-13	1.05e-12
C_Ven_CM	Lrig2	7.59405	-2.72738	0.859089	-3.17474	0.00149972	0.00374846
C_Ven_CM	Slc16a1	70.0214	-2.76361	0.288767	-9.57037	1.07e-21	1.63e-20
C_Ven_CM	Rhoc	602.323	1.11922	0.0557162	20.0879	9.41e-90	1.29e-87
C_Ven_CM	St7l	20.1655	-1.35579	0.376023	-3.60561	0.000311415	0.000895696
C_Ven_CM	Gm43848	2.02189	-3.0348	1.09875	-2.76205	0.00574389	0.0128061
C_Ven_CM	Rap1a	214.869	1.11058	0.100477	11.053	2.12e-28	4.63e-27
C_Ven_CM	Ahcyl1	60.6385	-1.238	0.213593	-5.79608	6.79e-09	3.81e-08
C_Ven_CM	Csf1	2.1025	-3.09461	1.09124	-2.83586	0.00457029	0.0103946
C_Ven_CM	Gstm7	20.3008	1.62641	0.286945	5.66802	1.44e-08	7.82e-08
C_Ven_CM	Gstm6	13.4918	1.75525	0.357372	4.91156	9.04e-07	3.88e-06
C_Ven_CM	Gstm2	25.8641	1.19135	0.255859	4.65629	3.22e-06	1.27e-05
C_Ven_CM	Gstm1	39.6867	1.32137	0.205736	6.42268	1.34e-10	9.01e-10
C_Ven_CM	Gstm4	21.4268	1.17739	0.274688	4.2863	1.82e-05	6.41e-05
C_Ven_CM	Cyb561d1	2.60348	-2.49073	1.08325	-2.29931	0.0214872	0.0416594
C_Ven_CM	Sort1	36.095	-2.99552	0.428337	-6.99338	2.68e-12	2.13e-11
C_Ven_CM	Celsr2	4.67355	-2.57206	1.03905	-2.4754	0.0133086	0.0272319
C_Ven_CM	Clcc1	17.0016	-2.22037	0.503853	-4.40678	1.05e-05	3.85e-05
C_Ven_CM	Prpf38b	104.475	-1.53646	0.174712	-8.79424	1.44e-18	1.8e-17
C_Ven_CM	Fam102b	11.9605	-2.62075	0.671025	-3.90559	9.4e-05	0.000296925
C_Ven_CM	Vav3	4.41887	-2.49459	1.05028	-2.37517	0.0175409	0.034782
C_Ven_CM	Col11a1	4.59956	-3.39992	1.05948	-3.20905	0.00133174	0.00335881
C_Ven_CM	S1pr1	48.3287	-2.56271	0.329999	-7.76582	8.11e-15	7.89e-14
C_Ven_CM	Slc30a7	8.63155	-2.94419	0.863979	-3.40771	0.000655105	0.00175691
C_Ven_CM	Vcam1	57.8994	-1.92901	0.257526	-7.49055	6.86e-14	6.24e-13
C_Ven_CM	Trmt13	20.3195	-1.13882	0.362174	-3.14439	0.00166433	0.00412204
C_Ven_CM	Mfsd14a	33.5269	-1.4675	0.300957	-4.87611	1.08e-06	4.59e-06
C_Ven_CM	Slc35a3	11.652	-2.57273	0.676249	-3.80441	0.000142142	0.000433018
C_Ven_CM	Agl	85.4475	-1.44442	0.188989	-7.6429	2.12e-14	2.01e-13
C_Ven_CM	Frrs1	12.563	-2.40206	0.61846	-3.88394	0.000102779	0.000322003
C_Ven_CM	Plppr5	20.1944	-1.87038	0.429082	-4.35903	1.31e-05	4.71e-05
C_Ven_CM	Snx7	66.1411	1.30217	0.168286	7.73784	1.01e-14	9.81e-14
C_Ven_CM	Tmem56	6.83067	-4.80033	1.05039	-4.57004	4.88e-06	1.88e-05
C_Ven_CM	Abca4	6.70757	-1.56887	0.696073	-2.25389	0.0242029	0.0463085
C_Ven_CM	Fnbp1l	45.5122	-1.42943	0.259748	-5.50313	3.73e-08	1.91e-07
C_Ven_CM	Usp53	11.7349	-1.52527	0.528676	-2.88508	0.00391312	0.0090418
C_Ven_CM	Myoz2	369.465	1.68763	0.0817005	20.6563	8.57e-95	1.27e-92
C_Ven_CM	Tram1l1	5.1186	-2.02252	0.875738	-2.3095	0.0209157	0.0406517
C_Ven_CM	Ank2	30.4409	-3.0234	0.473209	-6.38913	1.67e-10	1.11e-09
C_Ven_CM	Zgrf1	9.96579	-2.69784	0.751107	-3.59182	0.000328374	0.000939611
C_Ven_CM	Elovl6	46.3384	-2.40645	0.320573	-7.5067	6.06e-14	5.54e-13
C_Ven_CM	Casp6	80.5607	1.08007	0.14585	7.40534	1.31e-13	1.16e-12
C_Ven_CM	Sec24b	29.4264	-1.11825	0.300031	-3.72713	0.000193671	0.000576946
C_Ven_CM	Lef1	38.6277	-1.02344	0.283169	-3.61424	0.000301232	0.000868656
C_Ven_CM	Hadh	432.43	1.1924	0.0688767	17.3121	3.81e-67	2.87e-65
C_Ven_CM	Tbck	15.5594	-1.06833	0.412773	-2.58818	0.00964838	0.020419
C_Ven_CM	Npnt	21.9828	-2.66073	0.520025	-5.11655	3.11e-07	1.43e-06
C_Ven_CM	Ppa2	188.939	1.00036	0.097951	10.2129	1.74e-24	3.18e-23
C_Ven_CM	Tet2	14.4002	-2.92884	0.66549	-4.40103	1.08e-05	3.94e-05
C_Ven_CM	Ube2d3	1109.58	1.07171	0.0549198	19.5142	8.32e-85	9.82e-83
C_Ven_CM	Manba	18.4479	-1.41649	0.403194	-3.51317	0.000442801	0.00123086
C_Ven_CM	Nfkb1	40.0729	-1.72709	0.289551	-5.96472	2.45e-09	1.44e-08
C_Ven_CM	Dapp1	15.5228	1.01573	0.328913	3.08815	0.00201405	0.00491786
C_Ven_CM	1110002E22Rik	19.3716	-1.63785	0.413983	-3.95634	7.61e-05	0.000243887
C_Ven_CM	Mttp	8.02919	-4.25125	1.04138	-4.08234	4.46e-05	0.000148469
C_Ven_CM	Eif4e	417.681	1.0135	0.0662018	15.3093	6.63e-53	3.44e-51
C_Ven_CM	Rap1gds1	41.8039	-1.04343	0.24684	-4.22714	2.37e-05	8.2e-05
C_Ven_CM	Unc5c	5.02669	-3.53995	1.05868	-3.34374	0.000826564	0.00217777
C_Ven_CM	Bmpr1b	2.82124	-2.64468	1.09309	-2.41945	0.0155439	0.0312354
C_Ven_CM	Kyat3	9.87544	1.21052	0.438886	2.75816	0.00581285	0.0129404
C_Ven_CM	Pkn2	169.383	-2.25358	0.161163	-13.9833	1.97e-44	7.65e-43
C_Ven_CM	Hs2st1	20.2847	-3.837	0.735285	-5.21839	1.8e-07	8.53e-07
C_Ven_CM	Cyr61	96.5411	-2.59392	0.246892	-10.5063	8.08e-26	1.58e-24
C_Ven_CM	Syde2	12.657	-2.41921	0.614696	-3.93563	8.3e-05	0.000264193
C_Ven_CM	Adgrl2	30.2321	-4.43643	0.73017	-6.07588	1.23e-09	7.42e-09
C_Ven_CM	Fubp1	253.017	-1.02795	0.104183	-9.86679	5.8e-23	9.7e-22
C_Ven_CM	Miga1	21.5489	-2.14905	0.44832	-4.79357	1.64e-06	6.78e-06
C_Ven_CM	Pigk	26.7168	-1.48479	0.347687	-4.27049	1.95e-05	6.83e-05
C_Ven_CM	Acadm	327.521	1.12577	0.0737266	15.2695	1.22e-52	6.28e-51
C_Ven_CM	Tnni3k	43.6119	1.30764	0.1997	6.54803	5.83e-11	4.08e-10
C_Ven_CM	Wls	96.8196	-1.94064	0.200364	-9.68553	3.47e-22	5.47e-21
C_Ven_CM	Tmem68	10.5978	-1.3436	0.523886	-2.56468	0.0103271	0.0217038
C_Ven_CM	Lyn	11.8551	-1.15333	0.486408	-2.37111	0.0177346	0.0351346
C_Ven_CM	Gm11808	308.834	1.06015	0.0790478	13.4115	5.18e-41	1.78e-39
C_Ven_CM	Penk	1.83987	3.18963	1.18597	2.68948	0.00715644	0.0156186
C_Ven_CM	Impad1	82.0452	-2.90719	0.277365	-10.4815	1.05e-25	2.04e-24
C_Ven_CM	Sdcbp	177.195	1.18679	0.106977	11.0939	1.34e-28	2.95e-27
C_Ven_CM	Chd7	126.988	-2.27636	0.188366	-12.0848	1.27e-33	3.38e-32
C_Ven_CM	Asph	84.3061	-2.24957	0.229422	-9.80541	1.07e-22	1.74e-21
C_Ven_CM	2610301B20Rik	35.7787	1.08657	0.213063	5.09977	3.4e-07	1.55e-06
C_Ven_CM	Dpy19l4	11.6691	-2.57408	0.675712	-3.80943	0.000139285	0.000425189
C_Ven_CM	Virma	36.8801	-1.42712	0.287059	-4.97151	6.64e-07	2.91e-06
C_Ven_CM	Rbm12b2	4.98164	-3.5107	1.05541	-3.32638	0.000879817	0.00230261
C_Ven_CM	Runx1t1	78.7123	-1.51406	0.20578	-7.35766	1.87e-13	1.64e-12
C_Ven_CM	Tmem64	18.462	-1.71082	0.427177	-4.00494	6.2e-05	0.000201743
C_Ven_CM	Decr1	115.19	1.58291	0.140757	11.2457	2.43e-29	5.52e-28
C_Ven_CM	Rmdn1	76.0493	1.23667	0.145541	8.49709	1.94e-17	2.26e-16
C_Ven_CM	Ggh	22.2147	-1.35447	0.365412	-3.70668	0.000209991	0.000620848
C_Ven_CM	Ccnc	40.161	1.34376	0.201611	6.66513	2.64e-11	1.91e-10
C_Ven_CM	Tstd3	58.1381	1.03601	0.167255	6.19417	5.86e-10	3.65e-09
C_Ven_CM	Usp45	14.4337	-1.74952	0.485329	-3.60482	0.000312372	0.000898254
C_Ven_CM	Pnisr	123.052	-1.75133	0.172474	-10.1541	3.18e-24	5.75e-23
C_Ven_CM	Coq3	42.5245	1.00545	0.199812	5.03197	4.85e-07	2.16e-06
C_Ven_CM	Epha7	36.7475	-2.45303	0.379985	-6.45558	1.08e-10	7.35e-10
C_Ven_CM	Map3k7	30.9058	-1.68093	0.336236	-4.99925	5.76e-07	2.54e-06
C_Ven_CM	Bach2	24.5494	-1.96144	0.392393	-4.99866	5.77e-07	2.55e-06
C_Ven_CM	Casp8ap2	69.7891	-1.12617	0.19428	-5.79663	6.77e-09	3.8e-08
C_Ven_CM	Mdn1	17.2585	-4.02142	0.847044	-4.74759	2.06e-06	8.39e-06
C_Ven_CM	Srsf12	2.94129	1.975	0.755512	2.61413	0.00894561	0.0190923
C_Ven_CM	Orc3	64.5614	1.23095	0.167496	7.34912	2e-13	1.75e-12
C_Ven_CM	Zfp292	94.8431	-1.81143	0.196909	-9.19931	3.6e-20	5.03e-19
C_Ven_CM	Smu1	127.153	1.05886	0.11667	9.07568	1.13e-19	1.53e-18
C_Ven_CM	B4galt1	24.6836	-1.74019	0.382856	-4.5453	5.49e-06	2.1e-05
C_Ven_CM	Chmp5	153.972	1.01307	0.108986	9.29542	1.47e-20	2.12e-19
C_Ven_CM	Nol6	13.8079	-1.46353	0.469328	-3.11834	0.0018187	0.00447694
C_Ven_CM	Nudt2	99.2031	1.11426	0.129805	8.58411	9.15e-18	1.08e-16
C_Ven_CM	Dnaic1	5.76739	1.61122	0.546842	2.94641	0.00321491	0.00757014
C_Ven_CM	Sigmar1	49.6387	-1.01206	0.22646	-4.46903	7.86e-06	2.94e-05
C_Ven_CM	Dnajb5	20.9037	1.52598	0.279995	5.45003	5.04e-08	2.54e-07
C_Ven_CM	Fancg	7.84211	1.31103	0.45558	2.87771	0.00400568	0.00924287
C_Ven_CM	Pigo	4.64574	-3.41551	1.05446	-3.23912	0.00119901	0.00305292
C_Ven_CM	Unc13b	11.6882	-1.32646	0.498812	-2.65923	0.00783202	0.0169296
C_Ven_CM	Tesk1	14.8885	-2.42906	0.566662	-4.28661	1.81e-05	6.4e-05
C_Ven_CM	Ccdc107	67.0255	-1.63114	0.223087	-7.31168	2.64e-13	2.28e-12
C_Ven_CM	Rgp1	12.1118	-2.09619	0.596306	-3.51529	0.000439274	0.00122131
C_Ven_CM	Npr2	2.61121	-2.5163	1.08402	-2.32128	0.0202719	0.0395445
C_Ven_CM	Tmem8b	4.39299	-3.32049	1.0648	-3.11841	0.00181829	0.00447675
C_Ven_CM	Reck	2.36368	-3.26717	1.08544	-3.01	0.00261244	0.0062542
C_Ven_CM	Glipr2	137.921	1.13675	0.124572	9.12525	7.16e-20	9.79e-19
C_Ven_CM	Rnf38	34.4827	-1.03473	0.271495	-3.81122	0.000138281	0.00042222
C_Ven_CM	Zcchc7	27.5231	-2.17149	0.389721	-5.5719	2.52e-08	1.31e-07
C_Ven_CM	Polr1e	41.1819	1.17017	0.199007	5.88004	4.1e-09	2.35e-08
C_Ven_CM	Fbxo10	3.957	-3.14917	1.06637	-2.95318	0.00314523	0.00742179
C_Ven_CM	Shb	32.8426	-1.20491	0.288742	-4.17296	3.01e-05	0.000102741
C_Ven_CM	Aldh1b1	103.609	1.44248	0.13682	10.5428	5.48e-26	1.08e-24
C_Ven_CM	Igfbpl1	106.269	-1.675	0.184225	-9.09215	9.71e-20	1.32e-18
C_Ven_CM	Hemgn	12.1491	2.73229	0.643463	4.24623	2.17e-05	7.57e-05
C_Ven_CM	Tgfbr1	33.3676	-3.33507	0.49876	-6.68673	2.28e-11	1.66e-10
C_Ven_CM	Alg2	14.022	-2.10243	0.541195	-3.88478	0.000102421	0.000320956
C_Ven_CM	Tmeff1	52.811	-1.82638	0.258731	-7.059	1.68e-12	1.35e-11
C_Ven_CM	Grin3a	7.11575	-3.27225	1.04016	-3.14591	0.00165573	0.00410362
C_Ven_CM	Nipsnap3b	169.989	1.53234	0.101352	15.119	1.21e-51	6.04e-50
C_Ven_CM	Abca1	1.85725	-2.92132	1.10806	-2.63642	0.00837852	0.0179914
C_Ven_CM	Slc44a1	11.7835	-1.77595	0.538953	-3.29518	0.000983596	0.00254476
C_Ven_CM	Fsd1l	14.4545	-1.75324	0.487199	-3.59862	0.000319912	0.000917761
C_Ven_CM	Fktn	28.3901	-1.80565	0.357132	-5.05597	4.28e-07	1.93e-06
C_Ven_CM	Zfp462	27.6627	-2.43165	0.422466	-5.75586	8.62e-09	4.8e-08
C_Ven_CM	Tmem245	64.0327	-4.03969	0.441054	-9.15917	5.23e-20	7.2e-19
C_Ven_CM	AI314180	34.2833	-3.06876	0.448829	-6.83726	8.07e-12	6.12e-11
C_Ven_CM	Ptgr1	24.289	1.2825	0.259838	4.93578	7.98e-07	3.46e-06
C_Ven_CM	Dnajc25	33.3774	-1.44121	0.303357	-4.75088	2.03e-06	8.26e-06
C_Ven_CM	Ugcg	21.6487	-3.58056	0.657598	-5.44491	5.18e-08	2.6e-07
C_Ven_CM	Ptbp3	49.0677	-1.37523	0.241797	-5.68757	1.29e-08	7.02e-08
C_Ven_CM	Hsdl2	76.5403	1.3995	0.171296	8.17009	3.08e-16	3.31e-15
C_Ven_CM	E130308A19Rik	37.4921	-1.88049	0.31768	-5.91947	3.23e-09	1.88e-08
C_Ven_CM	Slc31a2	5.27585	-2.10065	0.870939	-2.41193	0.0158682	0.0318103
C_Ven_CM	Fkbp15	10.5274	-1.32009	0.516364	-2.55652	0.0105726	0.0221674
C_Ven_CM	Slc31a1	45.8779	-1.18201	0.24164	-4.8916	1e-06	4.27e-06
C_Ven_CM	Hdhd3	5.97387	1.40088	0.51551	2.71747	0.00657826	0.01448
C_Ven_CM	Zfp618	8.11787	-2.83844	0.863371	-3.28762	0.00101038	0.0026075
C_Ven_CM	Col27a1	2.55841	-3.378	1.08073	-3.12568	0.00177395	0.00437727
C_Ven_CM	Tnc	5.41339	-2.81955	1.04332	-2.70249	0.00688231	0.0150771
C_Ven_CM	Ptprd	23.5839	-4.49536	0.846057	-5.31331	1.08e-07	5.21e-07
C_Ven_CM	Mpdz	32.8722	-2.59985	0.40518	-6.41653	1.39e-10	9.36e-10
C_Ven_CM	Gm11264	1.93014	2.85645	1.05251	2.71393	0.00664909	0.014619
C_Ven_CM	Gm5860	26.8554	1.32684	0.312453	4.24653	2.17e-05	7.56e-05
C_Ven_CM	Nfib	110.296	-1.87553	0.183936	-10.1966	2.05e-24	3.74e-23
C_Ven_CM	Zdhhc21	35.3661	-1.84291	0.321678	-5.72907	1.01e-08	5.56e-08
C_Ven_CM	Frem1	11.5481	-4.0219	1.01695	-3.95485	7.66e-05	0.000245112
C_Ven_CM	Rraga	152.869	1.13258	0.11085	10.2172	1.66e-24	3.05e-23
C_Ven_CM	Dennd4c	7.47916	-2.16604	0.773453	-2.80049	0.00510258	0.0114741
C_Ven_CM	Slc24a2	8.87454	-3.62146	1.02152	-3.54516	0.000392376	0.00110357
C_Ven_CM	Hacd4	16.0349	-1.14174	0.423637	-2.6951	0.00703677	0.0153851
C_Ven_CM	Mysm1	24.8487	-1.44807	0.346091	-4.18409	2.86e-05	9.82e-05
C_Ven_CM	Hook1	18.0122	-1.38546	0.409744	-3.38127	0.000721511	0.00192225
C_Ven_CM	Nfia	22.4036	-1.0297	0.336459	-3.06042	0.0022103	0.00535977
C_Ven_CM	Patj	7.03239	-2.10952	0.756662	-2.78792	0.00530473	0.0118926
C_Ven_CM	Dock7	34.0114	-2.4256	0.377101	-6.43222	1.26e-10	8.48e-10
C_Ven_CM	Alg6	8.29858	-1.36867	0.6033	-2.26864	0.0232902	0.044758
C_Ven_CM	Ror1	9.16258	-2.16803	0.676276	-3.20584	0.00134667	0.00339519
C_Ven_CM	Ube2u	2.4527	2.12986	0.85635	2.48713	0.0128777	0.0264231
C_Ven_CM	Cachd1	9.47301	-2.59879	0.765232	-3.39608	0.000683586	0.00182815
C_Ven_CM	Leprot	49.0282	-1.04968	0.237678	-4.41639	1e-05	3.7e-05
C_Ven_CM	Pde4b	26.6221	-1.06616	0.311371	-3.42407	0.000616908	0.00166418
C_Ven_CM	Mier1	71.7228	-1.09559	0.198484	-5.51976	3.39e-08	1.75e-07
C_Ven_CM	Slc35d1	6.80527	-3.20659	1.03011	-3.11286	0.00185281	0.00455249
C_Ven_CM	Usp24	22.4062	-2.52143	0.485804	-5.19023	2.1e-07	9.81e-07
C_Ven_CM	Dhcr24	51.8244	-2.38071	0.303584	-7.84203	4.43e-15	4.39e-14
C_Ven_CM	Ssbp3	65.0251	-1.99777	0.267178	-7.4773	7.59e-14	6.87e-13
C_Ven_CM	Cyb5rl	9.73041	1.17373	0.409561	2.86582	0.00415936	0.0095545
C_Ven_CM	Ndc1	33.7643	-3.18875	0.467855	-6.81568	9.38e-12	7.06e-11
C_Ven_CM	Scp2	274.658	1.0104	0.0804975	12.552	3.88e-36	1.15e-34
C_Ven_CM	Zyg11b	19.4841	-2.44912	0.505339	-4.84649	1.26e-06	5.29e-06
C_Ven_CM	Zcchc11	80.0005	-1.74672	0.211471	-8.25987	1.46e-16	1.6e-15
C_Ven_CM	Btf3l4	69.738	1.02229	0.158869	6.43478	1.24e-10	8.35e-10
C_Ven_CM	Rab3b	13.3472	1.27497	0.364085	3.50185	0.00046204	0.00128086
C_Ven_CM	Ttc39a	9.5584	1.20899	0.426407	2.83529	0.00457836	0.0104094
C_Ven_CM	Cdkn2c	10.2475	1.2869	0.419009	3.07128	0.0021314	0.00518732
C_Ven_CM	Trabd2b	1.56671	-2.6652	1.12406	-2.37104	0.0177379	0.035136
C_Ven_CM	Cmpk1	149.043	1.14822	0.115186	9.96839	2.1e-23	3.58e-22
C_Ven_CM	Pdzk1ip1	4.72663	2.45805	0.651784	3.77127	0.000162419	0.000489201
C_Ven_CM	Efcab14	34.0355	-1.63667	0.313352	-5.22309	1.76e-07	8.33e-07
C_Ven_CM	Pomgnt1	34.1634	-1.86922	0.3283	-5.69361	1.24e-08	6.8e-08
C_Ven_CM	Mast2	22.5967	-1.69785	0.387278	-4.38405	1.16e-05	4.24e-05
C_Ven_CM	Ipp	14.0263	1.27785	0.347518	3.67706	0.000235938	0.000692041
C_Ven_CM	Prdx1	2022.84	1.25719	0.0485503	25.8945	7.68e-148	2.5e-145
C_Ven_CM	Zswim5	3.5181	-2.95784	1.07662	-2.74734	0.00600806	0.0133327
C_Ven_CM	Urod	102.737	1.42305	0.133432	10.665	1.48e-26	2.98e-25
C_Ven_CM	Rnf220	47.1185	-1.82414	0.281621	-6.47731	9.34e-11	6.41e-10
C_Ven_CM	Atp6v0b	170.832	-1.05234	0.125185	-8.40624	4.23e-17	4.8e-16
C_Ven_CM	Ptprf	56.5297	-3.58679	0.408447	-8.78154	1.61e-18	2.01e-17
C_Ven_CM	Szt2	5.6702	-2.18551	0.881997	-2.47791	0.0132155	0.0270578
C_Ven_CM	Elovl1	25.5414	-1.21524	0.328495	-3.69943	0.000216082	0.000638003
C_Ven_CM	Slc2a1	380.052	-2.20509	0.116899	-18.8632	2.29e-79	2.48e-77
C_Ven_CM	Ermap	2.78749	2.34983	0.884374	2.65705	0.00788282	0.0170256
C_Ven_CM	P3h1	22.6244	-1.45708	0.374373	-3.89205	9.94e-05	0.000312362
C_Ven_CM	Ppcs	37.903	1.38285	0.21009	6.58219	4.64e-11	3.26e-10
C_Ven_CM	Foxj3	36.1645	-1.38663	0.28632	-4.84295	1.28e-06	5.38e-06
C_Ven_CM	Cited4	90.0469	1.19752	0.136377	8.781	1.62e-18	2.02e-17
C_Ven_CM	Zmpste24	20.2514	-1.87418	0.423763	-4.42272	9.75e-06	3.6e-05
C_Ven_CM	Rlf	38.6736	-1.26748	0.273541	-4.63358	3.59e-06	1.41e-05
C_Ven_CM	Ppt1	33.9147	-1.39744	0.292468	-4.77809	1.77e-06	7.3e-06
C_Ven_CM	Macf1	204.222	-3.39851	0.204627	-16.6083	6.07e-62	3.91e-60
C_Ven_CM	Trappc3	117.493	1.13945	0.172029	6.62356	3.51e-11	2.5e-10
C_Ven_CM	Ago3	14.6828	-2.1795	0.542157	-4.02005	5.82e-05	0.000190013
C_Ven_CM	Ago1	14.5519	-1.21743	0.431975	-2.81829	0.00482804	0.0109305
C_Ven_CM	AU040320	20.3546	-2.35076	0.477787	-4.9201	8.65e-07	3.73e-06
C_Ven_CM	Zmym4	43.1098	-1.97789	0.301594	-6.55813	5.45e-11	3.82e-10
C_Ven_CM	Tmem35b	6.9488	-1.66795	0.688042	-2.4242	0.015342	0.030904
C_Ven_CM	Gja4	7.04973	3.88749	1.65472	2.34933	0.0188073	0.0369906
C_Ven_CM	Phc2	25.4143	-1.93106	0.3862	-5.00015	5.73e-07	2.53e-06
C_Ven_CM	Rnf19b	8.31953	-1.33128	0.587097	-2.26756	0.0233558	0.0448583
C_Ven_CM	Fndc5	8.43793	-1.36917	0.601301	-2.27702	0.0227853	0.0438763
C_Ven_CM	S100pbp	22.2522	-1.41914	0.364169	-3.89694	9.74e-05	0.000307004
C_Ven_CM	Zbtb8os	114.743	1.02922	0.12409	8.29408	1.09e-16	1.22e-15
C_Ven_CM	Adgrb2	3.19971	-2.82512	1.07078	-2.63837	0.00833064	0.0179058
C_Ven_CM	Fabp3	1299.12	1.04542	0.0457706	22.8404	1.82e-115	3.85e-113
C_Ven_CM	Pum1	95.7587	-1.61117	0.182728	-8.81734	1.17e-18	1.48e-17
C_Ven_CM	Sdc3	9.31528	-3.05801	0.858475	-3.56214	0.00036784	0.0010396
C_Ven_CM	Mecr	50.4594	1.40891	0.180615	7.80061	6.16e-15	6.05e-14
C_Ven_CM	Epb41	53.8278	-1.45667	0.243538	-5.98128	2.21e-09	1.3e-08
C_Ven_CM	Snhg12	59.5888	-1.57401	0.23127	-6.80592	1e-11	7.53e-11
C_Ven_CM	Phactr4	25.1501	-1.77769	0.37902	-4.69022	2.73e-06	1.09e-05
C_Ven_CM	Ahdc1	13.3007	-1.99562	0.537713	-3.71131	0.000206186	0.000610682
C_Ven_CM	Slc9a1	8.2249	-2.36752	0.760158	-3.11451	0.00184249	0.00453132
C_Ven_CM	Nr0b2	11.6914	1.05892	0.389217	2.72063	0.00651571	0.014361
C_Ven_CM	Zdhhc18	5.35854	-3.64212	1.05098	-3.46546	0.000529322	0.00144901
C_Ven_CM	Arid1a	149.158	-2.61337	0.189486	-13.7919	2.85e-43	1.06e-41
C_Ven_CM	Hmgn2	1402.02	1.03362	0.0452954	22.8197	2.93e-115	6.1e-113
C_Ven_CM	Lin28a	9.14899	-3.02959	0.85683	-3.53581	0.000406527	0.00113976
C_Ven_CM	Cnksr1	1.40973	3.28302	1.33407	2.46091	0.0138586	0.0282532
C_Ven_CM	Paqr7	5.94016	-2.30294	0.884707	-2.60305	0.0092399	0.0196669
C_Ven_CM	Selenon	26.3277	-2.34996	0.424401	-5.53712	3.07e-08	1.59e-07
C_Ven_CM	Man1c1	17.1105	-2.23419	0.510029	-4.38051	1.18e-05	4.31e-05
C_Ven_CM	Tmem57	33.2939	-2.00437	0.342242	-5.85658	4.72e-09	2.7e-08
C_Ven_CM	Tmem50a	95.4991	-1.419	0.180058	-7.88076	3.25e-15	3.26e-14
C_Ven_CM	Clic4	326.602	-1.17327	0.0980081	-11.9712	5.03e-33	1.31e-31
C_Ven_CM	Srrm1	250.905	-1.06947	0.104444	-10.2396	1.32e-24	2.43e-23
C_Ven_CM	Grhl3	2.68751	3.09377	0.906547	3.41269	0.000643244	0.00172823
C_Ven_CM	Hmgcl	82.7096	1.68148	0.141489	11.8842	1.43e-32	3.65e-31
C_Ven_CM	Luzp1	122.387	-1.31663	0.152392	-8.63977	5.63e-18	6.78e-17
C_Ven_CM	Kdm1a	87.1925	-1.57172	0.192917	-8.1471	3.73e-16	3.98e-15
C_Ven_CM	Ephb2	4.01845	-2.36162	1.04872	-2.2519	0.0243284	0.0464853
C_Ven_CM	Cdc42	966.531	1.19652	0.0468232	25.554	4.96e-144	1.54e-141
C_Ven_CM	2810405F17Rik	1.81542	-2.88705	1.12962	-2.55578	0.0105951	0.0221972
C_Ven_CM	Hspg2	63.7347	-2.79914	0.305613	-9.15911	5.23e-20	7.2e-19
C_Ven_CM	Eif4g3	75.7798	-2.22857	0.242007	-9.20869	3.3e-20	4.62e-19
C_Ven_CM	Ddost	138.644	-1.09137	0.139084	-7.84685	4.27e-15	4.24e-14
C_Ven_CM	Pink1	68.4565	1.27714	0.164308	7.77288	7.67e-15	7.47e-14
C_Ven_CM	Ubxn10	1.56584	2.90704	1.20187	2.41877	0.0155731	0.0312846
C_Ven_CM	Akr7a5	81.4397	1.03084	0.143449	7.18616	6.66e-13	5.57e-12
C_Ven_CM	Emc1	33.8323	-2.42579	0.378785	-6.40414	1.51e-10	1.01e-09
C_Ven_CM	Ubr4	39.8799	-2.50088	0.354874	-7.04723	1.83e-12	1.47e-11
C_Ven_CM	Iffo2	10.1448	-3.20696	0.854611	-3.75254	0.000175054	0.000524533
C_Ven_CM	Aldh4a1	9.34267	-1.57204	0.582231	-2.70004	0.0069332	0.0151736
C_Ven_CM	Rcc2	68.6885	-2.33585	0.257926	-9.0563	1.35e-19	1.82e-18
C_Ven_CM	Sdhb	1547.86	1.19235	0.0381179	31.2806	8.56e-215	8.15e-212
C_Ven_CM	Atp13a2	14.5416	-1.95597	0.507728	-3.85239	0.00011697	0.000362585
C_Ven_CM	Crocc	5.80944	-2.94798	1.04996	-2.8077	0.00498974	0.0112508
C_Ven_CM	Fbxo42	12.4836	-1.47679	0.501306	-2.94588	0.00322038	0.00758168
C_Ven_CM	Epha2	3.07933	-2.75305	1.07857	-2.5525	0.0106952	0.0223821
C_Ven_CM	Hspb7	1686.77	1.27116	0.0586478	21.6745	3.57e-104	5.95e-102
C_Ven_CM	Spen	26.629	-3.17292	0.53278	-5.9554	2.59e-09	1.52e-08
C_Ven_CM	Plekhm2	9.8445	-3.77977	1.02012	-3.70522	0.000211204	0.000624159
C_Ven_CM	Ddi2	51.7899	-1.41573	0.250253	-5.6572	1.54e-08	8.29e-08
C_Ven_CM	Dnajc16	8.04862	-1.936	0.687412	-2.81636	0.00485717	0.0109853
C_Ven_CM	4930455G09Rik	6.88281	1.53469	0.504807	3.04015	0.00236459	0.00570796
C_Ven_CM	Tmem51	18.9622	-1.60374	0.411599	-3.89636	9.76e-05	0.000307516
C_Ven_CM	Prdm2	20.2781	-1.74715	0.414553	-4.21455	2.5e-05	8.64e-05
C_Ven_CM	Pdpn	10.7555	-2.44333	0.673339	-3.62867	0.000284881	0.000826329
C_Ven_CM	Vps13d	11.1716	-3.35244	0.852488	-3.93253	8.41e-05	0.000267299
C_Ven_CM	Gm13212	12.262	1.0343	0.369192	2.80153	0.00508606	0.0114447
C_Ven_CM	Zfp979	7.4621	1.25113	0.464505	2.69348	0.00707109	0.0154526
C_Ven_CM	Zfp984	34.4614	1.03246	0.220473	4.68294	2.83e-06	1.13e-05
C_Ven_CM	Plod1	16.4721	-2.8537	0.61324	-4.65348	3.26e-06	1.29e-05
C_Ven_CM	2510039O18Rik	24.3658	-2.07407	0.413588	-5.01484	5.31e-07	2.35e-06
C_Ven_CM	Clcn6	8.48186	-2.90273	0.871603	-3.33034	0.000867415	0.00227496
C_Ven_CM	Agtrap	45.0118	-1.09107	0.244563	-4.46128	8.15e-06	3.04e-05
C_Ven_CM	Fbxo6	22.8748	1.03876	0.294306	3.52953	0.000416294	0.00116445
C_Ven_CM	Fbxo44	34.1937	1.15976	0.231206	5.01612	5.27e-07	2.34e-06
C_Ven_CM	Ubiad1	9.44131	-1.63024	0.601302	-2.71118	0.00670436	0.0147235
C_Ven_CM	Mtor	25.8994	-1.52762	0.356649	-4.28327	1.84e-05	6.48e-05
C_Ven_CM	Tardbp	217.263	-1.05445	0.110393	-9.55176	1.28e-21	1.94e-20
C_Ven_CM	Casz1	98.7268	-2.89916	0.25148	-11.5284	9.49e-31	2.28e-29
C_Ven_CM	Kif1b	125.507	-1.09123	0.144941	-7.52878	5.12e-14	4.71e-13
C_Ven_CM	Ube4b	76.0136	-1.19993	0.190246	-6.30723	2.84e-10	1.84e-09
C_Ven_CM	Clstn1	17.1122	-2.65194	0.568061	-4.66841	3.04e-06	1.21e-05
C_Ven_CM	Tmem201	30.4759	-2.01505	0.357696	-5.63341	1.77e-08	9.44e-08
C_Ven_CM	H6pd	7.20639	-2.12356	0.770008	-2.75784	0.0058185	0.0129487
C_Ven_CM	Rere	55.0264	-1.55511	0.237701	-6.54232	6.06e-11	4.23e-10
C_Ven_CM	Per3	6.16654	-2.3303	0.879315	-2.65013	0.00804613	0.0173446
C_Ven_CM	Vamp3	164.211	1.1077	0.109965	10.0732	7.26e-24	1.29e-22
C_Ven_CM	Phf13	14.2171	-1.02854	0.427767	-2.40444	0.0161973	0.0323631
C_Ven_CM	Klhl21	42.9104	-1.78093	0.293784	-6.06204	1.34e-09	8.08e-09
C_Ven_CM	Icmt	15.3613	-2.04552	0.50439	-4.05544	5e-05	0.000165075
C_Ven_CM	Rnf207	23.474	-1.25164	0.344744	-3.63065	0.000282708	0.000820776
C_Ven_CM	Prdm16	16.1278	-1.77701	0.462578	-3.84153	0.000122271	0.000376872
C_Ven_CM	Fam213b	34.6728	1.40904	0.223448	6.30589	2.87e-10	1.86e-09
C_Ven_CM	Ski	43.4589	-2.74425	0.361793	-7.58512	3.32e-14	3.1e-13
C_Ven_CM	Slc35e2	9.68104	-3.11407	0.862435	-3.61079	0.000305262	0.000879695
C_Ven_CM	Mxra8	7.25597	-1.75764	0.692161	-2.53935	0.011106	0.0231547
C_Ven_CM	Dvl1	10.4468	-2.77919	0.746153	-3.72469	0.000195554	0.000581895
C_Ven_CM	Gm16008	1.14726	3.4794	1.48154	2.3485	0.018849	0.0370616
C_Ven_CM	9430015G10Rik	9.04947	-1.82077	0.62232	-2.92578	0.00343597	0.0080311
C_Ven_CM	Agrn	25.714	-3.33336	0.573916	-5.8081	6.32e-09	3.56e-08
C_Ven_CM	Isg15	1.71892	4.17916	1.31984	3.1664	0.00154338	0.00384533
C_Ven_CM	Noc2l	44.9448	-1.55061	0.271189	-5.71782	1.08e-08	5.93e-08
C_Ven_CM	Cdk6	48.4678	-1.82622	0.271107	-6.73615	1.63e-11	1.2e-10
C_Ven_CM	Ankib1	13.0786	-1.96249	0.545419	-3.59814	0.000320507	0.00091927
C_Ven_CM	Krit1	70.4411	-1.27026	0.200999	-6.31974	2.62e-10	1.71e-09
C_Ven_CM	Akap9	112.247	-3.20145	0.257859	-12.4155	2.15e-35	6.11e-34
C_Ven_CM	Cyp51	38.1762	-1.76061	0.310728	-5.6661	1.46e-08	7.9e-08
C_Ven_CM	Fzd1	15.32	-1.65123	0.462674	-3.56889	0.00035849	0.00101684
C_Ven_CM	Cdk14	29.7425	-1.79066	0.352044	-5.08645	3.65e-07	1.66e-06
C_Ven_CM	Cldn12	13.7138	-1.26743	0.449795	-2.81779	0.0048356	0.010942
C_Ven_CM	Adam22	1.8595	-2.92114	1.17584	-2.48431	0.0129802	0.0266129
C_Ven_CM	Sema3a	20.2745	-3.83459	0.733941	-5.22466	1.74e-07	8.26e-07
C_Ven_CM	Cacna2d1	39.0926	-1.17187	0.263317	-4.45041	8.57e-06	3.18e-05
C_Ven_CM	Sema3c	23.6558	-2.97648	0.527487	-5.64275	1.67e-08	8.96e-08
C_Ven_CM	Cd36	18.4865	-1.05472	0.374208	-2.81854	0.00482422	0.0109237
C_Ven_CM	Phtf2	43.3047	-1.79505	0.294088	-6.10379	1.04e-09	6.28e-09
C_Ven_CM	Rsbn1l	61.4533	-1.20153	0.210814	-5.69947	1.2e-08	6.59e-08
C_Ven_CM	Ptpn12	14.0128	-1.30698	0.455312	-2.8705	0.00409818	0.00942295
C_Ven_CM	Fgl2	29.9075	-1.1413	0.296926	-3.84371	0.000121187	0.000373962
C_Ven_CM	Psmc2	321.049	1.03228	0.0903589	11.4242	3.16e-30	7.46e-29
C_Ven_CM	Kmt2e	129.668	-1.14842	0.151185	-7.59609	3.05e-14	2.85e-13
C_Ven_CM	2700038G22Rik	16.6624	-1.37524	0.425048	-3.2355	0.00121429	0.00308888
C_Ven_CM	Fam126a	31.089	-2.17818	0.370799	-5.87429	4.25e-09	2.43e-08
C_Ven_CM	Kcnh2	48.917	-2.0912	0.292314	-7.15395	8.43e-13	7.01e-12
C_Ven_CM	Slc4a2	16.8204	-1.53459	0.431983	-3.55242	0.000381701	0.00107558
C_Ven_CM	Agap3	30.9129	-1.35864	0.311444	-4.36239	1.29e-05	4.65e-05
C_Ven_CM	Chpf2	7.37885	-2.18258	0.777927	-2.80563	0.00502185	0.0113155
C_Ven_CM	Rheb	754.114	1.06601	0.0568081	18.7651	1.46e-78	1.56e-76
C_Ven_CM	Kmt2c	33.7503	-1.83181	0.32865	-5.57375	2.49e-08	1.3e-07
C_Ven_CM	Xrcc2	7.64638	-1.84291	0.680563	-2.70791	0.00677074	0.0148571
C_Ven_CM	Paxip1	28.1307	-1.23113	0.326999	-3.76494	0.000166589	0.000500631
C_Ven_CM	Insig1	13.5519	-1.08165	0.438429	-2.46711	0.013621	0.0278086
C_Ven_CM	Ube3c	35.7706	-2.13426	0.342564	-6.23025	4.66e-10	2.93e-09
C_Ven_CM	Selenoi	29.2112	-3.52538	0.558887	-6.30785	2.83e-10	1.84e-09
C_Ven_CM	Kcnk3	55.8597	-2.25746	0.284082	-7.94651	1.92e-15	1.96e-14
C_Ven_CM	Slc35f6	8.14413	-1.64368	0.638593	-2.57391	0.0100557	0.0212073
C_Ven_CM	Tmem214	33.747	-1.85577	0.33002	-5.62321	1.87e-08	9.97e-08
C_Ven_CM	Slc5a6	6.99817	-1.67853	0.692744	-2.42302	0.0153921	0.0309862
C_Ven_CM	Cad	25.1444	-2.55468	0.451196	-5.66203	1.5e-08	8.08e-08
C_Ven_CM	Ppm1g	144.462	-1.0056	0.1353	-7.43238	1.07e-13	9.51e-13
C_Ven_CM	Rbks	8.53239	1.17361	0.443727	2.64489	0.00817165	0.0175953
C_Ven_CM	Babam2	85.8303	1.1318	0.138284	8.18459	2.73e-16	2.94e-15
C_Ven_CM	Depdc5	13.9936	-1.3193	0.452256	-2.91715	0.0035325	0.00823942
C_Ven_CM	Ywhah	795.066	1.28283	0.0488553	26.2578	5.82e-152	2.04e-149
C_Ven_CM	Nsd2	106.5	-1.67826	0.178029	-9.42687	4.22e-21	6.27e-20
C_Ven_CM	Nat8l	1.92584	-2.96587	1.09949	-2.6975	0.00698621	0.0152821
C_Ven_CM	Fam193a	35.3862	-2.97062	0.430002	-6.90839	4.9e-12	3.81e-11
C_Ven_CM	Add1	85.695	-1.38752	0.187273	-7.40909	1.27e-13	1.13e-12
C_Ven_CM	Htt	23.6202	-2.77632	0.496069	-5.59664	2.19e-08	1.15e-07
C_Ven_CM	Rgs12	28.7511	-1.81876	0.36124	-5.03477	4.78e-07	2.14e-06
C_Ven_CM	Htra3	1.49347	-2.60688	1.15057	-2.26573	0.0234681	0.0450481
C_Ven_CM	Afap1	37.9221	-1.23046	0.267744	-4.59567	4.31e-06	1.68e-05
C_Ven_CM	Sorcs2	10.37	-2.04985	0.626588	-3.27144	0.00107001	0.00275018
C_Ven_CM	Grpel1	427.019	1.01649	0.0659098	15.4225	1.16e-53	6.14e-52
C_Ven_CM	Tada2b	8.38082	-1.99492	0.694869	-2.87093	0.00409264	0.0094142
C_Ven_CM	Tbc1d14	16.1298	-1.17305	0.405939	-2.88971	0.003856	0.00892374
C_Ven_CM	D5Ertd579e	52.0837	-1.40612	0.237039	-5.93201	2.99e-09	1.74e-08
C_Ven_CM	Wfs1	18.5171	-1.70845	0.428005	-3.99166	6.56e-05	0.000212708
C_Ven_CM	Evc2	6.91977	-3.20882	1.02816	-3.12092	0.00180285	0.00444447
C_Ven_CM	Zfp518b	10.5978	-1.8107	0.580495	-3.11924	0.00181318	0.00446665
C_Ven_CM	Bod1l	72.1664	-1.6472	0.214473	-7.68019	1.59e-14	1.52e-13
C_Ven_CM	Cpeb2	19.8252	-2.68339	0.527443	-5.08755	3.63e-07	1.65e-06
C_Ven_CM	Cc2d2a	14.1879	-1.19918	0.435534	-2.75335	0.00589893	0.0131123
C_Ven_CM	Prom1	2.76262	-2.60325	1.08632	-2.39639	0.0165573	0.0329935
C_Ven_CM	Tapt1	10.3068	-2.06309	0.618309	-3.33666	0.000847911	0.00222785
C_Ven_CM	Ldb2	1.55162	2.8968	1.20319	2.40759	0.016058	0.0321238
C_Ven_CM	Lcorl	25.9576	-1.00691	0.315352	-3.19297	0.00140819	0.00353825
C_Ven_CM	Slit2	46.6629	-3.17573	0.401061	-7.91833	2.41e-15	2.44e-14
C_Ven_CM	Adgra3	26.3715	-1.77631	0.36029	-4.93023	8.21e-07	3.55e-06
C_Ven_CM	Lgi2	20.6547	-3.22117	0.607312	-5.30398	1.13e-07	5.46e-07
C_Ven_CM	Sel1l3	1.68388	-2.77644	1.1602	-2.39306	0.0167083	0.0332645
C_Ven_CM	Gm45495	2.80261	-2.59946	1.1019	-2.35906	0.0183211	0.0361462
C_Ven_CM	Rbpj	28.5116	-2.01382	0.375533	-5.36257	8.2e-08	4.03e-07
C_Ven_CM	Stim2	11.2216	-1.94608	0.579425	-3.35864	0.00078326	0.00207474
C_Ven_CM	Pcdh7	111.42	-3.82466	0.31463	-12.156	5.33e-34	1.43e-32
C_Ven_CM	Tbc1d1	57.4826	-1.01887	0.208585	-4.88465	1.04e-06	4.41e-06
C_Ven_CM	Klhl5	9.62436	-1.40795	0.553481	-2.5438	0.0109654	0.0228925
C_Ven_CM	Pds5a	67.5139	-2.11998	0.246045	-8.61623	6.92e-18	8.27e-17
C_Ven_CM	N4bp2	64.6058	-2.24027	0.259498	-8.63308	5.97e-18	7.18e-17
C_Ven_CM	Tmem33	50.9614	-1.64423	0.255158	-6.44397	1.16e-10	7.9e-10
C_Ven_CM	Atp8a1	10.6697	-2.44077	0.670015	-3.64286	0.00026963	0.000784478
C_Ven_CM	Gnpda2	39.4106	1.13011	0.213965	5.28177	1.28e-07	6.14e-07
C_Ven_CM	Gabra4	4.589	-3.38673	1.06558	-3.17829	0.00148148	0.00370773
C_Ven_CM	Corin	7.41193	-1.79482	0.691836	-2.59428	0.00947886	0.0201081
C_Ven_CM	Tec	5.7824	1.2508	0.540539	2.31398	0.0206689	0.0402216
C_Ven_CM	Fryl	47.9411	-2.32771	0.309923	-7.5106	5.89e-14	5.39e-13
C_Ven_CM	Sgcb	19.8232	-2.13875	0.461957	-4.62977	3.66e-06	1.44e-05
C_Ven_CM	Srd5a3	17.4643	-1.17264	0.395175	-2.96739	0.0030034	0.00710854
C_Ven_CM	Tmem165	88.5601	-1.83726	0.201749	-9.10666	8.5e-20	1.16e-18
C_Ven_CM	Clock	29.3712	-2.66544	0.434386	-6.13612	8.46e-10	5.18e-09
C_Ven_CM	Spink2	9.74887	-1.17931	0.522376	-2.25758	0.0239716	0.045922
C_Ven_CM	Adgrl3	7.14148	-1.70793	0.693136	-2.46406	0.0137372	0.0280229
C_Ven_CM	Rufy3	31.668	-1.04156	0.282984	-3.68062	0.000232666	0.000682893
C_Ven_CM	Slc4a4	8.08052	-4.24951	1.04068	-4.08339	4.44e-05	0.000147876
C_Ven_CM	Ankrd17	96.4721	-2.51503	0.229452	-10.961	5.88e-28	1.26e-26
C_Ven_CM	Pf4	39.6683	-2.89766	0.717924	-4.03616	5.43e-05	0.000178304
C_Ven_CM	Parm1	25.8189	-2.44279	0.440254	-5.5486	2.88e-08	1.49e-07
C_Ven_CM	Cdkl2	4.2212	1.39847	0.619525	2.25733	0.0239878	0.0459464
C_Ven_CM	Scarb2	26.4528	-2.22935	0.411397	-5.41897	5.99e-08	2.99e-07
C_Ven_CM	Stbd1	93.5337	-1.17198	0.174272	-6.72501	1.76e-11	1.29e-10
C_Ven_CM	Shroom3	42.7987	-2.19849	0.32288	-6.809	9.83e-12	7.38e-11
C_Ven_CM	Mrpl1	98.9238	1.25013	0.137938	9.06296	1.27e-19	1.72e-18
C_Ven_CM	Fras1	33.5665	-3.53948	0.522488	-6.77427	1.25e-11	9.29e-11
C_Ven_CM	Antxr2	41.9567	-1.55299	0.277627	-5.59379	2.22e-08	1.17e-07
C_Ven_CM	Hnrnpd	212.748	-1.77107	0.130419	-13.5799	5.27e-42	1.9e-40
C_Ven_CM	5430416N02Rik	19.9589	-1.86293	0.433413	-4.29827	1.72e-05	6.09e-05
C_Ven_CM	Gpat3	6.95269	-1.61657	0.703633	-2.29746	0.0215924	0.041833
C_Ven_CM	Wdfy3	23.6276	-4.05763	0.731655	-5.54582	2.93e-08	1.52e-07
C_Ven_CM	Ptpn13	15.7466	-2.50635	0.575751	-4.35319	1.34e-05	4.82e-05
C_Ven_CM	Klhl8	11.9269	1.02471	0.426561	2.40227	0.0162939	0.0325267
C_Ven_CM	Hsd17b11	9.24397	-2.17545	0.676292	-3.21674	0.00129658	0.00327633
C_Ven_CM	Pkd2	14.6775	-2.41427	0.571351	-4.22555	2.38e-05	8.25e-05
C_Ven_CM	BC005561	43.7624	-1.89591	0.291255	-6.50945	7.54e-11	5.24e-10
C_Ven_CM	D930016D06Rik	12.3043	-3.51467	0.860931	-4.0824	4.46e-05	0.000148467
C_Ven_CM	Gbp4	1.52603	2.53174	1.13194	2.23663	0.0253104	0.0481769
C_Ven_CM	Lrrc8b	6.21231	-3.06062	1.03244	-2.96446	0.00303217	0.00717403
C_Ven_CM	Lrrc8c	22.2035	-2.33505	0.463173	-5.04143	4.62e-07	2.07e-06
C_Ven_CM	Zfp644	144.406	-1.43963	0.156545	-9.19625	3.71e-20	5.16e-19
C_Ven_CM	Tgfbr3	27.3281	-3.02545	0.499089	-6.06194	1.34e-09	8.08e-09
C_Ven_CM	Fam69a	13.1893	-1.40718	0.481703	-2.92126	0.00348615	0.00813835
C_Ven_CM	Tmed5	37.3154	-1.65125	0.30079	-5.4897	4.03e-08	2.06e-07
C_Ven_CM	Gak	20.5644	-1.30077	0.369526	-3.5201	0.000431383	0.00120187
C_Ven_CM	Tmem175	11.4139	-1.2693	0.494177	-2.56852	0.0102135	0.0215024
C_Ven_CM	Dgkq	2.9451	-2.70632	1.09214	-2.47799	0.0132124	0.0270556
C_Ven_CM	Idua	4.52296	-3.3744	1.09091	-3.09319	0.0019802	0.0048432
C_Ven_CM	Fgfrl1	11.7843	-3.43193	0.851573	-4.0301	5.58e-05	0.000182629
C_Ven_CM	Gm17655	3.05088	1.672	0.726319	2.30202	0.021334	0.0413924
C_Ven_CM	Golga3	29.1027	-1.00715	0.322165	-3.1262	0.00177081	0.00437033
C_Ven_CM	Ankle2	16.0355	-2.55456	0.577368	-4.4245	9.67e-06	3.57e-05
C_Ven_CM	Pole	12.8771	-1.72741	0.51639	-3.34517	0.000822318	0.0021683
C_Ven_CM	Fbrsl1	15.9339	-1.43543	0.434897	-3.30063	0.000964692	0.0025007
C_Ven_CM	Gm42595	2.72389	-3.46312	1.0985	-3.15259	0.00161827	0.00401616
C_Ven_CM	Ep400	39.2847	-2.46903	0.35609	-6.93371	4.1e-12	3.2e-11
C_Ven_CM	Gm15559	1.4068	3.86563	1.36095	2.8404	0.00450569	0.0102757
C_Ven_CM	Ulk1	11.3709	-2.2454	0.640792	-3.50411	0.000458141	0.00127137
C_Ven_CM	Ttc28	13.8897	-2.09233	0.543839	-3.84734	0.000119408	0.000369244
C_Ven_CM	Myo18b	51.577	-2.754	0.335335	-8.21269	2.16e-16	2.34e-15
C_Ven_CM	Grk3	16.6556	-2.87906	0.610361	-4.71698	2.39e-06	9.66e-06
C_Ven_CM	Wscd2	4.31861	-2.4699	1.04035	-2.3741	0.017592	0.0348781
C_Ven_CM	Ssh1	27.8696	-2.4478	0.416151	-5.882	4.05e-09	2.33e-08
C_Ven_CM	Usp30	7.9149	-1.57042	0.626833	-2.50533	0.0122338	0.0252651
C_Ven_CM	Acacb	14.4341	-3.29368	0.738927	-4.45738	8.3e-06	3.09e-05
C_Ven_CM	Ube3b	38.8131	-1.16388	0.26593	-4.37665	1.21e-05	4.38e-05
C_Ven_CM	Mmab	38.2877	1.03471	0.212475	4.86979	1.12e-06	4.73e-06
C_Ven_CM	Gltp	99.9314	1.22088	0.132327	9.22624	2.8e-20	3.96e-19
C_Ven_CM	Git2	21.432	-2.43454	0.473396	-5.14271	2.71e-07	1.25e-06
C_Ven_CM	Ankrd13a	27.8265	-1.32124	0.318446	-4.14903	3.34e-05	0.000113307
C_Ven_CM	2610524H06Rik	42.9038	-1.26829	0.256216	-4.95009	7.42e-07	3.23e-06
C_Ven_CM	Sppl3	34.2305	-2.43975	0.378332	-6.44871	1.13e-10	7.66e-10
C_Ven_CM	Acads	245.541	1.56602	0.0852312	18.3738	2.13e-75	2.09e-73
C_Ven_CM	Mlec	197.934	-1.78071	0.133603	-13.3284	1.58e-40	5.32e-39
C_Ven_CM	Gcn1l1	39.5247	-2.30188	0.342397	-6.72285	1.78e-11	1.31e-10
C_Ven_CM	Cit	24.5405	-1.97115	0.396791	-4.96773	6.77e-07	2.96e-06
C_Ven_CM	Wsb2	55.1114	-1.54883	0.247618	-6.25494	3.98e-10	2.53e-09
C_Ven_CM	Fbxw8	31.4338	-1.54383	0.320436	-4.81789	1.45e-06	6.06e-06
C_Ven_CM	Med13l	27.7833	-2.08196	0.394922	-5.27183	1.35e-07	6.47e-07
C_Ven_CM	Tbx3	8.8543	-1.7826	0.638925	-2.79001	0.00527071	0.0118203
C_Ven_CM	Gm43050	6.77293	1.15201	0.486952	2.36575	0.0179935	0.0355736
C_Ven_CM	Plbd2	15.6348	-1.70135	0.466945	-3.64358	0.000268873	0.000782778
C_Ven_CM	Tpcn1	8.58071	-2.91906	0.860564	-3.39203	0.000693765	0.00185314
C_Ven_CM	Ptpn11	142.882	-1.49908	0.148914	-10.0667	7.75e-24	1.37e-22
C_Ven_CM	Hectd4	14.7567	-1.79338	0.488595	-3.67048	0.000242093	0.000709002
C_Ven_CM	Naa25	46.2752	-1.15137	0.24241	-4.74968	2.04e-06	8.3e-06
C_Ven_CM	Atxn2	67.791	-1.811	0.232773	-7.7801	7.25e-15	7.08e-14
C_Ven_CM	Myl2	20057.8	1.01885	0.0244932	41.5974	0	0
C_Ven_CM	Pptc7	25.7353	-2.04687	0.393625	-5.20005	1.99e-07	9.35e-07
C_Ven_CM	Atp2a2	679.163	-3.9106	0.133308	-29.335	3.71e-189	2.35e-186
C_Ven_CM	P2rx4	8.79024	-1.46446	0.582992	-2.51197	0.0120058	0.0248327
C_Ven_CM	Setd1b	19.3983	-3.76107	0.736694	-5.10534	3.3e-07	1.51e-06
C_Ven_CM	Bcl7a	32.7581	-1.48092	0.310171	-4.77454	1.8e-06	7.42e-06
C_Ven_CM	Mlxip	11.1302	-3.96609	1.02378	-3.87398	0.000107071	0.000334429
C_Ven_CM	Clip1	58.9248	-2.67081	0.306387	-8.71712	2.85e-18	3.51e-17
C_Ven_CM	Kntc1	12.1855	-1.39209	0.491168	-2.83424	0.00459343	0.0104401
C_Ven_CM	Pitpnm2	11.9195	-2.03565	0.576772	-3.52938	0.000416541	0.0011649
C_Ven_CM	Mphosph9	22.2353	-1.32138	0.361411	-3.65617	0.000256012	0.000748122
C_Ven_CM	Sbno1	117.026	-1.11349	0.152909	-7.28203	3.29e-13	2.82e-12
C_Ven_CM	Kmt5a	156.139	-1.45978	0.140998	-10.3532	4.05e-25	7.73e-24
C_Ven_CM	Snrnp35	39.9043	1.22266	0.208714	5.85807	4.68e-09	2.67e-08
C_Ven_CM	Ddx55	20.3805	-1.61956	0.397386	-4.07552	4.59e-05	0.000152621
C_Ven_CM	Eif2b1	131.121	1.00629	0.111651	9.01287	2.01e-19	2.66e-18
C_Ven_CM	Gtf2h3	40.8084	1.27173	0.198908	6.39358	1.62e-10	1.08e-09
C_Ven_CM	Atp6v0a2	21.7002	-2.14378	0.441953	-4.85069	1.23e-06	5.18e-06
C_Ven_CM	Zfp664	51.7076	-1.25088	0.238486	-5.24507	1.56e-07	7.44e-07
C_Ven_CM	Ncor2	23.0788	-1.49483	0.364943	-4.09605	4.2e-05	0.000140756
C_Ven_CM	Bri3bp	75.9899	-1.42454	0.199375	-7.14501	9e-13	7.44e-12
C_Ven_CM	Slc15a4	10.9475	-1.18044	0.507288	-2.32695	0.0199677	0.0390375
C_Ven_CM	Sfswap	33.1661	-1.74784	0.31933	-5.47346	4.41e-08	2.24e-07
C_Ven_CM	Nipsnap2	400.16	1.65545	0.0698818	23.6892	4.65e-124	1.09e-121
C_Ven_CM	Vkorc1l1	27.1221	-2.26624	0.404524	-5.60224	2.12e-08	1.12e-07
C_Ven_CM	Gusb	37.1533	-1.01196	0.263044	-3.84712	0.000119515	0.000369401
C_Ven_CM	Tyw1	12.4076	-2.11291	0.573633	-3.68338	0.000230158	0.000676574
C_Ven_CM	Auts2	47.8661	-2.17676	0.299525	-7.26737	3.67e-13	3.14e-12
C_Ven_CM	Gatsl2	16.1597	-1.30741	0.43455	-3.00864	0.00262416	0.00628112
C_Ven_CM	Gtf2i	186	-1.39192	0.129165	-10.7763	4.46e-27	9.17e-26
C_Ven_CM	Gtf2ird1	29.1844	-1.00221	0.297687	-3.36665	0.000760883	0.00202029
C_Ven_CM	Abhd11	82.6709	1.25454	0.141956	8.83752	9.79e-19	1.24e-17
C_Ven_CM	Tbl2	14.5447	-2.3676	0.576321	-4.10814	3.99e-05	0.000133996
C_Ven_CM	Baz1b	95.4714	-1.39291	0.180581	-7.71352	1.22e-14	1.18e-13
C_Ven_CM	Pom121	37.0242	-3.50056	0.490962	-7.13	1e-12	8.28e-12
C_Ven_CM	Hip1	52.8498	-2.2861	0.29419	-7.77084	7.8e-15	7.59e-14
C_Ven_CM	Rhbdd2	20.143	-1.61575	0.40925	-3.94807	7.88e-05	0.000251799
C_Ven_CM	Por	18.2888	-2.00884	0.464008	-4.32933	1.5e-05	5.34e-05
C_Ven_CM	Upk3b	10.087	-2.04514	0.742127	-2.75579	0.00585513	0.0130237
C_Ven_CM	Plod3	13.9029	-2.0652	0.537469	-3.84246	0.000121809	0.000375708
C_Ven_CM	Trim56	7.98228	-5.02068	1.03914	-4.83158	1.35e-06	5.68e-06
C_Ven_CM	Ufsp1	18.8704	1.07329	0.314061	3.41744	0.000632122	0.00170041
C_Ven_CM	Slc12a9	6.04102	-1.78227	0.783625	-2.2744	0.0229422	0.0441656
C_Ven_CM	Ephb4	13.5908	-1.43999	0.46579	-3.0915	0.00199148	0.00486899
C_Ven_CM	Gigyf1	18.8507	-2.81507	0.564109	-4.99029	6.03e-07	2.65e-06
C_Ven_CM	Mospd3	27.5876	1.30317	0.254947	5.11153	3.2e-07	1.46e-06
C_Ven_CM	Zfp113	6.67665	-1.57845	0.694829	-2.27171	0.0231039	0.0444385
C_Ven_CM	Cops6	453.124	1.28767	0.0743672	17.315	3.62e-67	2.76e-65
C_Ven_CM	Zfp157	22.2786	-1.23148	0.360215	-3.41874	0.000629118	0.00169335
C_Ven_CM	Pdgfa	69.3993	-1.02627	0.191066	-5.37127	7.82e-08	3.85e-07
C_Ven_CM	Prkar1b	3.33427	1.854	0.710701	2.60869	0.00908901	0.0193778
C_Ven_CM	Sun1	18.7687	-1.88293	0.441947	-4.26053	2.04e-05	7.12e-05
C_Ven_CM	Ints1	18.6882	-2.39	0.501371	-4.76692	1.87e-06	7.69e-06
C_Ven_CM	Ttyh3	30.0976	-3.80781	0.599408	-6.35262	2.12e-10	1.39e-09
C_Ven_CM	Gna12	29.3249	-1.50584	0.327101	-4.60358	4.15e-06	1.62e-05
C_Ven_CM	Sdk1	14.2604	-4.34392	1.01398	-4.28404	1.84e-05	6.46e-05
C_Ven_CM	Foxk1	15.6936	-1.9001	0.482843	-3.93523	8.31e-05	0.000264571
C_Ven_CM	Tnrc18	33.6515	-2.51094	0.390834	-6.42457	1.32e-10	8.9e-10
C_Ven_CM	Fbxl18	17.2882	-1.3043	0.409112	-3.18813	0.00143195	0.00359322
C_Ven_CM	Zfp316	3.88659	-3.13393	1.0647	-2.94349	0.00324533	0.00763367
C_Ven_CM	Kdelr2	123.303	-1.40136	0.172658	-8.11642	4.8e-16	5.11e-15
C_Ven_CM	Daglb	10.708	-1.84197	0.57643	-3.19549	0.00139595	0.0035108
C_Ven_CM	Usp42	18.5681	-1.8541	0.439947	-4.21436	2.5e-05	8.65e-05
C_Ven_CM	Lmtk2	9.38789	-1.88805	0.621531	-3.03773	0.00238365	0.00575086
C_Ven_CM	2900089D17Rik	1.53637	-2.64924	1.12922	-2.34608	0.018972	0.0372815
C_Ven_CM	Nptx2	3.14799	-3.67813	1.07177	-3.43184	0.000599509	0.0016225
C_Ven_CM	Trrap	40.7178	-2.83421	0.383611	-7.38822	1.49e-13	1.31e-12
C_Ven_CM	Smurf1	12.8442	-2.1643	0.572486	-3.78054	0.00015649	0.00047273
C_Ven_CM	Arpc1b	122.551	1.18834	0.129861	9.1509	5.65e-20	7.75e-19
C_Ven_CM	Cdk8	42.1103	-1.67054	0.290644	-5.74772	9.05e-09	5.02e-08
C_Ven_CM	Pan3	22.5256	-1.36414	0.366784	-3.7192	0.000199856	0.000593252
C_Ven_CM	Slc7a1	26.8667	-3.64023	0.601056	-6.05639	1.39e-09	8.35e-09
C_Ven_CM	B3glct	18.3691	-2.1609	0.477411	-4.52628	6e-06	2.28e-05
C_Ven_CM	Fry	17.5229	-2.07506	0.485226	-4.27648	1.9e-05	6.67e-05
C_Ven_CM	Brca2	28.449	-1.43864	0.326874	-4.40121	1.08e-05	3.94e-05
C_Ven_CM	Gm43597	3.89178	-3.14972	1.0641	-2.95999	0.0030765	0.00727375
C_Ven_CM	Pds5b	45.7903	-1.39534	0.252768	-5.52022	3.39e-08	1.74e-07
C_Ven_CM	Vps50	21.5081	-1.26312	0.358924	-3.5192	0.000432852	0.00120543
C_Ven_CM	Col1a2	15.8455	-1.76256	0.487567	-3.61502	0.000300323	0.000866596
C_Ven_CM	Casd1	29.6014	-1.88765	0.354466	-5.32533	1.01e-07	4.89e-07
C_Ven_CM	Sgce	32.2475	-2.02541	0.353044	-5.73699	9.64e-09	5.33e-08
C_Ven_CM	Peg10	6.2254	-3.03777	1.0449	-2.90723	0.00364641	0.00848433
C_Ven_CM	Ppp1r9a	34.2246	-3.06268	0.448206	-6.8332	8.3e-12	6.29e-11
C_Ven_CM	Pon2	26.4592	-1.09886	0.320964	-3.42363	0.000617913	0.00166588
C_Ven_CM	Dync1i1	8.65439	1.18961	0.450154	2.64266	0.00822569	0.0177002
C_Ven_CM	Asns	47.608	1.31617	0.210986	6.23818	4.43e-10	2.79e-09
C_Ven_CM	C1galt1	17.2579	-2.06313	0.493854	-4.17761	2.95e-05	0.000100846
C_Ven_CM	Glcci1	5.92802	-2.98999	1.03457	-2.89007	0.00385151	0.00891488
C_Ven_CM	Phf14	71.769	-1.15597	0.204394	-5.65559	1.55e-08	8.36e-08
C_Ven_CM	Thsd7a	5.6566	-3.70992	1.0662	-3.47959	0.000502183	0.00138409
C_Ven_CM	Tmem106b	18.2974	-1.70831	0.438929	-3.892	9.94e-05	0.000312362
C_Ven_CM	Tmem168	21.3328	-1.83839	0.407966	-4.50623	6.6e-06	2.5e-05
C_Ven_CM	Bmt2	31.9333	-1.50029	0.317635	-4.72332	2.32e-06	9.4e-06
C_Ven_CM	Ppp1r3a	12.7542	1.35686	0.372403	3.64353	0.000268928	0.000782778
C_Ven_CM	Foxp2	6.06934	-1.80762	0.775415	-2.33117	0.0197444	0.0386399
C_Ven_CM	Capza2	487.839	1.40429	0.0733046	19.1569	8.47e-82	9.58e-80
C_Ven_CM	St7	20.5109	-1.77002	0.409008	-4.32759	1.51e-05	5.38e-05
C_Ven_CM	Wnt2	15.5494	-1.52586	0.470087	-3.24591	0.00117075	0.00298838
C_Ven_CM	Fam3c	36.1289	-1.4528	0.291093	-4.99083	6.01e-07	2.64e-06
C_Ven_CM	Ndufa5	1226.79	1.00444	0.0442401	22.7042	4.07e-114	8.23e-112
C_Ven_CM	Calu	162.336	-1.73565	0.147057	-11.8026	3.79e-32	9.49e-31
C_Ven_CM	Flnc	163.599	-4.05047	0.278466	-14.5456	6.22e-48	2.68e-46
C_Ven_CM	Smo	22.1867	-2.02982	0.422948	-4.79922	1.59e-06	6.61e-06
C_Ven_CM	Ahcyl2	18.7811	-2.21952	0.477207	-4.65107	3.3e-06	1.3e-05
C_Ven_CM	Strip2	17.0187	-1.13848	0.391388	-2.90884	0.00362778	0.0084454
C_Ven_CM	Ube2h	66.9168	-1.75016	0.227436	-7.69518	1.41e-14	1.36e-13
C_Ven_CM	Klhdc10	56.7491	-1.70917	0.260247	-6.5675	5.12e-11	3.6e-10
C_Ven_CM	Tmem209	19.7118	-2.49068	0.503869	-4.94311	7.69e-07	3.34e-06
C_Ven_CM	Cpa5	4.5131	1.60787	0.605827	2.65401	0.00795414	0.017163
C_Ven_CM	Mest	2843.38	-1.03968	0.0934115	-11.1301	8.95e-29	1.98e-27
C_Ven_CM	Podxl	28.8779	-3.50793	0.561254	-6.25017	4.1e-10	2.6e-09
C_Ven_CM	Plxna4	26.1002	-2.77684	0.47241	-5.87802	4.15e-09	2.38e-08
C_Ven_CM	Slc35b4	18.6735	-1.71128	0.430589	-3.97429	7.06e-05	0.000227626
C_Ven_CM	Cald1	118.655	-1.8583	0.17719	-10.4877	9.84e-26	1.92e-24
C_Ven_CM	Nup205	27.6292	-2.42184	0.417836	-5.79613	6.79e-09	3.81e-08
C_Ven_CM	Creb3l2	59.4474	-2.68666	0.314712	-8.53687	1.38e-17	1.62e-16
C_Ven_CM	Trim24	26.7932	-1.78792	0.364845	-4.90049	9.56e-07	4.09e-06
C_Ven_CM	D630045J12Rik	3.61679	-3.01276	1.09202	-2.75889	0.00579975	0.0129134
C_Ven_CM	Ubn2	62.3395	-2.22347	0.262938	-8.45625	2.76e-17	3.17e-16
C_Ven_CM	Gm26699	9.30737	-4.45992	1.04153	-4.28207	1.85e-05	6.51e-05
C_Ven_CM	Hipk2	46.3782	-2.83957	0.361089	-7.86392	3.72e-15	3.72e-14
C_Ven_CM	Parp12	8.59672	1.20613	0.429813	2.80618	0.00501324	0.011298
C_Ven_CM	Kdm7a	19.3209	-2.08939	0.456081	-4.58117	4.62e-06	1.79e-05
C_Ven_CM	Ndufb2	1102.6	1.01571	0.0421102	24.1203	1.53e-128	4.01e-126
C_Ven_CM	Braf	20.4436	-2.53966	0.500462	-5.07463	3.88e-07	1.76e-06
C_Ven_CM	Tcaf1	43.4723	-1.40011	0.258236	-5.42183	5.9e-08	2.94e-07
C_Ven_CM	Zfp398	5.02325	-2.69573	1.04237	-2.58615	0.00970546	0.0205268
C_Ven_CM	Zfp777	5.44288	-2.84271	1.03851	-2.7373	0.00619461	0.0137238
C_Ven_CM	Zfp746	7.67782	-1.82898	0.683494	-2.67592	0.00745244	0.0162037
C_Ven_CM	Krba1	17.5105	-1.44923	0.414997	-3.49215	0.000479153	0.0013246
C_Ven_CM	Gimap6	4.55073	2.31124	1.02274	2.25985	0.0238306	0.0456781
C_Ven_CM	Tra2a	157.197	-1.34823	0.14457	-9.32579	1.1e-20	1.6e-19
C_Ven_CM	Fam221a	5.41947	1.60439	0.558134	2.87455	0.00404599	0.00932297
C_Ven_CM	Osbpl3	15.5555	-1.71067	0.465002	-3.67884	0.000234295	0.000687524
C_Ven_CM	Hibadh	288.842	1.3113	0.0771029	17.0072	7.26e-65	5.05e-63
C_Ven_CM	Creb5	46.1936	-1.1173	0.23929	-4.66923	3.02e-06	1.2e-05
C_Ven_CM	Tril	2.49342	-3.34584	1.08948	-3.07103	0.0021332	0.00519074
C_Ven_CM	Fkbp14	8.21589	-1.64039	0.630676	-2.601	0.00929524	0.0197594
C_Ven_CM	Znrf2	18.153	-2.53257	0.528198	-4.79473	1.63e-06	6.75e-06
C_Ven_CM	Aqp1	1.53676	2.87286	1.17918	2.43631	0.014838	0.0300021
C_Ven_CM	Avl9	13.6399	-2.55779	0.613256	-4.17084	3.03e-05	0.000103571
C_Ven_CM	Fkbp9	83.5954	-1.31562	0.189359	-6.94775	3.71e-12	2.91e-11
C_Ven_CM	Ppm1k	42.9744	-1.483	0.270363	-5.48523	4.13e-08	2.11e-07
C_Ven_CM	Snca	31.7386	2.11217	0.292946	7.21008	5.59e-13	4.71e-12
C_Ven_CM	Prdm5	15.5469	-1.51879	0.451908	-3.36084	0.000777067	0.0020612
C_Ven_CM	Gadd45a	8.86955	1.3396	0.451077	2.96979	0.00298006	0.00706202
C_Ven_CM	Thnsl2	4.67685	2.01997	0.617641	3.27046	0.00107374	0.00275871
C_Ven_CM	Rmnd5a	30.5023	-1.58131	0.328691	-4.81092	1.5e-06	6.26e-06
C_Ven_CM	Rnf103	11.3019	-2.19829	0.61854	-3.554	0.000379416	0.0010696
C_Ven_CM	Kdm3a	26.709	-1.23515	0.331615	-3.72464	0.000195594	0.000581895
C_Ven_CM	Reep1	22.9396	-1.40481	0.357391	-3.93075	8.47e-05	0.000269229
C_Ven_CM	Polr1a	27.0851	-2.53789	0.438402	-5.78894	7.08e-09	3.97e-08
C_Ven_CM	St3gal5	40.4881	-1.13267	0.260382	-4.35001	1.36e-05	4.89e-05
C_Ven_CM	Elmod3	13.2655	1.16451	0.389589	2.98906	0.00279834	0.00667288
C_Ven_CM	Retsat	8.84075	-1.47629	0.590752	-2.499	0.0124544	0.0256491
C_Ven_CM	Tgoln1	22.4211	-2.36008	0.455686	-5.17917	2.23e-07	1.04e-06
C_Ven_CM	Kcmf1	85.7575	-1.59834	0.197423	-8.09603	5.68e-16	6.02e-15
C_Ven_CM	Hk2	85.8202	-1.7188	0.20254	-8.4862	2.14e-17	2.48e-16
C_Ven_CM	Aup1	42.1721	-1.13235	0.252725	-4.48056	7.44e-06	2.8e-05
C_Ven_CM	Dqx1	1.67097	-2.76955	1.14216	-2.42484	0.0153151	0.0308546
C_Ven_CM	Mogs	10.2559	-2.36896	0.691623	-3.42522	0.000614299	0.00165748
C_Ven_CM	Mob1a	29.2318	-1.41692	0.318432	-4.44967	8.6e-06	3.2e-05
C_Ven_CM	Tet3	44.3342	-1.4961	0.264427	-5.6579	1.53e-08	8.27e-08
C_Ven_CM	Tex261	81.1233	-1.2327	0.186228	-6.61929	3.61e-11	2.57e-10
C_Ven_CM	Paip2b	24.3187	-1.3136	0.342761	-3.8324	0.000126901	0.000389971
C_Ven_CM	Zfp638	75.4217	-1.34189	0.198182	-6.77101	1.28e-11	9.49e-11
C_Ven_CM	Dysf	9.61544	-2.25384	0.672401	-3.35192	0.000802524	0.00212114
C_Ven_CM	Exoc6b	10.5616	-1.33689	0.522761	-2.55736	0.0105469	0.022124
C_Ven_CM	Egr4	1.72857	-2.8153	1.107	-2.54318	0.0109849	0.0229273
C_Ven_CM	Alms1	8.70613	-2.95106	0.867833	-3.40049	0.000672644	0.00180033
C_Ven_CM	Tgfa	2.76099	-2.59244	1.09776	-2.36157	0.0181977	0.035935
C_Ven_CM	Pcyox1	12.4654	-3.52847	0.862013	-4.09329	4.25e-05	0.00014233
C_Ven_CM	Tia1	147.327	-1.18859	0.139278	-8.53396	1.41e-17	1.66e-16
C_Ven_CM	Anxa4	7.29924	1.59603	0.492044	3.24368	0.00117995	0.00301128
C_Ven_CM	Aak1	39.1549	-1.89383	0.314374	-6.02413	1.7e-09	1.01e-08
C_Ven_CM	Gfpt1	34.4121	-1.35239	0.291222	-4.64385	3.42e-06	1.35e-05
C_Ven_CM	Bmp10	36.71	-3.32381	0.46884	-7.08944	1.35e-12	1.1e-11
C_Ven_CM	Prokr1	2.70496	-2.52501	1.09073	-2.31498	0.0206139	0.0401354
C_Ven_CM	Rpn1	91.0761	-2.05815	0.20897	-9.84905	6.92e-23	1.15e-21
C_Ven_CM	Sec61a1	79.803	-3.16951	0.302755	-10.4689	1.2e-25	2.33e-24
C_Ven_CM	Kbtbd12	23.3354	1.18719	0.263614	4.50352	6.68e-06	2.53e-05
C_Ven_CM	Abtb1	15.8735	1.06367	0.31965	3.32762	0.000875911	0.00229374
C_Ven_CM	Plxna1	12.396	-4.14857	1.03202	-4.01987	5.82e-05	0.000190113
C_Ven_CM	Iqsec1	35.4793	-1.69435	0.309189	-5.47998	4.25e-08	2.16e-07
C_Ven_CM	Nup210	5.89203	-4.58186	1.05597	-4.33902	1.43e-05	5.13e-05
C_Ven_CM	Hdac11	14.2675	1.39534	0.335574	4.15808	3.21e-05	0.000109133
C_Ven_CM	Tmem43	10.9475	-2.17601	0.628341	-3.46311	0.000533975	0.00146084
C_Ven_CM	Slc6a6	71.6178	-2.85714	0.299677	-9.53407	1.51e-21	2.3e-20
C_Ven_CM	Grip2	6.71951	-2.03103	0.761461	-2.66728	0.00764673	0.0165774
C_Ven_CM	Nr2c2	25.2606	-2.41583	0.433383	-5.57435	2.48e-08	1.3e-07
C_Ven_CM	Prickle2	1.78363	-2.85701	1.10551	-2.58432	0.00975705	0.0206228
C_Ven_CM	Adamts9	29.0836	-3.75837	0.601653	-6.24675	4.19e-10	2.65e-09
C_Ven_CM	Gm15737	2.84349	2.35742	0.805498	2.92666	0.00342624	0.00800977
C_Ven_CM	Magi1	36.1782	-1.46736	0.289993	-5.05999	4.19e-07	1.89e-06
C_Ven_CM	Lrig1	6.79451	-3.98941	1.04513	-3.81715	0.000135004	0.000412874
C_Ven_CM	Suclg2	215.146	1.04097	0.0888964	11.7099	1.13e-31	2.79e-30
C_Ven_CM	Eogt	9.88507	-1.22085	0.525176	-2.32465	0.0200907	0.0392599
C_Ven_CM	Arl6ip5	140.487	-1.16316	0.139922	-8.31287	9.34e-17	1.04e-15
C_Ven_CM	Frmd4b	31.3549	-2.77858	0.43139	-6.44099	1.19e-10	8.04e-10
C_Ven_CM	Rybp	24.3996	-2.21704	0.41973	-5.28207	1.28e-07	6.13e-07
C_Ven_CM	Ppp4r2	96.9661	-1.60502	0.181594	-8.8385	9.7e-19	1.23e-17
C_Ven_CM	Itpr1	21.904	-2.65696	0.497496	-5.34065	9.26e-08	4.51e-07
C_Ven_CM	Edem1	12.0597	-1.18835	0.475298	-2.50022	0.0124115	0.0255771
C_Ven_CM	Lmcd1	65.9999	1.41537	0.156848	9.02381	1.82e-19	2.42e-18
C_Ven_CM	Brpf1	18.608	-1.46657	0.405767	-3.61432	0.00030114	0.000868579
C_Ven_CM	Camk1	101.962	1.15229	0.128657	8.95628	3.36e-19	4.41e-18
C_Ven_CM	Arpc4	266.802	1.04249	0.0836992	12.4552	1.31e-35	3.77e-34
C_Ven_CM	Jagn1	86.9463	-1.19792	0.188045	-6.37043	1.89e-10	1.25e-09
C_Ven_CM	Creld1	34.8996	-1.76182	0.320121	-5.50359	3.72e-08	1.91e-07
C_Ven_CM	Fancd2	10.1069	-1.24469	0.55098	-2.25906	0.0238799	0.0457661
C_Ven_CM	Tatdn2	15.716	-1.89628	0.486187	-3.90031	9.61e-05	0.000302976
C_Ven_CM	Tmcc1	31.6789	-2.79807	0.44532	-6.28328	3.32e-10	2.13e-09
C_Ven_CM	2021-03-08	30.3153	-1.23082	0.301313	-4.08486	4.41e-05	0.000146979
C_Ven_CM	Bms1	45.2005	-1.26104	0.24801	-5.08463	3.68e-07	1.67e-06
C_Ven_CM	Zfp9	12.1843	-1.21782	0.473202	-2.57357	0.0100656	0.0212246
C_Ven_CM	Ankrd26	21.7882	-2.85083	0.525457	-5.42543	5.78e-08	2.89e-07
C_Ven_CM	Cacna1c	38.4261	-3.39772	0.467897	-7.26169	3.82e-13	3.26e-12
C_Ven_CM	Adipor2	30.6875	-2.60473	0.414507	-6.28393	3.3e-10	2.13e-09
C_Ven_CM	Fbxl14	15.8151	-1.72297	0.461381	-3.73437	0.000188182	0.000561724
C_Ven_CM	Erc1	34.2766	-1.35575	0.289098	-4.6896	2.74e-06	1.1e-05
C_Ven_CM	Wnk1	298.166	-1.66448	0.13788	-12.072	1.48e-33	3.93e-32
C_Ven_CM	Il17ra	3.42979	-2.94286	1.09517	-2.68712	0.00720703	0.0157136
C_Ven_CM	Cecr2	10.7493	-2.11092	0.622305	-3.39209	0.000693611	0.0018531
C_Ven_CM	Atp6v1e1	338.353	1.1221	0.0808437	13.8799	8.39e-44	3.16e-42
C_Ven_CM	Mical3	61.3453	-3.84167	0.423516	-9.0709	1.18e-19	1.6e-18
C_Ven_CM	M6pr	70.955	-1.07127	0.196244	-5.45884	4.79e-08	2.42e-07
C_Ven_CM	Phc1	23.0375	-1.73402	0.385535	-4.49771	6.87e-06	2.59e-05
C_Ven_CM	Rimklb	8.5181	-1.43118	0.60943	-2.3484	0.0188545	0.0370669
C_Ven_CM	Slc2a3	28.5863	-3.49745	0.557062	-6.27839	3.42e-10	2.2e-09
C_Ven_CM	Lpcat3	21.0725	-1.0171	0.346825	-2.93261	0.0033613	0.00787038
C_Ven_CM	Grcc10	96.3836	1.03169	0.1425	7.23993	4.49e-13	3.82e-12
C_Ven_CM	Atn1	19.6303	-1.96446	0.437688	-4.48827	7.18e-06	2.7e-05
C_Ven_CM	Eno2	1.81807	-2.8885	1.11695	-2.58607	0.00970767	0.0205282
C_Ven_CM	Zfp384	6.13184	-3.02487	1.03022	-2.93613	0.0033234	0.00778846
C_Ven_CM	Acrbp	2.00973	-3.02989	1.0968	-2.76249	0.00573618	0.0127931
C_Ven_CM	Chd4	237.074	-2.14597	0.133173	-16.1141	2.03e-58	1.21e-56
C_Ven_CM	Iffo1	10.7241	-1.36776	0.526407	-2.5983	0.00936855	0.0198994
C_Ven_CM	Ncapd2	65.7985	-1.63209	0.236601	-6.89804	5.27e-12	4.08e-11
C_Ven_CM	Ltbr	12.7928	-1.49944	0.494719	-3.0309	0.00243825	0.00586878
C_Ven_CM	Ccnd2	1294.68	-1.35973	0.0864885	-15.7215	1.08e-55	6.04e-54
C_Ven_CM	Prmt8	6.71751	-3.97301	1.04698	-3.79472	0.000147807	0.00044821
C_Ven_CM	Tspan9	91.3782	-1.77315	0.199508	-8.88761	6.24e-19	8.05e-18
C_Ven_CM	Ybx3	317.989	-1.71623	0.104434	-16.4337	1.1e-60	6.87e-59
C_Ven_CM	Etv6	27.8263	-1.14735	0.311644	-3.6816	0.000231777	0.000680585
C_Ven_CM	Lrp6	38.9887	-1.73513	0.294805	-5.88568	3.96e-09	2.28e-08
C_Ven_CM	Borcs5	27.7713	1.06269	0.240946	4.4105	1.03e-05	3.79e-05
C_Ven_CM	Dusp16	29.3421	-1.58751	0.327848	-4.84222	1.28e-06	5.4e-06
C_Ven_CM	Hebp1	39.1557	1.08656	0.274344	3.96059	7.48e-05	0.000239932
C_Ven_CM	Atf7ip	56.1334	-1.99262	0.272111	-7.32283	2.43e-13	2.11e-12
C_Ven_CM	Erp27	1.08439	3.4512	1.44103	2.39496	0.0166222	0.0331028
C_Ven_CM	Arhgdib	65.0921	1.0642	0.159492	6.67244	2.52e-11	1.82e-10
C_Ven_CM	Mgst1	15.038	-1.14768	0.424448	-2.70394	0.00685223	0.0150186
C_Ven_CM	Plekha5	17.4611	-3.24428	0.660289	-4.91343	8.95e-07	3.85e-06
C_Ven_CM	Aebp2	32.4277	-2.69016	0.415623	-6.47261	9.63e-11	6.59e-10
C_Ven_CM	Pde3a	20.2988	-5.62645	1.02976	-5.46385	4.66e-08	2.36e-07
C_Ven_CM	Golt1b	38.8775	-1.11394	0.258126	-4.31547	1.59e-05	5.66e-05
C_Ven_CM	Ldhb	961.808	1.51814	0.085021	17.856	2.59e-71	2.25e-69
C_Ven_CM	Abcc9	56.2272	-3.35901	0.385445	-8.71463	2.92e-18	3.58e-17
C_Ven_CM	C2cd5	18.6324	-1.70935	0.424944	-4.02254	5.76e-05	0.000188341
C_Ven_CM	Etnk1	37.28	-3.20111	0.446303	-7.1725	7.36e-13	6.14e-12
C_Ven_CM	Gm15543	38.5512	2.48988	0.252532	9.85967	6.23e-23	1.04e-21
C_Ven_CM	Lmntd1	4.36101	1.73434	0.656036	2.64366	0.00820153	0.0176539
C_Ven_CM	Rassf8	38.4488	-1.44341	0.278326	-5.18603	2.15e-07	1e-06
C_Ven_CM	Sspn	52.4281	-2.62755	0.320806	-8.19048	2.6e-16	2.81e-15
C_Ven_CM	Tm7sf3	31.6255	-1.17995	0.291236	-4.05154	5.09e-05	0.000167556
C_Ven_CM	Rep15	1.8527	-2.91856	1.12517	-2.59388	0.00949	0.0201285
C_Ven_CM	Ipo8	27.3446	-1.54539	0.337752	-4.5755	4.75e-06	1.83e-05
C_Ven_CM	Dennd5b	21.6168	-1.28457	0.366137	-3.50843	0.000450767	0.00125169
C_Ven_CM	2810474O19Rik	34.5228	-1.10033	0.272995	-4.03057	5.56e-05	0.000182381
C_Ven_CM	Bicd1	16.6126	-1.9923	0.508469	-3.91822	8.92e-05	0.00028266
C_Ven_CM	Myadm	81.5859	-2.18754	0.237789	-9.19953	3.6e-20	5.02e-19
C_Ven_CM	Mboat7	16.2788	-1.95564	0.485262	-4.03007	5.58e-05	0.000182629
C_Ven_CM	Leng8	23.3535	-1.65456	0.379168	-4.36366	1.28e-05	4.62e-05
C_Ven_CM	Ppp1r12c	17.6483	-3.25469	0.662929	-4.90956	9.13e-07	3.92e-06
C_Ven_CM	Ppp6r1	14.2959	-1.91956	0.511366	-3.75378	0.000174186	0.000522048
C_Ven_CM	Brsk1	4.55892	-2.53844	1.04722	-2.42397	0.0153519	0.0309195
C_Ven_CM	Cox6b2	40.9588	1.05798	0.317196	3.33542	0.000851714	0.00223696
C_Ven_CM	Tmem238	7.59398	-1.457	0.650588	-2.23951	0.0251226	0.0478726
C_Ven_CM	Zfp667	4.98303	-1.97315	0.879743	-2.24287	0.0249054	0.0474994
C_Ven_CM	Zim1	12.4826	-2.68092	0.673237	-3.98214	6.83e-05	0.000220925
C_Ven_CM	Peg3	222.269	-2.14093	0.142468	-15.0275	4.85e-51	2.36e-49
C_Ven_CM	Usp29	27.2267	-1.09323	0.30949	-3.53237	0.000411852	0.00115384
C_Ven_CM	Zfp954	11.6706	1.40545	0.402338	3.4932	0.000477269	0.00132006
C_Ven_CM	Clcn4	34.1816	-2.43659	0.374774	-6.50149	7.95e-11	5.5e-10
C_Ven_CM	Zfp329	31.5397	-1.99164	0.349954	-5.69115	1.26e-08	6.89e-08
C_Ven_CM	Ube2m	174.067	-1.80963	0.144872	-12.4912	8.34e-36	2.43e-34
C_Ven_CM	Bicra	6.20864	-3.85321	1.05195	-3.6629	0.000249374	0.000729524
C_Ven_CM	Slc8a2	2.44545	-3.31844	1.09029	-3.04362	0.00233746	0.0056476
C_Ven_CM	Inafm1	9.16999	-1.85705	0.629414	-2.95044	0.00317323	0.00748387
C_Ven_CM	Zc3h4	20.5886	-1.65432	0.401522	-4.12013	3.79e-05	0.000127659
C_Ven_CM	Arhgap35	28.4408	-2.22955	0.391651	-5.69271	1.25e-08	6.83e-08
C_Ven_CM	Slc1a5	18.9731	-3.07763	0.603778	-5.09729	3.45e-07	1.57e-06
C_Ven_CM	Dact3	44.1973	-1.8938	0.290253	-6.52465	6.82e-11	4.74e-10
C_Ven_CM	Irf2bp1	18.9423	-1.11246	0.36817	-3.0216	0.0025144	0.00603639
C_Ven_CM	Dmwd	30.1563	-3.17132	0.49262	-6.43766	1.21e-10	8.2e-10
C_Ven_CM	Gipr	2.31951	-3.23954	1.08827	-2.97678	0.00291294	0.00692018
C_Ven_CM	Rtn2	25.8379	-1.33821	0.334959	-3.99514	6.47e-05	0.000209784
C_Ven_CM	Fosb	21.1119	-3.89153	0.736053	-5.28703	1.24e-07	5.97e-07
C_Ven_CM	Ckm	28.6363	1.4429	0.238475	6.05055	1.44e-09	8.65e-09
C_Ven_CM	Clasrp	17.9372	-1.0941	0.385552	-2.83774	0.00454342	0.0103436
C_Ven_CM	Gm26890	4.18067	-3.24544	1.07054	-3.03159	0.00243267	0.0058564
C_Ven_CM	Clptm1	61.9779	-1.56688	0.229537	-6.82624	8.72e-12	6.58e-11
C_Ven_CM	Nectin2	56.2539	-1.97655	0.264703	-7.46705	8.2e-14	7.4e-13
C_Ven_CM	Bcam	89.1896	-1.25619	0.17695	-7.09915	1.26e-12	1.02e-11
C_Ven_CM	Pvr	10.3682	-3.23294	0.867127	-3.72833	0.000192751	0.000574334
C_Ven_CM	Zfp180	12.2118	-1.41633	0.499592	-2.83498	0.0045829	0.010418
C_Ven_CM	Zfp235	2.91174	-2.64527	1.15694	-2.28644	0.0222287	0.0429222
C_Ven_CM	Irgq	5.84257	-1.76374	0.762615	-2.31275	0.0207365	0.0403235
C_Ven_CM	Grik5	23.2788	-1.87449	0.399994	-4.68629	2.78e-06	1.11e-05
C_Ven_CM	Gsk3a	32.1811	-2.12384	0.369014	-5.75545	8.64e-09	4.81e-08
C_Ven_CM	9130221H12Rik	4.30033	-2.46621	1.0531	-2.34186	0.019188	0.0376782
C_Ven_CM	Cic	26.8077	-1.79437	0.368538	-4.86888	1.12e-06	4.75e-06
C_Ven_CM	Megf8	9.6013	-3.74539	1.01971	-3.673	0.000239715	0.000702501
C_Ven_CM	Axl	13.3739	-1.23543	0.452765	-2.72863	0.00635972	0.0140686
C_Ven_CM	Blvrb	55.4312	1.11569	0.256809	4.34443	1.4e-05	5.01e-05
C_Ven_CM	Map3k10	7.83463	-3.41688	1.03083	-3.31469	0.000917458	0.00239127
C_Ven_CM	Zfp626	6.08414	-1.81783	0.778389	-2.33537	0.0195241	0.0382537
C_Ven_CM	Zfp974	4.134	-2.38255	1.0506	-2.26779	0.0233419	0.044838
C_Ven_CM	Eid2	16.8247	-1.82909	0.464489	-3.93786	8.22e-05	0.000261936
C_Ven_CM	Supt5	55.7935	-1.37986	0.231603	-5.95789	2.56e-09	1.49e-08
C_Ven_CM	Zfp36	30.1226	-1.08441	0.291042	-3.72594	0.00019459	0.000579426
C_Ven_CM	Samd4b	30.1015	-3.01089	0.470939	-6.39337	1.62e-10	1.08e-09
C_Ven_CM	Gmfg	3.3988	-2.90734	1.0842	-2.68155	0.0073281	0.0159593
C_Ven_CM	Sirt2	91.345	1.01237	0.138643	7.30198	2.84e-13	2.45e-12
C_Ven_CM	Rinl	5.254	1.70593	0.567813	3.00438	0.00266121	0.00636524
C_Ven_CM	Ech1	170.344	1.46335	0.0997962	14.6634	1.11e-48	4.9e-47
C_Ven_CM	Actn4	130.672	-1.33957	0.148127	-9.04339	1.52e-19	2.04e-18
C_Ven_CM	Zfp568	45.5657	-1.37339	0.254691	-5.39238	6.95e-08	3.44e-07
C_Ven_CM	Capns1	336.709	1.18554	0.0855146	13.8636	1.05e-43	3.96e-42
C_Ven_CM	Aplp1	4.09976	-4.06037	1.05964	-3.83184	0.000127186	0.000390759
C_Ven_CM	Hspb6	12.7331	1.04472	0.395079	2.64432	0.00818545	0.0176222
C_Ven_CM	Kmt2b	21.4663	-1.98352	0.421651	-4.70417	2.55e-06	1.02e-05
C_Ven_CM	Wtip	19.8755	-2.31609	0.479814	-4.82705	1.39e-06	5.81e-06
C_Ven_CM	Gpi1	1246.07	1.11775	0.0489844	22.8184	3.01e-115	6.18e-113
C_Ven_CM	4931406P16Rik	47.0056	-1.30931	0.245085	-5.34228	9.18e-08	4.48e-07
C_Ven_CM	Pepd	62.9876	1.20575	0.180085	6.69549	2.15e-11	1.57e-10
C_Ven_CM	Rgs9bp	2.78148	-3.49316	1.12328	-3.10977	0.00187231	0.00459872
C_Ven_CM	Zfp507	16.2082	-2.33813	0.533881	-4.37949	1.19e-05	4.33e-05
C_Ven_CM	Zfp536	2.18765	-3.15367	1.10423	-2.856	0.00429017	0.00982789
C_Ven_CM	Gm37494	9.08191	-1.26858	0.551129	-2.30178	0.0213476	0.0414128
C_Ven_CM	Zfp976	3.03639	-2.75547	1.07388	-2.5659	0.010291	0.0216347
C_Ven_CM	Etfb	1107.45	1.04839	0.0434268	24.1416	9.16e-129	2.44e-126
C_Ven_CM	Klk8	5.3887	2.0471	0.703329	2.91058	0.00360758	0.00840132
C_Ven_CM	Lrrc4b	10.7061	-2.44244	0.673064	-3.62884	0.000284703	0.000825992
C_Ven_CM	Akt1s1	192.574	1.03145	0.11631	8.86808	7.44e-19	9.52e-18
C_Ven_CM	Scaf1	43.2611	-1.01192	0.241996	-4.18155	2.9e-05	9.92e-05
C_Ven_CM	Prr12	20.5645	-3.20956	0.604182	-5.31223	1.08e-07	5.23e-07
C_Ven_CM	Trpm4	8.76596	-4.37717	1.04208	-4.20042	2.66e-05	9.17e-05
C_Ven_CM	Hrc	79.1832	-1.97783	0.223755	-8.83928	9.63e-19	1.22e-17
C_Ven_CM	Snrnp70	220.746	-1.28937	0.115418	-11.1714	5.63e-29	1.26e-27
C_Ven_CM	Nucb1	45.8455	-1.44945	0.256312	-5.65503	1.56e-08	8.38e-08
C_Ven_CM	Rasip1	15.0044	2.08907	0.360576	5.79371	6.88e-09	3.87e-08
C_Ven_CM	Car11	7.32747	1.63125	0.471979	3.45619	0.000547867	0.00149701
C_Ven_CM	Dbp	16.6696	1.07232	0.35047	3.05965	0.00221595	0.00537054
C_Ven_CM	Tmem143	21.7084	1.04468	0.316135	3.30455	0.000951294	0.00247029
C_Ven_CM	Nomo1	36.1605	-2.75607	0.39925	-6.9031	5.09e-12	3.95e-11
C_Ven_CM	Kcnj11	13.356	-2.23897	0.579741	-3.86201	0.000112457	0.00035002
C_Ven_CM	Nav2	93.9283	-2.07593	0.210045	-9.88329	4.92e-23	8.26e-22
C_Ven_CM	Nipa1	3.05638	-3.63566	1.06945	-3.39956	0.000674938	0.00180575
C_Ven_CM	Herc2	27.5942	-2.07353	0.379256	-5.46735	4.57e-08	2.31e-07
C_Ven_CM	Gabrb3	1.45893	-2.56925	1.1406	-2.25255	0.0242874	0.0464204
C_Ven_CM	Tjp1	51.6053	-1.94167	0.278507	-6.9717	3.13e-12	2.47e-11
C_Ven_CM	Pcsk6	18.7189	-3.06192	0.604187	-5.06784	4.02e-07	1.82e-06
C_Ven_CM	Selenos	117.392	-1.72424	0.17509	-9.84775	7.01e-23	1.16e-21
C_Ven_CM	Chsy1	35.8866	-3.45942	0.492972	-7.01747	2.26e-12	1.8e-11
C_Ven_CM	Lrrk1	9.71556	-1.95591	0.619383	-3.15783	0.00158948	0.00395206
C_Ven_CM	Adamts17	1.56808	-2.66672	1.14423	-2.33058	0.0197754	0.038695
C_Ven_CM	Synm	20.5866	-2.54159	0.506023	-5.02268	5.1e-07	2.27e-06
C_Ven_CM	Igf1r	94.3934	-3.43651	0.301214	-11.4088	3.78e-30	8.87e-29
C_Ven_CM	Chd2	54.3514	-1.62984	0.245206	-6.64681	3e-11	2.15e-10
C_Ven_CM	Slco3a1	57.275	-3.61295	0.408325	-8.84821	8.89e-19	1.13e-17
C_Ven_CM	Akap13	65.877	-1.84406	0.23379	-7.88765	3.08e-15	3.09e-14
C_Ven_CM	AU020206	31.337	-2.07577	0.357693	-5.80321	6.51e-09	3.66e-08
C_Ven_CM	Mrpl46	163.771	1.13743	0.105026	10.83	2.48e-27	5.2e-26
C_Ven_CM	Hapln3	3.88709	-3.12899	1.06735	-2.93157	0.00337256	0.00789535
C_Ven_CM	Mfge8	125.027	-1.88375	0.171086	-11.0105	3.4e-28	7.37e-27
C_Ven_CM	Ticrr	10.5067	-2.39593	0.678644	-3.53047	0.00041482	0.00116131
C_Ven_CM	Idh2	1470.83	1.34395	0.0398734	33.7054	4.81e-249	8.03e-246
C_Ven_CM	Sema4b	6.41303	-3.91453	1.04711	-3.7384	0.000185196	0.000553432
C_Ven_CM	Man2a2	14.4108	-3.74954	0.848443	-4.41932	9.9e-06	3.65e-05
C_Ven_CM	Furin	31.2869	-2.5127	0.403041	-6.23436	4.54e-10	2.86e-09
C_Ven_CM	Blm	35.1112	-1.39226	0.289751	-4.80502	1.55e-06	6.44e-06
C_Ven_CM	Crtc3	17.4084	-2.264	0.503018	-4.50084	6.77e-06	2.56e-05
C_Ven_CM	Iqgap1	28.3829	-3.07714	0.494114	-6.22759	4.74e-10	2.98e-09
C_Ven_CM	Sec11a	127.33	-1.38005	0.158626	-8.70003	3.32e-18	4.05e-17
C_Ven_CM	Zfp592	16.0417	-1.75374	0.474062	-3.69938	0.000216128	0.000638003
C_Ven_CM	Alpk3	56.1312	-2.73231	0.317673	-8.601	7.9e-18	9.42e-17
C_Ven_CM	Ap3b2	10.2446	-2.71635	0.790724	-3.43528	0.00059195	0.00160497
C_Ven_CM	2900076A07Rik	9.28721	-1.57105	0.583877	-2.69073	0.00712967	0.0155678
C_Ven_CM	Whamm	12.3906	-1.42142	0.496313	-2.86395	0.00418391	0.00960262
C_Ven_CM	Mesd	94.6916	-1.05972	0.168027	-6.30686	2.85e-10	1.85e-09
C_Ven_CM	Fzd4	9.54792	-3.73306	1.02648	-3.63676	0.000276094	0.000802412
C_Ven_CM	Prss23	34.2104	-1.86891	0.326058	-5.73184	9.93e-09	5.48e-08
C_Ven_CM	Picalm	86.6531	-1.71191	0.197135	-8.68394	3.82e-18	4.65e-17
C_Ven_CM	Sytl2	2.75218	2.20264	0.808355	2.72484	0.00643322	0.0142147
C_Ven_CM	Crebzf	10.5179	-3.24595	0.853415	-3.80349	0.000142673	0.000434535
C_Ven_CM	Ccdc90b	141.174	1.07005	0.109987	9.72888	2.27e-22	3.62e-21
C_Ven_CM	Pcf11	26.4048	-1.87479	0.383792	-4.88491	1.03e-06	4.41e-06
C_Ven_CM	Prcp	10.5595	-2.10954	0.625385	-3.37319	0.000743021	0.00197601
C_Ven_CM	Tenm4	8.00644	-4.23812	1.04119	-4.07046	4.69e-05	0.000155707
C_Ven_CM	Gab2	6.5777	-1.94893	0.775119	-2.51436	0.0119248	0.0246767
C_Ven_CM	Alg8	19.6001	-1.81104	0.424528	-4.26602	1.99e-05	6.97e-05
C_Ven_CM	Rsf1	77.3572	-1.26106	0.197344	-6.39017	1.66e-10	1.11e-09
C_Ven_CM	Acer3	17.7821	-1.22951	0.390803	-3.14612	0.00165451	0.00410228
C_Ven_CM	Emsy	57.1107	-1.5766	0.237473	-6.63909	3.16e-11	2.26e-10
C_Ven_CM	Thap12	64.5476	-1.05774	0.199145	-5.31142	1.09e-07	5.25e-07
C_Ven_CM	Wnt11	10.7724	-1.6164	0.559561	-2.8887	0.00386834	0.00894607
C_Ven_CM	Dgat2	9.35285	-1.33114	0.54923	-2.42365	0.0153655	0.0309414
C_Ven_CM	Serpinh1	777.499	-1.42928	0.0679913	-21.0215	4.17e-98	6.39e-96
C_Ven_CM	Gdpd5	13.0947	-1.17161	0.461928	-2.53634	0.0112017	0.023336
C_Ven_CM	Arrb1	5.02483	-3.53614	1.07369	-3.29346	0.000989641	0.00255891
C_Ven_CM	Spcs2	194.273	-1.02442	0.116431	-8.79858	1.39e-18	1.74e-17
C_Ven_CM	Rnf169	11.1525	-2.50857	0.670467	-3.74152	0.000182908	0.000547083
C_Ven_CM	Pgm2l1	7.33772	-1.76801	0.687389	-2.57207	0.0101092	0.021303
C_Ven_CM	C2cd3	14.3723	-2.62241	0.609731	-4.30092	1.7e-05	6.02e-05
C_Ven_CM	Ucp2	132.704	1.51205	0.118006	12.8133	1.38e-37	4.27e-36
C_Ven_CM	Fam168a	48.2296	-1.34049	0.26051	-5.14565	2.67e-07	1.23e-06
C_Ven_CM	Arhgef17	21.3131	-3.27897	0.604837	-5.42126	5.92e-08	2.95e-07
C_Ven_CM	Fchsd2	15.3429	-1.86555	0.482316	-3.8679	0.000109776	0.000342474
C_Ven_CM	Clpb	29.4797	-1.04959	0.292987	-3.58237	0.000340498	0.000971326
C_Ven_CM	Numa1	41.3143	-2.20719	0.324914	-6.79313	1.1e-11	8.21e-11
C_Ven_CM	Rnf121	19.8291	-1.22561	0.383505	-3.19582	0.00139435	0.00350745
C_Ven_CM	Xndc1	15.1571	-1.82929	0.494784	-3.69715	0.000218035	0.000643491
C_Ven_CM	Nup98	29.302	-1.51634	0.325385	-4.66014	3.16e-06	1.25e-05
C_Ven_CM	Rhog	29.1043	1.08281	0.248629	4.35511	1.33e-05	4.78e-05
C_Ven_CM	Stim1	5.86349	-2.26309	0.880454	-2.57037	0.0101591	0.0213979
C_Ven_CM	Hbb-bt	671.408	3.50488	0.816091	4.29471	1.75e-05	6.19e-05
C_Ven_CM	Hbb-bs	342.968	4.32362	1.12091	3.85722	0.000114683	0.000356366
C_Ven_CM	Hbb-y	9220.88	2.38884	0.785339	3.0418	0.00235168	0.00567988
C_Ven_CM	Fam160a2	19.5395	-1.04894	0.36722	-2.85644	0.0042842	0.0098159
C_Ven_CM	Smpd1	28.5737	-1.11786	0.309775	-3.60861	0.000307839	0.000886175
C_Ven_CM	Trim3	7.72121	-1.52267	0.655904	-2.32149	0.0202606	0.0395327
C_Ven_CM	Taf10	189.901	-1.5815	0.131698	-12.0085	3.21e-33	8.4e-32
C_Ven_CM	Tpp1	42.0747	-1.51187	0.27427	-5.51235	3.54e-08	1.82e-07
C_Ven_CM	Nlrp10	7.40385	1.30642	0.487016	2.68251	0.00730721	0.015919
C_Ven_CM	Dennd5a	61.2751	-1.75096	0.242585	-7.21791	5.28e-13	4.46e-12
C_Ven_CM	Tmem41b	35.6603	-1.42136	0.298067	-4.76859	1.86e-06	7.63e-06
C_Ven_CM	Sbf2	71.3795	-1.08434	0.199524	-5.43463	5.49e-08	2.75e-07
C_Ven_CM	Mrvi1	6.33585	-1.90774	0.779769	-2.44654	0.0144235	0.0292634
C_Ven_CM	Usp47	103.854	-1.34036	0.167622	-7.99635	1.28e-15	1.32e-14
C_Ven_CM	Dkk3	59.2376	-1.689	0.241276	-7.00029	2.55e-12	2.03e-11
C_Ven_CM	Mical2	131.384	-1.70304	0.170273	-10.0018	1.5e-23	2.6e-22
C_Ven_CM	Tead1	158.814	-2.08449	0.160198	-13.012	1.05e-38	3.32e-37
C_Ven_CM	Spon1	82.4638	-2.65325	0.256968	-10.3252	5.42e-25	1.02e-23
C_Ven_CM	Pde3b	14.395	-3.74566	0.854518	-4.38336	1.17e-05	4.25e-05
C_Ven_CM	Sox6	15.8771	-1.24466	0.418231	-2.976	0.00292033	0.00693402
C_Ven_CM	Plekha7	113.746	-1.80464	0.181966	-9.91747	3.5e-23	5.95e-22
C_Ven_CM	Pik3c2a	24.9238	-2.11603	0.410865	-5.1502	2.6e-07	1.2e-06
C_Ven_CM	Xylt1	6.14836	-4.64506	1.04979	-4.42473	9.66e-06	3.57e-05
C_Ven_CM	Arl6ip1	412.829	-1.81958	0.104705	-17.3781	1.21e-67	9.43e-66
C_Ven_CM	Smg1	32.0921	-2.55445	0.404858	-6.30952	2.8e-10	1.82e-09
C_Ven_CM	Itpripl2	2.07015	-3.08002	1.13245	-2.71977	0.00653265	0.0143915
C_Ven_CM	Ccp110	12.4834	-2.11726	0.573762	-3.69015	0.000224126	0.000660152
C_Ven_CM	Gprc5b	2.85958	-2.64797	1.0934	-2.42178	0.0154447	0.0310718
C_Ven_CM	Lyrm1	16.9694	1.17674	0.31417	3.74556	0.000179992	0.000538604
C_Ven_CM	Uqcrc2	996.161	1.1391	0.0563913	20.1999	9.81e-91	1.36e-88
C_Ven_CM	Mosmo	32.9753	-2.59441	0.401832	-6.45645	1.07e-10	7.32e-10
C_Ven_CM	Eef2k	6.82745	-1.64162	0.684977	-2.39661	0.0165476	0.032979
C_Ven_CM	Usp31	7.32224	-4.89776	1.04956	-4.66648	3.06e-06	1.22e-05
C_Ven_CM	Rbbp6	114.05	-1.13507	0.154155	-7.36317	1.8e-13	1.58e-12
C_Ven_CM	Tnrc6a	95.6723	-1.98398	0.201931	-9.82503	8.78e-23	1.44e-21
C_Ven_CM	Arhgap17	20.4149	-1.37844	0.386307	-3.56826	0.000359358	0.00101909
C_Ven_CM	Gtf3c1	49.1026	-2.08106	0.292565	-7.11315	1.13e-12	9.3e-12
C_Ven_CM	D430042O09Rik	14.3272	-1.20784	0.441274	-2.73717	0.00619702	0.0137269
C_Ven_CM	Xpo6	27.803	-2.2982	0.408637	-5.62406	1.87e-08	9.93e-08
C_Ven_CM	Spns1	32.0579	-1.75775	0.330851	-5.31281	1.08e-07	5.22e-07
C_Ven_CM	Atxn2l	45.0317	-1.46186	0.258776	-5.64913	1.61e-08	8.67e-08
C_Ven_CM	Taok2	11.7928	-2.29448	0.616447	-3.7221	0.000197571	0.000587123
C_Ven_CM	Cdipt	40.7133	-1.15372	0.275612	-4.18604	2.84e-05	9.74e-05
C_Ven_CM	Sephs2	120.056	1.21636	0.129902	9.36366	7.7e-21	1.13e-19
C_Ven_CM	Fbrs	9.15743	-1.56001	0.584157	-2.67053	0.00757322	0.0164341
C_Ven_CM	1700008J07Rik	24.0468	1.12821	0.334362	3.37423	0.000740221	0.00196895
C_Ven_CM	Srcap	9.65555	-2.6399	0.745066	-3.54317	0.000395347	0.00111075
C_Ven_CM	Ccdc189	10.5509	1.17174	0.424085	2.76298	0.00572766	0.0127763
C_Ven_CM	Zfp629	13.2814	-1.39862	0.466733	-2.99661	0.00273004	0.00651934
C_Ven_CM	Fbxl19	10.4111	-1.57647	0.562248	-2.80387	0.00504932	0.0113697
C_Ven_CM	Setd1a	12.4634	-2.67737	0.669475	-3.99921	6.36e-05	0.000206383
C_Ven_CM	Zfp646	18.0117	-1.65021	0.42531	-3.88002	0.000104447	0.000326766
C_Ven_CM	Fus	325.907	-1.01464	0.0936221	-10.8376	2.28e-27	4.8e-26
C_Ven_CM	Fgfr2	7.5365	-1.43844	0.629449	-2.28524	0.0222985	0.0430446
C_Ven_CM	Lhpp	22.0814	1.45568	0.283536	5.13404	2.84e-07	1.31e-06
C_Ven_CM	Fam53b	10.8719	-2.13281	0.6189	-3.44612	0.00056869	0.00154915
C_Ven_CM	Zranb1	39.1017	-2.55946	0.362742	-7.05587	1.72e-12	1.38e-11
C_Ven_CM	Dock1	21.3562	-1.03162	0.351493	-2.93497	0.00333585	0.00781489
C_Ven_CM	Mki67	122.181	-2.56887	0.215241	-11.9349	7.79e-33	2.01e-31
C_Ven_CM	Echs1	379.911	1.18529	0.0711002	16.6707	2.14e-62	1.39e-60
C_Ven_CM	Cox8b	41.8338	2.22178	0.239767	9.2664	1.93e-20	2.76e-19
C_Ven_CM	Ifitm3	6.33397	1.95406	0.559589	3.49196	0.000479484	0.00132509
C_Ven_CM	Ptdss2	48.8374	-1.67732	0.263466	-6.36635	1.94e-10	1.28e-09
C_Ven_CM	Rnh1	128.06	1.07868	0.116606	9.25063	2.23e-20	3.18e-19
C_Ven_CM	Phrf1	30.0241	-1.831	0.344523	-5.31459	1.07e-07	5.17e-07
C_Ven_CM	Gatd1	43.2953	1.36144	0.198117	6.87187	6.34e-12	4.85e-11
C_Ven_CM	Pnpla2	35.193	1.16869	0.233871	4.99715	5.82e-07	2.56e-06
C_Ven_CM	Dusp8	14.2327	-2.11458	0.534701	-3.9547	7.66e-05	0.000245209
C_Ven_CM	Ctsd	136.463	-1.02316	0.139746	-7.32158	2.45e-13	2.13e-12
C_Ven_CM	Tnni2	197.974	1.1384	0.178416	6.38061	1.76e-10	1.17e-09
C_Ven_CM	Igf2	45.2491	-1.46059	0.259374	-5.63121	1.79e-08	9.55e-08
C_Ven_CM	Igf2os	16.3095	-1.30818	0.415214	-3.15062	0.00162924	0.00404265
C_Ven_CM	Kcnq1ot1	381.456	-4.20282	0.191103	-21.9924	3.41e-107	5.9e-105
C_Ven_CM	Ppfia1	24.5115	-2.36183	0.440073	-5.36692	8.01e-08	3.94e-07
C_Ven_CM	Tpcn2	1.50584	-2.6141	1.12205	-2.32977	0.0198185	0.0387736
C_Ven_CM	Akap12	39.7351	-2.90503	0.398882	-7.28294	3.27e-13	2.81e-12
C_Ven_CM	Gm21781	2.58019	-3.38597	1.09847	-3.08245	0.00205306	0.00500487
C_Ven_CM	Syne1	22.8928	-2.57031	0.477679	-5.38082	7.41e-08	3.66e-07
C_Ven_CM	Lats1	9.88559	-2.30405	0.691079	-3.33398	0.000856113	0.00224763
C_Ven_CM	Tab2	96.8459	-2.77992	0.246018	-11.2996	1.32e-29	3.02e-28
C_Ven_CM	Sash1	9.53202	-1.35656	0.549238	-2.4699	0.0135151	0.0276035
C_Ven_CM	Stxbp5	6.98224	-2.57176	0.863728	-2.97751	0.002906	0.00690491
C_Ven_CM	Shprh	16.3792	-2.84692	0.615402	-4.62611	3.73e-06	1.46e-05
C_Ven_CM	Utrn	59.0459	-3.54299	0.393024	-9.01469	1.97e-19	2.62e-18
C_Ven_CM	Stx11	14.9817	1.56021	0.372009	4.19402	2.74e-05	9.42e-05
C_Ven_CM	Plagl1	180.767	-1.55057	0.135033	-11.4829	1.61e-30	3.83e-29
C_Ven_CM	Phactr2	112.053	-1.42978	0.166248	-8.60028	7.95e-18	9.47e-17
C_Ven_CM	Aig1	51.6495	-1.20344	0.228263	-5.27218	1.35e-07	6.46e-07
C_Ven_CM	Hivep2	9.2528	-1.5657	0.583053	-2.68536	0.00724526	0.0157892
C_Ven_CM	Heca	9.87721	-1.98762	0.620764	-3.20189	0.0013653	0.00343891
C_Ven_CM	Reps1	30.0091	-2.21544	0.378365	-5.85529	4.76e-09	2.71e-08
C_Ven_CM	Nhsl1	22.5604	-2.08069	0.430075	-4.83797	1.31e-06	5.51e-06
C_Ven_CM	Arfgef3	1.77171	-2.83902	1.15584	-2.45623	0.0140403	0.0285669
C_Ven_CM	Ifngr1	15.5418	-1.38169	0.429221	-3.21906	0.00128614	0.00325364
C_Ven_CM	Map3k5	14.5197	-2.93816	0.665515	-4.41487	1.01e-05	3.72e-05
C_Ven_CM	Map7	6.79656	-1.61273	0.689597	-2.33865	0.0193536	0.0379698
C_Ven_CM	Bclaf1	223.15	-1.10035	0.111312	-9.88529	4.82e-23	8.12e-22
C_Ven_CM	Mtfr2	2.93659	-3.5749	1.08748	-3.28732	0.00101147	0.00260978
C_Ven_CM	E030030I06Rik	24.0104	1.07685	0.28449	3.7852	0.000153583	0.000464686
C_Ven_CM	Vnn1	13.7568	-1.82612	0.519288	-3.51659	0.000437135	0.00121586
C_Ven_CM	Stx7	130.263	1.24355	0.114841	10.8284	2.52e-27	5.28e-26
C_Ven_CM	Ctgf	38.1437	-2.72305	0.400991	-6.7908	1.12e-11	8.34e-11
C_Ven_CM	Med23	10.5785	-2.40955	0.674959	-3.56992	0.000357086	0.00101329
C_Ven_CM	Akap7	47.4638	1.05359	0.189886	5.54854	2.88e-08	1.49e-07
C_Ven_CM	Epb41l2	30.0154	-1.90823	0.3535	-5.39811	6.73e-08	3.34e-07
C_Ven_CM	Ptprk	24.3369	-2.82938	0.498845	-5.67186	1.41e-08	7.65e-08
C_Ven_CM	Echdc1	45.9089	1.26253	0.197107	6.4053	1.5e-10	1.01e-09
C_Ven_CM	Rspo3	19.7899	-1.44801	0.422695	-3.42567	0.000613279	0.00165573
C_Ven_CM	Rnf217	11.5149	-2.57328	0.676221	-3.80538	0.000141588	0.000431822
C_Ven_CM	Dse	9.31706	-2.18311	0.675033	-3.23408	0.00122034	0.0031025
C_Ven_CM	Nt5dc1	10.642	1.19053	0.409822	2.90498	0.00367276	0.00854414
C_Ven_CM	Marcks	118.319	-1.51394	0.172091	-8.79732	1.4e-18	1.75e-17
C_Ven_CM	Lama4	71.359	-3.35605	0.339256	-9.89237	4.49e-23	7.57e-22
C_Ven_CM	Slc16a10	19.2507	-1.36482	0.393266	-3.47049	0.000519508	0.00142595
C_Ven_CM	Rpf2	106.527	1.00929	0.142023	7.10654	1.19e-12	9.75e-12
C_Ven_CM	Gtf3c6	193.869	1.0268	0.0955502	10.7462	6.18e-27	1.26e-25
C_Ven_CM	Cdk19	8.80504	-1.47613	0.582978	-2.53206	0.0113396	0.0235938
C_Ven_CM	Ddo	7.29521	1.79021	0.477424	3.74973	0.000177022	0.000530071
C_Ven_CM	Cd164	93.9921	-2.40261	0.225451	-10.6569	1.62e-26	3.23e-25
C_Ven_CM	Ostm1	16.9679	-1.40457	0.420319	-3.34167	0.000832766	0.00219195
C_Ven_CM	Sec63	37.7835	-2.94733	0.412265	-7.1491	8.73e-13	7.24e-12
C_Ven_CM	Sobp	12.1531	-1.59843	0.511533	-3.12478	0.00177937	0.00438983
C_Ven_CM	Bend3	9.4461	-1.90347	0.62279	-3.05635	0.00224049	0.00542805
C_Ven_CM	1700021F05Rik	201.082	1.1962	0.104293	11.4696	1.88e-30	4.43e-29
C_Ven_CM	Lin28b	17.8319	-1.0871	0.381329	-2.85081	0.00436076	0.00997247
C_Ven_CM	Ascc3	48.1164	-1.69857	0.262337	-6.47476	9.5e-11	6.51e-10
C_Ven_CM	Dcbld1	3.63595	-3.88084	1.06909	-3.63005	0.000283361	0.000822457
C_Ven_CM	Nus1	49.7212	-1.05933	0.228811	-4.62972	3.66e-06	1.44e-05
C_Ven_CM	Cep85l	6.23442	-1.91177	0.781124	-2.44747	0.0143864	0.0291998
C_Ven_CM	Pln	2564.82	1.48931	0.0589908	25.2464	1.24e-140	3.59e-138
C_Ven_CM	Man1a	11.3357	-2.2155	0.616137	-3.59579	0.000323413	0.000926808
C_Ven_CM	Gja1	150.593	-1.12283	0.177159	-6.33798	2.33e-10	1.53e-09
C_Ven_CM	Serinc1	104.047	-1.61154	0.180907	-8.9081	5.19e-19	6.72e-18
C_Ven_CM	Pkib	4.58168	1.43678	0.621377	2.31226	0.0207634	0.0403675
C_Ven_CM	Smpdl3a	22.8903	1.03699	0.267933	3.87031	0.000108696	0.000339186
C_Ven_CM	Ranbp2	46.0555	-2.9318	0.374143	-7.83604	4.65e-15	4.6e-14
C_Ven_CM	P4ha1	36.1562	-2.23889	0.348466	-6.42499	1.32e-10	8.88e-10
C_Ven_CM	Gm10273	10.6947	1.59264	0.406045	3.92233	8.77e-05	0.000278217
C_Ven_CM	Dnajb12	30.4324	-1.12048	0.291584	-3.84275	0.000121662	0.000375341
C_Ven_CM	Psap	135.016	-1.79519	0.168322	-10.6652	1.48e-26	2.98e-25
C_Ven_CM	Unc5b	62.2825	-3.99658	0.445234	-8.97637	2.8e-19	3.69e-18
C_Ven_CM	Sgpl1	14.3342	-3.73135	0.846895	-4.40592	1.05e-05	3.86e-05
C_Ven_CM	Pald1	11.8172	-1.52966	0.521302	-2.93431	0.0033429	0.00783005
C_Ven_CM	Fam241b	5.44038	1.56352	0.594616	2.62946	0.00855215	0.0183111
C_Ven_CM	Tet1	37.2323	-2.02558	0.322751	-6.27598	3.47e-10	2.23e-09
C_Ven_CM	Sirt1	12.4411	-1.86193	0.556804	-3.34396	0.000825905	0.00217646
C_Ven_CM	Ctnna3	29.9857	-1.99603	0.363889	-5.48527	4.13e-08	2.11e-07
C_Ven_CM	Reep3	44.3091	-2.25907	0.313819	-7.19865	6.08e-13	5.11e-12
C_Ven_CM	Jmjd1c	44.7794	-3.10385	0.396582	-7.82649	5.02e-15	4.95e-14
C_Ven_CM	Egr2	3.41972	-2.91319	1.08556	-2.68357	0.00728398	0.015871
C_Ven_CM	Cabcoco1	27.7726	2.04272	0.307281	6.64774	2.98e-11	2.14e-10
C_Ven_CM	A930033H14Rik	3.01485	-2.73841	1.08124	-2.53265	0.0113202	0.0235609
C_Ven_CM	Cdk1	352.9	1.13481	0.0959703	11.8246	2.91e-32	7.37e-31
C_Ven_CM	Ank3	160.489	-3.10861	0.209813	-14.8161	1.15e-49	5.34e-48
C_Ven_CM	Ccdc6	49.6985	-1.15509	0.242835	-4.75667	1.97e-06	8.05e-06
C_Ven_CM	Bicc1	7.70677	-3.39417	1.02577	-3.30889	0.000936657	0.00243655
C_Ven_CM	Specc1l	28.1285	-1.49378	0.330308	-4.52239	6.11e-06	2.32e-05
C_Ven_CM	Cabin1	31.1623	-1.70021	0.330471	-5.14481	2.68e-07	1.24e-06
C_Ven_CM	Dip2a	11.2815	-1.65698	0.544649	-3.04229	0.00234782	0.0056716
C_Ven_CM	Pcnt	27.373	-2.53126	0.435537	-5.81181	6.18e-09	3.49e-08
C_Ven_CM	Mcm3ap	14.5778	-1.95557	0.505825	-3.86609	0.000110592	0.000344861
C_Ven_CM	Lss	8.43698	-1.69394	0.641734	-2.63964	0.00829945	0.0178474
C_Ven_CM	Col6a2	7.46133	-1.45098	0.634148	-2.28808	0.0221331	0.0427687
C_Ven_CM	Col18a1	44.2249	-1.29668	0.582348	-2.22664	0.0259712	0.0492503
C_Ven_CM	Pttg1ip	31.8762	-1.503	0.309655	-4.85379	1.21e-06	5.1e-06
C_Ven_CM	Pfkl	333.856	1.05104	0.0779739	13.4794	2.07e-41	7.2e-40
C_Ven_CM	D10Jhu81e	175.269	1.22884	0.106003	11.5925	4.5e-31	1.09e-29
C_Ven_CM	Ilvbl	16.2808	-2.34075	0.536678	-4.36155	1.29e-05	4.66e-05
C_Ven_CM	2610008E11Rik	15.3788	-1.34685	0.433635	-3.10594	0.00189674	0.00465186
C_Ven_CM	Bsg	818.192	-1.29073	0.0643227	-20.0664	1.45e-89	1.94e-87
C_Ven_CM	Polrmt	7.28083	-1.73001	0.685749	-2.5228	0.0116424	0.0241448
C_Ven_CM	Arid3a	34.582	-1.41514	0.301702	-4.69054	2.72e-06	1.09e-05
C_Ven_CM	Tmem259	31.3391	-3.23971	0.491978	-6.58508	4.55e-11	3.2e-10
C_Ven_CM	Sbno2	11.4671	-1.29821	0.493126	-2.6326	0.00847329	0.0181685
C_Ven_CM	1600002K03Rik	18.1873	-1.39048	0.413532	-3.36245	0.000772554	0.00205046
C_Ven_CM	Efna2	14.8843	-1.11104	0.422062	-2.63241	0.00847811	0.018176
C_Ven_CM	Mex3d	8.28278	-2.00714	0.683597	-2.93615	0.00332317	0.00778846
C_Ven_CM	Csnk1g2	48.2537	-1.64474	0.266409	-6.17373	6.67e-10	4.13e-09
C_Ven_CM	Mknk2	31.8111	-1.35658	0.305655	-4.43826	9.07e-06	3.36e-05
C_Ven_CM	Ap3d1	40.5288	-1.19559	0.260324	-4.59272	4.38e-06	1.7e-05
C_Ven_CM	Dot1l	60.9973	-2.41127	0.280196	-8.60566	7.59e-18	9.05e-17
C_Ven_CM	Sppl2b	8.58108	-1.43293	0.59045	-2.42684	0.0152309	0.0307082
C_Ven_CM	Thop1	61.8956	1.01663	0.179628	5.65965	1.52e-08	8.19e-08
C_Ven_CM	Mfsd12	9.7246	-1.6739	0.578125	-2.8954	0.00378679	0.00878643
C_Ven_CM	Ncln	29.0482	-1.56325	0.338207	-4.62216	3.8e-06	1.49e-05
C_Ven_CM	Chst11	11.2207	-1.95096	0.588383	-3.3158	0.000913796	0.00238359
C_Ven_CM	D10Wsu102e	40.3385	-1.12104	0.256031	-4.37854	1.19e-05	4.34e-05
C_Ven_CM	Aldh1l2	6.04223	-1.83048	0.761707	-2.40313	0.0162556	0.0324553
C_Ven_CM	Washc4	20.6689	-1.65796	0.397952	-4.16622	3.1e-05	0.000105581
C_Ven_CM	Nuak1	21.5025	-1.26532	0.358009	-3.53434	0.000408799	0.00114565
C_Ven_CM	Ckap4	138.035	-1.91493	0.166543	-11.4981	1.35e-30	3.22e-29
C_Ven_CM	Tcp11l2	15.7385	1.71838	0.342938	5.01077	5.42e-07	2.4e-06
C_Ven_CM	Polr3b	14.6842	-1.58932	0.467181	-3.40194	0.000669102	0.00179193
C_Ven_CM	Mterf2	14.4075	1.49214	0.349322	4.27154	1.94e-05	6.8e-05
C_Ven_CM	Cry1	24.4718	1.09757	0.259796	4.22472	2.39e-05	8.28e-05
C_Ven_CM	Timp3	47.2033	-3.17747	0.413934	-7.67627	1.64e-14	1.56e-13
C_Ven_CM	Hsp90b1	675.396	-2.511	0.0895103	-28.0526	3.71e-173	1.6e-170
C_Ven_CM	Nt5dc3	5.05635	-2.00355	0.872129	-2.29732	0.0216007	0.041843
C_Ven_CM	Gnptab	6.29332	-3.07164	1.03709	-2.96179	0.00305859	0.00723269
C_Ven_CM	Utp20	16.3129	-2.17701	0.511001	-4.26028	2.04e-05	7.13e-05
C_Ven_CM	Gas2l3	36.1618	-2.04777	0.336404	-6.08722	1.15e-09	6.95e-09
C_Ven_CM	Uhrf1bp1l	21.6998	-2.46629	0.474823	-5.19412	2.06e-07	9.62e-07
C_Ven_CM	Apaf1	13.3103	-2.24315	0.588352	-3.8126	0.000137511	0.000420062
C_Ven_CM	Ikbip	23.9761	-1.69403	0.372115	-4.55244	5.3e-06	2.03e-05
C_Ven_CM	Vezt	24.229	-1.94783	0.397155	-4.90447	9.37e-07	4.01e-06
C_Ven_CM	Nr2c1	7.59945	-1.45993	0.629879	-2.31779	0.0204605	0.0398632
C_Ven_CM	Tmcc3	10.8796	-1.88335	0.576122	-3.26902	0.00107921	0.00277169
C_Ven_CM	Eea1	78.0989	-1.44416	0.196493	-7.34965	1.99e-13	1.74e-12
C_Ven_CM	Atp2b1	149.281	-3.23	0.229191	-14.0931	4.19e-45	1.67e-43
C_Ven_CM	Galnt4	3.22242	-2.84136	1.08011	-2.63062	0.00852294	0.0182662
C_Ven_CM	Kitl	17.2836	-1.59159	0.439923	-3.61789	0.000297017	0.000858543
C_Ven_CM	Tmtc3	13.1596	-3.608	0.851203	-4.23871	2.25e-05	7.81e-05
C_Ven_CM	Cep290	18.1316	-1.42622	0.407379	-3.50098	0.000463551	0.00128478
C_Ven_CM	Syt1	2.31687	-3.23865	1.09063	-2.96952	0.00298269	0.007067
C_Ven_CM	E2f7	12.6111	-1.31586	0.478078	-2.75238	0.0059163	0.0131488
C_Ven_CM	Zdhhc17	14.0792	-2.1089	0.547398	-3.85258	0.00011688	0.000362435
C_Ven_CM	Rab21	48.6871	-1.6197	0.259616	-6.23883	4.41e-10	2.78e-09
C_Ven_CM	Zfc3h1	20.635	-2.05209	0.440356	-4.66006	3.16e-06	1.25e-05
C_Ven_CM	Ptprb	4.23684	2.52151	0.683684	3.68812	0.000225917	0.000665279
C_Ven_CM	Kcnmb4	9.29837	-1.32358	0.567311	-2.33308	0.019644	0.0384661
C_Ven_CM	Lyz1	10.8708	-1.22223	0.526089	-2.32324	0.0201662	0.0393844
C_Ven_CM	Rap1b	228.477	1.03526	0.092513	11.1904	4.54e-29	1.02e-27
C_Ven_CM	Dyrk2	76.8866	-1.81387	0.226516	-8.0077	1.17e-15	1.21e-14
C_Ven_CM	Cand1	81.977	-1.17357	0.195279	-6.00971	1.86e-09	1.1e-08
C_Ven_CM	Grip1	9.35389	-1.86638	0.623552	-2.99315	0.00276118	0.00658898
C_Ven_CM	Helb	9.23224	-1.56065	0.580866	-2.68676	0.0072149	0.0157282
C_Ven_CM	Tmbim4	112.981	-1.11253	0.159499	-6.97515	3.06e-12	2.41e-11
C_Ven_CM	Hmga2	277.342	-1.43493	0.107566	-13.34	1.35e-40	4.56e-39
C_Ven_CM	Msrb3	26.7926	-1.59328	0.34686	-4.59344	4.36e-06	1.69e-05
C_Ven_CM	Lemd3	9.53977	-3.09839	0.857113	-3.61491	0.000300452	0.00086678
C_Ven_CM	Gns	21.2299	-3.01257	0.563122	-5.34977	8.81e-08	4.31e-07
C_Ven_CM	Mon2	24.0359	-3.74641	0.655611	-5.71438	1.1e-08	6.05e-08
C_Ven_CM	Tspan31	68.7937	-1.57058	0.220246	-7.13101	9.96e-13	8.22e-12
C_Ven_CM	A730063M14Rik	8.46741	2.16506	0.450812	4.80257	1.57e-06	6.51e-06
C_Ven_CM	Os9	14.9502	-1.62874	0.468459	-3.47679	0.000507455	0.00139602
C_Ven_CM	Lrp1	14.553	-4.3853	1.01421	-4.32386	1.53e-05	5.46e-05
C_Ven_CM	Zbtb39	4.61664	-3.40877	1.06156	-3.21111	0.00132225	0.00333615
C_Ven_CM	Gpr182	6.1629	2.9723	0.913148	3.25501	0.0011339	0.00290043
C_Ven_CM	Prim1	106.846	1.14915	0.124831	9.20565	3.4e-20	4.75e-19
[truncated: 5,338 more rows]
