# Supplementary material for: Single-cell transcriptomic profiling unveils dysregulation of cardiac progenitor cells and cardiomyocytes in a mouse model of maternal hyperglycemia
Source: Commun Biol. 2022 Aug 15;5:820. doi: 10.1038/s42003-022-03779-x (PMC9378651; doi:10.1038/s42003-022-03779-x)
Supplement: Supplementary file 17 — Supplementary Data 14. [file 42003_2022_3779_MOESM17_ESM.xlsx]

## Sheet: Sheet1
	maternal blood glucose (mg/dl)
Litter ID	CNTRL (E9.5-E13.5)	Litter ID	matHG (E9.5-E13.5)
1	245	1	411
2	216	2	268
3	201	3	326
4	212	4	357
5	156	5	315
6	248	6	748
7	220	7	263
8	235	8	689
9	226	9	544
average	217.667	10	572
stdev	27.7444	11	691
		average	471.273
		stdev	182.924
