# Supplementary material for: Single-cell transcriptomic profiling unveils dysregulation of cardiac progenitor cells and cardiomyocytes in a mouse model of maternal hyperglycemia
Source: Commun Biol. 2022 Aug 15;5:820. doi: 10.1038/s42003-022-03779-x (PMC9378651; doi:10.1038/s42003-022-03779-x)
Supplement: Supplementary file 18 — Supplementary Data 15. [file 42003_2022_3779_MOESM18_ESM.xlsx]

## Sheet: Source data for Figure 4p
	E9.5							E11.5					E13.5
					OFT		Ven		Atr			Set	OFT		Set	Ven
Set	CNTRL	matHG		Set	CNTRL	matHG	CNTRL	matHG	CNTRL	matHG		1	CNTRL	matHG	1	CNTRL	matHG
1	2.13701	1.92287		1	2.09176	1.03855	1.93923	1.20538	2.32686	1.00978		2	2.53593	1.40645	2	2.95391	1.48084
2	3.58564	1.17957		2	4.19352	1.22495	1.80171	1.28474	2.1575	1.20844		3	3.10686	1.19878	3	3.4642	1.45226
3	4.21032	1.65273		3	3.53107	1.33123	1.51167	2.01818	1.96271	1.51517		4	2.8318	1.35959	4	2.47483	1.30714
4	3.59322	1.34496										5	1.90629	1.39673	5	3.62715	1.54536
5	3.10652	1.00706													6	2.94648	1.24349
															7	3.16009	1.33323
															8		1.46358
															9		0.9285
