# Supplementary material for: Single-cell transcriptomic profiling unveils dysregulation of cardiac progenitor cells and cardiomyocytes in a mouse model of maternal hyperglycemia
Source: Commun Biol. 2022 Aug 15;5:820. doi: 10.1038/s42003-022-03779-x (PMC9378651; doi:10.1038/s42003-022-03779-x)
Supplement: Supplementary file 19 — Supplementary Data 16. [file 42003_2022_3779_MOESM19_ESM.xlsx]

## Sheet: Source data for Figure 5i
	E9.5 CM proliferation			E11.5 CM proliferation
	CNTRL	matHG		CNTRL	matHG
	2.6455	1.09385		2.33536	0.53241
	1.83385	1.1572		2.405	0.570125
	1.53531	0.862813		3.5031	0.821288
	1.01488	0.87089		1.43062	0.400481
				1.468	0.884956
				1.24844
