# Supplementary material for: Single-cell transcriptomic profiling unveils dysregulation of cardiac progenitor cells and cardiomyocytes in a mouse model of maternal hyperglycemia
Source: Commun Biol. 2022 Aug 15;5:820. doi: 10.1038/s42003-022-03779-x (PMC9378651; doi:10.1038/s42003-022-03779-x)
Supplement: Supplementary file 20 — Supplementary Data 17. [file 42003_2022_3779_MOESM20_ESM.xlsx]

## Sheet: Sheet1
Condt	phase	ID	num
Control_e11_5	G1	Ven_CM	137
Control_e9_5	G1	Ven_CM	158
matHG_e11_5	G1	Ven_CM	259
matHG_e9_5	G1	Ven_CM	69
Control_e11_5	G2M	Ven_CM	104
Control_e9_5	G2M	Ven_CM	121
matHG_e11_5	G2M	Ven_CM	152
matHG_e9_5	G2M	Ven_CM	159
Control_e11_5	S	Ven_CM	89
Control_e9_5	S	Ven_CM	99
matHG_e11_5	S	Ven_CM	178
matHG_e9_5	S	Ven_CM	128
Control_e11_5	G1	Atr_CM	97
Control_e9_5	G1	Atr_CM	115
matHG_e11_5	G1	Atr_CM	142
matHG_e9_5	G1	Atr_CM	69
Control_e11_5	G2M	Atr_CM	41
Control_e9_5	G2M	Atr_CM	45
matHG_e11_5	G2M	Atr_CM	81
matHG_e9_5	G2M	Atr_CM	69
Control_e11_5	S	Atr_CM	22
Control_e9_5	S	Atr_CM	35
matHG_e11_5	S	Atr_CM	55
matHG_e9_5	S	Atr_CM	48
Control_e11_5	G1	OFT_CM	125
Control_e9_5	G1	OFT_CM	93
matHG_e11_5	G1	OFT_CM	26
matHG_e9_5	G1	OFT_CM	76
Control_e11_5	G2M	OFT_CM	31
Control_e9_5	G2M	OFT_CM	24
matHG_e11_5	G2M	OFT_CM	5
matHG_e9_5	G2M	OFT_CM	104
Control_e11_5	S	OFT_CM	25
Control_e9_5	S	OFT_CM	22
matHG_e11_5	S	OFT_CM	9
matHG_e9_5	S	OFT_CM	90
Control_e11_5	G1	AVC_CM	29
Control_e9_5	G1	AVC_CM	49
matHG_e11_5	G1	AVC_CM	6
matHG_e9_5	G1	AVC_CM	69
Control_e11_5	G2M	AVC_CM	1
Diabetes_e9_5	G2M	AVC_CM	10
matHG_e11_5	S	AVC_CM	2
matHG_e9_5	S	AVC_CM	5
