# Supplementary material for: Single-cell transcriptomic profiling unveils dysregulation of cardiac progenitor cells and cardiomyocytes in a mouse model of maternal hyperglycemia
Source: Commun Biol. 2022 Aug 15;5:820. doi: 10.1038/s42003-022-03779-x (PMC9378651; doi:10.1038/s42003-022-03779-x)
Supplement: Supplementary file 21 — Supplementary Data 18. [file 42003_2022_3779_MOESM21_ESM.xlsx]

## Sheet: Source data for Figure 5p
E9.5
		GFP	Isl1	Tbx1	Fgf10	Mef2c	Tbx20	Hand2	Nkx2.5	Myl2	Cited2
CNTRL CRE+ vs. CNTRL CRE-		119.24	20.6463	12.8302	18.4513	5.00757	2.41285	1.33648	1.96457	1.26698	1.25081
HG CRE+ vs. HGCRE-		136.951	11.6101	7.24951	3.72195	1.74922	1.23928	1.58711	1.52355	1.21088	1.60196
HG CRE+ vs. CNTRL CRE+		NA	0.130657	0.146962	0.0769606	0.1318	0.0559051	0.0826029	0.0554711	0.0967875	0.0939584
E11.5
		GFP	Isl1	Tbx1	Fgf10	Mef2c	Tbx20	Hand2	Nkx2.5	Myl2	Cited2
CNTRL CRE+ vs. CNTRL CRE-		83.5969	18.3424	2.00039	0.154209	0.898895	1.13366	1.51385	1.85575	1.44387	1.25033
HG CRE+ vs. HGCRE-		124.338	31.9742	2.09225	7.02627	1.39356	0.726863	1.42157	1.3098	0.64582	1.0674
HG CRE+ vs. CNTRL CRE+		NA	14.3531	0.33938	33.0295	0.814663	2.25522	0.969383	0.689163	0.24298	1.04806
