# Supplementary material for: Single-cell transcriptomic profiling unveils dysregulation of cardiac progenitor cells and cardiomyocytes in a mouse model of maternal hyperglycemia
Source: Commun Biol. 2022 Aug 15;5:820. doi: 10.1038/s42003-022-03779-x (PMC9378651; doi:10.1038/s42003-022-03779-x)
Supplement: Supplementary file 22 — Supplementary Data 19. [file 42003_2022_3779_MOESM22_ESM.xlsx]

## Sheet: Source data for Figure 7c
CNTRL	matHG
0.521319	0.309633
0.726082	0.17428
0.777581	0.593956
0.322265	0.565431
0.375263	0.471988
0.0886111	0.397737
0.868866	0.232021
0.540521	0.239398
0.755241	0.163901
0.825707	0.7261
0.947436	0.545056
0.928696	1.03231
0.90588	0.313289
1.66979	0.303419
1.73148	0.205078
1.98749	0.461498
1.24869	0.755438
0.895011	0.418521
0.791649	0.666807
0.791878	0.960587
0.533635	0.374141
0.734678	0.323354
0.444528	0.104038
1.09587	0.266727
0.229141	0.341226
0.361315	0.246417
0.644663
