# Supplementary material for: Single-cell transcriptomic profiling unveils dysregulation of cardiac progenitor cells and cardiomyocytes in a mouse model of maternal hyperglycemia
Source: Commun Biol. 2022 Aug 15;5:820. doi: 10.1038/s42003-022-03779-x (PMC9378651; doi:10.1038/s42003-022-03779-x)
Supplement: Supplementary file 23 — Supplementary Data 20. [file 42003_2022_3779_MOESM23_ESM.xlsx]

## Sheet: Source data for Figure 7f
CNTRL	matHG
1.15024	0.605896
1.1927	0.835831
1.04366	0.517613
0.821884	1.09105
0.831556	0.870115
0.775115	0.911999
0.586445	0.818805
0.556	0.877292
0.581496	0.639087
0.680707	0.828047
0.489059	0.621314
0.588166	1.14037
0.661122	0.590499
0.675054	0.362141
0.554	0.538511
0.993736	0.743888
0.788241	0.78979
0.957213	0.743381
0.903148	0.82291
1.0981	0.247183
1.18888	0.56652
0.856739	0.451226
0.413208	1.10074
0.504499	0.328186
0.513315	0.234654
0.62567	0.101789
1.35282	0.0604471
	0.180118
	0.129883
	0.0361241
