# Supplementary material for: Single-cell transcriptomic profiling unveils dysregulation of cardiac progenitor cells and cardiomyocytes in a mouse model of maternal hyperglycemia
Source: Commun Biol. 2022 Aug 15;5:820. doi: 10.1038/s42003-022-03779-x (PMC9378651; doi:10.1038/s42003-022-03779-x)
Supplement: Supplementary file 24 — Supplementary Data 21. [file 42003_2022_3779_MOESM24_ESM.xlsx]

## Sheet: Source data for Figure 7k
Wt embryos					Isl1-RosamT/mG embryos
CNTRL	matHG					CNTRL	matHG
1.14708	0.591848					0.661377	0.655171
2.17316	0.599158					0.589629	0.721502
0.409643	0.243553					0.64904	0.587038
1.40038	0.687531					0.653464	0.63323
1.02192	0.702171					0.589454	0.614977
0.84858	0.171199					0.645585	0.607899
1.01546	0.953484					0.700535	0.470657
1.11092	1.08463					0.698753	0.482501
0.518449	0.498123					0.624074	0.456858
1.23999	0.829109					0.602229	0.522317
1.02955	1.22915					0.698238	0.542853
0.561521	0.516985					0.593154	0.47357
1.5085	1.09215					0.568631	0.568755
1.61505	1.26895					0.539822	0.541221
0.500509	0.815463					0.491546	0.478892
1.10104	0.69751					0.490214	0.48956
1.22182	0.933717					0.535385	0.565721
0.540165	0.407357					0.529507	0.470548
0.883015	0.755714					0.571758	0.577645
0.92886	0.855752					0.52017	0.56317
0.807007	0.392111					0.537486	0.463699
1.24311	1.03854					0.838339	0.635928
1.15855	1.40217					0.843167	0.616426
0.754172	0.569568					0.807101	0.543856
						0.804998	0.682423
						0.805616	0.587803
						0.760024	0.717876
						0.804682	0.641904
						0.841513	0.656216
						0.795653	0.759465
						0.929852	0.684935
						0.942812	0.75683
						0.820793	0.809584
